# Supplementary material for: Structure-reactivity analysis of novel hypervalent iodine reagents in S-vinylation of thiols
Source: Front Chem. 2024 Feb 29;12:1376948. doi: 10.3389/fchem.2024.1376948 (PMC10937425; doi:10.3389/fchem.2024.1376948)
Supplement: Supplementary file 2 [file DataSheet1.ZIP]

Archive with 11 entries (10 files):
- CIF files/
- CIF files/3a.cif
- CIF files/2e.cif
- CIF files/3b.cif
- CIF files/3c.cif
- CIF files/2b.cif
- CIF files/7.cif
- CIF files/5a.cif
- CIF files/4.cif
- CIF files/6a.cif
- CIF files/1e.cif
