# Supplementary material for: Structure-reactivity analysis of novel hypervalent iodine reagents in S-vinylation of thiols
Source: Front Chem. 2024 Feb 29;12:1376948. doi: 10.3389/fchem.2024.1376948 (PMC10937425; doi:10.3389/fchem.2024.1376948)
Supplement: Supplementary file 2 [file DataSheet1.ZIP › CIF files/3a.cif]

 
data_5
 
_audit_creation_method            'SHELXL-2014/7'
_shelx_SHELXL_version_number      '2014/7'
_chemical_name_systematic         ?
_chemical_name_common             ?
_chemical_melting_point           ?
_chemical_formula_moiety          ?
_chemical_formula_sum
 'C22 H18 I N O3 S' 
_chemical_formula_weight          503.33

loop_
 _atom_type_symbol
 _atom_type_description
 _atom_type_scat_dispersion_real
 _atom_type_scat_dispersion_imag
 _atom_type_scat_source
 'C'  'C'   0.0033   0.0016
 'International Tables Vol C Tables 4.2.6.8 and 6.1.1.4'
 'H'  'H'   0.0000   0.0000
 'International Tables Vol C Tables 4.2.6.8 and 6.1.1.4'
 'N'  'N'   0.0061   0.0033
 'International Tables Vol C Tables 4.2.6.8 and 6.1.1.4'
 'O'  'O'   0.0106   0.0060
 'International Tables Vol C Tables 4.2.6.8 and 6.1.1.4'
 'S'  'S'   0.1246   0.1234
 'International Tables Vol C Tables 4.2.6.8 and 6.1.1.4'
 'I'  'I'  -0.4742   1.8119
 'International Tables Vol C Tables 4.2.6.8 and 6.1.1.4'
 
_space_group_crystal_system       orthorhombic
_space_group_IT_number            61
_space_group_name_H-M_alt         'P b c a'
_space_group_name_Hall            '-P 2ac 2ab'
 
_shelx_space_group_comment
;
The symmetry employed for this shelxl refinement is uniquely defined
by the following loop, which should always be used as a source of
symmetry information in preference to the above space-group names.
They are only intended as comments.
;
 
loop_
 _space_group_symop_operation_xyz
 'x, y, z'
 'x+1/2, -y+1/2, -z'
 '-x, y+1/2, -z+1/2'
 '-x+1/2, -y, z+1/2'
 '-x, -y, -z'
 '-x-1/2, y-1/2, z'
 'x, -y-1/2, z-1/2'
 'x-1/2, y, -z-1/2'
 
_cell_length_a                    14.6515(8)
_cell_length_b                    12.7501(7)
_cell_length_c                    22.0773(11)
_cell_angle_alpha                 90
_cell_angle_beta                  90
_cell_angle_gamma                 90
_cell_volume                      4124.2(4)
_cell_formula_units_Z             8
_cell_measurement_temperature     296(2)
_cell_measurement_reflns_used     6679
_cell_measurement_theta_min       2.31
_cell_measurement_theta_max       25.49
 
_exptl_crystal_description        rod
_exptl_crystal_colour             ?
_exptl_crystal_density_meas       ?
_exptl_crystal_density_method     ?
_exptl_crystal_density_diffrn     1.621          
_exptl_crystal_F_000              2000
_exptl_transmission_factor_min    ?
_exptl_transmission_factor_max    ?
_exptl_crystal_size_max           ?
_exptl_crystal_size_mid           ?
_exptl_crystal_size_min           ?
_exptl_absorpt_coefficient_mu     1.677
_shelx_estimated_absorpt_T_min    ?
_shelx_estimated_absorpt_T_max    ?
_exptl_absorpt_correction_type    'multi-scan'
_exptl_absorpt_correction_T_min   0.6228  
_exptl_absorpt_correction_T_max   0.7457
_exptl_absorpt_process_details    ?
_exptl_absorpt_special_details    ?
_diffrn_ambient_temperature       296(2)
_diffrn_radiation_wavelength      0.71073
_diffrn_radiation_type            MoK\a
_diffrn_source                    ?
_diffrn_measurement_device_type   'Bruker APEX-II CCD'
_diffrn_measurement_method        '\f and \w scans'
_diffrn_detector_area_resol_mean  ?
_diffrn_reflns_number             29954
_diffrn_reflns_av_unetI/netI      0.0741
_diffrn_reflns_av_R_equivalents   0.0859
_diffrn_reflns_limit_h_min        -19
_diffrn_reflns_limit_h_max        19
_diffrn_reflns_limit_k_min        -15
_diffrn_reflns_limit_k_max        16
_diffrn_reflns_limit_l_min        -29
_diffrn_reflns_limit_l_max        29
_diffrn_reflns_theta_min          2.310
_diffrn_reflns_theta_max          28.347
_diffrn_reflns_theta_full         25.242
_diffrn_measured_fraction_theta_max   0.996
_diffrn_measured_fraction_theta_full  1.000
_diffrn_reflns_Laue_measured_fraction_max    0.996
_diffrn_reflns_Laue_measured_fraction_full   1.000
_diffrn_reflns_point_group_measured_fraction_max   0.996
_diffrn_reflns_point_group_measured_fraction_full  1.000
_reflns_number_total              5127
_reflns_number_gt                 2792
_reflns_threshold_expression      'I > 2\s(I)'
_reflns_Friedel_coverage          0.000
_reflns_Friedel_fraction_max      .
_reflns_Friedel_fraction_full     .
 
_reflns_special_details
;
 Reflections were merged by SHELXL according to the crystal
 class for the calculation of statistics and refinement.
 
 _reflns_Friedel_fraction is defined as the number of unique
 Friedel pairs measured divided by the number that would be
 possible theoretically, ignoring centric projections and
 systematic absences.
;
 
_computing_data_collection        'Bruker APEX2'
_computing_cell_refinement        'Bruker SAINT'
_computing_data_reduction         'Bruker SAINT'
_computing_structure_solution     'SHELXS-97 (Sheldrick 2008)'
_computing_structure_refinement   'SHELXL-2014 (Sheldrick 2014)'
_computing_molecular_graphics     'Bruker SHELXTL'
_computing_publication_material   'Bruker SHELXTL'
_refine_special_details           ?
_refine_ls_structure_factor_coef  Fsqd
_refine_ls_matrix_type            full
_refine_ls_weighting_scheme       calc
_refine_ls_weighting_details
'w=1/[\s^2^(Fo^2^)+33.0195P] where P=(Fo^2^+2Fc^2^)/3'
_atom_sites_solution_primary      ?
_atom_sites_solution_secondary    ?
_atom_sites_solution_hydrogens    geom
_refine_ls_hydrogen_treatment     constr
_refine_ls_extinction_method      none
_refine_ls_extinction_coef        .
_refine_ls_number_reflns          5127
_refine_ls_number_parameters      272
_refine_ls_number_restraints      0
_refine_ls_R_factor_all           0.1670
_refine_ls_R_factor_gt            0.0892
_refine_ls_wR_factor_ref          0.1563
_refine_ls_wR_factor_gt           0.1354
_refine_ls_goodness_of_fit_ref    1.112
_refine_ls_restrained_S_all       1.112
_refine_ls_shift/su_max           0.000
_refine_ls_shift/su_mean          0.000
 
loop_
 _atom_site_label
 _atom_site_type_symbol
 _atom_site_fract_x
 _atom_site_fract_y
 _atom_site_fract_z
 _atom_site_U_iso_or_equiv
 _atom_site_adp_type
 _atom_site_occupancy
 _atom_site_site_symmetry_order  
 _atom_site_calc_flag
 _atom_site_refinement_flags_posn
 _atom_site_refinement_flags_adp
 _atom_site_refinement_flags_occupancy
 _atom_site_disorder_assembly
 _atom_site_disorder_group
I1 I 0.30599(5) 0.61617(4) 0.52997(3) 0.0714(2) Uani 1 1 d . . . . .
C1 C 0.5191(8) 1.0567(9) 0.8018(5) 0.108(4) Uani 1 1 d . . . . .
H1A H 0.5537 1.0061 0.8243 0.162 Uiso 1 1 calc R U . . .
H1B H 0.4864 1.1013 0.8293 0.162 Uiso 1 1 calc R U . . .
H1C H 0.5597 1.0985 0.7777 0.162 Uiso 1 1 calc R U . . .
C10 C 0.4540(6) 0.8833(7) 0.4563(4) 0.061(2) Uani 1 1 d . . . . .
H10 H 0.4582 0.9547 0.4642 0.074 Uiso 1 1 calc R U . . .
C9 C 0.3977(5) 0.8206(6) 0.4924(3) 0.0463(19) Uani 1 1 d . . . . .
N1 N 0.3057(5) 0.8002(5) 0.5787(3) 0.0560(18) Uani 1 1 d . . . . .
S1 S 0.24955(18) 0.83954(17) 0.63705(10) 0.0624(6) Uani 1 1 d . . . . .
O1 O 0.3550(4) 0.9663(4) 0.5531(2) 0.0553(14) Uani 1 1 d . . . . .
O2 O 0.2208(5) 0.7462(5) 0.6669(3) 0.092(2) Uani 1 1 d . . . . .
C2 C 0.4532(7) 1.0015(7) 0.7616(4) 0.064(2) Uani 1 1 d . . . . .
O3 O 0.1793(4) 0.9155(5) 0.6213(3) 0.0769(19) Uani 1 1 d . . . . .
C3 C 0.3790(7) 1.0550(7) 0.7375(4) 0.067(3) Uani 1 1 d . . . . .
H3 H 0.3711 1.1256 0.7467 0.080 Uiso 1 1 calc R U . . .
C18 C 0.2650(7) 0.3162(8) 0.3696(4) 0.079(3) Uani 1 1 d . . . . .
H18 H 0.2202 0.3662 0.3621 0.095 Uiso 1 1 calc R U . . .
C22 C 0.3883(8) 0.2547(10) 0.4275(5) 0.093(3) Uani 1 1 d . . . . .
H22 H 0.4290 0.2627 0.4595 0.112 Uiso 1 1 calc R U . . .
C21 C 0.3919(11) 0.1668(9) 0.3921(7) 0.114(5) Uani 1 1 d . . . . .
H21 H 0.4348 0.1148 0.4003 0.137 Uiso 1 1 calc R U . . .
C20 C 0.3332(11) 0.1551(10) 0.3450(6) 0.106(5) Uani 1 1 d . . . . .
H20 H 0.3368 0.0960 0.3204 0.127 Uiso 1 1 calc R U . . .
C19 C 0.2702(9) 0.2287(11) 0.3338(5) 0.095(4) Uani 1 1 d . . . . .
H19 H 0.2298 0.2203 0.3017 0.114 Uiso 1 1 calc R U . . .
C17 C 0.3246(7) 0.3308(8) 0.4160(4) 0.066(3) Uani 1 1 d . . . . .
C4 C 0.3168(6) 1.0060(6) 0.7001(4) 0.059(2) Uani 1 1 d . . . . .
H4 H 0.2666 1.0426 0.6854 0.071 Uiso 1 1 calc R U . . .
C6 C 0.4024(8) 0.8499(7) 0.7074(4) 0.075(3) Uani 1 1 d . . . . .
H6 H 0.4109 0.7799 0.6969 0.090 Uiso 1 1 calc R U . . .
C5 C 0.3294(6) 0.9042(6) 0.6852(3) 0.052(2) Uani 1 1 d . . . . .
C8 C 0.3497(5) 0.8708(6) 0.5448(3) 0.0475(19) Uani 1 1 d . . . . .
C7 C 0.4625(7) 0.8983(8) 0.7449(5) 0.080(3) Uani 1 1 d . . . . .
H7 H 0.5118 0.8603 0.7597 0.096 Uiso 1 1 calc R U . . .
C11 C 0.5030(7) 0.8416(9) 0.4096(4) 0.073(3) Uani 1 1 d . . . . .
H11 H 0.5406 0.8844 0.3864 0.088 Uiso 1 1 calc R U . . .
C14 C 0.3928(5) 0.7153(6) 0.4781(3) 0.0489(19) Uani 1 1 d . . . . .
C12 C 0.4968(6) 0.7372(9) 0.3968(4) 0.077(3) Uani 1 1 d . . . . .
H12 H 0.5305 0.7093 0.3650 0.092 Uiso 1 1 calc R U . . .
C13 C 0.4406(6) 0.6719(8) 0.4310(4) 0.065(2) Uani 1 1 d . . . . .
H13 H 0.4356 0.6008 0.4221 0.078 Uiso 1 1 calc R U . . .
C15A C 0.2988(16) 0.5021(14) 0.4593(11) 0.062(6) Uani 0.5 1 d . . P A 1
H15 H 0.2671 0.5185 0.4241 0.074 Uiso 0.5 1 calc R U P A 1
C16A C 0.3368(18) 0.4117(19) 0.4637(12) 0.058(6) Uani 0.5 1 d . . P A 1
H16A H 0.3725 0.3965 0.4974 0.069 Uiso 0.5 1 calc R U P A 1
C15B C 0.3523(14) 0.4729(17) 0.4886(8) 0.053(5) Uani 0.5 1 d . . P A 2
H15B H 0.4045 0.4378 0.5012 0.064 Uiso 0.5 1 calc R U P A 2
C16B C 0.3012(16) 0.440(2) 0.4447(10) 0.048(5) Uani 0.5 1 d . . P A 2
H16B H 0.2523 0.4794 0.4307 0.057 Uiso 0.5 1 calc R U P A 2
 
loop_
 _atom_site_aniso_label
 _atom_site_aniso_U_11
 _atom_site_aniso_U_22
 _atom_site_aniso_U_33
 _atom_site_aniso_U_23
 _atom_site_aniso_U_13
 _atom_site_aniso_U_12
I1 0.0997(5) 0.0388(3) 0.0757(4) -0.0132(3) 0.0266(4) -0.0079(3)
C1 0.117(10) 0.090(9) 0.116(9) 0.006(7) -0.049(8) -0.006(8)
C10 0.070(6) 0.062(5) 0.051(5) -0.004(5) -0.005(4) -0.019(5)
C9 0.043(5) 0.051(5) 0.045(4) -0.003(4) -0.001(4) -0.002(4)
N1 0.081(5) 0.032(3) 0.055(4) -0.015(3) 0.018(4) -0.013(4)
S1 0.0786(16) 0.0435(12) 0.0651(14) -0.0065(10) 0.0219(13) -0.0161(13)
O1 0.066(4) 0.035(3) 0.064(3) -0.004(3) 0.010(3) -0.007(3)
O2 0.134(7) 0.058(4) 0.085(5) -0.006(3) 0.040(4) -0.035(4)
C2 0.078(7) 0.055(6) 0.058(5) 0.008(4) 0.000(5) -0.002(5)
O3 0.058(4) 0.076(5) 0.096(5) -0.013(4) 0.011(4) 0.007(4)
C3 0.083(7) 0.042(5) 0.076(6) -0.006(5) -0.008(6) 0.006(5)
C18 0.081(7) 0.083(7) 0.074(7) -0.014(6) 0.009(6) 0.002(6)
C22 0.087(8) 0.098(9) 0.094(8) -0.016(7) -0.010(7) -0.002(8)
C21 0.163(14) 0.045(7) 0.135(12) 0.008(7) 0.021(11) 0.031(8)
C20 0.148(14) 0.077(9) 0.093(9) -0.032(8) 0.036(9) -0.028(9)
C19 0.102(10) 0.121(11) 0.062(6) -0.032(7) -0.001(6) -0.029(8)
C17 0.065(7) 0.071(6) 0.063(6) -0.028(5) 0.020(5) -0.021(5)
C4 0.066(6) 0.042(5) 0.068(6) -0.005(4) -0.002(5) 0.006(5)
C6 0.108(8) 0.041(5) 0.077(7) -0.009(5) -0.002(6) 0.021(6)
C5 0.069(6) 0.036(5) 0.049(4) 0.005(3) 0.018(4) 0.006(4)
C8 0.053(5) 0.033(4) 0.057(5) -0.005(4) -0.005(4) -0.003(4)
C7 0.095(8) 0.070(7) 0.076(6) 0.019(6) -0.006(6) 0.025(6)
C11 0.068(7) 0.091(8) 0.061(6) -0.005(5) 0.015(5) -0.027(6)
C14 0.047(5) 0.049(5) 0.050(5) -0.007(4) 0.001(4) 0.000(4)
C12 0.059(6) 0.100(9) 0.072(6) -0.019(6) 0.015(5) -0.006(6)
C13 0.062(6) 0.065(6) 0.069(6) -0.015(5) 0.012(5) 0.000(5)
C15A 0.083(17) 0.036(10) 0.065(14) -0.016(10) 0.003(12) 0.017(11)
C16A 0.048(14) 0.062(17) 0.063(15) -0.011(13) -0.015(11) -0.006(12)
C15B 0.068(14) 0.035(10) 0.057(11) 0.010(10) -0.008(10) 0.008(10)
C16B 0.034(13) 0.055(15) 0.053(13) -0.010(11) -0.004(9) 0.018(11)
 
_geom_special_details
;
 All esds (except the esd in the dihedral angle between two l.s. planes)
 are estimated using the full covariance matrix.  The cell esds are taken
 into account individually in the estimation of esds in distances, angles
 and torsion angles; correlations between esds in cell parameters are only
 used when they are defined by crystal symmetry.  An approximate (isotropic)
 treatment of cell esds is used for estimating esds involving l.s. planes.
;
 
loop_
 _geom_bond_atom_site_label_1
 _geom_bond_atom_site_label_2
 _geom_bond_distance
 _geom_bond_site_symmetry_2
 _geom_bond_publ_flag
I1 C14 2.127(8) . ?
I1 C15A 2.14(2) . ?
I1 C15B 2.15(2) . ?
C1 C2 1.488(13) . ?
C1 H1A 0.9600 . ?
C1 H1B 0.9600 . ?
C1 H1C 0.9600 . ?
C10 C11 1.363(12) . ?
C10 C9 1.398(11) . ?
C10 H10 0.9300 . ?
C9 C14 1.382(10) . ?
C9 C8 1.498(10) . ?
N1 C8 1.336(9) . ?
N1 S1 1.610(6) . ?
S1 O2 1.424(6) . ?
S1 O3 1.455(7) . ?
S1 C5 1.782(9) . ?
O1 C8 1.234(8) . ?
C2 C7 1.373(12) . ?
C2 C3 1.390(12) . ?
C3 C4 1.378(11) . ?
C3 H3 0.9300 . ?
C18 C17 1.358(13) . ?
C18 C19 1.370(14) . ?
C18 H18 0.9300 . ?
C22 C21 1.368(15) . ?
C22 C17 1.370(14) . ?
C22 H22 0.9300 . ?
C21 C20 1.358(17) . ?
C21 H21 0.9300 . ?
C20 C19 1.339(17) . ?
C20 H20 0.9300 . ?
C19 H19 0.9300 . ?
C17 C16A 1.48(3) . ?
C17 C16B 1.56(3) . ?
C4 C5 1.352(10) . ?
C4 H4 0.9300 . ?
C6 C7 1.357(13) . ?
C6 C5 1.365(12) . ?
C6 H6 0.9300 . ?
C7 H7 0.9300 . ?
C11 C12 1.363(13) . ?
C11 H11 0.9300 . ?
C14 C13 1.370(11) . ?
C12 C13 1.393(12) . ?
C12 H12 0.9300 . ?
C13 H13 0.9300 . ?
C15A C16A 1.28(3) . ?
C15A H15 0.9300 . ?
C16A H16A 0.9300 . ?
C15B C16B 1.30(3) . ?
C15B H15B 0.9300 . ?
C16B H16B 0.9300 . ?
 
loop_
 _geom_angle_atom_site_label_1
 _geom_angle_atom_site_label_2
 _geom_angle_atom_site_label_3
 _geom_angle
 _geom_angle_site_symmetry_1
 _geom_angle_site_symmetry_3
 _geom_angle_publ_flag
C14 I1 C15A 92.3(6) . . ?
C14 I1 C15B 95.0(5) . . ?
C2 C1 H1A 109.5 . . ?
C2 C1 H1B 109.5 . . ?
H1A C1 H1B 109.5 . . ?
C2 C1 H1C 109.5 . . ?
H1A C1 H1C 109.5 . . ?
H1B C1 H1C 109.5 . . ?
C11 C10 C9 121.2(9) . . ?
C11 C10 H10 119.4 . . ?
C9 C10 H10 119.4 . . ?
C14 C9 C10 117.1(7) . . ?
C14 C9 C8 124.6(7) . . ?
C10 C9 C8 118.3(7) . . ?
C8 N1 S1 119.0(5) . . ?
O2 S1 O3 117.2(4) . . ?
O2 S1 N1 105.2(4) . . ?
O3 S1 N1 112.2(4) . . ?
O2 S1 C5 107.7(4) . . ?
O3 S1 C5 107.4(4) . . ?
N1 S1 C5 106.6(4) . . ?
C7 C2 C3 116.4(9) . . ?
C7 C2 C1 123.3(10) . . ?
C3 C2 C1 120.3(9) . . ?
C4 C3 C2 121.6(8) . . ?
C4 C3 H3 119.2 . . ?
C2 C3 H3 119.2 . . ?
C17 C18 C19 120.8(11) . . ?
C17 C18 H18 119.6 . . ?
C19 C18 H18 119.6 . . ?
C21 C22 C17 120.1(11) . . ?
C21 C22 H22 119.9 . . ?
C17 C22 H22 119.9 . . ?
C20 C21 C22 120.1(12) . . ?
C20 C21 H21 119.9 . . ?
C22 C21 H21 119.9 . . ?
C19 C20 C21 120.1(12) . . ?
C19 C20 H20 119.9 . . ?
C21 C20 H20 119.9 . . ?
C20 C19 C18 120.1(11) . . ?
C20 C19 H19 119.9 . . ?
C18 C19 H19 119.9 . . ?
C18 C17 C22 118.7(9) . . ?
C18 C17 C16A 135.0(15) . . ?
C22 C17 C16A 106.2(14) . . ?
C18 C17 C16B 106.6(13) . . ?
C22 C17 C16B 134.7(13) . . ?
C5 C4 C3 119.5(9) . . ?
C5 C4 H4 120.3 . . ?
C3 C4 H4 120.3 . . ?
C7 C6 C5 119.8(8) . . ?
C7 C6 H6 120.1 . . ?
C5 C6 H6 120.1 . . ?
C4 C5 C6 120.4(9) . . ?
C4 C5 S1 120.0(7) . . ?
C6 C5 S1 119.6(7) . . ?
O1 C8 N1 127.8(7) . . ?
O1 C8 C9 120.4(7) . . ?
N1 C8 C9 111.8(6) . . ?
C6 C7 C2 122.4(9) . . ?
C6 C7 H7 118.8 . . ?
C2 C7 H7 118.8 . . ?
C10 C11 C12 120.1(9) . . ?
C10 C11 H11 119.9 . . ?
C12 C11 H11 119.9 . . ?
C13 C14 C9 122.6(8) . . ?
C13 C14 I1 118.3(6) . . ?
C9 C14 I1 119.1(6) . . ?
C11 C12 C13 120.7(9) . . ?
C11 C12 H12 119.6 . . ?
C13 C12 H12 119.6 . . ?
C14 C13 C12 118.2(9) . . ?
C14 C13 H13 120.9 . . ?
C12 C13 H13 120.9 . . ?
C16A C15A I1 122(2) . . ?
C16A C15A H15 118.8 . . ?
I1 C15A H15 118.8 . . ?
C15A C16A C17 121(3) . . ?
C15A C16A H16A 119.4 . . ?
C17 C16A H16A 119.4 . . ?
C16B C15B I1 114(2) . . ?
C16B C15B H15B 122.8 . . ?
I1 C15B H15B 122.8 . . ?
C15B C16B C17 118(2) . . ?
C15B C16B H16B 121.1 . . ?
C17 C16B H16B 121.1 . . ?
 
loop_
 _geom_torsion_atom_site_label_1
 _geom_torsion_atom_site_label_2
 _geom_torsion_atom_site_label_3
 _geom_torsion_atom_site_label_4
 _geom_torsion
 _geom_torsion_site_symmetry_1
 _geom_torsion_site_symmetry_2
 _geom_torsion_site_symmetry_3
 _geom_torsion_site_symmetry_4
 _geom_torsion_publ_flag
C11 C10 C9 C14 -1.0(12) . . . . ?
C11 C10 C9 C8 177.0(8) . . . . ?
C8 N1 S1 O2 -173.1(7) . . . . ?
C8 N1 S1 O3 58.5(8) . . . . ?
C8 N1 S1 C5 -58.9(7) . . . . ?
C7 C2 C3 C4 1.8(14) . . . . ?
C1 C2 C3 C4 -180.0(9) . . . . ?
C17 C22 C21 C20 1(2) . . . . ?
C22 C21 C20 C19 -1(2) . . . . ?
C21 C20 C19 C18 0(2) . . . . ?
C17 C18 C19 C20 1.4(18) . . . . ?
C19 C18 C17 C22 -2.1(16) . . . . ?
C19 C18 C17 C16A -177.5(16) . . . . ?
C19 C18 C17 C16B 177.6(12) . . . . ?
C21 C22 C17 C18 1.1(17) . . . . ?
C21 C22 C17 C16A 177.7(14) . . . . ?
C21 C22 C17 C16B -178.6(15) . . . . ?
C2 C3 C4 C5 -1.9(14) . . . . ?
C3 C4 C5 C6 0.9(13) . . . . ?
C3 C4 C5 S1 179.9(7) . . . . ?
C7 C6 C5 C4 0.2(14) . . . . ?
C7 C6 C5 S1 -178.9(8) . . . . ?
O2 S1 C5 C4 -127.0(7) . . . . ?
O3 S1 C5 C4 0.1(8) . . . . ?
N1 S1 C5 C4 120.6(7) . . . . ?
O2 S1 C5 C6 52.1(8) . . . . ?
O3 S1 C5 C6 179.2(7) . . . . ?
N1 S1 C5 C6 -60.4(8) . . . . ?
S1 N1 C8 O1 1.6(12) . . . . ?
S1 N1 C8 C9 -179.7(5) . . . . ?
C14 C9 C8 O1 -177.2(8) . . . . ?
C10 C9 C8 O1 4.9(11) . . . . ?
C14 C9 C8 N1 4.0(11) . . . . ?
C10 C9 C8 N1 -173.9(7) . . . . ?
C5 C6 C7 C2 -0.2(16) . . . . ?
C3 C2 C7 C6 -0.8(15) . . . . ?
C1 C2 C7 C6 -178.9(10) . . . . ?
C9 C10 C11 C12 0.8(15) . . . . ?
C10 C9 C14 C13 0.3(12) . . . . ?
C8 C9 C14 C13 -177.5(8) . . . . ?
C10 C9 C14 I1 -178.6(6) . . . . ?
C8 C9 C14 I1 3.6(11) . . . . ?
C10 C11 C12 C13 0.1(16) . . . . ?
C9 C14 C13 C12 0.6(13) . . . . ?
I1 C14 C13 C12 179.5(7) . . . . ?
C11 C12 C13 C14 -0.8(15) . . . . ?
I1 C15A C16A C17 175.1(13) . . . . ?
C18 C17 C16A C15A -17(3) . . . . ?
C22 C17 C16A C15A 167(2) . . . . ?
I1 C15B C16B C17 -174.5(12) . . . . ?
C18 C17 C16B C15B -177.1(17) . . . . ?
C22 C17 C16B C15B 3(3) . . . . ?
 
_refine_diff_density_max    0.747
_refine_diff_density_min   -0.997
_refine_diff_density_rms    0.102

_shelx_res_file
;

    5.res created by SHELXL-2014/7


TITL mo_Sayad_5_1_0ma_a.res in Pbca
CELL 0.71073 14.6515 12.7501 22.0773 90.000 90.000 90.000
ZERR 8.00 0.0008 0.0007 0.0011 0.000 0.000 0.000
LATT 1
SYMM x+1/2, -y+1/2, -z
SYMM -x, y+1/2, -z+1/2
SYMM -x+1/2, -y, z+1/2
SFAC C H N O S I
UNIT 176 144 8 24 8 8
LIST 6 ! automatically inserted. Change 6 to 4 for CHECKCIF!!
TEMP 23.100
ACTA
L.S. 20
FMAP 2
PLAN 4 0 0.00
HTAB
BOND $H
CONF
WGHT    0.000000   33.019497
FVAR       0.06907
PART 0
I1    6    0.305990    0.616168    0.529970    11.00000    0.09969    0.03882 =
         0.07570   -0.01317    0.02658   -0.00791
C1    1    0.519124    1.056744    0.801802    11.00000    0.11724    0.09027 =
         0.11576    0.00551   -0.04897   -0.00574
AFIX 137
H1A   2    0.553737    1.006096    0.824333    11.00000   -1.50000
H1B   2    0.486410    1.101264    0.829342    11.00000   -1.50000
H1C   2    0.559733    1.098492    0.777653    11.00000   -1.50000
AFIX   0
C10   1    0.454049    0.883276    0.456284    11.00000    0.07048    0.06228 =
         0.05117   -0.00410   -0.00529   -0.01949
AFIX  43
H10   2    0.458200    0.954743    0.464247    11.00000   -1.20000
AFIX   0
C9    1    0.397749    0.820598    0.492417    11.00000    0.04291    0.05108 =
         0.04499   -0.00252   -0.00097   -0.00161
N1    3    0.305720    0.800170    0.578652    11.00000    0.08088    0.03236 =
         0.05482   -0.01497    0.01844   -0.01298
S1    5    0.249549    0.839542    0.637045    11.00000    0.07865    0.04348 =
         0.06507   -0.00652    0.02188   -0.01614
O1    4    0.354972    0.966295    0.553080    11.00000    0.06649    0.03509 =
         0.06435   -0.00368    0.00967   -0.00698
O2    4    0.220792    0.746225    0.666935    11.00000    0.13382    0.05834 =
         0.08453   -0.00550    0.03986   -0.03510
C2    1    0.453225    1.001524    0.761619    11.00000    0.07818    0.05490 =
         0.05761    0.00790    0.00031   -0.00173
O3    4    0.179277    0.915491    0.621317    11.00000    0.05824    0.07650 =
         0.09581   -0.01287    0.01058    0.00667
C3    1    0.379014    1.055033    0.737453    11.00000    0.08282    0.04210 =
         0.07598   -0.00644   -0.00795    0.00640
AFIX  43
H3    2    0.371126    1.125620    0.746686    11.00000   -1.20000
AFIX   0
C18   1    0.265033    0.316215    0.369636    11.00000    0.08105    0.08296 =
         0.07383   -0.01432    0.00888    0.00230
AFIX  43
H18   2    0.220196    0.366189    0.362146    11.00000   -1.20000
AFIX   0
C22   1    0.388251    0.254654    0.427495    11.00000    0.08749    0.09844 =
         0.09375   -0.01634   -0.01039   -0.00171
AFIX  43
H22   2    0.428986    0.262728    0.459462    11.00000   -1.20000
AFIX   0
C21   1    0.391938    0.166754    0.392079    11.00000    0.16260    0.04515 =
         0.13526    0.00820    0.02104    0.03089
AFIX  43
H21   2    0.434756    0.114814    0.400281    11.00000   -1.20000
AFIX   0
C20   1    0.333223    0.155143    0.344966    11.00000    0.14819    0.07749 =
         0.09258   -0.03230    0.03639   -0.02752
AFIX  43
H20   2    0.336803    0.096019    0.320411    11.00000   -1.20000
AFIX   0
C19   1    0.270179    0.228676    0.333800    11.00000    0.10176    0.12068 =
         0.06168   -0.03167   -0.00066   -0.02851
AFIX  43
H19   2    0.229803    0.220314    0.301657    11.00000   -1.20000
AFIX   0
C17   1    0.324641    0.330831    0.415953    11.00000    0.06495    0.07070 =
         0.06255   -0.02828    0.01985   -0.02100
C4    1    0.316838    1.005972    0.700134    11.00000    0.06642    0.04195 =
         0.06844   -0.00452   -0.00188    0.00611
AFIX  43
H4    2    0.266646    1.042591    0.685380    11.00000   -1.20000
AFIX   0
C6    1    0.402425    0.849881    0.707396    11.00000    0.10763    0.04087 =
         0.07741   -0.00925   -0.00210    0.02060
AFIX  43
H6    2    0.410929    0.779918    0.696903    11.00000   -1.20000
AFIX   0
C5    1    0.329421    0.904171    0.685152    11.00000    0.06879    0.03643 =
         0.04943    0.00466    0.01805    0.00583
C8    1    0.349704    0.870787    0.544816    11.00000    0.05309    0.03276 =
         0.05659   -0.00515   -0.00490   -0.00267
C7    1    0.462523    0.898338    0.744859    11.00000    0.09459    0.06989 =
         0.07592    0.01883   -0.00581    0.02524
AFIX  43
H7    2    0.511818    0.860284    0.759734    11.00000   -1.20000
AFIX   0
C11   1    0.502953    0.841590    0.409614    11.00000    0.06843    0.09112 =
         0.06084   -0.00535    0.01530   -0.02707
AFIX  43
H11   2    0.540615    0.884439    0.386432    11.00000   -1.20000
AFIX   0
C14   1    0.392799    0.715252    0.478109    11.00000    0.04672    0.04948 =
         0.05036   -0.00733    0.00098    0.00017
C12   1    0.496787    0.737229    0.396839    11.00000    0.05917    0.10012 =
         0.07188   -0.01854    0.01489   -0.00567
AFIX  43
H12   2    0.530461    0.709340    0.364969    11.00000   -1.20000
AFIX   0

C13   1    0.440590    0.671902    0.431003    11.00000    0.06225    0.06466 =
         0.06902   -0.01451    0.01163   -0.00004
AFIX  43
H13   2    0.435649    0.600841    0.422086    11.00000   -1.20000
AFIX   0

PART 1
C15A  1    0.298836    0.502086    0.459302    10.50000    0.08320    0.03643 =
         0.06502   -0.01612    0.00315    0.01691
AFIX  43
H15   2    0.267089    0.518523    0.424081    10.50000   -1.20000
AFIX   0
C16A  1    0.336766    0.411652    0.463678    10.50000    0.04819    0.06196 =
         0.06342   -0.01107   -0.01546   -0.00628
AFIX  43
H16A  2    0.372504    0.396484    0.497372    10.50000   -1.20000
AFIX   0
PART 0

PART 2
C15B  1    0.352253    0.472930    0.488615    10.50000    0.06787    0.03543 =
         0.05665    0.01043   -0.00792    0.00830
AFIX  43
H15B  2    0.404514    0.437759    0.501226    10.50000   -1.20000
AFIX   0
C16B  1    0.301233    0.439748    0.444673    10.50000    0.03377    0.05547 =
         0.05335   -0.01029   -0.00361    0.01763
AFIX  43
H16B  2    0.252301    0.479373    0.430662    10.50000   -1.20000
PART 0

REM #####
AFIX   0
HKLF 4 1 1 0 0 0 1 0 0 0 1

REM  mo_Sayad_5_1_0ma_a.res in Pbca
REM R1 =  0.0892 for    2792 Fo > 4sig(Fo)  and  0.1670 for all    5127 data
REM    272 parameters refined using      0 restraints

END

WGHT      0.0000     33.2253

REM Instructions for potential hydrogen bonds
EQIV $1 -x+1/2, y+1/2, z
HTAB C4 O2_$1

REM Highest difference peak  0.747,  deepest hole -0.997,  1-sigma level  0.102
Q1    1   0.3647  0.6079  0.5341  11.00000  0.05    0.75
Q2    1   0.3021  0.5559  0.5096  11.00000  0.05    0.74
Q3    1   0.3072  0.6766  0.5507  11.00000  0.05    0.72
Q4    1   0.2980  0.6245  0.4989  11.00000  0.05    0.62
;
_shelx_res_checksum    8634

_shelx_hkl_file
;
   0   2   0   39.78    1.56
   0  -2   0   44.07    1.58
   0   3   0   -0.03    0.27
   0  -3   0   -0.19    0.26
   0  -4   0  602.90   19.61
   0   4   0  546.79   19.57
   0  -5   0   -0.33    0.38
   0   5   0   -0.28    0.40
   0  -6   0    0.02    0.51
   0   6   0   -0.45    0.43
   0   7   0   -0.20    0.46
   0  -7   0   -0.40    0.50
   0   8   0  168.02    6.32
   0  -8   0  170.77    6.39
   0   9   0   -0.41    0.67
   0  -9   0   -0.35    0.66
   0  10   0   12.02    1.56
   0  11   0   -0.90    1.04
   0  12   0    9.49    1.63
   0  13   0   -1.16    1.06
   0  14   0   19.29    2.05
   0  15   0    2.00    2.98
   0  16   0    4.93    2.04
   1  -1   0    0.15    0.08
  -1  -1   0    0.08    0.15
  -1   2   0    0.30    0.16
   1   2   0    0.27    0.19
   1  -2   0    0.05    0.16
  -1  -2   0    0.19    0.18
   1  -3   0   -0.05    0.26
  -1  -3   0    0.07    0.27
  -1  -3   0   -0.05    0.21
  -1   3   0   -0.45    0.24
   1   3   0    0.08    0.28
  -1   4   0    0.01    0.34
  -1  -4   0    1.01    0.40
   1   4   0    0.35    0.40
   1  -4   0    0.56    0.36
  -1  -4   0   -0.02    0.39
   1   5   0   -0.41    0.68
   1  -5   0    0.20    0.41
  -1   5   0    0.50    0.39
  -1  -5   0    0.67    0.42
  -1  -5   0    0.39    0.43
  -1   6   0    6.68    0.67
   1  -6   0    6.61    0.76
   1   6   0    4.44    0.59
  -1  -6   0    5.50    0.76
  -1  -6   0    5.99    0.81
  -1   7   0    0.15    0.53
  -1  -7   0   -0.31    0.56
   1   7   0   -0.24    0.53
   1  -7   0    0.24    0.55
  -1  -7   0    0.21    0.55
   1   8   0    2.41    0.79
   1  -8   0    2.44    0.81
  -1  -8   0    4.47    0.93
  -1   8   0    2.94    0.79
  -1  -8   0    2.97    0.81
  -1  -9   0    2.53    0.74
  -1  -9   0    0.66    0.76
   1   9   0    0.09    0.75
   1  -9   0    1.20    0.66
  -1   9   0    0.73    0.73
  -1  10   0    9.52    1.36
   1  10   0    7.05    1.26
  -1  11   0   -0.22    0.89
   1  12   0    0.83    1.09
  -1  12   0    1.17    1.03
   1  13   0    0.73    1.24
  -1  13   0    0.21    1.29
   1  14   0    2.99    1.69
  -1  14   0    3.24    1.46
  -1  15   0   -0.26    1.62
   1  15   0    0.60    1.64
  -1  16   0    2.54    1.80
   1  16   0    5.50    2.15
   2   0   0 1000.00   31.43
  -2   0   0  895.16   31.20
   2   0   0  856.82   31.17
  -2  -1   0  174.79    5.89
   2  -1   0  167.54    5.87
   2   1   0  161.51    5.92
  -2   1   0  174.11    5.89
   2   1   0  175.71    5.89
   2  -1   0  180.96    5.90
  -2   2   0   12.65    0.60
   2   2   0   12.75    0.63
  -2  -2   0   13.35    0.64
   2  -2   0   12.32    0.60
   2   3   0  179.18    6.39
  -2  -3   0  189.86    6.38
   2  -3   0  189.29    6.36
  -2   3   0  171.07    6.31
  -2  -4   0  193.81    6.82
   2   4   0  197.70    6.86
   2  -4   0  188.59    6.78
  -2   4   0  192.11    6.75
   2  -5   0   98.12    3.60
  -2   5   0   89.45    3.64
  -2  -5   0   96.70    3.63
   2   6   0    0.56    0.53
  -2   6   0    1.27    0.51
   2  -6   0    1.38    0.53
  -2  -6   0    1.29    0.55
   2  -7   0   64.61    2.91
  -2   7   0   73.47    2.89
  -2  -7   0   69.58    2.98
   2   7   0   72.73    3.02
  -2  -8   0   68.01    3.05
   2   8   0   69.50    3.05
   2  -8   0   65.32    2.98
  -2   8   0   70.01    2.90
   2   9   0    1.22    0.82
  -2   9   0    1.25    0.77
   2  -9   0    3.12    0.72
  -2  -9   0    2.32    0.85
   2  10   0    7.56    1.35
  -2  10   0    6.75    1.18
   2  11   0   66.25    3.30
  -2  11   0   68.97    3.15
   2  12   0    6.37    1.47
  -2  12   0    8.48    1.39
   2  13   0    0.04    1.27
  -2  13   0   -0.61    1.19
  -2  14   0    6.87    1.55
   2  14   0    8.93    2.04
  -2  15   0   10.70    2.02
   2  15   0    8.92    1.96
   2  16   0    3.13    1.87
  -2  16   0    1.53    1.88
  -3   0   0    0.44    0.16
   3   0   0    0.15    0.14
  -3   0   0    0.10    0.19
   3   0   0    0.10    0.20
  -3   1   0    0.01    0.14
  -3  -1   0    0.02    0.24
  -3  -1   0    0.31    0.18
  -3   1   0    0.22    0.21
   3   1   0   -0.18    0.22
   3   1   0    0.23    0.16
   3  -1   0    0.26    0.21
   3  -1   0    0.17    0.15
   3  -2   0    0.30    0.25
   3   2   0    0.12    0.25
   3   2   0    0.43    0.25
  -3   2   0    0.27    0.25
  -3  -2   0    0.51    0.25
  -3  -3   0    0.24    0.31
  -3   3   0    0.65    0.31
   3   3   0    0.21    0.31
  -3   4   0    0.68    0.36
   3  -4   0    0.92    0.39
   3   4   0    0.41    0.36
  -3  -4   0    1.41    0.42
  -3  -5   0    7.97    0.74
   3   5   0    6.06    0.62
   3  -5   0    8.34    0.71
   3  -6   0    1.69    0.58
  -3  -6   0    2.28    0.61
   3   6   0    1.66    0.52
  -3   6   0    1.89    0.50
   3  -7   0    0.14    0.56
  -3   7   0   -0.50    0.47
  -3  -7   0    0.36    0.60
   3   7   0    0.35    0.48
   3   8   0    0.92    0.74
   3  -8   0    0.91    0.70
  -3  -8   0    0.61    0.67
  -3   8   0    0.49    0.60
   3   9   0    5.27    1.12
  -3   9   0    6.75    0.96
   3  -9   0    4.14    1.00
  -3  -9   0    4.75    0.92
  -3  10   0    2.91    0.94
   3  10   0    2.72    1.07
   3  11   0   -2.14    0.95
  -3  11   0    0.12    0.97
  -3  12   0    1.29    1.11
   3  12   0    0.12    1.18
   3  13   0    3.63    1.46
  -3  13   0    2.02    1.28
  -3  14   0    1.60    1.45
   3  14   0    0.50    1.71
   3  15   0    3.65    2.00
  -3  15   0    0.41    1.48
   3  16   0   -0.64    1.98
  -3  16   0   -1.39    1.85
   4   0   0   41.64    1.61
  -4   0   0   44.27    1.61
   4   0   0   44.30    1.68
  -4   0   0   41.52    1.67
  -4   1   0   16.08    0.72
   4  -1   0   16.80    0.72
   4  -1   0   15.38    0.76
  -4  -1   0   14.75    0.82
  -4   1   0   14.85    0.76
   4   1   0   13.61    0.86
   4   1   0   15.32    0.72
  -4  -1   0   16.10    0.72
   4   2   0   40.44    1.69
  -4  -2   0   43.40    1.60
   4   2   0   42.78    1.63
   4  -2   0   40.56    1.58
  -4   2   0   37.88    1.60
  -4  -3   0  124.84    4.72
   4   3   0  132.81    4.67
   4  -3   0  125.95    4.62
   4   3   0  136.94    4.72
  -4   3   0  126.99    4.60
   4  -4   0   10.57    0.71
  -4  -4   0    9.27    0.71
   4   4   0    8.94    0.71
  -4   4   0    9.15    0.65
   4  -5   0   48.74    2.09
   4   5   0   47.40    2.12
  -4  -5   0   51.69    2.13
  -4  -6   0    0.66    0.55
   4  -6   0    0.75    0.54
  -4   6   0    1.27    0.50
   4   6   0    0.89    0.59
  -4   7   0  134.88    5.08
   4  -7   0  139.48    5.20
  -4  -7   0  136.18    5.22
   4   7   0  135.82    5.29
   4   8   0    8.19    1.19
   4  -8   0    6.84    0.99
  -4   8   0    6.19    0.87
  -4  -8   0    8.29    1.12
   4   9   0    8.77    1.29
  -4   9   0    6.42    1.00
   4  10   0   -1.07    0.86
  -4  10   0    0.30    0.91
   4  11   0   82.24    3.97
  -4  11   0   88.37    3.76
  -4  12   0    0.70    0.98
   4  12   0    0.45    1.26
   4  13   0    1.36    1.56
  -4  13   0    0.91    1.28
  -4  14   0   -0.28    1.42
   4  15   0   17.25    2.39
  -4  15   0   18.50    2.18
  -4  16   0    0.31    1.60
   4  16   0    0.82    1.95
  -5   0   0    0.01    0.23
   5   0   0    0.33    0.25
   5   0   0    1.13    0.39
  -5   0   0    0.32    0.33
   5   1   0    0.57    0.37
   5   1   0    0.38    0.26
  -5  -1   0   -0.22    0.34
   5  -1   0    0.57    0.26
   5  -1   0    0.23    0.34
  -5   1   0    0.95    0.35
  -5  -1   0    0.91    0.25
  -5   1   0    0.48    0.25
   5   2   0   -0.19    0.30
   5   2   0    0.02    0.29
  -5   2   0   -0.06    0.31
   5  -2   0    0.09    0.33
   5  -2   0    0.48    0.25
  -5  -3   0   -0.10    0.28
   5  -3   0    0.20    0.24
  -5   3   0    0.26    0.33
   5   3   0   -0.02    0.40
   5   3   0    0.15    0.31
   5  -3   0   -0.45    0.32
  -5  -4   0    0.03    0.36
   5  -4   0   -0.07    0.39
   5   4   0   -0.52    0.36
   5   5   0    6.31    0.74
  -5  -5   0    5.56    0.69
  -5   5   0    3.99    0.55
   5  -5   0    4.55    0.65
  -5   6   0   -0.04    0.51
   5  -6   0    0.69    0.55
  -5  -6   0   -0.79    0.48
   5   6   0    0.16    0.50
  -5   7   0   -0.24    0.54
   5  -7   0    1.15    0.62
  -5  -7   0    0.29    0.63
   5   7   0    0.89    0.70
   5   8   0   -0.27    0.74
   5  -8   0    0.23    0.62
  -5  -8   0   -0.80    0.65
  -5   8   0   -0.93    0.55
   5   9   0    3.67    1.09
  -5   9   0    3.45    0.89
  -5  10   0   -0.19    0.84
   5  10   0   -0.19    0.93
  -5  11   0    0.09    0.83
   5  11   0   -0.01    1.10
   5  12   0    1.86    1.35
   5  13   0    5.69    1.77
  -5  13   0    2.98    1.28
   5  14   0    0.41    1.61
  -5  14   0   -2.12    1.26
  -5  15   0    1.42    1.59
   5  15   0   -0.72    1.96
   5  16   0    2.10    2.19
  -5  16   0   -1.46    1.79
   6   0   0  130.68    4.62
   6   0   0  129.93    4.52
  -6   0   0  121.27    4.61
  -6  -1   0   73.11    2.80
   6   1   0   72.90    2.80
   6  -1   0   71.05    2.78
  -6   1   0   77.19    2.82
  -6   1   0   79.59    2.91
   6  -1   0   82.29    2.90
   6   1   0   75.10    2.91
  -6   2   0  110.00    4.16
  -6  -2   0  115.39    4.09
   6  -2   0  112.80    4.08
   6  -2   0  113.76    4.15
   6   2   0  117.19    4.23
  -6   3   0  177.87    6.52
  -6  -3   0  181.15    6.48
   6   3   0  180.32    6.61
   6  -3   0  196.66    6.55
   6  -4   0   51.41    2.19
  -6  -4   0   56.12    2.21
   6   4   0   51.26    2.24
   6  -4   0   52.02    2.13
   6   4   0   54.97    2.32
   6   5   0   47.34    2.16
  -6  -5   0   45.96    2.01
  -6   5   0   43.84    1.94
   6  -5   0   45.85    2.02
   6   5   0   44.53    2.10
  -6   6   0   40.19    1.83
   6   6   0   41.28    2.11
   6  -6   0   41.19    1.99
   6   6   0   39.93    2.02
  -6  -6   0   41.38    1.94
   6   7   0   79.79    3.43
  -6  -7   0   75.04    3.24
  -6   7   0   78.72    3.14
   6  -7   0   76.11    3.26
   6   8   0   22.72    1.74
  -6  -8   0   22.44    1.59
   6  -8   0   26.96    1.72
  -6   8   0   28.00    1.54
  -6   9   0    1.55    0.74
   6   9   0   -0.02    0.92
  -6  10   0   21.39    1.58
   6  10   0   19.71    1.83
   6  11   0   31.44    2.37
  -6  11   0   33.91    1.97
  -6  12   0   11.82    1.54
   6  12   0   10.47    2.03
   6  13   0    0.54    1.60
  -6  13   0    0.61    1.22
   6  14   0    1.78    2.09
  -6  14   0    4.72    1.48
  -6  15   0   11.20    1.86
   6  15   0   12.91    2.57
   6  16   0    2.86    2.31
  -6  16   0    2.54    1.67
   7   0   0   -0.07    0.43
  -7   0   0    0.19    0.29
  -7   1   0    0.38    0.33
   7  -1   0    0.10    0.43
   7   1   0    0.26    0.44
  -7  -1   0   -0.23    0.40
  -7  -1   0    0.60    0.35
   7   1   0    0.18    0.31
   7  -1   0    0.14    0.29
  -7  -2   0    1.12    0.40
  -7   2   0    0.33    0.33
   7   2   0    0.29    0.36
   7  -2   0    0.36    0.42
   7   3   0    0.23    0.38
   7   3   0    0.88    0.53
  -7   3   0    0.23    0.39
   7  -3   0    0.81    0.45
  -7  -3   0    0.41    0.39
   7  -3   0    0.61    0.31
   7   4   0   -0.52    0.50
  -7  -4   0   -0.11    0.43
   7   4   0    0.49    0.45
   7  -4   0   -0.08    0.32
  -7   4   0    0.09    0.46
   7  -4   0   -0.59    0.45
   7   5   0    0.28    0.65
   7  -5   0    1.05    0.44
  -7  -5   0    0.27    0.52
   7  -5   0    0.54    0.56
  -7   5   0    0.35    0.54
   7   5   0    0.35    0.53
   7  -6   0    2.67    0.77
   7   6   0    2.08    0.87
   7  -6   0    1.14    0.50
  -7   6   0    1.89    0.66
   7   6   0    1.92    0.70
  -7  -6   0    0.89    0.59
   7  -7   0    0.28    0.62
   7   7   0    0.85    0.76
  -7  -7   0    1.03    0.68
  -7   7   0    0.43    0.60
  -7  -8   0    0.08    0.66
   7   8   0   -0.04    0.84
  -7   8   0   -0.35    0.60
   7   9   0    0.26    0.96
  -7   9   0    0.51    0.70
  -7  10   0    1.27    0.93
   7  10   0   -0.52    1.03
   7  11   0    0.62    1.25
  -7  11   0   -0.77    0.98
  -7  12   0   -0.28    0.93
   7  12   0    0.89    1.40
   7  13   0    2.96    1.82
  -7  13   0   -1.24    1.00
   7  14   0    1.54    1.84
  -7  14   0    0.59    1.36
   7  15   0   -2.06    2.03
   8   0   0   72.80    2.92
   8   0   0   70.84    2.93
  -8   0   0   73.68    2.96
  -8   0   0   76.78    2.81
  -8  -1   0    1.88    0.45
   8  -1   0    2.31    0.58
  -8  -1   0    1.85    0.67
  -8   1   0    2.16    0.44
  -8   1   0    1.36    0.57
   8   1   0    1.97    0.44
   8   1   0    1.97    0.61
   8  -1   0    1.70    0.43
  -8   2   0   38.43    1.68
  -8   2   0   37.31    1.78
   8   2   0   40.08    1.84
   8  -2   0   38.36    1.65
   8  -2   0   40.80    1.78
   8   2   0   37.16    1.70
  -8  -2   0   38.42    1.66
   8   3   0    2.08    0.64
   8   3   0    1.14    0.52
   8  -3   0    1.85    0.48
  -8   3   0    1.40    0.52
   8  -3   0    1.61    0.58
  -8  -3   0    2.22    0.54
  -8   4   0   92.98    3.65
   8  -4   0   98.49    3.63
   8   4   0   98.13    3.83
   8  -4   0   92.57    3.71
  -8  -4   0  100.07    3.65
   8   4   0   90.18    3.73
  -8   5   0   21.08    1.32
   8   5   0   21.14    1.46
  -8  -5   0   22.24    1.32
   8   5   0   20.25    1.42
   8  -5   0   23.52    1.37
   8  -5   0   20.88    1.24
   8  -6   0   20.81    1.25
  -8   6   0   18.75    1.23
   8   6   0   21.34    1.55
   8  -6   0   20.55    1.33
  -8  -6   0   19.94    1.32
   8   7   0   -0.12    0.75
  -8  -7   0    0.40    0.72
  -8   7   0    0.53    0.62
   8  -7   0   -0.78    0.55
  -8   8   0   44.43    2.14
  -8   9   0    0.83    0.76
   8   9   0    1.53    1.10
  -8  10   0   42.27    2.18
   8  10   0   39.05    2.64
  -8  11   0    2.92    1.02
   8  11   0    3.37    1.53
  -8  12   0    9.43    1.47
   8  12   0    9.26    2.04
   8  13   0    0.73    1.83
  -8  13   0   -1.10    1.04
   8  14   0    6.11    2.28
  -8  14   0    4.99    1.49
  -8  15   0   -1.76    3.32
   8  15   0    2.37    2.21
  -9   0   0    0.13    0.37
   9   0   0    0.08    0.36
  -9   0   0    0.17    0.59
   9   0   0   -0.60    0.52
   9   1   0   -0.04    0.35
  -9   1   0    0.54    0.43
   9  -1   0   -0.73    0.34
   9   1   0   -0.21    0.55
   9  -1   0    0.19    0.57
  -9  -1   0   -1.37    0.58
  -9   1   0   -0.06    0.49
  -9  -1   0    0.14    0.41
  -9   2   0    0.88    0.43
   9   2   0    1.55    0.51
   9  -2   0    0.96    0.65
  -9   2   0    0.42    0.51
  -9  -2   0    1.40    0.47
   9   2   0    0.35    0.62
   9   3   0    0.18    0.65
  -9  -3   0   -0.09    0.42
   9  -3   0   -0.35    0.40
  -9   3   0    0.38    0.55
   9  -3   0   -0.34    0.54
   9  -4   0   -0.22    0.43
  -9  -4   0    0.52    0.47
   9   4   0   -0.32    0.63
   9   4   0   -0.15    0.59
  -9   4   0   -0.49    0.54
   9  -4   0   -0.68    0.54
  -9  -5   0   -0.51    0.56
  -9   5   0    0.46    0.60
   9  -5   0   -0.20    0.48
   9  -5   0   -0.51    0.59
  -9  -6   0    1.84    0.73
  -9   6   0    1.06    0.73
   9  -6   0    1.45    0.59
   9   6   0    2.03    0.83
  -9  -7   0   -0.84    0.67
   9  -7   0   -0.63    0.65
  -9   7   0    1.30    0.79
   9   7   0   -0.10    0.84
  -9   8   0   -0.12    0.79
   9   8   0    0.42    0.98
   9  -8   0   -0.44    0.62
   9  -9   0    0.93    0.85
  -9   9   0    0.81    0.90
   9  10   0    2.97    1.39
  -9  10   0    1.87    1.05
   9 -10   0    3.41    1.00
  -9  11   0   -0.48    1.02
   9  11   0   -1.85    1.44
  -9  12   0    0.42    1.20
   9  12   0    1.44    1.65
  -9  13   0   -1.40    1.22
   9  13   0   -0.62    1.75
  -9  14   0   -0.63    1.49
   9  14   0    2.33    2.20
   9  15   0    0.82    2.66
  -9  15   0    1.84    2.03
 -10   0   0   34.53    1.82
 -10   0   0   35.64    1.62
  10   0   0   33.97    1.78
  10   0   0   35.21    1.66
  10  -1   0    5.53    0.90
  10   1   0    5.66    0.90
 -10  -1   0    4.39    0.69
  10  -1   0    6.08    0.75
 -10   1   0    5.80    0.73
  10   1   0    5.08    0.73
 -10   1   0    6.01    0.83
 -10  -1   0    5.29    0.95
 -10   2   0    5.13    0.75
  10   2   0    5.77    0.82
 -10   2   0    5.76    0.90
  10  -2   0    4.20    0.65
  10  -2   0    4.67    0.87
  10   2   0    4.09    0.86
 -10  -2   0    4.54    0.69
  10   3   0   -0.13    0.56
  10  -3   0    0.13    0.47
  10   3   0   -0.43    0.74
 -10  -3   0   -0.19    0.51
 -10   3   0    0.00    0.56
  10  -3   0   -0.60    0.54
  10   4   0   13.30    1.21
 -10  -4   0    9.75    0.94
 -10   4   0   11.98    1.02
  10  -4   0   12.70    0.93
  10  -4   0   10.63    0.96
  10  -5   0   -0.19    0.59
 -10   5   0    0.37    0.70
 -10  -5   0    1.88    0.71
  10  -6   0   11.70    1.06
 -10   6   0   13.84    1.22
  10   6   0   10.89    1.43
 -10  -6   0   11.82    1.14
 -10   7   0    4.62    0.95
  10   7   0    4.99    1.23
  10  -7   0    6.28    0.94
 -10   8   0    7.93    1.10
  10   8   0    9.22    1.55
  10  -8   0   10.32    1.16
  10  -9   0    0.07    0.86
 -10   9   0   -1.99    0.84
  10 -10   0    4.97    1.17
 -10  10   0    7.06    1.26
  10  10   0    5.40    1.57
  10 -11   0    1.32    1.12
 -10  11   0   -0.83    1.11
 -10  12   0    2.26    1.36
  10  12   0    5.69    1.99
  10 -12   0    5.10    1.38
 -10  13   0    0.09    1.36
  10 -13   0    1.28    1.47
  10  13   0    1.58    2.05
 -10  14   0    0.59    1.60
  10  14   0   -0.58    2.22
  10 -14   0    1.24    1.54
  11   0   0   -0.28    0.51
 -11   0   0   -0.55    0.49
 -11   0   0    1.29    0.74
 -11   1   0   -0.60    0.50
 -11  -1   0   -1.52    0.68
 -11  -1   0    0.55    0.54
 -11   1   0    0.80    0.67
  11  -1   0    0.14    0.50
  11   1   0   -0.19    0.52
 -11  -2   0    3.76    0.76
 -11   2   0    1.35    0.72
  11  -2   0    1.46    0.63
 -11   2   0    2.75    0.70
  11   2   0    0.43    0.62
 -11   3   0   -0.27    0.67
 -11  -3   0    0.61    0.63
  11  -3   0    0.07    0.56
  11   3   0   -0.29    0.64
 -11   4   0    0.11    0.63
  11   4   0    0.19    0.70
  11  -4   0    0.02    0.56
 -11  -4   0    0.28    0.57
  11  -5   0    0.19    0.52
 -11   5   0    0.65    0.65
 -11  -5   0    0.37    0.66
  11   5   0    0.82    0.81
  11  -6   0    1.12    0.71
 -11   6   0    0.79    0.70
  11   6   0    0.79    0.97
  11   7   0   -0.25    1.04
  11  -7   0   -0.57    0.72
 -11   7   0   -0.18    0.83
 -11   8   0   -0.01    0.77
  11   8   0   -0.49    1.04
  11  -8   0    1.15    0.87
  11  -9   0    1.87    0.92
 -11   9   0    1.59    1.04
  11  10   0    1.65    1.64
  11 -10   0    0.78    1.03
 -11  10   0    0.78    1.06
  11  11   0   -1.03    1.69
  11 -11   0   -0.05    1.15
 -11  11   0   -1.21    1.14
  11 -12   0    0.55    1.26
  11  12   0   -1.77    1.81
 -11  12   0    1.68    1.41
 -11  13   0   -0.01    1.49
  11  13   0    4.19    2.29
  11 -13   0   -0.54    1.44
  11 -14   0    0.56    1.88
 -11  14   0   -1.04    1.80
  11  14   0    1.48    2.34
 -12   0   0   -0.47    0.75
 -12   0   0    1.19    0.58
  12   0   0    0.40    0.61
 -12   1   0    9.89    1.02
  12  -1   0   10.53    1.02
  12   1   0   10.35    1.09
 -12   1   0    9.93    1.27
 -12  -1   0   10.24    1.01
  12  -2   0    2.73    0.70
 -12  -2   0    2.16    0.77
  12   2   0    2.26    0.77
 -12   2   0    1.80    0.82
  12   3   0    1.60    0.87
 -12   3   0    2.78    0.79
  12  -3   0    0.87    0.66
 -12  -3   0    0.88    0.67
  12   4   0    0.26    0.79
 -12   4   0    0.28    0.79
  12  -4   0    1.05    0.68
 -12  -4   0   -0.68    0.64
  12   5   0    2.63    1.11
  12  -5   0    1.57    0.70
 -12   5   0    1.94    0.78
  12   6   0    3.20    1.11
  12  -6   0    2.79    0.85
 -12   6   0    1.69    0.89
  12  -7   0    9.74    1.15
  12   7   0    8.75    1.48
 -12   7   0    9.36    1.30
  12   8   0    4.21    1.58
 -12   8   0    3.87    1.10
  12  -8   0    4.31    1.06
  12  -9   0   -0.21    1.01
 -12   9   0    0.42    1.04
 -12  10   0    0.43    1.15
  12 -10   0   -0.77    1.02
  12  11   0    4.58    2.05
  12 -11   0    4.86    1.45
 -12  11   0    2.39    1.36
 -12  12   0    2.84    1.53
  12 -12   0    6.52    1.74
  12  12   0    3.54    2.13
  12 -13   0    1.48    1.70
  12  13   0    8.02    2.48
 -12  13   0   -2.76    1.55
  13   0   0    0.19    0.67
 -13   0   0    0.06    0.63
 -13   0   0    0.34    0.93
 -13   1   0    0.69    0.85
 -13  -1   0    0.12    0.71
  13  -1   0   -0.34    0.66
 -13   1   0    0.89    0.69
  13   1   0   -0.28    0.68
 -13  -2   0   -0.93    0.68
  13   2   0    0.04    0.77
  13  -2   0   -0.15    0.58
 -13   2   0   -0.48    0.74
  13   3   0   -0.11    0.78
  13  -3   0   -0.22    0.65
 -13  -3   0   -0.08    0.68
 -13   4   0   -0.78    0.82
  13   4   0    0.14    0.83
  13  -4   0   -0.05    0.67
  13   5   0   -0.99    1.02
 -13   5   0    0.11    0.91
  13  -5   0    0.49    0.74
  13  -6   0    0.09    0.75
  13   6   0   -0.79    1.18
 -13   6   0   -0.25    0.94
  13  -7   0   -0.11    0.82
 -13   7   0    1.46    0.98
  13   7   0   -0.96    1.37
  13  -8   0    1.68    0.96
 -13   8   0   -1.58    0.94
  13   8   0    0.42    1.37
  13   9   0   -0.44    1.42
 -13   9   0   -0.40    1.05
  13  -9   0    1.82    1.10
 -13  10   0   -0.51    1.14
  13 -11   0   -0.01    1.48
 -13  11   0   -1.42    1.37
  13  11   0    2.55    1.78
  13  12   0    3.59    2.32
  13 -12   0    0.67    1.51
 -13  12   0    2.26    1.60
  14   0   0    5.18    0.99
 -14   0   0    4.45    1.01
 -14   0   0    7.05    1.39
  14   1   0    6.94    1.12
 -14   1   0    5.68    1.30
  14  -1   0    5.89    0.99
  14   2   0   -0.90    0.80
 -14   2   0    0.19    1.08
  14  -2   0    0.36    0.67
  14   3   0    0.60    1.00
 -14   3   0    1.46    0.96
  14  -3   0    2.18    0.82
  14  -4   0    0.71    0.76
 -14   4   0    1.27    1.04
  14   4   0    1.65    1.13
 -14   5   0    5.74    1.21
  14   5   0    3.47    1.29
  14  -5   0    3.36    0.91
 -14   6   0    0.01    1.09
  14  -6   0   -0.73    0.85
  14   6   0    0.61    1.26
 -14   7   0    2.00    1.15
  14   7   0    1.74    1.52
  14  -7   0    3.13    1.00
  14   8   0    1.77    1.69
  14  -8   0    0.14    0.97
 -14   8   0   -1.48    1.08
 -14   9   0   -0.94    1.15
  14   9   0    2.37    1.64
  14  -9   0   -2.14    1.10
  14 -10   0    0.87    1.26
  14 -11   0    4.53    1.65
  14  11   0    6.24    2.29
  15   0   0    0.54    0.88
 -15   1   0   -0.27    1.21
  15  -1   0    1.23    0.90
  15   1   0    1.41    0.94
  15  -2   0   -0.85    0.77
  15   2   0    0.78    0.97
 -15   2   0   -0.16    1.14
  15   3   0   -0.29    1.02
 -15   3   0    0.13    1.05
  15  -3   0    1.39    0.89
  15  -4   0   -0.15    0.86
 -15   4   0    1.15    1.10
  15   4   0   -0.30    1.11
 -15   5   0    0.79    0.99
  15   5   0    0.33    1.34
  15  -5   0   -0.13    0.90
  15   6   0    2.28    1.36
 -15   6   0   -0.24    1.13
  15  -6   0   -1.59    0.96
  15  -7   0    1.21    1.07
  15   7   0    0.74    1.72
 -15   7   0   -1.09    1.15
  15  -8   0    0.59    1.13
  15   8   0    2.16    1.97
 -15   8   0   -2.74    1.18
 -15   9   0   -1.98    1.39
  15  -9   0   -0.81    1.22
  15   9   0    1.90    2.22
 -15  10   0   -1.71    1.44
  15 -10   0    0.64    1.36
  16   0   0    1.95    1.04
  16  -1   0   -0.92    0.88
  16   1   0   -0.17    1.01
 -16   2   0    0.70    1.31
  16   2   0   -0.65    1.11
  16  -2   0    1.53    0.99
  16  -3   0    0.15    0.98
 -16   3   0    0.74    1.14
  16   3   0    0.17    1.14
  16   4   0    0.93    1.29
 -16   4   0   -0.05    1.32
  16  -4   0    0.30    0.99
  16   5   0   -0.98    1.31
  16  -5   0    1.40    1.14
 -16   5   0    0.44    1.40
 -16   6   0    0.38    1.40
  16   6   0    1.25    1.75
  16  -6   0   -0.03    1.17
  16   7   0   -2.86    1.78
 -16   7   0   -0.30    1.39
  16  -7   0    0.15    1.22
 -16   8   0    0.01    1.49
  16   8   0    3.81    2.38
  16  -8   0    0.38    1.40
  16  -9   0    1.14    1.47
 -16   9   0   -2.64    1.59
  16   9   0    3.52    2.10
  17   0   0    1.44    1.14
  17   1   0    2.01    1.21
  17  -1   0   -0.63    1.12
  17  -2   0    0.20    1.14
  17   2   0    1.24    1.35
  17   3   0    0.03    1.37
 -17   3   0    0.22    1.56
  17  -3   0   -1.69    1.09
  17   4   0    1.44    1.54
 -17   4   0    0.24    1.55
  17  -4   0    1.53    1.18
  17  -5   0    1.71    1.18
 -17   5   0   -0.69    1.57
  17   5   0   -2.81    1.64
  17  -6   0    0.31    1.26
 -17   6   0   -1.67    1.56
  17   6   0    1.90    1.78
  17  -7   0    2.13    1.51
  17   7   0    8.99    2.59
 -17   7   0   -1.09    1.60
  17   8   0   -3.20    2.34
  17  -8   0   -3.37    1.44
 -17   8   0    2.44    1.83
  18   0   0    1.55    1.37
  18  -1   0    2.38    1.37
  18   1   0    2.24    1.48
  18   2   0    0.75    1.56
  18  -2   0   -0.43    1.34
  18   3   0    1.53    1.71
  18  -3   0    1.85    1.34
  18  -4   0    0.84    1.40
  18   4   0    2.34    1.81
 -18   4   0    5.30    2.06
 -18   5   0    4.23    1.97
  18   5   0   -0.66    2.86
  18  -6   0    0.29    1.47
  18   6   0    3.12    2.01
 -18   6   0    1.04    1.84
  19   0   0    1.39    1.67
  19   1   0    0.40    1.67
  19  -1   0    1.01    1.59
  19   2   0    3.18    1.80
  19  -2   0   -3.39    1.44
   0   2  -1   66.90    2.55
   0   2   1   70.28    2.59
   0  -2  -1   75.03    2.60
   0  -2   1   75.87    2.57
   0   3   1   -0.30    0.27
   0   3  -1    0.06    0.25
   0  -3  -1   -0.37    0.28
   0  -3   1   -0.06    0.26
   0   4   1   92.10    3.44
   0  -4  -1   95.50    3.46
   0  -4   1   91.53    3.42
   0   4  -1   89.73    3.40
   0  -5  -1   -0.62    0.38
   0  -5   1    0.41    0.42
   0   5   1   -1.48    0.61
   0  -6   1    0.48    0.51
   0  -6  -1    0.43    0.42
   0   6  -1    0.97    0.53
   0   6   1    0.01    0.48
   0   7  -1   -0.82    0.45
   0  -7  -1    0.48    0.55
   0  -7   1   -0.26    0.54
   0   7   1   -0.24    0.49
   0  -8   1    8.71    1.08
   0   8   1    6.64    0.95
   0   8  -1    7.93    0.98
   0  -8  -1    6.57    0.98
   0  -8   1    7.94    1.03
   0  -9   1    0.33    0.81
   0  -9   1   -0.65    0.66
   0  -9  -1   -0.97    0.70
   0   9  -1   -1.43    0.60
   0   9   1   -1.41    0.59
   0  10  -1    8.39    1.28
   0  10   1    9.16    1.38
   0  11  -1   -0.62    0.91
   0  11   1   -0.54    0.94
   0  12   1    1.62    1.18
   0  12  -1    4.11    1.22
   0  13   1   -0.24    1.22
   0  13  -1    0.01    1.16
   0  14   1   15.88    2.20
   0  14  -1   13.17    1.85
   0  15  -1    0.35    1.69
   0  15   1    1.46    1.55
   0  16  -1   -1.49    1.57
   0  16   1    2.85    1.84
  -1  -1   1   11.40    0.48
   1  -1  -1   11.15    0.47
   1  -1   1   11.88    0.44
  -1  -1  -1   11.32    0.49
   1   1  -1   10.52    0.48
  -1   2  -1   70.63    2.42
   1  -2  -1   67.77    2.47
  -1  -2   1   67.67    2.47
   1   2   1   69.18    2.49
   1  -2   1   69.13    2.43
  -1   2   1   67.79    2.46
   1   2  -1   66.80    2.47
  -1  -3   1    0.17    0.30
   1   3   1   -0.10    0.29
  -1   3  -1   -0.07    0.24
   1  -3  -1    0.00    0.30
   1  -3   1   -0.10    0.25
  -1   3   1   -0.18    0.27
  -1  -3  -1   -0.10    0.29
   1   3  -1    0.17    0.27
   1  -4  -1   24.55    1.14
  -1  -4   1   23.87    1.15
  -1   4  -1   23.31    1.07
  -1  -4   1   22.29    1.13
   1   4   1   20.71    1.15
  -1   4   1   21.82    1.11
   1   4  -1   22.51    1.13
  -1  -4  -1   21.74    1.14
   1  -4   1   23.20    1.11
   1  -5  -1   24.68    1.24
  -1  -5   1   22.49    1.23
   1   5   1   23.02    1.24
  -1  -5   1   22.63    1.20
  -1   5  -1   24.68    1.19
  -1  -5  -1   25.16    1.25
   1   5  -1   21.42    1.32
   1  -5   1   21.35    1.16
   1   6   1  302.82   10.04
   1  -6  -1  287.44    9.99
  -1  -6   1  270.29    9.95
  -1  -6   1  291.22   10.02
  -1  -6  -1  272.71    9.97
  -1   6   1  296.69    9.96
   1  -6   1  268.54    9.93
   1   6  -1  269.72    9.94
  -1   7  -1    2.68    0.66
   1  -7  -1    2.99    0.69
  -1  -7   1    2.53    0.69
  -1  -7   1    3.22    0.75
   1   7   1    3.06    0.74
   1   7  -1    3.44    0.74
  -1   7   1    2.14    0.64
   1  -7   1    3.17    0.70
  -1  -7  -1    2.55    0.70
  -1  -8   1   63.75    2.90
   1   8   1   65.32    2.88
  -1  -8   1   64.48    2.86
  -1   8  -1   66.67    2.77
   1  -8  -1   62.92    2.80
   1  -8   1   62.77    2.83
  -1   8   1   63.17    2.80
   1   8  -1   65.64    2.85
  -1  -8  -1   60.80    2.84
  -1  -8  -1   63.84    2.90
  -1  -9   1   22.39    1.45
   1   9   1   20.46    1.53
  -1  -9   1   19.17    1.55
  -1   9  -1   21.16    1.43
   1  -9  -1   25.23    1.55
   1   9  -1   21.39    1.54
  -1   9   1   19.89    1.48
  -1  -9  -1   18.33    1.55
  -1  -9  -1   22.39    1.68
   1  -9   1   22.53    1.47
  -1  10  -1   89.67    3.70
   1  10   1   82.58    3.79
  -1  10   1   89.22    3.77
   1  10  -1   84.06    3.76
  -1  11  -1   -1.53    0.90
   1  11   1   -0.29    0.98
  -1  11   1   -0.49    0.90
  -1  12  -1   10.23    1.45
   1  12   1   14.52    1.92
   1  12  -1   11.59    1.57
  -1  12   1   15.31    1.59
   1  13   1    1.04    1.30
  -1  13  -1    2.49    1.20
   1  13  -1    2.95    1.41
  -1  13   1    0.03    1.21
   1  14   1   17.79    2.10
  -1  14  -1   19.04    1.92
  -1  14   1   18.73    2.01
   1  14  -1   17.70    2.02
  -1  15  -1   -0.73    1.41
   1  15   1    1.76    1.58
  -1  15   1    1.98    1.90
   1  16   1   10.22    2.21
  -1  16  -1    5.14    1.83
  -1  16   1    6.99    2.00
   1  16  -1    9.85    2.10
  -2   0   1   -0.15    0.10
   2   0   1    0.05    0.11
  -2   0  -1    0.12    0.12
  -2   0  -1    0.08    0.07
   2   0  -1    0.10    0.11
   2   0   1    0.07    0.06
  -2   1  -1   43.85    1.70
   2  -1  -1   52.20    1.76
  -2  -1   1   50.92    1.75
   2   1   1   47.70    1.72
  -2  -1   1   45.71    1.77
   2  -1  -1   47.13    1.73
   2   1  -1   50.23    1.76
   2  -1   1   49.35    1.71
  -2   1   1   45.98    1.74
  -2  -1  -1   48.39    1.71
   2   1  -1   49.85    1.77
  -2   1   1   47.53    1.74
   2   2   1   11.25    0.57
  -2   2  -1   10.23    0.51
   2  -2  -1   10.53    0.57
  -2  -2   1   11.91    0.59
  -2   2   1   10.39    0.57
   2   2  -1   11.28    0.59
   2  -2   1   11.89    0.53
   2   2  -1   10.39    0.60
  -2  -2  -1   11.81    0.57
  -2  -3   1   13.59    0.76
   2  -3  -1   14.14    0.76
  -2   3  -1   13.31    0.70
  -2   3   1   13.61    0.74
   2   3  -1   13.65    0.77
   2  -3   1   14.05    0.71
  -2  -3  -1   12.94    0.75
   2   4   1    2.48    0.52
  -2  -4   1    2.86    0.49
  -2   4  -1    1.98    0.40
   2  -4  -1    2.38    0.48
   2  -4   1    2.24    0.44
  -2  -4  -1    2.15    0.49
   2   4  -1    2.59    0.48
  -2   4   1    2.63    0.50
   2   4  -1    3.11    0.53
   2  -5  -1   23.29    1.22
  -2  -5   1   24.50    1.26
  -2   5  -1   22.45    1.12
   2   5  -1   20.70    1.33
   2  -5   1   24.70    1.21
  -2   5   1   23.88    1.19
  -2  -5  -1   23.79    1.26
  -2  -6   1    4.22    0.73
   2   6   1    4.90    0.75
   2  -6  -1    4.46    0.68
  -2   6   1    4.70    0.69
   2   6  -1    4.60    0.75
   2  -6   1    5.12    0.74
  -2  -6  -1    4.00    0.71
   2   7   1    1.06    0.63
   2  -7  -1    1.18    0.60
  -2  -7   1    1.37    0.60
  -2   7  -1    1.73    0.57
   2  -7   1    1.57    0.60
   2   7  -1    1.61    0.64
  -2  -7  -1    1.30    0.59
  -2   7   1    0.64    0.56
  -2  -8   1    9.18    1.13
  -2   8  -1   11.43    1.08
   2   8   1    8.74    1.10
   2  -8  -1    9.12    1.08
   2   8  -1    9.20    1.08
  -2   8   1    9.17    1.00
  -2  -8  -1    9.75    1.14
   2  -8   1    8.81    1.03
  -2  -9   1    1.06    0.76
   2  -9  -1    0.51    0.80
   2   9   1    1.72    0.88
  -2   9  -1   -0.23    0.62
  -2   9   1   -0.26    0.83
   2   9  -1    0.17    0.82
   2  -9   1    0.65    0.66
  -2  -9  -1   -1.76    0.72
  -2  10  -1    7.78    1.23
   2  10   1    6.84    1.33
  -2  10   1    7.58    1.21
   2  10  -1    6.84    1.34
  -2  11  -1    6.31    1.22
   2  11   1    4.05    1.24
   2  11  -1    4.63    1.24
  -2  11   1    4.70    1.10
  -2  12  -1    1.48    0.98
   2  12   1    2.08    1.32
  -2  12   1    2.87    1.28
   2  12  -1    3.19    1.23
  -2  13  -1    0.61    1.11
   2  13   1   -1.40    1.22
  -2  13   1   -1.26    1.06
   2  13  -1    0.79    1.24
   2  14   1    2.02    1.58
  -2  14  -1    2.51    1.44
  -2  14   1    2.78    1.42
   2  14  -1    0.46    1.43
   2  15   1    1.51    1.69
  -2  15  -1    3.87    1.64
   2  15  -1    1.17    1.92
  -2  16  -1    0.43    1.59
   2  16   1    2.59    2.25
  -2  16   1    6.29    1.79
   2  16  -1    2.99    1.91
  -3   0   1    0.04    0.16
  -3   0   1    0.15    0.16
  -3   0  -1   -0.03    0.11
   3   0  -1    0.22    0.16
   3   0  -1   -0.15    0.21
   3   0   1   -0.03    0.12
   3   0   1   -0.07    0.17
  -3   0  -1    0.05    0.19
   3  -1  -1  242.63    8.14
   3   1   1  234.90    8.08
  -3   1  -1  230.62    8.09
  -3  -1   1  245.29    8.11
   3  -1  -1  235.47    8.10
   3   1   1  241.62    8.16
  -3  -1   1  229.92    8.17
  -3   1   1  235.49    8.14
   3   1  -1  237.68    8.12
   3  -1   1  244.83    8.10
   3  -1   1  230.10    8.06
   3   1  -1  234.70    8.16
  -3   1   1  239.72    8.11
  -3  -1  -1  240.49    8.07
  -3   2  -1   33.91    1.29
   3  -2  -1   31.50    1.30
   3   2   1   31.43    1.33
   3  -2  -1   32.21    1.34
  -3  -2   1   33.85    1.33
   3   2  -1   33.13    1.36
   3   2  -1   35.76    1.40
   3  -2   1   34.72    1.30
  -3   2   1   33.79    1.34
  -3  -2  -1   32.66    1.31
  -3  -3   1   97.38    3.75
   3  -3  -1  103.50    3.65
  -3   3  -1  102.39    3.57
   3   3   1   96.57    3.64
  -3  -3  -1  101.50    3.63
  -3   3   1  106.47    3.64
   3  -3   1  101.40    3.60
   3   3  -1   97.33    3.67
   3   3  -1   96.01    3.68
  -3   4  -1   62.78    2.41
  -3  -4   1   62.70    2.50
   3  -4  -1   63.82    2.50
   3  -4   1   64.67    2.47
  -3   4   1   63.05    2.47
   3   4  -1   67.89    3.05
  -3  -4  -1   63.31    2.50
  -3  -5   1  308.19   10.46
   3   5   1  280.74   10.49
   3  -5  -1  319.61   10.47
  -3   5  -1  288.79   10.32
  -3  -5  -1  303.76   10.45
   3   5  -1  296.85   10.54
   3   5  -1  286.16   10.47
   3  -5   1  305.08   10.41
   3  -6  -1   72.78    2.88
   3   6   1   63.74    2.91
  -3  -6   1   70.29    2.88
  -3  -6  -1   73.24    2.90
  -3   6   1   74.42    2.81
   3   6  -1   66.60    2.90
   3  -6   1   67.68    2.82
  -3   7  -1   15.38    1.08
   3  -7  -1   14.78    1.17
   3   7   1   17.92    1.27
  -3  -7   1   15.93    1.18
   3   7  -1   19.01    1.27
   3  -7   1   15.86    1.14
  -3   7   1   16.39    1.10
  -3  -7  -1   14.44    1.19
   3   8   1   10.42    1.20
   3  -8  -1   11.94    1.16
  -3  -8   1   13.23    1.24
  -3   8  -1    9.90    1.03
  -3   8   1   12.27    1.08
  -3  -8  -1   12.62    1.20
   3   8  -1   12.90    1.18
   3  -8   1   11.69    1.11
  -3   9  -1   88.89    3.45
   3   9   1   86.29    3.72
  -3  -9   1   82.80    3.65
   3  -9   1   78.46    3.51
   3   9  -1   86.25    3.68
  -3  -9  -1   81.36    3.58
  -3   9   1   80.66    3.48
   3  10   1   36.19    2.26
  -3  10  -1   37.99    1.99
  -3  10   1   38.58    2.10
   3  10  -1   38.21    2.28
  -3  11  -1   -0.65    0.97
   3  11   1    0.77    1.07
   3  11  -1   -1.10    0.95
  -3  11   1    0.78    0.91
   3  12   1    8.25    1.67
  -3  12  -1    6.52    1.22
  -3  12   1    8.75    1.40
   3  12  -1    5.05    1.49
  -3  13  -1   18.53    1.66
   3  13   1   15.04    1.96
  -3  13   1   15.97    1.70
   3  13  -1   17.32    1.97
   3  14   1    7.32    2.36
  -3  14  -1   10.86    1.75
  -3  14   1    5.34    1.54
   3  14  -1    7.65    1.81
  -3  15  -1    0.92    1.40
   3  15   1    4.41    1.84
  -3  15   1    0.48    3.20
   3  15  -1    1.62    1.67
   3  16   1   -0.73    1.96
  -3  16  -1   -0.52    1.78
  -3  16   1    2.12    1.66
   3  16  -1    5.87    2.37
   4   0  -1    0.31    0.21
  -4   0  -1    0.26    0.17
   4   0  -1   -0.21    0.31
  -4   0   1   -0.20    0.18
   4   0   1    0.22    0.27
  -4   0   1    0.34    0.31
   4   0   1    0.11    0.17
  -4   0  -1    0.09    0.26
  -4   1  -1    6.26    0.48
  -4   1  -1    5.83    0.38
  -4  -1   1    6.30    0.44
   4   1   1    6.37    0.42
   4   1   1    5.79    0.51
  -4  -1   1    5.24    0.52
   4  -1  -1    6.46    0.43
  -4   1   1    6.29    0.52
  -4  -1  -1    6.55    0.40
   4   1  -1    6.61    0.48
   4  -1   1    5.54    0.49
  -4   1   1    6.78    0.46
   4  -1   1    5.88    0.38
  -4   2  -1    2.97    0.42
   4  -2  -1    3.29    0.39
  -4  -2   1    2.27    0.52
  -4  -2   1    3.10    0.38
   4   2   1    2.82    0.40
   4  -2  -1    3.44    0.44
   4   2   1    3.19    0.46
   4   2  -1    3.32    0.49
  -4   2   1    3.12    0.45
   4   2  -1    3.36    0.45
   4  -2   1    2.69    0.33
  -4  -2  -1    2.99    0.38
   4  -2   1    2.78    0.38
   4  -3  -1   16.56    0.87
  -4   3  -1   19.67    0.89
   4  -3  -1   17.27    0.93
  -4  -3   1   19.59    0.93
   4   3   1   16.94    0.93
   4  -3   1   18.55    0.92
   4   3  -1   18.45    0.98
  -4   3   1   16.64    0.91
   4   3  -1   17.48    0.94
  -4  -3  -1   18.57    0.94
  -4   4  -1    1.13    0.38
   4  -4  -1    1.68    0.47
  -4  -4   1    1.80    0.45
   4   4  -1    1.52    0.53
  -4  -4  -1    1.61    0.43
   4  -4   1    1.88    0.43
   4  -5  -1   18.82    1.14
  -4  -5   1   23.01    1.20
  -4   5   1   19.00    1.18
   4  -5   1   22.89    1.15
  -4  -5  -1   21.12    1.17
   4   5  -1   20.83    1.20
   4   6   1    0.12    0.56
   4  -6  -1    0.34    0.52
  -4  -6   1    0.08    0.50
  -4   6  -1    0.46    0.43
   4   6  -1    0.02    0.36
   4  -6   1    0.23    0.49
  -4   6   1   -0.46    0.48
   4   6  -1   -0.07    0.48
  -4  -6  -1   -0.36    0.48
   4   7   1    7.41    0.99
  -4  -7   1    6.95    0.94
   4  -7  -1    5.14    0.86
  -4   7  -1    6.42    0.73
  -4  -7  -1    6.88    0.92
  -4   7   1    6.67    0.83
   4  -7   1    5.98    0.83
   4   7  -1    7.87    0.97
  -4  -8   1    0.17    0.73
   4   8   1    1.48    0.83
  -4   8  -1    0.17    0.56
   4  -8  -1    1.03    0.73
  -4  -8  -1    0.15    0.70
   4  -8   1    0.06    0.68
  -4   8   1   -0.14    0.67
   4   8  -1    1.05    0.77
   4   9   1    4.15    1.09
  -4   9  -1    4.92    0.86
  -4   9   1    3.23    0.88
  -4  -9  -1    2.96    0.91
   4   9  -1    4.12    1.08
  -4  10  -1    0.45    0.88
   4  10   1    0.65    0.97
   4  10  -1    0.71    0.97
  -4  10   1    0.85    0.94
   4  11   1   13.55    1.66
  -4  11  -1   11.27    1.39
   4  11  -1   10.99    1.59
  -4  11   1   11.78    1.47
  -4  12  -1   -0.13    0.91
   4  12   1   -2.05    1.11
   4  12  -1    0.49    1.17
  -4  12   1   -0.44    0.95
  -4  13  -1    0.65    1.20
   4  13   1   -0.20    1.43
  -4  13   1    0.86    1.31
   4  13  -1    0.59    1.43
  -4  14  -1    2.38    1.36
   4  14   1    1.72    1.99
  -4  14   1   -0.90    1.39
   4  14  -1   -1.04    1.77
   4  15   1    2.41    1.87
  -4  15  -1    2.25    1.61
  -4  15   1    6.67    3.14
   4  15  -1    3.38    1.86
  -4  16  -1   -0.01    1.56
   4  16   1   -0.07    2.07
  -4  16   1   -0.44    1.68
   4  16  -1    2.38    2.06
  -5   0  -1   -0.01    0.21
  -5   0   1   -0.30    0.24
  -5   0  -1   -0.10    0.30
   5   0  -1   -0.34    0.24
   5   0  -1    0.06    0.36
   5   0   1   -0.11    0.19
   5   0   1    0.04    0.36
  -5   0   1    0.01    0.36
  -5  -1   1  293.85    9.77
   5  -1  -1  275.69    9.64
  -5   1  -1  280.83    9.60
   5   1   1  274.80    9.62
  -5  -1   1  265.69    9.72
  -5   1  -1  285.17    9.68
   5   1   1  278.58    9.71
   5  -1  -1  276.26    9.70
  -5   1   1  274.95    9.75
   5   1  -1  298.74    9.75
  -5  -1  -1  283.73    9.60
   5  -1   1  274.69    9.67
   5  -1   1  277.22    9.60
  -5   1   1  298.03    9.73
   5   1  -1  277.43    9.66
  -5  -2   1    2.84    0.41
   5  -2  -1    3.12    0.40
   5  -2  -1    3.01    0.49
  -5   2  -1    2.77    0.44
   5   2   1    3.13    0.42
  -5  -2   1    1.93    0.51
   5   2   1    3.20    0.54
   5  -2   1    2.75    0.36
  -5  -2  -1    3.04    0.41
   5   2  -1    2.53    0.43
   5   2  -1    2.90    0.52
  -5   2   1    2.74    0.50
   5  -2   1    2.68    0.43
  -5  -3   1   78.80    2.83
   5  -3  -1   76.82    2.91
   5   3   1   72.59    2.85
  -5   3  -1   70.12    2.76
   5   3   1   68.50    2.90
   5  -3  -1   73.12    2.85
   5   3  -1   74.64    2.89
   5  -3   1   81.68    2.83
   5   3  -1   76.23    2.92
   5  -3   1   72.29    2.76
  -5   3   1   74.19    2.94
  -5  -3  -1   77.13    2.80
   5  -4  -1    9.61    0.75
  -5  -4   1    9.41    0.73
   5  -4  -1    8.15    0.61
  -5   4  -1    8.68    0.64
  -5  -4  -1    8.91    0.71
   5   4  -1    9.00    0.81
   5  -4   1    9.18    0.69
   5   4  -1    8.72    0.74
  -5  -5   1  207.44    7.09
   5   5   1  182.26    7.08
   5  -5  -1  193.10    7.07
  -5   5   1  203.28    7.03
   5   5  -1  206.50    7.17
  -5  -5  -1  202.78    7.06
   5   5  -1  192.59    7.14
   5  -5   1  190.08    7.02
  -5   6  -1   20.77    1.11
  -5  -6   1   19.50    1.25
   5  -6  -1   19.21    1.26
  -5  -6  -1   21.42    1.27
   5  -6   1   21.55    1.23
  -5   6   1   21.49    1.27
   5   6  -1   21.88    1.41
   5   6  -1   20.70    1.34
  -5   7  -1   30.92    1.47
   5   7   1   24.35    1.64
   5  -7  -1   26.43    1.56
  -5  -7   1   25.37    1.53
   5   7  -1   24.25    1.69
  -5   7   1   26.34    1.52
   5   7  -1   25.67    1.64
   5  -7   1   27.08    1.53
  -5  -7  -1   28.05    1.58
  -5  -8   1    1.36    0.72
   5   8   1    0.53    0.84
   5  -8  -1    0.41    0.62
  -5   8  -1   -0.16    0.62
   5   8  -1    0.28    0.79
  -5   8   1   -0.02    0.73
   5  -8   1    0.73    0.70
  -5  -8  -1    0.18    0.77
  -5   9  -1   46.93    2.15
   5   9   1   42.95    2.49
   5   9  -1   49.17    2.55
  -5   9   1   43.52    2.20
   5  10   1    0.09    1.02
  -5  10  -1    1.02    0.71
   5  10  -1   -1.44    0.86
  -5  10   1    0.57    0.88
  -5  11  -1    0.88    0.93
   5  11   1   -0.08    1.14
  -5  11   1    0.45    0.88
   5  11  -1    0.00    1.19
   5  12   1   -0.40    1.27
  -5  12  -1   -1.24    1.02
  -5  12   1    0.38    0.95
   5  12  -1   -0.63    1.24
   5  13   1   18.95    2.25
  -5  13  -1   20.33    1.83
   5  13  -1   22.90    2.28
  -5  13   1   21.38    1.96
  -5  14  -1   -1.44    1.23
   5  14   1   -2.60    1.56
   5  14  -1    1.50    1.72
  -5  14   1   -0.05    1.37
  -5  15  -1    1.67    1.59
   5  15   1    1.07    1.93
   5  15  -1    3.25    1.98
  -5  16  -1   -0.71    1.73
   5  16   1   -0.64    2.06
   5  16  -1    0.15    2.14
  -5  16   1   -1.96    1.80
   6   0   1    0.20    0.24
  -6   0  -1    0.13    0.35
   6   0   1   -0.31    0.34
  -6   0   1    0.21    0.27
   6   0  -1    0.10    0.26
  -6   0  -1    0.19    0.24
   6   0  -1    0.20    0.39
  -6   1  -1    3.09    0.39
  -6  -1   1    2.30    0.50
   6  -1  -1    3.17    0.42
   6   1   1    2.88    0.52
   6   1   1    2.59    0.39
  -6   1  -1    2.97    0.49
   6  -1  -1    2.88    0.50
  -6  -1   1    2.91    0.41
  -6  -1  -1    2.52    0.54
  -6   1   1    3.06    0.43
  -6  -1  -1    2.68    0.39
   6  -1   1    3.02    0.38
   6   1  -1    2.84    0.40
   6   1  -1    3.18    0.56
   6  -1   1    3.24    0.53
   6   2   1   10.44    0.70
  -6  -2   1   10.85    0.70
  -6   2  -1    9.52    0.71
   6  -2  -1    9.91    0.63
   6   2   1   11.83    0.81
   6  -2  -1   10.82    0.76
   6   2  -1   10.40    0.72
   6   2  -1   10.28    0.69
   6  -2   1   10.06    0.60
  -6   2   1    9.97    0.66
   6  -2   1   10.51    0.70
  -6   2   1   10.15    0.75
  -6  -2  -1   10.79    0.65
   6  -3  -1    1.68    0.51
   6   3   1    3.30    0.85
  -6  -3   1    2.04    0.44
   6   3   1    1.98    0.56
   6  -3  -1    1.82    0.44
  -6   3  -1    1.98    0.42
   6  -3   1    2.55    0.48
   6  -3   1    2.64    0.65
  -6  -3  -1    1.83    0.41
   6   3  -1    2.25    0.54
   6   3  -1    1.91    0.54
   6   4   1   12.50    1.01
   6  -4  -1   14.36    0.95
  -6  -4   1   14.52    0.90
   6  -4  -1   13.53    0.83
  -6   4  -1   13.53    0.85
   6   4   1   14.19    0.91
   6  -4   1   14.31    0.94
   6  -4   1   13.27    0.80
   6   4  -1   12.18    0.90
  -6  -4  -1   13.80    0.87
  -6   4   1   14.65    0.95
   6   4  -1   12.96    0.93
   6  -5  -1   16.93    1.00
  -6   5  -1   16.04    0.94
  -6  -5   1   16.58    1.06
   6   5   1   14.69    1.07
   6  -5  -1   17.35    1.08
   6   5   1   16.89    1.25
   6  -5   1   16.33    1.02
   6   5  -1   14.81    1.15
   6   5  -1   16.58    1.15
  -6   5   1   15.97    1.03
  -6  -5  -1   16.46    1.04
  -6  -6   1    5.67    0.81
   6  -6  -1    4.90    0.81
   6   6   1    2.86    0.83
  -6   6  -1    4.30    0.69
   6  -6   1    4.26    0.78
  -6  -6  -1    3.84    0.78
   6   6  -1    3.75    0.85
  -6   6   1    4.90    0.74
   6   6  -1    4.28    0.92
  -6  -7   1    4.66    0.86
  -6   7  -1    4.14    0.75
   6  -7  -1    3.88    0.81
  -6  -7  -1    3.95    0.79
  -6   7   1    5.25    0.86
   6   7  -1    4.35    0.93
   6   7  -1    3.31    0.82
   6  -7   1    3.84    0.89
  -6  -8   1   12.38    1.12
   6   8   1   11.18    1.32
  -6   8  -1   12.40    1.08
  -6   8   1   11.35    1.08
   6   8  -1   10.95    1.31
   6  -8   1   13.05    1.17
  -6  -8  -1   11.56    1.18
   6   9   1   -0.58    0.88
  -6   9  -1   -0.12    0.71
   6   9  -1    0.12    0.92
  -6   9   1   -0.50    0.77
   6  10   1    0.33    1.13
  -6  10  -1    0.74    0.82
  -6  10   1    0.99    0.82
   6  10  -1    0.94    1.03
  -6  11  -1    7.14    1.22
   6  11   1    9.41    1.70
   6  11  -1    7.90    1.71
  -6  11   1    7.58    1.31
  -6  12  -1    0.69    0.93
   6  12   1    1.76    1.44
  -6  12   1    3.89    1.28
   6  12  -1    2.13    1.45
  -6  13  -1    0.93    1.18
   6  13   1   -0.22    1.70
  -6  13   1    0.89    1.23
   6  13  -1    1.68    1.55
   6  14   1    2.27    1.72
  -6  14  -1    1.13    1.32
  -6  14   1    1.40    1.32
   6  14  -1    1.57    1.94
  -6  15  -1    1.24    1.55
   6  15   1    2.99    2.13
   6  15  -1    1.51    2.01
  -6  15   1    1.79    1.53
  -6  16  -1    1.17    1.78
   6  16   1   -4.24    2.10
   6  16  -1   -1.27    2.20
  -6  16   1    1.37    1.86
  -7   0  -1    0.00    0.37
  -7   0   1   -0.41    0.35
   7   0  -1   -0.67    0.39
  -7   0   1    0.22    0.32
   7   0   1    0.62    0.42
   7   0   1   -0.15    0.28
  -7   0  -1    0.33    0.30
   7   1   1   88.62    3.38
  -7   1  -1   88.61    3.23
  -7  -1   1   86.08    3.27
   7   1   1   86.44    3.25
   7  -1  -1   87.94    3.36
  -7   1  -1   90.21    3.48
  -7  -1   1   89.35    3.43
   7   1  -1   90.91    3.41
   7  -1   1   91.57    3.35
  -7  -1  -1   86.73    3.23
   7  -1   1   82.83    3.22
  -7   1   1   87.17    3.37
  -7   1   1   90.67    3.29
   7  -2  -1   76.80    2.95
   7   2   1   79.82    3.45
   7   2   1   75.77    3.07
  -7   2  -1   77.32    3.01
  -7  -2   1   79.85    2.97
   7  -2  -1   83.58    3.06
  -7  -2   1   80.19    3.17
   7   2  -1   70.45    3.03
  -7  -2  -1   78.70    2.92
  -7   2   1   78.29    2.98
   7  -2   1   79.94    3.29
   7  -2   1   81.23    3.02
  -7   2   1   76.95    3.05
   7   3   1   24.66    1.37
   7  -3  -1   25.31    1.20
  -7  -3   1   26.66    1.27
   7  -3  -1   25.19    1.29
   7  -3   1   23.74    1.27
  -7   3   1   24.05    1.27
   7   3  -1   23.00    1.33
   7   3  -1   24.23    1.30
  -7  -3  -1   25.34    1.21
   7  -4  -1    1.02    0.43
  -7   4  -1    0.87    0.40
   7   4   1    0.32    0.61
   7   4   1    0.49    0.43
   7  -4  -1    1.23    0.55
  -7  -4   1    0.42    0.47
   7   4  -1    1.08    0.51
   7   4  -1    0.11    0.58
   7  -4   1    0.20    0.32
  -7   4   1    0.32    0.48
  -7  -4  -1    0.93    0.45
   7  -4   1    0.63    0.48
   7  -5  -1   35.82    1.75
   7   5   1   34.13    1.78
   7   5   1   35.71    1.87
   7  -5  -1   34.71    1.65
  -7   5  -1   35.62    1.65
  -7  -5   1   33.73    1.68
  -7   5   1   40.05    1.77
   7  -5   1   32.49    1.61
  -7  -5  -1   36.65    1.69
   7   5  -1   38.14    1.88
   7   5  -1   34.33    1.82
   7  -5   1   34.57    1.70
   7  -6  -1   62.07    2.61
  -7   6  -1   64.45    2.57
   7  -6  -1   62.16    2.71
   7   6   1   59.01    2.76
   7   6   1   61.12    2.84
  -7  -6   1   64.76    2.69
  -7   6   1   64.07    2.63
   7  -6   1   61.32    2.69
   7   6  -1   59.41    2.78
  -7  -6  -1   61.90    2.64
   7   6  -1   60.01    2.80
  -7  -7   1   23.17    1.48
   7  -7  -1   21.54    1.40
  -7   7  -1   24.62    1.39
   7   7  -1   23.01    1.60
   7  -7   1   23.51    1.53
  -7  -7  -1   22.53    1.47
  -7   7   1   21.83    1.37
   7   8   1    0.15    0.82
  -7   8  -1    0.64    0.71
  -7  -8  -1    0.24    0.68
  -7   8   1    1.17    0.71
   7   9   1   11.02    1.50
  -7   9  -1   10.27    1.04
  -7   9   1    9.71    1.23
   7   9  -1    9.70    1.52
  -7  10  -1    6.98    1.12
   7  10   1    6.86    1.52
  -7  10   1    6.75    1.10
   7  10  -1    5.56    1.39
   7  11   1    4.01    1.49
  -7  11  -1    4.74    1.11
  -7  11   1    2.89    1.04
   7  11  -1    3.04    1.43
  -7  12  -1    4.72    1.24
   7  12   1    6.24    1.70
   7  12  -1    5.64    1.68
  -7  12   1    4.14    1.33
   7  13   1    8.85    2.10
  -7  13  -1    3.97    1.36
   7  13  -1    4.68    2.24
  -7  13   1    6.42    1.50
   7  14   1   -2.88    1.88
  -7  14  -1    0.22    1.29
   7  14  -1    1.52    1.82
  -7  14   1   -0.41    1.26
  -7  15  -1   -1.28    1.49
   7  15   1   -2.12    2.02
   7  15  -1    1.39    2.15
  -7  15   1    0.56    1.74
   8   0   1    0.43    0.47
   8   0   1    0.27    0.31
   8   0  -1   -0.03    0.38
  -8   0   1   -0.06    0.35
   8   0  -1    0.33    0.32
  -8   0  -1    0.61    0.52
  -8   0  -1    0.33    0.34
  -8   0   1    0.10    0.53
  -8   1  -1    1.86    0.42
   8  -1  -1    1.45    0.40
   8  -1  -1    1.79    0.57
  -8  -1   1    0.87    0.44
   8   1   1    1.76    0.54
  -8  -1   1    1.26    0.58
  -8   1  -1    0.58    0.50
  -8  -1  -1    2.15    0.45
   8   1  -1    1.84    0.46
  -8   1   1    1.57    0.59
  -8   1   1    1.63    0.47
   8   1  -1    1.66    0.58
   8  -1   1    1.81    0.55
  -8  -1  -1    1.17    0.61
   8   2   1    2.46    0.63
   8  -2  -1    2.06    0.45
  -8  -2   1    2.68    0.55
   8  -2  -1    2.05    0.59
  -8  -2   1    2.21    0.71
   8   2   1    2.19    0.54
  -8   2  -1    2.40    0.52
  -8  -2  -1    2.39    0.48
   8   2  -1    2.16    0.51
   8   2  -1    1.20    0.61
  -8   2   1    2.37    0.50
   8  -2   1    2.50    0.47
  -8   2   1    2.64    0.59
   8  -2   1    2.39    0.59
   8  -3  -1    1.16    0.45
  -8  -3   1    0.32    0.45
  -8   3  -1    0.59    0.42
   8   3   1    1.81    0.49
   8   3   1    0.59    0.58
   8  -3  -1    0.71    0.55
  -8   3   1    0.93    0.53
   8   3  -1    1.22    0.52
  -8  -3  -1    0.57    0.44
   8  -3   1    1.36    0.54
   8  -3   1    1.99    0.42
   8   3  -1    0.76    0.60
  -8  -4   1    5.55    0.80
  -8   4  -1    3.94    0.69
   8  -4  -1    5.57    0.80
   8  -4  -1    7.07    0.75
   8   4   1    6.01    0.91
   8   4   1    5.88    0.79
  -8  -4  -1    5.03    0.69
   8  -4   1    5.75    0.63
   8   4  -1    6.67    0.86
   8  -4   1    6.12    0.77
  -8   4   1    6.88    0.89
   8   4  -1    6.06    0.93
   8  -5  -1    0.11    0.60
   8  -5  -1   -0.37    0.45
  -8   5  -1    0.71    0.56
  -8  -5   1    0.94    0.56
   8   5   1    0.79    0.77
   8   5   1    0.42    0.61
   8   5  -1   -0.47    0.60
  -8  -5  -1    0.77    0.55
   8  -5   1   -0.24    0.55
   8  -5   1    0.18    0.42
   8   5  -1    0.85    0.74
  -8   5   1    1.11    0.68
   8   6   1    7.13    1.07
  -8   6  -1    6.85    0.88
  -8  -6   1    6.72    0.98
   8  -6  -1    5.13    0.82
   8  -6  -1    6.25    0.87
   8  -6   1    5.33    0.89
   8  -6   1    6.44    0.84
   8   6  -1    5.99    1.05
  -8   6   1    6.67    0.87
  -8  -6  -1    7.43    0.99
  -8  -7   1   -0.41    0.62
  -8   7  -1    0.22    0.62
   8   7   1   -0.56    0.77
   8  -7  -1   -0.87    0.52
  -8  -7  -1    0.93    0.74
   8  -7   1    0.37    0.56
   8  -7   1   -0.10    0.73
   8   7  -1    0.17    0.83
  -8   7   1   -0.18    0.63
  -8   8  -1    7.27    1.03
   8  -8  -1    3.68    0.91
   8   8  -1    4.38    1.14
  -8   8   1    5.43    0.95
   8   9   1    2.17    1.06
  -8   9  -1    1.73    0.79
   8   9  -1    3.72    1.18
  -8   9   1    2.53    0.90
  -8  10  -1    2.24    0.92
   8  10   1    2.96    1.31
  -8  10   1    3.56    1.12
   8  10  -1    1.95    1.28
  -8  11  -1    0.24    1.00
   8  11   1    0.40    1.52
  -8  11   1    0.12    1.04
   8  11  -1   -0.54    1.30
  -8  12  -1    1.73    1.02
   8  12   1    0.31    1.77
   8  12  -1    2.80    1.78
  -8  12   1    2.37    1.24
   8  13   1   -0.45    1.64
  -8  13  -1   -0.08    1.23
   8  13  -1    2.68    1.74
  -8  13   1    0.08    1.35
  -8  14  -1   -0.56    1.42
   8  14   1    2.38    2.05
   8  14  -1    1.85    2.04
  -8  14   1    1.44    1.52
  -8  15  -1   -2.11    1.73
   8  15   1    0.71    2.16
  -8  15   1   -0.42    1.48
   8  15  -1    1.99    2.11
   9   0  -1   -0.17    0.58
  -9   0   1    0.28    0.39
   9   0  -1   -0.32    0.38
   9   0   1   -0.65    0.52
  -9   0  -1   -0.39    0.38
  -9   0   1   -0.67    0.47
  -9   0  -1   -0.32    0.51
   9   0   1   -0.48    0.32
  -9  -1   1    0.36    0.42
   9   1   1   -0.20    0.32
   9  -1  -1    0.13    0.40
   9   1   1    0.38    0.58
  -9  -1   1    0.25    0.58
   9  -1  -1   -0.67    0.51
  -9   1  -1   -0.83    0.36
   9  -1   1    0.26    0.58
   9   1  -1    0.36    0.47
  -9   1   1    0.08    0.59
  -9   1   1   -0.40    0.38
  -9  -1  -1   -0.22    0.38
   9  -1   1   -0.41    0.31
   9   1  -1    0.82    0.61
  -9   2  -1  111.22    4.12
  -9  -2   1  107.76    4.28
   9  -2  -1  108.30    4.14
   9  -2  -1  107.31    4.03
   9   2   1  112.48    4.20
   9   2   1  105.25    4.04
  -9  -2   1  110.35    4.05
   9   2  -1  103.77    4.09
  -9   2   1  105.31    4.16
  -9   2   1  104.63    4.03
   9  -2   1  104.13    3.97
  -9  -2  -1  108.49    3.99
   9   2  -1  103.71    4.18
   9  -2   1  112.39    4.12
   9  -3  -1    2.48    0.69
   9  -3  -1    1.88    0.52
   9   3   1    3.31    0.82
  -9  -3   1    2.29    0.58
  -9   3  -1    2.04    0.60
   9   3   1    2.01    0.65
  -9   3   1    1.83    0.64
   9   3  -1    1.40    0.65
   9  -3   1    1.49    0.66
   9   3  -1    1.22    0.71
  -9  -3  -1    2.06    0.56
   9  -3   1    2.03    0.51
   9  -4  -1    3.11    0.61
   9   4   1    2.16    0.64
   9   4   1    2.59    0.75
  -9  -4   1    2.76    0.62
  -9   4  -1    2.90    0.66
   9  -4  -1    2.06    0.71
  -9   4   1    2.95    0.76
  -9  -4  -1    3.30    0.63
   9  -4   1    2.39    0.70
   9   4  -1    1.55    0.70
   9   4  -1    2.14    0.70
   9  -4   1    3.22    0.59
   9  -5  -1   -0.32    0.51
  -9   5  -1   -0.40    0.48
   9  -5  -1   -0.56    0.46
  -9  -5   1    0.50    0.56
   9   5   1    0.11    0.65
   9  -5   1   -0.05    0.47
   9   5  -1   -0.40    0.75
   9  -5   1   -0.08    0.59
  -9  -5  -1   -0.24    0.58
  -9   5   1    0.88    0.63
   9  -6  -1   57.64    2.45
   9   6   1   52.62    2.64
  -9   6  -1   58.33    2.42
  -9  -6   1   54.67    2.43
   9  -6   1   52.16    2.60
   9   6  -1   53.09    2.68
  -9  -6  -1   52.46    2.44
  -9   6   1   54.10    2.45
   9  -6   1   51.37    2.35
   9  -7  -1   -0.59    0.60
  -9   7  -1    0.99    0.74
   9   7   1    0.32    0.92
   9   7  -1    0.01    0.81
  -9   7   1    0.91    0.80
  -9  -7  -1    0.47    0.66
   9  -7   1    0.93    0.62
   9  -8  -1   -0.17    0.71
  -9   8  -1   -0.09    0.74
   9   8  -1   -2.13    0.96
   9  -8   1   -0.20    0.70
  -9   8   1    1.06    0.84
   9   9   1    2.99    1.19
   9  -9  -1    3.37    0.95
  -9   9  -1    2.93    0.97
  -9   9   1    4.56    1.11
   9  -9   1    3.77    0.98
  -9  10  -1   20.36    1.61
   9  10   1   20.10    2.07
   9 -10  -1   22.26    1.68
   9  10  -1   19.12    2.03
  -9  10   1   23.95    1.78
   9 -11  -1    2.46    1.08
   9  11   1    5.20    1.86
  -9  11  -1    2.54    1.08
   9  11  -1    3.40    1.62
  -9  11   1    3.93    1.32
   9  12   1    7.09    1.89
  -9  12  -1    4.05    1.28
  -9  12   1    5.17    1.45
   9  12  -1    2.47    1.81
  -9  13  -1   -0.92    1.27
   9  13   1   -1.80    1.74
   9  13  -1    0.75    1.90
  -9  13   1   -0.82    1.43
  -9  14  -1   -0.06    1.49
   9  14   1    1.51    2.20
  -9  14   1    2.80    1.80
   9  14  -1    3.70    2.22
   9  15   1   -0.34    2.17
  -9  15  -1    0.35    1.76
  -9  15   1   -2.55    1.87
   9  15  -1    0.11    2.68
  10   0   1    1.02    0.48
 -10   0  -1    1.22    0.51
 -10   0  -1   -0.05    0.69
  10   0  -1   -0.21    0.63
  10   0   1   -0.18    0.61
 -10   0   1    0.16    0.59
  10   0  -1    0.06    0.45
 -10   0   1    0.91    0.48
 -10  -1   1    0.37    0.70
 -10   1  -1    0.92    0.48
  10  -1  -1    0.21    0.64
 -10   1  -1   -0.22    0.55
  10   1   1    0.12    0.45
 -10  -1   1    0.67    0.51
  10   1   1    0.83    0.66
  10  -1  -1    1.19    0.50
  10  -1   1   -0.32    0.40
 -10   1   1    0.36    0.49
 -10  -1  -1    0.88    0.45
  10   1  -1    0.65    0.64
  10  -1   1    0.18    0.62
  10   1  -1    1.05    0.58
 -10   1   1    0.41    0.62
 -10  -2   1    7.38    0.81
  10   2   1    7.73    0.87
 -10   2  -1    8.43    0.94
 -10  -2   1    8.89    1.18
  10  -2  -1    9.50    0.82
  10   2   1    8.19    0.97
  10  -2  -1    8.06    0.94
 -10   2   1    8.34    0.89
  10   2  -1    8.51    0.95
  10  -2   1    8.27    0.95
  10  -2   1    7.86    0.79
 -10   2   1    8.03    0.92
  10   2  -1    8.57    0.94
 -10  -2  -1    9.35    0.83
  10  -3  -1   -0.28    0.43
  10   3   1   -0.09    0.55
  10   3   1    0.52    0.67
 -10  -3   1   -0.52    0.49
 -10   3  -1   -0.45    0.54
  10  -3   1   -0.16    0.62
 -10   3   1   -0.57    0.54
 -10  -3  -1   -0.54    0.47
  10  -3   1    0.10    0.46
  10   3  -1   -0.19    0.53
  10  -4  -1    0.86    0.54
 -10  -4   1    0.18    0.62
 -10   4  -1    0.64    0.61
  10   4   1   -0.45    0.55
  10  -4   1    0.58    0.49
  10   4  -1   -0.89    0.56
  10  -4   1   -0.18    0.56
 -10  -4  -1    0.03    0.53
 -10   4   1   -0.06    0.57
 -10   5  -1    0.96    0.62
  10  -5  -1    0.47    0.60
 -10  -5   1    0.65    0.63
  10   5   1    0.37    0.80
 -10   5   1    0.95    0.77
 -10  -5  -1    1.49    0.69
  10   5  -1    0.07    0.78
  10  -5   1    0.03    0.55
  10  -6  -1    3.36    0.76
  10   6   1    4.24    1.04
 -10  -6   1    2.98    0.73
 -10   6  -1    3.85    0.84
 -10  -6  -1    3.55    0.85
  10  -6   1    4.21    0.80
 -10   6   1    3.27    0.86
  10   6  -1    2.86    0.98
 -10   7  -1    1.01    0.74
  10  -7  -1    0.52    0.65
  10   7   1   -0.11    0.92
 -10   7   1    0.54    0.86
  10  -7   1    1.78    0.73
  10   7  -1    1.43    1.05
 -10   8  -1    2.22    0.89
  10  -8  -1    3.78    0.91
 -10   8   1    2.76    0.97
  10  -8   1    1.73    0.79
  10   8  -1    4.67    1.21
 -10   9  -1   -0.16    0.83
  10  -9  -1   -0.73    0.79
 -10   9   1   -0.49    0.97
  10  -9   1    0.84    0.78
 -10  10  -1    0.53    0.95
  10  10   1    2.41    1.37
  10 -10  -1    2.71    1.02
 -10  10   1    0.64    1.05
  10  10  -1    1.36    1.30
  10 -10   1    0.29    0.91
 -10  11  -1    0.69    1.08
  10 -11  -1    0.81    1.12
  10  11   1    2.91    2.95
 -10  11   1    0.25    1.18
  10 -11   1   -0.22    0.99
  10  12   1   -0.04    1.69
 -10  12  -1   -0.22    1.18
  10 -12  -1    1.31    1.29
  10 -12   1    0.15    1.30
 -10  12   1    1.31    1.35
  10  12  -1    0.99    1.72
  10 -13  -1    2.56    1.48
 -10  13  -1    1.41    1.46
  10  13   1    0.84    2.00
  10  13  -1    1.16    2.06
 -10  13   1    1.96    1.50
  10 -13   1    2.45    1.48
 -10  14  -1   -1.74    1.48
  10  14   1    0.39    2.20
  10 -14  -1    2.79    1.67
  10  14  -1   -1.62    2.13
  10 -14   1    2.72    1.57
 -11   0  -1    0.24    0.51
  11   0   1   -0.12    0.51
  11   0   1    0.56    0.73
  11   0  -1   -0.69    0.48
 -11   0  -1    0.01    0.71
 -11   0   1   -0.72    0.52
 -11   0   1   -0.27    0.68
  11  -1  -1   13.78    1.09
  11   1   1   12.66    0.99
 -11  -1   1   12.89    1.30
 -11   1  -1   15.54    1.20
 -11  -1   1   12.61    1.08
 -11   1  -1   13.41    1.00
 -11   1   1   13.31    1.11
 -11   1   1   13.22    1.18
  11  -1   1   14.98    1.02
 -11  -1  -1   13.46    1.00
  11   1  -1   13.75    1.13
  11  -1   1   12.12    1.20
  11  -2  -1   36.81    1.82
  11   2   1   35.48    1.84
 -11  -2   1   37.02    1.80
 -11   2  -1   38.05    1.90
 -11   2   1   39.41    1.98
  11  -2   1   36.99    1.73
 -11   2   1   33.53    1.77
 -11  -2  -1   39.18    1.78
  11   2  -1   37.35    1.91
 -11   3  -1    0.92    0.61
 -11  -3   1    1.33    0.70
  11   3   1    0.24    0.64
  11  -3  -1    0.97    0.62
  11   3  -1    0.30    0.71
 -11   3   1    0.68    0.77
  11  -3   1    1.81    0.62
 -11  -3  -1    1.14    0.63
 -11   4  -1   -0.39    0.67
  11   4   1   -0.03    0.75
 -11  -4   1   -0.24    0.67
  11  -4  -1    0.23    0.54
 -11  -4  -1    0.31    0.60
  11  -4   1   -0.78    0.46
 -11   4   1    0.66    0.64
  11   4  -1    0.58    0.73
 -11   5  -1   15.01    1.23
  11  -5  -1   18.52    1.27
 -11  -5   1   13.85    1.18
  11   5   1   15.22    1.47
  11  -5   1   16.06    1.19
 -11   5   1   13.88    1.25
  11   5  -1   13.95    1.40
 -11  -5  -1   14.54    1.17
  11   6   1   14.63    1.44
  11  -6  -1   12.89    1.15
 -11   6  -1   13.08    1.20
  11  -6   1   13.48    1.18
  11   6  -1   11.44    1.58
 -11   6   1   11.87    1.30
 -11  -6  -1   13.85    1.18
  11  -7  -1   -0.80    0.74
  11   7   1    0.27    0.99
 -11   7  -1    0.13    0.78
  11  -7   1   -0.02    0.66
  11   7  -1    0.32    1.17
 -11   7   1   -0.61    0.84
  11   8   1    1.06    1.24
  11  -8  -1   -0.09    0.86
 -11   8  -1    0.55    0.86
  11  -8   1   -0.39    0.76
 -11   8   1   -0.72    0.92
  11   8  -1    0.58    1.16
 -11   9  -1    9.01    1.26
  11  -9  -1    5.99    1.24
  11  -9   1    7.67    1.24
  11   9  -1   10.45    1.88
 -11   9   1    7.31    1.37
 -11  10  -1    6.10    1.26
  11 -10  -1    8.07    1.36
  11  10   1    8.16    2.16
  11  10  -1    5.85    2.01
  11 -10   1    7.53    1.38
 -11  10   1    7.12    1.38
  11  11   1   -2.24    1.88
 -11  11  -1    1.37    1.17
  11  11  -1   -0.34    1.69
  11 -11   1   -2.07    1.05
 -11  11   1    1.74    1.29
  11  12   1    0.96    1.80
 -11  12  -1    1.81    1.30
  11 -12  -1   -0.42    1.37
  11 -12   1    2.61    1.39
  11  12  -1    2.36    2.00
 -11  12   1   -1.99    1.31
  11  13   1    5.71    2.46
  11 -13  -1    3.36    1.64
 -11  13  -1    0.75    1.51
 -11  13   1    1.61    1.50
  11  13  -1    1.48    2.24
  11 -13   1    3.96    1.55
  11  14   1   -0.45    2.33
  11 -14  -1    0.74    1.91
 -11  14  -1   -3.95    1.66
  11 -14   1    3.23    1.78
  11  14  -1    1.79    2.46
 -11  14   1    2.72    1.76
  12   0  -1   -0.24    0.56
 -12   0  -1   -0.73    0.54
 -12   0   1    0.01    0.60
  12   0   1    0.33    0.58
 -12   0  -1   -0.77    0.91
 -12   0   1   -0.55    0.76
 -12  -1   1    1.10    0.64
  12  -1  -1    0.69    0.61
 -12  -1   1   -0.10    0.96
 -12   1  -1    0.41    0.73
 -12   1  -1    0.97    0.58
  12   1   1   -0.27    0.59
  12  -1   1    0.18    0.54
 -12  -1  -1    1.23    0.60
 -12   1   1    0.12    0.61
 -12   1   1   -0.54    0.80
  12   1  -1    0.42    0.63
  12   2   1    2.75    0.78
 -12  -2   1    2.86    0.80
 -12   2  -1    2.58    0.87
  12  -2  -1    3.60    0.77
 -12   2   1    2.82    0.75
  12  -2   1    3.44    0.71
  12   2  -1    2.96    0.81
 -12  -2  -1    2.99    0.72
 -12   2   1    2.16    0.87
 -12   3  -1    0.15    0.74
 -12  -3   1   -0.32    0.63
  12  -3  -1    0.03    0.61
  12   3   1   -0.47    0.69
  12  -3   1    0.65    0.60
  12   3  -1   -0.42    0.77
 -12   3   1    0.51    0.75
 -12  -3  -1   -1.08    0.65
  12   4   1   -0.32    0.74
 -12   4  -1   -0.41    0.65
  12  -4  -1   -0.16    0.63
 -12  -4   1   -1.29    0.65
  12   4  -1    0.68    0.80
  12  -4   1    0.85    0.62
 -12   4   1    0.39    0.71
 -12  -4  -1   -0.65    0.67
  12   5   1   -0.39    0.80
 -12   5  -1    0.13    0.75
  12  -5  -1   -0.22    0.66
  12   5  -1    0.66    0.89
  12  -5   1   -0.03    0.62
 -12   5   1    0.77    0.74
 -12  -5  -1    0.70    0.68
  12  -6  -1    0.42    0.72
  12   6   1    0.41    1.13
 -12   6  -1   -0.10    0.81
  12  -6   1   -0.09    0.76
  12   6  -1   -1.42    0.93
 -12   6   1   -0.12    0.75
  12  -7  -1    1.81    0.88
 -12   7  -1    0.88    0.84
  12   7   1    0.64    1.12
  12   7  -1    0.29    1.10
  12  -7   1    1.57    0.79
 -12   7   1   -0.41    0.75
 -12   8  -1   -0.17    0.85
  12  -8  -1   -0.70    0.88
  12   8   1   -0.67    1.32
  12  -8   1    0.62    0.86
  12   8  -1    2.26    1.42
 -12   8   1    0.56    1.05
  12  -9  -1    0.49    0.99
 -12   9  -1    0.24    0.98
  12   9  -1    2.69    1.48
 -12   9   1    0.25    1.05
  12  -9   1   -1.64    1.02
  12 -10  -1   -0.27    1.09
 -12  10  -1    0.24    1.06
 -12  10   1   -1.43    1.20
  12 -10   1   -2.59    1.07
  12  11   1    1.00    1.83
 -12  11  -1    1.25    1.18
  12 -11  -1    0.43    1.32
 -12  11   1    0.89    1.26
  12 -11   1    3.01    2.36
  12  11  -1    2.88    1.87
 -12  12  -1    1.32    1.33
  12  12   1    1.74    2.15
  12 -12  -1   -1.33    1.36
 -12  12   1    0.88    1.41
  12 -12   1    1.12    1.49
  12  12  -1    0.11    2.26
  12  13   1    3.05    2.43
 -12  13  -1    0.83    1.58
  12 -13  -1   -1.01    1.66
  12 -13   1   -1.17    1.60
 -12  13   1   -0.39    1.85
  12  13  -1    4.05    2.74
  13   0  -1    0.53    0.67
  13   0   1   -0.14    0.65
 -13   0   1   -0.82    0.60
 -13   0   1   -0.32    0.85
 -13   0  -1   -0.13    0.71
 -13   1  -1   10.66    1.41
  13  -1  -1    8.40    1.12
 -13   1  -1    7.59    1.08
 -13  -1   1    8.20    1.07
  13   1   1    9.37    1.09
 -13  -1   1    9.85    1.45
 -13   1   1    9.20    1.06
 -13   1   1    8.10    1.24
 -13  -1  -1    8.06    1.05
  13   1  -1    7.97    1.18
  13  -1   1   10.18    1.07
 -13   2  -1    5.00    1.11
 -13  -2   1    4.02    0.81
  13   2   1    6.42    1.05
  13  -2  -1    6.49    0.99
 -13   2   1    4.01    0.77
 -13  -2  -1    5.91    0.95
  13   2  -1    4.91    0.99
  13  -2   1    4.90    0.87
 -13   2   1    5.75    1.08
  13  -3  -1    3.17    0.87
 -13   3  -1    2.69    0.98
  13   3   1    2.35    0.87
  13  -3   1    2.33    0.70
  13   3  -1    4.28    1.03
 -13   3   1    2.83    0.94
 -13  -3  -1    1.98    0.79
 -13   4  -1    2.92    0.98
  13  -4  -1    1.57    0.79
  13   4   1    0.46    0.93
 -13  -4  -1    0.62    0.67
 -13   4   1    1.25    0.94
  13  -4   1    0.84    0.67
  13   4  -1    1.55    0.96
 -13   5  -1    8.02    1.20
  13   5   1    7.54    1.30
  13  -5  -1    7.99    1.15
  13   5  -1    6.38    1.33
  13  -5   1    6.98    0.98
 -13   5   1    5.46    1.11
  13   6   1    3.83    1.14
 -13   6  -1    0.84    0.91
  13  -6  -1    0.70    0.86
 -13   6   1    1.15    0.89
  13   6  -1    1.93    1.21
  13  -6   1    2.22    0.85
  13   7   1    3.22    1.33
 -13   7  -1    0.83    0.91
  13  -7  -1    0.56    0.92
 -13   7   1   -0.49    0.93
  13   7  -1    0.86    1.40
  13  -7   1    1.33    0.90
  13   8   1    1.00    1.38
 -13   8  -1   -0.73    0.98
  13  -8  -1    0.03    0.98
  13  -8   1   -0.70    0.93
 -13   8   1   -0.17    1.03
  13   8  -1   -0.47    1.35
 -13   9  -1    3.47    1.24
  13  -9  -1    5.34    1.28
  13   9  -1    4.52    1.74
 -13   9   1    2.65    1.28
  13  -9   1    5.59    1.25
 -13  10  -1   -0.80    1.19
  13 -10  -1    0.85    1.35
  13 -10   1   -1.88    1.18
 -13  10   1   -1.19    1.15
 -13  11  -1   -1.13    1.26
  13 -11  -1   -1.86    1.29
  13  11   1    5.21    2.00
 -13  11   1   -0.92    1.39
  13 -11   1    2.42    1.34
  13  11  -1    2.70    1.92
 -13  12  -1    0.03    1.51
  13 -12  -1   -2.39    1.40
  13  12   1   -0.32    2.14
 -13  12   1   -2.01    1.50
  13  12  -1    1.33    2.25
  13 -12   1   -0.92    1.59
  14   0  -1    0.99    0.78
 -14   0  -1    0.15    0.77
 -14   0   1    0.09    1.04
  14   0   1   -1.11    0.66
 -14   1  -1   -1.34    1.08
  14  -1  -1   -0.33    0.70
 -14   1  -1    1.35    0.75
  14   1   1    1.90    0.83
 -14   1   1    0.44    1.10
  14   1  -1   -1.62    0.72
 -14  -1  -1    1.32    0.75
  14  -1   1    0.77    0.71
  14   2   1    1.38    0.83
  14  -2  -1    2.67    0.87
 -14   2  -1    0.07    1.01
  14  -2   1    1.47    0.71
 -14  -2  -1    1.47    0.74
  14   2  -1    1.40    0.92
 -14   2   1    0.47    0.94
 -14   3  -1    1.37    1.06
  14   3   1    0.25    0.87
  14  -3  -1    1.42    0.78
 -14   3   1    0.88    0.95
  14   3  -1    1.46    0.93
  14  -3   1    0.89    0.73
  14  -4  -1   -0.35    0.76
 -14   4  -1   -0.77    0.90
  14   4   1   -0.30    0.96
  14   4  -1    2.22    1.10
 -14   4   1   -0.66    0.83
  14  -4   1    0.04    0.71
  14   5   1    1.57    1.06
  14  -5  -1   -0.10    0.78
 -14   5  -1    0.38    0.97
 -14   5   1   -0.36    1.01
  14  -5   1   -0.65    0.69
  14   5  -1    2.12    1.16
  14   6   1    1.52    1.17
  14  -6  -1   -0.28    0.84
 -14   6  -1    1.14    0.98
  14  -6   1    0.65    0.89
 -14   6   1    0.65    1.09
  14   6  -1    2.88    1.30
  14  -7  -1   -1.17    0.96
 -14   7  -1    0.24    1.03
  14   7   1    0.95    1.45
 -14   7   1   -0.84    0.98
  14  -7   1   -0.98    0.88
  14   7  -1    1.78    1.53
  14   8   1   -0.39    1.59
 -14   8  -1   -2.49    1.03
  14  -8  -1   -0.41    1.04
 -14   8   1   -0.39    1.01
  14   8  -1    3.03    1.60
  14  -8   1    1.96    1.09
  14  -9  -1   -1.48    1.82
 -14   9  -1   -1.25    1.15
  14   9  -1    4.18    2.53
 -14   9   1   -1.03    1.17
  14  -9   1   -0.42    1.12
 -14  10  -1   -1.42    1.29
  14 -10  -1   -2.49    1.29
  14 -10   1   -0.20    1.34
 -14  10   1   -2.21    1.34
  14 -11  -1   -0.29    1.43
  14  11   1    3.37    2.05
 -14  11  -1    0.03    1.40
  14 -11   1    0.67    1.49
 -14  11   1   -1.03    1.47
  14  11  -1    2.52    2.22
  15   0   1   -0.20    0.80
 -15   0   1   -0.70    1.32
  15   0  -1   -1.29    0.85
  15  -1  -1    0.69    0.92
  15   1   1    2.35    0.98
  15  -1   1    2.47    0.91
  15   1  -1    2.21    0.95
 -15   1   1    4.14    1.27
 -15   2  -1    3.44    1.34
  15  -2  -1    0.00    0.79
  15   2   1    0.09    0.94
  15   2  -1    1.67    1.01
 -15   2   1   -0.07    1.20
  15  -2   1    0.19    0.80
 -15   3  -1    2.40    1.16
  15   3   1    0.53    1.05
  15  -3  -1    0.92    0.82
  15   3  -1    2.46    1.13
  15  -3   1    2.30    0.88
 -15   3   1    1.48    1.25
  15  -4  -1    0.52    0.89
  15   4   1   -1.88    1.05
 -15   4  -1   -0.76    1.13
  15   4  -1    2.62    1.31
 -15   4   1    1.44    1.06
  15  -4   1    0.80    0.87
 -15   5  -1    0.78    1.11
  15  -5  -1    1.36    0.97
  15   5   1    1.45    1.33
  15  -5   1    1.63    0.89
  15   5  -1    2.50    1.42
 -15   5   1    2.27    1.21
  15  -6  -1   -1.45    0.95
  15   6   1    2.75    1.35
 -15   6  -1   -0.43    1.14
  15   6  -1   -0.06    1.42
 -15   6   1    0.36    1.21
  15  -6   1    0.61    0.95
 -15   7  -1    0.25    1.18
  15   7   1    0.76    1.64
  15  -7  -1    0.21    1.10
  15   7  -1    2.58    1.72
  15  -7   1   -0.53    1.00
 -15   7   1   -0.97    1.16
  15  -8  -1   -1.77    1.27
 -15   8  -1   -1.27    1.24
  15   8   1   -0.96    1.74
 -15   8   1    0.39    1.32
  15   8  -1    2.69    1.93
  15  -8   1    0.02    1.19
  15  -9  -1    0.57    1.34
 -15   9   1   -0.22    1.39
  15   9  -1   -1.60    1.77
  15 -10  -1   -1.89    1.48
 -15  10  -1   -1.16    1.53
 -15  10   1   -0.65    1.47
  15 -10   1    0.53    1.56
  16   0  -1   -0.27    1.02
  16   0   1    0.58    0.95
  16  -1  -1    0.76    0.98
  16   1   1   -0.32    0.98
 -16   1   1   -0.03    1.44
  16   1  -1    0.35    1.04
  16  -1   1   -0.85    0.91
  16  -2  -1    0.49    0.91
  16   2   1   -0.15    1.13
  16   2  -1   -0.21    1.09
 -16   2   1    1.70    1.35
  16  -2   1    0.82    0.93
  16   3   1    1.60    1.16
 -16   3  -1    1.53    1.31
  16  -3  -1    0.29    0.94
 -16   3   1   -1.28    1.25
  16   3  -1   -0.85    1.20
  16  -3   1    0.50    0.95
 -16   4  -1   -0.10    1.33
  16   4   1   -0.50    1.23
  16  -4  -1   -0.74    1.03
  16  -4   1   -1.31    0.98
 -16   4   1   -1.52    1.27
  16   4  -1   -0.05    1.36
 -16   5  -1   -1.05    1.36
  16   5   1    1.98    1.43
  16  -5  -1    1.07    1.12
  16   5  -1   -0.18    1.64
 -16   5   1    1.17    1.33
  16  -5   1    0.07    1.02
 -16   6  -1   -0.75    1.39
  16  -6  -1    0.32    1.20
  16   6   1    0.88    1.70
  16   6  -1    2.04    1.79
  16  -6   1   -0.59    1.07
 -16   6   1    0.93    1.32
  16   7   1    2.09    1.78
 -16   7  -1   -0.71    1.40
  16  -7  -1    0.64    1.37
  16   7  -1    1.26    1.82
  16  -7   1   -1.19    1.14
 -16   7   1   -0.87    1.32
  16   8   1    0.76    2.60
 -16   8  -1   -0.34    1.48
  16  -8  -1   -1.14    1.24
 -16   8   1   -0.58    1.47
  16   8  -1    0.90    1.99
  16  -8   1   -4.47    2.36
  16  -9  -1   -0.07    1.56
  16   9  -1    5.86    2.41
  16  -9   1    1.40    1.43
  17   0   1   -0.32    1.12
  17   0  -1   -0.74    1.21
  17   1   1    1.59    1.27
  17  -1  -1   -1.37    1.16
  17   1  -1   -1.06    1.26
  17  -1   1    1.18    1.15
  17  -2  -1    0.46    1.16
  17   2   1    0.55    1.25
  17  -2   1    2.33    1.18
 -17   2   1    1.42    1.50
  17   2  -1   -0.21    1.33
  17   3   1    0.84    1.37
  17  -3  -1   -1.20    1.09
 -17   3   1   -0.03    1.50
  17  -3   1    0.07    1.13
  17   3  -1    1.16    1.50
 -17   4  -1    5.08    1.75
  17   4   1    2.66    1.70
  17  -4  -1   -0.68    1.20
 -17   4   1   -0.44    1.61
  17  -4   1   -0.85    1.09
  17   4  -1    1.61    1.65
  17  -5  -1    1.02    1.27
 -17   5  -1    1.91    1.66
  17  -5   1   -1.19    1.15
 -17   5   1    0.41    1.57
  17   5  -1    0.87    1.67
 -17   6  -1   -1.06    1.70
  17   6   1   -0.33    1.73
 -17   6   1    1.93    1.57
  17  -6   1    1.62    1.32
  17   7   1    3.46    3.34
 -17   7  -1   -1.26    1.77
  17  -7  -1   -1.39    1.44
  17   7  -1   -0.20    2.19
  17  -7   1   -0.38    2.55
 -17   7   1   -1.44    1.62
  17   8   1    7.46    2.55
  17  -8  -1    1.40    1.62
 -17   8  -1    0.19    2.65
 -17   8   1   -3.15    1.70
  17   8  -1    7.47    2.54
  17  -8   1    0.30    1.52
  18   0   1   -1.49    1.30
  18   0  -1   -0.06    1.33
  18  -1  -1    0.12    1.35
  18   1   1    2.40    1.43
  18   1  -1    1.16    1.53
  18  -1   1   -0.37    1.27
  18   2   1   -0.33    1.45
  18  -2  -1    1.77    1.44
  18   2  -1    0.11    1.62
  18  -2   1   -0.49    1.25
  18  -3  -1    0.65    1.29
  18   3   1    1.57    1.65
 -18   3   1    6.88    2.02
  18  -3   1   -0.76    1.22
  18   3  -1    0.99    1.61
  18  -4  -1    1.32    1.63
  18   4   1   -0.34    1.71
  18  -4   1    0.95    1.31
 -18   4   1   -0.81    1.80
  18   4  -1    4.93    2.30
 -18   5  -1    3.40    1.97
  18  -5  -1    1.93    1.51
  18   5   1    1.53    2.04
  18  -5   1    0.09    1.40
 -18   5   1   -0.20    2.04
  18   5  -1    6.90    2.41
 -18   6  -1    2.39    2.18
  18  -6  -1    0.40    1.56
  18   6   1   -4.24    3.15
  18   6  -1    1.18    2.38
 -18   6   1   -0.74    2.23
  19   0   1   -0.58    1.55
  19   1   1   -0.20    1.64
  19  -1   1   -1.04    1.44
  19  -2  -1   -1.67    1.81
  19   2   1    0.02    1.72
  19  -2   1    2.29    1.56
  19   2  -1    6.58    2.27
  19  -3  -1   -0.84    1.52
  19   3   1    4.45    1.92
  19  -3   1    2.15    1.52
  19   3  -1    1.31    1.99
   0  -1   2    0.12    0.06
   0  -1   2    0.17    0.08
   0   1   2    0.04    0.07
   0  -1   2    0.00    0.08
   0  -1  -2    0.06    0.11
   0   1  -2    0.02    0.07
   0   2   2   41.41    1.52
   0  -2   2   39.41    1.45
   0  -2  -2   41.47    1.52
   0  -2   2   38.94    1.49
   0   2  -2   36.43    1.44
   0   2  -2   36.79    1.48
   0  -3   2   -0.10    0.24
   0  -3   2    0.25    0.28
   0  -3  -2    0.08    0.30
   0   3  -2   -0.39    0.22
   0   3   2   -0.27    0.28
   0  -4   2  388.13   14.27
   0  -4  -2  446.62   14.24
   0   4  -2  408.47   14.13
   0   4   2  409.15   14.21
   0  -4   2  414.11   14.20
   0   5   2   -0.64    0.37
   0  -5   2   -0.10    0.39
   0   5  -2   -0.47    0.38
   0  -5   2   -0.12    0.39
   0   6   2    9.81    0.89
   0  -6  -2    7.88    0.84
   0  -6   2    9.09    0.91
   0  -6   2    8.63    0.92
   0  -7   2   -0.03    0.55
   0   7  -2   -0.61    0.51
   0  -7  -2    0.43    0.58
   0  -7   2    0.06    0.57
   0   7   2   -0.47    0.51
   0   8   2   96.42    3.88
   0  -8   2   93.98    3.92
   0   8  -2   95.09    3.81
   0  -8  -2   88.20    3.86
   0  -8   2   99.56    3.89
   0  -9   2    0.18    0.73
   0   9  -2   -1.54    0.68
   0  -9   2   -0.97    0.64
   0   9   2   -1.45    0.64
   0  10  -2   29.68    1.94
   0  10   2   30.38    1.95
   0  11   2    0.58    0.99
   0  12   2   50.87    2.91
   0  12  -2   57.31    2.94
   0  13  -2    1.98    1.26
   0  13   2   -1.24    1.17
   0  14  -2   17.83    1.92
   0  14   2   17.14    2.06
   0  15   2    1.95    1.90
   0  15  -2    1.18    1.47
   0  16  -2    7.35    2.21
   0  16   2   10.31    2.41
  -1   0   2  265.76    9.50
   1   0  -2  287.62    9.61
   1  -1  -2    9.67    0.45
  -1  -1   2    9.49    0.43
   1   1  -2    8.62    0.41
   1   2   2   30.05    1.20
   1  -2  -2   30.12    1.20
  -1   2  -2   29.31    1.09
  -1  -2   2   30.32    1.19
   1   2  -2   29.02    1.20
  -1   2   2   29.05    1.19
   1   2  -2   29.10    1.16
   1  -2   2   30.82    1.12
   1   3   2   31.08    1.30
   1  -3  -2   28.78    1.26
  -1   3  -2   28.51    1.16
  -1  -3   2   28.06    1.24
   1   3  -2   27.54    1.23
   1  -3   2   28.79    1.19
   1   3  -2   25.78    1.24
  -1  -3  -2   31.26    1.26
  -1   3   2   29.09    1.26
  -1   4  -2   74.57    2.84
  -1  -4   2   80.87    2.96
   1   4   2   76.35    2.97
   1  -4  -2   76.13    2.94
  -1   4   2   76.46    2.93
  -1  -4  -2   74.85    2.93
   1   4  -2   79.95    2.93
  -1   5  -2    1.58    0.46
   1  -5  -2    2.51    0.55
  -1  -5   2    2.26    0.52
  -1  -5   2    1.69    0.52
  -1   5   2    1.96    0.51
   1   5  -2    1.55    0.46
  -1  -5  -2    2.34    0.57
   1  -5   2    2.14    0.49
  -1  -6   2   17.36    1.09
   1  -6  -2   17.49    1.12
   1   6   2   16.92    1.14
  -1  -6   2   14.65    1.10
  -1   6  -2   13.67    1.05
   1  -6   2   16.36    1.05
   1   6  -2   18.41    1.13
  -1  -6  -2   16.18    1.13
  -1   6   2   17.93    1.10
   1   7   2   -0.14    0.52
  -1  -7   2   -0.94    0.50
  -1  -7   2   -0.36    0.57
   1  -7  -2    0.78    0.56
  -1   7  -2   -0.22    0.50
  -1  -7  -2    0.13    0.59
  -1   7   2    0.07    0.50
   1  -7   2   -0.27    0.50
   1   7  -2   -0.52    0.49
   1   8   2   25.67    1.61
  -1  -8   2   24.44    1.54
  -1   8  -2   22.35    1.45
  -1  -8   2   21.33    1.55
   1  -8  -2   23.90    1.55
   1   8  -2   23.17    1.51
  -1  -8  -2   26.82    1.61
  -1   8   2   25.06    1.52
   1  -8   2   26.07    1.55
   1   9   2    1.68    0.84
  -1   9  -2    0.87    0.72
  -1  -9   2    1.08    0.79
   1  -9  -2    1.54    1.01
   1  -9   2    0.46    0.76
  -1   9   2    0.46    0.70
   1  -9   2    0.95    0.72
   1   9  -2    1.10    0.77
  -1  10  -2    2.90    0.90
   1  10   2    3.16    1.06
   1  10  -2    3.79    1.07
  -1  10   2    4.61    1.10
   1  11   2    0.40    1.01
  -1  11  -2    0.85    0.89
   1  11  -2    0.68    0.97
  -1  11   2    1.63    1.00
   1  12   2    3.07    1.48
  -1  12  -2    2.17    1.10
  -1  12   2    0.95    1.15
   1  12  -2    1.62    1.15
  -1  13  -2    0.62    1.10
   1  13   2   -0.45    1.26
  -1  13   2   -0.36    1.19
   1  13  -2   -0.48    1.12
   1  14   2    3.73    1.68
  -1  14  -2    3.80    1.50
  -1  14   2    6.09    1.79
   1  14  -2    5.29    1.68
   1  15   2    1.17    1.86
  -1  15  -2    1.51    1.63
  -1  15   2    0.50    1.71
   1  15  -2    1.99    1.58
   1  16   2    7.62    2.08
  -1  16  -2    7.00    1.95
  -1  16   2    3.34    2.08
   1  16  -2    3.47    2.10
  -2   0   2  304.89   11.21
  -2   0  -2  363.10   11.25
   2   0  -2  334.13   11.22
   2   0  -2  310.48   11.20
  -2   0   2  314.38   11.21
   2   0   2  357.40   11.24
   2  -1  -2  214.37    7.54
   2  -1  -2  217.85    7.53
   2   1   2  212.11    7.48
  -2  -1   2  231.90    7.54
  -2  -1   2  208.35    7.55
  -2   1   2  229.97    7.54
   2   1  -2  211.95    7.54
  -2  -1  -2  218.26    7.48
  -2   1   2  213.69    7.54
   2  -1   2  242.06    7.66
   2   1  -2  226.53    7.55
  -2  -2   2  165.10    5.27
  -2  -2   2  153.11    5.28
  -2   2  -2  140.44    5.14
   2  -2  -2  147.40    5.26
   2   2  -2  140.70    5.25
   2   2  -2  153.38    5.27
  -2  -2  -2  156.78    5.24
   2  -2   2  151.61    5.17
  -2   2   2  149.49    5.26
  -2   3  -2  115.82    4.06
  -2  -3   2  123.07    4.19
   2   3  -2  111.49    4.16
   2   3  -2  115.08    4.20
   2  -3   2  110.50    4.09
  -2  -3  -2  117.09    4.16
  -2   3   2  121.41    4.18
   2   4   2  230.07    7.60
   2  -4  -2  225.75    7.55
  -2   4  -2  205.69    7.39
  -2  -4   2  227.09    7.55
  -2   4   2  225.43    7.52
   2   4  -2  207.28    7.53
   2   4  -2  191.01    7.67
   2  -4   2  194.72    7.54
  -2  -4  -2  218.62    7.56
   2  -5  -2   23.39    1.23
  -2   5  -2   21.92    1.08
  -2  -5   2   24.31    1.24
   2  -5   2   22.91    1.16
  -2  -5  -2   21.76    1.22
   2   5  -2   23.13    1.22
  -2  -6   2   12.32    0.97
  -2   6  -2   11.54    0.82
   2   6   2    8.78    0.96
   2  -6  -2   12.92    0.88
   2  -6   2   13.27    0.91
   2   6  -2   11.42    0.92
  -2   6   2   10.91    0.90
  -2  -6  -2   12.55    0.99
  -2  -7   2   25.96    1.55
   2  -7  -2   25.45    1.52
  -2   7  -2   28.24    1.41
   2   7   2   28.17    1.61
  -2  -7  -2   28.49    1.60
   2   7  -2   28.11    1.56
  -2   7   2   26.54    1.49
   2  -7   2   29.66    1.52
  -2   8  -2   58.87    2.61
   2  -8  -2   59.29    2.78
   2   8   2   61.56    2.78
  -2  -8   2   60.30    2.79
   2   8  -2   60.73    2.76
  -2   8   2   64.51    2.74
   2  -8   2   60.88    2.73
  -2  -8  -2   62.70    2.83
  -2  -9   2    4.53    0.94
   2   9   2    8.03    1.26
  -2   9  -2    6.37    0.91
  -2  -9  -2    7.14    1.09
   2   9  -2    7.75    1.17
  -2   9   2    7.19    1.13
   2  -9   2    7.14    0.98
  -2  10  -2   17.94    1.48
   2  10   2   18.48    1.65
   2  10  -2   20.35    1.76
  -2  10   2   17.58    1.55
   2  11   2   35.76    2.36
  -2  11  -2   40.62    2.22
  -2  11   2   40.47    2.28
   2  11  -2   36.42    2.39
  -2  12  -2   22.57    1.86
   2  12   2   19.75    2.00
   2  12  -2   27.08    2.15
  -2  12   2   23.52    1.89
  -2  13  -2   -1.12    0.98
   2  13   2   -0.45    1.24
   2  13  -2    2.29    1.33
  -2  13   2    1.09    1.37
  -2  14  -2    7.03    1.57
   2  14   2    3.36    1.66
   2  14  -2    5.19    1.63
  -2  14   2    3.47    1.52
   2  15   2   12.74    2.24
  -2  15  -2   10.18    1.72
  -2  15   2    9.56    2.08
   2  16   2    4.08    2.16
  -2  16  -2    3.84    1.70
  -2  16   2    8.24    2.05
   2  16  -2    7.95    2.33
   3   0   2  180.35    6.74
  -3   0   2  203.29    6.81
  -3   0  -2  200.94    6.68
   3   0  -2  198.59    6.80
   3   0  -2  189.34    6.77
  -3   0   2  195.60    6.78
   3   0   2  212.07    6.73
   3  -1  -2  353.69   12.17
  -3  -1   2  343.46   12.22
  -3   1  -2  378.59   12.35
   3   1   2  352.21   12.12
   3  -1  -2  357.63   12.20
  -3  -1   2  370.01   12.18
   3   1  -2  347.20   12.21
  -3   1   2  344.68   12.20
   3  -1   2  333.78   12.12
   3  -1   2  364.61   12.22
   3   1  -2  357.29   12.19
  -3   1   2  362.98   12.18
  -3  -1  -2  391.32   12.34
  -3  -2   2   45.63    1.67
   3  -2  -2   40.96    1.63
  -3   2  -2   41.77    1.56
   3  -2  -2   39.58    1.72
   3   2   2   40.57    1.62
  -3  -2   2   39.86    1.71
  -3  -2  -2   44.98    1.62
   3   2  -2   41.96    1.69
  -3   2   2   45.27    1.69
   3  -2   2   43.48    1.58
   3   2  -2   43.19    1.68
   3  -3  -2   17.04    0.87
  -3  -3   2   14.77    0.84
  -3   3  -2   15.42    0.73
   3  -3   2   15.05    0.74
   3   3  -2   13.92    0.85
  -3   3   2   16.87    0.82
   3   3  -2   14.82    0.86
  -3  -3  -2   15.23    0.80
  -3  -4   2   29.38    1.34
  -3   4  -2   28.99    1.21
   3  -4  -2   28.32    1.34
   3   4  -2   27.25    1.37
   3  -4   2   28.06    1.27
   3   4  -2   28.87    1.36
  -3   4   2   27.04    1.32
  -3  -4  -2   29.61    1.35
  -3   5  -2   58.84    2.18
   3  -5  -2   53.20    2.31
   3   5   2   55.75    2.36
  -3  -5   2   57.80    2.32
   3   5  -2   62.81    2.41
  -3   5   2   47.35    2.34
   3   5  -2   51.05    2.31
   3  -5   2   53.47    2.23
  -3  -5  -2   57.88    2.34
  -3   6  -2    3.25    0.52
  -3  -6   2    2.76    0.67
   3   6   2    4.16    0.77
   3  -6  -2    3.80    0.71
  -3   6   2    3.22    0.63
   3   6  -2    3.60    0.68
  -3  -6  -2    4.19    0.72
   3  -6   2    3.41    0.63
  -3   7  -2    3.88    0.67
   3  -7  -2    2.38    0.74
   3   7   2    3.71    0.83
  -3  -7   2    4.11    0.79
   3   7  -2    4.93    0.87
  -3  -7  -2    3.38    0.75
   3  -7   2    3.00    0.72
  -3   7   2    3.51    0.73
  -3  -8   2    3.61    0.91
   3  -8  -2    4.43    0.94
   3   8   2    4.17    0.98
  -3   8  -2    4.19    0.74
  -3   8   2    4.51    0.87
  -3  -8  -2    4.58    0.94
   3  -8   2    4.73    0.95
   3   8  -2    5.60    1.04
  -3   9  -2    6.56    0.99
   3   9   2    8.05    1.25
   3   9  -2    9.62    1.21
  -3   9   2    7.78    1.21
   3  -9   2    7.55    0.95
   3  10   2    0.65    1.00
  -3  10  -2    1.11    0.75
  -3  10   2    0.42    0.82
   3  10  -2    1.31    0.99
  -3  11  -2    8.77    1.28
   3  11   2   11.03    1.65
   3  11  -2   11.55    1.59
  -3  11   2    9.78    1.33
  -3  12  -2    1.79    1.06
   3  12   2    1.00    1.34
  -3  12   2    3.00    1.19
   3  12  -2    4.17    1.41
   3  13   2    1.72    1.48
  -3  13  -2    1.21    1.19
   3  13  -2    2.11    1.38
  -3  13   2    1.84    1.15
  -3  14  -2    0.34    1.30
   3  14  -2    1.05    1.46
  -3  14   2    0.88    1.50
  -3  15  -2    2.41    1.41
   3  15   2    4.81    1.98
  -3  15   2    2.82    1.62
   3  15  -2    2.64    1.71
   3  16   2    0.38    1.96
  -3  16  -2    0.11    2.13
  -3  16   2    0.68    1.86
   3  16  -2   -1.18    1.91
   4   0  -2   55.20    2.05
  -4   0  -2   58.10    1.94
  -4   0   2   56.62    2.05
   4   0   2   53.55    2.03
   4   0   2   56.81    1.94
   4   0  -2   49.49    2.15
  -4   0   2   49.86    2.08
   4   1   2  189.57    6.48
   4   1   2  181.01    6.38
  -4   1  -2  177.10    6.40
  -4  -1   2  199.00    6.54
  -4  -1   2  193.32    6.45
   4  -1  -2  198.33    6.50
   4  -1  -2  188.83    6.45
  -4   1   2  174.99    6.48
   4   1  -2  183.68    6.46
  -4   1   2  190.88    6.46
   4  -1   2  184.16    6.35
   4  -1   2  174.53    6.41
  -4  -1  -2  188.59    6.36
   4   1  -2  179.55    6.50
   4   2   2    5.47    0.48
   4  -2  -2    6.39    0.47
   4  -2  -2    6.96    0.57
  -4   2  -2    6.86    0.46
  -4  -2   2    5.93    0.62
  -4   2   2    6.24    0.57
   4   2  -2    5.86    0.53
   4  -2   2    6.86    0.49
  -4  -2  -2    6.01    0.45
   4   2  -2    6.48    0.51
   4   3   2  159.46    5.78
  -4  -3   2  174.71    5.81
   4  -3  -2  150.34    5.86
   4  -3  -2  176.54    5.84
  -4   3  -2  154.59    5.68
   4   3  -2  156.64    5.82
  -4  -3  -2  172.85    5.77
  -4   3   2  176.74    5.82
   4   3  -2  152.49    5.96
  -4   4  -2   38.09    1.53
   4  -4  -2   38.05    1.65
  -4  -4   2   41.46    1.68
   4  -4   2   38.35    1.58
  -4  -4  -2   39.10    1.64
  -4   4   2   35.70    1.74
   4   4  -2   35.92    1.83
   4   4  -2   35.88    1.68
  -4  -5   2   39.14    1.78
   4  -5  -2   36.26    1.76
  -4   5  -2   37.09    1.61
   4   5  -2   41.00    1.83
   4   5  -2   37.71    1.81
  -4   5   2   39.91    1.74
   4  -5   2   39.78    1.73
  -4  -5  -2   41.53    1.80
   4   6   2   -0.54    0.38
  -4  -6   2   -0.13    0.50
   4  -6  -2    0.10    0.51
   4   6  -2   -0.29    0.62
   4   6  -2   -1.06    0.44
  -4   6   2   -0.09    0.49
   4  -6   2    0.14    0.52
  -4  -6  -2   -0.15    0.54
   4   6  -2    0.17    0.50
   4   7   2  128.88    5.14
  -4  -7   2  135.33    5.06
  -4   7  -2  138.09    4.86
   4  -7  -2  129.43    5.06
   4   7  -2  132.22    5.13
  -4   7   2  134.48    4.98
  -4  -7  -2  128.76    5.05
   4  -7   2  127.46    4.97
  -4  -8   2    1.46    0.82
  -4   8  -2    2.47    0.65
   4  -8  -2    0.51    0.72
   4   8   2    1.91    0.89
  -4   8   2    0.62    0.70
  -4  -8  -2    3.46    0.88
   4  -8   2    1.44    0.86
   4   8  -2    1.86    0.81
   4   9   2   15.48    1.38
  -4   9  -2   19.78    1.33
  -4   9   2   17.95    1.40
  -4  -9  -2   17.21    1.38
   4  -9   2   19.28    1.34
   4   9  -2   18.73    1.55
  -4  10  -2    0.25    0.68
   4  10   2    0.08    0.98
   4  10  -2    1.62    1.03
  -4  10   2   -0.92    0.75
  -4  11  -2   50.92    2.43
   4  11   2   50.93    2.87
   4  11  -2   48.62    2.79
  -4  11   2   50.08    2.58
  -4  12  -2    0.08    0.83
   4  12   2    1.27    1.32
   4  12  -2    0.95    1.27
  -4  12   2    0.92    1.04
   4  13   2    1.46    1.53
  -4  13  -2    0.12    1.15
  -4  13   2   -0.76    1.08
   4  13  -2   -1.04    1.39
   4  14   2    0.46    1.66
  -4  14  -2    0.41    1.26
  -4  14   2   -0.44    1.37
   4  14  -2    1.30    1.64
   4  15   2   13.73    2.42
  -4  15  -2   18.06    1.99
   4  15  -2   12.64    2.52
  -4  15   2   13.21    1.98
   4  16   2    3.38    2.05
  -4  16   2    5.12    2.12
   4  16  -2    4.67    2.31
  -5   0   2   10.33    0.72
  -5   0   2    9.45    0.60
   5   0   2    8.12    0.69
  -5   0  -2    9.58    0.50
   5   0   2    9.18    0.50
   5   0  -2    9.87    0.61
  -5   0  -2    7.95    0.66
   5   0  -2    9.93    0.69
   5  -1  -2    3.91    0.52
  -5   1  -2    3.56    0.44
  -5  -1   2    4.20    0.44
   5   1   2    3.50    0.36
   5  -1  -2    4.77    0.44
  -5  -1   2    4.02    0.54
   5   1   2    3.72    0.49
  -5   1  -2    3.18    0.34
  -5  -1  -2    4.01    0.35
  -5   1   2    4.09    0.43
  -5   1   2    4.00    0.53
   5   1  -2    4.22    0.46
   5  -1   2    4.41    0.35
   5   1  -2    4.01    0.56
   5  -2  -2   25.57    1.12
  -5   2  -2   22.64    1.06
   5  -2  -2   25.98    1.18
   5   2   2   24.12    1.09
   5   2   2   23.10    1.20
  -5   2   2   23.87    1.11
  -5  -2  -2   25.71    1.05
  -5   2   2   23.23    1.15
   5  -2   2   26.05    1.09
   5  -2   2   24.89    1.03
   5   2  -2   24.42    1.16
   5   2  -2   24.22    1.16
   5   3   2   41.02    1.77
  -5  -3   2   44.15    1.78
  -5   3  -2   42.28    1.68
   5  -3  -2   46.25    1.83
   5  -3   2   41.97    1.71
  -5   3   2   40.41    1.78
   5   3  -2   43.53    1.85
   5  -4  -2   -0.01    0.28
  -5  -4   2    0.11    0.38
  -5   4  -2    0.52    0.34
   5  -4  -2    0.04    0.31
   5   4   2   -0.27    0.32
   5   4  -2   -0.08    0.48
  -5   4   2    0.02    0.35
  -5  -4  -2    0.17    0.38
   5   4  -2    0.16    0.36
   5  -4   2   -0.02    0.39
  -5  -5   2   18.27    1.11
   5  -5  -2   18.00    1.12
  -5   5  -2   17.43    1.05
   5   5  -2   16.22    1.14
   5   5  -2   17.92    1.18
   5  -5   2   17.20    1.02
  -5   5   2   19.38    1.08
  -5  -5  -2   17.63    1.09
  -5   6  -2   15.69    1.02
  -5  -6   2   18.00    1.16
   5  -6  -2   18.31    1.20
  -5  -6  -2   17.16    1.14
  -5   6   2   15.37    1.08
   5   6  -2   17.29    1.22
   5   6  -2   16.19    1.20
   5  -6   2   15.23    1.06
   5  -7  -2    3.51    0.81
   5   7   2    2.58    0.81
  -5  -7   2    1.82    0.69
  -5   7  -2    2.99    0.63
   5  -7   2    1.90    0.71
   5   7  -2    2.80    0.84
   5   7  -2    2.58    0.78
   5   7  -2    2.08    0.77
  -5  -7  -2    3.53    0.85
  -5   7   2    2.24    0.70
  -5   8  -2    2.49    0.69
  -5  -8   2    1.84    0.74
   5   8   2    2.14    0.94
   5  -8  -2    1.78    0.72
  -5   8   2    2.72    0.78
   5   8  -2    1.72    0.89
   5   8  -2    2.14    0.91
  -5  -8  -2    1.41    0.84
   5  -8   2    2.85    0.81
   5   9   2    6.40    1.26
  -5   9  -2    6.22    0.87
  -5   9   2    7.07    1.06
   5   9  -2    6.47    1.21
   5  10   2   11.81    1.54
  -5  10  -2   11.80    1.19
   5  10  -2   11.77    1.50
  -5  10   2   10.49    1.39
  -5  11  -2   12.25    1.23
   5  11   2   11.39    1.76
  -5  11   2   15.11    1.44
   5  11  -2   12.87    1.71
  -5  12  -2    4.39    1.07
   5  12   2    5.84    1.61
   5  12  -2    3.29    1.49
  -5  12   2    4.58    1.35
  -5  13  -2    2.77    1.20
   5  13   2    4.31    1.61
   5  13  -2    7.07    1.91
  -5  13   2    2.73    1.24
  -5  14  -2   -1.11    1.17
   5  14   2   -1.87    1.68
  -5  14   2   -1.40    1.44
   5  14  -2    3.55    2.02
   5  15   2    4.43    2.11
  -5  15  -2    1.62    1.50
  -5  15   2    2.58    1.75
   5  15  -2    1.83    1.92
   5  16   2    1.21    2.13
  -5  16  -2    3.58    3.19
  -5  16   2    4.45    1.96
   5  16  -2    6.34    2.48
   6   0  -2  105.81    3.90
   6   0   2  101.41    3.67
  -6   0  -2  106.57    3.67
  -6   0   2  104.83    3.77
  -6   0   2  103.59    4.01
   6   0  -2  100.31    3.83
  -6   0  -2  107.05    3.82
   6   0   2  100.01    3.79
   6   1   2   75.60    2.81
  -6  -1   2   79.55    2.90
   6  -1  -2   78.79    2.95
   6  -1  -2   75.57    2.88
  -6   1  -2   76.44    2.89
  -6   1  -2   75.34    2.79
   6   1   2   75.25    2.93
   6  -1   2   77.74    2.89
   6   1  -2   80.18    2.99
  -6   1   2   79.01    2.90
   6  -1   2   76.00    2.79
  -6  -1  -2   77.10    2.79
  -6   1   2   74.78    3.09
   6   1  -2   77.89    2.93
   6   2   2    2.07    0.39
  -6  -2   2    1.34    0.51
   6  -2  -2    2.11    0.49
  -6  -2   2    1.90    0.41
  -6   2  -2    2.10    0.41
   6   2   2    3.03    0.55
   6   2  -2    2.33    0.55
  -6  -2  -2    2.46    0.38
  -6   2   2    2.29    0.44
   6  -2   2    2.25    0.35
   6  -2   2    2.40    0.45
   6   3   2   32.39    1.51
  -6  -3   2   36.70    1.68
  -6  -3   2   35.45    1.53
   6  -3  -2   33.72    1.57
   6   3   2   34.49    1.65
   6  -3  -2   34.57    1.48
  -6   3  -2   34.81    1.47
  -6  -3  -2   35.23    1.46
  -6   3   2   33.06    1.55
   6   3  -2   33.10    1.56
   6   3  -2   36.07    1.63
   6  -3   2   33.69    1.42
   6  -3   2   33.06    1.48
  -6   4  -2   41.48    1.72
   6  -4  -2   41.43    1.86
  -6  -4   2   41.67    1.81
   6  -4  -2   39.68    1.76
   6   4  -2   42.35    1.90
  -6   4   2   42.44    1.83
   6  -4   2   39.33    1.78
   6   4  -2   40.30    1.90
  -6  -4  -2   42.95    1.77
   6  -5  -2   43.76    2.01
   6   5   2   41.19    1.98
   6  -5  -2   43.17    1.95
  -6   5  -2   43.06    1.96
  -6  -5   2   47.43    2.00
   6  -5   2   48.86    2.00
   6   5  -2   43.76    2.07
   6   5  -2   40.55    2.05
  -6  -5  -2   47.74    2.01
  -6   5   2   44.22    1.97
  -6   6  -2    2.32    0.51
  -6  -6   2    2.52    0.69
   6  -6  -2    1.99    0.72
  -6   6   2    2.69    0.66
  -6  -6  -2    2.30    0.66
   6   6  -2    1.91    0.75
   6   6  -2    2.71    0.80
   6  -6   2    2.17    0.65
  -6   7  -2   80.80    3.02
   6  -7  -2   73.85    3.21
  -6  -7   2   78.68    3.21
   6   7  -2   71.45    3.28
  -6  -7  -2   77.17    3.18
   6   7  -2   76.83    3.27
   6  -7   2   70.36    3.12
  -6   7   2   74.83    3.11
  -6   8  -2   21.52    1.26
   6   8   2   18.43    1.54
  -6  -8   2   19.35    1.38
   6  -8   2   17.84    1.38
   6   8  -2   18.83    1.54
  -6   8   2   18.78    1.34
  -6  -8  -2   17.46    1.41
  -6   9  -2    8.34    1.02
   6   9   2    6.88    1.31
   6   9  -2    8.65    1.34
  -6   9   2    7.11    1.10
   6  10   2   -0.40    1.04
  -6  10  -2   -0.37    0.75
  -6  10   2    0.62    0.87
   6  10  -2    0.81    1.07
   6  11   2   20.96    2.07
  -6  11  -2   23.98    1.64
  -6  11   2   23.57    1.83
   6  11  -2   22.82    2.07
   6  12   2    4.92    1.62
  -6  12  -2    4.94    1.16
   6  12  -2    5.34    1.66
  -6  12   2    4.37    1.33
  -6  13  -2    0.50    1.12
   6  13  -2   -1.93    1.46
  -6  13   2    1.70    1.34
  -6  14  -2    0.69    1.24
   6  14   2    3.74    1.94
  -6  14   2    3.71    1.42
   6  14  -2    4.42    1.88
  -6  15  -2    5.26    1.62
   6  15   2    4.12    2.21
  -6  15   2    6.58    1.70
   6  15  -2    4.51    2.14
   6  16   2    4.86    2.55
  -6  16   2    0.32    1.72
   6  16  -2    0.09    2.54
  -7   0   2   28.73    1.27
  -7   0  -2   24.13    1.44
  -7   0   2   25.38    1.34
   7   0  -2   27.06    1.24
   7   0   2   25.86    1.28
   7   0  -2   27.92    1.36
  -7   0  -2   25.86    1.22
   7   0   2   27.13    1.15
   7   1   2    4.42    0.61
  -7  -1   2    4.52    0.55
  -7  -1   2    4.03    0.67
   7   1   2    4.65    0.49
   7  -1  -2    4.21    0.48
  -7   1  -2    4.99    0.60
   7  -1  -2    4.90    0.62
  -7   1   2    5.40    0.60
   7  -1   2    4.24    0.63
  -7   1   2    4.23    0.61
   7  -1   2    4.86    0.46
   7   1  -2    4.89    0.56
   7   1  -2    4.50    0.65
  -7  -2   2    4.14    0.53
  -7  -2   2    2.49    0.65
   7  -2  -2    3.18    0.51
   7   2   2    2.98    0.66
  -7   2  -2    3.19    0.53
   7  -2  -2    3.20    0.60
   7   2   2    3.79    0.52
  -7   2   2    2.92    0.58
  -7  -2  -2    3.02    0.44
  -7   2   2    3.39    0.52
   7  -2   2    3.93    0.43
   7   2  -2    2.99    0.51
   7   2  -2    3.52    0.52
   7  -2   2    2.96    0.54
   7   3   2    0.90    0.57
  -7  -3   2    1.19    0.45
  -7  -3   2    0.30    0.60
   7  -3  -2    0.76    0.39
   7   3   2    1.09    0.42
   7  -3  -2    1.15    0.51
  -7   3   2    1.44    0.54
  -7  -3  -2    1.40    0.42
   7   3  -2    1.04    0.47
   7  -3   2    2.02    0.38
   7   3  -2    2.04    0.62
   7  -3   2    1.51    0.49
  -7  -4   2    0.73    0.49
   7  -4  -2    0.48    0.40
   7   4   2    0.42    0.63
  -7   4  -2    0.78    0.44
   7  -4  -2    1.72    0.59
   7   4   2    0.47    0.42
   7  -4   2    0.80    0.36
  -7  -4  -2    0.23    0.40
   7   4  -2   -0.06    0.47
   7  -4   2    0.78    0.48
   7   4  -2    0.22    0.57
  -7   4   2    0.50    0.52
   7  -5  -2    3.76    0.64
   7   5   2    5.45    0.86
   7   5   2    4.43    0.92
  -7   5  -2    4.48    0.61
  -7  -5   2    4.26    0.71
   7  -5  -2    5.49    0.84
   7  -5   2    3.31    0.61
   7  -5   2    4.89    0.79
  -7   5   2    5.04    0.79
   7   5  -2    4.93    0.89
   7   5  -2    4.86    0.86
  -7  -5  -2    4.35    0.70
  -7  -6   2   31.64    1.65
   7  -6  -2   33.37    1.66
   7   6   2   30.40    1.88
  -7   6  -2   31.21    1.50
   7   6   2   29.60    1.69
   7  -6  -2   31.47    1.71
   7   6  -2   28.13    1.75
   7  -6   2   31.17    1.61
  -7  -6  -2   32.04    1.63
  -7   6   2   29.44    1.61
   7   6  -2   30.16    1.82
  -7  -7   2    1.23    0.69
   7  -7  -2    1.98    0.70
  -7   7  -2    2.10    0.65
   7   7  -2    0.64    0.79
   7  -7   2    1.96    0.73
  -7  -7  -2    1.36    0.75
  -7   7   2    1.22    0.67
  -7   8  -2    4.94    0.79
   7   8   2    5.02    1.15
  -7  -8  -2    4.08    0.89
  -7   8   2    5.05    0.94
   7   8  -2    5.33    1.14
  -7   9  -2    2.00    0.81
   7   9   2    2.60    1.09
  -7   9   2    1.77    0.85
   7   9  -2    0.92    1.01
   7  10   2   14.35    1.76
  -7  10  -2   15.40    1.34
   7  10  -2   15.51    1.76
  -7  10   2   18.98    1.57
  -7  11  -2    0.02    0.86
   7  11   2    2.32    1.42
   7  11  -2    1.05    1.36
  -7  11   2    1.86    1.04
   7  12   2    4.35    1.70
  -7  12  -2    6.61    1.26
  -7  12   2    3.58    1.34
   7  12  -2    5.50    1.68
   7  13   2    0.35    1.60
  -7  13  -2    2.43    1.16
  -7  13   2    1.99    1.45
  -7  14  -2    2.69    1.32
   7  14   2    2.44    2.00
   7  14  -2    2.09    1.93
  -7  14   2   -1.12    1.28
   7  15   2    1.29    2.44
  -7  15  -2    1.29    1.49
  -7  15   2   -0.55    1.72
   7  15  -2   -0.34    2.07
  -8   0   2   91.67    3.76
   8   0  -2  100.67    3.67
   8   0   2  101.15    3.73
   8   0   2   97.83    3.56
  -8   0  -2   99.75    3.54
  -8   0  -2   89.64    3.84
  -8   0   2  104.26    3.68
   8   0  -2   92.59    3.73
   8   1   2   16.56    1.24
  -8  -1   2   17.04    1.15
   8  -1  -2   16.82    1.08
  -8  -1   2   16.23    0.99
  -8   1  -2   17.42    0.91
   8  -1  -2   15.82    0.97
   8   1   2   17.53    1.09
  -8   1   2   18.33    1.01
   8   1  -2   16.90    1.10
   8  -1   2   16.45    1.03
  -8   1   2   17.04    1.11
   8   1  -2   17.23    1.01
  -8  -1  -2   17.83    0.92
   8  -1   2   17.38    1.00
   8  -2  -2    0.19    0.50
  -8  -2   2    0.25    0.58
   8   2   2    1.23    0.56
   8   2   2    0.41    0.45
   8  -2  -2    0.43    0.37
  -8  -2   2    0.93    0.43
   8   2  -2    0.03    0.44
  -8   2   2    0.46    0.42
  -8  -2  -2    0.70    0.38
   8  -2   2    0.57    0.47
   8   2  -2    0.24    0.57
  -8   2   2    0.97    0.55
   8  -2   2    1.12    0.40
   8  -3  -2    3.06    0.57
  -8  -3   2    2.69    0.61
   8  -3  -2    3.15    0.67
   8   3   2    2.26    0.52
  -8  -3   2    1.94    0.77
   8   3   2    3.12    0.73
  -8   3   2    2.70    0.64
   8   3  -2    2.06    0.62
   8  -3   2    3.38    0.46
   8   3  -2    1.95    0.68
   8  -3   2    2.71    0.60
  -8  -3  -2    2.76    0.52
   8   4   2   99.37    4.11
   8   4   2  101.71    4.02
   8  -4  -2  100.12    4.04
  -8  -4   2  106.60    3.97
   8  -4  -2  104.68    3.95
  -8   4  -2  105.72    3.90
  -8   4   2  108.78    4.05
   8  -4   2  105.77    3.88
  -8  -4  -2  111.89    3.93
   8   4  -2  107.71    4.13
   8  -4   2   98.87    3.95
   8   4  -2   99.89    4.07
   8   5   2    0.40    0.56
   8  -5  -2    0.11    0.62
   8   5   2    0.80    0.77
  -8  -5   2    0.33    0.57
  -8   5  -2    0.37    0.48
   8  -5  -2    0.22    0.50
   8  -5   2    1.10    0.68
   8   5  -2   -0.28    0.53
   8  -5   2    0.50    0.46
  -8  -5  -2    0.37    0.55
   8   5  -2    0.60    0.65
  -8   5   2    1.05    0.64
  -8   6  -2   11.35    0.94
   8   6   2    9.61    1.15
  -8  -6   2    9.63    1.00
   8  -6  -2   10.09    0.96
   8  -6  -2    8.79    0.93
  -8  -6  -2   10.46    0.99
   8  -6   2    9.14    1.07
   8   6  -2   10.84    1.19
   8  -6   2   10.85    0.89
  -8   6   2   10.47    1.03
  -8   7  -2    6.69    0.88
  -8  -7   2    5.62    0.87
   8  -7  -2    5.09    0.90
  -8  -7  -2    5.88    1.05
  -8   7   2    5.85    0.97
   8   7  -2    6.52    1.21
   8  -7   2    5.08    0.90
  -8   8  -2   12.80    1.12
   8  -8  -2   13.28    1.20
   8   8  -2   10.45    1.41
  -8  -8  -2   13.51    1.20
  -8   8   2   12.20    1.35
   8   9   2    0.13    1.01
   8  -9  -2    0.68    0.75
  -8   9  -2   -0.05    0.73
  -8   9   2    0.78    0.93
   8   9  -2   -0.41    0.95
   8  10   2    6.29    1.48
  -8  10  -2    3.35    0.98
  -8  10   2    5.45    1.10
   8  10  -2    2.24    1.34
   8  11   2    3.48    1.56
  -8  11  -2    0.65    0.96
   8  11  -2    3.59    1.50
  -8  11   2    2.29    1.09
   8  12   2   12.50    3.47
  -8  12  -2    7.12    1.30
  -8  12   2   10.70    1.66
   8  12  -2    8.49    1.97
  -8  13  -2   -1.80    1.15
   8  13   2   -1.29    1.63
  -8  13   2   -1.07    1.36
   8  13  -2    2.60    1.77
   8  14   2    4.08    2.03
  -8  14  -2    1.21    1.49
   8  14  -2   -3.02    1.80
  -8  14   2    3.91    3.08
  -8  15  -2   -1.01    1.67
   8  15   2    0.73    2.35
   8  15  -2    1.79    2.22
  -8  15   2    2.35    1.82
  -9   0   2    3.07    0.72
   9   0  -2    3.05    0.75
  -9   0   2    3.52    0.62
   9   0   2    4.37    0.74
  -9   0  -2    3.60    0.80
   9   0  -2    3.51    0.65
  -9   0  -2    3.73    0.53
  -9  -1   2    0.53    0.47
  -9   1  -2    0.24    0.39
   9  -1  -2    1.34    0.63
  -9  -1   2    0.73    0.63
   9   1   2    0.72    0.58
  -9   1  -2    0.52    0.56
   9  -1  -2    1.05    0.48
   9  -1   2    0.98    0.57
  -9   1   2    0.98    0.59
  -9   1   2    0.67    0.47
   9   1  -2    0.46    0.61
   9   1  -2    0.65    0.50
  -9  -1  -2    0.70    0.40
   9   2   2    1.00    0.41
  -9  -2   2    0.96    0.49
   9  -2  -2    1.03    0.63
  -9   2  -2    1.25    0.52
   9   2   2    1.18    0.59
  -9  -2   2    0.73    0.66
   9  -2  -2    1.43    0.48
  -9   2   2    0.98    0.58
   9  -2   2    1.31    0.38
   9   2  -2    0.45    0.63
   9  -2   2    0.42    0.53
   9   2  -2    1.18    0.56
  -9  -2  -2    1.41    0.46
  -9   2   2    1.02    0.53
  -9   3  -2   -0.51    0.47
   9   3   2   -0.27    0.45
  -9  -3   2    0.25    0.50
   9   3   2   -0.35    0.60
   9  -3  -2   -0.39    0.58
   9  -3  -2   -0.61    0.44
   9  -3   2    0.05    0.35
  -9  -3  -2   -0.68    0.39
   9   3  -2    0.56    0.73
  -9   3   2    0.19    0.56
   9   3  -2   -0.85    0.54
   9  -3   2   -0.68    0.51
  -9   4  -2    2.43    0.60
   9   4   2    2.47    0.71
   9  -4  -2    2.44    0.72
   9   4   2    2.30    0.77
  -9  -4   2    2.35    0.63
   9  -4  -2    2.88    0.59
   9   4  -2    2.16    0.75
   9   4  -2    2.99    0.74
   9  -4   2    2.61    0.75
   9  -4   2    2.66    0.55
  -9   4   2    2.79    0.74
  -9  -4  -2    2.48    0.61
   9  -5  -2   -1.32    0.65
   9   5   2    0.71    0.62
  -9   5  -2    0.22    0.52
  -9  -5   2   -0.78    0.56
   9  -5  -2   -0.50    0.46
  -9   5   2    0.29    0.69
   9   5  -2   -1.20    0.62
  -9  -5  -2   -0.49    0.55
   9  -5   2    0.01    0.70
   9  -5   2    0.35    0.50
  -9   6  -2   16.03    1.12
   9   6   2   14.86    1.40
   9  -6  -2   15.88    1.16
  -9  -6   2   14.57    1.20
   9   6  -2   15.64    1.40
  -9  -6  -2   17.19    1.29
  -9   6   2   15.46    1.33
   9  -6   2   14.51    1.10
   9  -6   2   15.19    1.14
  -9   7  -2    1.40    0.70
   9  -7  -2    1.13    0.69
   9   7  -2    2.19    1.04
  -9  -7  -2    0.64    0.74
   9  -7   2    0.74    0.63
  -9   7   2    1.63    0.89
   9  -8  -2    8.06    1.10
  -9   8  -2    6.96    1.00
   9   8  -2    7.56    1.41
  -9   8   2    7.56    1.15
   9  -8   2    7.15    1.03
   9   9   2    0.99    1.12
   9  -9  -2    0.86    0.83
  -9   9  -2    1.01    0.83
  -9   9   2    1.65    0.98
   9   9  -2    0.83    1.09
   9 -10  -2   13.91    1.56
  -9  10  -2   11.25    1.26
   9  10   2   11.04    1.72
  -9  10   2   12.03    1.41
   9  10  -2    9.68    1.74
  -9  11  -2   -0.21    0.92
   9 -11  -2    0.57    1.08
   9  11   2   -2.66    1.29
  -9  11   2   -0.54    1.06
   9  11  -2   -0.02    1.37
   9 -12  -2    2.38    1.35
  -9  12  -2    5.42    1.27
   9  12   2    2.58    1.77
  -9  12   2    4.28    1.45
   9  12  -2    4.08    1.84
  -9  13  -2    1.75    1.28
   9 -13  -2   -0.43    1.32
   9  13   2    1.30    1.82
  -9  13   2   -0.65    1.30
   9  13  -2    1.73    1.86
   9  14   2    3.50    2.16
   9 -14  -2    4.17    1.62
  -9  14   2    0.57    1.61
   9  14  -2    3.49    2.22
   9  15   2    4.81    2.39
  -9  15  -2   -1.13    1.78
   9 -15  -2    3.42    1.81
   9  15  -2    4.71    2.82
  10   0   2   56.03    2.26
  10   0   2   53.56    2.47
 -10   0  -2   55.78    2.25
 -10   0   2   55.42    2.34
  10   0  -2   52.35    2.44
  10   0  -2   57.06    2.39
 -10   0   2   56.04    2.54
 -10   1  -2    0.02    0.40
  10   1   2    0.32    0.44
  10  -1  -2    0.38    0.51
  10  -1  -2    0.58    0.62
 -10   1  -2    0.15    0.63
 -10  -1   2   -0.01    0.52
  10   1   2   -0.71    0.61
 -10  -1   2    0.07    0.67
 -10  -1  -2   -0.15    0.41
 -10   1   2    0.89    0.68
  10   1  -2    0.48    0.53
  10  -1   2   -0.02    0.63
  10   1  -2   -0.59    0.62
 -10   1   2   -0.64    0.44
  10  -1   2    0.20    0.41
  10  -2  -2    2.11    0.58
 -10  -2   2    1.35    0.59
  10   2   2    2.71    0.66
  10   2   2    1.36    0.72
 -10   2  -2    1.98    0.68
  10  -2  -2    1.47    0.62
 -10  -2   2    2.39    0.83
 -10   2   2    2.51    0.61
  10   2  -2    2.21    0.75
 -10   2   2    2.21    0.73
  10  -2   2    2.17    0.54
 -10  -2  -2    2.42    0.59
  10  -2   2    2.64    0.77
  10   2  -2    3.02    0.70
  10  -3  -2    0.86    0.65
  10   3   2    1.97    0.69
 -10   3  -2    1.04    0.60
 -10  -3   2    1.43    0.62
  10   3   2    0.47    0.60
  10  -3  -2    2.75    0.65
 -10   3   2    1.86    0.73
  10   3  -2    1.84    0.71
 -10  -3  -2    2.04    0.55
  10  -3   2    1.89    0.54
  10  -3   2    2.28    0.72
  10   4   2   20.00    1.42
 -10  -4   2   22.96    1.39
 -10   4  -2   22.33    1.32
  10  -4  -2   22.57    1.34
  10  -4   2   21.97    1.20
  10   4  -2   21.03    1.46
 -10  -4  -2   22.38    1.29
 -10   4   2   20.78    1.40
  10  -4   2   22.00    1.42
 -10  -5   2    2.26    0.64
 -10   5  -2    0.54    0.63
  10   5   2    2.22    0.87
  10  -5  -2    0.07    0.57
  10  -5   2    0.78    0.57
 -10   5   2    1.50    0.76
 -10  -5  -2    0.84    0.66
  10   5  -2    0.19    0.81
  10  -5   2    1.40    0.63
  10  -6  -2    2.48    0.73
 -10   6  -2    1.78    0.70
  10   6   2    1.59    0.85
  10  -6   2    1.71    0.63
  10   6  -2    0.56    0.91
 -10  -6  -2    2.56    0.78
 -10   6   2    2.01    0.94
 -10   7  -2    1.79    0.76
  10  -7  -2    2.93    0.83
  10   7   2    1.13    1.00
 -10  -7  -2    1.00    0.68
  10  -7   2    1.52    0.68
 -10   7   2    2.37    1.00
  10   7  -2    0.55    1.02
 -10   8  -2   11.60    1.17
  10  -8  -2   11.72    1.30
  10  -8   2   10.49    1.14
  10   8  -2   13.59    1.56
 -10   8   2    8.76    1.18
 -10   9  -2   -0.57    0.83
  10  -9  -2   -1.13    0.77
  10  -9   2    0.87    0.79
  10   9  -2   -1.77    1.22
 -10   9   2   -1.24    0.95
 -10  10  -2    3.68    1.07
  10 -10  -2    6.85    1.35
  10  10   2    5.62    1.60
  10  10  -2    8.57    1.67
 -10  10   2    5.22    1.23
  10 -10   2    5.44    1.14
  10  11   2    2.47    1.88
  10 -11  -2    1.83    1.16
 -10  11  -2    0.62    1.09
  10 -11   2    4.10    1.18
 -10  11   2    0.10    1.08
  10 -12  -2    4.30    1.37
 -10  12  -2    0.64    1.19
  10  12   2    4.89    1.96
  10  12  -2    6.96    1.95
 -10  12   2    2.74    1.32
  10 -13  -2    2.82    1.58
  10  13   2    1.05    1.89
 -10  13  -2   -0.18    1.26
 -10  13   2   -1.21    1.51
  10  13  -2    2.71    2.06
  10 -14  -2    3.13    1.72
 -10  14  -2    0.03    1.55
  10  14   2    4.59    2.26
 -10  14   2   -3.09    1.76
  10  14  -2    0.52    2.13
  11   0   2    0.11    0.48
  11   0  -2   -0.21    0.56
 -11   0   2   -0.40    0.57
 -11   0   2   -0.80    0.63
  11   0   2    0.12    0.57
 -11   0  -2    0.03    0.48
  11  -1  -2    1.08    0.59
 -11  -1   2    0.83    0.79
 -11  -1   2    0.58    0.57
 -11   1  -2    1.29    0.49
 -11   1  -2    0.19    0.72
  11   1   2    2.08    0.61
 -11  -1  -2    1.39    0.50
 -11   1   2    0.62    0.64
  11   1  -2    0.50    0.65
  11  -1   2    1.42    0.53
  11  -1   2    0.24    0.61
 -11   1   2    0.27    0.70
 -11   2  -2   -0.59    0.63
  11   2   2    0.64    0.58
 -11  -2   2   -0.37    0.84
  11  -2  -2    0.64    0.55
 -11  -2   2    0.68    0.62
  11  -2   2    0.30    0.47
 -11  -2  -2    0.30    0.52
  11   2  -2    0.76    0.60
  11  -2   2    0.49    0.58
 -11   2   2    0.63    0.66
 -11   2   2    0.13    0.68
  11   3   2    1.46    0.71
  11  -3  -2    1.48    0.63
 -11   3  -2    2.58    0.75
 -11  -3   2    0.75    0.63
 -11   3   2    1.51    0.73
  11  -3   2    1.52    0.58
 -11  -3  -2    2.24    0.67
  11   3  -2    0.37    0.74
 -11  -4   2   -0.73    0.56
 -11   4  -2    0.59    0.63
  11  -4  -2    0.79    0.59
  11   4   2    0.00    0.67
 -11  -4  -2    0.02    0.58
  11   4  -2   -0.16    0.70
  11  -4   2   -0.10    0.51
 -11   4   2    0.11    0.80
  11  -5  -2    2.90    0.74
 -11   5  -2    2.87    0.82
  11   5   2    2.92    0.95
 -11   5   2    2.57    0.90
 -11  -5  -2    2.43    0.76
  11   5  -2    3.62    1.01
  11  -5   2    2.03    0.66
  11   6   2    2.78    1.03
  11  -6  -2    1.09    0.70
 -11   6  -2    0.35    0.71
 -11   6   2    2.92    0.93
  11  -6   2    2.11    0.69
  11   6  -2    2.63    1.18
 -11  -6  -2    1.94    0.79
  11  -7  -2    1.05    0.83
 -11   7  -2    2.23    0.80
  11   7   2    0.73    1.13
  11   7  -2    2.19    1.20
 -11   7   2    1.77    0.89
  11  -7   2    2.21    0.78
 -11   8  -2    1.31    0.86
  11  -8  -2    0.44    0.92
  11   8  -2    1.01    1.19
  11  -8   2    0.51    0.73
 -11   8   2    0.10    1.01
 -11   9  -2   -0.62    0.84
  11  -9  -2    0.33    0.94
  11  -9   2    1.59    0.98
  11   9  -2   -0.45    1.38
 -11   9   2    0.81    1.12
  11 -10  -2    0.95    1.08
  11  10   2    5.34    2.66
 -11  10  -2    1.74    1.09
 -11  10   2    3.15    1.16
  11 -10   2    3.37    1.24
  11  11   2    1.04    1.64
  11 -11  -2    1.28    1.19
 -11  11  -2   -0.53    1.03
 -11  11   2    2.38    1.30
  11  11  -2   -0.81    1.58
  11 -11   2   -2.69    1.05
  11  12   2   -2.05    1.92
 -11  12  -2   -0.70    1.24
  11 -12  -2    1.32    1.44
  11  12  -2   -3.05    1.82
 -11  12   2   -0.72    1.39
  11 -12   2    3.77    1.38
  11 -13  -2    1.12    1.53
 -11  13  -2   -1.35    1.29
  11  13   2    2.86    2.15
  11  13  -2   -2.13    2.10
  11 -13   2    2.59    1.65
  11  14   2   -0.18    2.52
  11 -14  -2    1.71    1.84
  11  14  -2    1.48    2.48
  11 -14   2    7.18    1.86
 -12   0   2    5.09    0.85
 -12   0  -2    5.56    0.80
 -12   0   2    6.70    1.15
  12   0   2    6.72    0.87
  12   0  -2    7.31    1.03
  12   1   2    6.15    0.88
 -12  -1   2    5.11    0.89
  12  -1  -2    6.46    0.96
 -12  -1   2    4.61    1.09
 -12   1  -2    4.64    0.99
 -12   1  -2    6.04    0.85
  12  -1   2    5.68    0.81
 -12   1   2    4.47    0.84
 -12   1   2    4.39    0.98
  12   1  -2    5.06    0.90
 -12  -1  -2    4.77    0.76
 -12  -2   2    0.14    0.64
  12   2   2    0.03    0.62
 -12  -2   2   -0.80    0.90
  12  -2  -2    0.00    0.56
 -12   2  -2   -0.18    0.74
 -12  -2  -2   -1.05    0.55
 -12   2   2    0.49    0.76
 -12   2   2    0.01    0.67
  12  -2   2   -0.36    0.48
  12   2  -2   -0.26    0.69
 -12  -3   2    1.19    0.61
  12  -3  -2    1.58    0.73
  12   3   2    1.80    0.80
 -12   3  -2    2.65    0.88
  12   3  -2    2.71    0.87
 -12   3   2    3.32    0.92
  12  -3   2    3.20    0.69
 -12  -3  -2    2.37    0.74
  12   4   2    7.73    1.14
 -12   4  -2    8.21    1.05
  12  -4  -2    6.79    0.97
 -12  -4  -2    6.22    0.92
 -12   4   2    6.05    1.07
  12  -4   2    6.12    0.91
  12   4  -2    7.25    1.21
 -12   5  -2    2.27    0.80
  12  -5  -2    1.45    0.76
  12   5   2    2.42    1.04
 -12  -5  -2    2.15    0.79
 -12   5   2    2.46    0.95
  12   5  -2    2.55    1.05
  12  -5   2    2.53    0.76
  12   6   2   -0.29    0.91
  12  -6  -2    0.89    0.69
 -12   6  -2   -0.64    0.70
  12   6  -2    0.04    1.03
  12  -6   2    0.02    0.65
 -12   6   2   -1.79    0.83
 -12   7  -2    4.70    0.97
  12  -7  -2    5.12    1.07
  12   7   2    4.18    1.28
  12  -7   2    7.45    1.09
  12   7  -2    1.45    1.22
 -12   7   2    3.98    1.20
  12  -8  -2    2.21    1.11
 -12   8  -2    2.30    0.98
  12   8  -2    1.73    1.48
 -12   8   2    4.34    1.10
  12  -8   2    2.25    1.03
  12  -9  -2   -1.19    0.98
 -12   9  -2   -1.23    0.88
  12   9  -2   -1.30    1.44
 -12   9   2   -0.88    0.96
  12  -9   2   -0.41    0.95
  12 -10  -2    2.07    1.24
 -12  10  -2   -0.72    1.04
  12 -10   2   -0.35    1.08
 -12  10   2   -1.29    1.25
  12 -11  -2    5.63    1.59
 -12  11  -2    3.44    1.26
  12  11   2    3.71    1.92
  12  11  -2    6.65    2.09
 -12  11   2    3.47    1.52
  12  12   2    3.68    2.10
 -12  12  -2    2.11    1.36
  12 -12  -2   -1.01    1.37
  12  12  -2    1.06    2.06
  12 -12   2    0.82    1.47
 -12  12   2   -0.99    1.54
 -12  13  -2   -0.18    2.26
  12  13   2    0.90    2.33
  12 -13  -2   -0.50    1.57
  12 -13   2   -2.94    1.51
 -12  13   2   -1.80    1.59
  12  13  -2   -1.78    2.36
 -13   0   2    3.13    1.03
 -13   0  -2    1.51    0.69
  13   0   2    1.98    0.72
  13   0  -2    2.83    0.85
  13  -1  -2    2.29    0.75
 -13  -1   2    2.54    1.14
  13   1   2    1.28    0.70
 -13   1  -2    0.97    0.68
  13  -1   2    3.00    0.71
  13   1  -2    0.65    0.82
 -13  -1  -2    0.95    0.68
 -13   1   2    1.88    0.94
  13   2   2   -0.20    0.69
  13  -2  -2    0.62    0.67
 -13   2  -2    0.14    0.84
  13  -2   2    0.73    0.63
 -13  -2  -2    1.29    0.70
  13   2  -2   -0.43    0.74
 -13   2   2    0.14    0.80
  13   3   2    0.79    0.82
  13  -3  -2    1.06    0.76
 -13   3  -2   -0.30    0.81
  13   3  -2    0.25    0.88
 -13  -3  -2    0.35    0.73
  13  -3   2    0.35    0.61
 -13   3   2    1.07    0.97
  13  -4  -2    2.40    0.87
 -13   4  -2    0.40    0.84
  13   4   2    1.36    0.92
 -13   4   2    1.52    0.92
 -13  -4  -2    2.22    0.81
  13   4  -2    0.22    1.01
  13  -4   2    2.03    0.72
  13   5   2    1.67    1.04
 -13   5  -2    0.30    0.84
  13  -5  -2    1.13    0.74
  13  -5   2    0.61    0.67
 -13   5   2    1.27    1.02
  13   5  -2    1.07    1.02
  13  -6  -2   -0.37    0.78
  13   6   2   -1.47    1.09
 -13   6  -2    1.69    0.85
 -13   6   2   -1.14    0.92
  13  -6   2   -0.21    0.71
  13   6  -2    1.48    1.21
 -13   7  -2    0.14    0.95
  13   7   2    0.58    1.17
  13  -7  -2    1.95    0.88
  13  -7   2    2.04    0.86
  13   7  -2    1.58    1.31
 -13   7   2   -0.12    0.90
  13  -8  -2   -0.88    0.87
 -13   8  -2   -0.98    0.92
  13   8  -2   -0.53    1.51
  13  -8   2   -1.83    0.79
 -13   8   2   -0.23    1.09
 -13   9  -2    0.09    1.07
  13  -9  -2    1.79    1.09
  13  -9   2    1.24    1.04
  13   9  -2    0.23    1.73
 -13   9   2    0.03    1.29
 -13  10  -2   -1.22    1.12
  13 -10  -2    1.00    1.31
 -13  10   2    0.31    1.18
  13 -10   2   -0.66    1.10
 -13  11  -2   -2.64    1.18
  13 -11  -2   -2.26    1.34
  13  11   2   -2.83    1.78
  13  11  -2    1.58    1.87
  13 -11   2    2.63    1.41
 -13  11   2   -1.18    1.44
 -13  12  -2   -2.80    2.05
  13  12   2    4.39    2.31
  13 -12  -2   -1.06    1.64
  13  12  -2    3.87    2.34
  13 -12   2    3.04    1.54
  14   0  -2    0.63    0.83
  14   0   2    1.02    0.73
 -14   0  -2    0.05    0.73
 -14   0   2    0.52    1.11
 -14  -1   2    6.01    1.53
  14  -1  -2    6.33    1.12
  14   1   2    4.80    0.95
  14   1  -2    4.98    1.04
 -14   1   2    7.10    1.27
 -14  -1  -2    4.86    0.95
  14  -1   2    4.78    0.90
  14   2   2    1.32    0.84
  14  -2  -2    2.49    0.83
 -14   2  -2    2.70    1.23
  14   2  -2    1.76    0.91
  14  -2   2    2.29    0.72
 -14   2   2    0.78    0.94
 -14  -2  -2    2.14    0.85
  14   3   2    4.93    1.12
  14  -3  -2    7.36    1.11
 -14   3  -2    6.00    1.19
  14   3  -2    5.58    1.28
 -14  -3  -2    4.86    0.88
 -14   3   2    7.32    1.31
  14  -3   2    6.57    1.00
 -14   4  -2   -0.26    0.97
  14   4   2    2.65    1.12
  14  -4  -2   -0.60    0.79
 -14   4   2    0.75    1.04
  14   4  -2   -0.16    0.97
  14  -4   2    2.28    0.87
  14  -5  -2    1.83    0.95
  14   5   2    1.47    1.16
 -14   5  -2    0.52    1.00
  14  -5   2    0.67    0.77
 -14   5   2    2.05    1.10
  14   5  -2    0.37    1.20
 -14   6  -2    0.36    1.03
  14  -6  -2    0.79    0.98
  14   6   2    1.18    1.29
  14  -6   2    1.57    0.90
 -14   6   2   -0.53    1.07
  14   6  -2   -0.73    1.40
  14   7   2    3.31    1.47
 -14   7  -2    1.70    1.03
  14  -7  -2    1.76    1.05
  14  -7   2    2.61    1.01
  14   7  -2    0.48    1.39
 -14   7   2    0.76    1.04
  14  -8  -2    0.05    1.03
 -14   8  -2   -1.63    1.08
  14   8  -2    0.43    1.57
 -14   8   2    0.49    1.16
  14  -8   2    0.19    1.00
  14  -9  -2   -0.93    1.50
  14   9  -2   -0.21    2.14
  14  -9   2    1.07    1.17
 -14   9   2   -0.46    1.27
  14 -10  -2   -1.21    1.26
 -14  10  -2   -2.98    1.26
  14 -10   2   -0.66    2.36
  14  10  -2    2.10    1.91
 -14  10   2   -2.28    1.41
 -14  11  -2   -1.11    2.11
  14 -11  -2    0.39    1.55
  14  11   2    2.95    2.18
  14 -11   2    1.57    1.57
  14  11  -2    3.39    2.21
  15   0  -2   -0.09    0.99
  15   0   2    0.76    0.80
 -15   0   2    0.88    1.17
 -15   0  -2    0.89    0.78
  15   1   2   -0.06    0.81
  15  -1  -2    0.72    0.90
 -15   1   2    1.13    1.18
  15  -1   2    0.07    0.77
 -15  -1  -2    1.08    0.80
  15   1  -2   -0.58    0.96
  15  -2  -2    0.73    0.91
  15   2   2    0.73    0.96
  15  -2   2   -0.03    0.78
 -15   2   2   -1.26    0.96
  15   2  -2    1.12    1.05
  15   3   2    1.37    1.04
 -15   3  -2    0.77    1.17
  15  -3  -2   -0.25    0.93
  15   3  -2    1.77    1.17
  15  -3   2   -0.24    0.76
 -15   3   2    2.27    1.19
  15   4   2   -0.01    1.21
  15  -4  -2    0.20    0.89
 -15   4  -2   -0.06    1.09
  15   4  -2   -0.54    1.19
  15  -4   2   -0.51    0.79
 -15   4   2    3.05    1.21
  15   5   2    2.75    1.34
  15  -5  -2    0.95    1.01
 -15   5  -2   -2.20    1.12
  15   5  -2    2.00    1.26
  15  -5   2    0.33    0.88
 -15   5   2    0.05    1.15
 -15   6  -2    0.85    1.26
  15   6   2   -2.45    1.49
  15  -6  -2   -0.12    0.95
 -15   6   2   -0.79    1.12
  15  -6   2   -0.71    0.94
  15   7   2    1.80    1.65
  15  -7  -2   -0.19    1.12
 -15   7  -2    0.95    1.16
  15  -7   2   -1.10    1.00
 -15   7   2   -0.85    1.09
  15   7  -2    1.41    1.52
  15  -8  -2    0.63    1.88
 -15   8  -2   -0.62    1.24
  15  -8   2   -1.57    1.12
  15   8  -2   -4.77    2.25
 -15   8   2   -1.46    1.29
  15  -9  -2    1.40    1.26
  15   9  -2    3.85    2.10
 -15   9   2   -1.34    1.35
  15  -9   2    2.08    1.38
  15 -10  -2    2.11    1.39
 -15  10  -2   -3.07    2.37
  15 -10   2   -1.56    1.40
  15  10  -2    4.11    2.10
  16   0   2    1.61    0.97
 -16   0   2    0.17    1.33
  16   0  -2   -0.57    1.10
  16   1   2    1.84    1.02
  16  -1  -2    1.63    1.10
  16  -1   2    0.29    0.93
  16   1  -2    1.36    1.15
 -16   1   2    1.57    1.29
  16   2   2   -0.50    1.02
  16  -2  -2    0.28    1.06
  16  -2   2    0.30    0.87
 -16   2   2    0.26    1.32
  16   2  -2    1.07    1.21
  16   3   2    3.91    1.24
  16  -3  -2    0.86    1.07
  16   3  -2    0.79    1.28
  16  -3   2    1.29    0.93
 -16   3   2   -0.15    1.32
  16   4   2    3.16    1.42
 -16   4  -2    3.67    1.48
  16  -4  -2   -0.20    1.01
  16   4  -2   -1.62    1.32
  16  -4   2    0.47    0.94
 -16   4   2    3.10    1.25
 -16   5  -2   -0.05    1.44
  16   5   2    3.21    1.43
  16  -5  -2    1.76    1.06
  16  -5   2   -0.14    0.96
 -16   5   2    1.50    1.33
  16   5  -2    0.62    1.50
 -16   6  -2   -1.06    1.46
  16  -6  -2   -1.74    1.17
  16   6   2   -0.89    1.55
 -16   6   2    0.87    1.35
  16  -6   2   -0.91    1.04
  16   6  -2   -0.23    1.65
  16   7   2    2.89    1.78
  16  -7  -2   -1.03    1.34
 -16   7  -2    0.81    1.48
 -16   7   2    1.97    1.56
  16  -7   2    0.51    1.16
  16   7  -2    3.70    2.74
 -16   8  -2   -0.08    1.62
  16  -8  -2   -0.53    1.36
  16   8  -2   -0.47    2.24
  16  -8   2   -0.01    1.27
 -16   8   2   -2.00    1.45
  16  -9  -2   -1.35    1.42
  16  -9   2    1.32    1.53
  16   9  -2   -0.16    2.32
  17   0   2    1.36    1.19
  17   0  -2    1.69    1.31
  17   1   2    0.11    1.20
  17  -1  -2    0.35    1.18
  17  -1   2   -1.06    1.05
  17   1  -2   -2.56    1.21
 -17   1   2    3.08    1.75
  17   2   2    0.63    1.26
  17  -2  -2    1.56    1.10
  17   2  -2   -1.31    1.27
  17  -2   2    0.57    1.06
 -17   2   2    0.32    1.60
  17  -3  -2    0.47    1.24
  17   3   2    1.66    1.36
 -17   3   2   -0.76    1.55
  17  -3   2   -0.93    1.02
  17   3  -2   -0.18    1.41
  17   4   2   -1.56    1.48
  17  -4  -2   -2.31    1.20
  17  -4   2    1.76    1.13
  17   4  -2   -0.23    1.53
 -17   4   2   -0.08    1.36
  17  -5  -2   -0.89    1.40
  17   5   2    2.70    1.66
  17   5  -2   -2.17    2.03
  17  -5   2   -0.75    1.11
 -17   5   2    0.15    1.55
  17   6   2   -1.18    1.89
 -17   6  -2    2.04    1.79
  17  -6  -2    1.17    1.36
 -17   6   2   -1.19    1.59
  17  -6   2    0.21    1.22
  17   6  -2    3.38    2.24
  17  -7  -2   -0.90    1.51
  17   7   2   -0.39    2.14
 -17   7  -2    3.71    2.50
 -17   7   2   -0.76    2.03
  17  -7   2   -0.66    1.33
  17   7  -2    0.84    2.00
  17  -8  -2   -2.64    1.48
  17  -8   2   -0.91    1.42
  17   8  -2    2.95    2.21
 -17   8   2    0.85    1.83
  18   0   2    2.80    1.32
  18   0  -2    0.93    1.39
  18  -1  -2   -0.99    1.35
  18   1   2    0.92    1.39
  18  -1   2    2.51    1.28
  18   1  -2    0.83    1.55
  18   2   2    3.16    1.52
  18  -2  -2    0.28    1.40
  18   2  -2    0.00    1.46
  18  -2   2   -2.89    1.15
  18   3   2    2.53    1.62
  18  -3   2    2.97    1.31
  18   4   2   -1.85    1.75
  18  -4  -2    0.64    1.47
  18   4  -2    0.94    1.83
  18  -4   2   -0.20    1.27
 -18   4   2   -2.74    3.57
  18   5   2    2.73    1.94
  18  -5  -2   -0.52    1.51
  18  -5   2    1.34    1.34
 -18   5   2    1.85    2.31
  18   5  -2   -0.22    2.13
  18   6   2   -0.98    2.06
  18  -6  -2    0.80    1.53
  18   6  -2   -0.53    2.24
 -18   6   2   -0.86    1.95
  18  -6   2   -1.28    1.39
  19   0   2    1.13    1.52
  19   0  -2    1.37    1.71
  19  -1  -2    0.85    1.66
  19   1   2    1.44    1.58
  19   1  -2    0.69    1.89
  19  -1   2   -1.32    1.39
  19  -2  -2   -1.18    1.66
  19   2   2    3.01    1.67
  19  -2   2   -0.49    1.35
  19   2  -2    1.03    1.88
  19  -3  -2    4.12    1.75
  19   3   2   -3.26    1.75
  19   3  -2    0.99    1.95
 -19   3   2    3.89    2.35
  19  -3   2    1.54    1.40
   0   0  -3    0.10    0.08
   0   0   3    0.05    0.07
   0   0  -3    0.19    0.08
   0   1  -3    0.09    0.11
   0  -1   3    0.02    0.08
   0  -1  -3   -0.02    0.09
   0  -1   3    0.02    0.10
   0  -1  -3   -0.11    0.12
   0  -1   3    0.01    0.06
   0   1   3   -0.06    0.12
   0  -2  -3   78.11    2.86
   0   2  -3   80.84    2.76
   0  -2   3   81.65    2.79
   0  -2   3   81.40    2.83
   0   2   3   83.25    2.87
   0  -2   3   72.86    2.77
   0   2  -3   75.64    2.75
   0   2  -3   79.32    2.84
   0  -3   3   -0.16    0.27
   0  -3  -3   -0.22    0.31
   0   3  -3    0.06    0.25
   0  -3   3   -0.16    0.27
   0   3  -3   -0.58    0.24
   0   3  -3   -0.26    0.26
   0   3   3   -0.07    0.33
   0  -4  -3   12.53    0.82
   0   4  -3   11.36    0.73
   0   4   3   10.95    0.81
   0  -4   3   11.86    0.78
   0  -5   3   -0.07    0.36
   0  -5  -3   -0.19    0.32
   0   5  -3   -0.63    0.34
   0  -5   3    0.09    0.43
   0  -6   3  235.11    8.37
   0  -6   3  243.01    8.34
   0  -6  -3  228.98    8.37
   0   6  -3  224.64    8.40
   0   6   3  236.98    8.39
   0   7  -3   -0.21    0.45
   0  -7   3   -0.57    0.54
   0  -7   3    0.45    0.54
   0   7   3   -0.65    0.54
   0  -7  -3   -0.14    0.60
   0  -8  -3   33.22    1.93
   0   8  -3   34.32    1.78
   0   8   3   35.31    1.94
   0  -8   3   37.96    1.91
   0  -8   3   36.32    1.97
   0  -9   3    0.32    0.70
   0  -9   3    0.14    0.73
   0   9   3   -0.27    0.68
   0   9  -3   -1.13    0.59
   0  10   3   21.28    1.69
   0  10  -3   20.84    1.52
   0  11   3    1.19    1.06
   0  12  -3   20.94    1.71
   0  12   3   17.84    1.87
   0  13  -3    0.00    1.27
   0  13   3   -1.01    1.28
   0  14  -3    7.35    1.71
   0  14   3    8.97    1.83
   0  15  -3    0.53    1.34
   0  15   3    0.36    1.66
   0  16  -3    7.88    2.05
   0  16   3    7.68    2.31
  -1   0   3    0.09    0.12
   1   0  -3    0.11    0.13
  -1   0   3    0.12    0.10
   1   0   3    0.05    0.05
   1   0  -3    0.05    0.10
  -1  -1   3   22.03    0.91
  -1   1  -3   24.35    0.90
   1  -1  -3   24.40    0.96
  -1  -1   3   25.64    0.94
   1  -1  -3   24.69    0.93
  -1   1   3   22.74    0.95
  -1   1   3   23.60    0.93
   1  -1   3   24.09    0.89
   1   1  -3   25.36    0.95
   1   1  -3   22.72    0.90
  -1  -2   3  572.57   18.19
   1   2   3  541.10   17.78
  -1   2  -3  520.41   17.80
  -1  -2   3  506.11   17.74
   1  -2  -3  498.98   17.76
   1  -2   3  495.02   17.72
  -1   2   3  514.99   17.76
   1   2  -3  508.70   17.76
   1  -2   3  551.67   17.91
   1   2  -3  530.51   17.94
  -1   3  -3   42.81    1.58
   1   3   3   41.38    1.74
  -1  -3   3   42.82    1.71
   1  -3  -3   39.66    1.82
  -1   3   3   45.60    1.75
  -1  -3  -3   43.91    1.73
   1  -3   3   41.58    1.63
   1   3  -3   42.82    1.65
   1   3  -3   41.17    1.72
   1   3  -3   43.54    1.70
   1  -3   3   43.10    1.71
   1  -4  -3    1.32    0.45
  -1  -4   3    1.05    0.40
  -1   4  -3    1.47    0.35
   1   4   3    1.30    0.47
   1  -4   3    0.97    0.43
  -1   4   3    1.04    0.45
   1   4  -3    1.48    0.41
  -1  -4  -3    1.31    0.46
   1   4  -3    1.35    0.42
   1  -4   3    1.26    0.42
  -1  -5   3   14.35    0.93
  -1   5  -3   13.22    0.80
   1  -5  -3   12.95    0.86
   1  -5   3   13.45    0.93
   1  -5   3   14.44    0.86
   1   5  -3   12.81    0.85
  -1  -5  -3   15.03    0.95
  -1  -6   3  263.02    9.62
   1   6   3  280.09    9.70
   1  -6  -3  272.81    9.66
  -1  -6   3  265.51    9.60
   1  -6   3  269.30    9.65
  -1   6   3  264.11    9.61
   1  -6   3  283.96    9.59
  -1  -6  -3  275.16    9.66
   1   7   3    4.41    0.86
  -1  -7   3    3.56    0.73
  -1  -7   3    3.47    0.78
   1  -7  -3    4.23    0.81
  -1   7  -3    4.94    0.69
   1   7  -3    4.63    0.79
  -1   7   3    3.61    0.77
   1  -7   3    4.72    0.85
  -1  -7  -3    5.49    0.84
   1  -7   3    4.23    0.76
  -1  -8   3   19.83    1.43
  -1   8  -3   18.79    1.28
   1  -8  -3   18.24    1.40
   1   8   3   16.80    1.41
  -1  -8  -3   20.66    1.34
   1  -8   3   21.45    1.38
   1   8  -3   17.94    1.31
  -1   8   3   18.77    1.27
   1  -8   3   18.38    1.44
  -1   9  -3   11.73    1.14
  -1  -9   3   12.26    1.23
   1   9   3   10.01    1.26
   1  -9   3   11.09    1.15
  -1   9   3   13.77    1.27
   1  -9   3   12.29    1.24
   1   9  -3   13.70    1.20
  -1  10  -3   19.06    1.41
   1  10   3   18.08    1.64
   1  10  -3   19.41    1.54
  -1  10   3   21.27    1.65
   1  11   3    0.67    1.06
  -1  11  -3   -0.13    0.91
  -1  11   3   -0.43    0.94
   1  11  -3   -0.66    0.96
  -1  12  -3    9.70    1.36
   1  12   3   10.90    1.65
   1  12  -3    9.37    1.53
  -1  12   3   10.49    1.61
  -1  13  -3    0.16    1.16
   1  13   3    1.21    1.41
  -1  13   3   -0.29    1.20
   1  13  -3    1.07    1.35
  -1  14  -3    7.18    1.62
   1  14   3    6.75    1.79
   1  14  -3    4.68    1.48
  -1  14   3    5.30    1.61
   1  15   3   -2.78    1.86
  -1  15  -3    0.08    1.52
   1  15  -3    1.74    1.77
  -1  15   3    2.78    1.74
  -1  16  -3    9.95    2.48
   1  16   3    7.21    2.24
   1  16  -3    6.97    1.94
  -1  16   3    8.87    2.19
  -2   0   3    0.03    0.17
   2   0  -3    0.02    0.16
  -2   0   3    0.24    0.17
   2   0  -3    0.10    0.17
  -2  -1   3   80.71    2.78
   2  -1  -3   77.95    2.77
  -2  -1   3   78.46    2.79
   2  -1  -3   73.43    2.79
  -2  -1  -3   75.41    2.70
  -2   1   3   75.98    2.79
   2   1  -3   74.60    2.77
  -2   1   3   84.09    2.80
   2   1  -3   81.56    2.80
  -2  -2   3   10.68    0.60
  -2  -2   3   10.26    0.59
   2  -2  -3    8.98    0.55
   2  -2  -3   10.42    0.63
  -2   2   3   10.64    0.64
   2  -2   3    9.85    0.46
   2   2  -3   12.04    0.60
   2   2  -3   10.11    0.61
  -2   3  -3    8.76    0.46
   2  -3  -3    8.41    0.65
   2   3   3    9.50    0.66
   2  -3   3    8.66    0.52
  -2   3   3    8.57    0.65
   2   3  -3    7.41    0.64
   2   3  -3    9.78    0.61
  -2  -4   3   10.11    0.74
   2  -4  -3    9.12    0.73
   2   4   3   10.80    0.79
  -2   4  -3    9.81    0.58
   2  -4   3    8.98    0.72
   2   4  -3   10.90    0.74
   2   4  -3    8.92    0.69
   2   4  -3   10.73    0.88
  -2   4   3    9.09    0.66
  -2  -5   3  113.04    4.16
  -2   5  -3  110.31    3.98
   2  -5  -3  108.64    4.18
   2   5   3  101.17    4.37
   2   5  -3  119.55    4.22
   2   5  -3  118.68    4.14
   2   5  -3  104.53    4.16
  -2   5   3  103.07    4.28
   2  -5   3  117.53    4.10
   2   6   3   10.46    1.01
  -2  -6   3   13.35    0.99
   2  -6  -3   13.55    1.00
  -2   6  -3   11.20    0.91
   2  -6   3   14.43    0.93
  -2   6   3   12.29    0.97
   2   6  -3   12.98    0.99
  -2   7  -3   10.37    0.81
   2  -7  -3    8.84    0.96
  -2  -7   3    9.68    0.98
   2   7   3    9.95    1.02
  -2   7   3    8.89    0.95
   2  -7   3    9.81    0.91
   2   7  -3   11.67    1.01
  -2  -8   3   14.85    1.24
   2  -8  -3   13.00    1.25
   2   8   3   13.54    1.31
  -2   8  -3   13.87    1.01
   2   8  -3   13.27    1.18
   2  -8   3   12.41    1.13
  -2   8   3   11.47    1.16
  -2  -8  -3   14.49    1.29
  -2  -9   3   16.51    1.40
  -2   9  -3   16.82    1.18
   2   9   3   17.39    1.54
   2   9  -3   14.43    1.43
  -2   9   3   15.05    1.35
  -2  -9  -3   14.73    1.37
   2  -9   3   17.01    1.31
   2  -9   3   16.71    1.37
  -2  10  -3    7.68    1.14
   2  10   3   10.55    1.56
  -2  10   3    8.98    1.26
   2  10  -3    9.46    1.30
   2  11   3    1.74    1.09
  -2  11  -3    2.13    0.99
  -2  11   3    2.60    1.06
   2  11  -3    2.77    1.08
  -2  12  -3    6.33    1.35
   2  12   3    7.32    1.59
  -2  12   3    7.87    1.46
   2  12  -3    6.77    1.39
   2  13   3    1.89    1.36
  -2  13  -3   -0.29    0.97
  -2  13   3    1.70    1.25
   2  13  -3    1.13    1.22
   2  14   3   -0.28    2.87
  -2  14  -3    5.38    1.45
  -2  14   3    2.96    1.72
   2  14  -3    4.01    1.71
  -2  15  -3    0.23    1.42
   2  15   3    0.86    1.68
  -2  15   3    2.78    1.63
   2  15  -3    2.23    2.02
   2  16   3    5.49    2.15
  -2  16   3    5.55    1.89
   2  16  -3    4.72    1.90
   3   0  -3    0.36    0.28
   3   0   3    0.11    0.09
   3   0  -3    0.30    0.24
  -3   0  -3    0.01    0.08
  -3   0   3    0.32    0.23
  -3   0   3    0.05    0.29
  -3  -1   3  411.99   13.51
  -3  -1   3  395.23   13.54
   3  -1  -3  398.99   13.50
   3  -1  -3  371.41   13.51
   3   1   3  379.07   13.40
  -3   1   3  401.62   13.51
   3   1  -3  388.96   13.52
  -3  -1  -3  439.39   13.66
   3   1  -3  386.80   13.51
  -3   1   3  385.41   13.52
   3  -1   3  409.05   13.64
  -3   2  -3  280.57    9.86
  -3  -2   3  278.32   10.04
   3  -2  -3  276.53   10.12
   3  -2  -3  295.82   10.00
  -3  -2   3  304.28   10.02
   3   2  -3  292.98   10.04
   3  -2   3  293.74    9.90
  -3   2   3  290.86   10.03
  -3  -2  -3  302.57    9.96
   3   2  -3  302.28   10.05
   3  -3  -3   58.60    2.33
  -3  -3   3   65.77    2.45
  -3  -3   3   63.02    2.37
   3  -3  -3   60.89    2.40
  -3   3  -3   59.88    2.20
  -3   3   3   60.51    2.38
   3  -3   3   60.92    2.26
   3   3  -3   60.76    2.40
  -3  -3  -3   63.42    2.34
   3   3  -3   62.32    2.38
  -3   4  -3    0.18    0.26
  -3  -4   3   -0.07    0.36
   3  -4  -3    0.26    0.38
   3  -4   3    0.01    0.34
  -3   4   3    0.14    0.38
  -3  -4  -3    0.09    0.34
   3   4  -3    0.06    0.40
  -3  -5   3  106.19    3.88
   3   5   3  101.85    3.92
   3  -5  -3   95.55    3.87
  -3   5  -3  104.39    3.68
  -3  -5  -3  105.06    3.88
   3   5  -3  103.97    4.10
   3   5  -3  100.51    3.92
   3   5  -3  104.26    3.86
  -3   5   3   99.53    3.82
   3  -5   3   98.80    3.76
   3   6   3   71.63    2.91
  -3   6  -3   61.04    2.67
  -3  -6   3   66.41    2.79
   3  -6  -3   67.29    2.82
   3   6  -3   71.12    2.81
  -3  -6  -3   69.78    2.84
   3   6  -3   61.90    2.80
  -3   6   3   64.11    2.75
   3  -6   3   72.85    2.76
   3   6  -3   68.29    2.83
   3   7   3   15.71    1.24
  -3  -7   3   15.51    1.18
   3  -7  -3   17.39    1.22
  -3   7  -3   16.95    0.98
  -3  -7  -3   14.15    1.22
   3   7  -3   17.02    1.21
   3   7  -3   14.66    1.22
  -3   7   3   16.32    1.16
   3  -7   3   16.68    1.13
   3   8   3    3.72    0.97
   3  -8  -3    4.14    0.80
  -3  -8   3    3.71    0.94
  -3   8  -3    4.26    0.73
  -3  -8  -3    4.80    0.94
   3   8  -3    4.85    0.96
   3  -8   3    5.26    0.90
  -3   8   3    4.14    0.91
   3   9   3   71.77    3.30
  -3   9  -3   70.44    2.87
   3  -9   3   65.99    3.03
  -3  -9  -3   67.15    3.12
   3   9  -3   70.64    3.17
  -3   9   3   70.05    3.10
  -3  10  -3    1.93    0.80
   3  10   3    1.25    1.11
   3  10  -3    0.66    1.06
  -3  10   3    2.71    0.98
  -3  11  -3    0.58    0.75
   3  11   3    2.13    1.19
  -3  11   3    1.54    1.00
   3  11  -3    2.06    1.06
  -3  12  -3    3.02    1.10
   3  12   3    4.49    1.55
   3  12  -3    3.83    1.38
  -3  12   3    5.66    1.31
  -3  13  -3   11.96    1.58
   3  13   3   13.87    2.10
  -3  13   3   15.09    1.74
   3  13  -3   15.23    2.11
  -3  14  -3   -0.93    1.25
   3  14   3    0.21    1.56
  -3  14   3    3.09    1.50
   3  14  -3    3.42    1.77
  -3  15  -3    0.59    1.41
   3  15   3    4.26    1.88
  -3  15   3    1.30    1.74
   3  15  -3    0.99    2.22
   3  16   3    6.33    2.24
  -3  16  -3    3.21    1.76
   3  16  -3    3.15    2.18
  -3  16   3   -0.83    1.72
  -4   0  -3    0.17    0.13
   4   0  -3   -0.11    0.32
   4   0   3    0.06    0.13
   4   0  -3    0.10    0.23
   4   0   3   -0.09    0.25
  -4   0   3    0.20    0.28
  -4   0   3    0.30    0.36
   4  -1  -3   11.05    0.69
   4   1   3    9.46    0.51
  -4  -1   3   11.07    0.72
   4  -1  -3   11.84    0.63
  -4   1   3   12.04    0.73
  -4  -1  -3   10.47    0.50
   4   1  -3   10.98    0.66
   4  -1   3   10.23    0.48
   4  -1   3    9.77    0.56
   4   1  -3   10.43    0.69
   4  -2  -3   27.36    1.23
  -4  -2   3   28.04    1.30
   4   2   3   25.68    1.16
   4  -2  -3   27.43    1.20
  -4   2  -3   28.81    1.10
  -4   2   3   29.59    1.28
   4  -2   3   29.13    1.14
  -4   2   3   28.24    1.23
  -4  -2  -3   27.94    1.14
   4   2  -3   27.07    1.25
   4   2  -3   29.91    1.29
   4  -3  -3   14.47    0.86
  -4  -3   3   11.72    0.98
  -4  -3   3   15.39    0.84
  -4   3  -3   14.33    0.68
   4  -3  -3   15.56    0.79
  -4  -3  -3   13.32    0.75
   4   3  -3   14.50    0.86
   4   3  -3   14.70    0.87
   4  -3   3   14.98    0.74
   4  -4  -3   13.05    0.89
  -4  -4   3   14.55    0.87
  -4   4  -3   12.82    0.68
   4  -4   3   13.06    0.74
   4   4  -3   14.88    0.91
   4   4  -3   12.34    0.87
  -4  -4  -3   13.74    0.86
  -4  -5   3  107.26    4.00
  -4   5  -3  102.48    3.79
   4  -5  -3   99.09    4.00
   4   5  -3  103.50    4.07
   4  -5   3  105.35    3.90
  -4  -5  -3  106.98    3.98
  -4   5   3  113.48    4.01
   4   5  -3  105.68    4.01
   4  -6  -3    0.17    0.53
   4   6   3    0.13    0.39
  -4  -6   3   -0.26    0.46
   4   6  -3    0.00    0.53
   4  -6   3   -0.47    0.50
  -4  -6  -3    0.38    0.53
   4   6  -3    0.11    0.48
  -4   6   3   -0.54    0.46
   4   6  -3   -0.53    0.48
  -4  -7   3    5.46    0.86
  -4   7  -3    6.51    0.65
   4   7   3    7.25    0.98
   4  -7  -3    5.01    0.88
   4   7  -3    7.49    1.00
  -4  -7  -3    5.83    0.88
   4  -7   3    5.32    0.77
   4   7  -3    4.37    0.87
  -4   7   3    4.51    0.81
   4   7  -3    6.56    0.92
  -4  -8   3    0.73    0.73
   4  -8  -3    0.16    0.68
  -4   8  -3    0.10    0.56
   4   8   3    0.04    0.77
   4  -8   3    0.33    0.66
  -4   8   3   -1.08    0.59
   4   8  -3   -0.59    0.79
   4   8  -3    0.74    0.78
  -4  -8  -3    0.93    0.77
  -4   9  -3   23.57    1.41
   4   9   3   20.47    1.73
  -4   9   3   23.87    1.60
  -4  -9  -3   22.27    1.55
   4  -9   3   25.41    1.50
   4   9  -3   23.83    1.72
   4   9  -3   24.99    1.78
   4  10   3    3.49    1.15
  -4  10  -3    3.79    0.87
   4  10  -3    3.68    1.24
  -4  10   3    3.06    0.99
   4  11   3    4.10    1.33
  -4  11  -3    3.83    0.96
   4  11  -3    2.17    1.18
  -4  11   3    2.50    1.04
  -4  12  -3   -0.17    0.92
   4  12   3    0.11    1.26
   4  12  -3    1.90    1.23
  -4  12   3    1.51    1.08
  -4  13  -3    4.69    1.25
   4  13   3    4.64    1.65
   4  13  -3    6.60    1.68
  -4  13   3    7.25    1.58
   4  14   3    0.50    1.69
  -4  14  -3    2.30    1.20
   4  14  -3    1.36    1.75
  -4  14   3    1.16    1.65
  -4  15  -3    1.10    1.39
   4  15   3    4.74    2.01
   4  15  -3    4.87    1.86
  -4  15   3    2.70    1.87
   4  16   3    3.86    2.26
  -4  16  -3    2.67    1.70
  -4  16   3    1.56    1.92
   4  16  -3   -0.09    1.96
   5   0   3   -0.06    0.16
   5   0  -3    0.06    0.26
   5   0   3    0.20    0.32
   5   0  -3   -0.25    0.34
  -5   0   3    0.08    0.36
  -5   0  -3    0.04    0.15
  -5   0   3    0.19    0.30
  -5   1  -3  136.27    4.78
   5  -1  -3  142.78    4.90
   5  -1  -3  129.82    4.95
  -5  -1   3  140.36    4.86
   5   1   3  135.73    4.74
  -5  -1   3  131.70    5.06
   5   1   3  144.88    4.88
  -5  -1  -3  137.43    4.71
   5   1  -3  124.06    4.97
   5   1  -3  151.21    4.94
  -5   1   3  129.91    4.91
   5  -1   3  130.82    4.71
   5  -1   3  132.27    4.80
  -5   1   3  142.44    4.87
   5  -2  -3    6.84    0.52
  -5   2  -3    7.38    0.49
  -5  -2   3    6.11    0.56
   5  -2  -3    7.70    0.57
  -5  -2   3    7.37    0.65
   5   2   3    6.81    0.52
  -5   2   3    5.96    0.56
   5   2  -3    6.30    0.57
   5   2  -3    7.54    0.67
  -5   2   3    7.14    0.71
   5  -2   3    6.64    0.45
  -5  -2  -3    7.27    0.47
  -5  -3   3   45.15    1.83
   5  -3  -3   43.02    1.80
  -5   3  -3   45.93    1.71
   5   3   3   41.58    1.79
   5  -3  -3   47.50    1.90
  -5  -3   3   40.84    2.07
  -5  -3  -3   45.07    1.77
   5  -3   3   44.55    1.74
   5   3  -3   44.13    1.88
   5   3  -3   44.35    1.87
  -5   4  -3   23.38    1.05
   5  -4  -3   21.49    1.14
  -5  -4   3   22.66    1.19
   5  -4  -3   24.77    1.25
  -5   4   3   22.70    1.20
   5   4  -3   23.57    1.25
  -5  -4  -3   23.35    1.15
   5  -4   3   23.96    1.14
   5   4  -3   22.58    1.26
   5  -5  -3   85.42    3.34
   5  -5  -3   80.76    3.39
  -5  -5   3   89.36    3.38
  -5   5  -3   89.58    3.18
  -5  -5  -3   91.81    3.38
  -5   5   3   87.18    3.37
   5   5  -3   83.98    3.46
   5  -5   3   87.86    3.28
   5   5  -3   80.89    3.36
  -5  -6   3    1.71    0.62
  -5   6  -3    1.50    0.49
   5  -6  -3    1.37    0.66
  -5   6   3    1.12    0.57
  -5  -6  -3    1.17    0.59
   5  -6   3    1.78    0.55
   5   6  -3    1.35    0.65
   5   6  -3    0.61    0.60
  -5   7  -3   30.35    1.38
   5   7   3   29.21    1.74
  -5  -7   3   29.08    1.63
   5  -7  -3   25.95    1.55
  -5   7   3   27.61    1.58
   5   7  -3   30.17    1.71
   5   7  -3   25.06    1.68
   5   7  -3   29.74    1.66
  -5  -7  -3   27.07    1.61
   5  -7   3   28.20    1.54
  -5   8  -3   37.06    1.74
   5   8   3   38.79    2.16
  -5  -8   3   35.37    1.94
  -5  -8  -3   37.57    2.06
   5  -8   3   38.75    1.95
   5   8  -3   36.45    2.09
  -5   8   3   39.27    1.96
   5   8  -3   34.92    1.97
  -5   9  -3   54.67    2.41
   5   9   3   50.64    2.81
  -5  -9  -3   60.36    2.97
   5   9  -3   52.65    2.79
  -5   9   3   57.69    2.63
  -5  10  -3    1.69    0.82
   5  10   3    1.70    1.12
   5  10  -3    1.71    1.08
  -5  10   3    2.96    1.03
  -5  11  -3    1.86    0.89
   5  11   3    0.79    1.27
   5  11  -3    1.70    1.21
  -5  11   3    2.04    1.15
   5  12   3    2.45    1.45
  -5  12  -3    1.26    0.97
   5  12  -3    1.35    1.32
  -5  12   3    1.13    1.10
   5  13   3   18.78    2.25
  -5  13  -3   21.44    1.72
   5  13  -3   20.75    2.41
  -5  13   3   21.56    1.91
   5  14   3    0.25    1.77
  -5  14  -3    1.74    1.25
  -5  14   3    1.12    1.42
  -5  15  -3   -1.99    1.33
   5  15   3    2.85    2.04
  -5  15   3    1.65    1.52
   5  15  -3    0.91    2.06
  -5  16  -3   -0.03    1.65
   5  16   3    3.95    2.35
  -5  16   3   -1.04    1.65
   5  16  -3    2.52    2.07
  -6   0  -3    0.21    0.20
   6   0  -3   -0.17    0.39
   6   0   3    0.03    0.36
  -6   0   3   -0.10    0.30
   6   0   3   -0.04    0.21
  -6  -1   3   39.67    1.68
   6  -1  -3   42.17    1.73
   6   1   3   40.30    1.69
   6   1   3   38.56    1.54
  -6  -1   3   36.28    1.75
  -6   1  -3   39.96    1.62
   6   1  -3   38.55    1.72
  -6   1   3   39.07    1.85
  -6  -1  -3   39.05    1.52
   6  -1   3   39.73    1.52
   6  -1   3   41.88    1.66
  -6   1   3   40.08    1.67
   6  -2  -3   46.89    1.97
   6  -2  -3   48.62    1.91
  -6   2  -3   42.54    1.81
   6   2   3   45.69    1.85
   6   2   3   47.20    1.99
  -6  -2   3   49.05    1.94
  -6  -2   3   43.11    2.01
   6   2  -3   47.65    2.01
   6  -2   3   46.38    1.87
  -6   2   3   47.35    1.98
  -6   2   3   49.41    1.95
  -6  -2  -3   48.69    1.81
   6  -2   3   47.58    1.79
   6   3   3    0.03    0.37
  -6  -3   3    0.83    0.41
  -6   3  -3    0.57    0.34
   6  -3  -3    0.34    0.33
   6  -3  -3    0.94    0.47
  -6  -3   3   -0.02    0.36
  -6   3   3    0.92    0.46
   6   3  -3    1.32    0.44
   6  -3   3    0.25    0.39
   6  -3   3    0.50    0.28
  -6  -3  -3    0.47    0.33
   6   3  -3    0.74    0.50
  -6   4  -3    3.05    0.48
  -6  -4   3    3.87    0.60
   6  -4  -3    4.00    0.68
   6  -4  -3    3.91    0.58
   6   4   3    4.01    0.71
   6  -4   3    4.07    0.55
   6   4  -3    4.17    0.74
  -6   4   3    4.49    0.67
   6   4  -3    3.82    0.68
  -6  -4  -3    4.30    0.61
   6  -5  -3   52.03    2.19
   6  -5  -3   49.65    2.27
  -6  -5   3   52.35    2.22
  -6   5  -3   50.98    2.06
  -6  -5  -3   52.13    2.18
   6  -5   3   55.64    2.20
   6   5  -3   49.52    2.27
  -6   5   3   52.00    2.24
   6   5  -3   48.34    2.33
  -6  -6   3   19.56    1.26
   6  -6  -3   19.23    1.20
   6  -6  -3   21.07    1.33
   6   6  -3   21.09    1.34
   6   6  -3   18.15    1.35
  -6   6   3   17.99    1.22
   6  -6   3   18.22    1.22
  -6  -6  -3   18.90    1.28
   6   7   3   10.07    1.19
  -6  -7   3   13.81    1.15
  -6   7  -3   13.19    0.95
   6  -7  -3   10.98    1.07
   6   7  -3   10.94    1.23
  -6  -7  -3   14.22    1.23
  -6   7   3   10.61    1.07
   6  -7   3   11.51    1.03
   6   7  -3   14.05    1.22
  -6   8  -3   -0.19    0.55
   6   8   3    1.24    0.88
   6   8  -3    0.16    0.80
  -6   8   3    0.12    0.79
   6  -8   3   -0.41    0.75
   6   8  -3    0.27    0.85
  -6  -8  -3   -0.11    0.78
  -6   9  -3   37.02    1.83
   6   9   3   37.57    2.30
   6   9  -3   35.63    2.25
  -6   9   3   38.77    2.07
   6  10   3    0.57    1.10
  -6  10  -3    1.31    0.79
   6  10  -3   -1.63    1.00
  -6  10   3   -0.17    0.81
   6  11   3    2.62    1.34
  -6  11  -3    1.39    0.89
  -6  11   3    2.66    1.09
   6  11  -3    4.77    1.54
   6  12   3    3.68    1.56
  -6  12  -3    0.86    0.96
   6  12  -3    3.81    1.61
  -6  12   3    0.01    1.02
   6  13   3    2.97    1.92
  -6  13  -3    1.62    1.09
  -6  13   3    4.83    1.39
   6  13  -3    4.52    1.77
   6  14   3   -0.28    1.80
  -6  14  -3    0.02    1.25
   6  14  -3    2.24    1.85
   6  15   3    1.45    2.06
  -6  15  -3    1.85    1.43
   6  15  -3    5.69    2.18
  -6  15   3    2.45    1.60
  -6  16  -3    6.20    1.76
   6  16   3    6.07    2.46
  -6  16   3    5.17    1.88
   6  16  -3    7.71    2.42
  -7   0   3    0.10    0.35
  -7   0   3   -0.15    0.42
   7   0   3    0.35    0.26
  -7   0  -3    0.32    0.26
   7   0  -3    0.21    0.44
   7   0   3    0.11    0.44
   7   0  -3    0.29    0.30
  -7   1  -3   40.06    1.62
  -7  -1   3   43.26    1.81
  -7  -1   3   43.35    1.92
  -7   1  -3   44.77    1.79
   7  -1  -3   43.03    1.85
   7  -1  -3   40.35    1.77
   7   1   3   40.45    1.81
   7   1  -3   40.33    1.86
   7   1  -3   42.86    1.82
   7  -1   3   40.68    1.76
   7  -1   3   41.26    1.64
  -7   1   3   40.10    1.86
  -7  -1  -3   41.99    1.64
  -7   1   3   44.47    1.81
  -7  -2   3   30.57    1.38
   7   2   3   28.15    1.31
  -7   2  -3   29.62    1.31
   7  -2  -3   30.83    1.45
   7  -2  -3   29.41    1.36
   7   2   3   28.73    1.48
  -7  -2   3   27.25    1.50
  -7   2   3   29.37    1.38
   7   2  -3   29.51    1.48
   7   2  -3   29.15    1.41
   7  -2   3   28.24    1.33
  -7   2   3   26.73    1.43
   7  -2   3   28.40    1.23
   7   3   3   11.03    1.24
  -7  -3   3   14.00    0.88
   7  -3  -3   13.01    0.86
  -7  -3   3   12.04    1.05
   7  -3  -3   11.47    0.91
  -7   3  -3   12.13    0.77
   7   3   3   12.88    1.05
   7   3  -3   12.30    0.96
  -7   3   3   13.09    0.95
   7   3  -3   11.67    0.92
   7  -3   3   13.49    0.84
  -7  -3  -3   13.01    0.79
   7  -3   3   12.91    0.87
   7  -4  -3   21.74    1.15
   7  -4  -3   20.19    1.24
   7   4   3   20.07    1.18
  -7   4  -3   21.63    1.05
   7   4   3   18.55    1.35
  -7  -4   3   21.13    1.17
  -7   4   3   21.31    1.24
   7   4  -3   19.46    1.26
   7   4  -3   21.71    1.29
   7  -4   3   21.12    1.16
   7  -4   3   18.24    1.02
  -7  -4  -3   21.41    1.12
   7  -5  -3   17.65    1.22
  -7   5  -3   20.16    1.09
   7  -5  -3   16.37    1.12
   7   5   3   15.47    1.18
  -7  -5   3   17.32    1.17
  -7  -5  -3   18.49    1.17
   7   5  -3   17.27    1.27
  -7   5   3   17.95    1.19
   7  -5   3   17.65    1.14
   7   5  -3   19.86    1.28
  -7   6  -3   30.04    1.41
   7  -6  -3   29.11    1.66
  -7  -6   3   29.38    1.58
   7  -6  -3   30.03    1.56
   7   6  -3   28.57    1.76
   7   6  -3   28.34    1.69
   7  -6   3   29.04    1.54
  -7  -6  -3   29.68    1.56
  -7   6   3   30.53    1.63
  -7  -7   3    6.34    0.88
  -7   7  -3    6.03    0.77
   7  -7  -3    5.47    0.87
  -7  -7  -3    7.82    1.06
   7  -7   3    6.99    1.04
  -7   7   3    7.20    1.00
   7   7  -3    5.55    1.07
  -7   8  -3   24.84    1.39
   7   8   3   24.45    1.78
  -7  -8  -3   24.84    1.68
   7   8  -3   21.52    1.73
  -7   8   3   27.85    1.64
   7  -8   3   24.24    1.50
  -7   9  -3   13.63    1.13
   7   9   3    9.84    1.47
   7   9  -3   12.23    1.52
  -7   9   3   13.39    1.31
  -7  10  -3   13.45    1.28
   7  10   3   10.66    1.66
   7  10  -3    8.74    1.61
  -7  10   3    9.93    1.42
  -7  11  -3    2.26    0.96
   7  11   3    4.56    1.52
   7  11  -3    3.39    1.42
  -7  11   3    3.65    1.14
  -7  12  -3    8.53    1.28
   7  12   3    9.30    1.93
  -7  12   3    8.64    1.63
   7  12  -3    6.20    1.78
   7  13   3    4.43    1.85
  -7  13  -3    5.13    1.27
  -7  13   3    6.06    1.62
  -7  14  -3    3.71    1.37
   7  14   3    7.52    2.12
  -7  14   3    5.05    1.89
   7  14  -3    8.35    2.17
  -7  15  -3   -0.03    1.51
   7  15   3    1.07    2.09
   7  15  -3   -1.21    2.31
  -7  15   3    0.06    1.82
  -8   0  -3    0.34    0.34
   8   0   3    0.21    0.45
   8   0  -3    0.21    0.40
   8   0  -3    0.37    0.50
  -8   0   3    0.65    0.41
   8   0   3    0.38    0.29
  -8   0   3    1.11    0.45
  -8   1  -3    1.74    0.38
   8  -1  -3    2.09    0.49
   8   1   3    1.69    0.40
   8   1   3    1.70    0.59
  -8  -1   3    1.41    0.61
  -8  -1   3    1.87    0.52
   8  -1  -3    1.46    0.58
   8   1  -3    1.72    0.51
   8  -1   3    1.36    0.51
  -8  -1  -3    2.14    0.40
   8   1  -3    0.48    0.57
  -8   1   3    1.32    0.57
  -8   1   3    1.99    0.52
   8  -1   3    1.24    0.36
   8  -2  -3   49.55    2.06
  -8  -2   3   46.08    2.22
  -8  -2   3   47.55    2.06
   8   2   3   50.97    2.16
   8  -2  -3   48.51    2.14
   8   2   3   46.44    2.13
   8   2  -3   46.09    2.10
  -8   2   3   45.93    2.15
  -8   2   3   49.34    2.09
   8  -2   3   51.33    2.10
  -8  -2  -3   49.46    1.93
   8   2  -3   50.99    2.21
   8  -2   3   49.33    2.04
   8  -3  -3    3.31    0.72
  -8  -3   3    3.16    0.82
  -8  -3   3    2.86    0.63
   8  -3  -3    3.16    0.56
   8   3   3    4.83    0.88
   8   3  -3    2.87    0.66
   8  -3   3    2.81    0.64
  -8  -3  -3    2.88    0.51
  -8   3   3    2.36    0.66
   8   3  -3    2.89    0.77
   8  -4  -3    7.35    0.89
  -8   4  -3    7.57    0.74
  -8  -4   3    7.79    0.81
   8  -4  -3    7.78    0.78
   8   4   3    7.65    0.79
   8   4   3    8.64    0.99
   8   4  -3    7.13    1.01
   8  -4   3    7.06    0.64
   8   4  -3    7.33    0.93
  -8   4   3    8.83    1.01
   8  -4   3    8.32    0.85
  -8  -4  -3    7.96    0.77
   8   5   3   -0.33    0.80
   8  -5  -3    0.38    0.66
   8   5   3   -0.38    0.55
  -8   5  -3    0.31    0.46
   8  -5  -3   -0.59    0.49
  -8  -5   3    0.29    0.56
   8   5  -3    0.11    0.64
   8  -5   3    0.83    0.44
  -8  -5  -3    0.44    0.51
   8  -5   3    0.47    0.62
   8   5  -3   -1.30    0.65
  -8   5   3   -0.26    0.62
  -8  -6   3   18.09    1.27
  -8   6  -3   19.36    1.14
   8  -6  -3   19.65    1.26
  -8  -6  -3   19.61    1.33
  -8   6   3   18.77    1.34
   8  -6   3   18.43    1.18
   8   6  -3   17.30    1.44
   8  -6   3   22.57    1.37
   8  -7  -3    2.86    0.75
  -8   7  -3    2.38    0.70
   8  -7   3    1.99    0.68
  -8   7   3    2.31    0.83
  -8  -7  -3    3.22    0.81
   8   7  -3    2.45    0.99
  -8   8  -3    1.08    0.65
   8  -8  -3    1.43    0.71
  -8  -8  -3    0.85    0.78
   8   8  -3    1.08    1.00
  -8   8   3    1.15    0.84
   8   9   3    0.23    1.01
   8  -9  -3    0.81    0.79
  -8   9  -3    1.05    0.74
  -8   9   3    0.25    0.85
   8   9  -3    0.64    1.10
   8   9  -3    0.31    1.03
   8 -10  -3    9.71    1.30
   8  10   3    7.28    1.57
  -8  10  -3    6.66    1.04
   8  10  -3    5.67    1.50
  -8  10   3    7.69    1.26
   8  11   3    1.47    1.49
  -8  11  -3    0.28    0.90
  -8  11   3    2.34    1.09
   8  11  -3    1.62    1.45
  -8  12  -3   -1.04    0.96
  -8  12   3   -0.39    1.27
   8  12  -3   -0.98    1.46
   8  13   3    0.95    1.76
  -8  13  -3   -0.38    1.14
   8  13  -3    2.58    1.74
  -8  13   3   -0.75    1.24
  -8  14  -3    2.60    1.41
   8  14   3   -1.74    1.88
  -8  14   3   -0.61    1.57
   8  14  -3   -0.80    2.00
   8  15   3    5.06    2.43
  -8  15  -3    0.35    1.63
  -8  15   3    1.94    1.64
   8  15  -3    3.45    2.33
  -9   0   3   -0.29    0.48
   9   0  -3   -0.30    0.43
  -9   0   3    0.21    0.54
  -9   0  -3    0.56    0.35
   9   0   3    0.46    0.54
   9   0  -3   -0.63    0.55
   9   1   3   -0.01    0.33
  -9   1  -3   -0.35    0.33
   9   1   3    0.01    0.55
   9  -1  -3   -0.55    0.57
  -9  -1   3    0.46    0.60
  -9  -1   3   -0.30    0.45
  -9   1  -3   -0.01    0.50
   9  -1  -3   -0.04    0.44
  -9   1   3    0.05    0.54
   9   1  -3   -0.13    0.57
   9  -1   3   -0.22    0.28
  -9  -1  -3   -0.20    0.35
   9   1  -3   -0.29    0.47
   9  -1   3    0.02    0.51
  -9   1   3   -0.49    0.45
   9   2   3   53.05    2.34
  -9  -2   3   51.57    2.24
   9  -2  -3   51.66    2.28
   9  -2  -3   51.76    2.23
  -9   2  -3   50.21    2.33
  -9  -2   3   52.14    2.46
   9   2  -3   51.58    2.29
  -9   2   3   51.75    2.25
  -9   2   3   51.10    2.35
   9  -2   3   55.49    2.29
   9   2  -3   53.08    2.38
  -9  -2  -3   53.78    2.11
   9  -3  -3   -0.10    0.47
   9  -3  -3   -0.05    0.62
  -9   3  -3   -0.51    0.40
  -9  -3   3   -0.70    0.71
   9   3   3   -0.05    0.65
  -9  -3   3    0.19    0.48
   9   3   3    0.21    0.45
  -9   3   3   -0.39    0.59
   9  -3   3    0.84    0.35
   9  -3   3   -0.15    0.51
   9   3  -3   -0.69    0.52
  -9  -3  -3   -0.08    0.43
   9   3  -3   -0.27    0.70
  -9   4  -3   20.58    1.15
   9  -4  -3   17.04    1.24
   9   4   3   18.35    1.26
   9  -4  -3   21.13    1.24
   9   4   3   19.41    1.39
  -9  -4   3   20.94    1.24
   9  -4   3   19.68    1.23
   9  -4   3   19.95    1.10
  -9   4   3   22.57    1.47
   9   4  -3   19.98    1.36
   9   4  -3   20.03    1.36
  -9  -4  -3   20.93    1.18
   9   5   3    0.64    0.66
   9  -5  -3   -0.24    0.53
  -9  -5   3   -0.85    0.59
  -9   5  -3   -0.57    0.47
   9   5  -3   -0.77    0.71
   9  -5   3   -0.44    0.43
  -9  -5  -3    0.44    0.57
   9  -5   3    0.96    0.64
  -9   5   3   -0.10    0.67
  -9  -6   3   28.29    1.58
  -9   6  -3   29.65    1.50
   9   6   3   31.39    1.84
   9  -6  -3   28.44    1.61
   9  -6   3   30.24    1.63
  -9   6   3   26.97    1.69
  -9  -6  -3   29.77    1.65
   9  -6   3   29.66    1.56
   9   6  -3   27.91    1.94
  -9   7  -3   -0.67    0.63
   9  -7   3   -0.77    0.56
   9   7  -3   -1.26    0.79
  -9   7   3    0.56    0.87
  -9  -7  -3    0.24    0.81
   9  -8  -3   11.14    1.21
  -9   8  -3   12.70    1.15
   9  -8   3   10.03    1.09
   9   8  -3   12.78    1.67
  -9   8   3   11.98    1.28
   9  -9  -3    0.87    0.89
   9   9   3   -0.75    1.03
  -9   9  -3    0.53    0.78
   9   9  -3    1.38    1.22
  -9   9   3    2.39    1.00
  -9  10  -3   24.46    1.58
   9 -10  -3   26.42    1.84
   9  10   3   26.35    2.19
  -9  10   3   24.52    1.82
   9  10  -3   18.71    2.11
   9 -11  -3    1.10    1.04
   9  11   3    2.72    1.58
  -9  11  -3    0.56    0.94
  -9  11   3    2.06    1.19
   9  11  -3    0.30    1.53
  -9  12  -3    3.14    1.06
   9 -12  -3    3.50    1.28
   9  12   3    8.71    2.07
   9  12  -3    3.70    1.86
  -9  12   3    1.01    1.26
  -9  13  -3   -2.34    1.10
   9  13   3   -0.84    1.80
   9 -13  -3    1.60    1.34
   9  13  -3   -1.83    1.82
  -9  13   3   -0.56    1.32
   9  14   3    6.24    2.27
   9 -14  -3    4.50    1.71
  -9  14  -3    2.40    1.47
  -9  14   3    6.50    1.76
   9  14  -3    8.42    2.29
   9 -15  -3    0.44    1.79
 -10   0   3    0.69    0.63
  10   0  -3    1.38    0.56
  10   0  -3    0.70    0.64
  10   0   3    1.33    0.65
  10   0   3    0.59    0.38
 -10   0   3   -0.25    0.51
 -10   0  -3    0.81    0.41
  10  -1  -3    2.14    0.62
 -10   1  -3    1.93    0.49
  10  -1  -3    2.30    0.69
 -10  -1   3    2.57    0.83
  10   1   3    1.79    0.47
  10   1   3    1.55    0.72
 -10  -1   3    2.25    0.64
 -10  -1  -3    2.12    0.50
  10   1  -3    2.24    0.67
  10  -1   3    1.94    0.46
  10   1  -3    0.64    0.62
 -10   1   3    1.43    0.61
  10  -1   3    1.63    0.69
 -10   1   3    2.03    0.76
  10   2   3   23.13    1.26
 -10  -2   3   22.78    1.55
  10  -2  -3   24.21    1.40
 -10   2  -3   24.06    1.34
  10  -2  -3   23.22    1.36
 -10  -2   3   21.97    1.32
  10   2   3   25.91    1.48
 -10   2   3   23.03    1.48
  10  -2   3   20.49    1.38
  10  -2   3   21.55    1.16
 -10   2   3   23.01    1.34
  10   2  -3   22.91    1.40
  10   2  -3   23.47    1.63
 -10  -2  -3   22.17    1.19
 -10  -3   3   -1.22    0.74
  10  -3  -3    0.02    0.52
  10   3   3    0.73    0.62
 -10   3  -3   -0.80    0.51
 -10  -3   3    0.75    0.59
  10   3   3    0.28    0.54
 -10   3   3    0.14    0.64
  10   3  -3    0.38    0.65
  10  -3   3    0.68    0.63
 -10  -3  -3    0.33    0.48
  10  -3   3   -0.23    0.40
  10  -4  -3    1.12    0.56
  10   4   3   -0.32    0.69
 -10   4  -3    1.06    0.60
 -10  -4   3    0.79    0.60
  10  -4   3    0.02    0.47
 -10  -4  -3    0.48    0.51
  10   4  -3    1.21    0.76
 -10   4   3    1.13    0.74
  10  -4   3    0.77    0.66
  10  -5  -3    1.74    0.68
 -10   5  -3    2.29    0.69
  10   5   3    2.37    0.87
 -10  -5   3    2.50    0.66
  10   5  -3    2.11    0.89
 -10  -5  -3    1.93    0.67
  10  -5   3    3.46    0.72
  10  -5   3    2.54    0.64
 -10   5   3    2.31    0.89
 -10   6  -3    9.82    0.97
  10   6   3    8.38    1.14
  10  -6  -3    9.03    1.05
  10  -6   3   10.10    0.96
 -10   6   3    9.23    1.30
  10   6  -3   10.75    1.54
 -10  -6  -3    9.04    1.00
 -10   7  -3    0.06    0.66
  10  -7  -3    0.56    0.76
  10   7  -3   -0.55    0.94
 -10   7   3    0.93    0.91
 -10  -7  -3   -1.30    0.66
  10  -7   3   -0.41    0.61
  10  -8  -3    3.92    0.96
 -10   8  -3    3.04    0.81
 -10   8   3    4.09    1.08
  10  -8   3    4.36    0.92
  10   8  -3    5.64    1.41
 -10   9  -3    2.91    0.88
  10  -9  -3    0.79    1.03
 -10   9   3    1.80    1.01
  10  -9   3    2.69    0.95
  10   9  -3    2.32    1.27
  10  10   3    0.68    1.40
  10 -10  -3    0.76    1.05
 -10  10  -3    1.41    0.96
 -10  10   3    2.28    1.24
  10  10  -3    2.14    1.40
  10 -10   3    2.47    0.96
  10  11   3   -1.69    1.64
  10 -11  -3    0.83    1.36
 -10  11  -3   -1.16    0.96
  10 -11   3    0.21    1.06
 -10  11   3    0.20    1.26
  10 -12  -3   -1.76    1.17
 -10  12  -3    0.78    1.11
  10  12   3    3.01    1.84
  10  12  -3    3.93    1.74
 -10  12   3   -1.66    1.23
 -10  13  -3   -1.28    1.27
  10  13   3    2.72    2.10
  10 -13  -3   -0.27    1.51
  10  13  -3    1.14    2.02
  10 -14  -3    1.90    1.64
 -10  14  -3   -2.99    2.15
  10  14   3    3.39    2.29
  10  14  -3    0.68    2.06
 -10  14   3   -0.19    1.78
  11   0   3   -0.05    0.65
 -11   0   3   -0.29    0.73
 -11   0   3    0.30    0.64
  11   0  -3    0.29    0.61
 -11   0  -3    0.14    0.45
  11   0   3   -0.07    0.44
  11  -1  -3    9.38    0.95
 -11   1  -3    9.17    0.82
  11   1   3    8.74    0.97
 -11  -1   3    9.67    0.96
 -11  -1   3    9.68    1.18
  11   1   3    9.36    0.89
  11  -1   3    9.32    0.97
 -11   1   3    9.40    1.05
 -11   1   3    9.86    1.13
 -11  -1  -3   10.68    0.84
  11  -1   3   10.28    0.86
  11   1  -3    9.50    1.08
 -11  -2   3    7.22    1.24
 -11   2  -3    8.25    1.08
  11   2   3    7.38    0.90
 -11  -2   3    8.46    0.95
  11  -2  -3    8.96    0.99
  11  -2   3    7.23    0.78
 -11   2   3    7.77    1.02
 -11  -2  -3    7.10    0.79
  11   2  -3    7.83    1.08
  11  -2   3    5.59    0.95
 -11   2   3    8.34    1.09
  11  -3  -3    1.27    0.63
 -11  -3   3    1.33    0.63
  11   3   3    1.90    0.70
 -11  -3   3    0.70    0.97
 -11   3  -3    0.40    0.71
 -11  -3  -3    2.42    0.61
  11  -3   3    1.16    0.50
  11  -3   3    1.71    0.70
  11   3  -3   -0.19    0.69
 -11   3   3    1.21    0.78
  11  -4  -3    3.76    0.79
 -11   4  -3    3.66    0.79
 -11  -4   3    1.78    0.72
  11   4   3    2.86    0.84
  11  -4   3    3.18    0.64
  11   4  -3    3.51    1.01
 -11   4   3    2.24    0.84
 -11  -4  -3    3.03    0.70
  11   5   3    5.11    1.09
  11  -5  -3    4.71    0.87
 -11   5  -3    5.94    0.90
  11  -5   3    5.85    0.85
  11   5  -3    4.75    1.15
 -11  -5  -3    6.08    0.89
 -11   5   3    5.88    1.17
  11  -6  -3    8.09    1.03
  11   6   3    8.61    1.35
 -11   6  -3    7.70    1.04
  11  -6   3    9.89    1.03
 -11  -6  -3    7.29    1.03
 -11   6   3    9.44    1.21
  11   6  -3    9.95    1.41
  11  -7  -3    2.59    0.94
 -11   7  -3    3.45    0.86
  11  -7   3    1.19    0.79
  11   7  -3    2.50    1.19
 -11   7   3    0.84    0.91
 -11   8  -3    3.00    0.88
  11  -8  -3    4.26    1.07
  11  -8   3    3.31    0.89
  11   8  -3    3.51    1.50
 -11   8   3    3.39    1.07
 -11   9  -3    4.21    1.02
  11  -9  -3    6.02    1.23
  11   9  -3    3.77    1.49
 -11   9   3    4.88    1.18
  11  -9   3    4.32    1.12
  11 -10  -3   10.35    1.49
 -11  10  -3   11.09    1.36
  11  10  -3   11.13    1.94
  11 -10   3   14.33    1.59
 -11  10   3   13.34    1.69
  11 -11  -3    1.87    1.19
 -11  11  -3   -1.15    1.02
  11  11   3   -2.64    1.51
 -11  11   3   -1.52    1.20
  11  11  -3   -3.42    1.51
  11 -11   3    0.24    1.08
  11  12   3    1.69    1.82
 -11  12  -3    0.50    1.20
  11 -12  -3    3.03    1.43
  11  12  -3    0.60    1.90
  11 -12   3    1.74    1.31
 -11  12   3    0.57    1.58
  11  13   3    4.81    2.30
  11 -13  -3    0.75    1.55
 -11  13  -3    3.08    1.79
  11  13  -3    4.88    2.31
 -11  13   3    1.90    1.50
  11 -13   3    3.55    1.63
  12   0   3   -0.31    0.51
 -12   0   3    0.86    0.66
  12   0  -3    0.63    0.75
 -12   0  -3    0.70    0.57
 -12   0   3    0.16    0.81
 -12   1  -3    6.19    0.84
  12  -1  -3    7.46    0.97
 -12  -1   3    8.68    1.34
 -12  -1   3    7.98    0.92
  12   1   3    8.95    0.95
 -12   1   3    7.03    0.89
  12   1  -3    7.13    1.03
 -12  -1  -3    7.60    0.87
  12  -1   3    7.43    0.86
 -12   1   3    6.02    1.09
 -12  -2   3    0.86    0.65
  12   2   3    1.83    0.71
 -12  -2   3    1.18    0.98
  12  -2  -3    0.84    0.65
 -12   2  -3    1.93    0.87
  12  -2   3    1.45    0.58
 -12   2   3    1.80    0.87
 -12  -2  -3    1.89    0.62
  12   2  -3    2.14    0.86
 -12   2   3    1.31    0.75
  12   3   3    1.61    0.75
  12  -3  -3    0.53    0.75
 -12   3  -3    2.16    0.81
 -12  -3  -3    0.41    0.64
  12  -3   3    1.14    0.57
  12   3  -3    1.90    0.91
 -12   3   3    0.43    0.81
  12  -4  -3    0.65    0.70
  12   4   3   -0.84    0.70
 -12   4  -3   -0.35    0.72
  12  -4   3    1.22    0.58
 -12   4   3   -0.38    0.73
  12   4  -3   -0.01    0.91
 -12  -4  -3    0.49    0.65
 -12   5  -3    4.86    0.89
  12   5   3    4.91    1.08
  12  -5  -3    5.42    0.96
 -12  -5  -3    3.92    0.87
  12  -5   3    6.19    0.90
  12   5  -3    5.23    1.16
 -12   5   3    4.58    1.14
  12   6   3    0.73    0.94
 -12   6  -3    3.23    0.83
  12  -6  -3    2.86    0.82
  12   6  -3    2.23    1.23
 -12   6   3    1.97    1.07
 -12  -6  -3    0.86    0.70
  12  -6   3    1.76    0.73
  12  -7  -3    1.95    0.84
  12   7   3   -0.09    1.16
 -12   7  -3    0.08    0.82
 -12   7   3    0.60    1.03
  12  -7   3    2.26    0.80
  12   7  -3    1.00    1.33
 -12   8  -3   -0.62    0.82
  12  -8  -3   -1.76    0.83
  12  -8   3   -0.11    0.83
 -12   8   3   -0.98    1.09
  12   8  -3    0.73    1.41
 -12   9  -3    0.57    0.89
  12  -9  -3    3.01    1.14
  12  -9   3    1.44    0.96
  12   9  -3    1.02    1.51
 -12   9   3    0.33    1.25
  12 -10  -3    5.81    2.76
  12  10   3    0.53    1.58
 -12  10  -3   -1.61    0.95
  12  10  -3    8.37    3.35
  12 -10   3    1.64    1.04
 -12  10   3    0.42    1.19
  12  11   3    2.47    1.89
  12 -11  -3   -0.45    1.28
 -12  11  -3   -2.35    1.10
  12 -11   3   -1.18    1.26
 -12  11   3    0.13    1.47
  12  11  -3   -1.34    1.85
 -12  12  -3   -1.19    1.50
  12  12   3   -0.70    1.93
  12 -12  -3   -1.11    1.34
 -12  12   3   -0.08    1.75
  12 -12   3   -1.15    1.44
  12  12  -3   -1.12    2.10
  12  13   3    0.86    2.30
  12 -13  -3    0.30    1.59
 -12  13   3    0.49    1.80
  12  13  -3    2.45    2.41
  12 -13   3    1.92    1.80
 -13   0  -3    1.64    0.65
 -13   0   3   -0.03    0.86
  13   0   3    0.21    0.58
  13   0  -3   -0.76    0.76
  13   1   3    5.33    0.86
  13  -1  -3    6.08    1.03
 -13  -1   3    4.78    1.22
 -13   1   3    6.05    1.13
 -13  -1  -3    4.57    0.83
  13  -1   3    6.01    0.85
  13   1  -3    5.72    1.10
  13  -2  -3    1.11    0.73
  13   2   3   -0.70    0.66
 -13  -2   3   -0.27    1.02
  13  -2   3    0.10    0.58
  13   2  -3   -0.33    0.82
 -13   2   3   -0.18    0.80
 -13  -2  -3    1.16    0.70
  13   3   3    2.10    0.88
 -13   3  -3    2.26    0.98
  13  -3  -3    1.65    0.83
  13   3  -3    1.07    0.98
 -13  -3  -3    1.55    0.73
 -13   3   3    0.52    0.85
  13  -3   3    2.31    0.68
  13   4   3   -0.17    0.87
  13  -4  -3    1.83    0.76
 -13   4  -3   -0.25    0.85
 -13  -4  -3   -1.32    0.73
  13   4  -3   -1.55    0.84
 -13   4   3    0.67    0.97
  13  -4   3    0.69    0.63
  13  -5  -3    3.00    0.87
 -13   5  -3    2.92    0.99
  13   5   3    2.54    1.03
 -13  -5  -3    1.47    0.75
  13  -5   3    4.77    0.84
 -13   5   3    4.04    1.14
  13   5  -3    3.96    1.23
 -13   6  -3   -0.05    0.84
  13   6   3    1.72    1.10
  13  -6  -3   -0.28    0.85
 -13   6   3    0.24    1.04
  13   6  -3   -0.14    1.26
  13  -6   3    0.56    0.72
  13  -7  -3    0.96    0.90
 -13   7  -3    0.93    0.94
 -13   7   3    1.41    1.00
  13   7  -3   -0.53    1.35
  13  -7   3    0.75    0.79
  13  -8  -3   -1.35    0.93
 -13   8  -3   -2.16    0.91
  13  -8   3   -0.55    0.92
  13   8  -3   -1.31    1.36
 -13   8   3   -1.03    1.13
 -13   9  -3    0.22    1.07
  13  -9  -3    3.24    1.40
  13  -9   3    3.23    1.19
 -13   9   3    3.92    1.43
  13   9  -3    3.47    1.96
  13 -10  -3    2.65    1.41
 -13  10  -3   -1.82    1.07
  13  10  -3    4.10    1.86
  13 -10   3    0.14    1.27
 -13  10   3    1.12    1.37
  13 -11  -3    2.13    1.38
  13  11   3    0.46    1.92
 -13  11  -3   -0.62    1.51
 -13  11   3   -0.68    1.48
  13  11  -3    4.28    1.92
  13 -11   3    1.47    1.42
  13  12   3    3.07    2.50
  13 -12  -3   -3.80    1.64
 -13  12   3   -0.85    1.71
  13  12  -3   -0.93    2.18
  13 -12   3   -1.61    1.59
 -14   0  -3   -0.10    0.75
  14   0  -3   -0.04    0.88
  14   0   3   -0.38    0.66
 -14   0   3    0.06    0.97
 -14  -1   3    1.47    1.14
  14  -1  -3    2.43    0.93
  14   1   3    2.53    0.85
 -14  -1  -3    1.57    0.78
  14  -1   3    1.93    0.76
  14   1  -3    1.73    0.92
 -14   1   3    1.51    1.17
 -14  -2   3   -0.88    1.15
  14  -2  -3    1.28    0.88
  14   2   3   -1.25    0.76
 -14   2   3    2.31    1.02
 -14  -2  -3   -0.32    0.80
  14  -2   3   -0.40    0.65
  14   2  -3    0.19    0.85
  14   3   3    1.36    0.90
  14  -3  -3   -1.08    0.79
  14   3  -3    1.17    1.06
 -14   3   3    1.94    1.10
  14  -3   3    0.58    0.67
 -14  -3  -3    0.10    0.77
  14  -4  -3   -0.70    0.85
 -14   4  -3    0.63    1.03
  14   4   3    0.06    0.94
 -14   4   3   -0.03    0.94
  14   4  -3   -0.07    1.21
 -14  -4  -3   -0.38    0.75
  14  -4   3   -0.16    0.67
  14   5   3    1.24    1.10
  14  -5  -3    0.83    0.95
 -14   5  -3    0.01    0.99
  14  -5   3   -0.01    0.75
 -14   5   3   -0.03    0.95
  14   5  -3    0.77    1.19
 -14   6  -3   -0.24    1.05
  14   6   3    1.51    1.28
  14  -6  -3    1.17    0.98
 -14   6   3   -0.04    1.12
  14   6  -3    1.94    1.50
  14  -6   3   -0.12    0.78
  14  -7  -3    1.73    1.11
  14   7   3    4.06    1.54
 -14   7  -3    0.27    0.99
  14   7  -3    2.50    1.63
  14  -7   3    0.44    0.89
 -14   7   3    0.29    1.10
  14  -8  -3   -0.54    1.15
 -14   8  -3    1.14    1.10
  14  -8   3    1.42    0.99
 -14   8   3   -0.68    1.07
  14   8  -3    0.83    1.80
  14  -9  -3    0.29    1.21
 -14   9  -3    0.54    1.10
  14   9  -3    0.39    1.71
  14  -9   3    2.44    1.15
 -14   9   3   -0.08    1.14
 -14  10  -3   -2.22    1.62
  14 -10  -3   -2.57    1.22
  14  10  -3    1.24    2.19
 -14  10   3   -0.62    1.52
  14 -10   3    1.25    1.33
  14 -11  -3    1.24    1.54
  14  11   3   -0.58    2.35
 -14  11   3   -0.66    1.78
  14 -11   3    0.85    1.51
  14  11  -3   -0.98    2.01
 -15   0   3   -0.60    1.20
  15   0  -3   -0.17    0.97
 -15   0  -3    0.17    0.85
  15   0   3    0.75    0.81
  15  -1  -3    3.01    1.07
  15   1   3    1.20    0.87
 -15  -1   3    2.24    1.28
 -15  -1  -3    0.24    0.88
 -15   1   3    0.81    1.13
  15  -1   3    0.58    0.81
  15   1  -3    1.03    1.00
  15  -2  -3    3.70    1.08
  15   2   3    2.19    0.96
 -15  -2  -3    0.90    0.84
 -15   2   3    1.20    1.07
  15   2  -3    2.97    1.15
  15  -2   3    2.87    0.84
  15  -3  -3   -0.17    0.98
  15   3   3    1.77    1.03
  15  -3   3    1.80    0.80
 -15   3   3   -0.06    1.16
 -15  -3  -3    2.40    1.04
  15   3  -3    1.15    1.22
  15   4   3    0.33    1.07
  15  -4  -3   -0.63    0.92
  15  -4   3   -0.41    0.76
 -15   4   3   -0.23    1.16
  15   4  -3    0.43    1.34
  15   5   3    0.66    1.19
 -15   5  -3    2.86    1.29
  15  -5  -3    0.30    0.94
 -15   5   3    1.61    1.27
  15   5  -3    1.71    1.41
  15  -5   3    1.00    0.82
  15  -6  -3   -2.20    0.90
 -15   6  -3   -0.24    1.20
  15   6   3    2.13    1.43
  15   6  -3   -2.09    1.52
  15  -6   3    1.46    0.96
 -15   6   3   -1.36    1.13
 -15   7  -3   -0.13    1.22
  15  -7  -3   -1.51    1.06
  15   7   3    3.39    1.71
  15  -7   3    2.05    1.11
  15   7  -3    1.96    1.75
 -15   7   3   -0.62    1.27
 -15   8  -3    0.01    1.34
  15   8  -3   -0.99    1.79
  15  -8   3   -1.85    1.11
 -15   8   3   -0.87    1.36
 -15   9  -3   -1.37    1.95
  15  -9  -3    2.90    1.47
  15   9  -3   -1.71    1.86
 -15   9   3   -0.65    1.57
  15  -9   3    0.20    1.25
  15 -10  -3   -1.06    1.54
  15 -10   3   -0.48    1.28
 -15  10   3    1.66    1.72
  15  10  -3    3.03    2.50
 -16   0   3    0.52    1.30
  16   0   3    1.00    0.93
  16   0  -3   -0.16    1.11
  16  -1  -3   -0.01    1.10
 -16  -1   3    1.27    1.52
  16   1   3    0.05    0.98
 -16   1   3    1.69    1.48
  16   1  -3    0.24    1.18
  16  -1   3    0.36    0.88
  16  -2  -3   -0.56    0.96
  16   2   3    0.72    1.06
  16   2  -3    2.67    1.29
 -16   2   3    0.37    1.39
  16  -2   3    2.05    0.89
  16   3   3    3.18    1.18
 -16   3   3    2.16    1.42
  16  -3   3    2.33    0.92
  16   3  -3    3.02    1.41
  16   4   3   -0.80    1.27
  16  -4  -3   -1.14    0.94
 -16   4   3   -0.45    1.29
  16  -4   3   -0.11    0.89
  16   4  -3   -1.52    1.36
  16  -5  -3    1.42    1.13
  16   5   3    0.41    1.43
  16   5  -3   -0.09    1.37
  16  -5   3    1.20    0.99
 -16   5   3   -0.13    1.20
  16   6   3   -0.16    1.60
 -16   6  -3    3.16    1.54
  16  -6   3   -0.94    1.05
  16   6  -3    1.74    2.59
 -16   6   3   -0.11    1.40
  16   7   3    4.18    1.88
  16  -7  -3    0.31    1.30
 -16   7  -3    0.92    1.48
  16  -7   3    1.28    1.16
  16   7  -3   -0.44    1.76
 -16   7   3   -0.48    1.49
  16  -8  -3    2.25    1.51
  16  -8   3   -1.11    1.26
  16   8  -3   -1.69    1.92
 -16   8   3    2.49    3.34
  16  -9  -3    5.11    1.60
  16   9  -3   -1.09    2.28
  16  -9   3    2.37    2.22
  17   0  -3    0.12    1.27
 -17   0   3    0.70    1.58
  17   0   3    1.24    1.05
  17  -1  -3    0.17    1.14
  17   1   3    0.52    1.16
  17   1  -3   -0.72    1.30
  17  -1   3   -0.01    0.96
 -17   1   3   -0.77    1.39
  17   2   3    2.53    1.32
  17  -2  -3    2.49    1.31
 -17   2   3    0.62    1.59
  17  -2   3    0.02    1.01
  17   2  -3    1.93    1.41
  17  -3  -3   -1.31    1.15
  17   3   3    0.75    1.30
 -17   3   3   -1.12    1.53
  17   3  -3    1.77    1.46
  17  -3   3   -0.37    0.98
  17  -4  -3   -0.16    1.22
  17   4   3    1.98    1.55
  17  -4   3    0.18    1.05
 -17   4   3   -1.10    1.33
  17   4  -3    0.10    1.70
  17   5   3   -0.45    1.60
  17  -5  -3    0.24    1.56
 -17   5   3    0.29    1.84
  17  -5   3   -0.31    1.14
  17   5  -3    0.07    1.77
  17  -6  -3    3.87    1.45
  17   6   3    3.03    1.87
  17  -6   3    0.13    1.17
  17   6  -3    9.00    2.42
  17   7   3    3.15    2.06
  17  -7  -3   -1.02    1.46
  17  -7   3   -2.30    1.30
  17   7  -3    3.45    2.30
 -17   7   3   -1.58    1.65
  17  -8  -3    0.09    1.46
  17   8  -3   -1.89    2.52
  18   0  -3   -0.84    1.63
  18   0   3    2.38    1.25
  18   1   3    1.53    1.35
  18  -1   3    0.73    1.19
 -18   1   3    1.37    1.91
  18   2   3   -0.22    1.37
 -18   2   3   -0.85    1.60
  18  -2   3    0.15    1.19
  18   3   3   -0.56    1.57
  18  -3  -3    2.70    1.42
  18  -3   3    2.06    1.21
 -18   3   3    1.54    1.92
  18   3  -3   -2.29    1.75
  18   4   3    3.31    1.72
  18  -4  -3    0.42    1.36
  18   4  -3    1.42    1.85
  18  -4   3   -0.13    1.21
 -18   4   3    0.34    1.75
  18   5   3   -4.23    1.81
  18  -5  -3   -0.56    1.58
 -18   5   3    0.51    1.85
  18  -5   3    0.18    1.29
  18   5  -3    0.62    2.08
  18  -6  -3    1.30    1.49
  18   6   3    0.77    2.08
 -18   6   3   -0.92    1.84
  18   6  -3    4.35    2.54
  18  -6   3   -1.55    1.28
  19   0  -3    1.00    1.67
  19   0   3   -1.50    1.30
  19   1   3    2.85    1.43
  19  -1  -3   -2.08    1.57
  19   1  -3    0.08    1.82
  19  -1   3    3.16    1.33
  19   2   3    5.33    1.58
  19  -2  -3   -1.87    1.62
  19  -2   3    2.82    1.30
 -19   2   3    7.45    2.39
  19   2  -3   -0.32    1.97
  19  -3  -3    1.11    1.68
  19   3   3   -0.67    1.68
  19   3  -3    2.50    1.98
 -19   3   3    3.34    2.37
  19  -3   3   -1.70    1.31
   0   0  -4  155.57    5.23
   0   0   4  157.77    5.25
   0   0   4  151.98    5.27
   0   0  -4  152.00    5.27
   0   1   4   -0.03    0.17
   0  -1  -4    0.27    0.13
   0   1  -4    0.06    0.14
   0  -1  -4    0.01    0.17
   0  -1   4    0.08    0.09
   0  -1   4    0.21    0.14
   0   2  -4  436.79   14.03
   0   2  -4  420.07   13.96
   0  -2   4  428.31   14.10
   0  -2   4  397.60   13.84
   0  -2  -4  432.78   13.89
   0   2  -4  384.74   13.85
   0  -2   4  386.56   13.78
   0   2   4  375.07   13.87
   0   3   4   -0.42    0.33
   0   3  -4   -0.25    0.30
   0  -3   4   -0.08    0.29
   0   3  -4    0.25    0.22
   0  -3   4   -0.25    0.24
   0   3  -4   -0.35    0.23
   0   4   4  103.68    3.92
   0  -4  -4  107.04    3.91
   0   4  -4  104.57    3.76
   0   4  -4  102.12    3.75
   0  -4   4  106.96    3.87
   0  -5   4   -0.26    0.35
   0  -5  -4   -0.29    0.42
   0  -5   4   -0.05    0.47
   0  -6   4   45.12    2.05
   0  -6   4   42.60    1.97
   0   6  -4   49.80    2.54
   0  -6  -4   42.47    2.04
   0   6   4   44.32    2.08
   0  -7   4   -0.56    0.47
   0  -7  -4   -1.05    0.56
   0  -7   4    0.25    0.56
   0   7   4   -1.27    0.54
   0   7  -4   -0.81    0.41
   0  -8   4  117.33    4.52
   0  -8  -4  103.23    4.53
   0   8   4  111.52    4.57
   0  -8   4  119.76    4.61
   0   8  -4  119.76    4.41
   0   9  -4   -0.14    0.62
   0   9   4   -1.09    0.75
   0  -9   4   -1.70    0.69
   0  -9   4   -0.83    0.70
   0  10   4   39.04    2.18
   0  10  -4   39.64    2.07
   0  11   4   -0.24    0.98
   0  11  -4   -0.97    0.80
   0  12  -4   48.75    2.56
   0  12   4   47.77    2.82
   0  13   4    0.41    1.30
   0  13  -4    0.01    1.16
   0  14   4    6.34    2.04
   0  14  -4    6.87    1.61
   0  15   4   -1.06    1.69
   0  15  -4    0.74    1.52
   0  16  -4   13.92    4.00
   0  16   4   10.33    2.22
   1   0   4   23.42    0.86
  -1   0   4   25.92    0.94
  -1   0   4   24.36    0.95
   1   0  -4   22.38    0.92
   1   0  -4   24.16    0.95
  -1  -1   4    3.82    0.30
  -1  -1   4    3.47    0.28
   1  -1  -4    2.76    0.34
  -1   1  -4    3.63    0.26
   1   1   4    3.52    0.28
   1  -1  -4    3.56    0.28
  -1   1   4    3.89    0.30
  -1   1   4    3.32    0.34
   1   1  -4    4.19    0.32
   1   1  -4    3.27    0.27
   1  -1   4    3.55    0.24
  -1  -2   4    2.70    0.33
   1   2   4    2.68    0.39
   1  -2  -4    2.78    0.41
   1  -2  -4    2.35    0.31
  -1  -2   4    2.92    0.36
  -1   2  -4    2.84    0.33
   1  -2   4    2.99    0.34
  -1   2   4    2.77    0.40
   1   2  -4    2.68    0.30
   1  -2   4    2.75    0.22
   1  -2   4    2.00    0.22
   1   2  -4    2.97    0.38
   1  -3  -4    1.47    0.50
  -1   3  -4    1.45    0.24
   1   3   4    1.64    0.43
  -1   3  -4    1.55    0.23
  -1  -3   4    1.53    0.38
   1   3  -4    2.04    0.37
  -1   3   4    1.61    0.45
   1  -3   4    1.62    0.40
  -1  -3  -4    2.15    0.42
   1  -3   4    1.96    0.32
   1   3  -4    1.64    0.32
   1   3  -4    1.82    0.42
   1   4   4  178.15    6.67
  -1   4  -4  182.57    6.46
   1  -4  -4  183.94    6.66
  -1  -4   4  195.62    6.65
   1   4  -4  162.01    7.06
  -1   4   4  182.78    6.66
  -1  -4  -4  214.51    6.71
   1   4  -4  186.70    6.58
   1   4  -4  184.89    6.54
   1  -4   4  199.49    6.56
   1  -4   4  188.30    6.63
  -1  -5   4    4.64    0.66
  -1   5  -4    3.61    0.49
   1   5   4    3.73    0.75
   1  -5  -4    3.39    0.64
  -1   5   4    3.75    0.63
   1  -5   4    3.72    0.64
   1   5  -4    4.02    0.62
   1   5  -4    3.99    0.60
  -1  -5  -4    4.77    0.69
   1   5  -4    2.86    0.57
   1  -5   4    4.14    0.59
   1  -6  -4   14.10    1.08
  -1   6  -4   14.81    0.91
   1   6   4   13.98    1.11
  -1  -6   4   16.17    1.09
   1  -6   4   14.76    1.10
   1  -6   4   15.95    1.00
  -1  -6  -4   17.08    1.13
  -1   6   4   16.95    1.13
  -1   7  -4    6.86    0.77
  -1  -7   4    7.99    0.91
   1  -7  -4    7.82    0.92
   1   7   4    8.84    0.97
  -1   7   4    7.55    0.91
   1  -7   4    7.85    0.84
   1   7  -4    6.85    0.80
  -1  -7  -4    8.31    0.94
   1  -7   4    8.70    0.97
   1  -8  -4   33.60    1.96
   1   8   4   36.41    2.03
  -1   8  -4   35.23    1.74
  -1  -8   4   34.88    1.95
   1   8  -4   36.64    1.84
  -1   8   4   36.95    1.96
   1  -8   4   32.37    1.83
   1  -8   4   35.33    1.97
  -1  -8  -4   36.04    1.89
  -1   9  -4    1.57    0.74
   1   9   4    1.17    0.91
  -1  -9   4    1.41    0.79
   1  -9   4    2.88    0.83
  -1   9   4    2.40    0.91
   1   9  -4    2.70    0.80
   1  -9   4    2.12    0.83
   1  10   4   16.84    1.61
  -1  10  -4   15.27    1.26
  -1  10   4   17.34    1.55
   1  10  -4   16.62    1.49
   1  11   4    9.08    1.47
  -1  11  -4    6.49    1.20
  -1  11   4    7.21    1.36
   1  11  -4    8.13    1.26
   1  12   4   38.34    2.52
  -1  12  -4   38.65    2.15
   1  12  -4   34.49    2.35
  -1  12   4   36.20    2.44
  -1  13  -4    1.14    1.15
   1  13   4    0.07    1.35
  -1  13   4   -1.91    1.35
   1  13  -4    1.42    1.21
  -1  14  -4   12.39    1.75
  -1  14   4    5.19    1.90
   1  14  -4    9.83    1.77
  -1  15  -4    1.51    1.54
   1  15   4    2.43    2.01
   1  15  -4    4.06    1.72
  -1  15   4    1.48    1.79
   1  16   4    8.78    2.23
  -1  16  -4    4.87    1.78
  -1  16   4    3.71    2.02
   1  16  -4    3.58    1.74
   2   0  -4   15.03    0.69
  -2   0   4   14.75    0.68
   2   0  -4   14.41    0.68
  -2   0   4   13.47    0.67
   2  -1  -4  367.54   12.39
  -2  -1   4  345.13   12.39
  -2  -1   4  382.35   12.41
   2  -1  -4  354.85   12.40
  -2   1   4  368.70   12.41
  -2   1   4  373.55   12.41
   2   1  -4  364.42   12.37
   2  -1   4  355.45   12.29
   2   1  -4  368.38   12.42
   2  -2  -4   19.98    0.91
  -2  -2   4   21.11    0.94
   2  -2  -4   19.97    0.98
  -2  -2   4   21.74    0.94
   2   2  -4   21.96    0.94
   2   2  -4   19.56    0.96
   2  -2   4   19.13    0.87
  -2   2   4   20.84    0.94
   2  -2   4   19.98    0.76
  -2  -3   4   64.53    2.42
  -2  -3   4   64.73    2.43
   2  -3  -4   68.98    2.47
   2   3   4   60.45    2.45
  -2   3  -4   61.95    2.19
  -2   3   4   61.85    2.45
   2   3  -4   61.91    2.45
   2   3  -4   61.81    2.37
   2  -3   4   64.51    2.29
  -2   4  -4   41.34    1.50
  -2  -4   4   40.73    1.71
   2  -4  -4   39.01    1.74
   2   4   4   40.50    1.77
   2   4  -4   34.43    1.85
   2  -4   4   41.99    1.61
   2   4  -4   38.77    1.66
   2   4  -4   39.10    1.69
  -2   5  -4   69.14    2.58
   2   5   4   66.71    2.83
   2  -5  -4   73.83    2.86
  -2  -5   4   69.64    2.79
   2   5  -4   69.92    2.73
  -2   5   4   73.54    2.82
   2   5  -4   68.61    2.84
   2  -5   4   68.17    2.70
  -2  -6   4   32.49    1.65
  -2   6  -4   33.85    1.45
   2   6   4   34.72    1.75
   2  -6  -4   32.49    1.63
   2   6  -4   34.69    1.62
   2   6  -4   32.16    1.59
   2  -6   4   33.57    1.57
  -2   6   4   32.90    1.66
   2   6  -4   31.36    1.70
  -2  -7   4   41.81    2.02
   2  -7  -4   42.43    2.05
   2   7   4   41.76    2.03
  -2   7   4   38.25    1.97
   2  -7   4   39.89    2.02
   2   7  -4   43.25    2.03
   2  -7   4   41.06    1.92
   2   7  -4   38.57    1.93
  -2   8  -4   56.25    2.43
   2  -8  -4   54.84    2.64
  -2  -8   4   59.94    2.73
   2   8   4   59.29    2.79
   2  -8   4   58.66    2.73
   2   8  -4   59.71    2.69
   2  -8   4   59.20    2.65
  -2   8   4   57.98    2.67
   2   9   4    3.63    1.07
  -2   9  -4    3.68    0.81
  -2   9   4    3.32    0.95
   2   9  -4    4.97    0.98
   2  -9   4    4.24    0.91
   2  -9   4    3.86    0.91
   2  10   4    9.82    1.49
  -2  10  -4    9.40    1.02
   2  10  -4   11.66    1.43
  -2  10   4   11.20    1.33
  -2  11  -4    8.97    1.22
   2  11   4   11.86    1.70
   2  11  -4    9.86    1.58
  -2  11   4   10.33    1.59
  -2  12  -4   22.55    1.66
   2  12   4   25.31    2.13
   2  12  -4   26.56    2.08
  -2  12   4   23.62    2.01
  -2  13  -4    2.10    1.11
   2  13   4    1.39    1.39
  -2  13   4   -0.68    1.24
   2  13  -4    0.08    1.23
  -2  14  -4    2.47    1.31
   2  14   4    4.71    2.12
  -2  14   4    6.02    1.69
   2  14  -4    5.20    1.65
  -2  15  -4    2.05    1.42
   2  15   4    5.04    1.99
  -2  15   4    4.24    1.75
   2  15  -4    1.42    1.58
  -2  16  -4    8.40    1.90
   2  16   4    8.63    2.31
  -2  16   4    4.16    1.82
   2  16  -4    6.51    2.14
  -3   0   4  193.93    6.65
  -3   0   4  192.92    6.66
   3   0  -4  186.85    6.64
   3   0  -4  192.62    6.64
   3  -1  -4  368.26   12.59
  -3  -1   4  378.02   12.60
  -3  -1   4  377.64   12.64
   3  -1  -4  339.28   12.68
   3   1  -4  365.29   12.60
  -3   1   4  372.84   12.61
   3  -1   4  389.66   12.65
  -3  -1  -4  385.70   12.54
  -3   1   4  350.48   12.61
   3   1  -4  366.75   12.61
   3  -2  -4   44.18    1.66
  -3  -2   4   39.22    1.69
   3  -2  -4   40.81    1.70
  -3  -2   4   43.11    1.68
   3   2  -4   42.74    1.70
   3  -2   4   42.06    1.51
  -3   2   4   41.08    1.70
  -3   2   4   40.60    1.67
  -3  -2  -4   42.00    1.59
   3  -3  -4  147.24    5.34
  -3  -3   4  147.32    5.34
  -3   3  -4  142.42    5.07
  -3  -3   4  157.28    5.32
   3  -3   4  146.51    5.15
  -3   3   4  153.51    5.34
   3   3  -4  148.91    5.29
  -3  -3  -4  149.43    5.26
  -3  -4   4   59.87    2.35
  -3   4  -4   58.62    2.12
   3  -4  -4   62.77    2.42
   3  -4   4   57.56    2.30
   3   4  -4   57.83    2.32
   3   4  -4   57.59    2.43
  -3  -4  -4   56.15    2.33
   3   5   4    4.01    0.67
  -3   5  -4    3.67    0.45
  -3  -5   4    4.85    0.68
   3  -5  -4    4.19    0.69
   3   5  -4    3.86    0.69
   3   5  -4    4.16    0.67
  -3   5   4    3.79    0.64
   3   5  -4    3.59    0.67
   3  -5   4    4.07    0.57
  -3  -5  -4    4.87    0.71
  -3   6  -4    5.01    0.55
   3   6   4    6.47    0.86
  -3  -6   4    4.59    0.76
   3  -6  -4    5.13    0.78
   3   6  -4    4.71    0.72
  -3  -6  -4    5.98    0.86
   3  -6   4    5.34    0.64
   3   6  -4    4.65    0.79
   3   6  -4    4.86    0.74
  -3   6   4    5.24    0.76
   3  -7  -4   24.78    1.59
   3   7   4   29.22    1.69
  -3  -7   4   26.61    1.56
   3   7  -4   28.18    1.61
  -3   7   4   28.45    1.50
  -3  -7  -4   24.72    1.57
   3  -7   4   29.40    1.50
   3   7  -4   30.58    1.62
  -3  -8   4    4.33    0.95
   3   8   4    5.29    1.08
   3  -8  -4    5.34    0.98
  -3   8  -4    6.04    0.78
   3   8  -4    6.00    0.99
   3  -8   4    4.83    0.87
  -3   8   4    4.91    0.96
   3   8  -4    6.24    1.05
  -3  -8  -4    6.13    1.02
  -3   9  -4   14.02    1.12
   3   9   4   16.06    1.49
  -3   9   4   14.28    1.37
   3   9  -4   14.37    1.44
   3   9  -4   14.75    1.38
  -3  -9  -4   17.40    1.36
   3  -9   4   16.91    1.29
   3  10   4    5.19    1.28
  -3  10  -4    5.11    0.94
  -3  10   4    3.73    1.09
   3  10  -4    5.45    1.17
  -3  11  -4   26.68    1.68
   3  11   4   25.76    2.08
  -3  11   4   27.46    1.92
   3  11  -4   26.98    1.94
  -3  12  -4    4.81    1.12
   3  12   4    4.45    1.54
   3  12  -4    8.22    1.47
  -3  12   4    8.14    1.58
  -3  13  -4    1.85    0.98
   3  13   4    1.47    1.49
   3  13  -4    1.03    1.29
  -3  13   4    3.27    1.52
  -3  14  -4    1.58    1.15
   3  14   4    1.59    1.66
  -3  14   4    1.18    1.56
   3  14  -4    0.23    1.38
   3  15   4    6.07    2.28
  -3  15  -4    9.21    1.70
  -3  15   4    8.98    1.90
   3  16   4    4.03    2.20
  -3  16  -4    0.95    1.56
  -3  16   4   -0.09    2.08
   3  16  -4    3.41    1.95
   4   0  -4  149.90    5.24
  -4   0  -4  144.35    5.03
  -4   0   4  153.91    5.24
  -4   0   4  139.04    5.26
   4   0  -4  152.80    5.25
   4   0   4  149.99    5.03
   4  -1  -4   96.00    3.31
   4   1   4   83.74    3.12
   4  -1  -4   87.10    3.26
  -4  -1   4   93.14    3.29
  -4  -1   4   86.86    3.32
   4   1  -4   94.88    3.32
  -4   1   4   93.45    3.30
   4  -1   4   84.72    3.09
  -4  -1  -4   88.20    3.10
   4   1  -4   91.13    3.30
  -4   1   4   92.08    3.32
   4  -1   4   86.91    3.16
   4  -2  -4   56.12    2.09
  -4  -2   4   49.03    2.06
  -4  -2   4   53.84    2.04
  -4   2   4   49.85    2.06
   4  -2   4   50.13    1.89
  -4  -2  -4   50.16    1.91
  -4   2   4   51.23    2.04
   4   2  -4   54.08    2.08
  -4  -3   4  122.65    4.19
   4  -3  -4  119.26    4.24
  -4   3  -4  109.29    3.96
   4  -3   4  109.72    4.04
   4   3  -4  113.03    4.20
  -4  -3  -4  118.44    4.12
  -4   3   4  112.63    4.23
   4  -4  -4    7.17    0.72
  -4   4  -4    6.90    0.46
  -4  -4   4    6.97    0.66
   4  -4  -4    7.19    0.60
  -4  -4  -4    6.58    0.66
   4   4  -4    5.87    0.68
   4   4  -4    8.29    0.72
  -4   4   4    8.24    0.70
   4  -4   4    6.99    0.56
  -4  -5   4   27.05    1.35
   4  -5  -4   23.71    1.35
   4   5   4   25.06    1.39
  -4   5  -4   25.53    1.10
   4  -5   4   24.81    1.23
  -4   5   4   27.08    1.37
   4   5  -4   22.35    1.40
  -4  -5  -4   25.81    1.33
   4   5  -4   26.59    1.35
   4   6   4   12.18    1.06
   4  -6  -4   12.48    1.03
  -4  -6   4   12.81    0.99
  -4   6  -4   12.44    0.75
   4   6  -4   12.61    1.02
   4   6  -4   12.13    0.99
   4  -6   4   11.79    0.91
   4   6  -4   12.12    1.07
  -4   6   4   10.85    0.97
  -4  -6  -4   12.33    1.01
   4  -7  -4   75.71    3.26
  -4  -7   4   78.35    3.22
   4   7   4   79.17    3.35
   4   7  -4   74.18    3.30
   4  -7   4   76.07    3.13
  -4  -7  -4   79.53    3.27
   4   7  -4   71.36    3.16
  -4   7   4   80.88    3.21
   4   7  -4   75.16    3.25
   4  -8  -4    7.54    1.04
   4   8   4    9.83    1.34
  -4  -8   4   10.64    1.13
  -4   8  -4    9.24    0.85
  -4   8   4    8.35    1.04
   4   8  -4    9.57    1.11
   4  -8   4    8.21    1.08
   4   8  -4    8.49    1.12
  -4  -8  -4    8.77    1.12
  -4   9  -4    9.68    1.02
   4   9   4   10.31    1.34
   4  -9   4   10.21    1.05
   4   9  -4   10.35    1.17
  -4   9   4   11.54    1.24
   4   9  -4   11.29    1.44
  -4  -9  -4   11.67    1.20
   4  10   4    6.73    1.42
  -4  10  -4    7.08    1.00
  -4  10   4    9.08    1.29
   4  10  -4    7.74    1.34
  -4  11  -4   15.99    1.34
   4  11   4   12.78    1.48
   4  11  -4   13.83    1.61
  -4  11   4   17.35    1.60
  -4  12  -4    2.26    0.98
   4  12   4    2.51    1.44
   4  12  -4    4.72    1.38
  -4  12   4    2.53    1.22
   4  13   4   -0.46    1.38
  -4  13  -4    1.15    1.07
   4  13  -4    0.73    1.35
  -4  13   4    2.19    1.29
   4  14   4    0.20    1.90
  -4  14  -4   -0.55    1.14
  -4  14   4   -0.94    2.58
   4  14  -4   -1.25    1.46
   4  15   4   10.72    2.35
  -4  15  -4    9.71    1.64
  -4  15   4    7.44    1.94
   4  15  -4    8.64    2.20
   4  16   4    4.02    2.24
  -4  16  -4    1.03    1.54
  -4  16   4    2.23    2.19
   4  16  -4    4.65    2.26
   5   0   4   90.64    3.17
  -5   0   4   94.05    3.38
   5   0  -4   90.50    3.37
   5   0  -4   92.57    3.40
   5   0   4   88.03    3.30
  -5   0  -4   92.82    3.16
  -5  -1   4   76.16    3.01
   5  -1  -4   75.68    2.84
   5  -1  -4   71.90    2.91
   5   1   4   72.25    2.64
  -5  -1   4   77.73    2.82
  -5   1   4   75.09    2.81
   5   1  -4   72.31    2.83
  -5  -1  -4   74.04    2.61
   5  -1   4   72.96    2.61
   5  -1   4   74.80    2.71
  -5   1   4   81.64    3.00
   5   1  -4   67.72    2.92
  -5  -2   4    1.25    0.39
   5  -2  -4    2.01    0.48
   5   2   4    2.19    0.35
  -5   2   4    2.57    0.43
   5  -2   4    2.12    0.28
   5  -2   4    1.97    0.35
  -5  -2  -4    2.14    0.31
   5   2  -4    1.88    0.49
   5  -3  -4   44.80    1.85
  -5  -3   4   47.10    2.00
  -5   3  -4   45.74    1.69
   5  -3  -4   48.22    1.96
  -5  -3   4   47.38    1.89
   5  -3   4   41.50    1.82
   5   3  -4   45.65    1.94
  -5  -3  -4   45.08    1.80
  -5   3   4   44.97    1.92
   5   3  -4   43.35    1.93
   5  -4  -4   22.24    1.24
  -5  -4   4   24.09    1.21
  -5   4  -4   22.05    0.98
   5  -4  -4   23.18    1.17
   5   4  -4   21.82    1.23
  -5   4   4   21.79    1.22
   5   4  -4   22.49    1.28
  -5  -4  -4   23.45    1.16
   5  -4   4   23.08    1.09
  -5   5  -4   28.05    1.20
   5  -5  -4   26.96    1.47
   5  -5  -4   27.53    1.39
  -5  -5   4   28.06    1.42
   5  -5   4   31.13    1.36
  -5   5   4   26.59    1.43
   5   5  -4   26.63    1.43
  -5  -5  -4   26.59    1.42
   5   5  -4   26.23    1.50
   5  -6  -4   -0.15    0.57
   5   6   4    0.24    0.56
  -5  -6   4   -0.46    0.51
  -5   6  -4    0.54    0.38
  -5  -6  -4   -0.22    0.58
   5  -6   4    0.71    0.52
  -5   6   4   -0.10    0.53
   5   6  -4   -0.06    0.58
   5   6  -4   -0.46    0.56
   5  -7  -4   33.33    1.93
  -5  -7   4   35.43    1.89
   5   7   4   36.96    2.03
  -5   7   4   36.77    1.88
   5   7  -4   39.29    1.95
  -5  -7  -4   34.56    1.89
   5   7  -4   35.79    2.02
   5   7  -4   41.40    2.07
   5  -7   4   38.40    1.85
  -5   8  -4    3.84    0.66
   5   8   4    4.02    1.05
  -5  -8   4    3.50    0.85
   5   8  -4    5.26    1.00
  -5  -8  -4    5.85    1.09
   5   8  -4    3.31    0.98
   5   8  -4    3.95    1.00
  -5   8   4    5.12    0.94
   5  -8   4    4.52    0.91
   5   9   4    3.09    1.11
  -5   9  -4    3.59    0.79
   5  -9   4    3.71    0.84
   5   9  -4    3.77    1.08
  -5   9   4    4.03    1.01
   5  10   4   -0.93    0.92
  -5  10  -4    1.19    0.71
  -5  10   4    0.57    0.96
   5  10  -4    0.31    1.02
  -5  11  -4   23.35    1.52
   5  11   4   20.12    2.01
  -5  11   4   25.61    1.86
   5  11  -4   22.97    1.96
  -5  12  -4    2.55    0.96
   5  12   4    6.18    1.67
  -5  12   4    2.49    1.25
   5  12  -4    2.32    1.33
  -5  13  -4    0.74    1.02
   5  13   4    6.52    2.05
  -5  13   4    2.60    1.32
   5  13  -4    1.79    1.52
  -5  14  -4    2.24    1.20
   5  14   4    3.36    1.83
   5  14  -4    3.20    2.28
   5  15   4    6.14    2.19
  -5  15  -4    3.54    1.52
   5  15  -4    4.57    1.93
  -5  15   4    8.18    1.99
  -5  16  -4   -2.25    1.45
   5  16   4    0.10    2.16
  -5  16   4   -0.11    2.04
   5  16  -4   -2.00    1.97
   6   0  -4   31.06    1.41
   6   0   4   31.49    1.38
  -6   0   4   32.86    1.42
  -6   0  -4   32.44    1.21
  -6   0   4   30.36    1.49
   6   0   4   31.74    1.22
   6   0  -4   31.08    1.46
   6   1   4   55.41    2.17
   6   1   4   52.45    1.99
   6  -1  -4   53.55    2.14
  -6  -1   4   52.68    2.14
  -6  -1   4   56.59    2.23
   6  -1  -4   58.50    2.19
  -6  -1  -4   53.46    1.95
   6  -1   4   53.18    2.08
   6  -1   4   51.49    1.95
   6   1  -4   51.86    2.15
  -6   1   4   52.90    2.21
  -6   1   4   54.62    2.16
   6   1  -4   49.37    2.16
  -6  -2   4    2.07    0.56
  -6   2  -4    1.88    0.38
   6   2   4    1.23    0.36
   6  -2  -4    2.58    0.46
   6  -2  -4    2.73    0.55
  -6  -2   4    2.71    0.50
   6  -2   4    2.06    0.42
  -6   2   4    1.83    0.53
   6   2  -4    1.99    0.55
   6   2  -4    2.43    0.49
   6  -2   4    1.78    0.30
  -6  -2  -4    2.34    0.34
  -6   2   4    2.69    0.49
   6   3   4  118.32    4.39
   6  -3  -4  123.66    4.44
   6  -3  -4  115.25    4.49
  -6  -3   4  123.70    4.61
  -6   3  -4  120.44    4.27
  -6  -3   4  126.89    4.46
   6   3  -4  119.12    4.52
   6   3  -4  120.38    4.52
  -6   3   4  124.97    4.52
   6  -3   4  118.70    4.30
   6  -3   4  120.74    4.35
   6  -4  -4   28.99    1.43
  -6  -4   4   28.07    1.35
  -6  -4   4   23.68    1.50
  -6   4  -4   26.28    1.14
   6  -4  -4   25.73    1.30
   6   4  -4   25.17    1.40
   6   4  -4   26.12    1.44
  -6  -4  -4   27.27    1.29
   6  -4   4   27.31    1.26
  -6   4   4   25.26    1.38
   6  -5  -4    7.86    0.76
  -6   5  -4    6.30    0.60
   6  -5  -4    5.98    0.81
  -6  -5   4    7.21    0.79
  -6   5   4    6.64    0.80
   6   5  -4    6.44    0.91
  -6  -5  -4    7.07    0.75
   6   5  -4    6.62    0.84
   6  -5   4    6.26    0.71
   6  -6  -4    3.88    0.73
   6  -6  -4    2.65    0.66
  -6   6  -4    2.99    0.57
  -6  -6   4    2.45    0.69
  -6   6   4    2.66    0.74
   6   6  -4    3.52    0.80
  -6  -6  -4    4.39    0.80
   6   6  -4    4.16    0.92
   6  -6   4    3.29    0.65
   6  -7  -4   53.43    2.56
   6   7   4   60.09    2.72
   6  -7  -4   55.97    2.48
  -6  -7   4   53.59    2.49
  -6  -7  -4   56.80    2.55
   6   7  -4   53.56    2.54
  -6   7   4   54.65    2.53
   6   7  -4   50.52    2.63
   6  -7   4   56.49    2.44
  -6   8  -4    8.46    0.83
   6   8   4    9.10    1.34
  -6   8   4    7.02    1.06
   6   8  -4    6.68    1.26
   6   8  -4    8.01    1.25
  -6  -8  -4    8.87    1.14
   6  -8   4    9.01    1.17
   6   9   4    7.43    1.24
  -6   9  -4    7.44    0.92
   6   9  -4    7.95    1.34
  -6   9   4    6.70    1.15
   6  10   4    1.10    1.08
  -6  10  -4   -1.02    0.64
   6  10  -4   -0.09    1.04
  -6  10   4    0.25    0.98
  -6  11  -4    9.69    1.23
   6  11   4    9.67    1.78
  -6  11   4   11.54    1.46
   6  11  -4   13.21    1.86
  -6  12  -4   -0.35    0.90
   6  12   4   -0.09    1.38
  -6  12   4    0.03    1.08
   6  12  -4   -0.83    1.26
   6  13   4    2.92    1.74
  -6  13  -4    1.04    1.07
  -6  13   4    0.70    1.27
   6  13  -4    2.89    1.80
   6  14   4    0.45    1.79
  -6  14  -4    3.01    1.30
   6  14  -4    2.50    1.84
  -6  14   4    1.28    1.47
  -6  15  -4    6.61    1.51
   6  15   4    2.96    2.11
   6  15  -4    8.32    2.49
  -6  15   4    7.65    2.02
   6  16   4    6.44    2.40
   6  16  -4    0.09    2.20
  -7   0  -4   58.24    2.08
   7   0  -4   55.63    2.28
  -7   0   4   49.77    2.31
   7   0  -4   61.01    2.37
  -7   0   4   57.03    2.29
   7   0   4   56.85    2.27
   7   0   4   55.51    2.09
   7   1   4   13.24    0.86
   7  -1  -4   12.22    0.89
  -7  -1   4   11.59    0.95
   7   1   4   11.51    0.68
   7  -1  -4   10.94    0.80
  -7  -1   4   12.04    0.84
  -7  -1  -4   12.36    0.64
   7  -1   4   11.40    0.78
  -7   1   4   12.69    0.84
   7   1  -4   11.34    0.90
   7  -1   4   12.40    0.65
   7   1  -4   12.17    0.85
  -7   1   4   11.83    0.92
  -7  -2   4   11.05    0.97
   7  -2  -4   10.65    0.79
   7   2   4   10.40    0.73
   7  -2  -4   11.25    0.83
  -7  -2   4   12.23    0.86
  -7   2  -4   10.13    0.73
   7   2   4   11.33    0.95
   7  -2   4   11.80    0.65
   7   2  -4   11.30    0.87
   7   2  -4   12.48    0.92
   7  -2   4   12.05    0.80
  -7   2   4   11.64    0.84
  -7   2   4   12.86    0.94
  -7  -2  -4   11.80    0.66
  -7  -3   4    3.17    0.57
   7  -3  -4    3.47    0.65
  -7  -3   4    2.21    0.68
   7   3   4    2.44    0.71
  -7   3  -4    2.59    0.45
   7   3   4    1.69    0.45
   7  -3  -4    2.75    0.54
   7   3  -4    3.82    0.63
  -7   3   4    2.23    0.61
   7  -3   4    2.43    0.50
   7  -3   4    2.59    0.39
   7   3  -4    2.54    0.60
  -7  -3  -4    3.40    0.47
  -7  -4   4   28.20    1.46
  -7   4  -4   27.39    1.25
  -7  -4   4   26.67    1.65
   7  -4  -4   30.32    1.54
   7  -4  -4   28.52    1.42
   7   4  -4   28.29    1.57
  -7  -4  -4   29.95    1.36
  -7   4   4   27.06    1.50
   7  -4   4   27.33    1.36
   7   4  -4   28.97    1.54
   7  -5  -4    1.14    0.52
  -7  -5   4    1.74    0.59
  -7   5  -4    1.45    0.45
   7  -5  -4    0.90    0.64
  -7  -5  -4    0.67    0.54
   7   5  -4    1.73    0.68
  -7   5   4    1.51    0.65
   7  -5   4    1.99    0.60
   7   5  -4    0.51    0.65
   7  -6  -4    1.78    0.61
  -7  -6   4    2.20    0.69
   7  -6  -4    1.66    0.69
   7   6  -4    1.80    0.78
   7  -6   4    1.80    0.67
  -7   6   4    1.26    0.66
   7   6  -4    1.15    0.73
  -7  -6  -4    3.46    0.75
   7  -7  -4   15.43    1.20
  -7   7  -4   17.24    1.02
  -7  -7   4   16.32    1.21
  -7  -7  -4   17.59    1.36
   7  -7   4   16.45    1.28
  -7   7   4   17.23    1.30
   7   7  -4   14.75    1.42
   7   8   4   10.09    1.36
   7  -8  -4   12.61    1.14
  -7   8  -4   12.08    0.99
  -7   8   4   10.89    1.21
   7  -8   4   11.29    1.04
  -7  -8  -4   10.53    1.22
   7   8  -4    9.52    1.37
  -7   9  -4    1.48    0.66
   7   9   4    1.51    1.04
   7   9  -4    1.09    1.01
   7   9  -4    0.67    1.00
  -7   9   4    1.17    0.87
   7  10   4    2.68    1.25
  -7  10  -4    0.46    0.75
  -7  10   4    1.51    0.96
   7  10  -4    1.43    1.17
   7  11   4    1.35    1.29
  -7  11  -4    0.36    0.79
  -7  11   4   -0.38    0.97
   7  11  -4    0.43    1.29
  -7  12  -4    4.87    1.08
   7  12   4    5.65    1.69
   7  12  -4    5.82    1.69
  -7  12   4    6.19    1.40
   7  13   4    0.09    1.73
  -7  13  -4   -0.27    1.08
  -7  13   4   -0.60    1.22
   7  14   4   -0.14    1.89
  -7  14  -4    1.85    1.31
  -7  14   4    1.80    1.48
   7  14  -4    6.73    2.02
   7  15   4    1.69    2.19
  -7  15  -4   -0.36    1.48
   7  15  -4    1.45    2.10
  -7  15   4    0.03    1.63
  -8   0   4   89.97    3.47
  -8   0  -4   90.24    3.25
   8   0  -4   91.71    3.54
   8   0   4   88.11    3.27
   8   0   4   98.52    3.50
   8   0  -4   88.13    3.47
  -8   0   4   85.79    3.57
  -8  -1   4   18.67    1.22
   8   1   4   17.52    0.92
   8  -1  -4   17.43    1.08
   8  -1  -4   18.92    1.16
   8   1   4   16.63    1.07
  -8  -1   4   17.29    1.10
   8  -1   4   17.47    0.87
   8   1  -4   18.07    1.13
  -8   1   4   15.71    1.15
   8   1  -4   16.42    1.07
   8  -1   4   19.38    1.09
  -8   1   4   18.90    1.12
  -8  -1  -4   18.29    0.88
   8   2   4    1.44    0.43
  -8   2  -4    1.34    0.49
   8   2   4    1.38    0.59
  -8  -2   4    1.63    0.62
   8  -2  -4    0.95    0.45
   8  -2  -4    0.93    0.57
  -8  -2   4    0.96    0.48
  -8   2   4    1.66    0.61
   8  -2   4    1.47    0.35
   8   2  -4    1.56    0.62
  -8   2   4    1.24    0.50
  -8  -2  -4    1.76    0.38
   8  -2   4    0.92    0.53
   8   2  -4    1.55    0.54
   8   3   4    1.73    0.71
  -8   3  -4    1.01    0.46
   8   3   4    0.49    0.43
   8  -3  -4    1.53    0.49
   8  -3  -4    1.10    0.62
  -8  -3   4    0.18    0.67
  -8  -3   4    1.44    0.51
  -8  -3  -4    1.20    0.40
  -8   3   4    0.72    0.55
   8   3  -4    0.67    0.66
   8  -3   4    1.42    0.40
   8  -3   4    0.45    0.49
   8   3  -4    0.99    0.58
  -8  -4   4   40.96    2.26
   8  -4  -4   41.23    2.03
   8   4   4   48.30    2.22
   8  -4  -4   45.36    2.00
  -8  -4   4   47.27    2.03
  -8   4  -4   46.10    1.86
   8   4   4   43.88    2.00
  -8   4   4   43.66    2.09
  -8  -4  -4   46.47    1.91
   8   4  -4   43.35    2.14
   8  -4   4   45.90    1.99
   8  -4   4   47.32    1.86
   8   4  -4   40.71    2.12
   8   5   4    2.08    0.98
   8  -5  -4    1.60    0.66
   8  -5  -4    2.20    0.68
   8   5   4    1.37    0.64
  -8  -5   4    2.18    0.66
   8  -5   4    2.33    0.53
   8  -5   4    3.01    0.69
   8   5  -4    2.70    0.79
  -8  -5  -4    3.48    0.66
  -8   5   4    2.45    0.75
   8   5  -4    1.90    0.79
   8  -6  -4    2.82    0.68
  -8  -6   4    2.23    0.66
   8  -6   4    2.15    0.68
   8   6  -4    2.10    0.87
  -8   6   4    2.07    0.78
  -8  -6  -4    2.75    0.68
  -8   7  -4    2.25    0.59
   8  -7  -4    1.27    0.70
  -8   7   4    2.46    0.89
  -8  -7  -4    2.22    0.81
   8  -7   4    1.52    0.75
  -8   8  -4   30.00    1.53
   8  -8  -4   28.78    1.72
  -8  -8  -4   28.60    1.79
  -8   8   4   27.75    1.77
   8   8  -4   25.87    1.96
   8   9   4    0.57    1.14
  -8   9  -4    1.31    0.67
   8  -9  -4    1.08    0.85
   8   9  -4    2.49    1.10
  -8   9   4    1.19    0.93
   8   9  -4    1.52    1.13
   8 -10  -4    2.22    0.95
   8  10   4    1.16    1.20
  -8  10  -4    2.39    0.81
   8  10  -4    1.52    1.26
  -8  10   4    1.94    1.04
   8 -11  -4    0.28    1.07
  -8  11  -4    0.36    0.88
   8  11   4    1.05    1.39
  -8  11   4   -0.20    1.03
   8  11  -4    0.11    1.40
   8 -12  -4    2.30    1.25
  -8  12  -4    1.33    0.91
   8  12   4   -0.58    1.77
   8  12  -4   -1.16    1.65
  -8  12   4    2.51    1.44
   8  13   4    1.85    1.86
  -8  13  -4   -1.17    1.05
  -8  13   4    0.55    1.53
   8  13  -4   -2.14    1.83
   8  14   4    3.55    2.00
  -8  14   4    0.63    1.75
   8  14  -4    5.28    2.33
  -8  15  -4   -1.96    3.41
   8  15  -4    1.17    2.28
  -8  15   4   -1.82    1.67
   9   0   4   17.67    1.10
  -9   0   4   15.24    1.09
  -9   0  -4   15.85    0.86
   9   0  -4   16.05    1.18
  -9   0   4   16.32    1.08
   9   0   4   16.57    0.89
   9   0  -4   18.00    1.11
  -9  -1   4   -0.06    0.49
   9  -1  -4    0.25    0.47
   9  -1  -4   -0.20    0.45
   9   1   4    0.00    0.52
   9   1   4    0.46    0.39
  -9  -1   4    0.95    0.61
  -9   1   4    0.69    0.61
   9  -1   4    0.63    0.53
  -9   1   4    0.85    0.57
   9   1  -4    0.24    0.54
   9  -1   4    0.75    0.36
  -9  -1  -4    0.38    0.35
   9   1  -4   -0.60    0.65
   9   2   4    0.96    0.47
   9   2   4    0.68    0.64
   9  -2  -4    1.04    0.50
   9  -2  -4    1.34    0.66
  -9  -2   4    0.32    0.66
  -9  -2   4    1.01    0.53
   9  -2   4    1.13    0.38
  -9   2   4    1.98    0.69
   9  -2   4    1.55    0.58
  -9  -2  -4    1.44    0.41
   9   2  -4    1.42    0.62
   9   2  -4    0.82    0.72
  -9   2   4    0.90    0.52
   9   3   4   -0.56    0.44
   9  -3  -4    0.00    0.46
  -9  -3   4    0.07    0.70
   9   3   4   -0.91    0.64
  -9  -3   4    0.01    0.50
   9  -3  -4   -0.53    0.61
  -9  -3  -4   -0.25    0.40
   9   3  -4   -0.85    0.67
   9  -3   4    0.50    0.36
   9   3  -4   -0.42    0.51
  -9   3   4   -0.88    0.58
   9  -3   4    0.59    0.57
  -9   4  -4   34.56    1.68
   9  -4  -4   39.06    1.80
   9  -4  -4   33.67    1.77
   9   4   4   33.36    1.74
   9   4   4   35.84    1.98
  -9  -4   4   36.44    1.80
  -9   4   4   35.70    1.96
   9  -4   4   36.64    1.59
  -9  -4  -4   36.86    1.64
   9   4  -4   34.21    1.94
   9   4  -4   33.19    1.88
   9  -4   4   37.95    1.78
  -9  -5   4   -0.12    0.55
   9   5   4    0.33    0.67
   9  -5  -4    0.65    0.61
  -9   5   4    0.01    0.78
   9  -5   4    1.33    0.65
   9   5  -4    0.51    0.76
   9  -5   4    0.72    0.50
  -9  -5  -4    1.24    0.57
   9  -6  -4    4.72    0.86
  -9   6  -4    4.48    0.69
   9  -6   4    6.28    0.84
  -9  -6  -4    5.82    0.90
   9  -6   4    5.80    0.97
  -9   6   4    6.46    1.06
   9   6  -4    5.25    1.14
   9  -7  -4   -0.07    0.65
  -9   7  -4    0.34    0.56
  -9  -7  -4    0.02    0.79
   9  -7   4    1.06    0.64
  -9   7   4    0.30    0.80
   9   7  -4   -0.10    0.93
   9  -8  -4    7.70    1.12
  -9   8  -4    5.89    0.86
  -9   8   4    5.90    1.13
  -9  -8  -4    7.49    1.20
   9   8  -4    7.91    1.47
   9  -9  -4   -0.42    0.87
  -9   9  -4   -0.04    0.69
   9   9   4   -1.47    0.94
   9   9  -4   -1.01    1.04
  -9   9   4   -0.82    0.94
  -9  10  -4    6.16    1.01
   9  10   4    8.65    1.67
   9 -10  -4    7.35    1.29
   9  10  -4    3.74    1.52
  -9  10   4    7.08    1.40
  -9  11  -4    0.12    0.85
   9  11   4   -0.77    1.42
   9 -11  -4    1.92    1.12
   9  11  -4    1.00    1.47
  -9  11   4    1.57    1.16
   9 -12  -4    5.33    1.48
   9  12   4    3.41    1.82
  -9  12  -4    3.36    1.11
  -9  12   4    5.22    1.44
   9  12  -4    7.71    2.32
   9  13   4    1.67    1.88
   9 -13  -4    0.43    1.46
   9  13  -4    0.48    1.89
  -9  13   4   -0.33    1.61
   9 -14  -4   -0.25    1.58
   9  14   4    4.91    2.23
  -9  14  -4    0.65    1.90
  -9  14   4    1.63    1.61
   9  14  -4    4.50    2.28
  10   0   4   31.00    1.56
  10   0  -4   27.62    1.67
 -10   0  -4   31.67    1.41
 -10   0   4   31.05    1.78
  10   0   4   32.05    1.71
  10   0  -4   34.14    1.69
 -10   0   4   34.64    1.65
  10  -1  -4    0.33    0.48
  10  -1  -4   -0.24    0.61
 -10  -1   4    0.14    0.64
 -10  -1   4   -0.39    0.50
  10   1   4    0.07    0.62
 -10   1   4   -0.22    0.56
  10   1  -4    0.14    0.49
 -10   1   4    0.61    0.67
  10   1  -4   -0.80    0.72
 -10  -1  -4    0.24    0.38
  10  -1   4   -0.16    0.66
 -10  -2   4    2.06    0.81
 -10  -2   4    1.53    0.61
  10   2   4    2.39    0.55
  10  -2  -4    2.36    0.64
  10   2   4    3.01    0.80
 -10   2   4    2.67    0.79
  10  -2   4    2.19    0.48
  10  -2   4    1.89    0.71
  10   2  -4    2.73    0.73
 -10   2   4    2.94    0.67
 -10  -2  -4    2.91    0.54
 -10   3  -4    5.51    0.82
 -10  -3   4    5.81    1.11
  10   3   4    4.97    0.78
 -10  -3   4    5.55    0.89
  10   3   4    5.75    0.90
  10  -3  -4    6.59    0.89
 -10   3   4    4.84    0.92
  10  -3   4    5.25    0.64
  10  -3   4    8.13    1.02
  10   3  -4    5.66    0.93
 -10  -3  -4    4.65    0.69
  10  -4  -4   32.16    1.70
 -10   4  -4   32.10    1.57
  10   4   4   31.60    1.74
 -10  -4   4   31.64    1.65
 -10   4   4   33.36    1.87
  10   4  -4   32.38    1.89
 -10  -4  -4   33.30    1.58
  10  -4   4   34.40    1.76
  10  -4   4   33.53    1.56
  10  -5  -4   -0.41    0.59
 -10   5  -4   -0.20    0.51
  10   5   4    1.13    0.76
  10   5  -4   -0.36    0.79
 -10   5   4    0.93    0.81
 -10  -5  -4    0.43    0.61
  10  -5   4    0.44    0.52
  10  -5   4   -0.27    0.62
  10  -6  -4    1.70    0.73
 -10   6  -4    1.98    0.63
  10   6  -4    2.25    1.01
 -10   6   4    3.10    0.97
 -10  -6  -4    2.70    0.74
  10  -6   4    2.41    0.68
 -10   7  -4    0.21    0.62
  10  -7  -4    0.87    0.74
  10   7  -4    0.68    1.01
  10  -7   4    0.11    0.64
 -10   7   4   -0.14    0.81
 -10  -7  -4    0.78    0.77
 -10   8  -4    2.05    0.74
  10  -8  -4    4.09    1.01
  10   8  -4    3.78    1.36
 -10   8   4    3.92    1.06
  10  -8   4    3.11    0.82
  10  -9  -4   -0.13    0.87
 -10   9  -4    0.76    0.75
 -10   9   4    1.51    1.05
  10  -9   4    1.83    0.89
  10   9  -4    1.15    1.33
 -10  10  -4   -0.15    0.78
  10  10   4   -0.10    1.36
  10 -10  -4    2.07    1.10
  10  10  -4    2.18    1.41
 -10  10   4   -0.01    1.21
  10 -10   4    0.21    0.89
  10  10  -4    0.33    1.56
  10  11   4   -1.68    1.51
 -10  11  -4    0.19    0.88
  10 -11  -4   -2.63    1.68
 -10  11   4   -1.53    1.21
 -10  12  -4    1.13    1.07
  10  12   4    1.38    1.85
  10 -12  -4    1.57    1.41
  10  12  -4    0.00    1.71
 -10  12   4    1.35    1.52
  10 -13  -4    4.80    1.53
 -10  13  -4   -2.56    1.36
  10  13   4    0.33    2.11
 -10  13   4   -1.72    1.54
  10  13  -4   -0.79    2.03
  10  14   4    0.86    2.28
  10 -14  -4    2.37    1.68
 -10  14   4    1.08    1.86
  10  14  -4    1.14    2.23
  11   0  -4    4.13    0.81
  11   0   4    2.68    0.55
 -11   0  -4    2.52    0.53
 -11   0   4    2.65    0.87
 -11   0   4    2.57    0.72
  11   0   4    2.75    0.76
  11   1   4    1.86    0.75
 -11  -1   4    2.66    0.69
 -11  -1   4    2.80    0.90
  11   1   4    1.94    0.53
  11  -1  -4    3.15    0.75
  11  -1   4    2.77    0.53
  11  -1   4    1.57    0.82
 -11   1   4    1.56    0.68
  11   1  -4    3.51    0.80
 -11  -1  -4    3.40    0.57
 -11   1   4    2.64    0.87
  11   2   4   -0.41    0.51
 -11  -2   4    0.02    0.61
  11  -2  -4    0.48    0.66
 -11  -2   4    0.89    0.81
  11  -2   4    0.51    0.43
 -11   2   4    0.77    0.63
 -11   2   4   -0.08    0.71
 -11  -2  -4    0.10    0.44
  11   2  -4    1.65    0.78
  11  -3  -4    4.07    0.79
 -11  -3   4    2.47    1.02
  11   3   4    4.49    0.80
 -11   3  -4    3.13    0.81
  11   3  -4    3.12    0.88
 -11  -3  -4    3.12    0.64
  11  -3   4    2.15    0.69
  11  -3   4    3.55    0.61
 -11   3   4    3.81    0.95
  11  -4  -4   12.37    1.18
  11   4   4   11.25    1.20
 -11   4  -4   12.79    1.10
  11  -4   4   13.48    1.28
 -11   4   4   13.03    1.28
  11   4  -4   10.10    1.28
 -11  -4  -4   11.96    1.01
  11  -4   4   12.32    0.97
  11  -5  -4    2.99    0.79
 -11   5  -4    2.94    0.76
  11   5   4    2.33    0.85
  11  -5   4    2.07    0.61
 -11   5   4    4.97    1.12
 -11  -5  -4    2.59    0.74
  11   5  -4    1.77    0.97
  11   6   4   -0.81    0.80
 -11   6  -4    0.15    0.65
  11  -6  -4    0.61    0.75
 -11  -6  -4   -0.19    0.75
 -11   6   4    0.11    0.86
  11  -6   4    0.32    0.58
  11   6  -4    0.43    1.02
 -11   7  -4    1.56    0.74
  11  -7  -4    1.97    0.92
  11   7  -4    2.20    1.27
 -11   7   4    2.29    0.99
 -11  -7  -4    3.44    0.85
  11  -7   4    2.90    0.83
  11  -8  -4    0.95    0.87
 -11   8  -4    0.51    0.75
  11  -8   4    2.06    0.81
  11   8  -4    1.69    1.27
 -11   8   4    0.71    1.09
  11  -9  -4    1.85    1.04
 -11   9  -4   -0.23    0.77
  11   9  -4    2.83    1.55
 -11   9   4   -0.44    1.15
  11  -9   4    1.07    0.94
  11 -10  -4    3.50    1.18
 -11  10  -4    1.18    0.86
 -11  10   4    1.23    1.22
  11 -10   4    3.05    1.12
  11  10  -4    4.22    1.85
 -11  11  -4    0.28    0.94
  11  11   4    2.06    1.76
  11 -11  -4    1.05    1.23
  11  11  -4    1.40    1.72
 -11  11   4    1.57    1.32
  11 -12  -4    1.62    1.35
 -11  12  -4   -0.64    1.21
  11  12   4   -1.20    1.77
  11  12  -4   -1.04    1.87
  11 -12   4    1.45    1.51
  11  13   4    2.97    2.19
  11 -13  -4    0.02    1.63
  11  13  -4   -1.55    2.13
 -11  13   4    0.86    1.80
  11 -13   4    1.78    1.53
  12   0  -4   32.63    1.78
 -12   0  -4   28.70    1.47
  12   0   4   30.31    1.54
 -12   0   4   30.02    1.92
 -12  -1   4    4.52    1.12
  12  -1  -4    6.40    1.02
  12   1   4    6.62    0.90
  12   1  -4    6.41    1.05
 -12  -1  -4    5.69    0.76
  12  -1   4    6.72    0.81
 -12   1   4    5.82    1.09
 -12  -2   4   -1.08    0.86
  12   2   4   -0.53    0.55
  12  -2  -4    0.41    0.65
  12   2  -4   -0.50    0.77
 -12   2   4   -0.19    0.76
 -12  -2  -4   -0.61    0.51
  12  -2   4   -0.09    0.46
  12   3   4    4.27    0.88
 -12  -3   4    2.74    1.15
  12  -3  -4    4.02    0.85
  12  -3   4    4.79    0.72
 -12   3   4    2.91    0.97
 -12  -3  -4    4.78    0.75
  12   3  -4    3.78    1.06
  12  -4  -4    7.01    1.02
 -12   4  -4    8.79    1.12
  12   4   4    9.07    1.13
 -12  -4  -4    6.97    0.96
 -12   4   4    8.58    1.20
  12   4  -4    8.65    1.35
  12  -4   4    8.80    0.91
  12  -5  -4    2.08    0.81
  12   5   4    2.18    0.93
 -12   5  -4    0.19    0.75
  12   5  -4    0.29    0.96
 -12   5   4    1.51    0.87
 -12  -5  -4    1.24    0.71
  12  -5   4    0.80    0.60
 -12   6  -4   -0.31    0.74
  12   6   4    2.40    1.02
  12  -6  -4    2.81    0.91
 -12   6   4    0.49    1.01
 -12  -6  -4    0.43    0.76
  12  -6   4    0.73    0.63
  12   6  -4   -0.92    0.97
 -12   7  -4    1.12    0.76
  12  -7  -4    0.06    0.89
  12  -7   4    2.77    0.82
  12   7  -4    0.16    1.23
 -12   7   4    1.02    1.02
 -12   8  -4    0.30    0.84
  12  -8  -4    0.63    0.95
  12   8  -4    1.19    1.46
  12  -8   4    3.56    0.95
 -12   8   4    0.95    1.03
  12  -9  -4   -1.38    1.02
 -12   9  -4   -1.82    0.84
  12   9  -4    1.89    1.57
  12  -9   4    1.81    1.00
 -12   9   4    1.50    1.16
  12  10   4    0.39    1.55
  12 -10  -4    1.02    1.16
 -12  10  -4   -1.30    0.91
  12 -10   4   -0.65    1.13
 -12  10   4   -1.71    1.32
  12  10  -4   -0.62    1.69
  12 -11  -4    1.40    1.28
 -12  11  -4    1.79    1.19
  12  11   4    4.01    1.89
 -12  11   4   -0.21    1.57
  12 -11   4   -1.44    1.24
  12  11  -4    1.51    1.87
  12 -12  -4    1.90    1.55
  12  12   4    8.11    2.53
  12  12  -4    0.08    2.13
 -12  12   4    0.80    1.68
  12 -12   4   -0.15    1.55
  12 -13  -4   -2.81    1.66
  12  13   4    1.20    2.37
 -12  13   4   -0.61    1.52
  12  13  -4    4.28    2.49
  12 -13   4    0.22    1.70
  13   0   4    2.78    0.70
 -13   0  -4    1.64    0.67
  13   0  -4    2.88    0.88
 -13   0   4    2.54    0.99
  13   1   4    3.77    0.80
  13  -1  -4    4.17    0.97
 -13  -1   4    3.99    1.15
  13   1  -4    3.72    0.97
 -13   1   4    3.90    1.06
  13  -1   4    4.68    0.77
 -13  -1  -4    3.81    0.74
 -13  -2   4   -0.31    0.97
  13   2   4   -0.21    0.65
  13  -2  -4   -0.07    0.70
  13   2  -4   -0.67    0.79
 -13   2   4   -0.37    0.83
 -13  -2  -4    0.12    0.61
  13  -2   4    1.03    0.54
 -13  -3   4    0.38    1.18
  13  -3  -4    2.28    0.84
  13   3   4    2.41    0.84
  13   3  -4    0.40    0.89
 -13  -3  -4    0.89    0.72
  13  -3   4    1.14    0.62
 -13   3   4    1.46    0.93
  13  -4  -4    0.28    0.76
  13   4   4    0.82    0.92
 -13   4  -4    2.19    0.97
  13  -4   4    0.70    0.63
 -13  -4  -4   -0.45    0.74
 -13   4   4   -0.14    0.91
  13   4  -4   -0.66    0.95
 -13   5  -4    0.24    0.84
  13  -5  -4    0.17    0.83
  13   5   4    1.10    0.97
 -13   5   4    3.45    1.16
 -13  -5  -4    0.69    0.84
  13  -5   4    1.12    0.68
  13   5  -4    0.72    1.19
 -13   6  -4    0.56    0.95
  13  -6  -4    0.32    0.88
  13   6   4    0.45    1.11
 -13   6   4    0.37    0.93
  13  -6   4    0.88    0.73
  13   6  -4    0.72    1.16
 -13   7  -4    3.75    1.01
  13  -7  -4    1.68    1.05
  13  -7   4    1.06    0.85
  13   7  -4   -0.52    1.35
 -13   7   4    1.14    1.01
  13  -8  -4   -1.47    0.90
 -13   8  -4   -0.73    0.89
  13  -8   4   -0.01    0.86
 -13   8   4   -0.68    1.06
  13   8  -4   -0.20    1.42
  13  -9  -4    0.45    1.83
  13  -9   4   -1.05    1.03
  13   9  -4    3.89    2.69
 -13  10  -4   -2.27    1.16
  13 -10  -4   -1.78    1.17
 -13  10   4   -0.29    1.47
  13  10  -4    2.68    2.15
  13 -10   4    0.35    1.13
  13 -11  -4    1.20    1.52
  13  11   4    4.05    2.10
  13  11  -4    1.57    1.79
 -13  11   4   -1.44    1.58
  13  12   4   -2.34    2.23
  13 -12  -4   -3.13    1.59
  13 -12   4    1.02    1.59
  13  12  -4    0.41    2.21
 -13  12   4    0.80    1.78
 -14   0   4   -0.16    1.00
  14   0   4    0.01    0.68
  14   0  -4    0.76    0.87
 -14   0  -4    0.69    0.71
  14  -1  -4   -0.38    0.87
 -14  -1   4    0.43    1.07
  14   1   4    0.38    0.72
  14   1  -4    0.96    0.95
 -14   1   4   -0.66    0.96
  14  -1   4   -0.27    0.64
 -14  -1  -4    1.04    0.70
  14  -2  -4    0.34    0.84
  14   2   4    0.64    0.78
 -14  -2   4   -2.00    1.06
  14   2  -4    1.07    0.89
 -14   2   4   -1.28    0.90
 -14  -2  -4   -0.03    0.72
  14  -2   4    0.67    0.66
  14  -3  -4    2.70    0.97
  14   3   4    2.56    0.98
 -14  -3  -4    2.35    0.84
  14   3  -4    3.18    1.12
 -14   3   4    1.59    1.01
  14  -3   4    2.31    0.73
  14   4   4    2.23    1.08
  14  -4  -4    0.74    0.89
  14   4  -4   -0.85    1.14
  14  -4   4    1.86    0.76
 -14  -4  -4    1.27    0.88
 -14   4   4    0.91    1.05
  14  -5  -4    0.79    0.87
  14   5   4    0.37    1.06
 -14   5  -4    3.22    1.11
 -14   5   4    0.06    1.00
 -14  -5  -4   -0.59    0.92
  14  -5   4    0.23    0.73
  14   5  -4    0.53    1.29
  14  -6  -4    1.89    0.99
 -14   6  -4    1.37    1.05
  14   6   4    2.75    1.29
 -14   6   4    1.35    1.21
  14  -6   4    1.03    0.85
 -14   7  -4    3.27    1.15
  14  -7  -4    2.61    1.12
  14   7  -4   -1.20    1.50
 -14   7   4    2.62    1.21
  14  -7   4    3.51    1.01
 -14   8  -4   -1.91    1.04
  14  -8   4   -0.13    0.93
 -14   8   4   -1.83    1.09
 -14   9  -4    0.54    1.43
  14  -9  -4    1.14    1.18
 -14   9   4    0.54    1.43
  14  -9   4    1.42    1.11
  14   9  -4    0.27    1.87
  14 -10  -4   -1.99    1.30
 -14  10   4    0.61    1.46
  14 -10   4    0.32    1.30
  14  10  -4    0.36    2.10
  14  11   4    2.03    2.25
  14 -11  -4    3.18    1.56
  14  11  -4    0.08    2.07
  14 -11   4    1.43    1.61
 -14  11   4   -1.33    1.63
 -15   0   4    0.53    1.29
  15   0  -4    0.82    0.97
  15   0   4   -0.17    0.78
  15  -1  -4    2.16    0.99
  15   1   4   -0.98    0.80
 -15  -1   4    1.45    1.27
  15   1  -4    0.13    0.98
  15  -1   4   -0.48    0.73
 -15   1   4    0.70    1.09
 -15  -1  -4    1.62    1.01
 -15  -2   4   -0.52    1.25
  15  -2  -4   -0.25    0.88
  15   2   4    0.76    0.88
  15   2  -4    0.23    1.03
 -15   2   4   -0.77    0.97
  15  -2   4    1.19    0.73
 -15  -2  -4    0.77    1.09
  15   3   4   -0.57    1.00
  15  -3  -4   -0.15    0.98
 -15   3   4    3.71    1.31
  15  -3   4    1.81    0.74
  15   3  -4    1.46    1.22
 -15  -3  -4    2.45    1.07
  15   4   4    2.79    1.12
 -15   4   4    0.29    1.21
  15   4  -4   -0.57    1.26
 -15  -4  -4   -1.57    1.13
  15  -4   4    1.05    0.77
  15   5   4    1.36    1.23
  15  -5  -4    0.73    1.04
  15   5  -4   -0.70    1.36
 -15   5   4    2.17    1.19
  15  -5   4    1.16    0.89
  15   6   4    4.83    1.49
  15  -6  -4    0.38    1.15
  15  -6   4    1.60    0.94
 -15   6   4    0.07    1.05
  15   6  -4   -0.70    1.41
 -15   7  -4    0.82    1.28
  15  -7   4    1.74    1.05
 -15   7   4    1.36    1.26
 -15   8  -4    1.80    2.01
  15  -8  -4    0.28    1.32
  15  -8   4    0.37    1.16
 -15   8   4   -0.99    1.42
  15   8  -4   -3.16    1.76
  15  -9  -4   -1.20    1.27
 -15   9   4   -3.14    1.48
  15   9  -4    1.87    2.15
  15  -9   4   -1.12    1.22
  15 -10  -4    0.18    1.54
 -15  10   4   -0.37    1.49
  15 -10   4   -1.51    1.56
  15  10  -4    5.88    2.39
 -16   0   4    1.14    1.34
  16   0   4    1.42    0.95
  16   0  -4   -0.56    1.07
  16  -1  -4   -0.56    0.99
 -16  -1   4    2.25    1.48
  16   1   4   -0.41    0.98
 -16   1   4   -0.72    1.40
  16  -1   4    0.91    0.88
  16   1  -4    1.11    1.12
  16  -2  -4    0.75    1.12
  16   2   4    0.83    1.07
  16  -2   4    0.78    0.89
  16   2  -4    1.98    1.29
 -16   2   4   -0.24    1.38
  16   3   4    0.40    1.18
  16  -3  -4    0.85    1.02
 -16   3   4    1.16    1.39
  16  -3   4   -0.53    0.88
  16   3  -4    2.44    1.40
  16  -4  -4    0.79    1.11
  16   4   4    1.81    1.32
 -16   4   4    2.23    1.25
  16  -4   4    2.53    0.95
  16   4  -4    0.62    1.46
  16  -5  -4    1.67    1.21
  16   5   4   -0.63    1.38
  16   5  -4    1.14    1.55
  16  -5   4   -0.14    0.92
 -16   5   4   -0.40    1.27
  16   6   4    3.07    1.54
  16  -6  -4    1.55    1.21
  16  -6   4   -0.07    1.02
 -16   6   4   -1.37    1.22
  16   6  -4    2.98    2.05
  16  -7  -4    1.73    1.34
  16   7  -4   -0.15    1.98
 -16   7   4   -1.00    1.65
  16  -7   4   -0.63    1.06
  16  -8  -4    0.64    1.38
  16   8  -4    3.88    2.16
 -16   8   4   -2.16    1.31
  16  -8   4   -1.40    1.21
  16  -9  -4   -1.03    1.55
 -16   9   4   -1.46    1.74
  16  -9   4    2.22    1.65
  16   9  -4    0.27    2.38
  17   0  -4    0.75    1.23
  17   0   4    1.10    1.05
  17  -1  -4    3.45    1.43
 -17  -1   4    3.38    1.80
  17   1   4    2.74    1.14
 -17   1   4    4.05    3.00
  17   1  -4    0.60    1.34
  17  -1   4    0.28    0.97
  17  -2  -4   -0.63    1.15
  17   2   4    0.06    1.17
  17   2  -4    1.05    1.42
  17  -2   4   -1.38    0.94
  17  -3  -4   -0.65    1.31
  17   3   4    0.07    1.31
  17  -3   4    1.23    0.97
  17   3  -4   -2.06    1.62
  17  -4  -4    1.40    1.43
  17   4   4    1.57    1.46
 -17   4   4    1.49    1.85
  17  -4   4    0.84    1.03
  17   4  -4   -0.83    1.88
  17  -5  -4    1.82    1.38
  17   5   4   -2.32    1.54
  17  -5   4   -0.79    1.09
 -17   5   4    0.21    1.60
  17   5  -4    0.70    1.72
  17   6   4    0.94    1.74
  17  -6  -4   -1.82    1.27
 -17   6   4    2.04    1.69
  17   6  -4   -1.94    1.99
  17  -6   4    0.83    1.13
  17  -7  -4   -0.45    1.36
  17  -7   4    0.12    1.25
  17   7  -4    3.38    2.32
 -17   7   4   -0.55    1.77
  17  -8  -4    0.26    1.62
 -17   8   4   -3.43    1.73
  17  -8   4   -0.13    1.34
 -18   0   4    2.63    2.13
  18   0  -4    0.22    1.41
  18   0   4   -0.27    1.20
  18   1   4    2.98    1.29
  18  -1  -4   -0.04    1.44
  18   1  -4   -0.32    1.60
 -18   1   4    1.62    1.75
  18  -1   4   -1.84    1.09
  18   2   4    1.04    1.31
  18  -2  -4   -1.16    1.45
  18   2  -4    0.14    1.58
 -18   2   4    0.35    1.61
  18  -2   4   -1.11    1.04
  18  -3  -4   -2.70    1.43
  18   3   4   -0.03    1.49
  18  -3   4    0.08    1.11
 -18   3   4   -0.94    1.90
  18   3  -4    0.03    1.91
  18   4   4    0.40    1.66
  18  -4  -4   -3.35    1.33
  18   4  -4   -0.05    1.93
  18  -4   4    1.00    1.16
 -18   4   4   -0.36    1.63
  18  -5  -4   -0.22    1.59
  18   5   4    4.69    1.80
 -18   5   4    0.23    1.63
  18  -5   4    0.28    1.15
  18   5  -4    3.06    2.09
  18   6   4    4.08    1.92
  18  -6  -4    1.50    1.56
  18  -6   4   -1.33    1.22
 -18   6   4    0.81    1.91
  18   6  -4    2.78    2.12
  19   0  -4    4.33    1.86
  19  -1  -4   -3.29    1.60
  19   1  -4    3.53    1.91
 -19   1   4    0.64    2.40
  19  -2  -4    0.29    1.76
 -19   2   4    1.13    2.04
  19   2  -4   -2.29    1.96
  19  -3  -4   -0.30    1.74
  19   3  -4   -4.32    1.94
 -19   3   4    0.64    2.19
   0   0   5    0.56    0.16
   0   0  -5    0.50    0.12
   0   0   5    0.12    0.14
   0   0  -5    0.64    0.17
   0   1   5   -0.07    0.15
   0  -1  -5   -0.11    0.20
   0   1  -5    0.04    0.16
   0  -1   5    0.02    0.12
   0  -1  -5    0.11    0.15
   0  -1   5    0.01    0.16
   0   1   5   -0.06    0.21
   0   2  -5  626.14   22.22
   0  -2  -5  665.09   22.25
   0   2  -5  680.34   22.23
   0  -2   5  643.11   22.20
   0  -2   5  680.47   22.59
   0   2   5  646.77   22.26
   0   3   5    0.13    0.37
   0   3  -5   -0.06    0.21
   0   3  -5    0.29    0.20
   0   3  -5   -0.21    0.28
   0  -3   5    0.09    0.28
   0  -3   5    0.14    0.25
   0  -3   5   -0.35    0.25
   0  -4   5   18.62    0.96
   0  -4  -5   19.10    1.02
   0   4  -5   16.94    0.83
   0   4  -5   15.61    0.80
   0   4  -5   15.43    0.96
   0   4   5   16.53    1.01
   0  -5   5    0.06    0.36
   0  -5   5   -0.72    0.39
   0   5  -5   -0.13    0.34
   0  -5  -5   -0.28    0.44
   0   5  -5   -0.21    0.32
   0   5   5   -0.33    0.37
   0   6  -5  227.28    7.99
   0   6  -5  222.74    8.01
   0  -6  -5  221.43    8.18
   0  -6   5  230.01    8.10
   0   6   5  235.07    8.23
   0  -6   5  228.71    8.16
   0   7   5   -0.77    0.51
   0  -7   5   -0.32    0.59
   0   7  -5    0.07    0.42
   0  -7  -5    0.28    0.60
   0  -7   5    0.38    0.57
   0   8  -5   13.07    1.08
   0  -8  -5   11.84    1.23
   0  -8   5   14.94    1.27
   0   8   5   11.39    1.09
   0  -8   5   14.93    1.20
   0  -9   5    0.53    0.74
   0   9   5   -0.93    0.81
   0  -9   5   -0.58    0.78
   0  10  -5   10.99    1.13
   0  10   5   11.22    1.45
   0  11   5    0.15    0.99
   0  11  -5   -0.53    0.74
   0  12   5    8.62    1.61
   0  12  -5    8.65    1.37
   0  13  -5    0.08    1.22
   0  13   5    0.76    1.32
   0  14  -5    4.98    1.44
   0  14   5    2.26    1.97
   0  15  -5    2.29    1.50
   0  15   5    2.35    1.76
   0  16   5   12.41    2.35
   0  16  -5    7.48    1.98
  -1   0   5   -0.06    0.19
   1   0  -5   -0.06    0.19
  -1   0   5    0.04    0.17
   1   0  -5    0.32    0.20
   1   0   5    0.13    0.10
  -1   0  -5    0.15    0.11
  -1   1  -5   12.68    0.57
   1  -1  -5   13.13    0.61
  -1  -1   5   13.67    0.62
  -1  -1   5   12.86    0.59
   1   1   5   12.52    0.60
   1  -1  -5   12.15    0.65
  -1   1   5   11.88    0.64
  -1   1   5   12.51    0.61
  -1  -1  -5   11.92    0.53
   1   1  -5   12.45    0.62
   1  -1   5   12.97    0.54
   1   1  -5   12.44    0.56
   1  -2  -5  250.68    8.81
   1   2   5  270.67    8.82
  -1  -2   5  261.78    8.78
   1  -2  -5  246.15    8.75
  -1  -2   5  244.90    8.73
  -1   2  -5  249.67    8.75
   1  -2   5  255.01    8.65
   1   2  -5  247.35    8.69
  -1   2   5  264.98    8.83
   1  -2   5  261.27    8.74
   1   2  -5  251.11    8.80
   1  -2   5  262.55    8.71
   1  -3  -5    0.15    0.37
  -1   3  -5    0.58    0.13
  -1  -3   5    0.33    0.29
   1   3   5    0.33    0.36
  -1  -3   5    0.10    0.34
  -1  -3  -5    0.40    0.34
  -1   3   5   -0.22    0.36
   1  -3   5    0.24    0.29
   1   3  -5    0.40    0.27
   1   3  -5    0.35    0.35
   1   3  -5    0.50    0.29
   1  -3   5    0.43    0.25
  -1   4  -5    2.08    0.31
  -1   4  -5    1.50    0.28
   1  -4  -5    1.60    0.50
  -1  -4   5    2.31    0.47
   1   4   5    1.97    0.50
  -1  -4  -5    2.12    0.55
   1   4  -5    2.35    0.46
   1  -4   5    2.67    0.50
   1   4  -5    1.99    0.40
   1   4  -5    2.00    0.38
   1  -4   5    1.83    0.37
  -1   5  -5    3.55    0.47
  -1   5  -5    4.02    0.51
  -1  -5   5    4.89    0.70
   1   5   5    4.04    0.61
   1  -5  -5    5.48    0.76
   1   5  -5    4.34    0.57
  -1   5   5    5.28    0.73
  -1  -5  -5    5.74    0.70
   1   5  -5    4.13    0.58
   1   5  -5    4.89    0.69
   1  -5   5    4.75    0.68
   1  -5   5    4.14    0.58
  -1  -6   5   29.69    1.51
   1   6   5   26.64    1.54
   1  -6  -5   27.06    1.52
  -1   6  -5   27.15    1.27
  -1   6   5   26.03    1.50
   1   6  -5   26.98    1.38
   1  -6   5   29.77    1.45
  -1  -6  -5   29.28    1.54
   1   6  -5   25.01    1.48
   1  -6   5   29.21    1.50
   1   7   5    1.74    0.74
   1  -7  -5    2.64    0.73
  -1  -7   5    2.29    0.69
   1   7  -5    1.64    0.58
   1  -7   5    1.61    0.70
  -1  -7  -5    1.51    0.71
   1   7  -5    2.37    0.64
  -1   7   5    0.28    0.59
   1  -7   5    2.02    0.70
   1   8   5    8.44    1.17
  -1   8  -5    8.41    0.88
   1  -8  -5    8.66    1.17
  -1  -8   5    7.42    1.11
  -1  -8  -5    7.65    1.09
  -1   8   5    9.38    1.16
   1  -8   5    7.63    0.98
   1   8  -5    9.69    1.04
   1   8  -5    9.98    1.06
   1  -8   5    8.68    1.10
  -1   9  -5    2.93    0.79
   1   9   5    4.08    0.95
   1   9  -5    4.32    0.99
   1  -9   5    4.27    0.90
   1   9  -5    6.23    1.17
   1  -9   5    3.28    0.86
  -1   9   5    4.38    1.05
   1  10   5   20.93    1.76
  -1  10  -5   20.90    1.44
   1  10  -5   18.14    1.65
   1  10  -5   20.04    1.55
  -1  10   5   20.50    1.72
  -1  11  -5    1.78    0.93
   1  11   5    3.17    1.15
   1  11  -5   -1.00    1.16
  -1  11   5    0.64    1.01
   1  11  -5    1.79    0.93
   1  12   5    7.14    1.62
  -1  12  -5   11.41    1.44
  -1  12   5    8.57    1.63
   1  12  -5    8.87    1.51
   1  13   5    1.94    1.44
  -1  13  -5    3.35    1.09
  -1  13   5    2.32    1.38
   1  13  -5    1.44    1.19
  -1  14  -5    7.89    1.50
   1  14   5    4.91    1.80
   1  14  -5    7.51    1.67
  -1  15  -5    1.36    1.40
   1  15   5    1.02    2.00
  -1  15   5    2.52    1.79
   1  15  -5    2.73    1.64
  -1  16  -5    3.56    1.76
   1  16   5    4.05    2.11
  -1  16   5    2.24    1.91
  -2   0   5    0.43    0.23
   2   0  -5    0.06    0.20
  -2   0  -5   -0.04    0.05
   2   0   5   -0.01    0.06
   2   0  -5   -0.05    0.24
  -2   0   5    0.14    0.26
  -2  -1   5   26.28    1.04
   2  -1  -5   22.47    1.04
  -2  -1   5   24.81    1.03
   2  -1  -5   24.60    1.02
  -2   1   5   23.41    1.06
   2   1  -5   22.93    0.99
   2   1  -5   23.12    1.04
   2  -1   5   23.48    0.90
  -2   1   5   25.69    1.05
  -2  -2   5  363.51   12.80
   2  -2  -5  379.87   12.81
  -2  -2   5  349.81   12.88
   2  -2   5  373.84   12.75
  -2   2   5  379.79   12.85
   2   2  -5  381.60   12.85
   2   2  -5  398.84   12.78
  -2  -3   5   23.24    1.05
   2  -3  -5   21.57    1.12
  -2  -3   5   23.29    1.09
   2  -3  -5   22.07    1.04
   2   3   5   22.61    1.12
   2  -3   5   22.48    1.04
  -2   3   5   22.55    1.13
   2   3  -5   22.28    1.03
   2  -3   5   21.88    0.90
   2   3  -5   21.71    1.10
  -2   4  -5    2.73    0.27
  -2   4  -5    2.12    0.29
  -2  -4   5    3.91    0.55
   2  -4  -5    3.54    0.61
   2   4   5    3.36    0.67
   2   4  -5    2.90    0.48
   2  -4   5    3.23    0.43
   2   4  -5    2.93    0.44
   2  -4   5    3.27    0.50
  -2   4   5    3.39    0.68
  -2  -5   5  133.63    4.86
   2  -5  -5  133.89    4.93
   2   5   5  140.00    4.96
  -2   5  -5  132.39    4.60
  -2   5   5  135.38    4.90
   2   5  -5  125.32    4.76
   2   5  -5  125.15    5.40
   2   5  -5  123.04    4.89
   2  -5   5  133.05    4.86
   2  -5   5  133.47    4.75
   2   6   5  116.68    4.33
  -2   6  -5  112.37    3.94
   2  -6  -5  103.58    4.23
  -2  -6   5  113.42    4.21
   2   6  -5  108.53    4.10
   2   6  -5  111.11    4.16
   2  -6   5  107.02    4.20
  -2   6   5  109.56    4.23
   2  -6   5  108.84    4.11
   2   6  -5  103.27    4.24
   2  -7  -5    4.75    0.89
  -2  -7   5    6.20    0.89
   2   7   5    6.32    0.94
   2   7  -5    6.93    0.82
   2  -7   5    6.59    0.92
   2  -7   5    5.64    0.76
   2   7  -5    6.39    0.81
  -2   7   5    6.75    0.97
  -2  -8   5    8.04    1.06
   2   8   5    5.83    1.10
  -2   8  -5    5.01    0.70
   2  -8  -5    6.30    1.08
   2  -8   5    7.26    1.04
   2   8  -5    4.46    0.95
   2  -8   5    5.26    0.92
  -2   8   5    5.57    1.01
   2   8  -5    5.96    0.91
   2   9   5   38.23    2.24
  -2   9  -5   38.65    1.84
  -2   9   5   36.24    2.12
   2  -9   5   39.22    2.10
   2   9  -5   40.60    2.15
   2   9  -5   40.65    2.10
   2  -9   5   35.14    2.01
  -2  10  -5    4.90    0.91
   2  10   5    5.66    1.37
   2  10  -5    6.94    1.17
  -2  10   5    5.97    1.17
   2  10  -5    7.47    1.22
   2  11   5   -1.34    1.10
  -2  11  -5   -0.76    0.78
   2  11  -5   -0.17    0.90
  -2  11   5    1.90    1.03
  -2  12  -5    4.31    1.10
   2  12   5    3.66    1.41
   2  12  -5    2.34    1.19
  -2  12   5    1.40    1.27
  -2  13  -5    9.51    1.39
   2  13   5   10.34    1.88
   2  13  -5   10.94    1.68
  -2  13   5    8.48    1.74
   2  14   5   -0.76    1.54
  -2  14  -5    0.60    1.16
   2  14  -5    0.61    1.34
   2  15   5    3.72    1.94
  -2  15  -5    0.07    1.40
  -2  15   5   -0.54    1.64
   2  15  -5    4.04    1.74
   2  16   5   10.09    2.61
  -2  16  -5    6.14    1.67
   2  16  -5    4.50    2.11
  -2  16   5    5.88    2.24
   3   0  -5    0.54    0.29
   3   0  -5   -0.05    0.30
  -3   0   5    0.23    0.32
  -3  -1   5    1.01    0.36
   3  -1  -5    0.28    0.37
  -3  -1   5    0.62    0.33
   3  -1  -5    1.03    0.31
  -3  -1  -5    0.26    0.15
   3   1  -5    1.06    0.34
   3   1  -5    0.64    0.32
  -3   1   5    0.52    0.32
   3  -1   5    0.47    0.15
  -3   1   5    0.72    0.35
   3  -2  -5  267.62    9.22
   3  -2  -5  259.38    9.25
  -3  -2   5  273.82    9.22
  -3  -2   5  259.78    9.24
   3  -2   5  264.42    9.08
   3   2  -5  267.64    9.27
  -3   2   5  266.62    9.24
  -3   2   5  278.12    9.27
  -3  -3   5   30.44    1.40
  -3  -3   5   34.22    1.39
   3  -3  -5   27.55    1.42
   3  -3  -5   30.71    1.42
   3  -3   5   31.11    1.19
   3   3  -5   27.99    1.52
   3   3  -5   33.33    1.39
  -3  -4   5   34.24    1.49
   3   4   5   37.28    1.77
   3  -4  -5   29.76    1.51
   3  -4  -5   29.65    1.42
  -3   4  -5   31.32    1.17
   3  -4   5   32.67    1.33
   3   4  -5   33.68    1.47
   3   4  -5   30.11    1.51
  -3   4   5   32.11    1.51
   3   5   5   22.20    1.24
  -3   5  -5   20.08    0.88
   3  -5  -5   19.50    1.14
  -3  -5   5   20.86    1.17
   3  -5   5   22.66    1.08
   3   5  -5   19.43    1.25
  -3   5   5   18.70    1.11
   3   5  -5   20.66    1.29
   3   5  -5   21.94    1.18
   3  -6  -5   24.21    1.49
   3   6   5   26.93    1.56
  -3   6  -5   27.45    1.19
  -3  -6   5   27.70    1.47
   3   6  -5   27.56    1.47
  -3   6   5   29.17    1.45
   3  -6   5   27.26    1.38
   3   6  -5   26.11    1.40
   3   6  -5   27.16    1.56
  -3   7  -5    3.45    0.62
   3   7   5    3.66    0.89
  -3  -7   5    4.24    0.78
   3  -7  -5    3.66    0.86
   3  -7   5    4.36    0.71
   3   7  -5    5.57    0.91
   3  -7   5    3.61    0.78
  -3   7   5    4.45    0.84
   3   7  -5    4.14    0.87
   3   7  -5    5.12    0.81
  -3  -7  -5    3.85    0.85
   3   8   5    1.99    0.94
  -3  -8   5    2.81    0.84
  -3   8  -5    2.69    0.57
   3  -8  -5    1.68    0.75
   3   8  -5    2.45    0.79
   3   8  -5    3.76    0.95
  -3  -8  -5    4.99    0.94
   3  -8   5    3.60    0.85
  -3   8   5    1.95    0.80
   3  -8   5    2.84    0.86
   3   9   5   31.85    2.07
  -3   9  -5   34.03    1.65
  -3  -9  -5   30.69    1.89
   3  -9   5   31.11    1.85
  -3   9   5   34.73    1.99
   3   9  -5   36.29    1.94
   3  -9   5   31.74    1.89
   3   9  -5   35.87    2.05
  -3  10  -5    2.87    0.79
   3  10   5    2.36    1.21
   3  10  -5    2.67    0.96
  -3  10   5    0.88    0.98
   3  10  -5    3.04    1.00
   3  11   5    8.31    1.55
  -3  11  -5    7.38    1.09
  -3  11   5    9.37    1.39
   3  11  -5    9.12    1.40
   3  12   5    0.92    1.41
  -3  12  -5    1.82    0.98
  -3  12   5    2.92    1.33
   3  12  -5    4.28    1.31
  -3  13  -5   13.17    1.45
   3  13   5   14.36    2.12
   3  13  -5   14.44    1.97
  -3  13   5   13.40    1.81
   3  14   5   -0.31    1.61
  -3  14  -5    1.91    1.21
  -3  14   5   -0.10    1.94
   3  14  -5    2.19    1.67
  -3  15  -5    3.17    1.38
   3  15   5   -0.34    1.83
   3  15  -5    2.11    1.88
  -3  15   5    3.48    1.75
   3  16   5    4.53    2.35
  -3  16  -5    4.14    1.67
  -3  16   5    1.00    1.87
   3  16  -5    3.74    2.06
   4   0  -5    0.32    0.35
   4   0  -5    0.22    0.32
  -4   0   5   -0.15    0.36
  -4   0   5    0.44    0.30
  -4  -1   5   44.23    1.88
   4  -1  -5   44.78    1.85
  -4  -1   5   48.02    1.85
  -4   1   5   46.31    1.85
   4   1  -5   47.27    1.85
  -4   1   5   44.65    1.87
   4  -1   5   45.50    1.61
  -4  -1  -5   47.93    1.62
   4  -1   5   45.02    1.68
   4  -2  -5   13.97    0.85
  -4  -2   5   14.13    0.80
  -4  -2   5   14.84    0.86
   4  -2   5   13.85    0.63
  -4  -2  -5   13.19    0.66
   4   2  -5   14.19    0.83
  -4   2   5   14.16    0.81
  -4  -3   5   47.43    2.04
   4  -3  -5   50.89    2.01
   4  -3  -5   46.82    1.93
  -4  -3   5   48.24    1.96
   4  -3   5   46.67    1.78
   4   3  -5   48.35    2.02
  -4  -3  -5   46.56    1.87
   4   3  -5   49.72    1.99
  -4  -4   5    9.25    0.75
  -4   4  -5    8.74    0.42
   4  -4  -5    9.18    0.80
   4  -4  -5    8.37    0.69
  -4  -4   5    8.01    0.80
   4   4  -5    8.70    0.81
   4   4  -5    9.39    0.81
  -4   4   5    8.24    0.77
  -4  -4  -5    9.90    0.72
   4  -5  -5   85.00    3.40
   4   5   5   96.18    3.57
   4  -5  -5   91.03    3.53
  -4   5  -5   86.59    3.13
  -4  -5   5   90.58    3.45
  -4   5   5   84.30    3.46
   4   5  -5   85.62    3.53
   4  -5   5   86.34    3.30
   4   5  -5   93.73    3.45
  -4  -5  -5   88.00    3.42
  -4   6  -5    4.19    0.50
  -4  -6   5    4.30    0.77
   4  -6  -5    4.76    0.83
   4   6   5    5.20    0.86
  -4  -6  -5    5.05    0.80
   4   6  -5    3.14    0.77
  -4   6   5    3.78    0.76
   4   6  -5    4.95    0.78
   4   6  -5    4.01    0.74
   4  -6   5    4.15    0.60
  -4  -7   5   15.74    1.20
   4   7   5   14.83    1.29
   4  -7  -5   12.83    1.23
  -4   7  -5   13.83    0.86
   4   7  -5   14.59    1.20
   4   7  -5   15.21    1.15
  -4  -7  -5   12.64    1.19
   4   7  -5   14.74    1.25
   4  -7   5   14.19    1.08
  -4   7   5   14.14    1.17
  -4  -8   5   10.11    1.07
  -4   8  -5    9.12    0.81
   4   8   5    7.59    1.18
  -4  -8  -5    8.86    1.18
   4   8  -5    8.10    1.08
   4   8  -5    9.38    1.19
  -4   8   5    8.00    1.08
   4   8  -5    9.59    1.12
   4  -8   5    8.69    0.98
  -4   9  -5   59.95    2.32
   4   9   5   52.62    2.78
   4   9  -5   52.24    2.55
   4  -9   5   52.02    2.50
  -4  -9  -5   49.50    2.56
  -4   9   5   53.79    2.62
   4   9  -5   53.39    2.66
   4  10   5    1.10    1.07
  -4  10  -5    1.39    0.73
  -4  10   5    2.25    1.02
   4  10  -5    1.74    1.04
   4  11   5    0.28    1.11
  -4  11  -5   -0.46    0.72
   4  11  -5    2.26    1.13
  -4  11   5    2.76    1.21
   4  12   5    0.17    1.41
  -4  12  -5   -0.47    0.82
   4  12  -5    0.06    1.15
  -4  12   5    1.03    1.19
  -4  13  -5   12.91    1.53
   4  13   5   15.01    2.14
  -4  13   5   13.21    1.82
   4  13  -5   17.78    1.95
  -4  14  -5   -1.10    1.05
   4  14   5   -1.60    1.60
   4  14  -5   -1.24    1.60
  -4  14   5    1.11    1.45
  -4  15  -5    1.60    1.41
   4  15   5    2.81    1.99
   4  15  -5    2.77    1.75
  -4  15   5    2.20    1.79
  -4  16  -5   -2.91    1.55
   4  16   5    1.92    2.11
  -4  16   5   -0.68    1.93
   4  16  -5    3.28    1.94
  -5   0   5    0.55    0.43
   5   0   5   -0.34    0.31
  -5   0   5    0.31    0.27
  -5   0  -5    0.11    0.11
   5   0  -5    0.56    0.39
   5   0   5    0.09    0.13
   5  -1  -5   42.90    1.80
  -5  -1   5   44.31    1.80
   5  -1  -5   45.10    1.83
   5   1   5   41.24    1.59
  -5  -1  -5   43.25    1.55
   5  -1   5   43.37    1.67
   5  -1   5   43.71    1.55
   5   1  -5   42.56    1.83
  -5   1   5   44.12    1.81
   5   1  -5   43.68    1.81
   5  -2  -5   -0.52    0.36
   5  -2  -5    0.27    0.29
  -5  -2   5   -0.23    0.31
   5  -2   5    0.07    0.27
  -5   2   5   -0.03    0.36
   5  -2   5   -0.12    0.16
   5   2  -5    0.11    0.43
  -5  -2  -5   -0.01    0.20
  -5   2   5    0.32    0.34
   5   2  -5    0.02    0.34
  -5  -3   5   67.00    2.49
   5  -3  -5   62.35    2.52
   5  -3  -5   62.61    2.45
  -5  -3   5   60.24    2.55
   5   3  -5   59.90    2.53
   5   3  -5   65.41    2.52
   5  -3   5   57.53    2.36
  -5   3   5   63.65    2.52
  -5  -3  -5   61.25    2.34
  -5  -4   5    0.02    0.50
  -5  -4   5    0.66    0.44
   5  -4  -5    0.09    0.38
  -5   4  -5    0.49    0.22
   5  -4  -5    0.35    0.51
  -5   4   5   -0.10    0.47
   5   4  -5    0.64    0.52
  -5  -4  -5    0.60    0.41
   5  -4   5    0.91    0.37
   5   4  -5    0.42    0.48
   5  -5  -5   36.62    1.75
   5  -5  -5   36.64    1.70
  -5   5  -5   36.37    1.42
  -5  -5   5   36.66    1.72
  -5   5   5   36.63    1.76
   5   5  -5   34.46    1.82
  -5  -5  -5   36.85    1.68
   5   5  -5   36.61    1.74
   5  -5   5   36.60    1.59
   5   6   5   -0.30    0.51
   5  -6  -5   -0.96    0.61
   5  -6  -5    0.11    0.45
  -5  -6   5    0.34    0.54
  -5   6  -5    0.07    0.34
   5   6  -5   -0.87    0.59
  -5   6   5   -0.60    0.53
   5  -6   5   -0.32    0.46
   5   6  -5   -0.62    0.54
  -5  -6  -5   -0.01    0.55
  -5  -7   5   15.40    1.24
   5   7   5   15.36    1.33
   5  -7  -5   14.24    1.23
  -5   7  -5   13.90    0.86
   5  -7   5   15.53    1.14
  -5   7   5   14.28    1.18
   5   7  -5   13.03    1.16
   5   7  -5   15.97    1.26
  -5  -7  -5   13.35    1.20
   5   7  -5   14.38    1.30
   5   8   5    1.54    0.92
  -5  -8  -5    0.78    0.87
   5   8  -5    1.20    0.87
   5   8  -5    0.60    0.83
  -5   8   5    2.55    0.85
   5  -8   5    1.96    0.71
   5   8  -5    0.83    0.78
  -5   9  -5   10.99    0.92
   5   9   5   12.17    1.46
  -5  -9  -5    8.49    1.26
   5   9  -5   10.28    1.36
  -5   9   5   10.67    1.31
   5  -9   5    9.45    1.17
   5  10   5   -0.53    1.05
  -5  10  -5   -0.67    0.63
  -5  10   5    0.29    0.92
   5  10  -5   -0.97    1.04
  -5  11  -5    4.83    0.96
   5  11   5    7.15    1.48
   5  11  -5    4.97    1.37
  -5  11   5    6.09    1.27
  -5  12  -5    0.33    0.82
   5  12   5   -0.69    1.32
   5  12  -5    0.80    1.37
  -5  12   5    0.65    1.16
  -5  13  -5   10.46    1.42
   5  13  -5   11.24    2.09
  -5  13   5   16.20    1.86
  -5  14  -5    0.86    1.13
   5  14   5    2.37    1.81
  -5  14   5   -0.40    1.51
   5  14  -5    0.54    1.66
   5  15   5    6.86    2.09
   5  15  -5    3.13    2.08
  -5  15   5    2.34    1.72
  -5  16  -5    1.15    2.30
   5  16   5    0.37    2.48
  -5  16   5   -2.83    1.73
   5  16  -5    3.26    2.26
   6   0   5   -0.39    0.36
   6   0  -5    0.32    0.42
   6   0  -5    0.33    0.34
  -6   0   5   -0.55    0.39
  -6   0   5   -0.13    0.34
  -6   0  -5    0.09    0.15
   6   0   5    0.01    0.17
   6  -1  -5   56.49    2.32
   6  -1  -5   60.85    2.38
  -6  -1   5   58.84    2.43
   6   1   5   61.80    2.36
   6   1   5   55.29    2.13
  -6  -1   5   58.58    2.34
  -6   1   5   58.21    2.35
   6  -1   5   60.24    2.24
   6   1  -5   57.87    2.35
   6   1  -5   61.75    2.40
   6  -1   5   56.21    2.09
  -6   1   5   59.97    2.42
  -6  -1  -5   55.64    2.09
   6   2   5   32.00    1.39
  -6  -2   5   36.55    1.56
   6  -2  -5   34.98    1.53
   6  -2  -5   34.66    1.60
  -6  -2   5   31.74    1.62
  -6  -2  -5   35.11    1.34
   6   2  -5   32.63    1.59
   6  -2   5   34.97    1.33
  -6   2   5   34.89    1.63
  -6   2   5   35.06    1.58
   6   2  -5   35.05    1.60
   6  -2   5   32.48    1.41
   6  -3  -5   29.69    1.38
   6  -3  -5   25.37    1.36
  -6  -3   5   28.58    1.51
  -6  -3   5   29.81    1.39
   6   3  -5   27.20    1.44
  -6   3   5   26.86    1.44
   6   3  -5   31.19    1.48
   6  -3   5   26.31    1.18
  -6  -3  -5   29.14    1.24
   6  -3   5   29.38    1.26
  -6   4  -5    6.58    0.45
   6  -4  -5    6.84    0.79
  -6  -4   5    5.72    0.87
   6  -4  -5    4.99    0.64
  -6  -4   5    5.05    0.68
  -6  -4  -5    6.56    0.66
   6   4  -5    5.55    0.79
   6  -4   5    7.26    0.62
   6   4  -5    5.83    0.76
  -6   4   5    5.66    0.64
   6  -5  -5   68.56    2.86
  -6  -5   5   66.36    2.75
  -6   5  -5   66.09    2.45
   6  -5  -5   66.65    2.73
  -6  -5  -5   67.74    2.70
  -6   5   5   64.97    2.78
   6  -5   5   66.58    2.63
   6   5  -5   66.96    2.89
   6   5  -5   65.97    2.80
   6  -6  -5   17.53    1.18
   6  -6  -5   19.25    1.36
  -6   6  -5   19.04    0.95
  -6  -6   5   17.71    1.25
   6   6  -5   18.13    1.28
   6  -6   5   20.17    1.17
   6   6  -5   17.16    1.37
  -6  -6  -5   20.94    1.29
  -6   6   5   16.87    1.26
  -6   7  -5    5.35    0.71
  -6  -7   5    6.77    0.91
   6  -7  -5    6.22    0.89
   6   7   5    6.55    1.10
   6   7  -5    7.32    1.15
   6   7  -5    7.06    0.98
  -6   7   5    6.34    0.99
   6  -7   5    7.07    0.85
  -6  -7  -5    8.04    1.07
   6   8   5   22.25    1.72
   6  -8   5   21.84    1.43
   6   8  -5   19.78    1.63
  -6  -8  -5   20.79    1.64
  -6   8   5   21.82    1.54
   6   8  -5   20.83    1.68
   6   8  -5   22.25    1.66
   6   9   5   19.19    1.75
  -6   9  -5   19.72    1.20
  -6   9   5   19.82    1.55
   6   9  -5   19.39    1.70
   6   9  -5   19.06    1.70
  -6  10  -5    5.13    0.84
   6  10   5    5.65    1.38
   6  10  -5    5.30    1.46
  -6  10   5    3.87    1.12
  -6  11  -5    7.39    1.03
   6  11   5    7.63    1.65
  -6  11   5    7.17    1.46
   6  11  -5    4.86    1.40
   6  12   5    5.34    1.73
  -6  12  -5    3.85    1.02
  -6  12   5    2.81    1.45
   6  12  -5    5.14    1.57
   6  13   5   14.19    2.23
  -6  13  -5   12.42    1.36
   6  13  -5   18.00    2.12
  -6  13   5   14.27    1.81
   6  14   5   -1.31    1.81
  -6  14  -5    0.33    1.10
   6  14  -5    3.14    2.11
  -6  14   5    2.13    1.51
   6  15   5    2.52    2.19
  -6  15  -5    0.56    1.42
  -6  15   5    1.31    1.72
   6  15  -5    3.49    2.07
   7   0  -5    0.26    0.47
  -7   0   5   -0.04    0.50
   7   0  -5    0.64    0.41
  -7   0  -5    0.29    0.19
  -7   0   5    0.37    0.40
   7   0   5    0.13    0.21
   7   0   5    0.15    0.37
   7   1   5    5.14    0.45
  -7  -1   5    5.00    0.66
  -7  -1   5    4.87    0.78
   7  -1  -5    4.97    0.68
   7   1   5    4.64    0.71
   7  -1  -5    4.74    0.61
   7   1  -5    4.70    0.65
  -7   1   5    4.31    0.62
   7  -1   5    4.44    0.58
  -7  -1  -5    4.96    0.39
  -7   1   5    5.17    0.75
   7   1  -5    4.46    0.68
   7  -1   5    4.59    0.39
   7  -2  -5   34.04    1.65
   7   2   5   33.28    1.46
   7   2   5   36.47    1.73
  -7  -2   5   34.23    1.73
   7  -2  -5   34.87    1.59
  -7  -2   5   36.67    1.62
   7   2  -5   33.14    1.64
  -7   2   5   32.05    1.68
  -7   2   5   34.50    1.62
   7  -2   5   35.82    1.52
  -7  -2  -5   35.27    1.38
   7  -2   5   34.83    1.37
   7   2  -5   33.90    1.66
   7   3   5    4.55    0.61
  -7  -3   5    4.57    0.66
   7  -3  -5    4.44    0.63
   7  -3  -5    4.93    0.77
  -7  -3   5    5.53    0.68
   7   3  -5    5.37    0.79
   7  -3   5    4.77    0.48
   7   3  -5    5.70    0.82
  -7   3   5    4.65    0.77
   7  -3   5    5.44    0.61
  -7   3   5    5.59    0.75
  -7  -4   5    0.04    0.65
  -7   4  -5    0.37    0.32
   7  -4  -5   -0.13    0.56
  -7  -4   5    0.87    0.53
   7  -4  -5    0.78    0.48
  -7  -4  -5    0.84    0.43
   7   4  -5    0.02    0.57
   7  -4   5    0.79    0.31
   7   4  -5   -0.69    0.57
  -7   4   5    0.52    0.45
   7  -4   5    1.00    0.47
   7  -5  -5   13.69    1.16
   7  -5  -5   14.96    1.05
  -7  -5   5   14.26    1.06
  -7   5  -5   14.55    0.80
   7  -5   5   14.53    0.98
   7   5  -5   11.84    1.18
  -7   5   5   14.50    1.14
   7   5  -5   14.38    1.14
  -7  -5  -5   13.83    1.02
  -7  -6   5    8.81    0.98
   7  -6  -5    8.32    1.00
  -7   6  -5    9.23    0.69
   7  -6  -5    8.60    0.92
   7   6  -5    9.08    1.05
   7  -6   5    8.93    0.85
  -7   6   5   10.23    1.06
   7   6  -5    7.65    1.14
  -7  -6  -5   10.23    1.02
   7  -7  -5    1.71    0.67
   7   7  -5    1.12    0.92
   7   7  -5    0.50    0.88
  -7  -7  -5    1.16    0.72
   7  -7   5    0.92    0.74
  -7   7   5    2.21    0.82
   7   8   5    1.67    0.84
   7  -8  -5    1.20    0.76
  -7   8  -5    0.89    0.54
   7  -8   5    1.16    0.77
  -7   8   5    1.53    0.85
   7   8  -5    0.68    0.93
  -7  -8  -5    0.73    0.84
   7   9   5    9.51    1.49
   7  -9  -5   12.02    1.26
  -7   9  -5   13.07    1.00
  -7   9   5   12.05    1.34
   7   9  -5    9.63    1.62
   7   9  -5   12.90    1.54
   7  10   5    0.81    1.17
  -7  10  -5    1.24    0.69
   7 -10  -5    1.08    0.91
   7  10  -5    2.51    1.23
  -7  10   5    1.95    1.05
   7  11   5    1.27    1.27
  -7  11  -5   -0.08    0.77
  -7  11   5   -0.48    0.99
   7  11  -5    1.22    1.47
  -7  12  -5    1.11    0.88
   7  12   5    0.38    1.48
   7  12  -5    2.38    1.42
  -7  12   5    1.28    1.24
   7  13   5    4.49    1.90
  -7  13  -5    1.93    1.08
  -7  13   5    3.25    1.71
   7  13  -5    6.12    2.43
   7  14   5    2.00    2.07
  -7  14  -5    1.49    1.15
  -7  14   5    0.31    1.69
   7  14  -5    1.69    2.13
   7  15   5   -2.25    2.06
  -7  15   5    0.21    1.72
   7  15  -5   -1.77    1.96
  -8   0  -5    0.19    0.24
  -8   0   5    0.52    0.47
   8   0   5   -0.06    0.43
   8   0  -5    0.31    0.44
   8   0   5    0.10    0.27
  -8   0   5    0.18    0.55
   8   0  -5    0.30    0.55
  -8  -1   5   16.41    1.10
   8   1   5   17.39    1.11
   8   1   5   15.45    0.86
  -8  -1   5   15.61    1.05
   8  -1  -5   16.80    1.06
   8  -1  -5   17.56    1.14
  -8  -1  -5   17.56    0.80
  -8   1   5   16.16    1.16
   8  -1   5   18.16    1.05
   8   1  -5   17.07    1.14
  -8   1   5   15.68    1.05
   8   1  -5   17.63    1.11
   8  -1   5   16.45    0.81
   8   2   5   52.88    2.34
   8  -2  -5   57.42    2.36
   8  -2  -5   52.60    2.26
  -8  -2   5   52.17    2.42
  -8  -2   5   53.82    2.27
   8   2   5   51.53    2.11
   8   2  -5   55.70    2.38
   8   2  -5   53.12    2.33
   8  -2   5   52.82    2.03
  -8   2   5   49.59    2.35
   8  -2   5   52.17    2.17
  -8   2   5   53.15    2.29
  -8  -2  -5   53.71    2.04
   8   3   5    1.60    0.47
   8  -3  -5    1.23    0.65
  -8  -3   5    0.94    0.51
  -8  -3   5    2.05    0.71
   8   3   5    1.65    0.75
   8  -3  -5    2.13    0.57
  -8   3   5    1.72    0.66
   8   3  -5    1.34    0.67
  -8   3   5    1.00    0.54
  -8  -3  -5    2.35    0.44
   8  -3   5    1.64    0.37
   8  -3   5    2.13    0.56
   8   3  -5    1.15    0.63
   8   4   5   25.55    1.67
  -8  -4   5   27.90    1.72
   8  -4  -5   27.87    1.45
  -8  -4   5   25.37    1.43
   8  -4  -5   26.73    1.56
  -8   4  -5   27.78    1.24
   8  -4   5   25.16    1.36
   8   4  -5   26.40    1.58
   8   4  -5   24.24    1.59
  -8  -4  -5   29.83    1.34
  -8   4   5   27.30    1.57
   8  -5  -5    1.13    0.69
  -8   5  -5    1.17    0.43
   8  -5  -5    1.12    0.59
  -8  -5   5    1.24    0.63
  -8   5   5    1.06    0.72
   8  -5   5    0.41    0.44
   8   5  -5    1.95    0.73
   8   5  -5    1.21    0.79
  -8  -5  -5    1.28    0.58
   8  -5   5    2.35    0.66
  -8   6  -5   29.12    1.31
   8  -6  -5   29.10    1.59
  -8  -6   5   28.06    1.69
  -8   6   5   26.09    1.74
   8   6  -5   27.86    1.82
  -8  -6  -5   28.77    1.58
   8  -6   5   27.22    1.57
   8  -7  -5    3.70    0.83
   8   7  -5    2.98    1.09
  -8   7   5    3.89    0.97
   8  -7   5    4.32    0.94
  -8  -7  -5    3.59    0.90
   8  -8  -5   23.94    1.57
   8   8   5   21.66    1.78
  -8   8  -5   21.82    1.27
   8   8  -5   21.76    1.84
  -8   8   5   21.09    1.59
  -8  -8  -5   22.49    1.56
   8  -9  -5   -0.54    0.76
   8   9   5    0.74    1.05
  -8   9  -5   -0.61    0.60
  -8   9   5    1.49    0.94
   8   9  -5   -0.12    1.04
   8   9  -5    1.91    1.14
   8 -10  -5   18.33    1.60
   8  10   5   17.68    1.93
  -8  10  -5   18.42    1.27
  -8  10   5   17.82    1.64
   8  10  -5   15.74    1.89
   8  10  -5   17.53    1.93
  -8  11  -5    0.91    0.77
   8 -11  -5    0.85    1.03
   8  11   5   -0.43    1.39
   8  11  -5    3.96    1.59
  -8  11   5   -0.43    1.09
   8 -12  -5    9.02    1.52
   8  12   5    6.60    1.90
  -8  12  -5    5.61    1.05
  -8  12   5    7.58    1.53
   8  12  -5   12.11    2.08
   8 -13  -5    3.46    1.35
   8  13   5    0.02    1.73
   8  13  -5    3.31    1.80
  -8  13   5    1.82    1.83
   8  14   5    5.12    2.15
   8 -14  -5    3.46    1.65
  -8  14  -5    3.81    1.68
   8  14  -5    4.76    2.11
  -8  14   5    3.55    1.62
   8 -15  -5    1.70    1.86
   8  15   5    2.10    2.44
  -8  15   5   -2.08    1.94
   8  15  -5    0.68    2.56
   9   0  -5   -0.07    0.67
   9   0  -5   -0.32    0.50
  -9   0   5    0.45    0.65
  -9   0   5   -0.03    0.53
  -9   0  -5    0.23    0.32
   9   0   5    0.03    0.53
   9   0   5    0.44    0.32
   9   1   5    4.97    0.59
   9   1   5    5.08    0.83
  -9  -1   5    5.27    0.77
   9  -1  -5    5.43    0.92
   9  -1  -5    5.48    0.76
  -9  -1   5    4.11    0.88
   9  -1   5    4.55    0.52
  -9   1   5    5.66    0.78
   9   1  -5    5.47    0.81
  -9   1   5    5.35    0.89
   9  -1   5    5.92    0.81
   9   1  -5    5.76    0.92
   9   2   5   18.84    1.08
   9  -2  -5   18.71    1.19
  -9  -2   5   21.09    1.23
   9  -2  -5   18.66    1.30
  -9  -2   5   20.73    1.43
   9   2   5   20.83    1.29
   9   2  -5   18.67    1.35
  -9   2   5   20.02    1.35
   9   2  -5   18.76    1.28
  -9  -2  -5   19.09    0.98
   9  -2   5   19.64    1.20
  -9   2   5   19.84    1.22
   9  -2   5   18.62    0.96
   9  -3  -5    1.13    0.66
  -9  -3   5    0.41    0.77
   9  -3  -5    1.49    0.59
   9   3   5    1.18    0.58
  -9  -3   5    1.43    0.59
   9   3   5    1.93    0.77
  -9  -3  -5    2.11    0.47
   9  -3   5    1.79    0.64
  -9   3   5    2.19    0.76
   9  -3   5    0.87    0.42
   9   3  -5    0.87    0.71
  -9   3   5    0.93    0.63
   9   3  -5    2.62    0.77
   9  -4  -5    4.93    0.77
  -9  -4   5    4.28    0.74
  -9  -4   5    3.37    0.99
  -9   4  -5    3.67    0.62
   9   4   5    4.42    0.71
   9   4   5    3.99    0.93
  -9   4   5    4.76    0.90
   9   4  -5    4.17    0.92
   9   4  -5    4.08    1.01
   9  -4   5    4.65    0.60
   9  -4   5    2.65    0.62
  -9  -4  -5    3.71    0.60
  -9   5  -5    1.93    0.54
   9  -5  -5    2.18    0.67
  -9  -5   5    3.36    0.66
  -9  -5  -5    2.17    0.65
   9   5  -5   -0.26    0.77
   9  -5   5    2.09    0.72
   9  -5   5    1.88    0.55
  -9   5   5    1.92    0.84
   9  -6  -5   13.24    1.13
  -9   6   5   11.44    1.24
   9  -6   5   11.48    1.00
   9   6  -5   11.23    1.34
   9  -6   5   13.56    1.19
  -9  -6  -5   14.66    1.14
   9  -7  -5   -0.68    0.65
  -9   7   5    0.45    0.84
   9  -7   5    1.63    0.73
   9   7  -5   -1.30    0.88
  -9  -7  -5    0.21    0.79
   9  -7   5   -0.23    0.58
  -9   8  -5    5.14    0.70
   9  -8  -5    6.05    1.04
  -9  -8  -5    4.52    1.01
   9   8  -5    7.65    1.45
  -9   8   5    5.45    1.12
  -9   9  -5    0.23    0.63
   9   9   5    0.23    1.12
   9  -9  -5   -0.99    0.83
   9   9  -5    1.15    1.26
  -9   9   5   -0.46    0.97
   9 -10  -5   11.02    1.41
   9  10   5    8.95    1.76
  -9  10  -5    8.51    1.06
  -9  10   5    8.71    1.44
   9  10  -5    9.44    1.76
   9 -11  -5    0.03    1.06
   9  11   5    4.27    1.76
  -9  11  -5    0.21    0.78
  -9  11   5   -1.43    1.04
   9  11  -5   -2.07    1.44
  -9  12  -5    1.02    0.96
   9  12   5    0.68    1.66
   9 -12  -5    1.49    1.23
  -9  12   5    2.90    1.33
   9  12  -5    2.54    2.06
   9  13   5    0.08    1.78
  -9  13  -5   -1.06    1.22
   9 -13  -5   -0.91    1.40
  -9  13   5    0.89    1.44
   9  13  -5   -0.26    1.89
   9 -14  -5    6.79    1.82
   9  14   5    6.59    2.30
   9  14  -5    1.36    2.16
  -9  14   5    0.90    1.62
 -10   0  -5    0.27    0.33
  10   0   5    0.11    0.36
  10   0   5    0.17    0.60
  10   0  -5    0.00    0.54
 -10   0   5    0.77    0.69
 -10   0   5    0.07    0.56
  10  -1  -5    5.55    0.85
 -10  -1   5    5.19    0.86
 -10  -1   5    4.19    0.93
  10   1   5    5.17    0.75
  10   1   5    5.99    0.95
 -10   1   5    4.94    0.82
  10   1  -5    5.70    0.88
 -10   1   5    4.96    0.94
  10  -1   5    5.25    0.80
  10  -1   5    4.95    0.68
 -10  -1  -5    3.82    0.55
  10   2   5   17.20    1.18
 -10  -2   5   14.76    1.37
  10   2   5   17.48    1.26
  10  -2  -5   16.45    1.19
 -10  -2   5   16.56    1.20
  10  -2   5   17.87    1.23
  10   2  -5   16.35    1.28
 -10  -2  -5   18.47    0.97
  10  -2   5   19.52    1.04
 -10   2   5   15.70    1.19
 -10   2   5   17.29    1.34
 -10  -3   5   -0.51    0.82
 -10  -3   5    1.21    0.57
  10   3   5   -0.01    0.63
  10   3   5   -0.45    0.45
  10  -3  -5   -0.24    0.55
  10  -3   5   -0.32    0.35
 -10   3   5   -0.11    0.70
  10   3  -5   -0.37    0.65
 -10   3   5    0.74    0.59
 -10  -3  -5    0.10    0.43
  10  -3   5    0.61    0.68
  10   4   5    8.36    1.00
  10  -4  -5    9.17    0.98
 -10  -4   5    8.33    1.35
 -10  -4   5    8.15    1.01
  10   4  -5    8.85    1.22
 -10  -4  -5    8.26    0.84
  10  -4   5    7.24    0.99
 -10   4   5    7.97    1.13
  10  -4   5    8.94    0.76
  10  -5  -5    6.33    0.93
  10   5   5    5.16    0.95
  10  -5   5    5.82    0.96
 -10   5   5    5.01    1.05
 -10  -5  -5    4.92    0.78
  10   5  -5    5.11    1.11
  10  -5   5    5.25    0.76
  10  -6  -5   11.08    1.11
  10  -6   5    9.77    1.03
  10   6  -5   10.25    1.49
  10  -6   5    8.19    0.91
 -10   6   5    9.71    1.22
 -10  -6  -5    9.14    1.07
 -10   7  -5   -0.87    0.67
  10  -7  -5    0.78    0.76
  10  -7   5   -0.38    0.63
 -10  -7  -5   -0.49    0.82
  10   7  -5   -0.44    0.98
 -10   7   5   -0.48    0.87
  10  -8  -5    0.94    0.93
 -10   8  -5    2.45    0.67
  10  -8   5    3.69    0.83
 -10   8   5    4.75    1.21
  10   8  -5    2.56    1.26
 -10   9  -5    2.07    0.74
  10   9   5    2.82    1.30
  10  -9  -5    0.91    0.92
  10   9  -5    3.29    1.40
 -10   9   5    2.97    1.13
  10  -9   5    3.85    0.91
 -10  10  -5    6.44    0.94
  10  10   5    8.43    1.86
  10  10  -5    8.05    1.94
  10  10  -5    8.93    1.80
 -10  10   5    8.04    1.44
  10  11   5   -0.12    1.50
 -10  11  -5   -1.31    0.82
  10 -11  -5    0.89    1.14
 -10  11   5   -0.20    1.22
  10  12   5    1.70    1.78
 -10  12  -5   -1.07    0.98
  10 -12  -5    1.74    1.37
  10  12  -5    2.84    1.94
  10  13   5    0.29    1.99
  10 -13  -5    1.81    1.61
 -10  13   5    2.85    1.93
  10  13  -5    5.51    2.20
  10 -14  -5    9.30    2.07
  10  14   5    4.87    2.34
  10  14  -5    8.18    2.51
 -10  14   5    2.75    2.06
  11   0   5   -0.41    0.66
 -11   0  -5    0.22    0.42
  11   0  -5    0.18    0.64
 -11   0   5    0.48    0.56
 -11   0   5    0.07    0.71
 -11  -1   5   -0.50    0.67
  11   1   5   -1.30    0.59
 -11  -1   5   -0.32    0.51
  11  -1  -5   -0.27    0.58
 -11   1   5    0.02    0.73
  11  -1   5   -0.72    0.70
  11   1  -5   -0.33    0.67
 -11   1   5   -0.95    0.51
 -11  -1  -5   -0.25    0.41
  11  -2  -5    7.99    0.98
  11   2   5    6.16    0.80
 -11  -2   5    8.58    1.25
 -11  -2   5    7.93    1.04
 -11   2   5    9.61    1.07
  11   2  -5    6.18    1.05
  11  -2   5    6.57    0.67
  11  -2   5    7.58    0.96
 -11   2   5    8.94    1.15
 -11  -2  -5    6.53    0.74
 -11  -3   5    2.62    1.04
  11  -3  -5    2.52    0.73
  11   3   5    3.32    0.76
 -11   3   5    3.32    0.95
  11  -3   5    4.51    0.66
  11   3  -5    2.67    0.92
  11  -3   5    3.54    0.90
 -11  -3  -5    3.20    0.62
  11  -4  -5    4.26    0.84
 -11  -4   5    4.09    1.21
  11   4   5    2.66    0.80
  11  -4   5    3.75    0.64
 -11  -4  -5    3.19    0.67
  11   4  -5    4.26    1.02
  11  -4   5    2.48    0.73
 -11   4   5    4.98    1.05
  11  -5  -5    0.37    0.69
  11   5   5    2.46    0.84
 -11  -5  -5    1.98    0.66
  11   5  -5   -0.21    0.85
  11  -5   5    1.08    0.54
 -11   5   5    1.40    0.95
  11  -6  -5    3.34    0.85
 -11  -6  -5    2.71    0.80
  11  -6   5    2.98    0.74
  11   6  -5    5.19    1.26
 -11   6   5    3.85    1.11
 -11   7  -5   -0.03    0.58
  11  -7  -5    0.57    0.82
 -11   7   5    0.18    0.92
  11   7  -5   -1.68    1.07
  11  -7   5    0.34    0.63
 -11  -7  -5    0.97    0.77
 -11   8  -5    3.97    0.81
  11  -8  -5    1.25    0.96
 -11   8   5    1.77    1.08
  11  -8   5    3.31    0.92
  11   8  -5    2.97    1.39
 -11   9  -5   -1.16    0.72
  11  -9  -5    1.63    1.13
  11   9  -5    1.32    1.53
  11  -9   5    0.22    0.81
 -11   9   5    0.46    1.09
 -11  10  -5    4.99    0.94
 -11  10   5    4.25    1.36
  11 -10   5    7.09    1.22
  11  11   5    1.46    1.77
 -11  11  -5   -0.52    0.94
  11 -11  -5    2.00    1.30
  11 -11   5    0.98    1.17
 -11  11   5    0.88    1.33
  11  11  -5    4.85    2.00
  11  12   5    2.54    1.92
  11 -12  -5   -1.66    1.32
 -11  12   5   -1.07    1.46
  11  12  -5    3.21    2.10
  11  13   5   -3.86    2.00
  11 -13  -5    0.41    1.64
  11  13  -5    2.33    2.31
 -11  13   5   -2.66    1.73
  11 -13   5    1.30    1.43
  12   0   5    0.15    0.47
  12   0  -5    0.06    0.72
 -12   0  -5    0.27    0.48
 -12   0   5    0.28    0.87
  12   1   5    7.25    0.87
  12  -1  -5    7.43    1.08
 -12  -1   5    6.04    1.20
 -12  -1  -5    7.74    0.80
  12  -1   5    7.96    0.81
 -12   1   5    7.76    1.24
  12   1  -5    8.74    1.12
  12  -2  -5   -0.84    0.65
 -12  -2   5    0.13    0.88
  12   2   5   -0.13    0.62
  12  -2   5    0.18    0.47
 -12  -2  -5   -0.57    0.48
 -12   2   5   -1.09    0.75
  12   2  -5   -0.98    0.71
  12  -3  -5    1.81    0.78
 -12  -3   5    2.70    1.07
  12   3   5    0.34    0.67
 -12   3   5    2.47    0.92
  12  -3   5    1.58    0.55
 -12  -3  -5    1.89    0.62
  12   3  -5    1.93    0.99
  12   4   5    1.55    0.82
  12  -4  -5    3.00    0.88
  12   4  -5    1.33    0.94
 -12  -4  -5    1.33    0.69
 -12   4   5    1.07    0.87
  12  -4   5    2.84    0.67
  12  -5  -5    7.26    1.06
  12   5   5    7.85    1.18
 -12   5  -5    8.76    1.02
  12  -5   5    5.94    0.86
 -12  -5  -5    5.37    0.89
 -12   5   5    7.84    1.27
  12   5  -5    7.55    1.30
 -12   6  -5    0.02    0.68
  12  -6  -5    1.41    0.81
  12  -6   5    1.30    0.70
 -12   6   5    1.96    1.01
 -12  -6  -5   -0.34    0.80
  12   6  -5   -0.70    1.05
 -12   7  -5    3.37    0.85
  12  -7  -5    4.14    1.08
  12  -7   5    4.55    0.90
 -12   7   5    6.05    1.40
  12   7  -5    1.63    1.29
  12  -8  -5   -0.30    0.91
 -12   8  -5   -0.23    0.75
 -12   8   5    1.30    1.24
  12   8  -5    0.76    1.43
  12  -8   5    0.32    0.83
  12  -9  -5    3.11    1.19
 -12   9  -5    3.10    0.89
 -12   9   5    3.81    1.48
  12  -9   5    3.48    1.03
  12   9  -5    3.02    1.86
  12 -10  -5    3.75    1.29
 -12  10  -5    1.33    0.99
  12  10   5    5.06    1.68
  12 -10   5    0.70    1.10
 -12  10   5    1.57    1.30
  12  10  -5    6.09    2.09
  12  11   5    2.22    1.96
  12 -11  -5   -1.67    1.22
  12  11  -5    1.42    1.87
 -12  11   5   -1.30    1.31
  12 -11   5   -0.58    1.26
  12 -12  -5   -1.10    1.50
  12  12   5   -0.38    2.10
  12  12  -5   -0.01    2.08
  12 -12   5    0.22    1.39
 -12  12   5   -2.02    1.58
  12 -13  -5    2.53    1.78
  12  13   5    2.64    2.41
 -12  13   5    0.32    1.72
  12 -13   5    2.80    1.83
  12  13  -5    0.15    2.61
 -13   0  -5    0.74    0.55
 -13   0   5   -0.81    0.85
  13   0   5    0.36    0.56
  13   0  -5   -0.02    0.81
 -13  -1   5    1.65    1.03
  13   1   5    0.89    0.63
  13  -1  -5    0.86    0.77
 -13  -1  -5    0.92    0.57
  13  -1   5    0.57    0.56
 -13   1   5    1.57    0.93
  13   1  -5    2.29    0.86
  13   2   5    0.30    0.68
 -13  -2   5    0.08    0.97
  13  -2  -5    0.79    0.74
 -13   2   5    1.15    0.95
  13   2  -5    1.00    0.82
  13  -2   5    0.60    0.56
 -13  -2  -5    0.06    0.57
 -13  -3   5    1.74    1.19
  13  -3  -5    3.31    0.87
  13   3   5    2.37    0.86
  13   3  -5    4.67    1.11
  13  -3   5    2.27    0.65
 -13   3   5    3.20    1.01
 -13  -3  -5    2.75    0.71
  13  -4  -5   -0.33    0.82
  13   4   5   -0.40    0.84
 -13  -4  -5    0.01    0.70
 -13   4   5    0.02    0.91
  13   4  -5    0.29    1.01
  13  -4   5   -0.53    0.57
  13  -5  -5    0.43    0.88
  13   5   5    1.41    0.96
 -13  -5  -5    1.08    0.82
  13  -5   5    0.13    0.64
 -13   5   5    0.93    1.02
  13   5  -5    0.20    1.13
  13  -6  -5    1.78    0.99
 -13   6  -5    3.10    0.96
  13   6  -5    0.68    1.20
 -13   6   5    2.28    1.05
  13  -6   5    1.63    0.75
 -13  -6  -5   -0.31    0.77
 -13   7  -5    0.10    0.84
  13  -7  -5   -1.57    0.96
  13   7  -5   -0.67    1.43
 -13   7   5    0.33    1.01
  13  -7   5    0.03    0.78
  13  -8  -5    0.17    1.07
 -13   8  -5   -1.87    0.87
  13   8  -5   -0.88    1.54
 -13   8   5   -0.27    1.31
  13  -8   5   -0.35    0.88
  13  -9  -5    3.22    1.21
 -13   9  -5    1.55    1.15
 -13   9   5   -0.37    1.25
  13  -9   5    2.39    1.08
  13   9  -5    3.50    1.88
  13  10   5    2.85    1.85
  13 -10  -5   -0.19    1.23
  13  10  -5    1.45    1.94
  13 -10   5    0.71    1.28
  13 -11  -5    0.34    1.52
  13  11   5    0.41    1.92
  13  11  -5    0.98    1.96
  13  11  -5    2.32    2.23
  13 -11   5   -2.17    1.65
 -13  11   5   -2.01    1.64
  13 -12  -5   -2.40    1.53
  13  12   5    3.26    2.35
 -13  12   5    4.50    2.04
  13 -12   5   -1.32    1.63
  13  12  -5   -1.43    2.37
  14   0  -5   -1.54    0.87
  14   0   5   -0.35    0.63
 -14   0   5   -1.10    0.96
  14   1   5    1.04    0.75
 -14  -1   5    2.24    1.14
  14  -1  -5    2.12    0.98
  14   1  -5    1.33    0.95
  14  -1   5    0.38    0.64
 -14  -1  -5    0.72    0.72
 -14   1   5    1.66    1.07
  14   2   5    3.51    0.91
  14  -2  -5    4.53    1.12
 -14  -2   5    4.27    1.37
 -14  -2  -5    4.25    0.84
  14   2  -5    4.37    1.19
 -14   2   5    3.76    1.16
  14  -2   5    3.83    0.79
  14   3   5    2.44    0.94
 -14  -3   5    1.78    1.37
  14  -3  -5    1.17    0.86
  14  -3   5    2.59    0.74
  14   3  -5    0.34    1.07
 -14   3   5    3.16    1.24
 -14  -3  -5    1.65    0.76
  14  -4  -5    0.17    0.94
  14   4   5   -0.75    0.89
 -14  -4  -5   -0.03    0.84
  14   4  -5    0.14    1.21
 -14   4   5    0.96    1.09
  14  -4   5    0.40    0.65
  14   5   5    4.05    1.28
  14  -5  -5    4.23    1.13
 -14   5   5    4.33    1.36
 -14  -5  -5    4.13    1.05
  14   5  -5    5.05    1.52
  14  -5   5    4.18    0.88
  14  -6  -5    0.38    0.99
  14  -6   5    1.97    0.85
 -14   6   5    0.11    1.07
  14   6  -5   -0.03    1.32
  14  -7  -5    1.30    1.11
 -14   7   5    0.58    1.27
  14  -7   5    1.71    0.90
  14   7  -5    2.08    1.54
 -14   8  -5    2.84    1.32
  14  -8  -5   -2.32    1.01
  14  -8   5    0.79    1.00
 -14   8   5    0.07    1.35
  14   8  -5    3.91    1.75
  14  -9  -5    6.12    1.48
  14   9  -5   -0.94    1.97
 -14   9   5    2.23    1.72
  14  -9   5    2.57    1.19
  14 -10   5    0.88    1.29
  14  10  -5    0.71    2.13
 -14  10   5   -1.39    1.65
  14 -11  -5   -1.17    1.47
  14  11   5    3.20    2.28
  14 -11   5   -2.19    1.43
  14  11  -5    0.36    1.98
 -14  11   5   -1.06    1.77
  14  11  -5    8.16    2.51
  15   0   5    1.52    0.82
  15   0  -5   -0.29    1.04
 -15   0   5   -0.79    1.24
  15   1   5    2.91    0.90
  15  -1  -5    2.75    1.14
 -15  -1   5    3.23    1.32
  15  -1   5    2.62    0.81
 -15  -1  -5    0.86    1.24
 -15   1   5    2.74    1.29
  15   1  -5    3.03    1.24
  15   2   5    0.61    0.90
  15  -2  -5    1.35    0.99
 -15  -2   5    0.28    1.33
  15   2  -5    1.32    1.20
  15  -2   5    0.79    0.73
 -15   2   5    0.96    1.05
 -15  -2  -5   -0.46    1.28
  15  -3  -5    1.70    1.10
  15   3   5   -0.54    1.01
  15   3  -5    1.85    1.36
 -15   3   5    1.22    1.12
 -15  -3  -5    1.76    1.42
  15  -3   5    3.12    0.81
  15  -4  -5    0.20    0.97
  15   4   5   -0.71    1.06
  15  -4   5    0.37    0.74
 -15   4   5   -1.82    0.99
  15   4  -5    0.69    1.31
  15   5   5    0.92    1.19
  15  -5  -5   -0.84    1.11
  15   5  -5    0.02    1.34
  15  -5   5    1.98    0.85
 -15   5   5    0.11    1.16
  15  -6  -5    0.91    1.13
  15   6  -5    0.92    1.90
  15  -6   5   -0.92    0.83
 -15   6   5   -1.03    1.28
  15  -7  -5    1.43    1.24
  15   7  -5    1.48    1.74
  15  -7   5   -0.42    0.99
 -15   7   5    0.37    1.58
  15  -8  -5   -0.89    1.25
  15   8  -5    0.16    1.98
  15  -8   5    0.39    1.11
 -15   8   5   -0.74    1.50
  15  -9  -5   -1.47    1.30
 -15   9   5   -2.26    1.35
  15   9  -5    1.50    2.21
  15  -9   5   -1.51    1.23
  15 -10  -5    0.88    1.43
 -15  10   5   -0.31    1.70
  15 -10   5   -0.62    2.54
  15  10  -5    0.83    2.33
  16   0   5   -0.42    0.88
 -16   0   5    2.55    1.36
  16   0  -5   -0.37    1.24
  16   1   5    0.09    0.94
  16  -1  -5    1.82    1.18
 -16  -1   5    0.34    1.38
  16  -1   5   -0.90    0.83
 -16   1   5    0.61    1.29
  16   1  -5    0.85    1.18
  16   2   5    2.13    1.06
  16  -2  -5    2.50    1.23
 -16  -2   5    2.30    1.86
  16  -2   5    0.99    0.88
  16   2  -5    2.87    1.39
 -16   2   5    1.54    1.24
  16  -3  -5    1.38    1.19
  16   3   5    0.76    1.16
  16  -3   5    0.69    0.86
  16   3  -5   -1.44    1.43
 -16   3   5   -0.24    1.13
  16  -4  -5   -1.18    1.08
  16   4   5   -2.27    1.19
  16  -4   5   -0.34    0.80
  16   4  -5    0.09    1.41
 -16   4   5   -0.50    1.26
  16   5   5    0.67    1.42
  16  -5   5    0.28    0.91
  16   5  -5    2.46    1.86
  16  -6  -5    1.80    1.27
  16  -6   5    1.58    1.02
  16   6  -5    5.22    1.74
 -16   6   5    0.64    1.38
  16  -7  -5   -1.05    1.22
  16   7  -5    5.08    2.36
 -16   7   5    0.07    1.28
  16  -7   5   -1.91    1.01
  16  -8  -5   -1.26    1.47
 -16   8   5   -0.27    1.64
  16   8  -5    1.26    2.19
  16  -8   5   -0.40    1.25
  16  -9  -5   -1.33    1.51
  16  -9   5    0.12    1.38
 -16   9   5   -1.09    1.64
  16   9  -5   -3.33    2.32
 -17   0   5    1.58    1.64
  17   0   5   -0.83    1.14
  17   0  -5   -0.33    1.46
 -17  -1   5    1.44    1.89
  17   1   5    0.94    1.17
  17  -1  -5    2.32    1.48
  17   1  -5   -0.47    1.47
 -17   1   5    0.02    1.59
  17  -1   5    0.56    1.08
  17   2   5   -1.16    1.19
  17  -2   5    1.02    0.94
 -17   2   5   -1.44    1.60
  17  -3  -5    0.36    1.21
  17   3   5    1.00    1.32
 -17   3   5    2.23    1.45
  17   3  -5    1.09    1.53
  17  -3   5    1.75    0.99
  17   4   5   -1.70    1.37
  17  -4  -5   -2.12    1.17
 -17   4   5    1.49    1.51
  17  -4   5    0.18    0.98
  17   4  -5   -0.81    1.64
  17   5   5    1.86    1.54
  17  -5  -5    0.86    1.40
  17   5  -5   -0.87    1.85
  17  -5   5   -1.35    1.01
 -17   5   5    0.23    1.40
  17  -6  -5   -1.03    1.32
  17  -6   5    0.00    1.06
  17   6  -5    0.57    1.84
 -17   6   5    3.11    1.81
  17  -7  -5    0.07    1.48
  17   7  -5    1.87    2.26
  17  -7   5    1.13    1.21
 -17   7   5    0.44    1.75
  18   0  -5    2.67    1.64
 -18   0   5    1.14    1.82
  18   0   5    2.80    1.13
  18   1   5    0.17    1.14
  18  -1  -5    0.43    1.53
  18   1  -5    1.68    1.60
 -18   1   5    0.71    1.67
  18  -1   5    0.11    1.06
  18  -2  -5    0.31    1.49
  18   2   5    2.38    1.32
 -18   2   5   -0.54    1.71
  18   2  -5    0.63    1.61
  18  -2   5    3.21    1.09
  18   3   5    2.40    1.43
  18  -3  -5   -1.04    1.53
  18  -3   5   -0.99    1.03
 -18   3   5   -0.32    1.83
  18   3  -5    0.05    1.88
  18   4   5    0.06    1.77
  18  -4  -5    1.05    1.58
  18  -4   5   -0.72    1.42
  18   4  -5    0.97    2.03
 -18   4   5    1.74    1.85
  18  -5  -5    0.90    1.62
  18   5  -5    2.58    1.98
 -18   5   5   -0.48    1.65
  18  -6  -5   -0.34    1.50
 -19   0   5   -0.11    2.20
  19   0  -5    1.74    1.88
  19  -1  -5    1.46    1.89
  19   1  -5    0.52    1.93
 -19   1   5    2.74    2.38
  19  -2  -5    3.32    1.84
  19   2  -5   -3.07    1.84
 -19   2   5    3.20    2.02
   0   0   6   41.29    1.48
   0   0  -6   38.31    1.49
   0   0   6   40.16    1.50
   0   0  -6   40.55    1.41
   0  -1   6    0.22    0.18
   0   1   6   -0.35    0.24
   0  -1  -6   -0.07    0.22
   0  -1   6   -0.18    0.15
   0  -1  -6   -0.07    0.16
   0   1   6   -0.20    0.16
   0   1  -6    0.00    0.20
   0  -2  -6   10.18    0.57
   0   2  -6    9.90    0.62
   0  -2   6   10.66    0.51
   0  -2  -6   11.33    0.67
   0  -2   6   11.03    0.61
   0   2   6    9.60    0.66
   0   3  -6    0.06    0.16
   0  -3   6   -0.24    0.32
   0  -3   6   -0.39    0.23
   0  -3   6    0.20    0.24
   0   3   6   -0.33    0.35
   0   3  -6   -0.22    0.16
   0   3  -6   -0.26    0.31
   0   4  -6   56.48    2.67
   0  -4   6   50.69    2.07
   0  -4  -6   49.03    2.12
   0   4   6   50.48    2.64
   0   4  -6   51.14    1.89
   0   4  -6   50.46    1.91
   0   5  -6    0.11    0.29
   0   5  -6   -0.53    0.31
   0  -5  -6   -0.26    0.47
   0   5   6   -0.61    0.41
   0  -5   6   -0.38    0.40
   0  -5   6   -0.08    0.42
   0  -6   6   13.96    0.95
   0   6   6   14.05    1.10
   0   6  -6   13.54    0.89
   0  -6   6   13.72    1.03
   0  -6  -6   13.55    1.07
   0   6  -6   12.99    0.85
   0   7   6   -0.55    0.58
   0  -7   6   -0.60    0.56
   0   7  -6   -0.23    0.49
   0  -7   6   -0.38    0.58
   0  -7  -6   -1.15    0.59
   0  -8  -6   39.44    2.07
   0   8  -6   38.75    1.89
   0   8   6   39.32    2.18
   0   8  -6   42.39    1.97
   0  -8   6   43.98    2.17
   0  -8   6   42.43    2.12
   0  -9   6   -1.60    0.77
   0   9  -6    0.08    0.80
   0   9   6   -0.59    0.75
   0   9  -6   -0.94    0.62
   0  -9   6   -0.34    0.67
   0  10  -6    1.42    1.02
   0  10   6    0.73    1.04
   0  10  -6    2.07    0.85
   0  11  -6    0.37    0.87
   0  11  -6   -1.26    1.10
   0  11   6   -0.76    1.05
   0  12  -6    4.29    1.30
   0  12   6    5.12    1.46
   0  12  -6    6.83    1.31
   0  13  -6   -0.30    1.09
   0  13   6   -0.43    1.31
   0  14   6    3.95    1.70
   0  14  -6    3.47    1.35
   0  15   6    1.99    1.78
   0  15  -6    1.09    1.47
   0  16   6    2.13    1.96
   0  16  -6    6.37    1.83
   1   0   6  365.29   11.66
  -1   0  -6  325.90   11.54
   1   0  -6  329.77   11.62
   1   0  -6  354.91   11.60
  -1   0   6  335.45   11.63
  -1   0   6  337.92   11.60
  -1  -1   6   62.88    2.19
  -1  -1   6   56.71    2.13
   1   1   6   60.48    2.16
  -1   1  -6   58.57    2.13
   1  -1  -6   59.73    2.19
   1  -1  -6   58.26    2.17
   1  -1   6   60.06    2.11
  -1   1   6   56.35    2.19
   1   1  -6   59.48    2.10
   1   1  -6   59.53    2.20
  -1  -1  -6   57.20    2.09
  -1   1   6   59.72    2.18
  -1  -2   6   25.00    1.03
   1   2   6   23.25    1.07
  -1   2  -6   22.49    1.00
   1  -2  -6   23.30    1.07
   1  -2  -6   22.60    0.99
  -1  -2   6   23.12    0.97
   1  -2   6   21.02    0.80
   1  -2   6   23.78    0.97
   1  -2   6   21.64    0.81
   1   2  -6   23.19    0.91
   1   2  -6   22.83    1.06
  -1   2   6   22.09    1.07
   1   3   6   71.08    2.71
  -1   3  -6   67.17    2.64
   1  -3  -6   73.50    2.72
   1  -3  -6   65.07    2.60
  -1  -3   6   63.45    2.58
  -1  -3   6   71.26    2.64
   1   3  -6   74.37    2.58
  -1   3   6   72.74    2.72
   1   3  -6   68.14    2.52
   1  -3   6   68.15    2.50
   1   3  -6   71.57    2.70
  -1  -3  -6   71.99    2.68
   1  -3   6   72.32    2.63
   1  -3   6   70.72    2.51
   1  -4  -6  195.30    6.88
  -1   4  -6  189.49    6.55
  -1  -4   6  198.97    6.82
  -1   4  -6  186.96    6.54
  -1  -4  -6  196.98    6.85
   1  -4   6  201.37    6.71
   1  -4   6  199.54    6.81
   1   4  -6  180.86    6.70
  -1   4   6  185.63    6.89
   1   4  -6  189.51    6.67
  -1  -5   6    0.82    0.48
   1  -5  -6    1.34    0.55
  -1   5  -6    0.35    0.29
  -1   5  -6    0.30    0.29
   1   5   6    0.28    0.45
  -1  -5  -6    0.56    0.52
  -1   5   6    0.23    0.47
   1  -5   6    0.60    0.46
   1   5  -6    0.70    0.41
   1  -5   6    0.35    0.42
   1   5  -6    0.89    0.48
  -1   6  -6   10.61    0.74
   1   6   6   12.43    1.05
   1  -6  -6    9.89    0.98
  -1  -6   6   11.67    0.96
  -1   6  -6   10.83    0.77
  -1   6   6   10.72    0.99
  -1  -6  -6   10.90    0.97
   1  -6   6   10.42    0.89
   1   6  -6   11.62    0.86
   1   6  -6   11.56    0.98
   1  -6   6   12.42    0.97
  -1   7  -6   29.22    1.37
   1  -7  -6   25.84    1.57
  -1  -7   6   25.71    1.52
   1   7   6   26.27    1.60
  -1  -7  -6   23.50    1.51
   1   7  -6   24.67    1.34
  -1   7   6   26.07    1.48
   1   7  -6   26.22    1.34
   1  -7   6   25.48    1.41
   1  -7   6   24.45    1.49
   1   8   6  101.40    4.25
  -1   8  -6  110.33    3.96
   1  -8  -6   94.58    4.15
  -1  -8   6  102.50    4.15
  -1   8  -6  106.14    3.86
  -1  -8  -6   89.64    4.09
   1   8  -6  104.05    3.98
  -1   8   6   92.89    4.14
   1   8  -6  106.97    3.99
   1  -8   6  106.20    4.07
   1  -8   6  102.95    4.16
  -1   9  -6    3.24    0.77
   1   9   6    3.37    1.08
   1  -9   6    3.95    1.01
  -1   9   6    4.11    1.06
   1   9  -6    2.92    0.83
   1   9  -6    4.50    0.99
   1  -9   6    3.80    0.86
  -1  10  -6   28.11    1.60
   1  10   6   26.20    1.96
  -1  10   6   25.03    1.91
   1  10  -6   26.43    1.70
   1  10  -6   27.77    1.82
  -1  11  -6    5.15    1.34
  -1  11  -6    6.02    1.10
   1  11   6    3.74    1.28
   1  11  -6    6.14    1.13
   1  11  -6    7.98    1.37
  -1  11   6    5.08    1.26
  -1  12  -6   35.30    2.55
   1  12   6   38.09    2.59
  -1  12  -6   40.91    2.20
  -1  12   6   45.54    2.66
   1  12  -6   37.69    2.33
  -1  13  -6   -0.31    1.04
   1  13   6   -1.34    1.28
   1  13  -6    3.16    1.22
  -1  13   6   -1.10    1.18
  -1  14  -6   15.10    1.66
   1  14   6   13.07    2.13
  -1  14   6   11.76    2.05
   1  14  -6   12.96    1.82
   1  15   6    0.73    1.76
  -1  15  -6    0.47    1.34
   1  15  -6    3.24    1.63
  -1  15   6    5.31    1.98
  -1  16  -6    9.95    1.85
   1  16   6   11.02    2.43
   1  16  -6    4.14    1.87
  -1  16   6    3.65    2.01
  -2   0   6  457.20   16.05
   2   0  -6  480.15   16.05
   2   0   6  491.60   16.09
  -2   0   6  453.37   16.06
   2   0  -6  460.64   16.07
  -2   0  -6  494.56   16.10
  -2   1  -6   38.33    1.43
   2  -1  -6   39.82    1.57
  -2  -1   6   39.37    1.55
   2  -1  -6   39.84    1.55
  -2  -1   6   38.57    1.64
  -2  -1  -6   38.37    1.40
   2   1  -6   38.72    1.57
   2   1  -6   38.90    1.50
   2  -1   6   40.01    1.41
  -2   1   6   39.16    1.66
  -2   1   6   39.48    1.58
  -2  -2   6   22.60    1.01
  -2  -2   6   21.78    1.01
   2   2   6   20.42    1.00
   2  -2  -6   21.97    0.98
   2  -2  -6   18.64    1.09
   2   2  -6   21.52    0.95
   2  -2   6   22.11    0.91
  -2   2   6   22.22    1.07
  -2   2   6   22.00    1.00
   2   2  -6   21.75    1.04
  -2  -3   6   11.99    0.74
  -2  -3   6   13.73    0.77
   2  -3  -6   12.83    0.81
   2  -3  -6   12.68    0.83
   2   3   6   13.86    0.85
  -2   3   6   12.03    0.76
   2  -3   6   12.39    0.72
   2   3  -6   13.70    0.93
   2  -3   6   11.75    0.56
   2   3  -6   13.40    0.72
  -2  -4   6   34.93    1.67
  -2  -4   6   40.36    1.72
   2  -4  -6   42.27    1.81
   2  -4   6   38.16    1.55
   2   4  -6   40.50    1.69
   2   4  -6   39.05    1.76
   2  -4   6   41.70    1.71
   2   5   6    7.97    0.79
   2  -5  -6    8.15    0.82
  -2   5  -6    7.66    0.48
  -2  -5   6    8.94    0.79
  -2   5  -6    7.92    0.46
   2   5  -6    7.69    0.71
   2   5  -6    7.68    0.84
   2   5  -6    7.88    0.82
   2  -5   6    8.85    0.67
  -2   5   6    7.84    0.81
   2  -5   6    7.95    0.75
  -2   6  -6    3.67    0.52
  -2   6  -6    3.29    0.47
   2   6   6    2.43    0.73
  -2  -6   6    3.24    0.69
   2  -6  -6    4.20    0.78
   2  -6   6    3.84    0.70
   2   6  -6    3.84    0.73
   2   6  -6    3.35    0.69
  -2   6   6    3.83    0.75
   2  -6   6    3.70    0.59
   2   6  -6    4.20    0.68
   2   7   6    7.22    1.09
   2  -7  -6    7.81    0.97
  -2   7  -6    5.64    0.64
  -2  -7   6    8.25    0.95
  -2   7   6    7.85    0.83
   2   7  -6    7.78    0.90
   2  -7   6    6.29    0.94
   2   7  -6    7.31    0.89
   2  -7   6    6.75    0.87
   2  -8  -6   39.62    2.18
  -2  -8   6   47.26    2.28
   2   8   6   44.23    2.38
   2   8  -6   48.60    2.18
   2   8  -6   50.46    2.20
   2  -8   6   42.00    2.25
   2  -8   6   43.29    2.14
  -2   8   6   46.47    2.32
  -2   9  -6    1.37    0.65
   2   9   6    1.79    0.98
  -2   9   6    1.74    0.94
   2   9  -6    2.08    0.81
   2  -9   6    1.04    0.82
   2   9  -6    2.37    0.88
   2  -9   6    0.48    0.73
   2  10   6   -2.25    0.92
  -2  10  -6   -0.31    0.69
   2  10  -6    0.95    0.89
   2  10  -6    0.47    0.80
  -2  10   6   -0.66    0.83
  -2  11  -6    1.19    0.81
   2  11   6    0.26    1.16
  -2  11   6    1.29    1.05
   2  11  -6   -0.27    0.87
   2  11  -6    1.98    0.92
  -2  12  -6    1.51    0.92
   2  12   6    1.78    1.38
   2  12  -6    0.45    1.02
  -2  12   6    0.61    1.21
   2  13   6    3.80    1.56
  -2  13  -6    1.85    1.01
  -2  13   6   -0.69    1.37
   2  13  -6    2.23    1.21
   2  14   6   -0.08    1.70
  -2  14  -6    0.80    1.25
  -2  14   6    2.99    1.66
   2  14  -6    1.96    1.30
  -2  15  -6    5.75    1.45
   2  15   6    3.85    1.94
  -2  15   6    1.96    1.71
   2  15  -6    0.87    1.66
  -2  16  -6    1.53    1.52
   2  16   6    2.32    2.11
   2  16  -6   -0.36    2.39
  -2  16   6    3.29    2.24
  -3   0   6   21.79    1.01
  -3   0   6   19.77    0.97
   3   0  -6   19.68    0.97
  -3  -1   6  145.79    5.58
  -3  -1   6  162.74    5.59
   3  -1  -6  162.48    5.59
   3  -1  -6  166.22    5.61
   3  -1   6  158.51    5.38
  -3   1   6  162.29    5.61
   3   1  -6  164.05    5.62
  -3   1   6  147.57    5.58
   3   1  -6  157.91    5.65
   3  -2  -6    2.33    0.40
   3  -2  -6    1.78    0.45
  -3  -2   6    1.77    0.38
  -3  -2   6    2.49    0.45
  -3   2   6    1.43    0.45
   3   2  -6    2.01    0.47
  -3   2   6    1.64    0.38
   3  -2   6    2.02    0.28
  -3  -3   6  376.97   11.93
  -3  -3   6  353.05   11.93
   3  -3  -6  344.47   11.96
   3  -3  -6  309.07   11.98
   3  -3   6  354.24   11.83
   3   3  -6  322.74   12.10
  -3   3   6  326.15   12.10
   3  -3   6  343.87   11.68
   3   3  -6  376.28   11.88
  -3  -4   6    8.31    0.72
   3  -4  -6    7.77    0.77
   3   4   6    8.86    0.78
  -3  -4   6    7.09    0.68
   3  -4  -6    6.75    0.65
   3   4  -6    7.26    0.76
   3  -4   6    8.04    0.69
   3  -4   6    9.16    0.55
   3   4  -6    8.78    0.67
  -3   4   6    9.32    0.76
  -3   5  -6   28.22    1.04
   3   5   6   26.69    1.44
  -3  -5   6   27.08    1.38
  -3   5  -6   27.07    1.02
   3  -5  -6   24.69    1.43
   3   5  -6   29.11    1.38
   3   5  -6   26.30    1.47
  -3   5   6   25.62    1.42
   3  -5   6   27.59    1.41
   3  -5   6   27.17    1.24
  -3   6  -6   19.90    0.92
   3  -6  -6   21.33    1.36
  -3  -6   6   21.29    1.28
   3   6   6   19.09    1.26
   3   6  -6   22.36    1.20
   3   6  -6   18.68    1.33
   3  -6   6   21.83    1.17
   3   6  -6   23.32    1.33
   3  -6   6   21.44    1.32
  -3   6   6   19.89    1.29
   3   7   6  113.41    4.67
   3  -7  -6  113.05    4.63
  -3  -7   6  118.14    4.56
  -3   7  -6  119.19    4.21
   3   7  -6  120.19    4.56
   3  -7   6  113.99    4.43
   3  -7   6  112.62    4.55
   3   7  -6  111.22    4.65
   3   7  -6  127.60    4.51
  -3   7   6  122.63    4.63
   3  -8  -6   20.80    1.52
   3   8   6   24.37    1.70
  -3  -8   6   20.78    1.44
  -3   8  -6   24.66    1.29
   3  -8   6   22.04    1.61
  -3   8   6   20.08    1.53
   3  -8   6   20.76    1.37
   3   8  -6   24.14    1.44
   3   8  -6   23.45    1.46
   3   9   6    2.60    1.07
  -3   9  -6    4.16    0.72
   3   9  -6    5.53    1.09
   3  -9   6    4.91    0.98
   3  -9   6    4.02    0.89
   3   9  -6    4.12    0.97
  -3   9   6    5.92    1.08
  -3  -9  -6    2.77    0.99
  -3  10  -6   23.26    1.36
   3  10   6   22.52    1.90
  -3  10   6   23.34    1.77
   3  10  -6   23.16    1.70
   3  10  -6   21.97    1.68
  -3  11  -6   43.63    2.11
   3  11   6   43.51    2.64
   3  11  -6   44.22    2.54
  -3  11   6   41.44    2.48
   3  12   6   13.16    2.01
  -3  12  -6   10.53    1.20
  -3  12   6   10.85    1.64
   3  12  -6   13.62    1.58
  -3  13  -6    0.91    1.01
   3  13   6    2.20    1.56
   3  13  -6    1.83    1.43
  -3  13   6    2.65    1.35
  -3  14  -6    4.39    1.23
   3  14   6    2.67    1.94
   3  14  -6    3.93    1.64
  -3  14   6    4.26    1.58
  -3  15  -6    9.80    1.56
   3  15   6   11.64    2.45
  -3  15   6    9.75    2.01
   3  15  -6   15.12    2.31
  -3  16  -6    2.12    1.70
   3  16   6    5.18    2.59
   3  16  -6    6.72    2.20
  -3  16   6    7.35    2.18
   4   0  -6   21.59    1.05
  -4   0   6   22.02    1.06
  -4   0   6   23.10    1.10
   4   0  -6   20.20    1.14
   4  -1  -6    3.33    0.50
  -4  -1   6    4.64    0.50
  -4  -1   6    3.73    0.52
   4  -1   6    2.83    0.21
  -4   1   6    3.51    0.47
  -4   1   6    3.30    0.60
  -4  -1  -6    3.47    0.20
   4  -1   6    2.95    0.19
   4   1  -6    3.59    0.54
   4  -2  -6    1.66    0.46
   4  -2  -6    1.56    0.38
  -4  -2   6    2.39    0.44
  -4   2   6    1.96    0.43
   4   2  -6    1.46    0.40
  -4  -2  -6    1.57    0.27
   4  -2   6    1.55    0.23
  -4   2   6    1.73    0.53
   4   2  -6    1.80    0.45
  -4  -3   6  121.44    4.33
   4  -3  -6  116.88    4.31
   4  -3  -6  123.84    4.41
  -4   3   6  115.16    4.37
   4  -3   6  116.29    4.12
   4   3  -6  114.45    4.39
   4   3  -6  124.80    4.34
  -4  -3  -6  114.72    4.22
   4  -4  -6   -0.37    0.36
   4  -4  -6    0.08    0.37
  -4  -4   6   -0.01    0.38
  -4  -4   6    0.69    0.42
   4   4  -6   -0.05    0.44
   4   4  -6   -0.73    0.43
  -4   4   6   -0.15    0.35
   4  -4   6   -0.18    0.28
  -4  -4  -6    0.13    0.40
   4   5   6   32.81    1.68
   4  -5  -6   32.62    1.60
  -4  -5   6   35.50    1.63
  -4   5  -6   31.84    1.20
   4  -5  -6   34.65    1.72
  -4   5  -6   33.73    1.23
   4  -5   6   32.51    1.46
   4   5  -6   34.60    1.64
  -4  -5  -6   33.93    1.62
  -4   5   6   33.83    1.69
   4   5  -6   34.19    1.75
  -4   6  -6    2.43    0.35
  -4  -6   6    1.85    0.62
   4   6   6    2.51    0.76
   4  -6  -6    3.07    0.65
   4   6  -6    3.33    0.70
   4  -6   6    2.18    0.57
   4   6  -6    3.53    0.69
  -4  -6  -6    2.73    0.72
  -4   6   6    2.92    0.63
   4   6  -6    1.38    0.70
  -4   7  -6   26.06    1.17
   4   7   6   26.54    1.69
   4  -7  -6   25.49    1.65
  -4  -7   6   26.89    1.56
   4   7  -6   26.85    1.49
  -4   7   6   26.01    1.60
   4   7  -6   24.79    1.65
   4  -7   6   24.18    1.41
  -4  -7  -6   25.59    1.58
   4   7  -6   26.84    1.64
   4   8   6    1.52    0.89
   4   8  -6    0.93    0.80
   4   8  -6    2.13    0.91
   4   8  -6    2.71    0.92
  -4   8   6    0.86    0.80
  -4  -8  -6    1.23    0.82
   4  -8   6    2.41    0.84
   4  -8   6    1.77    0.69
   4   9   6    4.09    1.14
  -4   9  -6    1.91    0.56
   4   9  -6    3.39    1.05
  -4   9   6    2.55    0.95
   4  -9   6    2.31    0.82
  -4  -9  -6    2.55    0.91
   4   9  -6    4.03    0.98
   4  -9   6    3.19    0.85
  -4  10  -6    5.47    0.83
   4  10   6    6.01    1.37
   4  10  -6    5.11    1.26
  -4  10   6    3.49    1.11
  -4  11  -6    6.64    0.98
   4  11   6    5.22    1.38
   4  11  -6    6.72    1.46
  -4  11   6    6.15    1.32
  -4  12  -6   -1.51    0.78
   4  12   6   -0.76    1.26
  -4  12   6   -0.75    1.11
   4  12  -6    1.32    1.30
  -4  13  -6    3.38    1.03
   4  13  -6    5.39    1.47
  -4  13   6    3.68    1.45
   4  14   6    2.06    1.74
  -4  14  -6    0.09    1.11
   4  14  -6    1.13    1.68
  -4  14   6    2.57    1.74
   4  15   6    7.01    2.21
  -4  15  -6    1.99    1.36
  -4  15   6    4.08    1.84
   4  16   6    0.07    2.23
  -4  16  -6   -0.95    2.47
   4  16  -6    1.71    2.11
  -4  16   6   -2.97    1.84
   5   0  -6  125.61    4.62
  -5   0   6  128.08    4.63
   5   0  -6  129.02    4.63
  -5  -1   6  175.46    6.00
   5  -1  -6  170.21    6.01
   5  -1  -6  169.34    5.98
  -5   1   6  174.02    6.02
   5   1  -6  166.09    6.00
   5  -1   6  163.30    5.70
  -5  -1  -6  163.97    5.70
   5   1  -6  173.07    6.00
  -5   1   6  162.95    6.03
   5  -1   6  162.76    5.81
  -5  -2   6    4.12    0.57
   5  -2  -6    3.59    0.50
  -5  -2   6    4.06    0.61
   5  -2  -6    4.09    0.60
  -5  -2  -6    3.43    0.34
   5  -2   6    3.43    0.38
   5   2  -6    3.69    0.62
  -5   2   6    4.15    0.58
   5   2  -6    3.84    0.59
  -5   2   6    3.68    0.61
  -5  -3   6  170.41    5.82
   5  -3  -6  164.14    5.80
  -5  -3   6  162.44    5.90
   5  -3  -6  163.86    5.87
  -5   3   6  154.86    5.84
   5   3  -6  159.72    5.89
   5   3  -6  161.04    5.82
   5  -3   6  153.53    5.60
  -5  -3  -6  164.61    5.67
   5  -4  -6   31.64    1.51
  -5  -4   6   32.40    1.66
   5  -4  -6   34.07    1.65
  -5  -4   6   32.55    1.55
  -5   4   6   31.28    1.61
   5  -4   6   33.39    1.38
  -5  -4  -6   32.50    1.47
   5   4  -6   33.94    1.59
   5   4  -6   31.70    1.64
  -5   5  -6   10.46    0.44
   5  -5  -6    9.43    0.82
  -5  -5   6   10.35    0.90
   5  -5  -6   11.06    0.99
   5   5  -6    9.95    0.89
   5   5  -6    8.72    0.97
   5  -5   6   11.14    0.74
  -5  -5  -6   10.07    0.89
  -5   5   6   11.25    0.97
  -5  -6   6   12.15    1.02
   5  -6  -6   12.22    1.14
   5   6   6   11.54    1.10
  -5   6  -6   11.01    0.61
   5  -6  -6   11.90    0.96
   5   6  -6   11.91    1.01
   5   6  -6   10.41    1.11
  -5  -6  -6    9.86    1.04
  -5   6   6   10.66    1.05
   5  -6   6   11.50    0.88
   5   7   6   82.35    3.62
  -5   7  -6   84.43    3.05
  -5  -7   6   80.33    3.44
   5  -7  -6   82.79    3.41
   5  -7  -6   85.14    3.55
   5   7  -6   82.77    3.63
  -5   7   6   86.33    3.50
   5   7  -6   83.10    3.43
   5  -7   6   85.09    3.35
   5   7  -6   84.87    3.54
  -5  -7  -6   82.47    3.46
   5   8   6    9.43    1.37
   5  -8   6   10.31    1.01
   5   8  -6    8.93    1.23
  -5  -8  -6    9.13    1.28
  -5   8   6    8.83    1.17
   5   8  -6    8.02    1.07
   5   8  -6    8.93    1.35
   5   9   6   -0.56    0.98
  -5   9  -6    0.99    0.52
   5  -9   6    0.93    0.78
   5   9  -6   -0.37    0.91
  -5  -9  -6    1.72    0.79
  -5   9   6    0.58    0.89
   5   9  -6    0.79    1.02
   5   9  -6   -0.74    0.88
  -5  10  -6   -0.41    0.59
   5  10   6    1.06    1.07
  -5  10   6   -1.39    0.88
   5  10  -6    0.66    0.98
  -5  11  -6   28.09    1.51
   5  11   6   24.43    2.18
   5  11  -6   24.49    2.02
  -5  11   6   23.52    1.95
   5  12   6   -0.32    1.38
  -5  12  -6    0.07    0.81
  -5  12   6   -0.79    1.34
   5  12  -6    0.92    1.25
   5  13   6    3.00    1.72
  -5  13  -6    0.16    0.97
   5  13  -6    2.83    1.52
  -5  13   6    0.69    1.41
  -5  14  -6    1.17    1.11
   5  14   6   -0.25    1.93
   5  14  -6    4.57    1.97
  -5  14   6    0.17    1.52
   5  15   6   12.54    2.51
  -5  15  -6    8.86    1.64
  -5  15   6   12.51    2.30
   5  15  -6    7.97    2.10
   5  16   6    0.34    2.24
   5  16  -6    4.69    2.27
  -5  16   6    1.19    1.83
  -6   0   6   10.20    0.76
   6   0   6   10.91    0.47
   6   0   6    9.89    0.72
  -6   0   6   10.78    0.78
   6   0  -6   11.29    0.82
   6   0  -6    9.88    0.78
  -6  -1   6    7.01    0.73
   6  -1  -6    7.37    0.72
   6   1   6    6.62    0.42
   6  -1  -6    7.39    0.68
  -6  -1   6    7.47    0.68
  -6   1   6    7.23    0.63
  -6   1   6    7.54    0.78
   6   1  -6    6.87    0.70
   6   1  -6    7.64    0.73
  -6  -1  -6    6.79    0.37
   6  -1   6    7.13    0.37
   6  -2  -6   31.96    1.57
   6  -2  -6   33.43    1.53
  -6  -2   6   34.22    1.55
  -6  -2   6   35.00    1.66
   6   2  -6   32.97    1.60
  -6   2   6   32.63    1.62
   6  -2   6   34.04    1.29
   6   2  -6   32.13    1.58
  -6  -2  -6   34.80    1.30
  -6   2   6   33.92    1.58
   6  -3  -6   60.60    2.37
   6  -3  -6   55.41    2.42
  -6  -3   6   58.43    2.37
  -6  -3   6   59.88    2.51
  -6   3   6   53.71    2.38
   6  -3   6   56.10    2.20
  -6   3   6   59.10    2.46
   6   3  -6   54.15    2.44
   6   3  -6   59.73    2.42
  -6  -3  -6   58.99    2.19
  -6  -4   6    6.20    0.91
   6  -4  -6    5.79    0.67
   6  -4  -6    5.20    0.68
  -6  -4   6    5.19    0.70
   6   4  -6    5.49    0.85
  -6   4   6    6.20    0.81
  -6  -4  -6    5.51    0.65
   6  -4   6    6.14    0.58
   6   4  -6    5.57    0.83
  -6   5  -6   16.07    0.67
  -6  -5   6   16.60    1.12
   6  -5  -6   18.07    1.12
   6  -5  -6   13.89    1.08
   6   5  -6   16.97    1.17
   6   5  -6   18.39    1.31
  -6  -5  -6   17.46    1.09
   6  -5   6   16.64    1.02
  -6   5   6   16.39    1.18
   6  -6  -6    3.52    0.89
   6  -6  -6    4.23    0.76
  -6  -6   6    4.31    0.83
  -6   6  -6    3.65    0.42
   6   6  -6    4.35    0.87
  -6   6   6    4.32    0.85
   6  -6   6    5.08    0.74
   6   6  -6    3.83    0.93
  -6  -6  -6    4.42    0.77
  -6  -7   6    6.95    1.10
   6   7   6    6.49    0.92
  -6   7  -6    7.15    0.62
   6  -7  -6    7.23    0.97
   6   7  -6    7.25    1.15
  -6   7   6    7.35    1.06
   6  -7   6    6.72    0.92
   6   7  -6    7.73    1.21
  -6  -7  -6    9.72    1.15
  -6   8  -6    5.30    0.69
   6  -8  -6    5.31    0.91
   6   8   6    6.31    1.20
   6  -8   6    5.08    1.01
   6   8  -6    5.12    0.93
   6   8  -6    4.71    1.10
  -6   8   6    5.43    1.02
   6   8  -6    5.38    1.17
  -6  -8  -6    6.24    1.09
   6   9   6    4.98    1.23
  -6   9   6    5.35    1.10
   6   9  -6    6.12    1.34
   6   9  -6    6.16    1.26
  -6  -9  -6    7.15    1.27
   6  10   6    2.85    1.21
  -6  10  -6    1.80    0.64
   6  10  -6    2.23    1.14
  -6  10   6    1.69    0.98
  -6  11  -6    6.54    0.97
   6  11   6    6.32    1.69
   6  11  -6    5.14    1.39
  -6  11   6    5.92    1.33
   6  12   6    2.88    1.51
  -6  12  -6    1.07    0.86
  -6  12   6    1.26    1.20
   6  12  -6    1.10    1.50
   6  13   6    3.75    1.75
  -6  13  -6    2.58    1.01
   6  13  -6    1.47    1.57
   6  14   6   -0.14    1.87
  -6  14  -6   -0.69    1.08
  -6  14   6   -1.73    1.41
   6  14  -6   -1.54    1.89
   6  15   6    2.10    2.15
  -6  15   6    1.23    1.70
   6  15  -6    3.81    2.27
   7   0  -6   87.67    3.38
  -7   0   6   88.43    3.38
   7   0  -6   89.22    3.41
   7   0   6   84.26    3.06
   7   0   6   87.85    3.29
  -7   0   6   86.60    3.46
  -7  -1   6    3.05    0.58
   7  -1  -6    2.94    0.67
   7   1   6    2.64    0.36
   7  -1  -6    3.27    0.59
  -7  -1   6    2.72    0.60
   7   1   6    2.88    0.63
  -7   1   6    2.51    0.65
   7  -1   6    2.70    0.30
   7  -1   6    3.43    0.53
   7   1  -6    2.60    0.64
   7   1  -6    2.93    0.62
  -7   1   6    2.28    0.55
  -7  -1  -6    1.96    0.29
   7  -2  -6    0.69    0.43
  -7  -2   6    0.31    0.43
   7  -2  -6   -0.18    0.50
   7   2   6    0.07    0.30
  -7  -2   6    1.22    0.58
  -7   2   6    0.28    0.54
   7   2  -6    0.25    0.47
   7  -2   6    0.54    0.24
  -7  -2  -6    0.50    0.26
   7  -2   6    0.81    0.40
   7   2  -6   -0.40    0.52
  -7   2   6    0.17    0.43
   7  -3  -6   12.87    1.01
   7  -3  -6   11.80    0.89
  -7  -3   6   12.48    1.08
  -7  -3   6   12.77    0.92
   7   3  -6   11.81    1.00
  -7  -3  -6   11.06    0.70
   7  -3   6   12.13    0.69
  -7   3   6   11.84    1.01
   7   3  -6   11.86    0.98
   7  -3   6   12.92    0.82
  -7   3   6   11.53    0.91
   7  -4  -6   44.97    2.10
   7  -4  -6   43.86    1.98
  -7  -4   6   44.71    2.00
  -7  -4   6   40.59    2.09
   7   4  -6   41.00    2.05
   7  -4   6   45.50    1.87
   7   4  -6   43.05    2.14
  -7  -4  -6   46.99    1.87
  -7   4   6   45.81    2.10
   7  -5  -6   13.33    1.00
  -7   5  -6   12.72    0.61
   7  -5  -6   11.55    1.15
  -7  -5   6   11.54    1.02
   7  -5   6   13.21    0.92
   7   5  -6   11.81    1.17
   7   5  -6   11.55    1.09
  -7   5   6   12.41    1.10
  -7  -5  -6   11.50    0.99
  -7  -6   6    0.01    0.56
   7  -6  -6    0.15    0.56
  -7   6  -6    0.75    0.33
  -7  -6  -6   -0.33    0.60
   7   6  -6    0.39    0.69
  -7   6   6   -0.49    0.65
   7  -6   6    0.50    0.55
   7   6  -6   -1.18    0.71
  -7   7  -6   16.36    0.87
   7  -7  -6   15.58    1.24
   7   7   6   16.93    1.45
  -7   7   6   16.89    1.35
   7  -7   6   16.23    1.25
   7   7  -6   15.26    1.52
   7   7  -6   18.20    1.48
  -7  -7  -6   15.03    1.34
   7   8   6   23.53    1.81
   7  -8  -6   22.76    1.58
  -7   8  -6   25.14    1.29
  -7   8   6   25.71    1.71
  -7  -8  -6   28.19    1.79
   7   8  -6   23.76    1.86
   7  -8   6   25.51    1.62
   7   9   6    1.89    1.11
   7  -9  -6    1.12    0.83
  -7   9   6    0.88    0.90
   7   9  -6    0.30    1.10
   7   9  -6    1.82    1.11
  -7  10  -6    2.04    0.67
   7  10   6    3.70    1.36
   7 -10  -6    2.65    0.97
   7  10  -6    4.34    1.31
  -7  10   6    2.77    1.08
  -7  11  -6    3.13    0.79
   7 -11  -6    3.78    1.15
   7  11   6    4.04    1.49
   7  11  -6    1.11    1.30
  -7  11   6    1.64    1.16
  -7  12  -6    2.29    0.88
   7  12   6    2.18    2.73
  -7  12   6    1.01    1.24
   7  12  -6    3.64    1.58
  -7  13  -6    1.11    0.96
   7  13   6    2.81    1.95
  -7  13   6   -0.96    1.30
   7  13  -6    1.76    1.75
  -7  14  -6    2.69    1.55
   7  14   6    4.20    2.00
   7  14  -6    8.49    2.06
  -7  14   6    3.15    1.67
   7  15   6    2.82    2.24
  -7  15   6   -0.16    1.66
   7  15  -6    6.08    2.37
  -8   0   6    1.88    0.67
   8   0   6    2.49    0.60
   8   0   6    1.80    0.32
   8   0  -6    1.95    0.57
  -8   0   6    1.61    0.55
   8   0  -6    2.74    0.72
   8  -1  -6    6.80    0.70
  -8  -1   6    6.84    0.77
   8  -1  -6    7.49    0.83
   8   1   6    7.28    0.56
   8   1   6    6.90    0.75
  -8  -1   6    5.67    0.90
   8   1  -6    7.43    0.82
  -8   1   6    6.44    0.88
   8  -1   6    6.23    0.47
   8  -1   6    6.76    0.71
  -8   1   6    7.96    0.80
  -8  -1  -6    6.72    0.45
   8   1  -6    7.25    0.86
   8   2   6    3.65    0.52
  -8  -2   6    5.12    0.75
   8  -2  -6    4.77    0.69
   8   2   6    4.17    0.76
  -8  -2   6    4.67    0.83
   8  -2  -6    3.97    0.79
   8  -2   6    4.85    0.46
  -8  -2  -6    3.82    0.45
   8  -2   6    4.18    0.63
  -8   2   6    4.81    0.85
   8   2  -6    6.31    0.81
  -8   2   6    4.38    0.73
   8   2  -6    5.49    0.85
   8   3   6   10.19    1.10
   8  -3  -6    9.44    1.02
  -8  -3   6    9.44    0.87
  -8  -3   6    9.08    1.10
   8  -3  -6    8.59    0.86
   8  -3   6    8.75    0.79
   8  -3   6    8.87    0.62
   8   3  -6    9.81    1.00
  -8   3   6    8.36    1.00
  -8   3   6    9.33    0.90
   8   3  -6    8.17    0.97
  -8  -3  -6    9.82    0.66
  -8  -4   6    6.06    1.05
  -8  -4   6    7.21    0.86
   8  -4  -6    7.35    0.83
   8  -4  -6    6.37    0.92
  -8   4   6    6.94    0.96
   8   4  -6    8.08    1.03
   8  -4   6    6.00    0.73
  -8  -4  -6    6.57    0.72
   8   4  -6    6.61    0.94
   8  -4   6    7.17    0.68
   8  -5  -6    6.41    0.86
  -8  -5   6    4.59    0.74
  -8   5  -6    4.97    0.49
   8  -5   6    5.22    0.77
  -8   5   6    4.62    0.90
  -8  -5  -6    4.54    0.71
   8  -5   6    4.09    0.60
   8   5  -6    4.09    0.97
   8   5  -6    3.81    0.84
  -8   6  -6    8.65    0.63
   8  -6  -6    8.99    0.99
   8   6  -6    8.10    1.24
   8  -6   6    8.81    0.88
  -8   6   6    9.16    1.13
  -8  -6  -6   10.50    1.03
  -8   7  -6    1.02    0.45
   8  -7  -6    0.22    0.66
   8  -7   6   -0.03    0.74
  -8  -7  -6    1.31    0.77
  -8   7   6    0.79    0.81
   8   7  -6    0.83    0.93
   8   8   6   13.21    1.48
   8  -8  -6   12.54    1.32
  -8   8  -6   10.62    0.88
   8   8  -6   10.86    1.49
   8  -8   6   11.65    1.27
  -8   8   6   11.13    1.31
  -8  -8  -6   10.63    1.37
   8   9   6    0.49    1.09
   8  -9  -6   -0.13    0.78
   8   9  -6    0.26    1.02
  -8   9   6    1.69    0.95
   8   9  -6   -0.38    1.11
   8 -10  -6    1.03    0.97
   8  10   6    1.78    1.30
  -8  10  -6    0.71    0.60
  -8  10   6    3.04    1.13
   8  10  -6    0.72    1.24
   8  10  -6    1.42    1.36
  -8  11  -6    1.87    0.78
   8  11   6    1.85    1.53
   8 -11  -6    2.53    1.22
   8  11  -6    2.99    1.51
  -8  11   6    1.42    1.31
   8  12   6    3.81    1.71
  -8  12  -6    2.15    0.90
   8 -12  -6    3.04    1.30
  -8  12   6    5.83    1.50
   8  12  -6    8.72    1.94
   8  13   6    0.71    1.79
  -8  13  -6   -2.04    1.07
   8 -13  -6    1.52    1.41
   8  13  -6   -0.53    1.66
  -8  13   6    1.20    1.42
   8  14   6    4.27    2.13
   8 -14  -6    1.24    1.50
  -8  14   6    1.05    1.63
   8  14  -6    2.91    2.07
   8  15   6    5.07    2.71
   8 -15  -6    2.49    1.75
  -8  15   6   -0.10    1.76
   8  15  -6    1.45    2.24
  -9   0  -6   45.55    1.80
   9   0  -6   47.30    2.18
   9   0   6   46.53    1.85
  -9   0   6   47.42    2.15
  -9   0   6   48.43    2.32
   9   0  -6   47.48    2.23
   9   0   6   51.19    2.14
   9   1   6    1.46    0.42
   9   1   6    0.41    0.64
   9  -1  -6    1.05    0.55
  -9  -1   6    1.57    0.78
  -9  -1   6    0.59    0.56
   9  -1  -6    1.50    0.71
  -9  -1  -6    0.83    0.31
  -9   1   6    1.28    0.70
   9   1  -6    0.77    0.73
   9  -1   6    0.56    0.59
   9   1  -6    1.16    0.63
   9  -1   6    1.08    0.33
  -9   1   6    0.72    0.56
   9  -2  -6    1.28    0.52
  -9  -2   6    0.49    0.56
   9  -2  -6    0.85    0.57
   9   2   6    1.92    0.68
  -9  -2   6    0.23    0.51
   9   2   6    1.25    0.47
   9   2  -6    0.78    0.69
   9  -2   6    1.01    0.35
  -9   2   6    1.65    0.70
  -9   2   6    0.82    0.57
   9  -2   6    1.64    0.59
   9   2  -6    1.13    0.64
  -9  -3   6    3.01    0.93
   9   3   6    3.37    0.72
   9  -3  -6    2.59    0.83
   9  -3  -6    2.84    0.69
  -9  -3   6    2.80    0.68
   9   3   6    2.78    0.90
  -9  -3  -6    3.07    0.47
   9  -3   6    2.51    0.66
  -9   3   6    2.88    0.68
  -9   3   6    2.75    0.81
   9   3  -6    2.19    0.77
   9  -3   6    3.61    0.52
   9   3  -6    2.01    0.72
   9  -4  -6   58.39    2.53
  -9  -4   6   58.42    2.84
  -9  -4   6   59.36    2.52
   9   4   6   56.06    2.70
  -9  -4  -6   60.08    2.34
   9  -4   6   56.32    2.41
   9  -4   6   62.48    2.48
   9   4  -6   54.30    2.69
  -9   4   6   56.88    2.67
   9  -5  -6    1.31    0.65
  -9   5   6    1.56    0.79
   9  -5   6    0.91    0.65
  -9  -5  -6    0.48    0.56
   9  -5   6    0.59    0.46
   9   5  -6    0.78    0.82
  -9   6  -6    1.08    0.45
   9  -6  -6    0.66    0.67
  -9   6   6    0.42    0.79
   9  -6   6    1.09    0.72
  -9  -6  -6    1.18    0.66
   9   6  -6   -0.10    0.87
   9  -6   6    0.95    0.56
  -9   7  -6    0.35    0.44
   9  -7  -6    0.19    0.69
   9   7  -6   -0.28    0.96
  -9  -7  -6   -0.46    0.76
  -9   7   6    0.80    0.88
   9  -7   6    1.53    0.72
  -9   8  -6   20.72    1.58
   9  -8  -6   22.23    1.56
  -9  -8  -6   20.22    1.58
  -9   8   6   20.68    1.66
   9   8  -6   16.65    1.78
   9   9   6    2.43    1.24
   9  -9  -6    2.20    0.97
  -9   9   6    2.23    1.09
   9   9  -6    3.06    1.28
   9 -10  -6    2.73    1.13
  -9  10  -6    1.89    0.72
   9  10   6    3.25    1.36
   9  10  -6    1.13    1.44
   9  10  -6    3.00    1.61
  -9  10   6    2.78    1.17
   9  11   6    2.10    1.87
  -9  11  -6   -0.60    0.71
   9 -11  -6    2.30    2.01
  -9  11   6   -1.23    1.12
   9  11  -6    0.06    1.50
  -9  12  -6    1.31    0.92
   9 -12  -6    0.40    1.21
   9  12   6    2.70    1.81
   9  12  -6    0.54    2.15
   9 -13  -6   -0.32    1.46
   9  13   6   -0.13    1.73
   9  13  -6   -1.33    2.04
  -9  13   6    2.25    1.71
   9 -14  -6    0.76    1.59
   9  14   6    1.76    2.23
  -9  14   6    3.00    1.98
   9  14  -6    3.38    2.52
 -10   0   6    7.77    0.88
  10   0   6    7.15    0.65
  10   0   6    6.10    0.95
 -10   0   6    7.36    1.10
  10   0  -6    7.08    0.97
  10   1   6    0.86    0.64
 -10  -1   6    0.09    0.76
  10  -1  -6   -0.62    0.52
  10   1   6    0.08    0.42
 -10  -1   6   -0.34    0.52
  10  -1   6    0.05    0.35
 -10   1   6   -0.80    0.64
  10   1  -6    0.12    0.61
  10  -1   6   -0.47    0.59
 -10   1   6    0.07    0.57
  10  -2  -6    2.79    0.69
  10   2   6    2.83    0.89
 -10  -2   6    2.25    0.85
 -10  -2   6    3.01    0.64
  10   2   6    2.49    0.56
 -10  -2  -6    2.37    0.44
  10  -2   6    2.39    0.72
 -10   2   6    4.19    0.91
  10   2  -6    4.49    0.85
 -10   2   6    1.85    0.60
  10  -2   6    2.62    0.45
 -10  -3   6   -0.78    0.76
 -10  -3   6    0.90    0.68
  10  -3  -6   -0.13    0.59
  10   3   6    1.85    0.81
  10   3  -6   -1.14    0.66
  10  -3   6   -0.44    0.56
 -10  -3  -6   -0.18    0.41
 -10   3   6    0.48    0.65
 -10   3   6   -0.28    0.69
  10   4   6    5.05    0.79
  10  -4  -6    5.78    0.92
 -10  -4   6    6.52    1.26
  10   4  -6    5.07    1.06
 -10  -4  -6    6.38    0.77
  10  -4   6    5.80    0.65
  10  -4   6    6.45    0.92
 -10   4   6    6.18    1.07
  10  -5  -6    0.58    0.68
 -10   5   6    0.20    0.82
  10  -5   6    0.27    0.62
  10   5  -6    0.45    0.86
 -10  -5  -6    0.17    0.57
  10  -5   6   -0.59    0.45
 -10   6  -6    1.02    0.52
  10  -6  -6   -0.25    0.63
 -10  -6  -6    0.62    0.71
  10  -6   6    0.48    0.54
  10  -6   6    0.62    0.68
 -10   6   6    2.00    0.89
  10   6  -6    0.91    0.93
 -10   7  -6    1.95    0.57
  10  -7  -6    1.47    0.84
 -10  -7  -6    2.32    0.88
  10  -7   6    0.44    0.65
  10   7  -6    1.90    1.19
 -10   7   6    1.74    1.10
  10  -8  -6    5.56    1.19
 -10  -8  -6    5.28    1.10
 -10   8   6    5.17    1.24
  10  -8   6    6.50    0.99
  10   8  -6    4.51    1.52
  10   9   6    1.86    1.25
  10  -9  -6    1.41    0.97
  10   9  -6    0.05    1.24
 -10   9   6   -0.85    1.00
  10  -9   6    1.18    0.81
  10  10   6    1.06    1.40
  10 -10  -6    3.17    1.14
  10  10  -6    3.95    1.62
 -10  10   6    3.61    1.45
  10  10  -6    3.63    1.48
  10  11   6   -1.28    1.56
 -10  11  -6   -0.88    0.73
  10 -11  -6    0.45    1.18
 -10  11   6   -0.04    1.45
  10 -12  -6    2.36    1.41
  10  12   6    0.96    1.81
  10  12  -6    4.79    2.00
 -10  12   6    1.12    1.54
  10  13   6    5.78    2.35
  10 -13  -6   -0.31    1.51
 -10  13   6    0.25    1.89
  10  13  -6    0.64    2.04
  10  14   6    3.17    2.39
  10 -14  -6    0.18    1.83
  10  14  -6    3.86    2.58
 -10  14   6   -1.24    2.07
  11   0   6   15.94    1.25
 -11   0   6   16.92    1.41
  11   0  -6   17.28    1.31
  11   0   6   14.77    1.06
  11  -1  -6   12.19    1.12
  11   1   6    7.00    1.00
 -11  -1   6    9.62    1.24
 -11  -1  -6   11.02    0.76
  11   1  -6    8.64    1.11
  11  -1   6    8.97    1.11
 -11   1   6   11.69    1.24
 -11  -2   6   -0.47    0.82
  11  -2  -6    0.61    0.66
  11   2  -6   -0.32    0.72
 -11   2   6    0.48    0.78
  11  -2   6    0.15    0.65
 -11  -2  -6    0.25    0.42
 -11  -3   6   10.90    1.42
  11   3   6    8.40    0.93
  11  -3  -6    8.26    1.04
 -11   3   6   10.64    1.25
  11  -3   6    9.74    1.01
  11   3  -6    9.87    1.21
 -11  -3  -6    9.71    0.85
  11  -3   6   11.20    0.78
 -11  -4   6   15.96    1.69
  11   4   6   17.22    1.31
  11  -4  -6   18.03    1.34
  11   4  -6   19.30    1.58
  11  -4   6   19.05    1.10
  11  -4   6   17.04    1.23
 -11   4   6   17.54    1.51
 -11  -4  -6   16.64    1.09
  11  -5  -6    2.37    0.80
 -11   5   6    2.03    1.09
  11  -5   6    0.53    0.51
 -11  -5  -6    1.09    0.61
  11   5  -6    0.08    0.86
  11  -6  -6    1.26    0.78
  11  -6   6    0.25    0.55
 -11   6   6    1.45    0.95
  11   6  -6    0.99    1.03
 -11  -6  -6   -0.50    0.71
  11  -7  -6    9.55    1.22
  11  -7   6   10.93    1.05
  11   7  -6    7.86    1.59
 -11  -7  -6    8.26    1.15
 -11   7   6    9.19    1.43
  11  -8  -6    0.16    0.95
 -11   8   6    0.48    1.06
  11  -8   6    0.34    0.72
  11   8  -6    3.25    1.61
  11  -9  -6    1.51    1.12
  11  -9   6    0.89    0.88
 -11   9   6   -0.45    1.11
  11   9  -6    1.86    1.60
  11 -10  -6   -0.63    1.05
  11  10   6    0.08    1.70
  11  10  -6    0.55    1.70
  11 -10   6    0.89    1.06
 -11  10   6    1.32    1.29
  11 -11  -6    1.89    1.34
  11  11   6    1.05    1.76
 -11  11   6    1.76    1.67
  11 -11   6    2.35    1.13
  11  11  -6    1.24    1.92
  11  11  -6    2.68    1.78
  11  12   6   -0.50    1.99
  11  12  -6    0.88    2.03
 -11  12   6    0.02    1.55
  11  13   6    0.85    2.20
  11 -13  -6   -3.39    1.48
 -11  13   6   -3.36    1.61
  11 -13   6    3.17    1.71
  11  13  -6    0.15    2.44
  12   0  -6   -0.24    0.72
 -12   0   6    0.86    0.87
 -12  -1   6    7.90    1.25
  12   1   6    5.45    1.18
  12  -1  -6    6.11    1.06
  12   1  -6    7.24    1.13
 -12  -1  -6    6.81    0.73
 -12   1   6    6.73    1.20
  12   2   6    0.38    0.61
  12  -2  -6    1.12    0.74
 -12  -2   6    0.15    0.94
  12  -2   6    1.11    0.47
 -12  -2  -6    1.34    0.52
  12   2  -6   -0.18    0.82
 -12   2   6    1.33    0.89
  12  -3  -6    0.72    0.75
  12   3   6    0.21    0.66
 -12  -3   6    1.18    0.99
  12   3  -6    0.26    0.93
 -12  -3  -6    0.27    0.53
  12  -3   6    0.96    0.49
 -12   3   6    1.47    0.89
  12   4   6    1.94    0.82
  12  -4  -6    1.47    0.80
 -12  -4   6   -0.80    1.10
  12  -4   6    0.20    0.54
 -12  -4  -6    0.34    0.60
 -12   4   6    1.82    0.92
  12   4  -6   -1.28    0.83
  12  -5  -6    0.52    0.76
 -12   5   6    2.55    1.12
  12  -5   6    0.15    0.57
 -12  -5  -6   -0.14    0.67
  12   5  -6    1.74    1.04
  12  -6  -6    0.19    0.83
  12  -6   6    0.87    0.65
 -12  -6  -6    0.09    0.78
 -12   6   6    1.33    1.00
  12   6  -6    0.47    1.09
  12  -7  -6    2.32    0.97
 -12  -7  -6   -0.72    0.79
 -12   7   6    1.14    1.06
  12  -7   6    0.59    0.71
  12   7  -6   -2.49    1.38
  12  -8  -6    0.46    0.99
  12   8  -6    1.95    1.46
 -12   8   6    0.45    1.17
  12  -8   6    2.16    0.87
 -12   9   6    0.97    1.43
  12  -9   6   -0.78    0.95
  12 -10  -6    0.62    1.21
  12  10   6    0.45    1.57
  12 -10   6    0.29    1.13
  12  10  -6   -0.03    1.89
  12  11   6   -2.52    1.81
  12 -11  -6    2.04    1.37
  12 -11   6   -2.34    1.19
  12  11  -6    0.35    1.99
  12  11  -6   -2.00    1.78
 -12  11   6   -0.83    1.33
  12 -12  -6    1.03    1.55
  12  12   6    0.63    2.14
  12 -12   6    2.49    1.62
 -12  12   6   -1.16    1.82
  12  12  -6    0.10    2.33
  12 -13  -6    0.34    1.70
  12 -13   6    4.54    1.83
  13   0  -6    1.45    0.89
  13   0   6    0.80    0.61
 -13   0   6    0.01    0.91
 -13  -1   6    1.08    1.02
  13   1   6    1.77    0.66
  13  -1  -6    1.36    0.82
  13  -1   6    1.10    0.57
 -13   1   6    2.14    1.01
  13   1  -6    2.54    0.92
 -13  -1  -6    2.35    0.61
  13   2   6    0.55    0.73
 -13  -2   6    0.88    1.09
  13  -2  -6    0.63    0.76
 -13  -2  -6   -0.01    0.57
 -13   2   6   -0.02    0.97
  13   2  -6   -0.05    0.85
  13  -2   6    1.09    0.57
 -13  -3   6    3.95    1.25
  13  -3  -6    4.75    0.97
  13   3   6    1.76    0.84
 -13  -3  -6    4.14    0.71
  13   3  -6    3.00    1.10
 -13   3   6    2.87    1.09
  13  -3   6    3.56    0.69
  13   4   6    1.32    0.89
  13  -4  -6    0.92    0.86
 -13  -4   6    1.22    1.32
 -13   4   6   -0.71    0.90
 -13  -4  -6    0.15    0.70
  13  -4   6    0.62    0.61
  13   4  -6    0.13    1.02
  13  -5  -6    0.55    0.89
 -13  -5  -6    0.30    0.79
 -13   5   6    0.06    0.95
  13   5  -6    0.14    1.16
  13  -5   6    0.13    0.64
  13  -6  -6    2.10    0.96
 -13   6   6    1.33    1.13
  13  -6   6    0.98    0.73
  13   6  -6    1.65    1.32
 -13  -6  -6    1.19    0.88
  13  -7  -6    2.06    1.04
  13   7  -6    1.88    1.59
 -13   7   6    3.05    1.24
  13  -7   6    2.73    0.86
 -13   8   6   -1.19    1.14
  13   8  -6   -0.06    2.35
  13  -8   6    0.93    0.90
  13  -9  -6    1.11    1.22
  13   9  -6    2.30    1.81
  13  -9   6   -0.29    1.01
 -13   9   6   -0.74    1.59
  13  10   6    2.99    2.08
  13 -10  -6    0.00    1.23
  13  10  -6    5.47    2.17
 -13  10   6   -0.49    1.36
  13 -10   6    0.08    1.19
  13  11   6    0.54    2.35
  13 -11  -6    0.05    1.60
  13 -11   6    0.48    1.35
  13  11  -6   -1.42    2.19
 -13  11   6   -0.92    1.58
  13  11  -6   -1.48    1.90
  13 -12  -6   -1.52    1.60
  13  12   6    2.64    2.34
  13  12  -6   -1.34    2.31
 -13  12   6   -3.08    1.82
  13 -12   6   -0.76    1.53
  14   0   6   -0.38    0.65
  14   0  -6    0.35    0.93
 -14   0   6   -0.51    0.99
  14   1   6   -0.32    0.67
 -14  -1   6   -0.32    1.07
  14  -1  -6   -0.68    0.82
  14   1  -6    0.72    0.96
 -14   1   6    0.36    1.01
  14  -1   6    0.71    0.62
 -14  -1  -6    1.11    0.64
  14   2   6   -0.89    0.76
 -14  -2   6   -0.08    1.14
  14  -2  -6    0.69    0.93
 -14  -2  -6    0.09    0.64
 -14   2   6    0.63    1.04
  14   2  -6   -0.48    1.01
  14  -2   6    0.09    0.60
  14   3   6    1.43    0.91
  14  -3  -6    1.06    0.89
 -14  -3   6    2.33    1.37
  14   3  -6   -0.13    1.14
  14  -3   6    0.30    0.62
 -14  -3  -6    1.58    0.77
 -14   3   6    1.68    1.10
  14  -4  -6    0.05    0.89
  14   4   6    2.10    1.00
  14  -4   6    1.30    0.71
  14   4  -6   -2.06    1.15
 -14   4   6   -1.49    1.00
 -14  -4  -6   -0.30    0.97
  14  -5  -6   -0.04    0.92
 -14  -5  -6    0.88    1.30
 -14   5   6   -0.12    1.02
  14   5  -6   -0.95    1.31
  14  -5   6    0.37    0.70
  14  -6  -6    0.21    1.08
  14  -6   6    1.07    0.83
  14   6  -6   -1.99    1.39
 -14   6   6    0.58    1.27
 -14   7   6    0.31    1.17
  14  -7   6    0.20    0.86
  14  -8  -6    0.50    1.26
  14   8  -6    1.77    1.79
  14  -8   6   -2.16    0.90
  14  -9  -6    3.67    1.34
  14  -9   6    2.28    1.15
 -14   9   6    2.26    1.59
  14   9  -6    3.67    2.02
  14 -10  -6    0.23    1.35
 -14  10   6    4.00    1.95
  14  10  -6    3.79    2.23
  14 -11  -6   -1.34    1.55
  14  11   6   -0.98    2.25
 -14  11   6   -4.10    1.77
  14  11  -6    1.15    2.23
  14  11  -6    2.56    2.29
  14 -11   6   -0.19    1.73
 -15   0   6   -0.13    1.17
  15   0  -6    1.93    1.12
  15   0   6    1.98    0.83
 -15  -1   6    2.83    1.33
  15   1   6    1.98    0.86
  15  -1  -6    1.29    1.12
  15  -1   6    0.63    0.73
  15   1  -6    0.60    1.09
 -15  -1  -6    3.04    1.53
 -15   1   6    1.61    1.18
  15  -2  -6   -0.10    0.96
  15   2   6    0.16    0.89
 -15  -2   6    1.18    1.35
  15   2  -6    0.44    1.11
 -15   2   6   -0.38    1.07
  15  -2   6   -0.86    0.68
  15   3   6   -1.70    0.93
  15  -3  -6    0.04    1.10
 -15  -3   6    0.61    1.41
  15   3  -6    1.09    1.35
  15  -3   6    0.52    0.73
 -15   3   6   -0.31    1.12
  15  -4  -6    0.88    1.11
  15   4   6    1.54    1.08
  15  -4   6   -0.13    0.73
  15   4  -6   -1.93    1.32
 -15   4   6   -1.33    1.03
  15  -5  -6   -0.41    1.06
  15   5  -6    0.35    1.35
  15  -5   6    0.43    0.77
 -15   5   6    0.53    1.29
  15  -6  -6    1.72    1.40
  15  -6   6   -0.74    0.82
  15   6  -6    0.04    1.84
 -15   6   6    0.95    1.41
  15  -7  -6   -0.51    1.29
  15  -7   6   -0.02    0.98
  15   7  -6    3.58    1.85
 -15   7   6   -1.03    1.27
  15  -8  -6    0.71    1.28
  15  -8   6    0.71    1.08
  15   8  -6   -0.83    1.88
 -15   8   6   -0.24    1.34
  15  -9  -6    2.03    1.51
  15  -9   6   -0.97    1.16
 -15   9   6   -1.71    1.67
  15   9  -6    3.30    2.17
  15 -10  -6   -2.84    1.64
  15 -10   6   -2.14    1.38
 -15  10   6   -1.65    1.74
  15  10  -6    6.17    2.57
  16   0   6    1.65    0.90
  16   0  -6   -1.28    1.07
 -16   0   6    1.10    1.48
  16   1   6    1.27    0.93
  16  -1  -6    1.86    1.25
  16  -1   6   -0.03    0.81
  16   1  -6   -1.06    1.23
 -16   1   6   -0.18    1.29
  16   2   6    0.25    1.02
 -16  -2   6    0.41    1.67
  16  -2  -6   -0.17    1.12
  16  -2   6   -0.27    0.79
 -16   2   6   -0.18    1.24
  16   2  -6   -1.13    1.24
  16  -3  -6    1.07    1.19
  16   3   6   -0.77    1.07
  16   3  -6    2.54    1.43
  16  -3   6    3.06    0.87
  16   4   6    1.05    1.18
  16  -4   6    0.03    0.80
  16  -5  -6   -1.58    1.18
  16   5  -6    2.13    1.70
  16  -5   6   -1.12    0.86
 -16   5   6   -0.29    1.32
  16  -6  -6   -1.63    1.38
  16  -6   6   -1.08    0.95
 -16   6   6   -1.25    1.38
  16   6  -6    0.83    1.74
  16  -7  -6   -0.64    1.41
  16  -7   6    0.67    1.07
 -16   7   6   -0.07    1.61
  16   7  -6    0.37    2.02
  16  -8  -6   -3.10    1.35
  16  -8   6   -2.52    1.17
  16   8  -6    2.30    2.60
 -16   8   6   -0.98    1.44
  16  -9  -6   -0.98    1.58
  16  -9   6    0.83    1.29
  16   9  -6    1.21    2.65
  17   0  -6    0.33    1.37
 -17   0   6    2.15    1.55
  17   0   6    0.73    0.98
  17  -1  -6    0.53    1.35
  17   1   6    0.40    1.03
 -17  -1   6    0.21    1.55
  17   1  -6    2.91    1.55
 -17   1   6    1.31    1.46
  17  -1   6   -0.06    0.93
  17   2   6    0.42    1.13
 -17  -2   6    0.26    1.82
  17  -2  -6    0.75    1.31
  17   2  -6    0.49    1.49
  17  -2   6    0.65    0.88
 -17   2   6   -0.50    1.36
  17  -3  -6    0.79    1.31
  17   3   6   -1.92    1.13
 -17   3   6   -2.03    1.36
  17  -3   6   -0.74    0.83
  17   3  -6    3.34    1.61
  17   4   6    4.34    1.35
  17  -4  -6   -1.10    1.24
  17  -4   6    1.49    0.91
  17   4  -6    1.74    1.81
 -17   4   6    0.32    1.61
  17  -5  -6   -1.94    1.41
  17   5  -6    1.56    1.77
 -17   5   6   -1.42    1.47
  17  -5   6   -0.67    0.87
  17  -6  -6    2.39    1.61
  17  -6   6   -0.04    0.98
 -17   6   6   -1.75    1.49
  17   6  -6    3.52    2.06
  17  -7  -6   -0.93    1.58
  17   7  -6   -1.41    2.25
  17  -7   6   -2.02    1.19
 -17   7   6   -0.84    1.73
  18   0  -6    2.43    1.59
 -18   0   6    0.66    1.81
  18  -1  -6   -3.35    1.34
 -18  -1   6    1.32    1.88
  18   1  -6    0.45    1.54
 -18   1   6   -1.04    1.59
  18  -2  -6   -0.48    1.44
 -18   2   6   -1.70    1.77
  18   2  -6    0.86    1.78
  18  -3  -6    0.30    1.54
 -18   3   6    0.61    1.59
  18   3  -6    0.00    1.87
  18  -4  -6   -0.41    1.49
  18   4  -6    1.61    2.04
 -18   4   6    0.58    1.69
  18  -5  -6    3.98    1.70
  18   5  -6    3.21    2.07
 -18   5   6    0.60    1.87
  19   0  -6    2.75    1.80
 -19   0   6    1.83    2.38
  19  -1  -6   -1.97    1.79
  19   1  -6   -0.12    1.82
 -19   1   6    3.33    2.13
   0   0   7    0.05    0.22
   0   0  -7    0.32    0.12
   0   0  -7    0.59    0.22
   0   0   7    0.31    0.19
   0   1   7   -0.32    0.25
   0  -1  -7    0.00    0.17
   0   1   7   -0.07    0.18
   0  -1   7   -0.28    0.17
   0  -1  -7    0.03    0.23
   0  -1   7    0.21    0.21
   0   1  -7    0.32    0.23
   0   2  -7  404.31   13.88
   0  -2  -7  386.75   13.82
   0   2   7  399.49   13.91
   0  -2   7  443.79   14.05
   0  -2   7  416.15   13.85
   0  -2  -7  390.80   13.88
   0  -3   7   -0.14    0.26
   0   3  -7    0.09    0.15
   0   3   7   -0.13    0.35
   0  -3   7    0.10    0.23
   0   3  -7    0.04    0.32
   0  -3  -7   -0.42    0.37
   0   4   7   40.09    2.01
   0   4  -7   44.25    1.62
   0   4  -7   42.19    1.90
   0  -4  -7   45.67    1.91
   0   4  -7   43.41    1.59
   0  -4   7   44.56    1.83
   0   5  -7   -0.20    0.28
   0   5   7   -0.96    0.39
   0  -5   7   -0.24    0.39
   0  -5   7   -0.01    0.41
   0  -5  -7   -0.52    0.47
   0   5  -7    0.19    0.29
   0   5  -7   -0.40    0.44
   0   6  -7  213.39    7.33
   0   6   7  210.94    7.57
   0  -6   7  203.63    7.46
   0   6  -7  202.79    7.24
   0  -6   7  206.87    7.39
   0  -6  -7  205.11    7.53
   0   7   7   -0.85    0.58
   0  -7   7    0.25    0.61
   0  -7  -7   -0.23    0.65
   0   7  -7   -0.05    0.48
   0   8   7   43.18    2.26
   0   8  -7   41.19    1.90
   0   8  -7   40.90    1.86
   0  -8  -7   39.91    2.17
   0  -8   7   42.62    2.16
   0  -8   7   39.18    2.02
   0   9  -7   -0.75    0.58
   0   9  -7   -0.29    0.68
   0  -9   7   -0.66    0.69
   0   9   7   -1.17    0.74
   0  10  -7   34.53    1.87
   0  10   7   33.13    2.22
   0  10  -7   37.76    1.96
   0  11  -7    1.84    1.00
   0  11   7   -0.72    1.02
   0  11  -7    0.34    0.83
   0  12   7   19.60    2.02
   0  12  -7   17.92    1.56
   0  12  -7   21.85    1.89
   0  13   7   -0.82    1.39
   0  13  -7    0.69    1.05
   0  14  -7    8.43    1.56
   0  14   7    9.42    2.03
   0  15  -7   -0.73    1.36
   0  15   7   -1.06    1.74
   0  16  -7   10.61    1.86
   0  16   7   12.48    2.64
  -1   0  -7    0.38    0.17
   1   0  -7    0.27    0.23
  -1   0   7    0.20    0.24
   1   0   7    0.06    0.15
   1   0   7    0.32    0.16
   1   0  -7    0.01    0.24
  -1   0   7    0.20    0.26
  -1  -1   7    8.90    0.54
   1   1   7    9.28    0.56
   1  -1  -7    9.28    0.60
  -1  -1   7    9.12    0.55
   1  -1  -7    9.96    0.57
  -1   1  -7    9.56    0.51
  -1  -1  -7    9.97    0.48
   1   1  -7    9.05    0.49
  -1   1   7    9.61    0.60
   1   1  -7    9.38    0.58
  -1   1   7    9.83    0.57
   1  -1   7   10.14    0.50
  -1   2  -7    7.67    0.54
  -1  -2   7    8.48    0.52
   1   2   7    7.78    0.63
   1  -2  -7    8.74    0.53
   1  -2  -7    8.12    0.65
  -1  -2  -7    7.68    0.47
   1  -2   7    8.41    0.50
   1  -2   7    7.78    0.32
  -1   2   7    8.28    0.68
   1   2  -7    8.94    0.63
   1   2  -7    8.14    0.43
   1  -2   7    8.12    0.33
   1  -3  -7    0.29    0.42
  -1  -3   7    0.49    0.35
   1   3   7    0.47    0.37
  -1  -3   7    0.71    0.31
   1  -3  -7    0.42    0.30
  -1   3  -7    0.60    0.32
   1   3  -7    0.30    0.22
  -1  -3  -7    0.92    0.42
   1   3  -7    0.51    0.28
   1   3  -7    0.67    0.41
  -1   3   7    0.36    0.38
   1  -3   7    0.43    0.21
   1  -3   7    0.50    0.23
   1  -3   7    0.45    0.28
   1  -4  -7    3.25    0.60
  -1   4  -7    3.26    0.65
   1   4   7    3.09    0.58
  -1  -4   7    4.11    0.57
  -1  -4   7    3.35    0.49
  -1  -4  -7    3.36    0.58
   1   4  -7    3.52    0.47
   1   4  -7    3.17    0.42
   1  -4   7    3.80    0.52
   1  -4   7    2.88    0.44
   1   4  -7    3.82    0.67
  -1  -5   7    5.04    0.68
   1  -5  -7    5.17    0.74
  -1   5  -7    5.87    0.40
  -1   5  -7    5.63    0.39
   1   5   7    5.84    0.80
   1   5  -7    5.38    0.73
   1  -5   7    5.80    0.60
   1  -5   7    4.98    0.66
  -1   5   7    4.51    0.71
   1   5  -7    6.38    0.55
   1   5  -7    5.99    0.60
  -1  -5  -7    6.13    0.81
  -1   6  -7    3.10    0.49
   1  -6  -7    4.61    0.82
  -1  -6   7    4.39    0.71
  -1   6  -7    4.38    0.51
   1   6   7    4.07    0.83
  -1  -6  -7    4.27    0.80
   1   6  -7    4.30    0.79
   1   6  -7    4.23    0.60
   1  -6   7    5.01    0.71
   1   6  -7    5.03    0.74
   1  -6   7    4.27    0.76
  -1   6   7    3.71    0.77
  -1  -7   7    1.45    0.67
   1   7   7    0.79    0.75
   1  -7  -7    0.42    0.67
  -1   7  -7    0.70    0.44
  -1  -7  -7    1.19    0.72
   1   7  -7    1.05    0.55
   1  -7   7    0.82    0.55
   1  -7   7    0.32    0.60
   1   7  -7    0.88    0.52
  -1   7   7    0.35    0.69
  -1   8  -7   12.49    1.06
   1   8   7   15.69    1.43
   1  -8  -7   15.97    1.31
  -1  -8   7   15.98    1.33
  -1   8   7   16.52    1.39
   1   8  -7   15.66    1.14
   1   8  -7   15.84    1.17
   1  -8   7   15.40    1.19
  -1  -8  -7   13.83    1.29
   1  -8   7   16.87    1.34
  -1   9  -7    3.89    0.82
  -1   9  -7    2.43    0.70
   1   9   7    1.97    1.00
   1   9  -7    3.25    0.79
  -1   9   7    2.01    0.95
   1   9  -7    3.20    0.84
   1  -9   7    3.58    0.92
   1  -9   7    2.37    0.86
  -1  10  -7   19.53    1.46
   1  10   7   20.65    1.77
  -1  10  -7   19.24    1.34
   1  10  -7   21.23    1.57
   1  10  -7   19.60    1.46
  -1  10   7   21.03    1.77
  -1  11  -7    3.09    1.04
  -1  11  -7    0.78    0.81
   1  11   7    1.40    1.17
   1  11  -7    3.26    1.04
  -1  11   7    3.13    1.27
   1  11  -7    0.85    0.96
   1  12   7    5.01    1.50
  -1  12  -7    4.33    1.35
  -1  12  -7    3.27    1.00
   1  12  -7    2.87    1.13
  -1  12   7    2.72    1.36
   1  12  -7    3.06    1.30
  -1  13  -7    2.20    1.03
   1  13   7    0.17    1.43
  -1  13  -7    4.18    1.58
   1  13  -7    0.76    1.18
  -1  13   7   -0.31    1.34
   1  14   7    9.41    1.99
  -1  14  -7   13.07    1.64
  -1  14   7   11.35    2.20
   1  14  -7   11.86    1.72
  -1  15  -7   -0.20    1.37
   1  15   7   -1.72    1.80
   1  15  -7    3.01    1.53
  -1  15   7   -1.91    1.72
   1  16   7    3.45    2.22
  -1  16  -7   -0.32    1.50
   1  16  -7    4.00    1.86
  -1  16   7    3.53    2.11
  -2   0   7    0.17    0.26
   2   0  -7    0.11    0.25
  -2   0   7   -0.23    0.28
   2   0   7    0.24    0.13
  -2   0  -7    0.39    0.14
   2   0  -7   -0.23    0.28
  -2   1  -7   27.93    1.07
  -2  -1   7   27.63    1.17
   2  -1  -7   28.01    1.18
  -2  -1   7   27.75    1.19
   2  -1  -7   27.59    1.20
   2  -1   7   28.67    1.04
  -2   1   7   25.12    1.20
   2   1  -7   28.15    1.14
   2   1  -7   27.49    1.21
  -2  -1  -7   27.61    1.03
  -2   1   7   27.23    1.20
   2  -2  -7  127.63    4.31
  -2   2  -7  113.34    4.16
   2   2   7  122.41    4.25
  -2  -2   7  124.88    4.25
   2  -2  -7  117.73    4.25
  -2  -2   7  113.59    4.22
  -2   2   7  113.61    4.27
  -2   2   7  114.39    4.24
   2   2  -7  114.01    4.29
   2   2  -7  118.53    4.15
   2  -2   7  120.08    4.13
   2  -3  -7   53.55    2.06
  -2  -3   7   46.62    1.95
   2   3   7   48.98    2.02
  -2  -3   7   51.20    1.98
   2   3  -7   48.24    1.88
   2  -3   7   47.46    1.74
   2  -3   7   48.97    1.90
   2  -3   7   46.95    1.75
   2   4   7    6.01    0.64
   2  -4  -7    7.12    0.76
   2  -4  -7    4.27    0.54
  -2  -4   7    5.61    0.66
  -2  -4   7    7.00    0.67
   2   4  -7    6.44    0.60
   2  -4   7    6.86    0.49
   2   4  -7    6.46    0.70
   2  -4   7    5.89    0.60
  -2   4   7    5.94    0.69
   2   5   7   68.45    2.82
   2  -5  -7   68.59    2.82
  -2  -5   7   69.51    2.74
   2   5  -7   69.57    2.62
   2  -5   7   68.92    2.60
   2  -5   7   67.83    2.73
   2   5  -7   66.61    2.83
  -2   5   7   63.92    2.78
   2   5  -7   66.77    2.68
  -2   6  -7   85.48    2.96
  -2  -6   7   83.94    3.33
   2   6   7   85.95    3.46
   2  -6  -7   84.41    3.43
  -2   6  -7   82.25    2.97
  -2   6   7   80.95    3.39
   2   6  -7   78.01    3.40
   2   6  -7   85.48    3.20
   2  -6   7   82.82    3.21
   2  -6   7   81.76    3.31
  -2   7  -7    7.01    0.68
  -2   7  -7    5.23    0.60
   2  -7  -7    7.36    1.07
  -2  -7   7    8.21    1.01
   2   7   7    6.21    0.84
   2   7  -7    5.96    0.84
   2  -7   7    8.07    0.80
   2  -7   7    6.33    0.93
  -2   7   7    8.63    1.12
   2   7  -7    6.76    1.04
   2   7  -7    7.03    0.84
   2   8   7    6.38    1.18
   2  -8  -7    5.42    1.00
  -2   8  -7    5.61    0.79
  -2  -8   7    7.16    1.03
   2   8  -7    5.79    0.92
   2   8  -7    7.11    0.89
   2  -8   7    7.53    1.05
  -2   8   7    7.40    1.19
   2  -8   7    8.10    1.11
  -2   9  -7   24.78    1.34
   2   9   7   26.14    1.88
  -2   9  -7   28.53    1.52
   2   9  -7   27.00    1.65
  -2   9   7   27.06    1.84
   2   9  -7   24.27    1.60
   2  -9   7   28.06    1.75
   2  -9   7   25.57    1.64
   2  10   7   17.83    1.80
  -2  10  -7   21.64    1.33
  -2  10  -7   19.99    1.42
   2  10  -7   21.46    1.64
  -2  10   7   18.87    1.71
   2  10  -7   22.38    1.52
  -2  11  -7   -0.96    0.71
  -2  11  -7    0.53    0.97
   2  11   7    1.45    1.13
   2  11  -7    1.39    0.96
   2  11  -7    0.20    0.92
  -2  11   7    0.50    1.07
  -2  12  -7    5.61    1.38
  -2  12  -7    4.35    1.03
   2  12   7    5.08    1.54
  -2  12   7    6.20    1.47
   2  12  -7    4.68    1.31
  -2  13  -7   12.83    1.48
   2  13   7   17.77    2.06
  -2  13   7   17.96    1.99
   2  13  -7   14.56    1.75
   2  14   7    7.34    2.04
  -2  14  -7    4.64    1.30
   2  14  -7    6.35    1.45
  -2  14   7    3.21    1.68
  -2  15  -7   -0.09    1.26
   2  15   7    2.24    1.86
  -2  15   7    0.57    1.78
   2  15  -7   -0.75    1.60
   2  16   7    6.44    2.36
  -2  16  -7    0.87    1.74
  -2  16   7    6.62    2.33
   3   0  -7   -0.27    0.36
  -3   0   7    0.31    0.34
  -3   0   7    0.34    0.31
   3   0  -7    0.48    0.53
  -3  -1   7   68.68    2.50
   3  -1  -7   65.63    2.48
  -3  -1   7   65.52    2.48
   3  -1  -7   63.96    2.48
   3   1  -7   64.28    2.51
   3  -1   7   64.36    2.25
  -3  -1  -7   60.17    2.24
  -3   1   7   65.90    2.50
  -3   1   7   66.25    2.49
  -3  -2   7    0.32    0.37
  -3  -2   7    0.45    0.31
   3  -2  -7    0.38    0.42
  -3   2   7    0.27    0.30
   3  -2   7    0.59    0.22
   3   3   7    6.92    0.69
  -3  -3   7    6.89    0.63
   3  -3  -7    6.83    0.70
  -3  -3   7    8.16    0.64
   3  -3   7    6.99    0.57
   3   3  -7    7.48    0.63
   3   3  -7    8.39    0.69
   3  -3   7    5.72    0.35
   3  -4  -7    6.91    0.77
   3  -4  -7    5.90    0.62
  -3  -4   7    5.30    0.64
  -3  -4   7    5.49    0.65
   3   4   7    6.10    0.79
  -3   4   7    5.70    0.71
   3   4  -7    6.79    0.67
   3  -4   7    5.28    0.62
   3  -4   7    6.91    0.48
   3   4  -7    6.72    0.77
  -3  -5   7    0.70    0.46
   3   5   7    0.63    0.53
   3  -5  -7    0.81    0.45
   3  -5  -7    1.32    0.59
  -3   5   7    1.34    0.58
   3   5  -7    0.90    0.57
   3  -5   7    1.33    0.43
   3   5  -7    1.90    0.54
   3  -5   7    0.73    0.46
  -3   6  -7    0.29    0.21
   3   6   7   -0.37    0.52
   3  -6  -7    0.10    0.63
  -3  -6   7   -0.69    0.48
  -3   6  -7    0.09    0.20
   3  -6   7    0.45    0.46
   3   6  -7    0.13    0.56
   3   6  -7    0.34    0.54
  -3   6   7    0.69    0.48
   3  -6   7   -0.14    0.51
   3   6  -7    0.46    0.45
  -3   7  -7    3.80    0.49
  -3   7  -7    3.64    0.53
   3   7   7    4.13    0.92
   3  -7  -7    4.45    0.90
  -3  -7   7    3.35    0.73
   3  -7   7    4.85    0.82
   3   7  -7    4.23    0.85
  -3   7   7    4.13    0.89
   3   7  -7    4.07    0.88
   3  -7   7    3.13    0.70
   3   7  -7    3.81    0.78
  -3   8  -7    9.41    0.72
   3   8   7    9.07    1.33
  -3  -8   7    9.35    1.03
   3   8  -7    7.74    0.94
  -3   8   7    8.73    1.24
   3   8  -7    9.04    1.08
   3  -8   7    8.30    1.11
   3   8  -7    8.36    1.22
   3  -8   7   10.13    1.04
   3   9   7    8.37    1.40
  -3   9  -7    6.21    0.95
  -3   9   7    7.62    1.30
   3   9  -7    7.78    1.05
   3  -9   7    8.26    1.05
   3  -9   7    6.25    1.05
   3   9  -7    5.93    1.06
  -3  10  -7    3.26    1.01
  -3  10  -7    1.40    0.66
   3  10   7    2.67    1.13
   3  10  -7    1.65    1.06
  -3  10   7    2.38    1.08
   3  10  -7    2.73    1.02
  -3  11  -7    6.33    0.97
   3  11   7    4.32    1.36
  -3  11  -7    3.49    1.11
   3  11  -7    7.39    1.35
  -3  11   7    5.10    1.26
  -3  12  -7    5.40    1.46
  -3  12  -7    3.23    0.92
   3  12   7    0.86    1.37
  -3  12   7    4.55    1.42
   3  12  -7    2.37    1.14
  -3  13  -7    3.14    0.99
   3  13   7    2.03    1.78
   3  13  -7    1.06    1.30
  -3  13   7    3.19    1.53
   3  14   7    6.72    1.99
  -3  14  -7    6.37    1.21
  -3  14   7    7.16    1.78
   3  14  -7    5.49    1.65
  -3  15  -7    1.67    1.34
   3  15   7    1.84    1.92
  -3  15   7    4.32    1.84
   3  15  -7    5.00    1.87
   3  16   7    6.00    2.34
  -3  16   7    3.59    2.07
   3  16  -7    0.31    2.00
   4   0  -7    0.22    0.27
   4   0  -7    0.01    0.34
  -4   0   7    0.13    0.32
   4  -1  -7   10.94    0.71
  -4  -1   7   11.12    0.73
   4  -1  -7   12.32    0.77
  -4  -1  -7   10.01    0.43
   4   1  -7   11.68    0.72
  -4   1   7   11.24    0.74
  -4   1   7   11.08    0.75
   4   1  -7   11.49    0.75
   4  -1   7   10.38    0.41
  -4  -2   7   43.03    1.68
   4  -2  -7   40.90    1.71
   4  -2  -7   38.51    1.63
  -4  -2   7   38.30    1.79
  -4  -2  -7   36.56    1.46
   4  -2   7   37.93    1.37
   4   2  -7   40.83    1.66
  -4   2   7   37.86    1.67
  -4   2   7   34.80    1.75
   4   2  -7   38.01    1.69
   4  -2   7   37.96    1.46
   4  -3  -7  172.02    6.14
   4  -3  -7  188.57    6.26
  -4  -3   7  178.04    6.17
   4   3  -7  172.21    6.24
   4   3  -7  185.87    6.15
  -4  -3  -7  165.97    6.03
   4  -3   7  160.89    5.89
  -4   3   7  161.99    6.17
   4  -3   7  166.45    6.02
   4  -4  -7    7.16    0.79
  -4  -4   7    7.58    0.71
   4  -4  -7    7.67    0.70
  -4  -4   7    8.06    0.76
   4  -4   7    7.72    0.53
   4   4  -7    7.39    0.83
   4  -4   7    7.42    0.77
   4   4  -7    9.16    0.74
  -4  -4  -7    6.78    0.70
  -4   4   7    7.33    0.80
  -4  -5   7   66.41    2.65
  -4  -5   7   62.71    2.73
   4   5   7   63.60    2.72
   4  -5  -7   67.79    2.76
   4  -5  -7   62.64    2.60
  -4   5   7   62.75    2.70
  -4  -5  -7   63.04    2.61
   4  -5   7   61.61    2.59
   4  -5   7   65.52    2.45
   4   5  -7   61.39    2.74
   4   5  -7   63.85    2.59
   4  -6  -7    0.07    0.47
   4   6   7    0.60    0.64
   4  -6  -7    1.57    0.70
  -4  -6   7    0.56    0.53
   4  -6   7    1.10    0.54
   4   6  -7    0.72    0.57
   4   6  -7    0.44    0.55
   4  -6   7    1.14    0.62
  -4   6   7    0.32    0.63
  -4  -6  -7   -0.56    0.62
   4   6  -7    0.19    0.54
   4   7   7    9.11    1.19
  -4   7  -7    9.02    0.57
  -4  -7   7    9.62    1.04
   4  -7  -7   10.41    1.14
  -4   7  -7    9.22    0.63
   4   7  -7    9.94    1.06
  -4  -7  -7    8.18    1.05
   4  -7   7   10.10    0.93
   4   7  -7    9.36    1.01
   4   7  -7    8.33    1.16
  -4   7   7    9.19    1.11
   4  -7   7    9.55    1.04
  -4   8  -7   -0.89    0.50
   4   8   7   -1.65    0.77
  -4   8  -7    0.27    0.40
  -4  -8  -7    0.98    0.82
   4  -8   7    0.17    0.67
   4   8  -7    0.77    0.90
   4  -8   7    0.34    0.81
   4   8  -7   -1.03    0.63
   4   8  -7   -0.16    0.70
  -4   8   7   -0.28    0.79
   4   9   7   36.53    2.27
  -4  -9  -7   35.73    2.03
   4  -9   7   35.73    1.95
   4   9  -7   36.83    2.06
   4  -9   7   36.79    2.09
  -4   9   7   35.86    2.11
   4   9  -7   36.23    1.97
  -4  10  -7    5.17    0.74
   4  10   7    5.55    1.36
   4  10  -7    8.45    1.19
   4  10  -7    5.48    1.28
  -4  10   7    6.72    1.26
  -4  11  -7    3.13    0.77
   4  11   7    3.61    1.37
  -4  11   7    3.07    1.22
   4  11  -7    3.64    1.39
  -4  12  -7    0.11    0.77
  -4  12  -7    2.76    1.82
   4  12   7    0.18    1.34
  -4  12   7    0.81    1.27
   4  12  -7    1.84    1.16
  -4  13  -7   22.08    1.60
   4  13   7   17.88    2.76
  -4  13   7   24.71    2.66
   4  13  -7   21.03    2.21
  -4  14  -7   -1.09    1.02
   4  14   7    2.27    1.80
   4  14  -7    0.36    1.37
  -4  14   7    0.67    1.73
   4  15   7    0.17    1.92
  -4  15  -7   -0.26    1.44
   4  15  -7    1.63    2.15
  -4  15   7    1.00    2.01
   4  16   7    2.29    2.36
  -4  16   7   -1.87    1.96
   4  16  -7    3.84    2.09
   5   0  -7   -0.02    0.33
   5   0  -7    0.09    0.42
  -5   0   7    0.11    0.35
  -5   0   7   -0.27    0.37
  -5  -1   7   11.49    0.78
  -5  -1   7   11.31    0.82
   5  -1  -7   10.94    0.81
   5  -1  -7   10.83    0.77
  -5   1   7   12.53    0.85
   5  -1   7   10.65    0.41
  -5  -1  -7   10.52    0.41
   5  -1   7   10.67    0.42
   5   1  -7   10.35    0.79
  -5   1   7   10.63    0.78
   5   1  -7   12.01    0.80
  -5  -2   7   34.43    1.70
   5  -2  -7   37.02    1.65
  -5  -2   7   41.47    1.68
   5  -2  -7   38.82    1.71
   5  -2   7   37.31    1.43
  -5   2   7   38.26    1.69
  -5  -2  -7   37.15    1.41
   5   2  -7   36.50    1.72
   5  -2   7   37.07    1.43
  -5   2   7   38.02    1.68
   5   2  -7   37.95    1.67
   5  -3  -7   16.10    0.96
   5  -3  -7   13.98    1.00
  -5  -3   7   16.50    0.97
  -5  -3   7   15.22    1.02
   5  -3   7   15.86    0.74
   5   3  -7   15.31    0.98
  -5  -3  -7   15.36    0.83
   5   3  -7   14.86    1.00
  -5   3   7   16.02    1.05
  -5  -4   7   28.64    1.39
   5  -4  -7   25.17    1.44
   5  -4  -7   25.51    1.34
  -5  -4   7   27.52    1.49
  -5  -4  -7   25.90    1.30
   5   4  -7   28.69    1.40
   5   4  -7   25.88    1.44
  -5   4   7   27.43    1.46
   5  -5  -7    3.23    0.63
  -5  -5   7    4.24    0.70
  -5  -5   7    3.11    0.78
   5  -5  -7    2.80    0.63
   5  -5   7    3.65    0.56
   5   5  -7    4.11    0.74
  -5  -5  -7    4.11    0.69
   5   5  -7    3.27    0.77
  -5   5   7    3.06    0.73
  -5  -6   7    0.06    0.55
   5   6   7    0.27    0.61
   5  -6  -7    0.76    0.73
   5  -6  -7    0.30    0.51
  -5  -6  -7    0.69    0.63
   5  -6   7    0.37    0.49
  -5   6   7   -0.02    0.65
   5   6  -7    0.20    0.66
   5   6  -7    0.06    0.61
   5   7   7    5.70    1.06
   5  -7  -7    5.09    1.15
  -5   7  -7    5.44    0.43
  -5  -7   7    6.46    0.88
   5  -7  -7    5.90    0.90
  -5   7  -7    5.08    0.46
   5  -7   7    6.31    0.82
  -5  -7  -7    5.85    0.97
   5   7  -7    5.97    1.03
   5   7  -7    6.22    0.95
   5  -7   7    7.49    1.06
   5   7  -7    7.28    1.13
  -5   7   7    5.87    0.98
   5  -8  -7   12.16    1.17
  -5   8  -7   14.25    0.78
   5   8   7   14.25    1.44
  -5  -8  -7   12.58    1.31
   5   8  -7   12.38    1.43
   5   8  -7   11.33    1.21
   5   8  -7   10.68    1.24
   5  -8   7   14.12    1.42
  -5   8   7   15.64    1.37
   5  -8   7   14.69    1.21
   5   9   7    7.99    1.42
  -5   9  -7    6.23    1.01
   5   9  -7    9.39    1.06
   5  -9   7    5.17    1.06
   5   9  -7    9.03    1.33
   5   9  -7    6.69    1.33
  -5   9   7    6.85    1.23
  -5  -9  -7    7.47    1.18
   5  -9   7    8.39    1.16
   5  10   7    3.04    1.31
  -5  10   7    3.77    1.19
   5  10  -7    2.94    1.30
   5  11   7    2.99    1.48
  -5  11  -7    2.84    0.75
  -5  11   7    3.27    1.25
   5  11  -7    3.54    1.22
  -5  12  -7    0.54    0.76
   5  12   7    1.67    1.48
  -5  12   7    1.11    1.36
   5  12  -7    1.74    1.22
   5  13   7    4.83    1.72
  -5  13  -7    2.44    0.93
   5  13  -7   -0.19    1.57
  -5  14  -7    2.76    1.11
   5  14   7    0.94    1.81
   5  14  -7    4.89    1.85
  -5  14   7    2.24    1.89
   5  15   7    4.45    2.28
  -5  15   7    0.77    1.96
   5  15  -7    3.05    1.98
   6   0  -7   -0.29    0.37
   6   0  -7   -0.41    0.43
  -6   0   7   -0.27    0.37
  -6   0   7    0.12    0.47
   6  -1  -7  100.47    3.84
  -6  -1   7   99.79    3.91
  -6  -1   7  103.84    3.85
   6  -1  -7  102.81    3.86
   6   1  -7  108.42    3.87
  -6   1   7   98.31    3.89
   6  -1   7  101.84    3.68
  -6   1   7  104.08    3.87
  -6  -1  -7  100.64    3.47
   6  -1   7  100.68    3.48
   6   1  -7   99.91    3.87
  -6  -2   7   23.78    1.25
   6  -2  -7   23.72    1.24
   6  -2  -7   22.80    1.23
  -6  -2   7   22.00    1.32
  -6   2   7   24.08    1.27
   6   2  -7   27.33    1.32
   6  -2   7   23.98    1.05
   6  -2   7   23.17    0.94
   6   2  -7   22.19    1.29
  -6   2   7   22.39    1.26
  -6  -2  -7   24.52    0.95
  -6  -3   7   60.29    2.58
   6  -3  -7   61.77    2.44
  -6  -3   7   61.15    2.45
   6  -3  -7   58.57    2.51
   6   3  -7   58.45    2.53
  -6   3   7   58.20    2.47
  -6   3   7   55.25    2.50
   6   3  -7   60.05    2.48
  -6  -3  -7   60.55    2.24
   6  -4  -7   11.44    0.90
  -6  -4   7   11.53    0.92
   6  -4  -7   12.01    0.92
  -6  -4   7   12.92    1.09
  -6  -4  -7   12.05    0.83
   6   4  -7   11.79    1.06
   6   4  -7   13.15    0.99
   6  -4   7   12.57    0.77
  -6   4   7   11.27    1.00
  -6  -5   7   44.98    2.22
   6  -5  -7   42.60    1.97
   6  -5  -7   43.34    2.12
  -6  -5   7   42.77    1.99
  -6  -5  -7   43.13    1.93
   6   5  -7   40.15    2.14
   6   5  -7   42.76    2.02
   6  -5   7   40.50    1.79
  -6   5   7   46.74    2.11
   6  -6  -7    9.26    0.92
   6  -6  -7    6.41    0.95
   6   6   7    6.23    0.96
  -6  -6   7    6.98    0.95
  -6   6   7    7.21    1.01
   6   6  -7    8.19    1.18
   6   6  -7    7.59    1.09
  -6  -6  -7    7.37    0.97
   6  -6   7    7.50    0.82
   6  -7  -7   11.60    1.05
   6   7   7   11.62    1.26
  -6   7  -7   11.22    0.52
   6   7  -7    9.18    1.25
  -6   7   7   11.91    1.18
   6  -7   7   12.60    1.03
   6   7  -7    8.98    1.22
  -6  -7  -7    9.44    1.15
   6  -8  -7   18.23    1.39
   6   8   7   16.75    1.58
  -6   8  -7   19.95    0.91
   6   8  -7   15.44    1.30
  -6   8   7   20.82    1.54
   6   8  -7   19.61    1.67
   6  -8   7   20.72    1.41
   6   8  -7   18.82    1.67
  -6  -8  -7   19.21    1.47
   6   9   7   42.17    2.52
   6  -9  -7   42.79    2.22
  -6   9  -7   44.24    1.73
  -6   9   7   44.01    2.33
   6   9  -7   36.69    2.43
   6   9  -7   45.23    2.51
   6  -9   7   42.12    2.15
   6  -9   7   38.48    2.21
  -6  -9  -7   38.72    2.19
   6 -10  -7    5.99    1.13
   6  10   7    5.82    1.42
   6  10  -7    8.26    1.47
  -6  10   7    6.35    1.28
  -6  11  -7    3.17    0.72
   6  11   7    1.62    1.33
  -6  11   7    1.11    1.12
   6  11  -7    2.54    1.25
   6  12   7    4.06    1.60
  -6  12  -7    1.74    0.74
   6  12  -7    2.24    1.41
  -6  12   7    3.89    1.34
  -6  13  -7   13.40    1.28
   6  13   7   14.36    2.35
  -6  13   7   14.15    1.87
   6  13  -7   18.27    2.10
  -6  14  -7    0.62    1.51
   6  14   7    4.47    2.09
  -6  14   7    1.69    1.54
   6  15   7    0.45    2.21
   6  15  -7    3.05    2.22
  -6  15   7   -0.12    1.87
   7   0   7    0.80    0.44
   7   0   7   -0.07    0.16
   7   0  -7    0.71    0.51
  -7   0   7   -0.29    0.41
  -7   0   7    0.32    0.55
   7   0  -7    0.23    0.44
   7  -1  -7   -0.37    0.41
  -7  -1   7    0.10    0.55
   7  -1  -7    0.35    0.54
  -7  -1   7   -0.19    0.44
  -7   1   7    0.49    0.56
   7   1  -7   -0.06    0.46
  -7  -1  -7    0.16    0.15
   7  -1   7    0.02    0.38
   7  -1   7    0.10    0.16
  -7   1   7   -0.32    0.44
   7   1  -7   -0.06    0.52
   7  -2  -7   25.78    1.35
  -7  -2   7   25.80    1.48
   7  -2  -7   24.06    1.33
  -7  -2   7   25.15    1.36
  -7  -2  -7   25.41    1.03
   7  -2   7   26.40    1.03
  -7   2   7   26.44    1.46
   7   2  -7   24.72    1.41
   7  -2   7   25.91    1.21
  -7   2   7   24.05    1.37
   7   2  -7   27.58    1.41
  -7  -3   7    9.17    0.84
   7  -3  -7    8.44    0.81
  -7  -3   7    8.04    0.98
   7  -3  -7    7.84    0.91
   7  -3   7    7.18    0.68
   7   3  -7    9.26    0.93
  -7  -3  -7    8.98    0.61
  -7   3   7    8.69    0.82
   7  -3   7    8.52    0.56
   7   3  -7    7.96    0.92
  -7   3   7    8.17    0.85
  -7  -4   7    9.94    0.95
  -7  -4   7    9.96    1.13
   7  -4  -7   10.37    1.06
   7  -4  -7   12.19    0.94
  -7   4   7   11.94    1.10
   7   4  -7   10.15    1.07
   7   4  -7   11.65    1.03
   7  -4   7   10.44    0.80
  -7  -4  -7   12.89    0.83
  -7  -5   7    7.05    0.98
  -7  -5   7    6.63    0.90
   7  -5  -7    5.98    0.79
   7  -5  -7    7.44    0.85
  -7   5   7    7.49    0.98
   7  -5   7    6.78    0.73
  -7  -5  -7    7.08    0.85
   7   5  -7    7.48    1.09
   7   5  -7    6.47    0.93
   7  -6  -7    2.93    0.71
   7   6  -7    2.52    0.85
  -7  -6  -7    1.84    0.70
   7   6  -7    1.17    0.83
  -7   6   7    2.18    0.83
   7  -6   7    2.72    0.66
   7  -7  -7    3.72    0.83
   7   7   7    1.46    0.87
  -7   7   7    1.54    0.86
   7  -7   7    2.99    0.76
   7   7  -7    4.11    1.08
  -7  -7  -7    1.33    0.80
   7   7  -7    1.84    0.86
   7   8   7    4.59    1.18
   7  -8  -7    6.43    1.04
  -7   8  -7    4.82    0.50
   7  -8   7    6.18    1.03
  -7  -8  -7    6.81    1.13
  -7   8   7    5.19    1.08
   7   8  -7    7.39    1.39
  -7   9  -7    4.36    0.57
   7   9   7    3.73    1.16
   7  -9  -7    4.14    0.99
   7   9  -7    4.00    1.20
  -7   9   7    3.39    1.08
   7   9  -7    3.40    1.23
   7 -10  -7    0.14    0.98
   7  10   7    1.53    1.23
  -7  10   7    1.17    1.06
   7  10  -7    1.57    1.18
   7  10  -7    0.58    1.22
   7  11   7   -0.78    1.26
  -7  11  -7    0.47    1.06
   7 -11  -7    0.74    1.06
   7  11  -7    1.18    1.31
  -7  11   7    0.53    1.25
  -7  12  -7    0.00    0.72
   7 -12  -7    0.76    1.14
   7  12  -7    1.69    1.67
  -7  12   7   -0.44    1.22
   7  13   7    0.67    1.70
   7 -13  -7    1.75    1.24
  -7  13  -7   -1.64    1.02
   7  13  -7    1.18    1.88
  -7  13   7   -0.53    1.37
   7 -14  -7    3.48    1.54
   7  14   7    5.79    2.11
   7  14  -7    4.33    2.18
  -7  14   7   -0.60    1.59
   7 -15  -7    0.57    1.63
   7  15   7    4.47    2.37
  -7  15   7    1.24    1.81
   7  15  -7   -0.34    2.23
   8   0  -7    0.17    0.56
   8   0   7    1.08    0.53
   8   0   7    0.18    0.22
  -8   0   7    0.18    0.60
   8   0  -7    0.22    0.53
  -8   0   7   -0.47    0.46
   8   1   7    3.05    0.42
  -8  -1   7    4.49    0.85
   8   1   7    4.38    0.75
  -8  -1   7    3.75    0.72
   8  -1  -7    3.93    0.79
   8  -1  -7    4.18    0.73
   8   1  -7    5.87    0.87
   8   1  -7    5.95    0.84
   8  -1   7    5.07    0.69
   8  -1   7    4.09    0.36
  -8   1   7    5.59    0.78
  -8  -1  -7    4.36    0.34
  -8   1   7    4.28    0.83
   8  -2  -7   92.04    3.58
  -8  -2   7   91.68    3.58
   8   2   7   92.96    3.61
  -8  -2   7   90.14    3.73
   8  -2  -7   91.13    3.64
  -8  -2  -7   90.40    3.23
   8   2  -7   86.39    3.63
   8   2  -7   97.96    3.66
   8  -2   7   96.74    3.45
   8  -2   7   88.45    3.23
  -8   2   7   89.99    3.61
  -8   2   7   82.99    3.61
   8  -3  -7    0.39    0.51
  -8  -3   7    1.35    0.75
   8  -3  -7    1.13    0.74
  -8  -3   7    1.50    0.60
   8  -3   7    1.50    0.35
  -8  -3  -7    1.65    0.38
  -8   3   7    1.81    0.63
   8  -3   7    1.64    0.53
   8   3  -7    0.88    0.69
   8   3  -7    1.44    0.67
  -8   3   7    0.54    0.59
  -8  -4   7   12.26    1.27
  -8  -4   7   11.40    1.02
   8  -4  -7   13.03    1.01
   8  -4   7   11.53    0.92
   8   4  -7   12.35    1.19
   8   4  -7    9.72    1.08
  -8  -4  -7   12.96    0.85
  -8   4   7   12.79    1.17
  -8  -5   7    5.38    0.96
   8  -5  -7    6.34    0.87
  -8  -5   7    5.66    1.17
  -8  -5  -7    5.57    0.76
   8   5  -7    6.40    0.95
  -8   5   7    5.34    1.00
   8  -5   7    6.18    0.81
   8   5  -7    5.88    1.08
   8  -6  -7   29.72    1.68
  -8   6   7   30.59    1.79
  -8  -6  -7   31.78    1.64
   8  -6   7   28.29    1.56
   8   6  -7   27.43    1.90
   8  -7  -7    0.18    0.67
   8   7  -7   -1.38    0.83
  -8   7   7   -0.87    0.74
   8  -7   7    0.28    0.74
  -8  -7  -7    0.28    0.79
   8   8   7    9.43    1.45
  -8   8  -7   11.02    0.59
   8  -8  -7   10.16    1.22
  -8  -8  -7   10.37    1.42
   8   8  -7    9.85    1.62
   8  -8   7   10.25    1.08
  -8   8   7   10.83    1.33
   8   9   7    2.54    1.23
   8  -9  -7    1.97    0.95
  -8   9  -7    1.17    0.46
   8   9  -7    0.47    1.15
   8   9  -7    1.62    1.09
  -8   9   7    2.30    1.03
  -8  10  -7   14.12    1.28
   8  10   7   16.97    1.93
   8 -10  -7   18.73    1.62
   8  10  -7   13.90    2.07
   8  10  -7   16.97    2.06
  -8  10   7   17.63    1.68
   8  11   7    2.51    1.41
   8 -11  -7   -0.65    1.25
   8  11  -7    1.99    1.44
  -8  11   7    0.91    1.20
   8  12   7    7.51    1.91
   8 -12  -7    8.25    1.62
   8  12  -7    4.04    1.90
   8 -13  -7    3.99    1.60
   8  13   7    3.26    1.93
  -8  13   7    1.41    1.66
   8  13  -7    2.58    2.08
   8  14   7   10.50    2.36
   8 -14  -7    8.36    1.85
  -8  14   7    4.49    1.82
   8  14  -7   10.94    2.57
   8 -15  -7    1.51    1.81
   9   0   7    0.15    0.57
   9   0  -7    0.96    0.56
  -9   0   7    0.95    0.70
  -9   0   7    0.15    0.57
   9   0  -7    0.87    0.65
   9   0   7    0.50    0.30
   9   1   7    1.09    0.67
   9   1   7    1.27    0.37
   9  -1  -7    1.13    0.60
   9  -1  -7    0.60    0.66
  -9  -1   7    2.09    0.78
  -9  -1   7    1.56    0.65
   9   1  -7    1.91    0.65
   9   1  -7   -0.16    0.63
  -9   1   7    0.75    0.73
  -9  -1  -7    1.60    0.29
   9  -1   7    2.12    0.59
   9  -1   7    1.33    0.31
  -9   1   7    0.92    0.67
   9  -2  -7   16.29    1.17
   9  -2  -7   14.74    1.18
  -9  -2   7   15.32    1.16
  -9  -2   7   18.10    1.37
   9   2   7   16.29    0.93
   9   2   7   17.29    1.22
  -9   2   7   17.46    1.34
   9  -2   7   14.79    1.05
   9   2  -7   14.57    1.23
  -9  -2  -7   18.06    0.82
  -9   2   7   16.96    1.21
   9  -2   7   17.69    0.83
   9   2  -7   15.68    1.18
  -9  -3   7    5.43    0.81
   9   3   7    6.90    1.02
   9  -3  -7    6.20    0.89
  -9  -3   7    6.70    1.13
  -9   3   7    6.91    1.09
  -9   3   7    5.64    0.83
  -9  -3  -7    5.22    0.56
   9  -3   7    5.61    0.78
   9  -3   7    6.47    0.57
   9   3  -7    6.82    0.96
   9   3  -7    5.63    0.99
   9  -4  -7    7.94    0.93
  -9  -4   7    6.20    1.16
   9   4   7    5.92    1.12
  -9   4   7    7.40    1.09
  -9  -4  -7    6.63    0.73
   9  -4   7    8.16    0.84
   9   4  -7    8.38    1.14
  -9  -5   7   -0.94    0.89
   9  -5  -7    0.08    0.63
  -9   5   7    1.98    0.85
  -9  -5  -7    1.05    0.58
   9  -5   7    0.48    0.62
   9   5  -7    0.56    0.84
   9  -5   7    0.20    0.45
   9  -6  -7    2.52    0.82
  -9  -6  -7    2.42    0.73
   9   6  -7    1.33    0.93
   9  -6   7    1.77    0.72
   9  -6   7    1.85    0.59
  -9   6   7    2.14    0.90
   9  -7  -7    1.74    0.83
  -9   7   7    1.93    0.98
   9   7  -7    0.74    1.09
  -9  -7  -7    1.56    0.81
   9  -7   7    1.96    0.80
   9   8   7    1.61    1.05
   9  -8  -7    3.18    1.01
  -9  -8  -7    5.06    1.06
  -9   8   7    2.63    1.04
   9   8  -7    3.13    1.33
   9   9   7   -1.79    1.06
  -9   9  -7    0.05    0.38
   9  -9  -7    0.19    0.86
  -9   9   7   -0.40    0.96
   9   9  -7   -0.23    1.21
   9  10   7    1.40    1.43
   9 -10  -7    1.01    1.07
  -9  10  -7    0.57    0.51
   9  10  -7    0.76    1.44
   9  10  -7    1.60    1.43
  -9  10   7    0.00    1.09
   9 -11  -7    0.62    1.16
   9  11  -7    0.41    1.70
  -9  11   7   -0.86    1.30
   9 -12  -7   -0.72    1.29
   9  12   7    2.18    1.72
   9  12  -7    0.85    2.05
  -9  12   7    1.03    1.43
   9  13   7    1.45    1.92
   9 -13  -7    3.41    1.52
  -9  13   7    0.23    1.44
   9  13  -7    1.26    1.86
   9 -14  -7    2.91    1.70
   9  14   7    2.54    2.07
   9  14  -7   -2.97    2.12
  -9  14   7   -0.33    1.70
  10   0   7   -0.45    0.60
  10   0  -7    0.39    0.61
 -10   0   7    0.28    0.73
  10   0   7    0.19    0.34
  10   1   7   -1.22    0.69
 -10  -1   7    0.73    0.79
 -10  -1   7   -0.42    0.53
  10  -1  -7   -0.02    0.59
  10   1   7    0.09    0.40
  10   1  -7   -0.01    0.61
 -10   1   7   -0.26    0.73
  10  -1   7   -0.01    0.64
 -10   1   7   -0.07    0.53
  10  -1   7    0.19    0.31
 -10  -1  -7   -0.16    0.30
  10   2   7   27.81    1.60
  10  -2  -7   26.17    1.53
  10   2   7   23.87    1.28
 -10  -2   7   29.26    1.79
 -10   2   7   25.15    1.66
  10   2  -7   24.27    1.60
  10  -2   7   24.69    1.45
  10  -2   7   26.19    1.16
 -10  -3   7    3.23    1.00
  10  -3  -7    4.03    0.81
  10   3   7    2.98    0.83
  10  -3   7    3.81    0.70
  10  -3   7    3.78    0.80
 -10   3   7    2.57    0.91
 -10  -3  -7    3.68    0.53
  10   3  -7    3.53    0.94
  10  -4  -7    3.04    0.78
 -10  -4   7    3.32    1.07
 -10   4   7    4.05    0.99
  10  -4   7    3.24    0.78
  10   4  -7    3.34    0.97
 -10  -4  -7    4.14    0.61
  10  -4   7    3.98    0.55
  10  -5  -7    1.55    0.67
 -10  -5   7   -0.60    1.00
  10  -5   7    1.54    0.72
 -10  -5  -7    1.35    0.57
  10   5  -7    2.87    1.00
  10  -5   7    0.42    0.46
 -10   5   7   -0.20    0.81
  10  -6  -7   12.66    1.22
  10  -6   7   11.79    1.16
  10   6  -7   11.29    1.48
 -10  -6  -7   12.81    1.15
 -10   6   7   11.80    1.37
  10  -6   7   11.59    0.95
  10  -7  -7    2.73    0.94
 -10  -7  -7    2.07    0.86
  10  -7   7    1.90    0.69
  10   7  -7    1.70    1.20
 -10   7   7    1.75    0.94
  10  -8  -7    0.52    0.91
  10  -8   7    2.59    0.74
  10   8  -7    0.41    1.27
 -10   8   7   -0.01    1.13
 -10  -8  -7    1.04    0.86
  10  -9  -7   -0.24    1.00
  10   9   7    1.58    1.32
 -10   9   7    2.49    1.20
  10   9  -7    1.57    1.55
  10  10   7    5.28    1.70
 -10  10  -7    5.72    0.75
  10  10  -7    5.77    1.83
 -10  10   7    6.28    1.48
  10  11   7   -0.74    1.49
  10 -11  -7   -0.32    1.17
  10  11  -7    0.03    1.62
  10 -12  -7    5.25    1.59
  10  12   7    4.81    2.02
  10  12  -7    4.10    2.15
 -10  12   7    4.26    1.62
  10  13   7    4.68    2.17
  10 -13  -7    0.48    1.48
  10  13  -7   -0.27    2.00
 -10  13   7    1.69    1.69
  10 -14  -7    3.00    1.92
  10  14   7    4.21    2.46
  10  14  -7    4.13    2.32
 -10  14   7    3.42    2.00
  11   0  -7   -0.04    0.67
  11   0   7    0.52    0.42
 -11   0   7    0.46    0.83
  11   0   7    0.08    0.73
  11   1   7   -0.03    0.68
  11   1   7   -0.11    0.44
  11  -1  -7    0.61    0.71
 -11  -1   7   -0.49    0.75
  11  -1   7   -0.28    0.36
  11  -1   7    0.15    0.75
 -11   1   7    0.14    0.78
  11   1  -7    0.57    0.73
  11   2   7    9.33    1.21
  11  -2  -7    9.16    1.06
 -11  -2   7    8.41    1.29
  11   2   7    8.62    0.95
  11  -2   7    8.05    1.09
 -11   2   7    9.45    1.22
 -11  -2  -7   11.09    0.73
  11   2  -7    9.17    1.19
  11  -2   7    9.39    0.72
  11  -3  -7   -0.57    0.64
 -11  -3   7   -0.11    0.92
  11  -3   7   -0.43    0.75
 -11  -3  -7   -0.04    0.44
  11   3  -7    0.19    0.77
 -11   3   7   -1.03    0.72
  11  -4  -7    3.12    0.84
 -11  -4   7    1.77    1.02
 -11   4   7    4.13    1.12
 -11  -4  -7    2.20    0.58
  11   4  -7    0.93    0.93
  11  -4   7    2.56    0.55
  11  -4   7    1.81    0.73
  11  -5  -7   -0.23    0.70
  11  -5   7    0.63    0.69
 -11  -5  -7   -0.32    0.61
  11   5  -7   -1.08    0.92
 -11   5   7   -0.09    0.87
  11  -5   7   -0.40    0.48
  11  -6  -7    3.62    0.96
 -11   6   7    1.98    1.00
  11   6  -7    2.98    1.16
 -11  -6  -7    1.07    0.74
  11  -6   7    2.73    0.69
  11  -7  -7   -0.40    0.81
  11   7  -7    1.37    1.31
 -11  -7  -7    0.93    0.89
 -11   7   7    1.44    1.04
  11  -7   7    1.01    0.65
  11  -8  -7   -0.28    0.93
  11  -8   7    0.40    0.78
 -11   8   7   -1.22    1.02
  11   8  -7    1.69    1.42
  11   9   7    1.05    1.39
  11  -9  -7   -0.64    1.03
 -11   9   7    1.12    1.17
  11  -9   7   -0.18    0.84
  11   9  -7    2.04    1.60
  11  10   7    2.71    1.69
  11 -10  -7    1.33    1.16
  11 -10   7    1.24    1.03
  11  10  -7   -0.72    1.70
 -11  10   7   -0.08    1.28
  11 -11  -7   -0.71    1.26
  11  11   7   -0.77    1.79
 -11  11   7    0.68    1.45
  11 -11   7    0.12    1.16
  11  11  -7    2.87    1.98
  11  11  -7    0.25    1.75
  11 -12  -7    0.17    1.46
  11  12   7   -1.14    1.98
 -11  12   7   -0.28    1.72
  11 -12   7    3.51    1.70
  11  12  -7    0.28    2.29
  11 -13  -7    1.02    1.66
  11  13   7    2.74    2.20
  11  13  -7    1.55    2.22
  11 -13   7    1.97    1.56
 -11  13   7   -2.21    1.69
 -12   0   7   -0.30    0.81
  12   0  -7   -0.92    0.78
  12   0   7   -0.23    0.63
  12  -1  -7    7.34    1.13
 -12  -1   7    7.23    1.30
 -12   1   7    9.25    1.24
 -12  -1  -7    6.63    0.69
  12   1  -7    7.72    1.21
 -12  -2   7    3.89    1.11
  12  -2  -7    4.82    0.96
  12   2  -7    3.53    1.00
 -12   2   7    3.64    1.03
 -12  -2  -7    3.74    0.59
  12   3   7    7.03    0.98
 -12  -3   7    3.67    1.19
  12  -3  -7    5.60    1.02
 -12   3   7    3.57    1.07
  12   3  -7    4.39    1.12
 -12  -3  -7    5.07    0.74
  12  -3   7    4.99    0.65
 -12  -4   7    0.27    1.05
  12  -4  -7    0.69    0.74
 -12  -4  -7   -0.48    0.54
 -12   4   7   -0.50    0.82
  12  -4   7   -0.58    0.47
  12   4  -7   -1.00    1.00
  12  -5  -7    7.82    1.18
 -12   5   7    8.10    1.37
 -12  -5  -7    5.99    0.84
  12  -5   7    6.68    0.86
  12   5  -7    7.82    1.47
  12  -6  -7    5.61    1.18
 -12  -6  -7    4.08    0.93
  12  -6   7    6.43    0.88
  12   6  -7    7.35    1.54
 -12   6   7    7.13    1.53
  12  -7  -7    2.58    1.05
 -12  -7  -7    0.47    0.91
 -12   7   7    1.50    1.14
  12  -7   7    2.04    0.75
  12   7  -7    5.46    1.62
  12  -8  -7   -0.70    0.97
  12  -8   7   -0.27    0.80
  12   8  -7    2.79    1.55
 -12   8   7   -0.48    1.08
  12  -9  -7    0.68    1.13
  12   9  -7    3.48    1.84
  12  -9   7    2.10    0.95
 -12   9   7    0.52    1.37
  12  10   7    4.96    1.88
  12 -10  -7    1.44    1.32
  12  10  -7    5.69    2.00
 -12  10   7    0.74    1.33
  12 -10   7    1.13    1.14
  12  11   7   -1.35    1.82
  12 -11  -7    1.53    1.56
 -12  11   7   -1.19    1.45
  12  11  -7   -2.16    2.09
  12  11  -7    2.08    2.28
  12 -11   7   -2.63    1.26
  12 -12  -7    1.72    1.60
  12  12   7   -2.10    2.05
 -12  12   7   -1.20    1.88
  12  12  -7    0.27    2.28
  12 -12   7    2.64    1.60
  13   0  -7    0.54    0.84
 -13   0   7   -0.09    0.92
  13  -1  -7    0.38    0.80
 -13  -1   7   -0.46    0.88
 -13   1   7    0.41    0.93
 -13  -1  -7    0.40    0.50
  13   1  -7   -0.92    0.87
 -13  -2   7    5.59    1.30
  13  -2  -7    5.88    1.09
  13   2   7    6.20    0.88
  13  -2   7    5.58    0.76
 -13   2   7    6.42    1.26
 -13  -2  -7    4.51    0.70
  13   2  -7    5.49    1.19
 -13  -3   7    1.21    1.10
  13  -3  -7    0.27    0.80
  13   3   7    2.22    0.79
  13  -3   7   -0.04    0.51
 -13  -3  -7   -0.11    0.57
  13   3  -7    0.72    1.02
 -13   3   7    1.16    1.00
 -13  -4   7    0.03    1.21
  13  -4  -7   -0.69    0.86
  13  -4   7   -1.00    0.53
 -13   4   7    0.55    1.01
 -13  -4  -7   -1.15    0.62
  13   4  -7   -0.06    1.06
  13  -5  -7   -0.55    0.87
 -13  -5  -7   -0.28    0.76
  13   5  -7    1.61    1.21
 -13   5   7   -0.10    0.97
  13  -5   7   -0.14    0.62
  13  -6  -7    2.18    1.03
  13  -6   7    0.57    0.69
 -13   6   7    0.74    1.23
  13   6  -7   -0.03    1.24
 -13  -6  -7    0.75    1.09
  13  -7  -7   -0.74    0.99
  13   7  -7    1.47    1.61
 -13   7   7    0.91    1.24
  13  -7   7    0.68    0.77
  13  -8  -7    0.53    1.08
  13  -8   7    1.25    0.87
  13   8  -7   -0.79    1.66
 -13   8   7    0.70    1.28
  13  -9  -7    0.54    1.23
 -13   9   7    0.45    1.57
  13   9  -7    4.77    1.95
  13  -9   7   -1.69    0.99
  13 -10  -7   -2.26    1.26
  13  10   7    3.02    1.73
  13 -10   7    0.91    1.22
  13  10  -7   -0.12    1.98
 -13  10   7   -2.32    1.38
  13 -11  -7   -2.73    1.45
  13  11   7    2.50    2.08
  13  11  -7    0.46    1.93
  13 -11   7    0.76    1.36
 -13  11   7    0.02    1.56
  13  11  -7   -1.80    2.12
  13  12   7    1.47    2.42
  13 -12  -7   -1.29    1.69
  13  12  -7    2.49    2.68
  13 -12   7   -2.20    1.53
 -13  12   7   -2.18    1.91
 -14   0   7   -0.78    1.01
  14   0  -7   -0.39    0.89
  14   0   7    0.80    0.66
 -14  -1   7    2.68    1.23
  14  -1  -7    5.56    1.16
  14   1   7    4.36    0.81
  14  -1   7    3.40    0.72
  14   1  -7    3.99    1.18
 -14   1   7    4.57    1.27
  14   2   7    3.07    0.85
 -14  -2   7    1.00    1.18
  14  -2  -7    0.28    0.96
 -14   2   7    1.57    1.09
  14  -2   7    1.09    0.63
 -14  -2  -7    0.97    0.72
  14   2  -7    1.07    1.08
 -14  -3   7    1.62    1.26
  14  -3  -7    3.09    1.07
  14   3   7    2.26    0.88
 -14   3   7    1.23    1.25
  14  -3   7    2.00    0.68
  14   3  -7    2.83    1.26
 -14  -3  -7    2.25    1.00
  14  -4  -7   -0.40    0.93
 -14  -4   7   -1.14    1.35
  14   4  -7    1.93    1.18
  14  -4   7   -1.26    0.58
 -14   4   7   -0.05    1.18
 -14  -4  -7   -1.34    1.20
  14  -5  -7    6.73    1.39
 -14   5   7    2.55    1.22
  14  -5   7    4.33    0.85
  14   5  -7    5.48    1.62
  14  -6  -7   -0.78    1.01
  14   6  -7    0.07    1.48
  14  -6   7   -0.51    0.77
 -14   6   7   -0.48    1.11
  14  -7  -7    1.48    1.12
 -14   7   7   -0.83    1.86
  14  -7   7    1.02    0.83
  14   7  -7   -1.00    1.62
  14  -8  -7    0.84    1.30
  14   8  -7    1.77    1.90
 -14   8   7   -0.29    1.31
  14  -8   7   -1.57    0.94
  14  -9  -7    0.62    1.29
  14  -9   7    2.51    1.18
 -14   9   7   -0.60    1.71
  14   9  -7    3.44    2.09
  14  10   7    1.06    2.06
  14 -10  -7    2.76    1.44
 -14  10   7   -1.13    1.54
  14  10  -7    2.41    2.29
  14 -10   7    0.14    1.26
  14 -11  -7   -2.93    1.65
  14  11   7    0.70    2.33
 -14  11   7   -1.81    1.66
  14  11  -7   -3.40    2.22
  14  11  -7   -0.60    2.36
 -15   0   7   -0.27    1.13
  15   0  -7   -0.27    1.01
  15   1   7    1.34    0.79
  15  -1  -7   -0.38    0.94
 -15  -1   7    0.33    1.15
  15   1  -7    0.87    1.18
 -15   1   7    0.26    1.15
  15  -1   7    0.42    0.70
  15   2   7    1.97    0.89
  15  -2  -7    2.96    1.09
 -15  -2   7    2.13    1.34
  15   2  -7    1.05    1.08
  15  -2   7    1.10    0.67
 -15   2   7    1.87    1.28
 -15  -3   7   -2.59    1.38
  15  -3  -7   -1.81    0.95
  15   3   7    1.76    0.96
  15  -3   7   -0.37    0.65
 -15   3   7    0.42    1.14
  15   3  -7   -1.43    1.23
  15  -4  -7   -0.30    0.98
  15   4  -7   -1.60    1.34
 -15   4   7   -0.79    1.12
  15  -4   7    0.59    0.68
 -15   5   7    0.50    1.37
  15  -5   7   -0.33    0.74
  15  -6  -7   -0.08    1.13
  15   6  -7   -0.98    1.53
  15  -6   7    0.35    0.81
 -15   6   7    0.19    1.25
  15  -7  -7   -0.85    1.18
  15  -7   7   -0.91    0.91
 -15   7   7    0.73    1.32
  15   7  -7    0.46    1.76
  15  -8  -7   -1.39    1.36
  15   8  -7   -0.80    1.92
 -15   8   7   -1.11    1.34
  15  -8   7    1.50    1.06
  15  -9  -7    1.33    1.45
  15   9  -7    4.57    2.31
  15  -9   7   -1.03    1.14
 -15   9   7   -3.05    1.63
  15 -10  -7   -3.17    1.53
 -15  10   7   -1.97    1.66
  15  10  -7    7.08    2.51
  15 -10   7   -1.95    1.30
 -16   0   7   -0.60    1.40
  16   0   7    2.49    0.86
  16   0  -7   -0.27    1.17
  16  -1  -7    1.40    1.28
  16   1   7    0.44    0.90
 -16  -1   7    2.25    1.49
  16   1  -7    0.72    1.26
  16  -1   7   -0.27    0.76
  16   2   7    0.30    0.95
 -16  -2   7    0.48    1.45
 -16   2   7    0.85    1.70
  16  -2   7    1.74    0.80
  16   3   7    0.69    1.06
  16  -3  -7    0.40    1.27
 -16  -3   7    0.15    1.65
  16  -3   7   -0.12    0.77
 -16   3   7   -1.09    1.24
  16   3  -7    0.15    1.59
  16  -4  -7   -1.77    1.21
  16   4  -7    1.42    1.69
  16  -4   7   -0.34    0.77
 -16   4   7   -2.09    1.24
  16  -5  -7    0.59    1.25
  16  -5   7   -0.39    0.85
  16   5  -7    3.29    1.75
 -16   5   7   -1.10    1.46
  16  -6  -7   -2.38    1.23
  16   6  -7    2.00    1.88
 -16   6   7   -1.39    1.47
  16  -6   7   -0.15    0.90
  16  -7  -7    0.32    1.36
  16   7  -7   -0.79    2.36
  16  -7   7    0.99    1.00
 -16   7   7   -1.19    1.53
  16  -8  -7   -2.66    1.52
 -16   8   7   -2.06    1.71
  16  -8   7   -2.16    1.06
  16   8  -7    5.40    2.67
  17   0   7    1.00    1.06
 -17   0   7   -1.17    1.54
  17   0  -7   -2.55    1.41
  17   1   7    1.22    1.07
  17  -1  -7    1.25    1.45
 -17  -1   7    1.93    1.63
  17  -1   7   -0.42    0.95
  17   1  -7    0.76    1.44
 -17   1   7   -0.97    1.49
  17  -2  -7   -0.96    1.40
 -17  -2   7    0.26    1.85
 -17   2   7    0.91    1.69
  17   2  -7    0.48    1.50
  17  -2   7    0.80    1.14
  17  -3  -7    2.15    1.35
  17   3   7    6.60    1.89
 -17   3   7    1.90    1.46
  17   3  -7    2.70    1.84
  17  -4  -7    0.66    1.33
  17   4  -7    0.80    1.69
 -17   4   7    0.17    1.43
  17  -5  -7   -0.52    1.35
  17   5  -7    4.04    1.90
  17  -6  -7   -1.28    1.37
 -17   6   7   -0.02    1.57
  17   6  -7    1.30    2.10
  17  -7  -7    2.66    1.63
 -17   7   7   -2.08    1.56
  17   7  -7    2.47    2.37
 -18   0   7    1.44    1.70
  18   0  -7   -3.04    1.50
  18  -1  -7   -0.56    1.51
 -18  -1   7   -0.06    2.18
  18   1  -7   -1.85    1.56
 -18   1   7    1.72    1.73
  18  -2  -7   -2.47    1.38
 -18   2   7   -3.02    1.56
  18   2  -7    4.90    1.77
  18  -3  -7    0.05    1.60
  18   3  -7   -2.52    1.76
 -18   3   7    3.60    2.02
  18  -4  -7    0.31    1.50
 -18   4   7    0.67    1.89
  18   4  -7   -0.43    1.90
  18  -5  -7    0.96    1.74
 -18   5   7    1.67    1.77
  18   5  -7    0.01    2.03
   0   0   8    1.25    0.29
   0   0  -8    1.39    0.27
   0   0   8    1.07    0.27
   0  -1   8   -0.21    0.19
   0   1   8   -0.41    0.20
   0  -1   8   -0.04    0.23
   0   1   8   -0.39    0.28
   0   1  -8   -0.03    0.23
   0  -1  -8   -0.36    0.22
   0  -1  -8   -0.05    0.19
   0  -2   8    2.72    0.39
   0  -2   8    2.50    0.31
   0  -2  -8    2.45    0.41
   0  -2  -8    2.54    0.32
   0   2  -8    2.75    0.40
   0   2   8    2.35    0.43
   0  -3  -8   -0.33    0.21
   0   3   8   -0.61    0.38
   0  -3  -8    0.34    0.36
   0   3  -8   -0.61    0.30
   0  -3   8    0.17    0.24
   0  -3   8    0.04    0.29
   0  -4   8   44.34    1.79
   0   4  -8   40.93    1.47
   0   4  -8   39.70    1.46
   0  -4  -8   40.82    1.86
   0  -4   8   40.99    1.67
   0   5  -8   -0.29    0.24
   0   5  -8   -0.49    0.41
   0   5  -8    0.26    0.25
   0   5   8   -0.70    0.43
   0  -5  -8    0.16    0.57
   0  -5   8   -0.76    0.45
   0   6  -8   14.72    0.81
   0  -6   8   14.82    1.06
   0  -6  -8   14.49    1.12
   0   6   8   15.51    1.18
   0   6  -8   12.82    0.77
   0  -7  -8   -0.27    0.65
   0   7  -8   -0.38    0.48
   0  -7   8   -0.26    0.56
   0   7  -8   -0.79    0.39
   0  -8  -8    3.61    0.86
   0  -8   8    4.67    0.91
   0   8  -8    3.35    0.65
   0   8   8    3.72    0.99
   0   9  -8   -0.02    0.65
   0   9  -8   -0.81    0.57
   0   9   8   -0.32    0.86
   0  10   8    4.58    1.20
   0  10  -8    3.25    0.92
   0  10  -8    4.23    0.88
   0  11   8   -1.73    0.96
   0  11  -8   -0.40    0.81
   0  11  -8    0.06    0.95
   0  12  -8    2.78    1.03
   0  12  -8    3.44    1.33
   0  12   8    3.49    1.46
   0  13  -8    1.00    1.16
   0  13   8   -2.17    1.37
   0  14  -8    3.98    1.29
   0  14   8    4.94    1.86
   0  15   8   -0.07    1.96
   0  15  -8    1.25    1.35
   0  16  -8    1.92    1.67
   0  16   8    0.61    2.08
  -1   0   8  255.28    9.14
   1   0   8  273.87    9.10
  -1   0  -8  266.60    9.10
   1   0  -8  266.58    9.11
   1   0   8  274.43    9.07
  -1   0   8  258.95    9.27
   1   0  -8  272.58    9.18
   1  -1  -8   10.97    0.63
   1  -1  -8   10.36    0.65
   1   1   8    9.32    0.54
  -1   1  -8   10.22    0.58
  -1  -1   8   10.04    0.58
   1   1   8   11.42    0.63
   1   1  -8   10.45    0.52
   1   1  -8   11.31    0.68
  -1   1   8   11.04    0.68
   1  -1   8   10.46    0.55
  -1  -1  -8   11.42    0.54
  -1   2  -8    0.15    0.28
   1  -2  -8    0.34    0.31
  -1  -2   8    0.24    0.26
  -1  -2   8    0.63    0.28
   1   2   8    0.01    0.33
   1  -2  -8    0.84    0.27
   1   2  -8    0.04    0.18
   1  -2   8    0.07    0.12
   1  -2   8    0.13    0.10
   1   2  -8    0.02    0.19
   1   2  -8    0.39    0.29
  -1   2   8   -0.11    0.36
   1  -2   8    0.30    0.22
  -1  -2  -8   -0.10    0.19
   1   3   8   43.05    1.82
  -1  -3   8   41.65    1.67
   1  -3  -8   43.07    1.73
  -1  -3   8   44.86    1.74
  -1   3  -8   41.05    1.75
   1  -3  -8   45.96    1.84
   1   3  -8   42.59    1.59
   1  -3   8   40.25    1.55
   1   3  -8   40.96    1.55
   1   3  -8   41.13    1.78
   1  -3   8   42.33    1.57
  -1   3   8   37.93    1.91
   1  -4  -8  276.23    9.84
  -1   4  -8  283.26    9.98
  -1  -4   8  278.82    9.75
   1  -4  -8  264.53    9.72
  -1  -4   8  277.67    9.71
  -1   4   8  294.23    9.88
   1  -4   8  279.57    9.63
   1   4  -8  271.13    9.60
   1   4  -8  275.01    9.84
   1  -4   8  285.93    9.74
   1   4  -8  268.46    9.55
  -1  -4  -8  307.41    9.84
   1   5   8    3.09    0.68
  -1  -5   8    2.49    0.58
   1  -5  -8    2.68    0.69
   1   5  -8    2.99    0.46
   1   5  -8    2.63    0.47
   1   5  -8    3.16    0.66
  -1   5   8    2.82    0.67
  -1  -5  -8    3.13    0.67
   1  -5   8    2.05    0.53
   1  -5   8    4.44    0.58
   1  -6  -8    9.74    1.01
  -1   6  -8   10.44    0.59
  -1   6  -8    9.59    0.58
  -1  -6   8   10.79    0.94
   1   6   8    9.76    1.05
  -1  -6  -8   12.02    1.03
   1  -6   8   11.51    0.95
   1   6  -8    9.02    0.97
   1   6  -8   11.52    0.75
   1   6  -8   11.40    0.82
   1  -6   8   11.72    0.89
  -1   6   8   10.53    1.02
   1   7   8   12.95    1.25
  -1  -7   8   15.32    1.14
  -1   7  -8   14.56    0.82
  -1   7  -8   12.51    0.80
   1  -7  -8   13.42    1.18
  -1  -7  -8   13.03    1.17
   1   7  -8   13.04    0.92
  -1   7   8   13.83    1.22
   1  -7   8   13.02    1.11
   1  -7   8   13.78    1.01
   1   8   8   98.88    4.23
  -1   8  -8  101.68    3.74
  -1  -8   8   97.91    4.06
   1  -8  -8   94.68    4.12
   1  -8   8   96.49    4.08
  -1   8   8  102.69    4.23
   1   8  -8   99.22    3.88
   1   8  -8  107.05    3.87
   1  -8   8  103.34    4.04
  -1  -8  -8  103.55    4.16
   1   9   8    1.36    0.97
  -1   9  -8    2.35    0.71
  -1   9  -8    1.00    0.58
   1  -9   8    1.16    0.91
   1   9  -8    0.68    0.70
   1   9  -8    1.98    0.76
  -1   9   8    2.07    0.99
  -1  10  -8    4.89    0.93
  -1  10  -8    5.12    0.89
   1  10   8    3.61    1.19
   1  10  -8    5.85    1.03
  -1  10   8    3.89    1.26
   1  10  -8    5.54    1.01
  -1  11  -8    4.97    0.96
  -1  11  -8    6.60    1.15
   1  11   8    6.16    1.38
  -1  11   8    5.95    1.44
   1  11  -8    5.83    1.18
   1  11  -8    4.74    1.08
  -1  12  -8   12.33    1.33
   1  12   8   14.18    1.89
  -1  12  -8   15.89    1.73
  -1  12   8   11.99    1.82
   1  12  -8   10.76    1.62
   1  12  -8   14.77    1.48
  -1  13  -8    0.74    0.97
   1  13   8   -0.96    1.70
  -1  13   8   -0.36    1.35
   1  13  -8   -1.05    1.16
   1  14   8   19.02    2.36
  -1  14  -8   15.60    1.72
   1  14  -8   20.49    1.88
  -1  14   8   20.77    2.28
  -1  15  -8    2.02    1.40
   1  15   8    2.50    1.90
   1  15  -8    2.08    1.50
  -1  15   8    1.19    1.85
  -1  16  -8    3.77    2.29
   1  16   8    5.81    2.30
   1  16  -8    5.95    1.90
  -1  16   8    3.43    2.20
  -2   0   8    0.64    0.29
   2   0  -8    0.11    0.28
   2   0  -8    0.46    0.27
  -2   0  -8    0.30    0.16
   2   0   8    0.35    0.15
  -2   0   8    0.28    0.30
  -2  -1   8    6.61    0.55
   2  -1  -8    5.72    0.56
   2  -1  -8    6.00    0.57
  -2  -1   8    6.81    0.53
  -2   1  -8    6.08    0.41
   2  -1   8    6.64    0.37
  -2  -1  -8    6.28    0.36
  -2   1   8    5.71    0.52
   2   1  -8    6.26    0.49
   2   1  -8    5.76    0.61
  -2   1   8    7.18    0.61
   2  -2  -8    2.77    0.40
   2   2   8    2.99    0.46
  -2   2  -8    2.96    0.39
  -2  -2   8    3.38    0.46
  -2  -2   8    2.64    0.43
   2  -2  -8    2.36    0.48
  -2   2   8    3.06    0.46
   2  -2   8    3.18    0.34
   2   2  -8    2.55    0.35
  -2   2   8    2.88    0.48
  -2  -2  -8    2.11    0.29
   2   2  -8    3.11    0.46
  -2  -3   8   63.56    2.38
   2   3   8   61.57    2.44
   2  -3  -8   64.52    2.49
   2  -3  -8   60.33    2.36
  -2  -3   8   63.96    2.39
  -2   3  -8   57.85    2.34
   2  -3   8   58.29    2.12
   2  -3   8   57.51    2.12
   2   3  -8   59.26    2.25
   2  -3   8   62.51    2.31
   2   3  -8   60.54    2.45
  -2  -4   8   64.47    2.49
   2  -4  -8   61.97    2.58
  -2  -4   8   59.58    2.46
   2  -4  -8   62.14    2.46
   2   4  -8   64.12    2.35
   2   4  -8   63.34    2.42
  -2   4   8   58.99    2.54
   2  -4   8   60.51    2.42
   2   4  -8   60.70    2.56
   2  -4   8   61.81    2.28
   2  -5  -8    0.73    0.44
   2   5   8    0.87    0.56
   2  -5  -8    1.37    0.59
  -2  -5   8    1.65    0.53
   2   5  -8    1.06    0.46
   2   5  -8    1.87    0.60
   2   5  -8    0.94    0.45
   2  -5   8    1.15    0.48
   2  -5   8    0.99    0.41
  -2   5   8    0.67    0.57
   2   6   8   13.12    1.12
  -2  -6   8   14.24    1.05
  -2   6  -8   12.14    0.50
   2  -6  -8   14.17    1.14
   2  -6   8   15.34    1.10
   2  -6   8   12.32    0.90
   2   6  -8   12.32    1.09
  -2   6   8   13.28    1.12
   2   6  -8   13.22    0.90
   2   7   8    0.93    0.78
  -2   7  -8    1.09    0.35
   2  -7  -8   -0.55    0.69
  -2   7  -8    0.60    0.32
  -2  -7   8    1.84    0.66
   2  -7   8    0.96    0.59
   2   7  -8    1.80    0.75
   2  -7   8    0.86    0.65
   2   7  -8    0.41    0.52
   2   7  -8    1.72    0.62
  -2   7   8    1.32    0.77
  -2   8  -8    2.17    0.49
[truncated: 550,307 more chars]
