# Supplementary material for: Structure-reactivity analysis of novel hypervalent iodine reagents in S-vinylation of thiols
Source: Front Chem. 2024 Feb 29;12:1376948. doi: 10.3389/fchem.2024.1376948 (PMC10937425; doi:10.3389/fchem.2024.1376948)
Supplement: Supplementary file 2 [file DataSheet1.ZIP › CIF files/2e.cif]

 
data_Needle-sr
 
_audit_creation_method            'SHELXL-2014/7'
_shelx_SHELXL_version_number      '2014/7'
_chemical_name_systematic         ?
_chemical_name_common             ?
_chemical_melting_point           ?
_chemical_formula_moiety          ?
_chemical_formula_sum
 'C17 H10 Br F6 I O' 
_chemical_formula_weight          551.06

loop_
 _atom_type_symbol
 _atom_type_description
 _atom_type_scat_dispersion_real
 _atom_type_scat_dispersion_imag
 _atom_type_scat_source
 'C'  'C'   0.0033   0.0016
 'International Tables Vol C Tables 4.2.6.8 and 6.1.1.4'
 'H'  'H'   0.0000   0.0000
 'International Tables Vol C Tables 4.2.6.8 and 6.1.1.4'
 'O'  'O'   0.0106   0.0060
 'International Tables Vol C Tables 4.2.6.8 and 6.1.1.4'
 'F'  'F'   0.0171   0.0103
 'International Tables Vol C Tables 4.2.6.8 and 6.1.1.4'
 'Br'  'Br'  -0.2901   2.4595
 'International Tables Vol C Tables 4.2.6.8 and 6.1.1.4'
 'I'  'I'  -0.4742   1.8119
 'International Tables Vol C Tables 4.2.6.8 and 6.1.1.4'
 
_space_group_crystal_system       triclinic
_space_group_IT_number            2
_space_group_name_H-M_alt         'P -1'
_space_group_name_Hall            '-P 1'
 
_shelx_space_group_comment
;
The symmetry employed for this shelxl refinement is uniquely defined
by the following loop, which should always be used as a source of
symmetry information in preference to the above space-group names.
They are only intended as comments.
;
 
loop_
 _space_group_symop_operation_xyz
 'x, y, z'
 '-x, -y, -z'
 
_cell_length_a                    9.8631(4)
_cell_length_b                    10.0243(6)
_cell_length_c                    21.6891(10)
_cell_angle_alpha                 77.871(2)
_cell_angle_beta                  77.1220(10)
_cell_angle_gamma                 70.5680(10)
_cell_volume                      1949.72(17)
_cell_formula_units_Z             4
_cell_measurement_temperature     296(2)
_cell_measurement_reflns_used     9752
_cell_measurement_theta_min       2.22
_cell_measurement_theta_max       26.32
 
_exptl_crystal_description        'needle'
_exptl_crystal_colour             ?
_exptl_crystal_density_meas       ?
_exptl_crystal_density_method     ?
_exptl_crystal_density_diffrn     1.877          
_exptl_crystal_F_000              1048
_exptl_transmission_factor_min    ?
_exptl_transmission_factor_max    ?
_exptl_crystal_size_max           ?
_exptl_crystal_size_mid           ?
_exptl_crystal_size_min           ?
_exptl_absorpt_coefficient_mu     3.749
_shelx_estimated_absorpt_T_min    ?
_shelx_estimated_absorpt_T_max    ?
_exptl_absorpt_correction_type    'multi-scan'
_exptl_absorpt_correction_T_min   0.4714  
_exptl_absorpt_correction_T_max   0.7454
_exptl_absorpt_process_details    ?
_exptl_absorpt_special_details    ?
_diffrn_ambient_temperature       296(2)
_diffrn_radiation_wavelength      0.71073
_diffrn_radiation_type            MoK\a
_diffrn_source                    ?
_diffrn_measurement_device_type   'Bruker APEX-II CCD'
_diffrn_measurement_method        '\f and \w scans'
_diffrn_detector_area_resol_mean  ?
_diffrn_reflns_number             60315
_diffrn_reflns_av_unetI/netI      0.0208
_diffrn_reflns_av_R_equivalents   0.0420
_diffrn_reflns_limit_h_min        -11
_diffrn_reflns_limit_h_max        11
_diffrn_reflns_limit_k_min        -12
_diffrn_reflns_limit_k_max        12
_diffrn_reflns_limit_l_min        -26
_diffrn_reflns_limit_l_max        26
_diffrn_reflns_theta_min          2.220
_diffrn_reflns_theta_max          25.350
_diffrn_reflns_theta_full         25.242
_diffrn_measured_fraction_theta_max   0.999
_diffrn_measured_fraction_theta_full  0.999
_diffrn_reflns_Laue_measured_fraction_max    0.999
_diffrn_reflns_Laue_measured_fraction_full   0.999
_diffrn_reflns_point_group_measured_fraction_max   0.999
_diffrn_reflns_point_group_measured_fraction_full  0.999
_reflns_number_total              7121
_reflns_number_gt                 5911
_reflns_threshold_expression      'I > 2\s(I)'
_reflns_Friedel_coverage          0.000
_reflns_Friedel_fraction_max      .
_reflns_Friedel_fraction_full     .
 
_reflns_special_details
;
 Reflections were merged by SHELXL according to the crystal
 class for the calculation of statistics and refinement.
 
 _reflns_Friedel_fraction is defined as the number of unique
 Friedel pairs measured divided by the number that would be
 possible theoretically, ignoring centric projections and
 systematic absences.
;
 
_computing_data_collection        'Bruker APEX2'
_computing_cell_refinement        'Bruker SAINT'
_computing_data_reduction         'Bruker SAINT'
_computing_structure_solution     'SHELXS-97 (Sheldrick 2008)'
_computing_structure_refinement   'SHELXL-2014 (Sheldrick 2014)'
_computing_molecular_graphics     'Bruker SHELXTL'
_computing_publication_material   'Bruker SHELXTL'
_refine_special_details           ?
_refine_ls_structure_factor_coef  Fsqd
_refine_ls_matrix_type            full
_refine_ls_weighting_scheme       calc
_refine_ls_weighting_details
'w=1/[\s^2^(Fo^2^)+(0.0323P)^2^+1.7404P] where P=(Fo^2^+2Fc^2^)/3'
_atom_sites_solution_primary      ?
_atom_sites_solution_secondary    ?
_atom_sites_solution_hydrogens    geom
_refine_ls_hydrogen_treatment     constr
_refine_ls_extinction_method      none
_refine_ls_extinction_coef        .
_refine_ls_number_reflns          7121
_refine_ls_number_parameters      469
_refine_ls_number_restraints      0
_refine_ls_R_factor_all           0.0377
_refine_ls_R_factor_gt            0.0272
_refine_ls_wR_factor_ref          0.0691
_refine_ls_wR_factor_gt           0.0654
_refine_ls_goodness_of_fit_ref    1.030
_refine_ls_restrained_S_all       1.030
_refine_ls_shift/su_max           0.002
_refine_ls_shift/su_mean          0.000
 
loop_
 _atom_site_label
 _atom_site_type_symbol
 _atom_site_fract_x
 _atom_site_fract_y
 _atom_site_fract_z
 _atom_site_U_iso_or_equiv
 _atom_site_adp_type
 _atom_site_occupancy
 _atom_site_site_symmetry_order  
 _atom_site_calc_flag
 _atom_site_refinement_flags_posn
 _atom_site_refinement_flags_adp
 _atom_site_refinement_flags_occupancy
 _atom_site_disorder_assembly
 _atom_site_disorder_group
I1 I 0.39179(3) 0.86471(2) -0.00284(2) 0.04948(7) Uani 1 1 d . . . . .
C1 C 0.4382(4) 0.4190(3) 0.13996(16) 0.0464(8) Uani 1 1 d . . . . .
O1 O 0.6071(3) 0.8201(3) 0.03698(11) 0.0582(6) Uani 1 1 d . . . . .
F1 F 0.4647(3) 0.8518(3) 0.15984(14) 0.0949(8) Uani 1 1 d . . . . .
Br1 Br 0.44641(4) 0.25489(4) 0.20290(2) 0.06431(12) Uani 1 1 d . . . . .
I2 I 0.58494(3) 0.77498(2) 0.53289(2) 0.05554(8) Uani 1 1 d . . . . .
C2 C 0.3346(4) 0.4618(4) 0.10108(18) 0.0551(9) Uani 1 1 d . . . . .
H2 H 0.2715 0.4088 0.1038 0.066 Uiso 1 1 calc R U . . .
O2 O 0.5064(4) 0.9226(3) 0.44253(12) 0.0810(10) Uani 1 1 d . . . . .
F2 F 0.6254(3) 0.6755(3) 0.19972(10) 0.0854(8) Uani 1 1 d . . . . .
Br2 Br 0.72110(6) 0.34150(4) 0.31343(2) 0.07532(14) Uani 1 1 d . . . . .
F4 F 0.8832(3) 0.6926(3) 0.06375(12) 0.0801(7) Uani 1 1 d . . . . .
C4 C 0.4195(4) 0.6630(3) 0.05564(14) 0.0425(7) Uani 1 1 d . . . . .
F3 F 0.6827(3) 0.8564(3) 0.14537(12) 0.0876(8) Uani 1 1 d . . . . .
C3 C 0.3266(4) 0.5861(4) 0.05767(17) 0.0522(8) Uani 1 1 d . . . . .
H3 H 0.2586 0.6170 0.0301 0.063 Uiso 1 1 calc R U . . .
F5 F 0.8310(3) 0.5096(3) 0.11875(14) 0.0864(8) Uani 1 1 d . . . . .
C5 C 0.5272(4) 0.6187(3) 0.09310(14) 0.0417(7) Uani 1 1 d . . . . .
F9 F 0.2919(4) 0.8295(4) 0.4190(3) 0.1570(18) Uani 1 1 d . . . . .
C9 C 0.6018(5) 0.7726(4) 0.14816(18) 0.0563(9) Uani 1 1 d . . . . .
F8 F 0.3748(4) 0.8452(4) 0.3193(2) 0.1296(14) Uani 1 1 d . . . . .
C8 C 0.7897(4) 0.6175(4) 0.07234(18) 0.0592(9) Uani 1 1 d . . . . .
F7 F 0.3010(4) 1.0296(3) 0.36572(18) 0.1272(13) Uani 1 1 d . . . . .
C7 C 0.6303(4) 0.7104(3) 0.08564(15) 0.0454(8) Uani 1 1 d . . . . .
F6 F 0.8146(3) 0.5620(4) 0.01954(14) 0.0973(9) Uani 1 1 d . . . . .
C6 C 0.5351(4) 0.4931(3) 0.13631(15) 0.0456(7) Uani 1 1 d . . . . .
H6 H 0.6058 0.4595 0.1626 0.055 Uiso 1 1 calc R U . . .
C20 C 0.6982(4) 0.4928(4) 0.47911(18) 0.0599(10) Uani 1 1 d . . . . .
H20 H 0.7244 0.4555 0.5193 0.072 Uiso 1 1 calc R U . . .
C21 C 0.6312(4) 0.6374(3) 0.46403(15) 0.0483(8) Uani 1 1 d . . . . .
C22 C 0.5922(4) 0.6968(3) 0.40510(15) 0.0477(8) Uani 1 1 d . . . . .
C23 C 0.6212(4) 0.6066(4) 0.35968(16) 0.0514(8) Uani 1 1 d . . . . .
H23 H 0.5971 0.6439 0.3191 0.062 Uiso 1 1 calc R U . . .
C24 C 0.5226(5) 0.8598(4) 0.39133(16) 0.0574(10) Uani 1 1 d . . . . .
C25 C 0.3723(6) 0.8907(5) 0.3734(3) 0.0886(15) Uani 1 1 d . . . . .
C26 C 0.6226(8) 0.9224(5) 0.3357(2) 0.0879(16) Uani 1 1 d . . . . .
C27 C 0.6662(5) 0.6076(4) 0.60513(18) 0.0626(10) Uani 1 1 d . . . . .
H27 H 0.6229 0.5347 0.6196 0.075 Uiso 1 1 calc R U . . .
C28 C 0.7749(4) 0.6056(4) 0.62923(19) 0.0614(10) Uani 1 1 d . . . . .
H28 H 0.8221 0.6738 0.6097 0.074 Uiso 1 1 calc R U . . .
C29 C 0.8328(4) 0.5064(4) 0.68472(18) 0.0615(10) Uani 1 1 d . . . . .
C30 C 0.9434(5) 0.5268(7) 0.7063(3) 0.0948(16) Uani 1 1 d . . . . .
H30 H 0.9799 0.6024 0.6864 0.114 Uiso 1 1 calc R U . . .
C31 C 1.0008(6) 0.4359(9) 0.7572(3) 0.121(2) Uani 1 1 d . . . . .
H31 H 1.0769 0.4506 0.7709 0.145 Uiso 1 1 calc R U . . .
C32 C 0.9506(6) 0.3268(7) 0.7876(3) 0.107(2) Uani 1 1 d . . . . .
H32 H 0.9922 0.2659 0.8216 0.128 Uiso 1 1 calc R U . . .
C33 C 0.8383(7) 0.3058(6) 0.7684(3) 0.0958(16) Uani 1 1 d . . . . .
H33 H 0.8013 0.2313 0.7897 0.115 Uiso 1 1 calc R U . . .
C34 C 0.7791(6) 0.3957(5) 0.7171(2) 0.0808(13) Uani 1 1 d . . . . .
H34 H 0.7020 0.3812 0.7041 0.097 Uiso 1 1 calc R U . . .
F10 F 0.6347(5) 0.8837(3) 0.28078(12) 0.1316(15) Uani 1 1 d . . . . .
C10 C 0.2000(4) 0.8629(4) -0.03084(17) 0.0547(9) Uani 1 1 d . . . . .
H10 H 0.1183 0.8568 -0.0005 0.066 Uiso 1 1 calc R U . . .
F11 F 0.5724(5) 1.0655(3) 0.32684(13) 0.1213(13) Uani 1 1 d . . . . .
C11 C 0.1991(4) 0.8706(4) -0.09199(16) 0.0490(8) Uani 1 1 d . . . . .
H11 H 0.2868 0.8699 -0.1190 0.059 Uiso 1 1 calc R U . . .
F12 F 0.7538(5) 0.8874(5) 0.3497(2) 0.1455(15) Uani 1 1 d . . . . .
C12 C 0.0786(4) 0.8801(3) -0.12312(16) 0.0464(8) Uani 1 1 d . . . . .
C13 C 0.0981(4) 0.9050(5) -0.18923(18) 0.0627(10) Uani 1 1 d . . . . .
H13 H 0.1863 0.9157 -0.2123 0.075 Uiso 1 1 calc R U . . .
C14 C -0.0115(5) 0.9142(5) -0.2215(2) 0.0794(13) Uani 1 1 d . . . . .
H14 H 0.0026 0.9325 -0.2660 0.095 Uiso 1 1 calc R U . . .
C16 C -0.1612(5) 0.8712(5) -0.1231(3) 0.0764(13) Uani 1 1 d . . . . .
H16 H -0.2495 0.8597 -0.1005 0.092 Uiso 1 1 calc R U . . .
C15 C -0.1406(5) 0.8964(5) -0.1880(3) 0.0796(13) Uani 1 1 d . . . . .
H15 H -0.2142 0.9014 -0.2096 0.096 Uiso 1 1 calc R U . . .
C18 C 0.6854(4) 0.4627(4) 0.37524(17) 0.0519(8) Uani 1 1 d . . . . .
C17 C -0.0536(4) 0.8624(4) -0.08992(19) 0.0621(10) Uani 1 1 d . . . . .
H17 H -0.0694 0.8447 -0.0455 0.075 Uiso 1 1 calc R U . . .
C19 C 0.7260(4) 0.4040(4) 0.43392(19) 0.0619(10) Uani 1 1 d . . . . .
H19 H 0.7713 0.3064 0.4431 0.074 Uiso 1 1 calc R U . . .
 
loop_
 _atom_site_aniso_label
 _atom_site_aniso_U_11
 _atom_site_aniso_U_22
 _atom_site_aniso_U_33
 _atom_site_aniso_U_23
 _atom_site_aniso_U_13
 _atom_site_aniso_U_12
I1 0.06817(15) 0.04115(13) 0.04159(12) 0.00179(9) -0.02087(10) -0.01682(10)
C1 0.057(2) 0.0357(17) 0.0431(18) 0.0005(14) -0.0080(15) -0.0142(15)
O1 0.0857(17) 0.0547(15) 0.0468(14) 0.0139(11) -0.0301(12) -0.0382(13)
F1 0.103(2) 0.0905(19) 0.094(2) -0.0491(16) -0.0158(16) -0.0116(16)
Br1 0.0713(2) 0.0477(2) 0.0657(2) 0.01237(18) -0.00797(19) -0.02205(18)
I2 0.09194(19) 0.03915(13) 0.03768(12) -0.00592(9) -0.01814(11) -0.01752(12)
C2 0.063(2) 0.046(2) 0.065(2) -0.0028(17) -0.0183(18) -0.0263(17)
O2 0.168(3) 0.0323(13) 0.0408(14) -0.0093(11) -0.0350(16) -0.0128(16)
F2 0.159(2) 0.0736(16) 0.0400(12) 0.0017(11) -0.0333(14) -0.0523(16)
Br2 0.1074(3) 0.0524(2) 0.0713(3) -0.0327(2) -0.0022(2) -0.0244(2)
F4 0.0770(15) 0.0999(19) 0.0801(16) 0.0014(14) -0.0208(12) -0.0522(14)
C4 0.060(2) 0.0348(17) 0.0350(16) -0.0030(13) -0.0125(14) -0.0155(15)
F3 0.143(2) 0.0848(18) 0.0701(15) -0.0127(13) -0.0294(15) -0.0719(18)
C3 0.064(2) 0.046(2) 0.054(2) -0.0040(16) -0.0274(17) -0.0181(17)
F5 0.0678(15) 0.0738(16) 0.107(2) 0.0208(15) -0.0285(14) -0.0192(12)
C5 0.0572(19) 0.0375(17) 0.0347(16) -0.0050(13) -0.0113(14) -0.0179(15)
F9 0.086(2) 0.113(3) 0.224(5) 0.034(3) -0.012(3) -0.012(2)
C9 0.080(3) 0.049(2) 0.050(2) -0.0068(17) -0.0202(18) -0.027(2)
F8 0.157(3) 0.092(2) 0.163(3) -0.052(2) -0.097(3) -0.001(2)
C8 0.067(2) 0.068(3) 0.054(2) -0.0036(19) -0.0182(18) -0.033(2)
F7 0.180(3) 0.0499(16) 0.141(3) -0.0154(16) -0.087(3) 0.0188(18)
C7 0.067(2) 0.0429(18) 0.0352(16) 0.0030(14) -0.0213(15) -0.0251(16)
F6 0.0758(16) 0.140(3) 0.0930(19) -0.0671(19) -0.0017(14) -0.0317(16)
C6 0.0560(19) 0.0430(18) 0.0386(17) -0.0010(14) -0.0138(14) -0.0151(15)
C20 0.085(3) 0.040(2) 0.053(2) -0.0036(16) -0.0239(19) -0.0123(18)
C21 0.075(2) 0.0350(17) 0.0391(18) -0.0064(14) -0.0118(16) -0.0198(16)
C22 0.075(2) 0.0321(17) 0.0376(17) -0.0038(13) -0.0106(16) -0.0181(16)
C23 0.078(2) 0.0396(19) 0.0409(18) -0.0078(15) -0.0088(16) -0.0226(17)
C24 0.104(3) 0.0303(17) 0.0394(18) -0.0024(14) -0.0210(19) -0.0184(18)
C25 0.117(4) 0.042(2) 0.097(4) -0.005(2) -0.037(3) -0.003(3)
C26 0.178(6) 0.055(3) 0.055(3) 0.009(2) -0.036(3) -0.064(3)
C27 0.088(3) 0.053(2) 0.051(2) -0.0012(17) -0.025(2) -0.022(2)
C28 0.073(3) 0.054(2) 0.060(2) -0.0136(18) -0.016(2) -0.0165(19)
C29 0.067(2) 0.061(2) 0.054(2) -0.0141(19) -0.0163(18) -0.0079(19)
C30 0.074(3) 0.132(5) 0.086(3) 0.005(3) -0.031(3) -0.042(3)
C31 0.086(4) 0.173(7) 0.107(5) 0.020(5) -0.057(3) -0.041(4)
C32 0.088(4) 0.128(5) 0.078(3) 0.010(3) -0.040(3) 0.003(4)
C33 0.118(4) 0.073(3) 0.083(3) 0.009(3) -0.030(3) -0.017(3)
C34 0.101(3) 0.070(3) 0.080(3) -0.002(2) -0.043(3) -0.025(3)
F10 0.274(5) 0.093(2) 0.0467(15) -0.0135(14) 0.012(2) -0.103(3)
C10 0.056(2) 0.053(2) 0.050(2) 0.0015(16) -0.0130(16) -0.0119(17)
F11 0.263(4) 0.0483(15) 0.0667(17) 0.0115(12) -0.035(2) -0.072(2)
C11 0.0502(19) 0.048(2) 0.048(2) -0.0054(15) -0.0085(15) -0.0142(15)
F12 0.163(4) 0.146(3) 0.153(3) 0.031(3) -0.035(3) -0.107(3)
C12 0.0480(19) 0.0405(18) 0.0476(19) -0.0060(14) -0.0088(15) -0.0090(14)
C13 0.055(2) 0.083(3) 0.050(2) -0.0095(19) -0.0100(17) -0.020(2)
C14 0.079(3) 0.101(4) 0.060(3) -0.019(2) -0.024(2) -0.015(3)
C16 0.054(2) 0.083(3) 0.100(4) -0.023(3) -0.006(2) -0.031(2)
C15 0.067(3) 0.090(3) 0.094(4) -0.036(3) -0.029(3) -0.014(2)
C18 0.068(2) 0.0416(19) 0.050(2) -0.0175(16) -0.0024(17) -0.0191(16)
C17 0.064(2) 0.067(3) 0.057(2) -0.0083(19) -0.0013(18) -0.028(2)
C19 0.081(3) 0.0325(18) 0.071(3) -0.0120(17) -0.018(2) -0.0085(17)
 
_geom_special_details
;
 All esds (except the esd in the dihedral angle between two l.s. planes)
 are estimated using the full covariance matrix.  The cell esds are taken
 into account individually in the estimation of esds in distances, angles
 and torsion angles; correlations between esds in cell parameters are only
 used when they are defined by crystal symmetry.  An approximate (isotropic)
 treatment of cell esds is used for estimating esds involving l.s. planes.
;
 
loop_
 _geom_bond_atom_site_label_1
 _geom_bond_atom_site_label_2
 _geom_bond_distance
 _geom_bond_site_symmetry_2
 _geom_bond_publ_flag
I1 C4 2.117(3) . ?
I1 C10 2.118(4) . ?
I1 O1 2.341(2) . ?
C1 C6 1.373(5) . ?
C1 C2 1.371(5) . ?
C1 Br1 1.895(3) . ?
O1 C7 1.352(4) . ?
F1 C9 1.319(5) . ?
I2 C27 2.115(4) . ?
I2 C21 2.117(3) . ?
I2 O2 2.308(3) . ?
C2 C3 1.386(5) . ?
C2 H2 0.9300 . ?
O2 C24 1.343(4) . ?
F2 C9 1.327(4) . ?
Br2 C18 1.894(3) . ?
F4 C8 1.334(4) . ?
C4 C3 1.369(5) . ?
C4 C5 1.381(4) . ?
F3 C9 1.322(4) . ?
C3 H3 0.9300 . ?
F5 C8 1.335(4) . ?
C5 C6 1.394(4) . ?
C5 C7 1.547(4) . ?
F9 C25 1.305(6) . ?
C9 C7 1.541(5) . ?
F8 C25 1.336(6) . ?
C8 F6 1.316(4) . ?
C8 C7 1.535(5) . ?
F7 C25 1.328(5) . ?
C6 H6 0.9300 . ?
C20 C21 1.380(5) . ?
C20 C19 1.383(5) . ?
C20 H20 0.9300 . ?
C21 C22 1.372(5) . ?
C22 C23 1.395(4) . ?
C22 C24 1.540(5) . ?
C23 C18 1.371(5) . ?
C23 H23 0.9300 . ?
C24 C25 1.532(7) . ?
C24 C26 1.545(6) . ?
C26 F10 1.296(5) . ?
C26 F12 1.311(7) . ?
C26 F11 1.340(5) . ?
C27 C28 1.286(5) . ?
C27 H27 0.9300 . ?
C28 C29 1.479(5) . ?
C28 H28 0.9300 . ?
C29 C30 1.366(6) . ?
C29 C34 1.380(6) . ?
C30 C31 1.372(7) . ?
C30 H30 0.9300 . ?
C31 C32 1.337(8) . ?
C31 H31 0.9300 . ?
C32 C33 1.357(8) . ?
C32 H32 0.9300 . ?
C33 C34 1.382(6) . ?
C33 H33 0.9300 . ?
C34 H34 0.9300 . ?
C10 C11 1.314(5) . ?
C10 H10 0.9300 . ?
C11 C12 1.460(5) . ?
C11 H11 0.9300 . ?
C12 C13 1.383(5) . ?
C12 C17 1.390(5) . ?
C13 C14 1.383(6) . ?
C13 H13 0.9300 . ?
C14 C15 1.366(6) . ?
C14 H14 0.9300 . ?
C16 C15 1.359(7) . ?
C16 C17 1.379(6) . ?
C16 H16 0.9300 . ?
C15 H15 0.9300 . ?
C18 C19 1.372(5) . ?
C17 H17 0.9300 . ?
C19 H19 0.9300 . ?
 
loop_
 _geom_angle_atom_site_label_1
 _geom_angle_atom_site_label_2
 _geom_angle_atom_site_label_3
 _geom_angle
 _geom_angle_site_symmetry_1
 _geom_angle_site_symmetry_3
 _geom_angle_publ_flag
C4 I1 C10 93.81(13) . . ?
C4 I1 O1 75.06(10) . . ?
C10 I1 O1 168.74(11) . . ?
C6 C1 C2 122.4(3) . . ?
C6 C1 Br1 118.1(2) . . ?
C2 C1 Br1 119.5(3) . . ?
C7 O1 I1 114.74(19) . . ?
C27 I2 C21 94.07(14) . . ?
C27 I2 O2 168.93(12) . . ?
C21 I2 O2 74.88(11) . . ?
C1 C2 C3 118.2(3) . . ?
C1 C2 H2 120.9 . . ?
C3 C2 H2 120.9 . . ?
C24 O2 I2 116.8(2) . . ?
C3 C4 C5 122.8(3) . . ?
C3 C4 I1 119.6(2) . . ?
C5 C4 I1 117.5(2) . . ?
C4 C3 C2 119.5(3) . . ?
C4 C3 H3 120.2 . . ?
C2 C3 H3 120.2 . . ?
C4 C5 C6 117.3(3) . . ?
C4 C5 C7 118.9(3) . . ?
C6 C5 C7 123.8(3) . . ?
F1 C9 F3 106.5(3) . . ?
F1 C9 F2 106.4(3) . . ?
F3 C9 F2 106.1(3) . . ?
F1 C9 C7 110.1(3) . . ?
F3 C9 C7 112.5(3) . . ?
F2 C9 C7 114.7(3) . . ?
F6 C8 F4 106.3(3) . . ?
F6 C8 F5 107.2(4) . . ?
F4 C8 F5 105.1(3) . . ?
F6 C8 C7 110.5(3) . . ?
F4 C8 C7 112.3(3) . . ?
F5 C8 C7 114.8(3) . . ?
O1 C7 C8 108.2(3) . . ?
O1 C7 C9 108.5(3) . . ?
C8 C7 C9 110.1(3) . . ?
O1 C7 C5 111.8(3) . . ?
C8 C7 C5 109.9(3) . . ?
C9 C7 C5 108.3(3) . . ?
C1 C6 C5 119.8(3) . . ?
C1 C6 H6 120.1 . . ?
C5 C6 H6 120.1 . . ?
C21 C20 C19 119.4(3) . . ?
C21 C20 H20 120.3 . . ?
C19 C20 H20 120.3 . . ?
C22 C21 C20 122.0(3) . . ?
C22 C21 I2 118.0(2) . . ?
C20 C21 I2 120.0(3) . . ?
C21 C22 C23 118.3(3) . . ?
C21 C22 C24 118.8(3) . . ?
C23 C22 C24 122.9(3) . . ?
C18 C23 C22 119.5(3) . . ?
C18 C23 H23 120.3 . . ?
C22 C23 H23 120.3 . . ?
O2 C24 C25 108.7(4) . . ?
O2 C24 C22 111.5(3) . . ?
C25 C24 C22 109.0(3) . . ?
O2 C24 C26 108.4(3) . . ?
C25 C24 C26 110.4(4) . . ?
C22 C24 C26 108.8(3) . . ?
F9 C25 F7 106.8(5) . . ?
F9 C25 F8 107.2(5) . . ?
F7 C25 F8 105.8(4) . . ?
F9 C25 C24 109.8(4) . . ?
F7 C25 C24 112.2(4) . . ?
F8 C25 C24 114.6(4) . . ?
F10 C26 F12 107.9(6) . . ?
F10 C26 F11 106.1(4) . . ?
F12 C26 F11 106.9(4) . . ?
F10 C26 C24 115.3(4) . . ?
F12 C26 C24 110.0(4) . . ?
F11 C26 C24 110.1(5) . . ?
C28 C27 I2 120.6(3) . . ?
C28 C27 H27 119.7 . . ?
I2 C27 H27 119.7 . . ?
C27 C28 C29 126.9(4) . . ?
C27 C28 H28 116.6 . . ?
C29 C28 H28 116.6 . . ?
C30 C29 C34 117.8(4) . . ?
C30 C29 C28 118.6(4) . . ?
C34 C29 C28 123.6(4) . . ?
C31 C30 C29 120.1(6) . . ?
C31 C30 H30 119.9 . . ?
C29 C30 H30 119.9 . . ?
C32 C31 C30 121.9(5) . . ?
C32 C31 H31 119.1 . . ?
C30 C31 H31 119.1 . . ?
C31 C32 C33 119.5(5) . . ?
C31 C32 H32 120.3 . . ?
C33 C32 H32 120.3 . . ?
C32 C33 C34 119.6(5) . . ?
C32 C33 H33 120.2 . . ?
C34 C33 H33 120.2 . . ?
C29 C34 C33 121.0(5) . . ?
C29 C34 H34 119.5 . . ?
C33 C34 H34 119.5 . . ?
C11 C10 I1 118.5(3) . . ?
C11 C10 H10 120.7 . . ?
I1 C10 H10 120.7 . . ?
C10 C11 C12 128.6(3) . . ?
C10 C11 H11 115.7 . . ?
C12 C11 H11 115.7 . . ?
C13 C12 C17 118.2(3) . . ?
C13 C12 C11 118.3(3) . . ?
C17 C12 C11 123.5(3) . . ?
C14 C13 C12 121.1(4) . . ?
C14 C13 H13 119.5 . . ?
C12 C13 H13 119.5 . . ?
C15 C14 C13 119.9(4) . . ?
C15 C14 H14 120.1 . . ?
C13 C14 H14 120.1 . . ?
C15 C16 C17 121.3(4) . . ?
C15 C16 H16 119.4 . . ?
C17 C16 H16 119.4 . . ?
C14 C15 C16 119.8(4) . . ?
C14 C15 H15 120.1 . . ?
C16 C15 H15 120.1 . . ?
C23 C18 C19 122.1(3) . . ?
C23 C18 Br2 118.9(3) . . ?
C19 C18 Br2 119.0(3) . . ?
C16 C17 C12 119.8(4) . . ?
C16 C17 H17 120.1 . . ?
C12 C17 H17 120.1 . . ?
C18 C19 C20 118.8(3) . . ?
C18 C19 H19 120.6 . . ?
C20 C19 H19 120.6 . . ?
 
_refine_diff_density_max    1.229
_refine_diff_density_min   -0.715
_refine_diff_density_rms    0.065

_shelx_res_file
;

    Needle-sr.res created by SHELXL-2014/7

TITL mo_Ken_Berit_needle_2_0ma_a.res in P-1
CELL 0.71073 9.8631 10.0243 21.6891 77.871 77.122 70.568
ZERR 4.00 0.0004 0.0006 0.0010 0.002 0.001 0.001
LATT 1
SFAC C H O F BR I
UNIT 68 40 4 24 4 4
LIST 4 ! automatically inserted. Change 6 to 4 for CHECKCIF!!
TEMP 23.420
L.S. 20
ACTA
FMAP 2
PLAN 8 0 0.00
BOND $H
WGHT    0.032300    1.740400
FVAR       1.00554
I1    6    0.391785    0.864708   -0.002843    11.00000    0.06817    0.04115 =
         0.04159    0.00179   -0.02087   -0.01682
C1    1    0.438237    0.418953    0.139957    11.00000    0.05724    0.03574 =
         0.04315    0.00050   -0.00797   -0.01421
O1    3    0.607098    0.820103    0.036976    11.00000    0.08566    0.05474 =
         0.04679    0.01392   -0.03009   -0.03818
F1    4    0.464718    0.851800    0.159836    11.00000    0.10268    0.09050 =
         0.09437   -0.04912   -0.01579   -0.01160
BR1   5    0.446405    0.254893    0.202905    11.00000    0.07132    0.04771 =
         0.06573    0.01237   -0.00797   -0.02205
I2    6    0.584936    0.774980    0.532893    11.00000    0.09194    0.03915 =
         0.03768   -0.00592   -0.01814   -0.01752
C2    1    0.334644    0.461764    0.101076    11.00000    0.06316    0.04568 =
         0.06549   -0.00282   -0.01832   -0.02626
AFIX  43
H2    2    0.271453    0.408788    0.103761    11.00000   -1.20000
AFIX   0
O2    3    0.506420    0.922626    0.442530    11.00000    0.16751    0.03232 =
         0.04078   -0.00932   -0.03503   -0.01283
F2    4    0.625354    0.675491    0.199720    11.00000    0.15943    0.07362 =
         0.03996    0.00172   -0.03328   -0.05231
BR2   5    0.721096    0.341498    0.313429    11.00000    0.10738    0.05238 =
         0.07126   -0.03273   -0.00215   -0.02439
F4    4    0.883161    0.692621    0.063749    11.00000    0.07703    0.09987 =
         0.08015    0.00136   -0.02080   -0.05219
C4    1    0.419458    0.663036    0.055644    11.00000    0.05994    0.03481 =
         0.03502   -0.00299   -0.01253   -0.01553
F3    4    0.682661    0.856421    0.145372    11.00000    0.14330    0.08481 =
         0.07008   -0.01270   -0.02939   -0.07191
C3    1    0.326610    0.586082    0.057671    11.00000    0.06445    0.04642 =
         0.05410   -0.00401   -0.02736   -0.01809
AFIX  43
H3    2    0.258644    0.616999    0.030123    11.00000   -1.20000
AFIX   0
F5    4    0.830971    0.509567    0.118753    11.00000    0.06784    0.07383 =
         0.10699    0.02079   -0.02851   -0.01919
C5    1    0.527213    0.618703    0.093104    11.00000    0.05723    0.03752 =
         0.03469   -0.00499   -0.01129   -0.01785
F9    4    0.291867    0.829455    0.418997    11.00000    0.08566    0.11317 =
         0.22437    0.03398   -0.01191   -0.01228
C9    1    0.601776    0.772614    0.148160    11.00000    0.07995    0.04889 =
         0.05030   -0.00676   -0.02018   -0.02680
F8    4    0.374832    0.845230    0.319344    11.00000    0.15701    0.09217 =
         0.16291   -0.05233   -0.09742   -0.00141
C8    1    0.789658    0.617504    0.072337    11.00000    0.06670    0.06847 =
         0.05361   -0.00363   -0.01815   -0.03275
F7    4    0.301023    1.029580    0.365723    11.00000    0.18025    0.04993 =
         0.14129   -0.01536   -0.08732    0.01876
C7    1    0.630346    0.710447    0.085644    11.00000    0.06708    0.04289 =
         0.03517    0.00303   -0.02128   -0.02513
F6    4    0.814563    0.561983    0.019538    11.00000    0.07583    0.13997 =
         0.09296   -0.06709   -0.00171   -0.03173
C6    1    0.535146    0.493054    0.136312    11.00000    0.05604    0.04299 =
         0.03860   -0.00104   -0.01382   -0.01506
AFIX  43
H6    2    0.605844    0.459493    0.162596    11.00000   -1.20000
AFIX   0
C20   1    0.698195    0.492845    0.479114    11.00000    0.08536    0.04040 =
         0.05342   -0.00360   -0.02390   -0.01226
AFIX  43
H20   2    0.724415    0.455475    0.519278    11.00000   -1.20000
AFIX   0
C21   1    0.631205    0.637442    0.464028    11.00000    0.07491    0.03498 =
         0.03909   -0.00642   -0.01183   -0.01977
C22   1    0.592245    0.696757    0.405103    11.00000    0.07487    0.03206 =
         0.03758   -0.00380   -0.01058   -0.01806
C23   1    0.621199    0.606621    0.359675    11.00000    0.07794    0.03962 =
         0.04088   -0.00783   -0.00884   -0.02257
AFIX  43
H23   2    0.597102    0.643875    0.319143    11.00000   -1.20000
AFIX   0
C24   1    0.522554    0.859808    0.391329    11.00000    0.10426    0.03026 =
         0.03939   -0.00242   -0.02098   -0.01839
C25   1    0.372278    0.890680    0.373382    11.00000    0.11728    0.04244 =
         0.09672   -0.00477   -0.03684   -0.00289
C26   1    0.622614    0.922375    0.335662    11.00000    0.17751    0.05489 =
         0.05450    0.00879   -0.03612   -0.06448
C27   1    0.666161    0.607575    0.605132    11.00000    0.08772    0.05318 =
         0.05144   -0.00117   -0.02534   -0.02209
AFIX  43
H27   2    0.622907    0.534738    0.619601    11.00000   -1.20000
AFIX   0
C28   1    0.774877    0.605618    0.629234    11.00000    0.07291    0.05382 =
         0.06040   -0.01362   -0.01578   -0.01647
AFIX  43
H28   2    0.822073    0.673769    0.609707    11.00000   -1.20000
AFIX   0
C29   1    0.832773    0.506446    0.684718    11.00000    0.06691    0.06107 =
         0.05375   -0.01407   -0.01630   -0.00792
C30   1    0.943433    0.526793    0.706262    11.00000    0.07416    0.13182 =
         0.08571    0.00542   -0.03123   -0.04189
AFIX  43
H30   2    0.979926    0.602397    0.686377    11.00000   -1.20000
AFIX   0
C31   1    1.000824    0.435926    0.757167    11.00000    0.08594    0.17310 =
         0.10691    0.01971   -0.05681   -0.04054
AFIX  43
H31   2    1.076862    0.450607    0.770929    11.00000   -1.20000
AFIX   0
C32   1    0.950554    0.326844    0.787564    11.00000    0.08823    0.12789 =
         0.07784    0.01004   -0.03962    0.00342
AFIX  43
H32   2    0.992203    0.265896    0.821576    11.00000   -1.20000
AFIX   0
C33   1    0.838274    0.305794    0.768382    11.00000    0.11813    0.07340 =
         0.08348    0.00921   -0.03030   -0.01652
AFIX  43
H33   2    0.801331    0.231288    0.789667    11.00000   -1.20000
AFIX   0
C34   1    0.779135    0.395658    0.717054    11.00000    0.10106    0.07030 =
         0.08022   -0.00247   -0.04343   -0.02454
AFIX  43
H34   2    0.701958    0.381228    0.704102    11.00000   -1.20000
AFIX   0
F10   4    0.634735    0.883748    0.280779    11.00000    0.27409    0.09267 =
         0.04674   -0.01349    0.01199   -0.10253
C10   1    0.199982    0.862918   -0.030840    11.00000    0.05617    0.05273 =
         0.04969    0.00151   -0.01296   -0.01188
AFIX  43
H10   2    0.118268    0.856837   -0.000541    11.00000   -1.20000
AFIX   0
F11   4    0.572355    1.065518    0.326838    11.00000    0.26274    0.04832 =
         0.06673    0.01150   -0.03497   -0.07187
C11   1    0.199062    0.870593   -0.091990    11.00000    0.05023    0.04794 =
         0.04768   -0.00539   -0.00846   -0.01417
AFIX  43
H11   2    0.286835    0.869881   -0.119037    11.00000   -1.20000
AFIX   0
F12   4    0.753816    0.887375    0.349654    11.00000    0.16313    0.14628 =
         0.15321    0.03063   -0.03455   -0.10713
C12   1    0.078647    0.880088   -0.123124    11.00000    0.04798    0.04047 =
         0.04764   -0.00604   -0.00881   -0.00903
C13   1    0.098079    0.904971   -0.189230    11.00000    0.05500    0.08286 =
         0.04994   -0.00950   -0.01001   -0.01964
AFIX  43
H13   2    0.186306    0.915671   -0.212326    11.00000   -1.20000
AFIX   0
C14   1   -0.011519    0.914190   -0.221524    11.00000    0.07851    0.10090 =
         0.05964   -0.01922   -0.02392   -0.01549
AFIX  43
H14   2    0.002629    0.932485   -0.265963    11.00000   -1.20000
AFIX   0
C16   1   -0.161188    0.871222   -0.123070    11.00000    0.05449    0.08290 =
         0.10049   -0.02263   -0.00610   -0.03062
AFIX  43
H16   2   -0.249542    0.859726   -0.100534    11.00000   -1.20000
AFIX   0
C15   1   -0.140599    0.896375   -0.188026    11.00000    0.06672    0.08972 =
         0.09379   -0.03613   -0.02914   -0.01417
AFIX  43
H15   2   -0.214175    0.901439   -0.209596    11.00000   -1.20000
AFIX   0
C18   1    0.685438    0.462721    0.375235    11.00000    0.06774    0.04158 =
         0.04990   -0.01748   -0.00238   -0.01908
C17   1   -0.053552    0.862416   -0.089920    11.00000    0.06360    0.06739 =
         0.05728   -0.00825   -0.00135   -0.02835
AFIX  43
H17   2   -0.069408    0.844699   -0.045467    11.00000   -1.20000
AFIX   0
C19   1    0.725967    0.404032    0.433919    11.00000    0.08061    0.03247 =
         0.07074   -0.01200   -0.01752   -0.00849
AFIX  43
H19   2    0.771271    0.306351    0.443147    11.00000   -1.20000
REM <autosolution>
REM {'C00T': 'AtomInfo(hybridisation=3)',
REM  'C00W': 'AtomInfo(hybridisation=3)',
REM  'C00V': 'AtomInfo(hybridisation=3)',
REM  'C00Q': 'AtomInfo(hybridisation=3)',
REM  'C00P': 'AtomInfo(hybridisation=3)',
REM  'C00S': 'AtomInfo(hybridisation=3)',
REM  'C00R': 'AtomInfo(hybridisation=3)',
REM  'O009': 'AtomInfo(hybridisation=3)',
REM  'C00Y': 'AtomInfo(hybridisation=3)', 'F00K': 'AtomInfo()',
REM  'F00H': 'AtomInfo()', 'C00Z': 'AtomInfo(hybridisation=3)',
REM  'C00D': 'AtomInfo(hybridisation=3)',
REM  'C00F': 'AtomInfo(hybridisation=3)', 'BR04': 'AtomInfo()',
REM  'F00U': 'AtomInfo()', 'C00L': 'AtomInfo(hybridisation=3)',
REM  'C00O': 'AtomInfo(hybridisation=3)',
REM  'C00N': 'AtomInfo(hybridisation=3)',
REM  'C00I': 'AtomInfo(hybridisation=3)',
REM  'C00J': 'AtomInfo(hybridisation=3)',
REM  'O00A': 'AtomInfo(hybridisation=3)', 'I002': 'AtomInfo()',
REM  'I001': 'AtomInfo()', 'F00E': 'AtomInfo()',
REM  'C018': 'AtomInfo(hybridisation=3)',
REM  'C019': 'AtomInfo(hybridisation=3)', 'F015': 'AtomInfo()',
REM  'C00M': 'AtomInfo(hybridisation=3)',
REM  'C012': 'AtomInfo(hybridisation=3)',
REM  'C013': 'AtomInfo(hybridisation=3)',
REM  'C010': 'AtomInfo(hybridisation=3)',
REM  'C011': 'AtomInfo(hybridisation=3)',
REM  'C016': 'AtomInfo(hybridisation=3)',
REM  'C017': 'AtomInfo(hybridisation=3)',
REM  'C014': 'AtomInfo(hybridisation=3)', 'BR03': 'AtomInfo()',
REM  'C01H': 'AtomInfo(hybridisation=3)',
REM  'C01I': 'AtomInfo(hybridisation=3)',
REM  'C01B': 'AtomInfo(hybridisation=3)',
REM  'C01C': 'AtomInfo(hybridisation=3)',
REM  'C01A': 'AtomInfo(hybridisation=3)',
REM  'C01F': 'AtomInfo(hybridisation=3)',
REM  'C01G': 'AtomInfo(hybridisation=3)',
REM  'C01D': 'AtomInfo(hybridisation=3)',
REM  'C01E': 'AtomInfo(hybridisation=3)', 'F00B': 'AtomInfo()',
REM  'C00X': 'AtomInfo(hybridisation=3)', 'F006': 'AtomInfo()',
REM  'F007': 'AtomInfo()', 'F005': 'AtomInfo()', 'F00C': 'AtomInfo()',
REM  'F00G': 'AtomInfo()', 'F008': 'AtomInfo()'}
REM </autosolution>
AFIX   0
HKLF 4 1 1 0 0 0 1 0 0 0 1

REM  mo_Ken_Berit_needle_2_0ma_a.res in P-1
REM R1 =  0.0272 for    5911 Fo > 4sig(Fo)  and  0.0377 for all    7121 data
REM    469 parameters refined using      0 restraints

END

WGHT      0.0278      1.8264

REM Highest difference peak  1.229,  deepest hole -0.715,  1-sigma level  0.065
Q1    1   0.6846  0.7888  0.5200  11.00000  0.05    1.23
Q2    1   0.5066  0.9028  0.2881  11.00000  0.05    0.46
Q3    1   0.6329  0.3681  0.3114  11.00000  0.05    0.45
Q4    1   0.7505  0.2804  0.3483  11.00000  0.05    0.43
Q5    1   0.3092  0.8724  0.0180  11.00000  0.05    0.39
Q6    1   0.7273  0.8619  0.3136  11.00000  0.05    0.38
Q7    1   0.6558  0.9044  0.2698  11.00000  0.05    0.31
Q8    1   0.3256  0.8213  0.3641  11.00000  0.05    0.30
;
_shelx_res_checksum   22537

_shelx_hkl_file
;
   1   0   0  103858    1254                                                       82626   34.76    0.00  1.0000
   2   0   0     322      19                                                        1951   26.20    0.00  1.0000
   3   0   0    3084      46                                                        5220   16.68    0.00  1.0000
   4   0   0    6953      49                                                        5474    9.38    0.00  1.0000
   5   0   0    8137      94                                                        9095    5.15    0.00  1.0000
   6   0   0    3483      38                                                        3122    3.14    0.00  1.0000
   7   0   0    1458      26                                                        1631    2.20    0.00  1.0000
   8   0   0     100      12                                                          70    1.63    0.00  1.0000
   9   0   0     202      17                                                         170    1.17    0.00  1.0000
  10   0   0      47      21                                                          58    0.77    0.00  1.0000
  11   0   0      33      24                                                          37    0.46    0.00  1.0000
 -10   1   0     420      41                                                         443    0.57    0.00  1.0000
  -9   1   0      82      18                                                          65    1.00    0.00  1.0000
  -8   1   0       8      12                                                          18    1.53    0.00  1.0000
  -7   1   0     160      11                                                         219    2.17    0.00  1.0000
  -6   1   0    2027      21                                                        1754    3.14    0.00  1.0000
  -5   1   0    3558      39                                                        4155    4.82    0.00  1.0000
  -4   1   0   18678     147                                                       16607    7.80    0.00  1.0000
  -3   1   0   18433     192                                                       21963   12.42    0.00  1.0000
  -2   1   0     183      12                                                         994   17.96    0.00  1.0000
  -1   1   0    2502       9                                                         768   22.35    0.00  1.0000
   1   1   0    8692      92                                                        5413   19.62    0.00  1.0000
   2   1   0   26757     317                                                       31319   13.37    0.00  1.0000
   3   1   0   15178     118                                                       13423    7.34    0.00  1.0000
   4   1   0    1968      24                                                        2276    3.35    0.00  1.0000
   5   1   0      43       6                                                          65    1.49    0.00  1.0000
   6   1   0      76       7                                                          62    0.87    0.00  1.0000
   7   1   0     799      17                                                         766    0.60    0.00  1.0000
   8   1   0     667      19                                                         682    0.30    0.00  1.0000
   9   1   0      91      14                                                          91   -0.04    0.00  1.0000
  10   1   0      46      22                                                          50   -0.26    0.00  1.0000
  11   1   0      92      30                                                          89   -0.21    0.00  1.0000
 -10   2   0      16      28                                                          12   -0.47    0.00  1.0000
  -9   2   0       0      17                                                          -5   -0.35    0.00  1.0000
  -8   2   0     187      10                                                         184   -0.12    0.00  1.0000
  -7   2   0      60      10                                                          59    0.09    0.00  1.0000
  -6   2   0     118       8                                                         125    0.33    0.00  1.0000
  -5   2   0     104       7                                                          88    0.83    0.00  1.0000
  -4   2   0    7395      78                                                        7720    1.87    0.00  1.0000
  -3   2   0    9729      81                                                        9036    3.57    0.00  1.0000
  -2   2   0     612       7                                                         369    5.54    0.00  1.0000
  -1   2   0   16216     192                                                       17980    6.75    0.00  1.0000
   0   2   0   13769     149                                                       12363    6.16    0.00  1.0000
   1   2   0   32093     582                                                       33419    3.66    0.00  1.0000
   2   2   0   19203     230                                                       19071    0.48    0.00  1.0000
   3   2   0   14928     149                                                       14505   -1.74    0.00  1.0000
   4   2   0     387       8                                                         482   -2.31    0.00  1.0000
   5   2   0    7793      76                                                        8095   -1.69    0.00  1.0000
   6   2   0   17731     175                                                       17546   -0.70    0.00  1.0000
   7   2   0    4279      49                                                        4272    0.06    0.00  1.0000
   8   2   0       6      10                                                           5    0.36    0.00  1.0000
   9   2   0      79      13                                                          73    0.31    0.00  1.0000
  10   2   0      62      21                                                          59    0.15    0.00  1.0000
  11   2   0     190      40                                                         192    0.08    0.00  1.0000
  -9   3   0     315      19                                                         306   -0.25    0.00  1.0000
  -8   3   0      66      16                                                          72   -0.40    0.00  1.0000
  -7   3   0     439      17                                                         411   -0.69    0.00  1.0000
  -6   3   0      94       8                                                          74   -1.07    0.00  1.0000
  -5   3   0    7111      72                                                        7322   -1.24    0.00  1.0000
  -4   3   0   14267     136                                                       14070   -0.83    0.00  1.0000
  -3   3   0   12258     128                                                       12194    0.29    0.00  1.0000
  -2   3   0    6106      72                                                        6368    1.66    0.00  1.0000
  -1   3   0       4       4                                                          11    2.27    0.00  1.0000
   0   3   0   15043     168                                                       14721    1.31    0.00  1.0000
   1   3   0   18911     239                                                       18638   -1.00    0.00  1.0000
   2   3   0   40784     699                                                       42157   -3.37    0.00  1.0000
   3   3   0   21002     211                                                       19750   -4.38    0.00  1.0000
   4   3   0     105       8                                                         195   -3.69    0.00  1.0000
   5   3   0     487      11                                                         583   -2.07    0.00  1.0000
   6   3   0      48       5                                                          55   -0.48    0.00  1.0000
   7   3   0     714      18                                                         685    0.55    0.00  1.0000
   8   3   0     546      20                                                         591    0.95    0.00  1.0000
   9   3   0      31      16                                                          41    0.89    0.00  1.0000
  10   3   0      63      21                                                          53    0.60    0.00  1.0000
  11   3   0      71      27                                                          76    0.29    0.00  1.0000
  -9   4   0     246      22                                                         243   -0.08    0.00  1.0000
  -8   4   0     570      24                                                         577   -0.14    0.00  1.0000
  -7   4   0     475      19                                                         463   -0.28    0.00  1.0000
  -6   4   0       0      10                                                         -10   -0.55    0.00  1.0000
  -5   4   0     432      17                                                         464   -0.74    0.00  1.0000
  -4   4   0     633      15                                                         603   -0.61    0.00  1.0000
  -3   4   0    2720      34                                                        2733   -0.13    0.00  1.0000
  -2   4   0    3405      43                                                        3444    0.34    0.00  1.0000
  -1   4   0     867      15                                                         858    0.15    0.00  1.0000
   0   4   0   10267     122                                                       10481   -1.05    0.00  1.0000
   1   4   0     436      11                                                         324   -2.87    0.00  1.0000
   2   4   0    6328      67                                                        5653   -4.36    0.00  1.0000
   3   4   0    3606      69                                                        4190   -4.69    0.00  1.0000
   4   4   0     162       8                                                         275   -3.87    0.00  1.0000
   5   4   0     954      14                                                         802   -2.57    0.00  1.0000
   6   4   0      87       7                                                         115   -1.42    0.00  1.0000
   7   4   0    1717      22                                                        1665   -0.64    0.00  1.0000
   8   4   0     601      20                                                         615   -0.28    0.00  1.0000
   9   4   0     327      18                                                         316   -0.31    0.00  1.0000
  10   4   0     280      22                                                         299   -0.56    0.00  1.0000
  11   4   0      32      22                                                          41   -0.75    0.00  1.0000
  -8   5   0      67      22                                                          66   -0.11    0.00  1.0000
  -7   5   0      28      16                                                          28    0.01    0.00  1.0000
  -6   5   0      68      13                                                          68   -0.03    0.00  1.0000
  -5   5   0     974      25                                                         962   -0.20    0.00  1.0000
  -4   5   0    1173      21                                                        1195   -0.31    0.00  1.0000
  -3   5   0    4966      57                                                        4915   -0.37    0.00  1.0000
  -2   5   0    9832     106                                                        9943   -0.56    0.00  1.0000
  -1   5   0    6695      71                                                        6498   -1.21    0.00  1.0000
   0   5   0    2356      36                                                        2600   -2.44    0.00  1.0000
   1   5   0   18040     278                                                       19090   -3.85    0.00  1.0000
   2   5   0   13324     142                                                       12247   -4.77    0.00  1.0000
   3   5   0    6185      83                                                        6946   -4.70    0.00  1.0000
   4   5   0    9659      99                                                        8936   -3.74    0.00  1.0000
   5   5   0    1408      22                                                        1600   -2.48    0.00  1.0000
   6   5   0      97       8                                                         127   -1.44    0.00  1.0000
   7   5   0     903      17                                                         861   -0.71    0.00  1.0000
   8   5   0    1698      25                                                        1721   -0.28    0.00  1.0000
   9   5   0     630      20                                                         626   -0.09    0.00  1.0000
  10   5   0      37      19                                                          37   -0.03    0.00  1.0000
  11   5   0      53      20                                                          53   -0.01    0.00  1.0000
  -7   6   0     336      24                                                         328    0.24    0.00  1.0000
  -6   6   0     605      28                                                         613    0.15    0.00  1.0000
  -5   6   0     135      16                                                         136   -0.06    0.00  1.0000
  -4   6   0     699      24                                                         711   -0.22    0.00  1.0000
  -3   6   0    6313      76                                                        6272   -0.26    0.00  1.0000
  -2   6   0   13992     150                                                       14061   -0.29    0.00  1.0000
  -1   6   0    5391      68                                                        5318   -0.50    0.00  1.0000
   0   6   0       7       7                                                          13   -1.01    0.00  1.0000
   1   6   0      25       7                                                          44   -1.72    0.00  1.0000
   2   6   0     181      10                                                         127   -2.25    0.00  1.0000
   3   6   0    1516      25                                                        1695   -2.23    0.00  1.0000
   4   6   0    2378      32                                                        2223   -1.62    0.00  1.0000
   5   6   0     757      15                                                         803   -0.83    0.00  1.0000
   6   6   0     561      14                                                         577   -0.32    0.00  1.0000
   7   6   0     672      15                                                         664   -0.15    0.00  1.0000
   8   6   0       6       8                                                           6   -0.08    0.00  1.0000
   9   6   0     126      10                                                         124    0.06    0.00  1.0000
  10   6   0      88      23                                                          93    0.24    0.00  1.0000
  11   6   0     172      32                                                         163    0.33    0.00  1.0000
  -6   7   0     240      23                                                         248    0.25    0.00  1.0000
  -5   7   0      88      21                                                          80    0.43    0.00  1.0000
  -4   7   0       0      11                                                          -4    0.68    0.00  1.0000
  -3   7   0       1      12                                                         -12    0.87    0.00  1.0000
  -2   7   0     518      18                                                         558    0.88    0.00  1.0000
  -1   7   0     191      13                                                         171    0.77    0.00  1.0000
   0   7   0      26      10                                                          21    0.57    0.00  1.0000
   1   7   0    1030      20                                                        1048    0.28    0.00  1.0000
   2   7   0    1230      24                                                        1235   -0.07    0.00  1.0000
   3   7   0     544      16                                                         530   -0.29    0.00  1.0000
   4   7   0    3504      51                                                        3529   -0.21    0.00  1.0000
   5   7   0    3554      52                                                        3557    0.02    0.00  1.0000
   6   7   0     611      15                                                         606    0.10    0.00  1.0000
   7   7   0      43      13                                                          43   -0.01    0.00  1.0000
   8   7   0     147      10                                                         144   -0.12    0.00  1.0000
   9   7   0      14      10                                                          15   -0.12    0.00  1.0000
  10   7   0      84      11                                                          83   -0.04    0.00  1.0000
  -5   8   0     362      27                                                         371    0.23    0.00  1.0000
  -4   8   0      30      14                                                          36    0.53    0.00  1.0000
  -3   8   0    1267      34                                                        1213    0.76    0.00  1.0000
  -2   8   0    1515      31                                                        1580    0.81    0.00  1.0000
  -1   8   0    2188      35                                                        2121    0.72    0.00  1.0000
   0   8   0    4518      63                                                        4592    0.55    0.00  1.0000
   1   8   0    1624      29                                                        1600    0.29    0.00  1.0000
   2   8   0     191      13                                                         191   -0.01    0.00  1.0000
   3   8   0    2557      47                                                        2536   -0.21    0.00  1.0000
   4   8   0    3729      55                                                        3751   -0.18    0.00  1.0000
   5   8   0     570      24                                                         567   -0.05    0.00  1.0000
   6   8   0     106      11                                                         105   -0.05    0.00  1.0000
   7   8   0     269      14                                                         275   -0.19    0.00  1.0000
   8   8   0      45       9                                                          41   -0.29    0.00  1.0000
   9   8   0     145      16                                                         151   -0.23    0.01  1.0000
  10   8   0       2      14                                                           1   -0.10    0.01  1.0000
  -4   9   0      84      23                                                          73    0.66    0.00  1.0000
  -3   9   0       6      16                                                          10    0.88    0.00  1.0000
  -2   9   0     233      20                                                         261    0.87    0.00  1.0000
  -1   9   0     976      31                                                         934    0.68    0.00  1.0000
   0   9   0    1033      28                                                        1059    0.40    0.00  1.0000
   1   9   0      20      14                                                          19    0.11    0.00  1.0000
   2   9   0     350      15                                                         355   -0.11    0.00  1.0000
   3   9   0     618      29                                                         608   -0.19    0.00  1.0000
   4   9   0     158      14                                                         160   -0.09    0.00  1.0000
   5   9   0       0      11                                                         -10    0.03    0.00  1.0000
   6   9   0      21      13                                                          21   -0.01    0.00  1.0000
   7   9   0     245      21                                                         252   -0.20    0.00  1.0000
   8   9   0     232      18                                                         222   -0.32    0.00  1.0000
   9   9   0     103      16                                                         109   -0.28    0.00  1.0000
  -2  10   0      21      19                                                          18    0.28    0.00  1.0000
  -1  10   0     136      19                                                         139    0.14    0.00  1.0000
   0  10   0     598      29                                                         596    0.05    0.00  1.0000
   1  10   0    1117      67                                                        1116   -0.01    0.00  1.0000
   2  10   0      30      26                                                          30   -0.08    0.00  1.0000
   3  10   0     218      20                                                         223   -0.15    0.00  1.0000
   4  10   0      57      22                                                          55   -0.15    0.00  1.0000
   5  10   0     204      25                                                         207   -0.10    0.00  1.0000
   6  10   0     571      25                                                         566   -0.10    0.00  1.0000
   7  10   0     313      20                                                         318   -0.14    0.00  1.0000
   8  10   0       7      20                                                           7   -0.12    0.00  1.0000
   0  11   0    1564      62                                                        1574   -0.13    0.00  1.0000
   1  11   0     257      28                                                         249   -0.27    0.00  1.0000
   2  11   0      42      22                                                          46   -0.36    0.00  1.0000
   3  11   0       0      53                                                         -24   -0.30    0.00  1.0000
   4  11   0     213      54                                                         210   -0.10    0.00  1.0000
   5  11   0     725      39                                                         721    0.08    0.00  1.0000
   6  11   0     321      29                                                         323    0.05    0.00  1.0000
   7  11   0       0      25                                                          -2   -0.11    0.00  1.0000
  -6 -11   1      10      24                                                          10   -0.03    0.00  1.0000
  -5 -11   1      55      27                                                          54   -0.02    0.00  1.0000
  -4 -11   1      57      43                                                          56    0.10    0.00  1.0000
  -3 -11   1      20      25                                                          22    0.17    0.00  1.0000
  -2 -11   1      70      87                                                          68    0.10    0.00  1.0000
  -1 -11   1     107      27                                                         107    0.00    0.00  1.0000
   0 -11   1     275      55                                                         276   -0.03    0.00  1.0000
  -8 -10   1     391      27                                                         400    0.21    0.00  1.0000
  -7 -10   1     355      24                                                         345    0.26    0.00  1.0000
  -6 -10   1     416      28                                                         426    0.23    0.00  1.0000
  -5 -10   1     444      29                                                         435    0.21    0.00  1.0000
  -4 -10   1       0      22                                                         -11    0.18    0.00  1.0000
  -3 -10   1     218      23                                                         220    0.08    0.00  1.0000
  -2 -10   1    2076      50                                                        2080   -0.05    0.00  1.0000
  -1 -10   1    2028      67                                                        2018   -0.11    0.00  1.0000
   0 -10   1      57      26                                                          58   -0.09    0.00  1.0000
   1 -10   1     228      27                                                         231   -0.07    0.00  1.0000
   2 -10   1     274      20                                                         271   -0.11    0.00  1.0000
  -9  -9   1       7      18                                                           8    0.35    0.00  1.0000
  -8  -9   1      99      17                                                         108    0.43    0.00  1.0000
  -7  -9   1     972      30                                                         950    0.35    0.00  1.0000
  -6  -9   1    1403      34                                                        1417    0.19    0.00  1.0000
  -5  -9   1     620      21                                                         613    0.14    0.00  1.0000
  -4  -9   1     660      27                                                         649    0.22    0.00  1.0000
  -3  -9   1    2306      46                                                        2332    0.27    0.00  1.0000
  -2  -9   1    1165      29                                                        1151    0.20    0.00  1.0000
  -1  -9   1     161      20                                                         161    0.03    0.00  1.0000
   0  -9   1      10      12                                                           9   -0.21    0.00  1.0000
   1  -9   1       0      15                                                         -15   -0.46    0.00  1.0000
   2  -9   1     200      19                                                         183   -0.61    0.00  1.0000
   3  -9   1     530      25                                                         556   -0.57    0.00  1.0000
   4  -9   1     255      25                                                         244   -0.35    0.00  1.0000
 -10  -8   1      32      18                                                          32    0.04    0.00  1.0000
  -9  -8   1      16      15                                                          17    0.18    0.00  1.0000
  -8  -8   1       0      12                                                         -12    0.26    0.00  1.0000
  -7  -8   1      30      12                                                          28    0.23    0.00  1.0000
  -6  -8   1     145      13                                                         141    0.16    0.00  1.0000
  -5  -8   1     905      31                                                         918    0.21    0.00  1.0000
  -4  -8   1     175      12                                                         167    0.30    0.00  1.0000
  -3  -8   1     393      20                                                         384    0.22    0.00  1.0000
  -2  -8   1     309      16                                                         307   -0.03    0.00  1.0000
  -1  -8   1      40       8                                                          44   -0.31    0.00  1.0000
   0  -8   1      52      10                                                          45   -0.49    0.00  1.0000
   1  -8   1     565      23                                                         594   -0.60    0.00  1.0000
   2  -8   1     498      19                                                         469   -0.66    0.00  1.0000
   3  -8   1       0      14                                                         -11   -0.60    0.00  1.0000
   4  -8   1     177      22                                                         187   -0.37    0.00  1.0000
   5  -8   1     191      24                                                         188   -0.13    0.00  1.0000
 -10  -7   1     130      12                                                         130    0.00    0.00  1.0000
  -9  -7   1     219      12                                                         215    0.12    0.00  1.0000
  -8  -7   1      35       9                                                          37    0.17    0.00  1.0000
  -7  -7   1     550      15                                                         555    0.09    0.00  1.0000
  -6  -7   1    2908      38                                                        2904    0.04    0.00  1.0000
  -5  -7   1    3633      50                                                        3655    0.19    0.00  1.0000
  -4  -7   1    1984      41                                                        1948    0.40    0.00  1.0000
  -3  -7   1     810      23                                                         832    0.38    0.00  1.0000
  -2  -7   1       2      13                                                           2    0.06    0.00  1.0000
  -1  -7   1    5024      65                                                        5072   -0.34    0.00  1.0000
   0  -7   1    7262      96                                                        7156   -0.62    0.00  1.0000
   1  -7   1    1309      28                                                        1366   -0.77    0.00  1.0000
   2  -7   1     742      17                                                         788   -0.84    0.00  1.0000
   3  -7   1    2466      37                                                        2389   -0.78    0.00  1.0000
   4  -7   1     747      29                                                         779   -0.58    0.00  1.0000
   5  -7   1     115      21                                                         107   -0.35    0.00  1.0000
   6  -7   1       0      19                                                         -19   -0.21    0.00  1.0000
 -11  -6   1     250      31                                                         259   -0.29    0.00  1.0000
 -10  -6   1     371      13                                                         364   -0.19    0.00  1.0000
  -9  -6   1     153      11                                                         154   -0.01    0.00  1.0000
  -8  -6   1      83       9                                                          85    0.13    0.00  1.0000
  -7  -6   1     252      10                                                         259    0.22    0.00  1.0000
  -6  -6   1     253       9                                                         240    0.41    0.00  1.0000
  -5  -6   1     163      10                                                         187    0.90    0.00  1.0000
  -4  -6   1     308      13                                                         256    1.56    0.00  1.0000
  -3  -6   1     242      14                                                         306    1.95    0.00  1.0000
  -2  -6   1    3439      51                                                        3648    1.76    0.00  1.0000
  -1  -6   1    9468     116                                                        9252    1.11    0.00  1.0000
   0  -6   1    4024      51                                                        4077    0.42    0.00  1.0000
   1  -6   1     252      12                                                         252   -0.01    0.00  1.0000
   2  -6   1      93       9                                                          96   -0.12    0.00  1.0000
   3  -6   1     146      10                                                         145   -0.04    0.00  1.0000
   4  -6   1    1328      42                                                        1327    0.02    0.00  1.0000
   5  -6   1    1394      32                                                        1391   -0.04    0.00  1.0000
   6  -6   1     218      21                                                         222   -0.14    0.00  1.0000
   7  -6   1       0      25                                                         -25   -0.10    0.00  1.0000
 -11  -5   1      31      28                                                          30    0.10    0.00  1.0000
 -10  -5   1      27      20                                                          27    0.07    0.00  1.0000
  -9  -5   1     284      21                                                         287    0.08    0.00  1.0000
  -8  -5   1     392      16                                                         383    0.22    0.00  1.0000
  -7  -5   1      15       7                                                          11    0.61    0.00  1.0000
  -6  -5   1     140       8                                                         112    1.24    0.00  1.0000
  -5  -5   1      17       6                                                          39    2.12    0.00  1.0000
  -4  -5   1    4614      56                                                        5042    3.07    0.00  1.0000
  -3  -5   1    3687      42                                                        3263    3.62    0.00  1.0000
  -2  -5   1    1628      36                                                        1909    3.35    0.00  1.0000
  -1  -5   1     183       9                                                         125    2.35    0.00  1.0000
   0  -5   1     282       9                                                         246    1.12    0.00  1.0000
   1  -5   1    2851      39                                                        2827    0.22    0.00  1.0000
   2  -5   1    1629      25                                                        1619   -0.12    0.00  1.0000
   3  -5   1      12       7                                                          12   -0.10    0.00  1.0000
   4  -5   1       7      10                                                           7    0.01    0.00  1.0000
   5  -5   1    1057      23                                                        1054    0.05    0.00  1.0000
   6  -5   1    1166      31                                                        1171    0.08    0.00  1.0000
   7  -5   1       0      15                                                         -15    0.21    0.00  1.0000
   8  -5   1       7      24                                                           5    0.42    0.00  1.0000
 -11  -4   1     116      24                                                         130    0.62    0.00  1.0000
 -10  -4   1     497      26                                                         480    0.40    0.00  1.0000
  -9  -4   1     215      21                                                         220    0.16    0.00  1.0000
  -8  -4   1      91       7                                                          89    0.16    0.00  1.0000
  -7  -4   1     758      15                                                         787    0.53    0.00  1.0000
  -6  -4   1     272      11                                                         317    1.30    0.00  1.0000
  -5  -4   1    3166      34                                                        2904    2.38    0.00  1.0000
  -4  -4   1   14296     156                                                       15137    3.46    0.00  1.0000
  -3  -4   1    1848      21                                                        1524    3.94    0.00  1.0000
  -2  -4   1    7026      81                                                        6482    3.31    0.00  1.0000
  -1  -4   1   12464     188                                                       12872    1.81    0.00  1.0000
   0  -4   1    7619      84                                                        7563    0.32    0.00  1.0000
   1  -4   1     801      17                                                         780   -0.38    0.00  1.0000
   2  -4   1    2004      26                                                        2020   -0.18    0.00  1.0000
   3  -4   1      93       7                                                         101    0.44    0.00  1.0000
   4  -4   1    4027      55                                                        4140    0.88    0.00  1.0000
   5  -4   1    6737      72                                                        6585    0.94    0.00  1.0000
   6  -4   1    2421      34                                                        2492    0.72    0.00  1.0000
   7  -4   1     168      14                                                         156    0.50    0.00  1.0000
   8  -4   1      31      18                                                          35    0.39    0.00  1.0000
   9  -4   1      42      19                                                          46    0.30    0.00  1.0000
 -11  -3   1       9      24                                                           7   -0.31    0.00  1.0000
 -10  -3   1      12      19                                                          17   -0.58    0.00  1.0000
  -9  -3   1     282      15                                                         257   -0.75    0.00  1.0000
  -8  -3   1     713      26                                                         748   -0.63    0.00  1.0000
  -7  -3   1      25       6                                                          25   -0.04    0.00  1.0000
  -6  -3   1    1611      20                                                        1700    1.10    0.00  1.0000
  -5  -3   1    6766      66                                                        6343    2.61    0.00  1.0000
  -4  -3   1     845      14                                                        1088    3.92    0.00  1.0000
  -3  -3   1      24       3                                                          39    4.20    0.00  1.0000
  -2  -3   1     103       5                                                         172    3.01    0.00  1.0000
  -1  -3   1    6412      90                                                        6562    0.93    0.00  1.0000
   0  -3   1   12358     143                                                       12517   -0.71    0.00  1.0000
   1  -3   1   18078     215                                                       17799   -1.04    0.00  1.0000
   2  -3   1    2297      30                                                        2316   -0.20    0.00  1.0000
   3  -3   1       1       4                                                          -4    0.94    0.00  1.0000
   4  -3   1      38       8                                                          60    1.61    0.00  1.0000
   5  -3   1     247       9                                                         199    1.62    0.00  1.0000
   6  -3   1      51       8                                                          35    1.23    0.00  1.0000
   7  -3   1       3       9                                                           5    0.80    0.00  1.0000
   8  -3   1     108      15                                                         119    0.54    0.00  1.0000
   9  -3   1       0      13                                                           0    0.41    0.00  1.0000
 -11  -2   1     102      29                                                         105    0.18    0.00  1.0000
 -10  -2   1       0      18                                                          -1    0.21    0.00  1.0000
  -9  -2   1      47      13                                                          45    0.16    0.00  1.0000
  -8  -2   1     125      11                                                         130    0.24    0.00  1.0000
  -7  -2   1    2081      27                                                        2023    0.65    0.00  1.0000
  -6  -2   1    1148      22                                                        1244    1.39    0.00  1.0000
  -5  -2   1    2473      26                                                        2686    2.10    0.00  1.0000
  -4  -2   1    1467      15                                                        1312    2.08    0.00  1.0000
  -3  -2   1    5565      53                                                        5463    0.69    0.00  1.0000
  -2  -2   1    2418      28                                                        2219   -2.06    0.00  1.0000
  -1  -2   1   25569     348                                                       23971   -5.07    0.00  1.0000
   0  -2   1      69       6                                                         222   -6.71    0.00  1.0000
   1  -2   1    1276      23                                                        1763   -6.29    0.00  1.0000
   2  -2   1    8499      77                                                        7697   -4.45    0.00  1.0000
   3  -2   1    1002      20                                                        1162   -2.42    0.00  1.0000
   4  -2   1    2469      28                                                        2575   -1.05    0.00  1.0000
   5  -2   1    4994      50                                                        4933   -0.44    0.00  1.0000
   6  -2   1    1853      25                                                        1873   -0.24    0.00  1.0000
   7  -2   1    1830      25                                                        1817   -0.15    0.00  1.0000
   8  -2   1     544      16                                                         544    0.01    0.00  1.0000
   9  -2   1      45       9                                                          49    0.22    0.00  1.0000
  10  -2   1      79      29                                                          86    0.35    0.00  1.0000
 -11  -1   1      93      31                                                          99    0.30    0.00  1.0000
 -10  -1   1      17      28                                                          16    0.30    0.00  1.0000
  -9  -1   1     347      19                                                         345    0.06    0.00  1.0000
  -8  -1   1     664      19                                                         650   -0.27    0.00  1.0000
  -7  -1   1      81       9                                                          91   -0.56    0.00  1.0000
  -6  -1   1     388      13                                                         424   -0.90    0.00  1.0000
  -5  -1   1      97       6                                                          63   -1.87    0.00  1.0000
  -4  -1   1    4156      41                                                        4753   -4.46    0.00  1.0000
  -3  -1   1   14132     109                                                       11974   -9.44    0.00  1.0000
  -2  -1   1   23108     248                                                       28308  -16.20    0.00  1.0000
  -1  -1   1    2954      14                                                        1023  -22.38    0.00  1.0000
   0  -1   1    2870      30                                                         845  -24.97    0.00  1.0000
   1  -1   1    2930      67                                                        5872  -22.77    0.00  1.0000
   2  -1   1   13871     109                                                       10093  -17.28    0.00  1.0000
   3  -1   1    4402      55                                                        6031  -11.29    0.00  1.0000
   4  -1   1    4306      34                                                        3462   -6.78    0.00  1.0000
   5  -1   1      88       4                                                          27   -4.17    0.00  1.0000
   6  -1   1    4668      49                                                        5066   -2.85    0.00  1.0000
   7  -1   1    2949      30                                                        2721   -2.14    0.00  1.0000
   8  -1   1     974      25                                                        1079   -1.64    0.00  1.0000
   9  -1   1       1      18                                                          -1   -1.17    0.00  1.0000
  10  -1   1       1      38                                                         -28   -0.77    0.00  1.0000
 -10   0   1     196      22                                                         178   -0.66    0.00  1.0000
  -9   0   1      20      15                                                          31   -1.14    0.00  1.0000
  -8   0   1       6      11                                                           1   -1.66    0.00  1.0000
  -7   0   1       2       9                                                          11   -2.31    0.00  1.0000
  -6   0   1      72       8                                                          26   -3.41    0.00  1.0000
  -5   0   1    4449      39                                                        3718   -5.72    0.00  1.0000
  -4   0   1   14289     149                                                       16855  -10.29    0.00  1.0000
  -3   0   1     533       3                                                          71  -17.66    0.00  1.0000
  -2   0   1    3722      12                                                        1180  -26.60    0.00  1.0000
  -1   0   1      52      11                                                         824  -33.79    0.00  1.0000
   1   0   1    9568      63                                                        4445  -31.08    0.00  1.0000
   2   0   1     264       3                                                          63  -22.54    0.00  1.0000
   3   0   1   13438     139                                                       16850  -13.88    0.00  1.0000
   4   0   1      48       6                                                         193   -7.66    0.00  1.0000
   5   0   1     231       7                                                         120   -4.24    0.00  1.0000
   6   0   1     476      12                                                         367   -2.67    0.00  1.0000
   7   0   1    2637      37                                                        2837   -1.91    0.00  1.0000
   8   0   1     254      13                                                         211   -1.41    0.00  1.0000
   9   0   1     113      17                                                         135   -0.99    0.00  1.0000
  10   0   1      45      21                                                          54   -0.65    0.00  1.0000
  11   0   1     112      27                                                         103   -0.44    0.00  1.0000
 -10   1   1      87      23                                                          84   -0.16    0.00  1.0000
  -9   1   1       5      18                                                           8   -0.59    0.00  1.0000
  -8   1   1     176      15                                                         146   -1.20    0.00  1.0000
  -7   1   1       4       6                                                          -6   -2.00    0.00  1.0000
  -6   1   1    2237      30                                                        2549   -3.19    0.00  1.0000
  -5   1   1     641       9                                                         409   -5.15    0.00  1.0000
  -4   1   1      80       6                                                          14   -8.28    0.00  1.0000
  -3   1   1    3001      42                                                        4536  -12.58    0.00  1.0000
  -2   1   1    4423      25                                                        2447  -17.01    0.00  1.0000
  -1   1   1     111      10                                                         840  -19.61    0.00  1.0000
   1   1   1    1853      13                                                         823  -14.37    0.00  1.0000
   2   1   1   18058     243                                                       20512   -8.83    0.00  1.0000
   3   1   1   53720     647                                                       51678   -4.44    0.00  1.0000
   4   1   1   24641     238                                                       25306   -2.10    0.00  1.0000
   5   1   1    2169      24                                                        2053   -1.26    0.00  1.0000
   6   1   1    4422      43                                                        4290   -1.00    0.00  1.0000
   7   1   1    5121      54                                                        5231   -0.76    0.00  1.0000
   8   1   1    2030      32                                                        1991   -0.43    0.00  1.0000
   9   1   1    2004      43                                                        2011   -0.08    0.00  1.0000
  10   1   1     558      43                                                         565    0.15    0.00  1.0000
  11   1   1      24      28                                                          23    0.12    0.00  1.0000
 -10   2   1      15      22                                                          20    0.56    0.00  1.0000
  -9   2   1      18      18                                                          22    0.49    0.00  1.0000
  -8   2   1     141       9                                                         135    0.25    0.00  1.0000
  -7   2   1     895      18                                                         892   -0.04    0.00  1.0000
  -6   2   1     319      12                                                         335   -0.46    0.00  1.0000
  -5   2   1    1299      20                                                        1392   -1.27    0.00  1.0000
  -4   2   1   13594     120                                                       12968   -2.71    0.00  1.0000
  -3   2   1    6403      66                                                        7187   -4.75    0.00  1.0000
  -2   2   1     922       9                                                         564   -6.65    0.00  1.0000
  -1   2   1   40726     721                                                       43682   -7.18    0.00  1.0000
   0   2   1    3161      34                                                        2571   -5.54    0.00  1.0000
   1   2   1     848      17                                                         984   -2.26    0.00  1.0000
   2   2   1   18868     210                                                       18620    0.91    0.00  1.0000
   3   2   1   20750     219                                                       21439    2.37    0.00  1.0000
   4   2   1   10678      95                                                       10267    2.01    0.00  1.0000
   5   2   1    2409      31                                                        2486    0.78    0.00  1.0000
   6   2   1     791      16                                                         810   -0.33    0.00  1.0000
   7   2   1     197      10                                                         173   -0.88    0.00  1.0000
   8   2   1      35      10                                                          47   -0.94    0.00  1.0000
   9   2   1     222      16                                                         245   -0.75    0.00  1.0000
  10   2   1      25      21                                                          30   -0.50    0.00  1.0000
  11   2   1       7      33                                                           5   -0.36    0.00  1.0000
  -9   3   1      79      13                                                          80    0.07    0.00  1.0000
  -8   3   1     210      13                                                         203    0.22    0.00  1.0000
  -7   3   1     641      18                                                         667    0.49    0.00  1.0000
  -6   3   1      39       9                                                          30    0.76    0.00  1.0000
  -5   3   1       0       7                                                          -4    0.69    0.00  1.0000
  -4   3   1       5       6                                                           6   -0.07    0.00  1.0000
  -3   3   1     956      16                                                        1052   -1.52    0.00  1.0000
  -2   3   1    8752      87                                                        8201   -2.99    0.00  1.0000
  -1   3   1   10171     150                                                       10862   -3.37    0.00  1.0000
   0   3   1    3201      45                                                        3426   -1.95    0.00  1.0000
   1   3   1     532      13                                                         497    0.76    0.00  1.0000
   2   3   1     635      15                                                         803    3.17    0.00  1.0000
   3   3   1    2056      22                                                        1722    3.90    0.00  1.0000
   4   3   1    8503      95                                                        9046    2.89    0.00  1.0000
   5   3   1    1185      17                                                        1105    1.19    0.00  1.0000
   6   3   1       8       5                                                           9   -0.20    0.00  1.0000
   7   3   1       1       9                                                          -9   -0.88    0.00  1.0000
   8   3   1     536      19                                                         582   -0.96    0.00  1.0000
   9   3   1    2385      36                                                        2311   -0.76    0.00  1.0000
  10   3   1     634      33                                                         659   -0.49    0.00  1.0000
  11   3   1      92      28                                                          87   -0.26    0.00  1.0000
  -9   4   1       0      21                                                          -4   -0.19    0.00  1.0000
  -8   4   1      33      15                                                          31   -0.16    0.00  1.0000
  -7   4   1     279      16                                                         279    0.01    0.00  1.0000
  -6   4   1     156      14                                                         164    0.29    0.00  1.0000
  -5   4   1       0      10                                                          -3    0.46    0.00  1.0000
  -4   4   1       0       7                                                          -6    0.32    0.00  1.0000
  -3   4   1     397      13                                                         395   -0.05    0.00  1.0000
  -2   4   1    5999      79                                                        6030   -0.20    0.00  1.0000
  -1   4   1   14837     159                                                       14943    0.43    0.00  1.0000
   0   4   1   18914     244                                                       18364    2.01    0.00  1.0000
   1   4   1     132       7                                                          61    3.94    0.00  1.0000
   2   4   1    6245      87                                                        7094    5.21    0.00  1.0000
   3   4   1    9931     110                                                        8931    5.15    0.00  1.0000
   4   4   1    5339      61                                                        5943    4.03    0.00  1.0000
   5   4   1   11502     115                                                       10945    2.63    0.00  1.0000
   6   4   1    5525      63                                                        5753    1.52    0.00  1.0000
   7   4   1      33       6                                                          24    0.85    0.00  1.0000
   8   4   1      58      12                                                          50    0.59    0.00  1.0000
   9   4   1     690      24                                                         724    0.64    0.00  1.0000
  10   4   1     593      30                                                         555    0.80    0.00  1.0000
  11   4   1      85      21                                                         101    0.84    0.00  1.0000
  -8   5   1       0      25                                                         -13   -0.21    0.00  1.0000
  -7   5   1     238      23                                                         245   -0.21    0.00  1.0000
  -6   5   1    1013      28                                                        1014    0.03    0.00  1.0000
  -5   5   1    1611      26                                                        1583    0.35    0.00  1.0000
  -4   5   1     770      20                                                         805    0.62    0.00  1.0000
  -3   5   1     510      17                                                         550    0.88    0.00  1.0000
  -2   5   1    9494     100                                                        9230    1.36    0.00  1.0000
  -1   5   1   17937     193                                                       18579    2.37    0.00  1.0000
   0   5   1   17935     222                                                       16915    3.86    0.00  1.0000
   1   5   1    2907      45                                                        3503    5.29    0.00  1.0000
   2   5   1    1172      16                                                         804    5.96    0.00  1.0000
   3   5   1     525      14                                                         303    5.50    0.00  1.0000
   4   5   1   10229     129                                                       11095    4.19    0.00  1.0000
   5   5   1    1996      24                                                        1761    2.72    0.00  1.0000
   6   5   1      49       9                                                          73    1.57    0.00  1.0000
   7   5   1       0       6                                                           2    0.84    0.00  1.0000
   8   5   1     443      13                                                         462    0.44    0.00  1.0000
   9   5   1     160      15                                                         154    0.25    0.00  1.0000
  10   5   1      81      21                                                          83    0.13    0.00  1.0000
  11   5   1      59      21                                                          59    0.00    0.00  1.0000
  -7   6   1     131      21                                                         138   -0.31    0.00  1.0000
  -6   6   1     237      23                                                         234   -0.09    0.00  1.0000
  -5   6   1       0      10                                                           0    0.21    0.00  1.0000
  -4   6   1     118      11                                                         109    0.42    0.00  1.0000
  -3   6   1     133      11                                                         121    0.54    0.00  1.0000
  -2   6   1    3135      42                                                        3215    0.71    0.00  1.0000
  -1   6   1    2868      36                                                        2753    1.09    0.00  1.0000
   0   6   1     477      18                                                         554    1.70    0.00  1.0000
   1   6   1     354      13                                                         447    2.34    0.00  1.0000
   2   6   1     219      12                                                         305    2.66    0.00  1.0000
   3   6   1     191       9                                                         131    2.37    0.00  1.0000
   4   6   1    2921      38                                                        2754    1.57    0.00  1.0000
   5   6   1    6391      69                                                        6510    0.74    0.00  1.0000
   6   6   1    6629      77                                                        6586    0.27    0.00  1.0000
   7   6   1     716      16                                                         723    0.13    0.00  1.0000
   8   6   1       0       8                                                          -1    0.09    0.00  1.0000
   9   6   1     118      10                                                         118    0.01    0.00  1.0000
  10   6   1     487      29                                                         481   -0.12    0.00  1.0000
  11   6   1     533      67                                                         542   -0.19    0.00  1.0000
  -6   7   1     418      25                                                         425   -0.18    0.00  1.0000
  -5   7   1    1021      48                                                         999   -0.35    0.00  1.0000
  -4   7   1     862      28                                                         899   -0.63    0.00  1.0000
  -3   7   1      22      11                                                          15   -0.82    0.00  1.0000
  -2   7   1     160      11                                                         140   -0.82    0.00  1.0000
  -1   7   1     566      21                                                         597   -0.64    0.00  1.0000
   0   7   1   13299     157                                                       13218   -0.35    0.00  1.0000
   1   7   1   19832     229                                                       19837   -0.02    0.00  1.0000
   2   7   1   11580     138                                                       11631    0.24    0.00  1.0000
   3   7   1     297      14                                                         288    0.26    0.00  1.0000
   4   7   1    4781      60                                                        4777    0.03    0.00  1.0000
   5   7   1    3976      47                                                        3948   -0.22    0.00  1.0000
   6   7   1    1881      28                                                        1902   -0.24    0.00  1.0000
   7   7   1    1730      26                                                        1724   -0.07    0.00  1.0000
   8   7   1     541      18                                                         538    0.07    0.00  1.0000
   9   7   1       0      10                                                         -10    0.11    0.00  1.0000
  10   7   1      80      14                                                          82    0.12    0.00  1.0000
  11   7   1      16      27                                                          15    0.13    0.00  1.0000
  -5   8   1     313      26                                                         303   -0.29    0.00  1.0000
  -4   8   1     734      35                                                         769   -0.63    0.00  1.0000
  -3   8   1    1081      36                                                        1025   -0.87    0.00  1.0000
  -2   8   1     433      20                                                         472   -0.93    0.00  1.0000
  -1   8   1     192      14                                                         215   -0.82    0.00  1.0000
   0   8   1    2675      42                                                        2618   -0.56    0.00  1.0000
   1   8   1     745      21                                                         755   -0.19    0.00  1.0000
   2   8   1     428      18                                                         434    0.15    0.00  1.0000
   3   8   1    1781      32                                                        1761    0.25    0.00  1.0000
   4   8   1    2338      43                                                        2343    0.06    0.00  1.0000
   5   8   1    1169      22                                                        1181   -0.18    0.00  1.0000
   6   8   1     113       8                                                         110   -0.16    0.00  1.0000
   7   8   1      13       9                                                          14    0.05    0.00  1.0000
   8   8   1       0      10                                                          -1    0.19    0.00  1.0000
   9   8   1      91      12                                                          88    0.17   -0.01  1.0000
  10   8   1      25      20                                                          25    0.06   -0.01  1.0000
  -4   9   1       1      26                                                         -13   -0.94    0.00  1.0000
  -3   9   1      57      18                                                          75   -1.14    0.00  1.0000
  -2   9   1      42      21                                                          29   -1.08    0.00  1.0000
  -1   9   1       1      14                                                         -14   -0.85    0.00  1.0000
   0   9   1    2114      40                                                        2162   -0.53    0.00  1.0000
   1   9   1    4892      67                                                        4867   -0.18    0.00  1.0000
   2   9   1    1753      51                                                        1746    0.09    0.00  1.0000
   3   9   1     294      15                                                         300    0.16    0.00  1.0000
   4   9   1      29      11                                                          29    0.00    0.00  1.0000
   5   9   1     144      15                                                         148   -0.19    0.00  1.0000
   6   9   1    1727      37                                                        1713   -0.18    0.00  1.0000
   7   9   1    2879      44                                                        2878    0.01    0.00  1.0000
   8   9   1     726      33                                                         734    0.15    0.00  1.0000
   9   9   1      37      16                                                          36    0.13    0.00  1.0000
  -2  10   1    1013      40                                                         989   -0.37    0.00  1.0000
  -1  10   1      11      26                                                          12   -0.16    0.00  1.0000
   0  10   1     440      25                                                         439    0.03    0.00  1.0000
   1  10   1    1034      57                                                        1045    0.17    0.00  1.0000
   2  10   1    2066      48                                                        2040    0.28    0.00  1.0000
   3  10   1    3459      82                                                        3497    0.33    0.00  1.0000
   4  10   1    1455      45                                                        1436    0.25    0.00  1.0000
   5  10   1       0      15                                                          -9    0.14    0.00  1.0000
   6  10   1     572      26                                                         577    0.10    0.00  1.0000
   7  10   1     232      19                                                         228    0.12    0.00  1.0000
   8  10   1      31      18                                                          32    0.08    0.00  1.0000
   9  10   1       0      26                                                         -25   -0.02    0.00  1.0000
   0  11   1     165      36                                                         170    0.17    0.00  1.0000
   1  11   1       2      53                                                           1    0.35    0.00  1.0000
   2  11   1       0      22                                                         -18    0.45    0.00  1.0000
   4  11   1     176      32                                                         179    0.12    0.00  1.0000
   5  11   1       0      26                                                          -1   -0.03    0.00  1.0000
   6  11   1     231      21                                                         229    0.05    0.00  1.0000
   7  11   1     298      28                                                         305    0.22    0.00  1.0000
  -6 -11   2     493      35                                                         488   -0.11    0.00  1.0000
  -5 -11   2    1032      41                                                        1043   -0.18    0.00  1.0000
  -4 -11   2     867      56                                                         854   -0.23    0.00  1.0000
  -3 -11   2      35      30                                                          36   -0.10    0.00  1.0000
  -2 -11   2     539      45                                                         533    0.13    0.00  1.0000
  -1 -11   2    1678      77                                                        1700    0.27    0.00  1.0000
   0 -11   2    1412      61                                                        1397    0.21    0.00  1.0000
  -8 -10   2      85      27                                                          91   -0.29    0.00  1.0000
  -7 -10   2     146      21                                                         156   -0.41    0.00  1.0000
  -6 -10   2    1450      62                                                        1417   -0.43    0.00  1.0000
  -5 -10   2    2385      52                                                        2427   -0.43    0.00  1.0000
  -4 -10   2    1173      51                                                        1148   -0.37    0.00  1.0000
  -3 -10   2     294      26                                                         301   -0.20    0.00  1.0000
  -2 -10   2       0      20                                                         -19   -0.01    0.00  1.0000
  -1 -10   2       0      49                                                         -49    0.06    0.00  1.0000
   0 -10   2      12      30                                                          12    0.01    0.00  1.0000
   1 -10   2     219      28                                                         217   -0.06    0.00  1.0000
   2 -10   2      25      21                                                          26   -0.07    0.00  1.0000
  -9  -9   2     111      25                                                         104   -0.33    0.00  1.0000
  -8  -9   2      60      19                                                          67   -0.44    0.00  1.0000
  -7  -9   2       0      17                                                           0   -0.41    0.00  1.0000
  -6  -9   2     275      24                                                         285   -0.29    0.00  1.0000
  -5  -9   2    1153      36                                                        1135   -0.27    0.00  1.0000
  -4  -9   2    1159      37                                                        1183   -0.35    0.00  1.0000
  -3  -9   2      62      21                                                          69   -0.40    0.00  1.0000
  -2  -9   2     469      23                                                         454   -0.35    0.00  1.0000
  -1  -9   2      39      15                                                          41   -0.20    0.00  1.0000
   0  -9   2     595      31                                                         596    0.03    0.00  1.0000
   1  -9   2    1946      75                                                        1923    0.26    0.00  1.0000
   2  -9   2    1322      37                                                        1350    0.38    0.00  1.0000
   3  -9   2     223      16                                                         214    0.30    0.00  1.0000
   4  -9   2      23      22                                                          22    0.11    0.00  1.0000
 -10  -8   2     238      45                                                         240    0.07    0.00  1.0000
  -9  -8   2     787      34                                                         789   -0.03    0.00  1.0000
  -8  -8   2     487      21                                                         481   -0.12    0.00  1.0000
  -7  -8   2       0      13                                                          -3   -0.15    0.00  1.0000
  -6  -8   2    1545      30                                                        1558   -0.16    0.00  1.0000
  -5  -8   2    3654      56                                                        3621   -0.28    0.00  1.0000
  -4  -8   2    2363      45                                                        2400   -0.38    0.00  1.0000
  -3  -8   2    3418      56                                                        3384   -0.29    0.00  1.0000
  -2  -8   2    2352      40                                                        2356   -0.04    0.00  1.0000
  -1  -8   2       9      11                                                           9    0.20    0.00  1.0000
   0  -8   2    2092      40                                                        2125    0.36    0.00  1.0000
   1  -8   2    2460      38                                                        2415    0.46    0.00  1.0000
   2  -8   2    1259      28                                                        1294    0.49    0.00  1.0000
   3  -8   2      49      12                                                          44    0.38    0.00  1.0000
   4  -8   2      29      19                                                          27    0.17    0.00  1.0000
   5  -8   2     118      23                                                         119    0.01    0.00  1.0000
 -10  -7   2     339      18                                                         338   -0.04    0.00  1.0000
  -9  -7   2     577      19                                                         584   -0.14    0.00  1.0000
  -8  -7   2     476      16                                                         469   -0.18    0.00  1.0000
  -7  -7   2     240      13                                                         244   -0.14    0.00  1.0000
  -6  -7   2     363      14                                                         357   -0.15    0.00  1.0000
  -5  -7   2     147      11                                                         139   -0.36    0.00  1.0000
  -4  -7   2    1322      27                                                        1364   -0.58    0.00  1.0000
  -3  -7   2    1686      33                                                        1643   -0.53    0.00  1.0000
  -2  -7   2      21      13                                                          23   -0.21    0.00  1.0000
  -1  -7   2     165      12                                                         160    0.17    0.00  1.0000
   0  -7   2     327      17                                                         311    0.46    0.00  1.0000
   1  -7   2    1160      34                                                        1203    0.62    0.00  1.0000
   2  -7   2     812      20                                                         775    0.67    0.00  1.0000
   3  -7   2      24       9                                                          30    0.56    0.00  1.0000
   4  -7   2      35      13                                                          39    0.34    0.00  1.0000
   5  -7   2      42      20                                                          44    0.16    0.00  1.0000
   6  -7   2      10      21                                                          10    0.10    0.00  1.0000
 -10  -6   2       0       9                                                          -6   -0.03    0.00  1.0000
  -9  -6   2     155      11                                                         152   -0.15    0.00  1.0000
  -8  -6   2      41       9                                                          44   -0.23    0.00  1.0000
  -7  -6   2      80       8                                                          75   -0.31    0.00  1.0000
  -6  -6   2      21       7                                                          26   -0.51    0.00  1.0000
  -5  -6   2      15      10                                                          23   -0.93    0.00  1.0000
  -4  -6   2    2258      32                                                        2125   -1.41    0.00  1.0000
  -3  -6   2    9972     129                                                       10288   -1.57    0.00  1.0000
  -2  -6   2   16564     230                                                       16244   -1.25    0.00  1.0000
  -1  -6   2    3283      52                                                        3356   -0.63    0.00  1.0000
   0  -6   2    2182      32                                                        2184   -0.02    0.00  1.0000
   1  -6   2    5161      70                                                        5211    0.34    0.00  1.0000
   2  -6   2    2647      38                                                        2604    0.42    0.00  1.0000
   3  -6   2    2797      37                                                        2830    0.31    0.00  1.0000
   4  -6   2    2191      35                                                        2175    0.17    0.00  1.0000
   5  -6   2      27      16                                                          28    0.13    0.00  1.0000
   6  -6   2     257      19                                                         261    0.14    0.00  1.0000
   7  -6   2     100      22                                                         100    0.02    0.00  1.0000
 -11  -5   2       9      23                                                          10   -0.20    0.00  1.0000
 -10  -5   2     295      36                                                         303   -0.23    0.00  1.0000
  -9  -5   2     925      24                                                         912   -0.22    0.00  1.0000
  -8  -5   2    2057      29                                                        2084   -0.29    0.00  1.0000
  -7  -5   2    4640      51                                                        4564   -0.56    0.00  1.0000
  -6  -5   2    3668      45                                                        3796   -1.05    0.00  1.0000
  -5  -5   2      46       6                                                          72   -1.71    0.00  1.0000
  -4  -5   2    6155      67                                                        5796   -2.33    0.00  1.0000
  -3  -5   2    3584      56                                                        3885   -2.47    0.00  1.0000
  -2  -5   2   10323     157                                                        9935   -1.93    0.00  1.0000
  -1  -5   2    7977     131                                                        8150   -0.96    0.00  1.0000
   0  -5   2    2440      32                                                        2436   -0.04    0.00  1.0000
   1  -5   2     119      10                                                         130    0.48    0.00  1.0000
   2  -5   2    3726      52                                                        3657    0.57    0.00  1.0000
   3  -5   2    1216      24                                                        1247    0.44    0.00  1.0000
   4  -5   2      63      10                                                          59    0.25    0.00  1.0000
   5  -5   2     404      18                                                         400    0.10    0.00  1.0000
   6  -5   2     419      19                                                         416   -0.08    0.00  1.0000
   7  -5   2      65      14                                                          70   -0.34    0.00  1.0000
   8  -5   2      59      25                                                          51   -0.57    0.00  1.0000
 -11  -4   2      87      27                                                          95   -0.43    0.00  1.0000
 -10  -4   2     164      20                                                         157   -0.30    0.00  1.0000
  -9  -4   2       0      16                                                         -11   -0.18    0.00  1.0000
  -8  -4   2    1031      18                                                        1046   -0.23    0.00  1.0000
  -7  -4   2     703      14                                                         674   -0.56    0.00  1.0000
  -6  -4   2     222       9                                                         187   -1.22    0.00  1.0000
  -5  -4   2      74       6                                                         115   -2.12    0.00  1.0000
  -4  -4   2     696      14                                                         857   -2.92    0.00  1.0000
  -3  -4   2    1592      23                                                        1361   -3.03    0.00  1.0000
  -2  -4   2    1405      25                                                        1572   -2.17    0.00  1.0000
  -1  -4   2     210       8                                                         234   -0.80    0.00  1.0000
   0  -4   2    1701      35                                                        1683    0.22    0.00  1.0000
   1  -4   2    4069      52                                                        4118    0.38    0.00  1.0000
   2  -4   2     167       9                                                         163   -0.14    0.00  1.0000
   3  -4   2    1107      19                                                        1159   -0.77    0.00  1.0000
   4  -4   2    1626      25                                                        1542   -1.06    0.00  1.0000
   5  -4   2     234      15                                                         266   -0.98    0.00  1.0000
   6  -4   2      24      11                                                          33   -0.76    0.00  1.0000
   7  -4   2       0      12                                                         -12   -0.60    0.00  1.0000
   8  -4   2      13      19                                                          10   -0.52    0.00  1.0000
   9  -4   2      69      20                                                          63   -0.38    0.00  1.0000
 -11  -3   2      19      24                                                          22    0.32    0.00  1.0000
 -10  -3   2      84      23                                                          76    0.46    0.00  1.0000
  -9  -3   2      84      14                                                          76    0.43    0.00  1.0000
  -8  -3   2    2861      42                                                        2876    0.15    0.00  1.0000
  -7  -3   2    4536      47                                                        4604   -0.50    0.00  1.0000
  -6  -3   2    3179      31                                                        3008   -1.54    0.00  1.0000
  -5  -3   2    1288      19                                                        1495   -2.77    0.00  1.0000
  -4  -3   2     567      11                                                         755   -3.67    0.00  1.0000
  -3  -3   2     804      10                                                         613   -3.59    0.00  1.0000
  -2  -3   2    6336      88                                                        6713   -2.33    0.00  1.0000
  -1  -3   2   40061     528                                                       39793   -0.67    0.00  1.0000
   0  -3   2   10925     132                                                       10870    0.27    0.00  1.0000
   1  -3   2     593      11                                                         593    0.00    0.00  1.0000
   2  -3   2   14927     168                                                       14681   -1.01    0.00  1.0000
   3  -3   2    8061      94                                                        8404   -1.88    0.00  1.0000
   4  -3   2     244       9                                                         183   -2.09    0.00  1.0000
   5  -3   2      56       8                                                          86   -1.74    0.00  1.0000
   6  -3   2      60       9                                                          81   -1.22    0.00  1.0000
   7  -3   2     353      13                                                         322   -0.84    0.00  1.0000
   8  -3   2     818      30                                                         857   -0.67    0.00  1.0000
   9  -3   2     377      26                                                         357   -0.53    0.00  1.0000
 -11  -2   2     477      37                                                         459   -0.42    0.00  1.0000
 -10  -2   2     140      20                                                         153   -0.52    0.00  1.0000
  -9  -2   2       4      12                                                           7   -0.56    0.00  1.0000
  -8  -2   2     154      11                                                         137   -0.71    0.00  1.0000
  -7  -2   2    2689      34                                                        2804   -1.10    0.00  1.0000
  -6  -2   2    5396      47                                                        5154   -1.66    0.00  1.0000
  -5  -2   2   13883     124                                                       14359   -2.00    0.00  1.0000
  -4  -2   2   10032      90                                                        9742   -1.46    0.00  1.0000
  -3  -2   2     226       5                                                         214    0.40    0.00  1.0000
  -2  -2   2   38717     680                                                       37434    3.28    0.00  1.0000
  -1  -2   2   30375     734                                                       32464    5.88    0.00  1.0000
   0  -2   2   12452     252                                                       14008    6.76    0.00  1.0000
   1  -2   2    3529      45                                                        2894    5.61    0.00  1.0000
   2  -2   2     202       5                                                         117    3.40    0.00  1.0000
   3  -2   2    1264      17                                                        1164    1.44    0.00  1.0000
   4  -2   2    2823      32                                                        2865    0.40    0.00  1.0000
   5  -2   2     562      12                                                         556    0.14    0.00  1.0000
   6  -2   2     210       9                                                         205    0.18    0.00  1.0000
   7  -2   2     770      15                                                         779    0.17    0.00  1.0000
   8  -2   2     551      23                                                         551    0.00    0.00  1.0000
   9  -2   2      38      13                                                          35   -0.21    0.00  1.0000
  10  -2   2      39      51                                                          43   -0.28    0.00  1.0000
 -11  -1   2       0      28                                                          -8   -0.39    0.00  1.0000
 -10  -1   2      39      21                                                          43   -0.31    0.00  1.0000
  -9  -1   2      67      14                                                          66   -0.02    0.00  1.0000
  -8  -1   2     165      12                                                         157    0.31    0.00  1.0000
  -7  -1   2     150      10                                                         165    0.61    0.00  1.0000
  -6  -1   2       6       7                                                           2    1.07    0.00  1.0000
  -5  -1   2     782      13                                                         918    2.33    0.00  1.0000
  -4  -1   2    6794      53                                                        5949    5.30    0.00  1.0000
  -3  -1   2     419      12                                                         947   10.45    0.00  1.0000
  -2  -1   2   10625     184                                                       14392   16.85    0.00  1.0000
  -1  -1   2    4127      22                                                        1793   22.04    0.00  1.0000
   0  -1   2     828      36                                                        2717   23.40    0.00  1.0000
   1  -1   2    1767      43                                                        3898   20.35    0.00  1.0000
   2  -1   2     626      21                                                        1574   14.71    0.00  1.0000
   3  -1   2    2066      17                                                        1327    9.12    0.00  1.0000
   4  -1   2    2628      31                                                        3195    5.25    0.00  1.0000
   5  -1   2    2084      26                                                        2390    3.23    0.00  1.0000
   6  -1   2    1104      15                                                         954    2.34    0.00  1.0000
   7  -1   2     344       9                                                         278    1.87    0.00  1.0000
   8  -1   2     176      14                                                         217    1.45    0.00  1.0000
   9  -1   2     486      27                                                         442    1.02    0.00  1.0000
  10  -1   2      41      21                                                          50    0.67    0.00  1.0000
 -10   0   2     395      35                                                         413    0.45    0.00  1.0000
  -9   0   2     147      19                                                         125    0.97    0.00  1.0000
  -8   0   2     197      15                                                         242    1.53    0.00  1.0000
  -7   0   2      33      10                                                          63    2.23    0.00  1.0000
  -6   0   2    4626      43                                                        4169    3.44    0.00  1.0000
  -5   0   2   14382     145                                                       15829    5.88    0.00  1.0000
  -4   0   2    9202      62                                                        7318   10.38    0.00  1.0000
  -3   0   2       2       6                                                         336   16.98    0.00  1.0000
  -2   0   2     516       3                                                          37   24.17    0.00  1.0000
  -1   0   2   22894     260                                                       14951   28.97    0.00  1.0000
   1   0   2   11897      93                                                        7276   23.74    0.00  1.0000
   2   0   2    1350      29                                                        2816   16.34    0.00  1.0000
   3   0   2    1799      27                                                        2715    9.70    0.00  1.0000
   4   0   2   15323     120                                                       14028    5.34    0.00  1.0000
   5   0   2    2167      25                                                        2463    3.08    0.00  1.0000
   6   0   2       4       7                                                          -1    2.01    0.00  1.0000
   7   0   2     308      12                                                         260    1.43    0.00  1.0000
   8   0   2     102      12                                                         123    1.01    0.00  1.0000
   9   0   2    1004      28                                                         964    0.63    0.00  1.0000
  10   0   2     478      33                                                         493    0.35    0.00  1.0000
  11   0   2      96      32                                                          92    0.23    0.00  1.0000
 -10   1   2     173      25                                                         168   -0.19    0.00  1.0000
  -9   1   2     181      23                                                         177    0.17    0.00  1.0000
  -8   1   2     208      16                                                         232    0.81    0.00  1.0000
  -7   1   2     249      10                                                         306    1.71    0.00  1.0000
  -6   1   2     980      14                                                         799    3.03    0.00  1.0000
  -5   1   2    1176      20                                                        1553    5.10    0.00  1.0000
  -4   1   2    2924      22                                                        2104    8.19    0.00  1.0000
  -3   1   2    2246      35                                                        3525   11.95    0.00  1.0000
  -2   1   2    9527     125                                                       12698   15.04    0.00  1.0000
  -1   1   2    3807      21                                                        2112   15.71    0.00  1.0000
   0   1   2    9517     203                                                       12248   13.11    0.00  1.0000
   1   1   2    2546      28                                                        1770    8.37    0.00  1.0000
   2   1   2   15737     138                                                       14762    3.94    0.00  1.0000
   3   1   2    2588      28                                                        2746    1.54    0.00  1.0000
   4   1   2     894      14                                                         955    1.01    0.00  1.0000
   5   1   2     744      14                                                         811    1.21    0.00  1.0000
   6   1   2    1465      20                                                        1370    1.27    0.00  1.0000
   7   1   2      58       9                                                          74    1.02    0.00  1.0000
   8   1   2     199      13                                                         217    0.64    0.00  1.0000
   9   1   2     587      22                                                         574    0.27    0.00  1.0000
  10   1   2     121      27                                                         122    0.03    0.00  1.0000
  11   1   2       0      27                                                           0    0.00    0.00  1.0000
 -10   2   2       0      25                                                         -17   -0.49    0.00  1.0000
  -9   2   2       0      19                                                         -11   -0.48    0.00  1.0000
  -8   2   2     151      10                                                         157   -0.26    0.00  1.0000
  -7   2   2       0       8                                                           0    0.09    0.00  1.0000
  -6   2   2     118       9                                                         133    0.65    0.00  1.0000
  -5   2   2     586      13                                                         508    1.68    0.00  1.0000
  -4   2   2    1998      27                                                        2316    3.42    0.00  1.0000
  -3   2   2       9       4                                                          17    5.68    0.00  1.0000
  -2   2   2     178       8                                                         407    7.48    0.00  1.0000
  -1   2   2   18450     162                                                       16469    7.49    0.00  1.0000
   0   2   2   43315    1031                                                       41195    5.15    0.00  1.0000
   1   2   2    8035      90                                                        8304    1.48    0.00  1.0000
   2   2   2    3487      43                                                        3325   -1.39    0.00  1.0000
   3   2   2    5353      66                                                        5663   -2.09    0.00  1.0000
   4   2   2     111       4                                                          91   -0.98    0.00  1.0000
   5   2   2     705      12                                                         675    0.57    0.00  1.0000
   6   2   2    1819      29                                                        1952    1.53    0.00  1.0000
   7   2   2      27       9                                                          12    1.70    0.00  1.0000
   8   2   2       2      10                                                          -6    1.43    0.00  1.0000
   9   2   2     457      21                                                         504    1.07    0.00  1.0000
  10   2   2     960      41                                                         911    0.80    0.00  1.0000
  11   2   2     283      32                                                         304    0.62    0.00  1.0000
  -9   3   2     264      16                                                         269    0.14    0.00  1.0000
  -8   3   2     240      16                                                         240    0.01    0.00  1.0000
  -7   3   2     126      11                                                         121   -0.21    0.00  1.0000
  -6   3   2      59       8                                                          54   -0.33    0.00  1.0000
  -5   3   2     598      14                                                         601   -0.05    0.00  1.0000
  -4   3   2    3374      37                                                        3480    0.91    0.00  1.0000
  -3   3   2    7733      76                                                        7310    2.44    0.00  1.0000
  -2   3   2    1227      20                                                        1508    3.80    0.00  1.0000
  -1   3   2    6018      94                                                        6641    3.92    0.00  1.0000
   0   3   2   32005     414                                                       31187    2.30    0.00  1.0000
   1   3   2    5840      68                                                        5790   -0.33    0.00  1.0000
   2   3   2    1355      25                                                        1535   -2.36    0.00  1.0000
   3   3   2      64       5                                                          29   -2.66    0.00  1.0000
   4   3   2    7576      81                                                        7317   -1.50    0.00  1.0000
   5   3   2   14739     146                                                       14745   -0.02    0.00  1.0000
   6   3   2   10053      96                                                       10232    0.89    0.00  1.0000
   7   3   2    2625      36                                                        2518    1.06    0.00  1.0000
   8   3   2       1       9                                                          -9    0.79    0.00  1.0000
   9   3   2     955      25                                                         984    0.47    0.00  1.0000
  10   3   2      68      19                                                          64    0.28    0.00  1.0000
  11   3   2      70      28                                                          74    0.22    0.00  1.0000
  -9   4   2       4      26                                                           5    0.38    0.00  1.0000
  -8   4   2     121      20                                                         112    0.40    0.00  1.0000
  -7   4   2     119      14                                                         124    0.23    0.00  1.0000
  -6   4   2       0      11                                                         -11   -0.04    0.00  1.0000
  -5   4   2    1190      22                                                        1202   -0.17    0.00  1.0000
  -4   4   2    3787      44                                                        3778   -0.07    0.00  1.0000
  -3   4   2      87       7                                                          85    0.07    0.00  1.0000
  -2   4   2     754      15                                                         765   -0.21    0.00  1.0000
  -1   4   2     695      18                                                         627   -1.34    0.00  1.0000
   0   4   2     424      14                                                         566   -3.19    0.00  1.0000
   1   4   2    3958      42                                                        3355   -4.99    0.00  1.0000
   2   4   2   12107     154                                                       13418   -5.80    0.00  1.0000
   3   4   2    7229      75                                                        6362   -5.25    0.00  1.0000
   4   4   2     850      15                                                        1090   -3.86    0.00  1.0000
   5   4   2    2432      32                                                        2682   -2.47    0.00  1.0000
   6   4   2     269       9                                                         222   -1.52    0.00  1.0000
   7   4   2     117       9                                                          95   -1.03    0.00  1.0000
   8   4   2     718      23                                                         671   -0.89    0.00  1.0000
   9   4   2      39      14                                                          30   -0.95    0.00  1.0000
  10   4   2      14      17                                                          22   -0.98    0.00  1.0000
  11   4   2      35      20                                                          46   -0.84    0.00  1.0000
  -8   5   2      40      22                                                          45    0.38    0.00  1.0000
  -7   5   2     216      21                                                         209    0.25    0.00  1.0000
  -6   5   2     700      24                                                         694   -0.12    0.00  1.0000
  -5   5   2     176      14                                                         191   -0.53    0.00  1.0000
  -4   5   2    1537      27                                                        1608   -0.89    0.00  1.0000
  -3   5   2    2586      34                                                        2454   -1.31    0.00  1.0000
  -2   5   2     198      11                                                         261   -2.09    0.00  1.0000
  -1   5   2      10       8                                                           5   -3.42    0.00  1.0000
   0   5   2    1917      29                                                        1498   -5.08    0.00  1.0000
   1   5   2      11       6                                                          84   -6.41    0.00  1.0000
   2   5   2     997      14                                                         616   -6.75    0.00  1.0000
   3   5   2    5052      81                                                        5928   -5.91    0.00  1.0000
   4   5   2      19       7                                                          -2   -4.34    0.00  1.0000
   5   5   2   10491     116                                                        9933   -2.76    0.00  1.0000
   6   5   2    5186      58                                                        5421   -1.62    0.00  1.0000
   7   5   2    1882      26                                                        1802   -0.93    0.00  1.0000
   8   5   2     817      17                                                         852   -0.60    0.00  1.0000
   9   5   2      56      13                                                          49   -0.44    0.00  1.0000
  10   5   2      61      20                                                          57   -0.25    0.00  1.0000
  11   5   2     227      24                                                         227    0.00    0.00  1.0000
  -7   6   2     380      27                                                         370    0.27    0.00  1.0000
  -6   6   2      49      21                                                          48   -0.04    0.00  1.0000
  -5   6   2     340      15                                                         327   -0.36    0.00  1.0000
  -4   6   2     648      23                                                         677   -0.56    0.00  1.0000
  -3   6   2     825      20                                                         784   -0.71    0.00  1.0000
  -2   6   2    1911      30                                                        2000   -1.01    0.00  1.0000
  -1   6   2     930      24                                                         838   -1.55    0.00  1.0000
   0   6   2    3593      49                                                        3328   -2.25    0.00  1.0000
   1   6   2   11450     151                                                       12057   -2.80    0.00  1.0000
   2   6   2   18410     192                                                       17639   -2.87    0.00  1.0000
   3   6   2    4362      68                                                        4676   -2.34    0.00  1.0000
   4   6   2     224      11                                                         183   -1.45    0.00  1.0000
   5   6   2     330      12                                                         306   -0.68    0.00  1.0000
   6   6   2    3727      45                                                        3765   -0.31    0.00  1.0000
   7   6   2    2516      35                                                        2494   -0.22    0.00  1.0000
   8   6   2    1445      24                                                        1461   -0.21    0.00  1.0000
   9   6   2     602      17                                                         594   -0.17    0.00  1.0000
  10   6   2       0      12                                                         -11   -0.09    0.00  1.0000
  11   6   2      41      23                                                          41   -0.02    0.00  1.0000
  -6   7   2      14      34                                                          14    0.06    0.00  1.0000
  -5   7   2      30      15                                                          32    0.22    0.00  1.0000
  -4   7   2     605      22                                                         580    0.50    0.00  1.0000
  -3   7   2    1477      28                                                        1533    0.72    0.00  1.0000
  -2   7   2    1390      27                                                        1337    0.71    0.00  1.0000
  -1   7   2     319      21                                                         335    0.47    0.00  1.0000
   0   7   2    2886      47                                                        2893    0.07    0.00  1.0000
   1   7   2     111      12                                                         118   -0.30    0.00  1.0000
   2   7   2     231      14                                                         245   -0.47    0.00  1.0000
   3   7   2     390      15                                                         402   -0.30    0.00  1.0000
   4   7   2     896      24                                                         901    0.08    0.00  1.0000
   5   7   2     456      18                                                         442    0.34    0.00  1.0000
   6   7   2      20      11                                                          23    0.28    0.00  1.0000
   7   7   2     146      11                                                         144    0.07    0.00  1.0000
   8   7   2     259      11                                                         256   -0.09    0.00  1.0000
   9   7   2     685      21                                                         693   -0.16    0.00  1.0000
  10   7   2      30      11                                                          28   -0.22    0.00  1.0000
  11   7   2      35      32                                                          32   -0.28    0.00  1.0000
  -5   8   2       0      16                                                          -6    0.35    0.00  1.0000
  -4   8   2       0      16                                                          -2    0.69    0.00  1.0000
  -3   8   2      13      16                                                           7    0.93    0.00  1.0000
  -2   8   2    1048      30                                                        1113    0.98    0.00  1.0000
  -1   8   2    2003      34                                                        1928    0.84    0.00  1.0000
   0   8   2       0      11                                                          -1    0.51    0.00  1.0000
   1   8   2    2948      48                                                        2955    0.06    0.00  1.0000
   2   8   2    3726      57                                                        3761   -0.28    0.00  1.0000
   3   8   2    3020      44                                                        2991   -0.27    0.00  1.0000
   4   8   2    2974      43                                                        2966    0.08    0.00  1.0000
   5   8   2    1411      28                                                        1441    0.39    0.00  1.0000
   6   8   2      85       9                                                          92    0.37    0.00  1.0000
   7   8   2    1761      28                                                        1752    0.11    0.00  1.0000
   8   8   2    1858      29                                                        1852   -0.07    0.00  1.0000
   9   8   2    1052      25                                                        1056   -0.06    0.01  1.0000
  10   8   2     160      17                                                         161    0.01    0.01  1.0000
  -4   9   2      73      26                                                          91    1.05    0.00  1.0000
  -3   9   2    1309      42                                                        1224    1.21    0.00  1.0000
  -2   9   2    1346      37                                                        1430    1.12    0.00  1.0000
  -1   9   2     892      30                                                         841    0.87    0.00  1.0000
   0   9   2     399      18                                                         421    0.55    0.00  1.0000
   1   9   2     346      18                                                         338    0.20    0.00  1.0000
   2   9   2     329      18                                                         331   -0.06    0.00  1.0000
   3   9   2    4869      66                                                        4857   -0.09    0.00  1.0000
   4   9   2    4532      66                                                        4515    0.12    0.00  1.0000
   5   9   2    1122      29                                                        1145    0.34    0.00  1.0000
   6   9   2       0       7                                                          -7    0.32    0.00  1.0000
   7   9   2      13       9                                                          13    0.13    0.00  1.0000
   8   9   2       0      11                                                          -7    0.01    0.00  1.0000
   9   9   2     127      17                                                         126    0.03    0.00  1.0000
  10   9   2      36      21                                                          37    0.07    0.00  1.0000
  -3  10   2      23      27                                                          28    0.47    0.00  1.0000
  -2  10   2      13      20                                                          15    0.34    0.00  1.0000
  -1  10   2     550      28                                                         545    0.12    0.00  1.0000
   0  10   2     261      23                                                         259   -0.08    0.00  1.0000
   1  10   2       0      15                                                         -13   -0.26    0.00  1.0000
   2  10   2     124      16                                                         133   -0.39    0.00  1.0000
   3  10   2      39      16                                                          34   -0.40    0.00  1.0000
   4  10   2     440      21                                                         428   -0.29    0.00  1.0000
   5  10   2     706      30                                                         715   -0.17    0.00  1.0000
   6  10   2       0      24                                                         -24   -0.15    0.00  1.0000
   7  10   2     438      23                                                         431   -0.18    0.00  1.0000
   8  10   2     332      20                                                         335   -0.09    0.00  1.0000
   9  10   2     371      24                                                         373    0.07    0.00  1.0000
   0  11   2    1165      55                                                        1170   -0.07    0.00  1.0000
   1  11   2     397      24                                                         388   -0.22    0.00  1.0000
   2  11   2      58      36                                                          54   -0.27    0.00  1.0000
   3  11   2    1359      59                                                        1372   -0.18    0.00  1.0000
   4  11   2    1723      55                                                        1722   -0.01    0.00  1.0000
   5  11   2     725      50                                                         724    0.02    0.00  1.0000
   6  11   2     830      35                                                         821   -0.16    0.00  1.0000
   7  11   2     391      28                                                         405   -0.36    0.00  1.0000
  -5 -11   3     716      35                                                         694    0.41    0.00  1.0000
  -4 -11   3     560      57                                                         579    0.39    0.00  1.0000
  -3 -11   3     354      35                                                         349    0.12    0.00  1.0000
  -2 -11   3     540      46                                                         530   -0.23    0.00  1.0000
  -1 -11   3     368      43                                                         382   -0.38    0.00  1.0000
  -7 -10   3     140      23                                                         128    0.51    0.00  1.0000
  -6 -10   3      34      22                                                          41    0.60    0.00  1.0000
  -5 -10   3     289      24                                                         310    0.63    0.00  1.0000
  -4 -10   3     665      32                                                         637    0.56    0.00  1.0000
  -3 -10   3     449      51                                                         465    0.38    0.00  1.0000
  -2 -10   3     435      29                                                         427    0.20    0.00  1.0000
  -1 -10   3     102      20                                                         105    0.16    0.00  1.0000
   0 -10   3      94      29                                                          99    0.23    0.00  1.0000
   1 -10   3     698      74                                                         684    0.27    0.00  1.0000
   2 -10   3    1888     151                                                        1911    0.26    0.00  1.0000
  -9  -9   3     134      26                                                         128    0.26    0.00  1.0000
  -8  -9   3     556      34                                                         575    0.39    0.00  1.0000
  -7  -9   3     543      25                                                         525    0.38    0.00  1.0000
  -6  -9   3     303      22                                                         314    0.30    0.00  1.0000
  -5  -9   3      74      18                                                          68    0.31    0.00  1.0000
  -4  -9   3     723      33                                                         701    0.41    0.00  1.0000
  -3  -9   3    4521     107                                                        4587    0.49    0.00  1.0000
  -2  -9   3    8334     119                                                        8248    0.48    0.00  1.0000
  -1  -9   3    4637      91                                                        4685    0.35    0.00  1.0000
   0  -9   3     120      25                                                         117    0.15    0.00  1.0000
   1  -9   3     780      33                                                         785   -0.08    0.00  1.0000
   2  -9   3     915      30                                                         904   -0.19    0.00  1.0000
   3  -9   3     647      35                                                         653   -0.12    0.00  1.0000
   4  -9   3     575      36                                                         575    0.01    0.00  1.0000
  -9  -8   3     188      38                                                         192   -0.14    0.00  1.0000
  -8  -8   3     461      26                                                         459   -0.03    0.00  1.0000
  -7  -8   3     834      28                                                         832    0.04    0.00  1.0000
  -6  -8   3     704      26                                                         711    0.13    0.00  1.0000
  -5  -8   3     395      18                                                         383    0.31    0.00  1.0000
  -4  -8   3     196      15                                                         209    0.46    0.00  1.0000
  -3  -8   3     385      22                                                         401    0.42    0.00  1.0000
  -2  -8   3     129      18                                                         125    0.21    0.00  1.0000
  -1  -8   3       0      15                                                         -15   -0.01    0.00  1.0000
   0  -8   3     191      19                                                         195   -0.18    0.00  1.0000
   1  -8   3    1918      34                                                        1895   -0.27    0.00  1.0000
   2  -8   3    1257      31                                                        1276   -0.26    0.00  1.0000
   3  -8   3     141      14                                                         138   -0.12    0.00  1.0000
   4  -8   3     147      18                                                         146    0.05    0.00  1.0000
   5  -8   3     265      29                                                         268    0.09    0.00  1.0000
 -10  -7   3      21      17                                                          23    0.13    0.00  1.0000
  -9  -7   3      66      16                                                          69    0.18    0.00  1.0000
  -8  -7   3      12      16                                                          10    0.20    0.00  1.0000
  -7  -7   3      42      11                                                          45    0.19    0.00  1.0000
  -6  -7   3      33      11                                                          30    0.27    0.00  1.0000
  -5  -7   3     540      20                                                         564    0.52    0.00  1.0000
  -4  -7   3     385      17                                                         415    0.74    0.00  1.0000
  -3  -7   3    5518      94                                                        5414    0.71    0.00  1.0000
  -2  -7   3   10472     156                                                       10564    0.45    0.00  1.0000
  -1  -7   3    7353     105                                                        7331    0.13    0.00  1.0000
   0  -7   3    2496      38                                                        2481   -0.16    0.00  1.0000
   1  -7   3     642      21                                                         661   -0.36    0.00  1.0000
   2  -7   3     165      11                                                         176   -0.42    0.00  1.0000
   3  -7   3    3004      40                                                        2972   -0.29    0.00  1.0000
   4  -7   3    4295      61                                                        4306   -0.08    0.00  1.0000
   5  -7   3    1385      37                                                        1385    0.01    0.00  1.0000
   6  -7   3       9      20                                                           9   -0.02    0.00  1.0000
 -10  -6   3      31      12                                                          35    0.27    0.00  1.0000
  -9  -6   3       9      13                                                          11    0.36    0.00  1.0000
  -8  -6   3     191      11                                                         181    0.38    0.00  1.0000
  -7  -6   3    3686      47                                                        3738    0.43    0.00  1.0000
  -6  -6   3    9085     103                                                        8970    0.61    0.00  1.0000
  -5  -6   3    5947      73                                                        6094    0.95    0.00  1.0000
  -4  -6   3     302      12                                                         261    1.23    0.00  1.0000
  -3  -6   3     983      24                                                         911    1.18    0.00  1.0000
  -2  -6   3    3086      54                                                        3173    0.78    0.00  1.0000
  -1  -6   3    7193     109                                                        7149    0.26    0.00  1.0000
   0  -6   3    8254     107                                                        8216   -0.22    0.00  1.0000
   1  -6   3    3296      46                                                        3356   -0.52    0.00  1.0000
   2  -6   3      50       8                                                          42   -0.61    0.00  1.0000
   3  -6   3     412      13                                                         391   -0.52    0.00  1.0000
   4  -6   3     233      14                                                         245   -0.37    0.00  1.0000
   5  -6   3      52      13                                                          56   -0.30    0.00  1.0000
   6  -6   3      19      18                                                          21   -0.25    0.00  1.0000
   7  -6   3     112      19                                                         111   -0.07    0.00  1.0000
 -11  -5   3     146      36                                                         141    0.22    0.00  1.0000
 -10  -5   3     384      25                                                         398    0.34    0.00  1.0000
  -9  -5   3      20       8                                                          17    0.38    0.00  1.0000
  -8  -5   3     129      11                                                         119    0.41    0.00  1.0000
  -7  -5   3     541      16                                                         568    0.57    0.00  1.0000
  -6  -5   3     246      10                                                         219    0.90    0.00  1.0000
  -5  -5   3      47       8                                                          68    1.35    0.00  1.0000
  -4  -5   3    1776      24                                                        1641    1.63    0.00  1.0000
  -3  -5   3    6107      87                                                        6328    1.40    0.00  1.0000
  -2  -5   3    1008      23                                                         966    0.67    0.00  1.0000
  -1  -5   3     285      12                                                         279   -0.18    0.00  1.0000
   0  -5   3     957      21                                                        1004   -0.76    0.00  1.0000
   1  -5   3    2254      34                                                        2166   -0.94    0.00  1.0000
   2  -5   3    1361      25                                                        1424   -0.83    0.00  1.0000
   3  -5   3    1515      22                                                        1566   -0.65    0.00  1.0000
   4  -5   3    3615      52                                                        3560   -0.47    0.00  1.0000
   5  -5   3    3038      42                                                        3068   -0.27    0.00  1.0000
   6  -5   3    1257      27                                                        1256   -0.02    0.00  1.0000
   7  -5   3     419      18                                                         407    0.30    0.00  1.0000
   8  -5   3      60      22                                                          68    0.52    0.00  1.0000
 -11  -4   3      55      21                                                          57    0.18    0.00  1.0000
 -10  -4   3     172      23                                                         168    0.17    0.00  1.0000
  -9  -4   3      39      13                                                          42    0.21    0.00  1.0000
  -8  -4   3      13       7                                                          10    0.34    0.00  1.0000
  -7  -4   3    2067      28                                                        2011    0.63    0.00  1.0000
  -6  -4   3    6966      72                                                        7159    1.14    0.00  1.0000
  -5  -4   3    5596      54                                                        5327    1.82    0.00  1.0000
  -4  -4   3    2663      40                                                        2906    2.31    0.00  1.0000
  -3  -4   3    6077      73                                                        5755    2.10    0.00  1.0000
  -2  -4   3     532      14                                                         482    1.11    0.00  1.0000
  -1  -4   3   26959     364                                                       26949   -0.03    0.00  1.0000
   0  -4   3   53133     817                                                       53399   -0.58    0.00  1.0000
   1  -4   3   29368     408                                                       29268   -0.29    0.00  1.0000
   2  -4   3    3393      39                                                        3343    0.43    0.00  1.0000
   3  -4   3     213      10                                                         243    0.98    0.00  1.0000
   4  -4   3     997      20                                                        1066    1.07    0.00  1.0000
   5  -4   3    4282      49                                                        4169    0.87    0.00  1.0000
   6  -4   3    1915      30                                                        1972    0.64    0.00  1.0000
   7  -4   3     326      16                                                         307    0.55    0.00  1.0000
   8  -4   3       0      17                                                          -2    0.50    0.00  1.0000
   9  -4   3       0      22                                                         -15    0.33    0.00  1.0000
 -11  -3   3     196      28                                                         188   -0.30    0.00  1.0000
 -10  -3   3     478      32                                                         491   -0.28    0.00  1.0000
  -9  -3   3     538      26                                                         534   -0.08    0.00  1.0000
  -8  -3   3     142      11                                                         135    0.30    0.00  1.0000
  -7  -3   3     318      13                                                         350    0.88    0.00  1.0000
  -6  -3   3     709      14                                                         802    1.68    0.00  1.0000
  -5  -3   3   14631     129                                                       14023    2.54    0.00  1.0000
  -4  -3   3   13225     123                                                       13933    3.04    0.00  1.0000
  -3  -3   3    6763      74                                                        6326    2.70    0.00  1.0000
  -2  -3   3     695      12                                                         615    1.55    0.00  1.0000
  -1  -3   3     133       6                                                         142    0.39    0.00  1.0000
   0  -3   3     553      12                                                         556    0.08    0.00  1.0000
   1  -3   3     992      14                                                        1041    0.76    0.00  1.0000
   2  -3   3    5429      56                                                        5168    1.79    0.00  1.0000
   3  -3   3    2418      38                                                        2657    2.37    0.00  1.0000
   4  -3   3     538      15                                                         646    2.21    0.00  1.0000
   5  -3   3     245      10                                                         197    1.62    0.00  1.0000
   6  -3   3     289      12                                                         254    1.07    0.00  1.0000
   7  -3   3     509      21                                                         546    0.80    0.00  1.0000
   8  -3   3     368      17                                                         340    0.73    0.00  1.0000
   9  -3   3     100      35                                                         113    0.61    0.00  1.0000
 -11  -2   3      66      27                                                          77    0.64    0.00  1.0000
 -10  -2   3      14      19                                                           9    0.79    0.00  1.0000
  -9  -2   3      82      14                                                          99    0.87    0.00  1.0000
  -8  -2   3     549      20                                                         504    0.99    0.00  1.0000
  -7  -2   3      18       9                                                          13    1.24    0.00  1.0000
  -6  -2   3      18       5                                                          34    1.53    0.00  1.0000
  -5  -2   3     234       8                                                         281    1.49    0.00  1.0000
  -4  -2   3   10527      96                                                       10404    0.60    0.00  1.0000
  -3  -2   3    7256      68                                                        7022   -1.38    0.00  1.0000
  -2  -2   3      82       3                                                          30   -3.98    0.00  1.0000
  -1  -2   3    6708     184                                                        7713   -5.93    0.00  1.0000
   0  -2   3   17683     244                                                       16098   -6.09    0.00  1.0000
   1  -2   3   11829     146                                                       12833   -4.51    0.00  1.0000
   2  -2   3   11105     116                                                       10632   -2.27    0.00  1.0000
   3  -2   3   14575     152                                                       14711   -0.56    0.00  1.0000
   4  -2   3      36       6                                                          37    0.11    0.00  1.0000
   5  -2   3    5994      62                                                        6003    0.06    0.00  1.0000
   6  -2   3    5400      60                                                        5423   -0.16    0.00  1.0000
   7  -2   3    1051      20                                                        1040   -0.17    0.00  1.0000
   8  -2   3     608      20                                                         606    0.04    0.00  1.0000
   9  -2   3       4      10                                                           4    0.24    0.00  1.0000
  10  -2   3       3      47                                                           3    0.27    0.00  1.0000
 -10  -1   3      32      26                                                          35    0.31    0.00  1.0000
  -9  -1   3     410      20                                                         411   -0.01    0.00  1.0000
  -8  -1   3    1531      28                                                        1505   -0.34    0.00  1.0000
  -7  -1   3     871      19                                                         911   -0.67    0.00  1.0000
  -6  -1   3     496      12                                                         553   -1.25    0.00  1.0000
  -5  -1   3   10230      88                                                        9689   -2.71    0.00  1.0000
  -4  -1   3   20129     198                                                       21793   -5.75    0.00  1.0000
  -3  -1   3   27180     243                                                       23839  -10.44    0.00  1.0000
  -2  -1   3   23143     583                                                       28168  -15.68    0.00  1.0000
  -1  -1   3   15207     186                                                       10833  -19.23    0.00  1.0000
   0  -1   3      34       6                                                         277  -19.22    0.00  1.0000
   1  -1   3   54454     944                                                       62060  -15.73    0.00  1.0000
   2  -1   3   35725     587                                                       31803  -10.66    0.00  1.0000
   3  -1   3    5171      59                                                        6098   -6.18    0.00  1.0000
   4  -1   3     180       5                                                         101   -3.38    0.00  1.0000
   5  -1   3    2127      22                                                        1936   -2.11    0.00  1.0000
   6  -1   3     311      10                                                         372   -1.65    0.00  1.0000
   7  -1   3      88       7                                                          64   -1.39    0.00  1.0000
   8  -1   3     567      18                                                         618   -1.03    0.00  1.0000
   9  -1   3      48      18                                                          57   -0.63    0.00  1.0000
  10  -1   3     118      29                                                         111   -0.37    0.00  1.0000
 -10   0   3     317      26                                                         307   -0.29    0.00  1.0000
  -9   0   3    1016      36                                                        1065   -0.75    0.00  1.0000
  -8   0   3    1807      32                                                        1699   -1.29    0.00  1.0000
  -7   0   3    1193      25                                                        1335   -1.99    0.00  1.0000
  -6   0   3       6       5                                                          29   -3.22    0.00  1.0000
  -5   0   3     216       5                                                          85   -5.61    0.00  1.0000
  -4   0   3     475       6                                                         150   -9.68    0.00  1.0000
  -3   0   3    4582      27                                                        2770  -15.04    0.00  1.0000
  -2   0   3   49171     786                                                       58464  -20.01    0.00  1.0000
  -1   0   3     140      13                                                        1122  -22.20    0.00  1.0000
   0   0   3    2910      19                                                        1134  -20.24    0.00  1.0000
   1   0   3     487       3                                                          48  -15.11    0.00  1.0000
   2   0   3    5266      73                                                        6718   -9.41    0.00  1.0000
   3   0   3   11785     110                                                       10680   -5.21    0.00  1.0000
   4   0   3    5801      59                                                        6255   -2.92    0.00  1.0000
   5   0   3     865      14                                                         760   -1.85    0.00  1.0000
   6   0   3       2       5                                                           7   -1.26    0.00  1.0000
   7   0   3     117      11                                                         136   -0.84    0.00  1.0000
   8   0   3     339      15                                                         321   -0.48    0.00  1.0000
   9   0   3     483      26                                                         490   -0.17    0.00  1.0000
  10   0   3      89      22                                                          89    0.02    0.00  1.0000
  11   0   3       0      24                                                          -3    0.04    0.00  1.0000
 -10   1   3       3      24                                                           2    0.27    0.00  1.0000
  -9   1   3      64      28                                                          64    0.02    0.00  1.0000
  -8   1   3      93      10                                                         104   -0.55    0.00  1.0000
  -7   1   3     479      12                                                         419   -1.41    0.00  1.0000
  -6   1   3      12       6                                                          30   -2.71    0.00  1.0000
  -5   1   3     372      12                                                         574   -4.72    0.00  1.0000
  -4   1   3     858      10                                                         473   -7.57    0.00  1.0000
  -3   1   3    4274      55                                                        5785  -10.68    0.00  1.0000
  -2   1   3   59041     677                                                       53083  -12.57    0.00  1.0000
  -1   1   3   68178     949                                                       74468  -11.76    0.00  1.0000
   0   1   3    3363      27                                                        2485   -8.12    0.00  1.0000
   1   1   3    1553      23                                                        1835   -3.47    0.00  1.0000
   2   1   3   34597     609                                                       34706   -0.29    0.00  1.0000
   3   1   3   17932     184                                                       18037    0.39    0.00  1.0000
   4   1   3    9249      86                                                        9345   -0.49    0.00  1.0000
   5   1   3    1334      19                                                        1232   -1.43    0.00  1.0000
   6   1   3      39       8                                                          61   -1.66    0.00  1.0000
   7   1   3    1150      22                                                        1242   -1.34    0.00  1.0000
   8   1   3    2210      33                                                        2129   -0.87    0.00  1.0000
   9   1   3     223      15                                                         237   -0.47    0.00  1.0000
  10   1   3      55      27                                                          52   -0.22    0.00  1.0000
  11   1   3      44      25                                                          42   -0.15    0.00  1.0000
 -10   2   3      32      25                                                          29    0.27    0.00  1.0000
  -9   2   3     300      24                                                         309    0.25    0.00  1.0000
  -8   2   3    1212      26                                                        1208    0.06    0.00  1.0000
  -7   2   3    1406      22                                                        1385   -0.29    0.00  1.0000
  -6   2   3    2967      36                                                        3067   -0.91    0.00  1.0000
  -5   2   3    2264      29                                                        2075   -2.03    0.00  1.0000
  -4   2   3    2648      26                                                        2266   -3.85    0.00  1.0000
  -3   2   3    6420      70                                                        7431   -6.09    0.00  1.0000
  -2   2   3   11151      96                                                        9590   -7.67    0.00  1.0000
  -1   2   3   13549     158                                                       15322   -7.37    0.00  1.0000
   0   2   3    6781      74                                                        5998   -4.89    0.00  1.0000
   1   2   3    2206      31                                                        2352   -1.53    0.00  1.0000
   2   2   3     432       8                                                         459    0.66    0.00  1.0000
   3   2   3    9227     102                                                        9353    0.65    0.00  1.0000
   4   2   3    4341      43                                                        4445   -0.78    0.00  1.0000
   5   2   3     137       6                                                         193   -2.21    0.00  1.0000
   6   2   3    4084      45                                                        3741   -2.74    0.00  1.0000
   7   2   3     243      14                                                         324   -2.43    0.00  1.0000
   8   2   3     658      19                                                         569   -1.80    0.00  1.0000
   9   2   3       2      12                                                          -6   -1.27    0.00  1.0000
  10   2   3      99      24                                                         119   -0.98    0.00  1.0000
  11   2   3      47      27                                                          37   -0.82    0.00  1.0000
  -9   3   3      20      21                                                          23   -0.32    0.00  1.0000
  -8   3   3      80      12                                                          85   -0.27    0.00  1.0000
  -7   3   3     821      21                                                         813   -0.14    0.00  1.0000
  -6   3   3     469      14                                                         475   -0.15    0.00  1.0000
  -5   3   3       0       7                                                          -7   -0.57    0.00  1.0000
  -4   3   3     159       7                                                         122   -1.57    0.00  1.0000
  -3   3   3     126       8                                                         198   -2.94    0.00  1.0000
  -2   3   3    1414      21                                                        1721   -3.93    0.00  1.0000
  -1   3   3    1038      14                                                         814   -3.70    0.00  1.0000
   0   3   3     365       9                                                         289   -2.11    0.00  1.0000
   1   3   3    1115      17                                                        1117   -0.03    0.00  1.0000
   2   3   3      25       4                                                          19    1.18    0.00  1.0000
   3   3   3     883      14                                                         831    0.88    0.00  1.0000
   4   3   3   14250     140                                                       14180   -0.29    0.00  1.0000
   5   3   3   13775     140                                                       14079   -1.29    0.00  1.0000
   6   3   3     689      16                                                         610   -1.55    0.00  1.0000
   7   3   3     208      11                                                         175   -1.19    0.00  1.0000
   8   3   3      73      11                                                          85   -0.64    0.00  1.0000
   9   3   3     274      14                                                         266   -0.25    0.00  1.0000
  10   3   3       0      19                                                         -16   -0.14    0.00  1.0000
  11   3   3      19      29                                                          17   -0.20    0.00  1.0000
  -9   4   3       2      21                                                           3   -0.41    0.00  1.0000
  -8   4   3       0      13                                                         -10   -0.49    0.00  1.0000
  -7   4   3     465      18                                                         480   -0.35    0.00  1.0000
  -6   4   3    1998      30                                                        1986   -0.13    0.00  1.0000
  -5   4   3    2123      29                                                        2126   -0.04    0.00  1.0000
  -4   4   3      59       8                                                          57   -0.09    0.00  1.0000
  -3   4   3     787      15                                                         787    0.00    0.00  1.0000
  -2   4   3     944      16                                                         900    0.72    0.00  1.0000
  -1   4   3   10202     128                                                       10676    2.32    0.00  1.0000
   0   4   3   15367     165                                                       14306    4.35    0.00  1.0000
   1   4   3   18483     243                                                       20121    5.90    0.00  1.0000
   2   4   3    1408      27                                                        1906    6.13    0.00  1.0000
   3   4   3    6977      73                                                        6160    5.04    0.00  1.0000
   4   4   3    5522      69                                                        6043    3.42    0.00  1.0000
   5   4   3    4596      48                                                        4314    2.11    0.00  1.0000
   6   4   3     116       7                                                         147    1.36    0.00  1.0000
   7   4   3     520      13                                                         569    1.04    0.00  1.0000
   8   4   3      68       9                                                          53    0.98    0.00  1.0000
   9   4   3    1287      30                                                        1359    0.99    0.00  1.0000
  10   4   3     393      23                                                         358    0.91    0.00  1.0000
  11   4   3       0      34                                                         -19    0.66    0.00  1.0000
  -8   5   3      44      23                                                          40   -0.34    0.00  1.0000
  -7   5   3     625      31                                                         632   -0.13    0.00  1.0000
  -6   5   3    1338      32                                                        1358    0.28    0.00  1.0000
  -5   5   3    1404      24                                                        1352    0.70    0.00  1.0000
  -4   5   3    1373      24                                                        1453    1.07    0.00  1.0000
  -3   5   3    1650      24                                                        1524    1.59    0.00  1.0000
  -2   5   3     341      11                                                         253    2.55    0.00  1.0000
  -1   5   3   22035     271                                                       23263    4.07    0.00  1.0000
   0   5   3    3779      45                                                        3103    5.77    0.00  1.0000
   1   5   3      48       6                                                          -1    6.92    0.00  1.0000
   2   5   3     812      21                                                        1252    6.93    0.00  1.0000
   3   5   3     973      15                                                         643    5.81    0.00  1.0000
   4   5   3     133       7                                                          56    4.13    0.00  1.0000
   5   5   3     120       9                                                         185    2.62    0.00  1.0000
   6   5   3     670      16                                                         756    1.59    0.00  1.0000
   7   5   3      12       8                                                          16    1.02    0.00  1.0000
   8   5   3    1829      27                                                        1767    0.73    0.00  1.0000
   9   5   3     355      18                                                         375    0.51    0.00  1.0000
  10   5   3      31      20                                                          28    0.22    0.00  1.0000
  11   5   3      10      20                                                          11   -0.10    0.00  1.0000
  -7   6   3       0      31                                                         -11   -0.13    0.00  1.0000
  -6   6   3      34      16                                                          32    0.18    0.00  1.0000
  -5   6   3      14      11                                                          11    0.45    0.00  1.0000
  -4   6   3      49      11                                                          58    0.58    0.00  1.0000
  -3   6   3      17      12                                                          19    0.74    0.00  1.0000
  -2   6   3     320      13                                                         282    1.11    0.00  1.0000
  -1   6   3     271      12                                                         216    1.75    0.00  1.0000
   0   6   3    5605      96                                                        5981    2.48    0.00  1.0000
   1   6   3    2074      32                                                        1818    2.91    0.00  1.0000
   2   6   3     738      18                                                         897    2.79    0.00  1.0000
   3   6   3     589      21                                                         697    2.12    0.00  1.0000
   4   6   3     126      10                                                          99    1.28    0.00  1.0000
   5   6   3     521      16                                                         553    0.69    0.00  1.0000
   6   6   3    1667      24                                                        1627    0.49    0.00  1.0000
   7   6   3     536      15                                                         559    0.48    0.00  1.0000
   8   6   3      42       8                                                          36    0.47    0.00  1.0000
   9   6   3     412      23                                                         397    0.39    0.00  1.0000
  10   6   3     213      13                                                         220    0.27    0.00  1.0000
  11   6   3       0      33                                                         -19    0.17    0.00  1.0000
  -6   7   3     210      24                                                         209    0.03    0.00  1.0000
  -5   7   3     947      30                                                         940   -0.12    0.00  1.0000
  -4   7   3    2411      41                                                        2452   -0.42    0.00  1.0000
  -3   7   3    1234      27                                                        1189   -0.64    0.00  1.0000
  -2   7   3      95      12                                                          83   -0.62    0.00  1.0000
  -1   7   3    2512      38                                                        2543   -0.31    0.00  1.0000
   0   7   3    3209      47                                                        3225    0.14    0.00  1.0000
   1   7   3     664      21                                                         637    0.54    0.00  1.0000
   2   7   3     337      18                                                         360    0.63    0.00  1.0000
   3   7   3     417      14                                                         403    0.34    0.00  1.0000
   4   7   3    1888      37                                                        1896   -0.09    0.00  1.0000
   5   7   3    6198      77                                                        6150   -0.31    0.00  1.0000
   6   7   3    2251      32                                                        2267   -0.17    0.00  1.0000
   7   7   3     179      10                                                         177    0.10    0.00  1.0000
   8   7   3     354      13                                                         364    0.26    0.00  1.0000
   9   7   3     861      22                                                         843    0.30    0.00  1.0000
  10   7   3     530      24                                                         545    0.33    0.00  1.0000
  11   7   3     102      13                                                          95    0.34    0.00  1.0000
  -5   8   3     320      23                                                         305   -0.42    0.00  1.0000
  -4   8   3     192      20                                                         212   -0.72    0.00  1.0000
  -3   8   3      14      17                                                           8   -0.91    0.00  1.0000
  -2   8   3       2      12                                                           5   -0.92    0.00  1.0000
  -1   8   3       1      12                                                          -6   -0.75    0.00  1.0000
   0   8   3      39      15                                                          34   -0.38    0.00  1.0000
   1   8   3    1798      35                                                        1792    0.06    0.00  1.0000
   2   8   3     706      25                                                         724    0.33    0.00  1.0000
   3   8   3     771      21                                                         783    0.20    0.00  1.0000
   4   8   3    2866      43                                                        2890   -0.22    0.00  1.0000
   5   8   3    1139      27                                                        1103   -0.53    0.00  1.0000
   6   8   3       0      10                                                          -7   -0.46    0.00  1.0000
   7   8   3       0       9                                                          -4   -0.17    0.00  1.0000
   8   8   3      41      12                                                          41    0.02    0.00  1.0000
   9   8   3      46      13                                                          46    0.02    0.00  1.0000
  10   8   3      49      19                                                          49   -0.05    0.00  1.0000
  -4   9   3     211      26                                                         184   -0.95    0.00  1.0000
  -3   9   3      77      19                                                          96   -1.04    0.00  1.0000
  -2   9   3       6      18                                                          11   -0.91    0.00  1.0000
  -1   9   3      27      16                                                          34   -0.68    0.00  1.0000
   0   9   3      33      13                                                          38   -0.41    0.00  1.0000
   1   9   3     263      18                                                         258   -0.16    0.00  1.0000
   2   9   3    1233      38                                                        1236   -0.03    0.00  1.0000
   3   9   3      91      16                                                          89   -0.11    0.00  1.0000
   4   9   3    1805      37                                                        1775   -0.35    0.00  1.0000
   5   9   3    2008      33                                                        2053   -0.50    0.00  1.0000
   6   9   3     532      18                                                         513   -0.40    0.00  1.0000
   7   9   3      47      12                                                          49   -0.19    0.00  1.0000
   8   9   3      25      11                                                          24   -0.09    0.00  1.0000
   9   9   3       0      13                                                          -3   -0.13    0.00  1.0000
  10   9   3     207      23                                                         211   -0.16    0.00  1.0000
  -2  10   3     561      30                                                         552   -0.19    0.00  1.0000
  -1  10   3     149      21                                                         149   -0.03    0.00  1.0000
   0  10   3    1318      39                                                        1309    0.13    0.00  1.0000
   1  10   3    2931      58                                                        2959    0.26    0.00  1.0000
   2  10   3    1443      47                                                        1419    0.32    0.00  1.0000
   3  10   3     260      21                                                         269    0.26    0.00  1.0000
   4  10   3       0      19                                                         -19    0.12    0.00  1.0000
   5  10   3     430      20                                                         428    0.06    0.00  1.0000
   6  10   3    1304      42                                                        1314    0.14    0.00  1.0000
   7  10   3    1439      34                                                        1422    0.22    0.00  1.0000
   8  10   3     588      27                                                         593    0.12    0.00  1.0000
   9  10   3      90      21                                                          88   -0.10    0.00  1.0000
  -1  11   3     139      24                                                         138   -0.06    0.00  1.0000
   0  11   3     228      23                                                         230   -0.05    0.00  1.0000
   1  11   3       7      18                                                           7   -0.03    0.00  1.0000
   2  11   3      30      18                                                          31   -0.07    0.00  1.0000
   3  11   3     234      27                                                         228   -0.18    0.00  1.0000
   4  11   3      74      53                                                          79   -0.26    0.00  1.0000
   5  11   3     101      25                                                         104   -0.15    0.00  1.0000
   6  11   3     259      25                                                         264    0.16    0.00  1.0000
   7  11   3      11      21                                                           9    0.42    0.00  1.0000
   4  12   3     130      23                                                         121   -0.39    0.00  1.0000
  -5 -11   4     139      29                                                         152   -0.51    0.00  1.0000
  -4 -11   4       0      27                                                         -10   -0.44    0.00  1.0000
  -3 -11   4      82      38                                                          84   -0.11    0.00  1.0000
  -2 -11   4       0      37                                                         -37    0.22    0.00  1.0000
  -1 -11   4     464      46                                                         477    0.30    0.00  1.0000
  -7 -10   4      86      31                                                          97   -0.55    0.00  1.0000
  -6 -10   4      59      23                                                          50   -0.64    0.00  1.0000
  -5 -10   4     124      23                                                         139   -0.66    0.00  1.0000
  -4 -10   4     137      22                                                         123   -0.58    0.00  1.0000
  -3 -10   4      18      22                                                          15   -0.44    0.00  1.0000
  -2 -10   4    1284      51                                                        1309   -0.36    0.00  1.0000
  -1 -10   4    1705      52                                                        1670   -0.43    0.00  1.0000
   0 -10   4     500      41                                                         524   -0.53    0.00  1.0000
   1 -10   4      77      29                                                          68   -0.53    0.00  1.0000
   2 -10   4       0      32                                                           1   -0.42    0.00  1.0000
  -8  -9   4     115      22                                                         108   -0.35    0.00  1.0000
  -7  -9   4     157      23                                                         166   -0.34    0.00  1.0000
  -6  -9   4     487      24                                                         475   -0.26    0.00  1.0000
  -5  -9   4      77      19                                                          82   -0.26    0.00  1.0000
  -4  -9   4     384      22                                                         398   -0.36    0.00  1.0000
  -3  -9   4    1101      36                                                        1071   -0.45    0.00  1.0000
  -2  -9   4     558      34                                                         581   -0.48    0.00  1.0000
  -1  -9   4      67      20                                                          75   -0.44    0.00  1.0000
   0  -9   4     417      28                                                         405   -0.30    0.00  1.0000
   1  -9   4       0      20                                                         -10   -0.12    0.00  1.0000
   2  -9   4       0      20                                                         -19   -0.02    0.00  1.0000
   3  -9   4       3      15                                                           3   -0.03    0.00  1.0000
   4  -9   4     146      38                                                         147   -0.06    0.00  1.0000
  -9  -8   4       8      21                                                           7    0.22    0.00  1.0000
  -8  -8   4     200      19                                                         203    0.10    0.00  1.0000
  -7  -8   4     112      15                                                         112    0.00    0.00  1.0000
  -6  -8   4     162      15                                                         165   -0.14    0.00  1.0000
  -5  -8   4    1170      28                                                        1144   -0.38    0.00  1.0000
  -4  -8   4    1390      30                                                        1434   -0.58    0.00  1.0000
  -3  -8   4     553      24                                                         526   -0.58    0.00  1.0000
  -2  -8   4     300      19                                                         286   -0.42    0.00  1.0000
  -1  -8   4     607      26                                                         618   -0.23    0.00  1.0000
   0  -8   4     908      31                                                         904   -0.07    0.00  1.0000
   1  -8   4    3540      54                                                        3540    0.00    0.00  1.0000
   2  -8   4    1751      47                                                        1749   -0.02    0.00  1.0000
   3  -8   4       0      12                                                         -11   -0.14    0.00  1.0000
   4  -8   4     907      34                                                         920   -0.21    0.00  1.0000
   5  -8   4    1136      83                                                        1127   -0.14    0.00  1.0000
 -10  -7   4      34      21                                                          32   -0.20    0.00  1.0000
  -9  -7   4     158      18                                                         164   -0.26    0.00  1.0000
  -8  -7   4     187      19                                                         180   -0.27    0.00  1.0000
  -7  -7   4     167      13                                                         159   -0.29    0.00  1.0000
  -6  -7   4    1135      26                                                        1164   -0.42    0.00  1.0000
  -5  -7   4    1852      32                                                        1792   -0.71    0.00  1.0000
  -4  -7   4     316      15                                                         350   -0.92    0.00  1.0000
  -3  -7   4     539      22                                                         498   -0.90    0.00  1.0000
  -2  -7   4     581      25                                                         614   -0.69    0.00  1.0000
  -1  -7   4     713      26                                                         735   -0.42    0.00  1.0000
   0  -7   4    4714      63                                                        4694   -0.14    0.00  1.0000
   1  -7   4    3108      46                                                        3098    0.09    0.00  1.0000
   2  -7   4     487      24                                                         495    0.17    0.00  1.0000
   3  -7   4      33      11                                                          32    0.08    0.00  1.0000
   4  -7   4      32      15                                                          32   -0.04    0.00  1.0000
   5  -7   4      28      18                                                          28    0.00    0.00  1.0000
   6  -7   4       0      21                                                          -8    0.11    0.00  1.0000
 -10  -6   4      49      15                                                          44   -0.39    0.00  1.0000
  -9  -6   4       4      15                                                           6   -0.49    0.00  1.0000
  -8  -6   4      16      13                                                          21   -0.52    0.00  1.0000
  -7  -6   4     672      26                                                         643   -0.56    0.00  1.0000
  -6  -6   4     343      20                                                         370   -0.73    0.00  1.0000
  -5  -6   4      53      11                                                          40   -0.97    0.00  1.0000
  -4  -6   4    1213      34                                                        1289   -1.07    0.00  1.0000
  -3  -6   4    1499      28                                                        1435   -0.84    0.00  1.0000
  -2  -6   4     115      12                                                         124   -0.40    0.00  1.0000
  -1  -6   4     160      11                                                         159    0.04    0.00  1.0000
   0  -6   4    1301      25                                                        1273    0.39    0.00  1.0000
   1  -6   4    3114      44                                                        3186    0.64    0.00  1.0000
   2  -6   4    1756      29                                                        1694    0.74    0.00  1.0000
   3  -6   4     253      11                                                         276    0.70    0.00  1.0000
   4  -6   4      28      11                                                          35    0.62    0.00  1.0000
   5  -6   4     589      21                                                         560    0.60    0.00  1.0000
   6  -6   4     530      33                                                         555    0.53    0.00  1.0000
   7  -6   4     797      40                                                         781    0.28    0.00  1.0000
 -10  -5   4       0      25                                                         -16   -0.30    0.00  1.0000
  -9  -5   4     205      12                                                         194   -0.40    0.00  1.0000
  -8  -5   4     191      11                                                         203   -0.46    0.00  1.0000
  -7  -5   4      20      10                                                          25   -0.58    0.00  1.0000
  -6  -5   4       1      10                                                          -9   -0.80    0.00  1.0000
  -5  -5   4     524      21                                                         574   -1.05    0.00  1.0000
  -4  -5   4    3657      52                                                        3531   -1.05    0.00  1.0000
  -3  -5   4   15895     198                                                       16036   -0.56    0.00  1.0000
  -2  -5   4    8233     112                                                        8282    0.27    0.00  1.0000
  -1  -5   4     200      14                                                         228    0.99    0.00  1.0000
   0  -5   4    7943      98                                                        7712    1.31    0.00  1.0000
   1  -5   4    8382     109                                                        8608    1.23    0.00  1.0000
   2  -5   4    5698      74                                                        5551    0.98    0.00  1.0000
   3  -5   4    4475      51                                                        4579    0.78    0.00  1.0000
   4  -5   4    3478      46                                                        3404    0.63    0.00  1.0000
   5  -5   4      55      11                                                          62    0.48    0.00  1.0000
   6  -5   4     830      23                                                         843    0.23    0.00  1.0000
   7  -5   4     633      27                                                         638   -0.11    0.00  1.0000
   8  -5   4     237      25                                                         227   -0.32    0.00  1.0000
 -11  -4   4      75      20                                                          76    0.05    0.00  1.0000
 -10  -4   4     194      21                                                         195   -0.01    0.00  1.0000
  -9  -4   4     101      16                                                          98   -0.15    0.00  1.0000
  -8  -4   4     363      16                                                         376   -0.33    0.00  1.0000
  -7  -4   4     445      12                                                         420   -0.60    0.00  1.0000
  -6  -4   4     163       8                                                         189   -0.99    0.00  1.0000
  -5  -4   4    1368      24                                                        1475   -1.43    0.00  1.0000
  -4  -4   4    8586     110                                                        8288   -1.62    0.00  1.0000
  -3  -4   4    8520     116                                                        8740   -1.18    0.00  1.0000
  -2  -4   4    3043      42                                                        3018   -0.23    0.00  1.0000
  -1  -4   4    1788      28                                                        1737    0.61    0.00  1.0000
   0  -4   4    4465      60                                                        4566    0.75    0.00  1.0000
   1  -4   4    3833      51                                                        3809    0.19    0.00  1.0000
   2  -4   4    1094      18                                                        1132   -0.56    0.00  1.0000
   3  -4   4    2094      27                                                        2006   -0.97    0.00  1.0000
   4  -4   4       1       8                                                          -5   -0.91    0.00  1.0000
   5  -4   4       0       9                                                          -1   -0.62    0.00  1.0000
   6  -4   4     135      11                                                         145   -0.40    0.00  1.0000
   7  -4   4      81      13                                                          75   -0.36    0.00  1.0000
   8  -4   4     402      20                                                         416   -0.35    0.00  1.0000
   9  -4   4      29      24                                                          27   -0.19    0.00  1.0000
 -11  -3   4      64      22                                                          67    0.19    0.00  1.0000
 -10  -3   4      79      18                                                          78    0.07    0.00  1.0000
  -9  -3   4      40      13                                                          37   -0.20    0.00  1.0000
  -8  -3   4     308      11                                                         327   -0.54    0.00  1.0000
  -7  -3   4       1       6                                                           3   -0.96    0.00  1.0000
  -6  -3   4     964      17                                                         874   -1.48    0.00  1.0000
  -5  -3   4     526      12                                                         620   -1.96    0.00  1.0000
  -4  -3   4    3060      42                                                        3297   -2.10    0.00  1.0000
  -3  -3   4    1060      17                                                         958   -1.62    0.00  1.0000
  -2  -3   4    5109      70                                                        5211   -0.71    0.00  1.0000
  -1  -3   4     778      16                                                         773   -0.10    0.00  1.0000
   0  -3   4    1085      17                                                        1063   -0.34    0.00  1.0000
   1  -3   4    6353      82                                                        6554   -1.25    0.00  1.0000
   2  -3   4   28462     297                                                       27734   -2.17    0.00  1.0000
   3  -3   4   20470     218                                                       21177   -2.45    0.00  1.0000
   4  -3   4   13975     157                                                       13500   -2.02    0.00  1.0000
   5  -3   4    1222      21                                                        1317   -1.33    0.00  1.0000
   6  -3   4     129      10                                                         149   -0.82    0.00  1.0000
   7  -3   4     794      23                                                         757   -0.66    0.00  1.0000
   8  -3   4    1036      31                                                        1080   -0.68    0.00  1.0000
   9  -3   4     480      22                                                         455   -0.57    0.00  1.0000
 -10  -2   4      11      17                                                          19   -1.00    0.00  1.0000
  -9  -2   4       0      13                                                           2   -1.05    0.00  1.0000
  -8  -2   4     620      20                                                         569   -1.06    0.00  1.0000
  -7  -2   4    2088      26                                                        2191   -1.11    0.00  1.0000
  -6  -2   4     833      13                                                         768   -1.13    0.00  1.0000
  -5  -2   4      14       5                                                          19   -0.78    0.00  1.0000
  -4  -2   4      45       5                                                          42    0.32    0.00  1.0000
  -3  -2   4    1561      24                                                        1742    2.23    0.00  1.0000
  -2  -2   4    8400      79                                                        7626    4.32    0.00  1.0000
  -1  -2   4   34861     628                                                       36937    5.47    0.00  1.0000
   0  -2   4   15344     182                                                       14144    4.94    0.00  1.0000
   1  -2   4     917      12                                                         739    3.10    0.00  1.0000
   2  -2   4    7962     100                                                        8148    1.03    0.00  1.0000
   3  -2   4   13613     157                                                       13672   -0.25    0.00  1.0000
   4  -2   4    7571      74                                                        7481   -0.52    0.00  1.0000
   5  -2   4    2077      27                                                        2095   -0.20    0.00  1.0000
   6  -2   4    1137      21                                                        1146    0.13    0.00  1.0000
   7  -2   4      57       9                                                          55    0.17    0.00  1.0000
   8  -2   4     297      14                                                         298   -0.03    0.00  1.0000
   9  -2   4      82      13                                                          78   -0.21    0.00  1.0000
  10  -2   4      25      38                                                          23   -0.20    0.00  1.0000
 -10  -1   4       0      22                                                          -3   -0.28    0.00  1.0000
  -9  -1   4     226      18                                                         226    0.00    0.00  1.0000
  -8  -1   4     633      20                                                         648    0.30    0.00  1.0000
  -7  -1   4     963      18                                                         923    0.65    0.00  1.0000
  -6  -1   4    1099      17                                                        1188    1.32    0.00  1.0000
  -5  -1   4     859      12                                                         701    2.85    0.00  1.0000
  -4  -1   4    1597      25                                                        2084    5.69    0.00  1.0000
  -3  -1   4     186       8                                                         540    9.62    0.00  1.0000
  -2  -1   4     314       4                                                          52   13.39    0.00  1.0000
  -1  -1   4     578      22                                                        1526   15.20    0.00  1.0000
   0  -1   4    1509      11                                                         618   13.95    0.00  1.0000
   1  -1   4       5       5                                                         139   10.34    0.00  1.0000
   2  -1   4    8957      81                                                        7822    6.20    0.00  1.0000
   3  -1   4    7342      79                                                        7883    3.11    0.00  1.0000
   4  -1   4     928      13                                                         837    1.53    0.00  1.0000
   5  -1   4     587      12                                                         637    1.02    0.00  1.0000
   6  -1   4      34       6                                                          24    0.91    0.00  1.0000
   7  -1   4       1       8                                                          -5    0.78    0.00  1.0000
   8  -1   4     256      16                                                         272    0.50    0.00  1.0000
   9  -1   4     818      33                                                         806    0.21    0.00  1.0000
  10  -1   4     379      51                                                         382    0.07    0.00  1.0000
 -10   0   4      85      23                                                          90    0.28    0.00  1.0000
  -9   0   4      30      21                                                          23    0.60    0.00  1.0000
  -8   0   4      40      12                                                          31    1.01    0.00  1.0000
  -7   0   4     277      10                                                         334    1.64    0.00  1.0000
  -6   0   4      91       5                                                          46    2.78    0.00  1.0000
  -5   0   4     927      16                                                        1251    4.92    0.00  1.0000
  -4   0   4     121       8                                                         374    8.31    0.00  1.0000
  -3   0   4     385       4                                                          55   12.28    0.00  1.0000
  -2   0   4   20723     343                                                       25334   15.20    0.00  1.0000
  -1   0   4   31739     451                                                       26518   15.32    0.00  1.0000
   0   0   4    3348      64                                                        4906   12.24    0.00  1.0000
   1   0   4    5296      74                                                        6460    7.58    0.00  1.0000
   2   0   4      59       4                                                         125    3.65    0.00  1.0000
   3   0   4    7085      77                                                        7358    1.61    0.00  1.0000
   4   0   4   24882     231                                                       24562    1.02    0.00  1.0000
   5   0   4   25821     246                                                       26107    0.89    0.00  1.0000
   6   0   4    8034      76                                                        7918    0.65    0.00  1.0000
   7   0   4     342      11                                                         353    0.30    0.00  1.0000
   8   0   4     625      22                                                         624   -0.02    0.00  1.0000
   9   0   4     314      21                                                         323   -0.25    0.00  1.0000
  10   0   4     292      24                                                         282   -0.31    0.00  1.0000
  11   0   4      10      29                                                          11   -0.23    0.00  1.0000
 -10   1   4       0      36                                                          -3   -0.08    0.00  1.0000
  -9   1   4      33      22                                                          33    0.07    0.00  1.0000
  -8   1   4      86      15                                                          78    0.47    0.00  1.0000
  -7   1   4     854      17                                                         925    1.18    0.00  1.0000
  -6   1   4    4752      46                                                        4438    2.32    0.00  1.0000
  -5   1   4   11535     116                                                       12433    4.10    0.00  1.0000
  -4   1   4    6840      57                                                        5799    6.54    0.00  1.0000
  -3   1   4    1410      11                                                         821    8.94    0.00  1.0000
  -2   1   4   17777     193                                                       20518    9.90    0.00  1.0000
  -1   1   4   49482     469                                                       45843    8.32    0.00  1.0000
   0   1   4   15150     174                                                       16296    4.56    0.00  1.0000
   1   1   4   10169     103                                                       10037    0.66    0.00  1.0000
   2   1   4    7469      94                                                        7253   -1.26    0.00  1.0000
   3   1   4     772      11                                                         816   -0.77    0.00  1.0000
   4   1   4   15528     140                                                       15325    0.82    0.00  1.0000
   5   1   4    3836      44                                                        4089    2.00    0.00  1.0000
   6   1   4      11       5                                                           2    2.21    0.00  1.0000
   7   1   4      20       9                                                          39    1.76    0.00  1.0000
   8   1   4     101      12                                                         125    1.15    0.00  1.0000
   9   1   4     293      17                                                         316    0.66    0.00  1.0000
  10   1   4      21      22                                                          17    0.40    0.00  1.0000
  11   1   4      32      24                                                          36    0.31    0.00  1.0000
  -9   2   4      81      15                                                          79    0.11    0.00  1.0000
  -8   2   4      21      11                                                          23    0.29    0.00  1.0000
  -7   2   4     339      13                                                         361    0.60    0.00  1.0000
  -6   2   4    1456      22                                                        1366    1.19    0.00  1.0000
  -5   2   4     926      17                                                        1071    2.30    0.00  1.0000
  -4   2   4      65       5                                                          16    4.02    0.00  1.0000
  -3   2   4    6937      73                                                        7966    5.96    0.00  1.0000
  -2   2   4    5667      49                                                        4646    7.14    0.00  1.0000
  -1   2   4   24068     267                                                       26176    6.64    0.00  1.0000
   0   2   4    9653     107                                                        8783    4.52    0.00  1.0000
   1   2   4    1722      28                                                        1903    2.11    0.00  1.0000
   2   2   4    1144      14                                                        1077    1.02    0.00  1.0000
   3   2   4    1191      15                                                        1307    1.64    0.00  1.0000
   4   2   4    2527      31                                                        2838    3.01    0.00  1.0000
   5   2   4   11110      96                                                       10303    3.91    0.00  1.0000
   6   2   4    5449      58                                                        6027    3.82    0.00  1.0000
   7   2   4    1267      21                                                        1061    3.02    0.00  1.0000
   8   2   4    1506      27                                                        1672    2.09    0.00  1.0000
   9   2   4      52      12                                                          34    1.40    0.00  1.0000
  10   2   4     160      22                                                         134    1.06    0.00  1.0000
  11   2   4     231      31                                                         259    0.90    0.00  1.0000
  -9   3   4       1      20                                                           1    0.40    0.00  1.0000
  -8   3   4      18      16                                                          14    0.49    0.00  1.0000
  -7   3   4      82      10                                                          73    0.46    0.00  1.0000
  -6   3   4    2792      33                                                        2851    0.55    0.00  1.0000
  -5   3   4    5316      53                                                        5167    1.03    0.00  1.0000
  -4   3   4    1778      24                                                        1949    1.98    0.00  1.0000
  -3   3   4    1140      15                                                         943    3.05    0.00  1.0000
  -2   3   4     425       9                                                         292    3.53    0.00  1.0000
  -1   3   4    3733      46                                                        4099    2.92    0.00  1.0000
   0   3   4   16112     203                                                       15743    1.47    0.00  1.0000
   1   3   4   79860    1949                                                       79962    0.18    0.00  1.0000
   2   3   4   28613     355                                                       28605    0.03    0.00  1.0000
   3   3   4       2       4                                                           5    0.98    0.00  1.0000
   4   3   4    5489      57                                                        5802    2.08    0.00  1.0000
   5   3   4    3441      37                                                        3156    2.47    0.00  1.0000
   6   3   4    3596      41                                                        3849    2.07    0.00  1.0000
   7   3   4    2261      34                                                        2138    1.31    0.00  1.0000
   8   3   4     245      13                                                         265    0.64    0.00  1.0000
   9   3   4     114      13                                                         120    0.27    0.00  1.0000
  10   3   4     150      20                                                         145    0.19    0.00  1.0000
  11   3   4      36      33                                                          39    0.26    0.00  1.0000
  -8   4   4     142      17                                                         132    0.45    0.00  1.0000
  -7   4   4       1      12                                                           0    0.36    0.00  1.0000
  -6   4   4     229      14                                                         235    0.20    0.00  1.0000
  -5   4   4    1669      25                                                        1658    0.13    0.00  1.0000
  -4   4   4    3858      40                                                        3876    0.14    0.00  1.0000
  -3   4   4   11906     117                                                       11933   -0.13    0.00  1.0000
  -2   4   4    5279      58                                                        5111   -1.17    0.00  1.0000
  -1   4   4    3044      35                                                        2715   -3.06    0.00  1.0000
   0   4   4    4137      57                                                        4828   -5.16    0.00  1.0000
   1   4   4    4455      46                                                        3641   -6.39    0.00  1.0000
   2   4   4     266      12                                                         502   -6.08    0.00  1.0000
   3   4   4    1519      22                                                        1186   -4.54    0.00  1.0000
   4   4   4     326      18                                                         432   -2.79    0.00  1.0000
   5   4   4     674      14                                                         761   -1.63    0.00  1.0000
   6   4   4       4       5                                                           9   -1.10    0.00  1.0000
   7   4   4      26       6                                                          19   -0.91    0.00  1.0000
   8   4   4     464      16                                                         500   -0.83    0.00  1.0000
   9   4   4     420      20                                                         391   -0.72    0.00  1.0000
  10   4   4      35      21                                                          41   -0.55    0.00  1.0000
  11   4   4      75      25                                                          81   -0.29    0.00  1.0000
  -8   5   4       0      29                                                         -15    0.16    0.00  1.0000
  -7   5   4      43      18                                                          42   -0.07    0.00  1.0000
  -6   5   4      88      12                                                          96   -0.44    0.00  1.0000
  -5   5   4      11      10                                                           6   -0.80    0.00  1.0000
  -4   5   4      25       9                                                          38   -1.15    0.00  1.0000
  -3   5   4     162       9                                                         123   -1.69    0.00  1.0000
  -2   5   4     631      23                                                         774   -2.71    0.00  1.0000
  -1   5   4      18      11                                                          -2   -4.21    0.00  1.0000
   0   5   4   12446     167                                                       11195   -5.76    0.00  1.0000
   1   5   4   13706     177                                                       15304   -6.64    0.00  1.0000
   2   5   4    1623      21                                                        1150   -6.39    0.00  1.0000
   3   5   4    2322      38                                                        2845   -5.15    0.00  1.0000
   4   5   4    2194      26                                                        1872   -3.59    0.00  1.0000
   5   5   4       5       7                                                          -7   -2.32    0.00  1.0000
   6   5   4    1847      30                                                        1982   -1.54    0.00  1.0000
   7   5   4    3901      43                                                        3764   -1.11    0.00  1.0000
   8   5   4    2296      32                                                        2375   -0.82    0.00  1.0000
   9   5   4       0       7                                                          -5   -0.48    0.00  1.0000
  10   5   4      24      20                                                          24   -0.05    0.00  1.0000
  11   5   4       0      25                                                         -18    0.32    0.00  1.0000
  -7   6   4     155      23                                                         156   -0.02    0.00  1.0000
  -6   6   4      20      17                                                          18   -0.27    0.00  1.0000
  -5   6   4     358      16                                                         343   -0.42    0.00  1.0000
  -4   6   4    5399      63                                                        5469   -0.48    0.00  1.0000
  -3   6   4   10868     123                                                       10738   -0.63    0.00  1.0000
  -2   6   4    4965      64                                                        5113   -1.04    0.00  1.0000
  -1   6   4      90      10                                                          61   -1.70    0.00  1.0000
   0   6   4      92       9                                                          53   -2.36    0.00  1.0000
   1   6   4    2747      47                                                        3033   -2.65    0.00  1.0000
   2   6   4   14168     169                                                       13601   -2.40    0.00  1.0000
   3   6   4   18363     228                                                       18839   -1.74    0.00  1.0000
   4   6   4    6085      73                                                        5918   -1.08    0.00  1.0000
   5   6   4    1456      23                                                        1399   -0.75    0.00  1.0000
   6   6   4    3131      40                                                        3217   -0.77    0.00  1.0000
   7   6   4      28       8                                                          20   -0.86    0.00  1.0000
   8   6   4     462      15                                                         499   -0.83    0.00  1.0000
   9   6   4       0      13                                                          -8   -0.64    0.00  1.0000
  10   6   4      12      14                                                           9   -0.39    0.00  1.0000
  11   6   4      42      26                                                          45   -0.21    0.00  1.0000
  -6   7   4      54      18                                                          53   -0.06    0.00  1.0000
  -5   7   4     145      17                                                         148    0.12    0.00  1.0000
  -4   7   4     141      17                                                         131    0.41    0.00  1.0000
  -3   7   4       0      12                                                         -12    0.60    0.00  1.0000
  -2   7   4     787      22                                                         757    0.53    0.00  1.0000
  -1   7   4    3072      47                                                        3093    0.19    0.00  1.0000
   0   7   4    4257      59                                                        4294   -0.28    0.00  1.0000
   1   7   4       0      11                                                         -11   -0.64    0.00  1.0000
   2   7   4    1212      26                                                        1166   -0.67    0.00  1.0000
   3   7   4      49      11                                                          45   -0.36    0.00  1.0000
   4   7   4    2310      38                                                        2307    0.03    0.00  1.0000
   5   7   4     315      15                                                         320    0.14    0.00  1.0000
   6   7   4     126      10                                                         124   -0.09    0.00  1.0000
   7   7   4     164      10                                                         175   -0.41    0.00  1.0000
   8   7   4     195      11                                                         180   -0.56    0.00  1.0000
   9   7   4     382      16                                                         403   -0.54    0.00  1.0000
  10   7   4     306      17                                                         291   -0.45    0.00  1.0000
  11   7   4      38      18                                                          42   -0.33    0.00  1.0000
  -5   8   4      78      21                                                          70    0.49    0.00  1.0000
  -4   8   4     459      28                                                         491    0.74    0.00  1.0000
  -3   8   4     232      34                                                         208    0.84    0.00  1.0000
  -2   8   4     737      24                                                         778    0.76    0.00  1.0000
  -1   8   4    3552      50                                                        3490    0.52    0.00  1.0000
   0   8   4    1275      29                                                        1287    0.18    0.00  1.0000
   1   8   4     120      22                                                         117   -0.16    0.00  1.0000
   2   8   4    8251     110                                                        8302   -0.28    0.00  1.0000
   3   8   4    9925     121                                                        9916   -0.04    0.00  1.0000
   4   8   4    3218      49                                                        3176    0.38    0.00  1.0000
   5   8   4     416      18                                                         441    0.59    0.00  1.0000
   6   8   4      55      11                                                          49    0.42    0.00  1.0000
   7   8   4       0       9                                                          -9    0.09    0.00  1.0000
   8   8   4     424      15                                                         420   -0.11    0.00  1.0000
   9   8   4     558      25                                                         563   -0.10    0.00  1.0000
  10   8   4      82      15                                                          82   -0.01    0.00  1.0000
  -4   9   4       9      24                                                           5    0.69    0.00  1.0000
  -3   9   4     183      21                                                         164    0.69    0.00  1.0000
  -2   9   4    2398      50                                                        2450    0.53    0.00  1.0000
  -1   9   4    4281      72                                                        4240    0.31    0.00  1.0000
   0   9   4     560      21                                                         567    0.14    0.00  1.0000
   1   9   4       0      15                                                         -15    0.07    0.00  1.0000
   2   9   4       1      15                                                           1    0.16    0.00  1.0000
   3   9   4     116      17                                                         108    0.41    0.00  1.0000
   4   9   4     154      14                                                         138    0.66    0.00  1.0000
   5   9   4    1014      26                                                        1058    0.68    0.00  1.0000
   6   9   4      78      13                                                          71    0.42    0.00  1.0000
   7   9   4     146      12                                                         143    0.14    0.00  1.0000
   8   9   4     410      19                                                         412    0.06    0.00  1.0000
   9   9   4       0      13                                                         -13    0.15    0.00  1.0000
  10   9   4      84      22                                                          80    0.19    0.00  1.0000
  -2  10   4      33      24                                                          33    0.01    0.00  1.0000
  -1  10   4     128      21                                                         127   -0.09    0.00  1.0000
   0  10   4     160      22                                                         165   -0.17    0.00  1.0000
   1  10   4     102      18                                                         106   -0.21    0.00  1.0000
   2  10   4     123      22                                                         120   -0.16    0.00  1.0000
   3  10   4      13      20                                                          13    0.02    0.00  1.0000
   4  10   4      70      18                                                          73    0.19    0.00  1.0000
   5  10   4    1356      39                                                        1343    0.18    0.00  1.0000
   6  10   4     915      27                                                         914   -0.02    0.00  1.0000
   7  10   4      19      13                                                          21   -0.19    0.00  1.0000
   8  10   4     120      15                                                         122   -0.09    0.00  1.0000
   9  10   4     252      23                                                         257    0.16    0.00  1.0000
  -1  11   4     298      26                                                         299    0.05    0.00  1.0000
   0  11   4     161      22                                                         158    0.12    0.00  1.0000
   1  11   4     466      39                                                         475    0.22    0.00  1.0000
   2  11   4     237      25                                                         226    0.37    0.00  1.0000
   3  11   4     276      28                                                         259    0.52    0.00  1.0000
   4  11   4    1426      56                                                        1468    0.55    0.00  1.0000
   5  11   4    1239      38                                                        1215    0.34    0.00  1.0000
   6  11   4     143      20                                                         142   -0.07    0.00  1.0000
   7  11   4       0      14                                                         -14   -0.38    0.00  1.0000
   8  11   4      36      26                                                          41   -0.39    0.00  1.0000
   3  12   4     282      22                                                         268    0.42    0.00  1.0000
   4  12   4      49      25                                                          54    0.36    0.00  1.0000
  -4 -11   5     194      31                                                         202    0.29    0.00  1.0000
  -3 -11   5     359      46                                                         359   -0.01    0.00  1.0000
  -2 -11   5       0      39                                                          -1   -0.21    0.00  1.0000
  -7 -10   5      93      28                                                          83    0.54    0.00  1.0000
  -6 -10   5      93      23                                                         104    0.56    0.00  1.0000
  -5 -10   5       0      21                                                          -4    0.50    0.00  1.0000
  -4 -10   5     503      28                                                         486    0.37    0.00  1.0000
  -3 -10   5    1613      51                                                        1634    0.27    0.00  1.0000
  -2 -10   5    1047      47                                                        1025    0.35    0.00  1.0000
  -1 -10   5      89      34                                                         100    0.59    0.00  1.0000
   0 -10   5      19      32                                                          26    0.77    0.00  1.0000
   1 -10   5      47      29                                                          37    0.73    0.00  1.0000
   2 -10   5     195      42                                                         210    0.52    0.00  1.0000
  -8  -9   5     702      38                                                         720    0.35    0.00  1.0000
  -7  -9   5    1423      58                                                        1399    0.32    0.00  1.0000
  -6  -9   5    1466      50                                                        1483    0.22    0.00  1.0000
  -5  -9   5      17      18                                                          16    0.18    0.00  1.0000
  -4  -9   5     382      23                                                         374    0.21    0.00  1.0000
  -3  -9   5     421      29                                                         433    0.29    0.00  1.0000
  -2  -9   5     804      38                                                         783    0.38    0.00  1.0000
  -1  -9   5     799      39                                                         824    0.45    0.00  1.0000
   0  -9   5      20      23                                                          17    0.45    0.00  1.0000
   1  -9   5     443      27                                                         428    0.35    0.00  1.0000
   2  -9   5    1235      35                                                        1253    0.25    0.00  1.0000
   3  -9   5     845      37                                                         834    0.20    0.00  1.0000
  -9  -8   5       0      23                                                          -8   -0.20    0.00  1.0000
  -8  -8   5     241      23                                                         239   -0.06    0.00  1.0000
  -7  -8   5     136      19                                                         134    0.06    0.00  1.0000
  -6  -8   5      21      15                                                          19    0.25    0.00  1.0000
  -5  -8   5      30      15                                                          25    0.53    0.00  1.0000
  -4  -8   5     141      20                                                         159    0.76    0.00  1.0000
  -3  -8   5      30      15                                                          32    0.78    0.00  1.0000
  -2  -8   5      26      16                                                          33    0.65    0.00  1.0000
  -1  -8   5     227      19                                                         212    0.49    0.00  1.0000
   0  -8   5     162      16                                                         171    0.38    0.00  1.0000
   1  -8   5     638      31                                                         621    0.33    0.00  1.0000
   2  -8   5     104      15                                                         111    0.35    0.00  1.0000
   3  -8   5      33      20                                                          37    0.38    0.00  1.0000
   4  -8   5      11      25                                                          10    0.29    0.00  1.0000
   5  -8   5       0      25                                                         -12    0.09    0.00  1.0000
  -9  -7   5       0      17                                                          -4    0.32    0.00  1.0000
  -8  -7   5     650      38                                                         631    0.37    0.00  1.0000
  -7  -7   5    1420      43                                                        1452    0.42    0.00  1.0000
  -6  -7   5     809      22                                                         776    0.59    0.00  1.0000
  -5  -7   5     453      19                                                         492    0.89    0.00  1.0000
  -4  -7   5      86      13                                                         106    1.09    0.00  1.0000
  -3  -7   5    1087      25                                                        1019    1.05    0.00  1.0000
  -2  -7   5    3729      61                                                        3834    0.85    0.00  1.0000
  -1  -7   5    6485      93                                                        6387    0.61    0.00  1.0000
   0  -7   5    2066      35                                                        2098    0.36    0.00  1.0000
   1  -7   5      25      12                                                          26    0.14    0.00  1.0000
   2  -7   5    1493      32                                                        1490    0.03    0.00  1.0000
   3  -7   5     617      21                                                         619    0.03    0.00  1.0000
   4  -7   5     739      37                                                         741   -0.03    0.00  1.0000
   5  -7   5     314      26                                                         306   -0.23    0.00  1.0000
   6  -7   5       0      26                                                          -3   -0.37    0.00  1.0000
 -10  -6   5     175      25                                                         184    0.33    0.00  1.0000
  -9  -6   5     103      31                                                          93    0.49    0.00  1.0000
  -8  -6   5       0      13                                                          -6    0.59    0.00  1.0000
  -7  -6   5     659      27                                                         695    0.68    0.00  1.0000
  -6  -6   5    2564      40                                                        2480    0.83    0.00  1.0000
  -5  -6   5    4812      64                                                        4950    0.99    0.00  1.0000
  -4  -6   5    3388      48                                                        3280    0.94    0.00  1.0000
  -3  -6   5    1026      23                                                         988    0.60    0.00  1.0000
  -2  -6   5    8353     116                                                        8379    0.14    0.00  1.0000
  -1  -6   5    4625      64                                                        4660   -0.26    0.00  1.0000
   0  -6   5      21       9                                                          26   -0.54    0.00  1.0000
   1  -6   5     396      16                                                         368   -0.73    0.00  1.0000
   2  -6   5     425      23                                                         460   -0.82    0.00  1.0000
   3  -6   5    2089      31                                                        2013   -0.84    0.00  1.0000
   4  -6   5    1321      32                                                        1386   -0.88    0.00  1.0000
   5  -6   5     111      17                                                          92   -0.97    0.00  1.0000
   6  -6   5      13      18                                                           8   -0.91    0.00  1.0000
   7  -6   5     124      24                                                         137   -0.57    0.00  1.0000
 -10  -5   5      19      14                                                          20    0.15    0.00  1.0000
  -9  -5   5     111      13                                                         105    0.28    0.00  1.0000
  -8  -5   5      23      10                                                          27    0.40    0.00  1.0000
  -7  -5   5       2      10                                                           4    0.54    0.00  1.0000
  -6  -5   5      86      12                                                          73    0.71    0.00  1.0000
  -5  -5   5    1041      20                                                         989    0.82    0.00  1.0000
  -4  -5   5    1539      29                                                        1588    0.61    0.00  1.0000
  -3  -5   5     622      17                                                         624   -0.03    0.00  1.0000
  -2  -5   5     554      17                                                         595   -0.86    0.00  1.0000
  -1  -5   5     551      15                                                         485   -1.45    0.00  1.0000
   0  -5   5       7       8                                                          17   -1.60    0.00  1.0000
   1  -5   5     671      18                                                         601   -1.40    0.00  1.0000
   2  -5   5    1185      36                                                        1261   -1.08    0.00  1.0000
   3  -5   5     552      15                                                         513   -0.86    0.00  1.0000
   4  -5   5      63      12                                                          76   -0.75    0.00  1.0000
   5  -5   5      18      12                                                          24   -0.67    0.00  1.0000
   6  -5   5       0      13                                                         -11   -0.47    0.00  1.0000
   7  -5   5      74      18                                                          72   -0.13    0.00  1.0000
   8  -5   5      85      26                                                          83    0.11    0.00  1.0000
 -10  -4   5     216      27                                                         218   -0.09    0.00  1.0000
  -9  -4   5     505      39                                                         507    0.05    0.00  1.0000
  -8  -4   5    1002      25                                                         988    0.23    0.00  1.0000
  -7  -4   5       0       7                                                           0    0.46    0.00  1.0000
  -6  -4   5    2046      28                                                        2115    0.75    0.00  1.0000
  -5  -4   5    4509      59                                                        4378    0.99    0.00  1.0000
  -4  -4   5    1274      22                                                        1340    0.91    0.00  1.0000
  -3  -4   5     466      13                                                         480    0.34    0.00  1.0000
  -2  -4   5      63       5                                                          71   -0.47    0.00  1.0000
  -1  -4   5     895      17                                                         839   -0.95    0.00  1.0000
   0  -4   5    9792     132                                                        9947   -0.78    0.00  1.0000
   1  -4   5    8014      94                                                        7991   -0.13    0.00  1.0000
   2  -4   5    1251      24                                                        1215    0.51    0.00  1.0000
   3  -4   5    3204      44                                                        3118    0.77    0.00  1.0000
   4  -4   5   12987     154                                                       13128    0.62    0.00  1.0000
   5  -4   5    1747      28                                                        1722    0.30    0.00  1.0000
   6  -4   5      98      12                                                         100    0.09    0.00  1.0000
   7  -4   5      12      14                                                          12    0.08    0.00  1.0000
   8  -4   5      79      16                                                          77    0.12    0.00  1.0000
   9  -4   5     244      30                                                         244    0.03    0.00  1.0000
 -10  -3   5     345      24                                                         338    0.18    0.00  1.0000
  -9  -3   5     220      17                                                         232    0.39    0.00  1.0000
  -8  -3   5      55       9                                                          47    0.58    0.00  1.0000
  -7  -3   5     217       9                                                         194    0.79    0.00  1.0000
  -6  -3   5    1191      20                                                        1265    1.05    0.00  1.0000
  -5  -3   5     200       8                                                         168    1.20    0.00  1.0000
  -4  -3   5     137       7                                                         114    1.03    0.00  1.0000
  -3  -3   5     420      12                                                         439    0.45    0.00  1.0000
  -2  -3   5    4115      53                                                        4138   -0.18    0.00  1.0000
  -1  -3   5   14523     230                                                       14463   -0.25    0.00  1.0000
   0  -3   5   15449     198                                                       15341    0.43    0.00  1.0000
   1  -3   5   10969     147                                                       11279    1.47    0.00  1.0000
   2  -3   5     507      13                                                         609    2.20    0.00  1.0000
   3  -3   5    2508      44                                                        2291    2.21    0.00  1.0000
   4  -3   5    1517      27                                                        1648    1.65    0.00  1.0000
   5  -3   5    1007      21                                                         946    0.97    0.00  1.0000
   6  -3   5     990      23                                                        1025    0.54    0.00  1.0000
   7  -3   5     222      13                                                         209    0.45    0.00  1.0000
   8  -3   5      34      13                                                          28    0.49    0.00  1.0000
   9  -3   5       0      15                                                         -11    0.40    0.00  1.0000
 -10  -2   5      29      19                                                          42    1.09    0.00  1.0000
  -9  -2   5       2      14                                                           3    1.08    0.00  1.0000
  -8  -2   5     295      13                                                         328    0.93    0.00  1.0000
  -7  -2   5     420      13                                                         388    0.79    0.00  1.0000
  -6  -2   5      58       7                                                          68    0.61    0.00  1.0000
  -5  -2   5     101       6                                                         100    0.07    0.00  1.0000
  -4  -2   5     614      11                                                         560   -1.12    0.00  1.0000
  -3  -2   5    2516      28                                                        2237   -2.86    0.00  1.0000
  -2  -2   5   13959     171                                                       15025   -4.43    0.00  1.0000
  -1  -2   5    6207      73                                                        5469   -4.83    0.00  1.0000
   0  -2   5    5400      77                                                        4867   -3.71    0.00  1.0000
   1  -2   5    3948      53                                                        4165   -1.71    0.00  1.0000
   2  -2   5      12       5                                                          12    0.08    0.00  1.0000
   3  -2   5    1455      24                                                        1525    0.91    0.00  1.0000
   4  -2   5     388      11                                                         357    0.79    0.00  1.0000
   5  -2   5    2140      29                                                        2166    0.29    0.00  1.0000
   6  -2   5    1472      23                                                        1479   -0.09    0.00  1.0000
   7  -2   5     756      20                                                         747   -0.16    0.00  1.0000
   8  -2   5       0      10                                                          -4   -0.04    0.00  1.0000
   9  -2   5      13      11                                                          13    0.04    0.00  1.0000
  10  -2   5     331      39                                                         331    0.01    0.00  1.0000
 -10  -1   5      39      22                                                          41    0.18    0.00  1.0000
  -9  -1   5     341      21                                                         341    0.01    0.00  1.0000
  -8  -1   5     374      16                                                         365   -0.25    0.00  1.0000
  -7  -1   5     338      10                                                         361   -0.61    0.00  1.0000
  -6  -1   5     334       9                                                         289   -1.28    0.00  1.0000
  -5  -1   5     235       7                                                         160   -2.70    0.00  1.0000
  -4  -1   5     872      15                                                        1201   -5.13    0.00  1.0000
  -3  -1   5    6670      55                                                        5404   -8.15    0.00  1.0000
  -2  -1   5     395       5                                                          87  -10.56    0.00  1.0000
  -1  -1   5    9099     173                                                       11312  -10.97    0.00  1.0000
   0  -1   5   16539     351                                                       14316   -8.94    0.00  1.0000
   1  -1   5   13838     194                                                       15178   -5.55    0.00  1.0000
   2  -1   5    2216      29                                                        1992   -2.44    0.00  1.0000
   3  -1   5    2383      28                                                        2447   -0.65    0.00  1.0000
   4  -1   5     794      12                                                         801   -0.13    0.00  1.0000
   5  -1   5    5491      55                                                        5460   -0.21    0.00  1.0000
   6  -1   5    6722      71                                                        6772   -0.30    0.00  1.0000
   7  -1   5    3002      36                                                        2978   -0.22    0.00  1.0000
   8  -1   5     188      12                                                         188   -0.03    0.00  1.0000
   9  -1   5       0      12                                                         -12    0.10    0.00  1.0000
  10  -1   5      85      19                                                          86    0.09    0.00  1.0000
 -10   0   5      49      21                                                          45   -0.36    0.00  1.0000
  -9   0   5      51      22                                                          59   -0.51    0.00  1.0000
  -8   0   5     363      14                                                         334   -0.76    0.00  1.0000
  -7   0   5      84      11                                                         109   -1.27    0.00  1.0000
  -6   0   5     424      12                                                         521   -2.25    0.00  1.0000
  -5   0   5    5039      46                                                        4487   -4.01    0.00  1.0000
  -4   0   5    1802      26                                                        2402   -6.56    0.00  1.0000
  -3   0   5    1063       9                                                         548   -9.18    0.00  1.0000
  -2   0   5      54       3                                                          63  -10.50    0.00  1.0000
  -1   0   5     825      19                                                        1454   -9.40    0.00  1.0000
   0   0   5    1370      15                                                         954   -6.12    0.00  1.0000
   1   0   5   13556     169                                                       14125   -2.42    0.00  1.0000
   2   0   5   23627     253                                                       23595   -0.10    0.00  1.0000
   3   0   5    2023      23                                                        1987    0.40    0.00  1.0000
   4   0   5    1483      18                                                        1488   -0.07    0.00  1.0000
   5   0   5     117       7                                                         107   -0.47    0.00  1.0000
   6   0   5      29       5                                                          25   -0.40    0.00  1.0000
   7   0   5      11       5                                                          10   -0.06    0.00  1.0000
   8   0   5      12      11                                                          10    0.29    0.00  1.0000
   9   0   5     111      19                                                         121    0.47    0.00  1.0000
  10   0   5      13      18                                                          16    0.44    0.00  1.0000
  11   0   5      21      21                                                          24    0.28    0.00  1.0000
 -10   1   5       2      29                                                           2   -0.17    0.00  1.0000
  -9   1   5      54      23                                                          58   -0.26    0.00  1.0000
  -8   1   5       0       9                                                          -5   -0.49    0.00  1.0000
  -7   1   5     408      12                                                         369   -0.99    0.00  1.0000
  -6   1   5     722      16                                                         828   -1.91    0.00  1.0000
  -5   1   5      80       5                                                          34   -3.41    0.00  1.0000
  -4   1   5     103       5                                                          23   -5.36    0.00  1.0000
  -3   1   5    2712      36                                                        3496   -7.03    0.00  1.0000
  -2   1   5     255       9                                                         534   -7.31    0.00  1.0000
  -1   1   5     918       9                                                         614   -5.54    0.00  1.0000
   0   1   5    6346      85                                                        5967   -2.41    0.00  1.0000
   1   1   5    3920      56                                                        3950    0.24    0.00  1.0000
   2   1   5   11934     133                                                       11732    0.93    0.00  1.0000
   3   1   5    5203      58                                                        5171   -0.22    0.00  1.0000
   4   1   5      38       4                                                          22   -1.89    0.00  1.0000
   5   1   5    9078     111                                                        9636   -2.89    0.00  1.0000
   6   1   5    5049      46                                                        4646   -2.90    0.00  1.0000
   7   1   5    1403      27                                                        1579   -2.29    0.00  1.0000
   8   1   5    2178      34                                                        2039   -1.51    0.00  1.0000
   9   1   5     356      18                                                         390   -0.88    0.00  1.0000
  10   1   5       6      19                                                           9   -0.55    0.00  1.0000
  11   1   5     151      25                                                         141   -0.43    0.00  1.0000
  -9   2   5      24      12                                                          20   -0.41    0.00  1.0000
  -8   2   5     352      16                                                         376   -0.61    0.00  1.0000
  -7   2   5     596      17                                                         554   -0.88    0.00  1.0000
  -6   2   5      95      10                                                         125   -1.42    0.00  1.0000
  -5   2   5    1228      20                                                        1405   -2.44    0.00  1.0000
  -4   2   5     791      12                                                         584   -3.95    0.00  1.0000
  -3   2   5    1115      17                                                        1511   -5.46    0.00  1.0000
  -2   2   5   14591     125                                                       13143   -6.14    0.00  1.0000
  -1   2   5   10694     116                                                       11866   -5.51    0.00  1.0000
   0   2   5   27346     292                                                       28693   -4.01    0.00  1.0000
   1   2   5   62209    1122                                                       60787   -2.86    0.00  1.0000
   2   2   5   44630     726                                                       45909   -3.00    0.00  1.0000
   3   2   5    7273      72                                                        6581   -4.15    0.00  1.0000
   4   2   5    3829      54                                                        4501   -5.20    0.00  1.0000
   5   2   5      47       7                                                         142   -5.34    0.00  1.0000
   6   2   5     492       8                                                         310   -4.57    0.00  1.0000
   7   2   5    3141      44                                                        3531   -3.38    0.00  1.0000
   8   2   5    4942      57                                                        4628   -2.27    0.00  1.0000
   9   2   5    1321      29                                                        1431   -1.48    0.00  1.0000
  10   2   5      25      22                                                          15   -1.07    0.00  1.0000
  11   2   5       1      23                                                         -23   -0.88    0.00  1.0000
  -9   3   5      67      16                                                          60   -0.41    0.00  1.0000
  -8   3   5     231      15                                                         250   -0.60    0.00  1.0000
  -7   3   5      32      10                                                          25   -0.66    0.00  1.0000
  -6   3   5      16       8                                                          11   -0.79    0.00  1.0000
  -5   3   5      28       8                                                          17   -1.26    0.00  1.0000
  -4   3   5      74       7                                                          44   -2.09    0.00  1.0000
  -3   3   5    7838      80                                                        8351   -2.86    0.00  1.0000
  -2   3   5    8825      89                                                        8288   -2.90    0.00  1.0000
  -1   3   5     589      12                                                         690   -2.01    0.00  1.0000
   0   3   5    2148      25                                                        2076   -0.78    0.00  1.0000
   1   3   5      14       5                                                          16   -0.29    0.00  1.0000
   2   3   5     223       7                                                         192   -1.08    0.00  1.0000
   3   3   5    1155      15                                                         989   -2.54    0.00  1.0000
   4   3   5     698      12                                                         889   -3.47    0.00  1.0000
   5   3   5    2254      26                                                        1953   -3.29    0.00  1.0000
   6   3   5      58       6                                                          99   -2.35    0.00  1.0000
   7   3   5     144       7                                                         114   -1.35    0.00  1.0000
   8   3   5    3022      46                                                        3100   -0.70    0.00  1.0000
   9   3   5     667      24                                                         646   -0.42    0.00  1.0000
  10   3   5     195      21                                                         204   -0.35    0.00  1.0000
  11   3   5      40      24                                                          44   -0.35    0.00  1.0000
  -8   4   5       0      14                                                         -14   -0.38    0.00  1.0000
  -7   4   5       1      12                                                           0   -0.34    0.00  1.0000
  -6   4   5      59      10                                                          62   -0.22    0.00  1.0000
  -5   4   5     198      10                                                         202   -0.15    0.00  1.0000
  -4   4   5       0       8                                                          -8   -0.09    0.00  1.0000
  -3   4   5     927      18                                                         946    0.31    0.00  1.0000
  -2   4   5    7783      78                                                        7524    1.48    0.00  1.0000
  -1   4   5    3134      44                                                        3529    3.42    0.00  1.0000
   0   4   5    1595      30                                                        2047    5.33    0.00  1.0000
   1   4   5   10812     106                                                        9564    6.18    0.00  1.0000
   2   4   5   14249     178                                                       15586    5.47    0.00  1.0000
   3   4   5   17715     240                                                       16737    3.72    0.00  1.0000
   4   4   5   25330     294                                                       25989    2.05    0.00  1.0000
   5   4   5   12323     126                                                       12074    1.13    0.00  1.0000
   6   4   5     113       6                                                          96    0.83    0.00  1.0000
   7   4   5    1751      22                                                        1814    0.76    0.00  1.0000
   8   4   5    3685      42                                                        3610    0.62    0.00  1.0000
   9   4   5    1323      30                                                        1351    0.38    0.00  1.0000
  10   4   5     450      27                                                         445    0.11    0.00  1.0000
  11   4   5      99      25                                                          96   -0.11    0.00  1.0000
  -8   5   5       2      24                                                           2   -0.02    0.00  1.0000
  -7   5   5     264      19                                                         258    0.19    0.00  1.0000
  -6   5   5    1408      28                                                        1444    0.47    0.00  1.0000
  -5   5   5     981      21                                                         935    0.75    0.00  1.0000
  -4   5   5     224      11                                                         193    1.08    0.00  1.0000
  -3   5   5    4257      51                                                        4473    1.64    0.00  1.0000
  -2   5   5    7167      75                                                        6731    2.62    0.00  1.0000
  -1   5   5    3489      52                                                        3971    3.95    0.00  1.0000
   0   5   5    2971      33                                                        2437    5.15    0.00  1.0000
   1   5   5    3657      63                                                        4372    5.65    0.00  1.0000
   2   5   5      51      11                                                         148    5.17    0.00  1.0000
   3   5   5   16175     230                                                       15175    4.00    0.00  1.0000
   4   5   5   17160     206                                                       17890    2.75    0.00  1.0000
   5   5   5    3693      61                                                        3465    1.90    0.00  1.0000
   6   5   5    1929      27                                                        2060    1.47    0.00  1.0000
   7   5   5     200      11                                                         167    1.21    0.00  1.0000
   8   5   5     261      10                                                         232    0.91    0.00  1.0000
   9   5   5      98       8                                                         107    0.44    0.00  1.0000
  10   5   5     134      22                                                         137   -0.12    0.00  1.0000
  11   5   5      27      29                                                          32   -0.51    0.00  1.0000
  -7   6   5     248      25                                                         244    0.13    0.00  1.0000
  -6   6   5      80      20                                                          85    0.27    0.00  1.0000
  -5   6   5       0      12                                                         -12    0.30    0.00  1.0000
  -4   6   5     207      14                                                         215    0.29    0.00  1.0000
  -3   6   5     208      13                                                         195    0.44    0.00  1.0000
  -2   6   5       1       9                                                          -1    0.88    0.00  1.0000
  -1   6   5     837      22                                                         927    1.52    0.00  1.0000
   0   6   5    2045      31                                                        1864    2.07    0.00  1.0000
   1   6   5    1039      19                                                         902    2.20    0.00  1.0000
   2   6   5       3      10                                                         -10    1.86    0.00  1.0000
   3   6   5    3707      52                                                        3866    1.29    0.00  1.0000
   4   6   5    4118      47                                                        4008    0.86    0.00  1.0000
   5   6   5    2493      46                                                        2576    0.82    0.00  1.0000
   6   6   5      19       9                                                          12    1.04    0.00  1.0000
   7   6   5    1094      25                                                        1015    1.22    0.00  1.0000
   8   6   5     147      10                                                         177    1.16    0.00  1.0000
   9   6   5     426      19                                                         392    0.86    0.00  1.0000
  10   6   5     635      21                                                         660    0.47    0.00  1.0000
  11   6   5     242      29                                                         236    0.20    0.00  1.0000
  -6   7   5      90      20                                                          89    0.05    0.00  1.0000
  -5   7   5      29      17                                                          27   -0.16    0.00  1.0000
  -4   7   5       0      15                                                         -15   -0.43    0.00  1.0000
  -3   7   5      45      12                                                          53   -0.56    0.00  1.0000
  -2   7   5     169      13                                                         158   -0.43    0.00  1.0000
  -1   7   5    7518      95                                                        7529   -0.06    0.00  1.0000
   0   7   5   16530     221                                                       16629    0.38    0.00  1.0000
   1   7   5    7041      87                                                        6927    0.68    0.00  1.0000
   2   7   5      56      14                                                          48    0.65    0.00  1.0000
   3   7   5    5547      96                                                        5600    0.36    0.00  1.0000
   4   7   5    8818     121                                                        8803    0.08    0.00  1.0000
   5   7   5    7518      93                                                        7535    0.10    0.00  1.0000
   6   7   5    6307      75                                                        6241    0.42    0.00  1.0000
   7   7   5    3118      45                                                        3202    0.75    0.00  1.0000
   8   7   5      19       9                                                          28    0.87    0.00  1.0000
   9   7   5     930      22                                                         883    0.78    0.00  1.0000
  10   7   5     848      39                                                         880    0.55    0.00  1.0000
  11   7   5     152      29                                                         145    0.30    0.00  1.0000
  -5   8   5     420      26                                                         399   -0.52    0.00  1.0000
  -4   8   5     898      32                                                         940   -0.70    0.00  1.0000
  -3   8   5     816      35                                                         777   -0.70    0.00  1.0000
  -2   8   5     364      22                                                         345   -0.52    0.00  1.0000
  -1   8   5    3558      51                                                        3585   -0.23    0.00  1.0000
   0   8   5    1695      33                                                        1700    0.07    0.00  1.0000
   1   8   5    1645      32                                                        1624    0.26    0.00  1.0000
   2   8   5    1623      36                                                        1638    0.19    0.00  1.0000
   3   8   5    1199      27                                                        1208   -0.14    0.00  1.0000
   4   8   5     109      14                                                         119   -0.49    0.00  1.0000
   5   8   5    1899      33                                                        1852   -0.53    0.00  1.0000
   6   8   5    1362      28                                                        1379   -0.23    0.00  1.0000
   7   8   5      89      12                                                          92    0.13    0.00  1.0000
   8   8   5     217      13                                                         227    0.31    0.00  1.0000
   9   8   5     136      15                                                         142    0.27    0.00  1.0000
  10   8   5     130      13                                                         127    0.15    0.00  1.0000
  -4   9   5      56      26                                                          63   -0.40    0.00  1.0000
  -3   9   5       0      17                                                         -17   -0.33    0.00  1.0000
  -2   9   5      67      18                                                          69   -0.14    0.00  1.0000
  -1   9   5     974      35                                                         977    0.05    0.00  1.0000
   0   9   5     968      30                                                         959    0.14    0.00  1.0000
   1   9   5      68      15                                                          69    0.05    0.00  1.0000
   2   9   5       0      14                                                         -14   -0.24    0.00  1.0000
   3   9   5      31      14                                                          24   -0.64    0.00  1.0000
   4   9   5       1      12                                                          -6   -0.89    0.00  1.0000
   5   9   5    1874      41                                                        1941   -0.77    0.00  1.0000
   6   9   5    3998      57                                                        3954   -0.35    0.00  1.0000
   7   9   5     911      31                                                         912    0.00    0.00  1.0000
   8   9   5     240      15                                                         242    0.04    0.00  1.0000
   9   9   5       2      15                                                           2   -0.10    0.00  1.0000
  10   9   5     105      19                                                         109   -0.17    0.00  1.0000
  -2  10   5       0      23                                                         -19    0.08    0.00  1.0000
  -1  10   5     343      24                                                         348    0.15    0.00  1.0000
   0  10   5     916      36                                                         904    0.19    0.00  1.0000
   1  10   5    3342      74                                                        3362    0.18    0.00  1.0000
   2  10   5    5257      91                                                        5252    0.03    0.00  1.0000
   3  10   5    2452      54                                                        2429   -0.23    0.00  1.0000
   4  10   5       7      16                                                           5   -0.44    0.00  1.0000
   5  10   5    1116      34                                                        1141   -0.38    0.00  1.0000
   6  10   5     641      23                                                         636   -0.10    0.00  1.0000
   7  10   5     512      33                                                         507    0.10    0.00  1.0000
   8  10   5     454      20                                                         455    0.01    0.00  1.0000
   9  10   5     138      24                                                         144   -0.24    0.00  1.0000
   0  11   5     112      22                                                         115   -0.11    0.00  1.0000
   1  11   5    1319      46                                                        1299   -0.28    0.00  1.0000
   2  11   5     802      45                                                         830   -0.49    0.00  1.0000
   3  11   5       0      38                                                         -11   -0.66    0.00  1.0000
   4  11   5      52      25                                                          62   -0.67    0.00  1.0000
   5  11   5      50      24                                                          45   -0.41    0.00  1.0000
   6  11   5      17      15                                                          16    0.02    0.00  1.0000
   7  11   5       0      17                                                         -17    0.32    0.00  1.0000
   8  11   5      32      17                                                          29    0.33    0.00  1.0000
   3  12   5     165      30                                                         171   -0.23    0.00  1.0000
   4  12   5       0      38                                                         -38   -0.16    0.00  1.0000
   5  12   5       0      23                                                         -23    0.00    0.00  1.0000
  -6 -10   6    1594      70                                                        1559   -0.43    0.00  1.0000
  -5 -10   6    1178      43                                                        1195   -0.25    0.00  1.0000
  -4 -10   6     661      31                                                         660   -0.03    0.00  1.0000
  -3 -10   6      49      22                                                          49    0.03    0.00  1.0000
  -2 -10   6     137      32                                                         142   -0.20    0.00  1.0000
  -1 -10   6    1260      84                                                        1217   -0.60    0.00  1.0000
   0 -10   6    2292     199                                                        2376   -0.86    0.00  1.0000
   1 -10   6     707      36                                                         666   -0.79    0.00  1.0000
  -8  -9   6       0      24                                                         -24   -0.38    0.00  1.0000
  -7  -9   6      13      23                                                          15   -0.34    0.00  1.0000
  -6  -9   6      47      22                                                          45   -0.20    0.00  1.0000
  -5  -9   6      18      18                                                          19   -0.09    0.00  1.0000
  -4  -9   6     170      20                                                         169   -0.05    0.00  1.0000
  -3  -9   6      73      23                                                          75   -0.09    0.00  1.0000
  -2  -9   6       5      23                                                           5   -0.24    0.00  1.0000
  -1  -9   6     251      28                                                         265   -0.45    0.00  1.0000
   0  -9   6    1174      60                                                        1133   -0.60    0.00  1.0000
   1  -9   6     919      44                                                         955   -0.60    0.00  1.0000
   2  -9   6      47      18                                                          40   -0.50    0.00  1.0000
   3  -9   6      39      23                                                          34   -0.38    0.00  1.0000
  -9  -8   6       3      26                                                           3    0.10    0.00  1.0000
  -8  -8   6      13      21                                                          13   -0.04    0.00  1.0000
  -7  -8   6     319      24                                                         314   -0.15    0.00  1.0000
  -6  -8   6     858      31                                                         880   -0.37    0.00  1.0000
  -5  -8   6    1386      35                                                        1335   -0.69    0.00  1.0000
  -4  -8   6    3078      52                                                        3182   -0.93    0.00  1.0000
  -3  -8   6    4453      65                                                        4327   -0.96    0.00  1.0000
  -2  -8   6     431      25                                                         467   -0.85    0.00  1.0000
  -1  -8   6    1632      40                                                        1693   -0.75    0.00  1.0000
   0  -8   6    5318      75                                                        5215   -0.71    0.00  1.0000
   1  -8   6    3536      58                                                        3619   -0.70    0.00  1.0000
   2  -8   6    1188      61                                                        1143   -0.66    0.00  1.0000
   3  -8   6     297      21                                                         315   -0.54    0.00  1.0000
   4  -8   6       7      22                                                           9   -0.27    0.00  1.0000
   5  -8   6     359      31                                                         360    0.03    0.00  1.0000
  -9  -7   6     468      39                                                         483   -0.35    0.00  1.0000
  -8  -7   6     211      21                                                         198   -0.43    0.00  1.0000
  -7  -7   6     159      19                                                         172   -0.49    0.00  1.0000
  -6  -7   6     139      13                                                         155   -0.67    0.00  1.0000
  -5  -7   6    1919      35                                                        1834   -0.98    0.00  1.0000
  -4  -7   6    1748      46                                                        1845   -1.15    0.00  1.0000
  -3  -7   6    1096      26                                                        1026   -1.09    0.00  1.0000
  -2  -7   6     482      22                                                         521   -0.88    0.00  1.0000
  -1  -7   6     103      11                                                          90   -0.66    0.00  1.0000
   0  -7   6     378      18                                                         397   -0.47    0.00  1.0000
   1  -7   6     102      13                                                         109   -0.31    0.00  1.0000
   2  -7   6     292      18                                                         286   -0.19    0.00  1.0000
   3  -7   6       0      12                                                          -1   -0.06    0.00  1.0000
   4  -7   6     205      20                                                         199    0.20    0.00  1.0000
   5  -7   6      82      31                                                          92    0.55    0.00  1.0000
   6  -7   6      28      23                                                          36    0.68    0.00  1.0000
 -10  -6   6      31      23                                                          29   -0.19    0.00  1.0000
  -9  -6   6     122      16                                                         131   -0.41    0.00  1.0000
  -8  -6   6     144      17                                                         131   -0.58    0.00  1.0000
  -7  -6   6      52      14                                                          63   -0.72    0.00  1.0000
  -6  -6   6      21       8                                                          14   -0.86    0.00  1.0000
  -5  -6   6     478      19                                                         520   -0.96    0.00  1.0000
  -4  -6   6    2486      39                                                        2404   -0.83    0.00  1.0000
  -3  -6   6    4377      80                                                        4436   -0.45    0.00  1.0000
  -2  -6   6     668      20                                                         668    0.01    0.00  1.0000
  -1  -6   6     364      15                                                         379    0.38    0.00  1.0000
   0  -6   6     388      17                                                         364    0.62    0.00  1.0000
   1  -6   6    2350      40                                                        2423    0.75    0.00  1.0000
   2  -6   6    6330      84                                                        6202    0.81    0.00  1.0000
   3  -6   6    4454      66                                                        4572    0.88    0.00  1.0000
   4  -6   6      19      14                                                          12    1.05    0.00  1.0000
   5  -6   6     529      40                                                         473    1.25    0.00  1.0000
   6  -6   6     841      56                                                         912    1.19    0.00  1.0000
   7  -6   6     403      26                                                         373    0.77    0.00  1.0000
 -10  -5   6      58      18                                                          59   -0.05    0.00  1.0000
  -9  -5   6     358      19                                                         352   -0.16    0.00  1.0000
  -8  -5   6    1327      36                                                        1349   -0.31    0.00  1.0000
  -7  -5   6    1009      24                                                         979   -0.48    0.00  1.0000
  -6  -5   6      31      10                                                          38   -0.64    0.00  1.0000
  -5  -5   6    2290      36                                                        2353   -0.65    0.00  1.0000
  -4  -5   6    6776      86                                                        6722   -0.33    0.00  1.0000
  -3  -5   6   12653     156                                                       12571    0.36    0.00  1.0000
  -2  -5   6   12195     155                                                       12444    1.12    0.00  1.0000
  -1  -5   6    4603      63                                                        4390    1.60    0.00  1.0000
   0  -5   6      14      11                                                          18    1.67    0.00  1.0000
   1  -5   6    6553     110                                                        6788    1.44    0.00  1.0000
   2  -5   6    4706      59                                                        4554    1.12    0.00  1.0000
   3  -5   6    2611      39                                                        2704    0.90    0.00  1.0000
   4  -5   6     505      19                                                         468    0.82    0.00  1.0000
   5  -5   6       1      11                                                         -10    0.80    0.00  1.0000
   6  -5   6     193      15                                                         211    0.63    0.00  1.0000
   7  -5   6     173      21                                                         165    0.30    0.00  1.0000
   8  -5   6      58      29                                                          59    0.04    0.00  1.0000
 -10  -4   6      86      31                                                          85    0.05    0.00  1.0000
  -9  -4   6     555      20                                                         554   -0.02    0.00  1.0000
  -8  -4   6    1307      26                                                        1317   -0.13    0.00  1.0000
  -7  -4   6     464      15                                                         450   -0.31    0.00  1.0000
  -6  -4   6     460      14                                                         482   -0.51    0.00  1.0000
  -5  -4   6     691      19                                                         662   -0.57    0.00  1.0000
  -4  -4   6      14       4                                                          16   -0.29    0.00  1.0000
  -3  -4   6    3196      50                                                        3158    0.34    0.00  1.0000
  -2  -4   6    6360      82                                                        6514    0.96    0.00  1.0000
  -1  -4   6      13       8                                                          22    1.12    0.00  1.0000
   0  -4   6     304      10                                                         278    0.75    0.00  1.0000
   1  -4   6      85       7                                                          82    0.15    0.00  1.0000
   2  -4   6     824      18                                                         807   -0.31    0.00  1.0000
   3  -4   6     564      18                                                         584   -0.42    0.00  1.0000
   4  -4   6    2099      33                                                        2076   -0.25    0.00  1.0000
   5  -4   6     606      19                                                         605    0.02    0.00  1.0000
   6  -4   6     644      22                                                         653    0.19    0.00  1.0000
   7  -4   6      12      14                                                          11    0.18    0.00  1.0000
   8  -4   6      98      18                                                          95    0.13    0.00  1.0000
   9  -4   6     106      36                                                         109    0.13    0.00  1.0000
 -10  -3   6       9      17                                                           7   -0.37    0.00  1.0000
  -9  -3   6      73      11                                                          81   -0.46    0.00  1.0000
  -8  -3   6     421      15                                                         402   -0.46    0.00  1.0000
  -7  -3   6     162      11                                                         175   -0.48    0.00  1.0000
  -6  -3   6     194      10                                                         180   -0.54    0.00  1.0000
  -5  -3   6     106       7                                                          97   -0.45    0.00  1.0000
  -4  -3   6     129       9                                                         130   -0.05    0.00  1.0000
  -3  -3   6    9633     113                                                        9751    0.60    0.00  1.0000
  -2  -3   6   20836     328                                                       20548    1.00    0.00  1.0000
  -1  -3   6   16711     321                                                       16886    0.67    0.00  1.0000
   0  -3   6    1978      33                                                        2005   -0.30    0.00  1.0000
   1  -3   6    1078      25                                                        1169   -1.36    0.00  1.0000
   2  -3   6    3370      47                                                        3152   -1.91    0.00  1.0000
   3  -3   6    2969      47                                                        3163   -1.75    0.00  1.0000
   4  -3   6    4445      55                                                        4290   -1.17    0.00  1.0000
   5  -3   6    2451      34                                                        2511   -0.60    0.00  1.0000
   6  -3   6       6      10                                                           7   -0.29    0.00  1.0000
   7  -3   6     420      16                                                         411   -0.24    0.00  1.0000
   8  -3   6     415      20                                                         426   -0.26    0.00  1.0000
   9  -3   6     122      24                                                         118   -0.18    0.00  1.0000
 -10  -2   6      23      15                                                          33   -1.01    0.00  1.0000
  -9  -2   6     121      13                                                         141   -0.90    0.00  1.0000
  -8  -2   6     704      21                                                         672   -0.60    0.00  1.0000
  -7  -2   6    1768      25                                                        1795   -0.32    0.00  1.0000
  -6  -2   6    5061      54                                                        5055   -0.04    0.00  1.0000
  -5  -2   6    3428      44                                                        3366    0.54    0.00  1.0000
  -4  -2   6    2286      26                                                        2129    1.66    0.00  1.0000
  -3  -2   6   16566     199                                                       17391    3.16    0.00  1.0000
  -2  -2   6   15516     182                                                       14472    4.25    0.00  1.0000
  -1  -2   6    3939      61                                                        4472    4.10    0.00  1.0000
   0  -2   6     789      16                                                         944    2.63    0.00  1.0000
   1  -2   6     186       9                                                         203    0.65    0.00  1.0000
   2  -2   6    3469      37                                                        3374   -0.81    0.00  1.0000
   3  -2   6   13244     140                                                       13528   -1.23    0.00  1.0000
   4  -2   6    3256      38                                                        3161   -0.84    0.00  1.0000
   5  -2   6      14       7                                                          14   -0.26    0.00  1.0000
   6  -2   6    1301      22                                                        1295    0.08    0.00  1.0000
   7  -2   6    1743      27                                                        1755    0.15    0.00  1.0000
   8  -2   6     543      21                                                         537    0.12    0.00  1.0000
   9  -2   6      25      15                                                          27    0.18    0.00  1.0000
  10  -2   6       8      18                                                           9    0.25    0.00  1.0000
 -10  -1   6      34      18                                                          35   -0.07    0.00  1.0000
  -9  -1   6     143      15                                                         144    0.04    0.00  1.0000
  -8  -1   6      95      10                                                         100    0.27    0.00  1.0000
  -7  -1   6     923      15                                                         884    0.64    0.00  1.0000
  -6  -1   6    1063      18                                                        1146    1.25    0.00  1.0000
  -5  -1   6      37       5                                                          14    2.42    0.00  1.0000
  -4  -1   6      64       6                                                         150    4.26    0.00  1.0000
  -3  -1   6     557      13                                                         892    6.31    0.00  1.0000
  -2  -1   6     317      13                                                         632    7.58    0.00  1.0000
  -1  -1   6     726       9                                                         394    7.08    0.00  1.0000
   0  -1   6      21       5                                                          89    4.85    0.00  1.0000
   1  -1   6    5439      74                                                        5143    2.03    0.00  1.0000
   2  -1   6    3651      46                                                        3648   -0.02    0.00  1.0000
   3  -1   6    1247      17                                                        1301   -0.76    0.00  1.0000
   4  -1   6    2885      34                                                        2944   -0.55    0.00  1.0000
   5  -1   6     943      16                                                         934   -0.16    0.00  1.0000
   6  -1   6      94       6                                                          95   -0.01    0.00  1.0000
   7  -1   6      16       8                                                          15   -0.11    0.00  1.0000
   8  -1   6     120       8                                                         114   -0.24    0.00  1.0000
   9  -1   6       0       8                                                          -6   -0.24    0.00  1.0000
  10  -1   6      18      30                                                          17   -0.12    0.00  1.0000
 -10   0   6      20      21                                                          23    0.37    0.00  1.0000
  -9   0   6       1      18                                                           0    0.41    0.00  1.0000
  -8   0   6      36       9                                                          29    0.56    0.00  1.0000
  -7   0   6    1325      19                                                        1396    0.96    0.00  1.0000
  -6   0   6    4899      45                                                        4655    1.77    0.00  1.0000
  -5   0   6    3875      42                                                        4270    3.09    0.00  1.0000
  -4   0   6     162       5                                                          63    4.81    0.00  1.0000
  -3   0   6     582       8                                                         319    6.25    0.00  1.0000
  -2   0   6      50       6                                                         180    6.44    0.00  1.0000
  -1   0   6   14059     147                                                       12937    4.82    0.00  1.0000
   0   0   6   25789     338                                                       26440    2.01    0.00  1.0000
   1   0   6   25818     331                                                       25959   -0.44    0.00  1.0000
   2   0   6     138       6                                                         172   -1.38    0.00  1.0000
   3   0   6   11603     127                                                       11410   -0.90    0.00  1.0000
   4   0   6   14485     128                                                       14472    0.05    0.00  1.0000
   5   0   6    1357      17                                                        1403    0.62    0.00  1.0000
   6   0   6      34       7                                                          27    0.59    0.00  1.0000
   7   0   6     260      10                                                         253    0.23    0.00  1.0000
   8   0   6     783      21                                                         774   -0.17    0.00  1.0000
   9   0   6    1351      52                                                        1380   -0.39    0.00  1.0000
  10   0   6     312      23                                                         300   -0.36    0.00  1.0000
  11   0   6       0      25                                                         -16   -0.20    0.00  1.0000
 -10   1   6     311      28                                                         321    0.28    0.00  1.0000
  -9   1   6     260      24                                                         250    0.33    0.00  1.0000
  -8   1   6       0       8                                                          -1    0.45    0.00  1.0000
  -7   1   6     663      15                                                         705    0.80    0.00  1.0000
  -6   1   6    1364      19                                                        1253    1.53    0.00  1.0000
  -5   1   6    1369      20                                                        1579    2.74    0.00  1.0000
  -4   1   6    4531      42                                                        3979    4.23    0.00  1.0000
  -3   1   6     882      16                                                        1220    5.29    0.00  1.0000
  -2   1   6    2792      36                                                        3359    5.10    0.00  1.0000
  -1   1   6   14893     144                                                       14054    3.48    0.00  1.0000
   0   1   6   25355     328                                                       25771    1.30    0.00  1.0000
   1   1   6     573      10                                                         572    0.01    0.00  1.0000
   2   1   6    1806      29                                                        1772    0.40    0.00  1.0000
   3   1   6    8523      97                                                        8876    1.89    0.00  1.0000
   4   1   6   12695     124                                                       11962    3.29    0.00  1.0000
   5   1   6    5025      58                                                        5589    3.86    0.00  1.0000
   6   1   6    1635      18                                                        1357    3.58    0.00  1.0000
   7   1   6     412      11                                                         306    2.82    0.00  1.0000
   8   1   6    1157      25                                                        1290    1.91    0.00  1.0000
   9   1   6     220      15                                                         187    1.15    0.00  1.0000
  10   1   6      19      19                                                          25    0.71    0.00  1.0000
  11   1   6       0      22                                                          -2    0.52    0.00  1.0000
  -9   2   6      23      14                                                          18    0.52    0.00  1.0000
  -8   2   6      18      11                                                          25    0.76    0.00  1.0000
  -7   2   6     175      11                                                         149    1.03    0.00  1.0000
  -6   2   6      33       8                                                          18    1.51    0.00  1.0000
  -5   2   6      18       7                                                          43    2.41    0.00  1.0000
  -4   2   6      34       7                                                          89    3.67    0.00  1.0000
  -3   2   6    7330      66                                                        6536    4.77    0.00  1.0000
  -2   2   6     679      14                                                         964    5.05    0.00  1.0000
  -1   2   6    2641      35                                                        3116    4.42    0.00  1.0000
   0   2   6    9136      88                                                        8459    3.61    0.00  1.0000
   1   2   6     389      10                                                         545    3.62    0.00  1.0000
   2   2   6     107       4                                                          32    4.78    0.00  1.0000
   3   2   6     294       9                                                         545    6.24    0.00  1.0000
   4   2   6    1955      18                                                        1398    6.86    0.00  1.0000
   5   2   6     166      10                                                         365    6.26    0.00  1.0000
   6   2   6    1438      23                                                        1833    4.88    0.00  1.0000
   7   2   6     293       7                                                         188    3.40    0.00  1.0000
   8   2   6      79      11                                                          45    2.21    0.00  1.0000
   9   2   6     156      14                                                         193    1.41    0.00  1.0000
  10   2   6     285      26                                                         253    0.97    0.00  1.0000
  11   2   6      62      24                                                          75    0.74    0.00  1.0000
  -9   3   6      32      22                                                          37    0.42    0.00  1.0000
  -8   3   6      67      14                                                          57    0.63    0.00  1.0000
  -7   3   6      25      11                                                          32    0.72    0.00  1.0000
  -6   3   6     108      10                                                         126    0.84    0.00  1.0000
  -5   3   6    2360      29                                                        2242    1.23    0.00  1.0000
  -4   3   6    6490      70                                                        6799    1.90    0.00  1.0000
  -3   3   6    2332      26                                                        2105    2.41    0.00  1.0000
  -2   3   6     785      14                                                         666    2.21    0.00  1.0000
  -1   3   6   12445     133                                                       12737    1.30    0.00  1.0000
   0   3   6   13517     139                                                       13414    0.44    0.00  1.0000
   1   3   6    2539      34                                                        2602    0.62    0.00  1.0000
   2   3   6    5159      71                                                        4875    2.00    0.00  1.0000
   3   3   6    3149      46                                                        3570    3.63    0.00  1.0000
   4   3   6   12033     141                                                       12992    4.28    0.00  1.0000
   5   3   6   13211     135                                                       12390    3.63    0.00  1.0000
   6   3   6    2292      32                                                        2521    2.33    0.00  1.0000
   7   3   6      47       6                                                          32    1.21    0.00  1.0000
   8   3   6    1242      26                                                        1199    0.61    0.00  1.0000
   9   3   6     421      22                                                         438    0.41    0.00  1.0000
  10   3   6     923      46                                                         902    0.36    0.00  1.0000
  11   3   6     619      47                                                         635    0.33    0.00  1.0000
  -8   4   6     352      23                                                         337    0.40    0.00  1.0000
  -7   4   6      83      13                                                          90    0.36    0.00  1.0000
  -6   4   6     226      13                                                         233    0.25    0.00  1.0000
  -5   4   6    1153      20                                                        1142    0.15    0.00  1.0000
  -4   4   6     235      10                                                         235   -0.01    0.00  1.0000
  -3   4   6      13       7                                                          16   -0.51    0.00  1.0000
  -2   4   6       3       6                                                          -2   -1.70    0.00  1.0000
  -1   4   6      14       6                                                           1   -3.41    0.00  1.0000
   0   4   6    5229      72                                                        5961   -4.89    0.00  1.0000
   1   4   6   20071     261                                                       18609   -5.25    0.00  1.0000
   2   4   6    5041      72                                                        5665   -4.26    0.00  1.0000
   3   4   6    1965      28                                                        2199   -2.58    0.00  1.0000
   4   4   6   14517     163                                                       14220   -1.24    0.00  1.0000
   5   4   6    2840      33                                                        2913   -0.68    0.00  1.0000
   6   4   6     377      10                                                         353   -0.64    0.00  1.0000
   7   4   6     811      15                                                         851   -0.69    0.00  1.0000
   8   4   6      13       7                                                           9   -0.56    0.00  1.0000
   9   4   6       7      12                                                           5   -0.26    0.00  1.0000
  10   4   6       0      18                                                          -9    0.08    0.00  1.0000
  11   4   6      15      26                                                          18    0.29    0.00  1.0000
  -8   5   6       0      25                                                          -8    0.00    0.00  1.0000
  -7   5   6     125      19                                                         129   -0.17    0.00  1.0000
  -6   5   6      15      12                                                          12   -0.37    0.00  1.0000
  -5   5   6     431      16                                                         407   -0.58    0.00  1.0000
  -4   5   6     307      12                                                         339   -0.88    0.00  1.0000
  -3   5   6       5       8                                                          13   -1.43    0.00  1.0000
  -2   5   6       0       7                                                           8   -2.34    0.00  1.0000
  -1   5   6    1763      23                                                        1488   -3.43    0.00  1.0000
   0   5   6    1576      30                                                        1927   -4.21    0.00  1.0000
   1   5   6    1363      25                                                        1697   -4.27    0.00  1.0000
   2   5   6    3767      50                                                        3339   -3.59    0.00  1.0000
   3   5   6      11       6                                                          36   -2.58    0.00  1.0000
   4   5   6    5028      71                                                        5285   -1.79    0.00  1.0000
   5   5   6    3121      42                                                        2961   -1.44    0.00  1.0000
   6   5   6     235      11                                                         280   -1.37    0.00  1.0000
   7   5   6     358      10                                                         310   -1.30    0.00  1.0000
   8   5   6     237      11                                                         269   -1.01    0.00  1.0000
   9   5   6       0      11                                                         -11   -0.47    0.00  1.0000
  10   5   6     298      29                                                         303    0.14    0.00  1.0000
  11   5   6     554      31                                                         531    0.50    0.00  1.0000
  -7   6   6      47      24                                                          49   -0.17    0.00  1.0000
  -6   6   6       0      18                                                          -1   -0.24    0.00  1.0000
  -5   6   6      17      12                                                          16   -0.19    0.00  1.0000
  -4   6   6      44      14                                                          46   -0.13    0.00  1.0000
  -3   6   6    2962      40                                                        2934   -0.26    0.00  1.0000
  -2   6   6    4473      62                                                        4567   -0.70    0.00  1.0000
  -1   6   6       2      10                                                          -5   -1.31    0.00  1.0000
   0   6   6    4549      58                                                        4315   -1.76    0.00  1.0000
   1   6   6   14540     175                                                       14972   -1.78    0.00  1.0000
   2   6   6    3660      51                                                        3494   -1.39    0.00  1.0000
   3   6   6      34      13                                                          46   -0.90    0.00  1.0000
   4   6   6       0       8                                                          -7   -0.70    0.00  1.0000
   5   6   6     588      16                                                         546   -0.89    0.00  1.0000
   6   6   6    3034      40                                                        3173   -1.24    0.00  1.0000
   7   6   6    6485      68                                                        6253   -1.45    0.00  1.0000
   8   6   6    1631      24                                                        1741   -1.35    0.00  1.0000
   9   6   6       1       8                                                          -2   -0.98    0.00  1.0000
  10   6   6     234      16                                                         218   -0.53    0.00  1.0000
  11   6   6     101      22                                                         105   -0.21    0.00  1.0000
  -6   7   6      51      22                                                          50   -0.04    0.00  1.0000
  -5   7   6      11      17                                                          12    0.16    0.00  1.0000
  -4   7   6     364      20                                                         349    0.38    0.00  1.0000
  -3   7   6     487      22                                                         507    0.45    0.00  1.0000
  -2   7   6      46      11                                                          50    0.28    0.00  1.0000
  -1   7   6    1384      29                                                        1391   -0.09    0.00  1.0000
   0   7   6     618      38                                                         593   -0.49    0.00  1.0000
   1   7   6      76      11                                                          89   -0.73    0.00  1.0000
   2   7   6    1797      30                                                        1741   -0.67    0.00  1.0000
   3   7   6    3333      52                                                        3382   -0.42    0.00  1.0000
   4   7   6      77      10                                                          73   -0.26    0.00  1.0000
   5   7   6     910      21                                                         887   -0.39    0.00  1.0000
   6   7   6     677      24                                                         715   -0.74    0.00  1.0000
   7   7   6      22      10                                                          32   -1.03    0.00  1.0000
   8   7   6      85      10                                                          66   -1.09    0.00  1.0000
   9   7   6     124      11                                                         105   -0.92    0.00  1.0000
  10   7   6      34      14                                                          42   -0.61    0.00  1.0000
  11   7   6      26      15                                                          23   -0.28    0.00  1.0000
  -5   8   6      85      22                                                          95    0.49    0.00  1.0000
  -4   8   6       9      18                                                          10    0.60    0.00  1.0000
  -3   8   6     361      21                                                         342    0.51    0.00  1.0000
  -2   8   6     378      20                                                         388    0.26    0.00  1.0000
  -1   8   6     121      15                                                         120   -0.04    0.00  1.0000
   0   8   6     368      18                                                         379   -0.29    0.00  1.0000
   1   8   6       0      11                                                         -11   -0.35    0.00  1.0000
   2   8   6       0      11                                                         -11   -0.15    0.00  1.0000
   3   8   6    1831      33                                                        1851    0.23    0.00  1.0000
   4   8   6    3943      58                                                        3883    0.48    0.00  1.0000
   5   8   6       0      12                                                           0    0.36    0.00  1.0000
   6   8   6    3358      52                                                        3353   -0.04    0.00  1.0000
   7   8   6    1964      32                                                        2000   -0.40    0.00  1.0000
   8   8   6    1865      32                                                        1820   -0.53    0.00  1.0000
   9   8   6     219      14                                                         233   -0.45    0.00  1.0000
  10   8   6      54      14                                                          49   -0.30    0.00  1.0000
  11   8   6      18      17                                                          17   -0.12    0.00  1.0000
  -4   9   6     202      30                                                         207    0.18    0.00  1.0000
  -3   9   6     455      26                                                         452    0.08    0.00  1.0000
  -2   9   6     541      25                                                         537   -0.09    0.00  1.0000
  -1   9   6     439      27                                                         450   -0.26    0.00  1.0000
   0   9   6     196      25                                                         188   -0.30    0.00  1.0000
   1   9   6    1080      30                                                        1071   -0.14    0.00  1.0000
   2   9   6    4610      65                                                        4577    0.24    0.00  1.0000
   3   9   6    3229      51                                                        3307    0.69    0.00  1.0000
   4   9   6     471      19                                                         433    0.89    0.00  1.0000
   5   9   6       0      13                                                         -12    0.65    0.00  1.0000
   6   9   6      11      14                                                          12    0.16    0.00  1.0000
   7   9   6     126      15                                                         130   -0.18    0.00  1.0000
   8   9   6     681      23                                                         672   -0.17    0.00  1.0000
   9   9   6     476      20                                                         475    0.03    0.00  1.0000
  10   9   6      87      32                                                          89    0.13    0.00  1.0000
  -2  10   6     495      26                                                         494   -0.02    0.00  1.0000
  -1  10   6     313      24                                                         316   -0.08    0.00  1.0000
   0  10   6      39      20                                                          37   -0.14    0.00  1.0000
   1  10   6      72      29                                                          70   -0.13    0.00  1.0000
   2  10   6       0      18                                                         -12    0.01    0.00  1.0000
   3  10   6      74      21                                                          70    0.26    0.00  1.0000
   4  10   6       0      16                                                           0    0.44    0.00  1.0000
   5  10   6     151      16                                                         160    0.36    0.00  1.0000
   6  10   6     104      19                                                         102    0.11    0.00  1.0000
   7  10   6      34      16                                                          34   -0.03    0.00  1.0000
   8  10   6       0      17                                                         -11    0.11    0.00  1.0000
   9  10   6     168      20                                                         177    0.34    0.00  1.0000
   0  11   6     311      42                                                         308    0.08    0.00  1.0000
   1  11   6       4      34                                                           4    0.24    0.00  1.0000
   2  11   6     680      42                                                         703    0.45    0.00  1.0000
   3  11   6    1168      56                                                        1128    0.59    0.00  1.0000
   4  11   6    1127      49                                                        1164    0.55    0.00  1.0000
   5  11   6    1040      52                                                        1024    0.26    0.00  1.0000
   6  11   6     199      22                                                         195   -0.13    0.00  1.0000
   7  11   6      53      21                                                          48   -0.33    0.00  1.0000
   8  11   6     659      34                                                         673   -0.28    0.00  1.0000
   3  12   6     163      29                                                         163   -0.03    0.00  1.0000
   4  12   6    1099      54                                                        1091   -0.12    0.00  1.0000
   5  12   6    1153      57                                                        1169   -0.24    0.00  1.0000
  -6 -10   7      82      53                                                          88    0.29    0.00  1.0000
  -5 -10   7      15      23                                                          15    0.01    0.00  1.0000
  -4 -10   7     111      25                                                         106   -0.25    0.00  1.0000
  -3 -10   7      86      30                                                          90   -0.27    0.00  1.0000
  -2 -10   7       0      29                                                          -1    0.06    0.00  1.0000
  -1 -10   7       0      32                                                          -6    0.55    0.00  1.0000
   0 -10   7     234      38                                                         260    0.82    0.00  1.0000
   1 -10   7     715      50                                                         677    0.72    0.00  1.0000
  -7  -9   7      31      29                                                          27    0.32    0.00  1.0000
  -6  -9   7       0      18                                                          -3    0.17    0.00  1.0000
  -5  -9   7     554      32                                                         554    0.02    0.00  1.0000
  -4  -9   7    1792      46                                                        1799   -0.08    0.00  1.0000
  -3  -9   7    3588      80                                                        3582   -0.05    0.00  1.0000
  -2  -9   7    1869      54                                                        1855    0.16    0.00  1.0000
  -1  -9   7      16      31                                                          20    0.49    0.00  1.0000
   0  -9   7     533      46                                                         568    0.74    0.00  1.0000
   1  -9   7    1540      51                                                        1478    0.80    0.00  1.0000
   2  -9   7    2057      51                                                        2122    0.71    0.00  1.0000
   3  -9   7    1715      52                                                        1671    0.53    0.00  1.0000
  -8  -8   7     439      28                                                         442    0.08    0.00  1.0000
  -7  -8   7     580      31                                                         572    0.16    0.00  1.0000
  -6  -8   7     240      18                                                         252    0.39    0.00  1.0000
  -5  -8   7     425      31                                                         456    0.74    0.00  1.0000
  -4  -8   7    3440      65                                                        3324    0.99    0.00  1.0000
  -3  -8   7    3062      53                                                        3178    1.04    0.00  1.0000
  -2  -8   7     828      30                                                         773    0.97    0.00  1.0000
  -1  -8   7    1274      37                                                        1343    0.95    0.00  1.0000
   0  -8   7     347      18                                                         312    1.00    0.00  1.0000
   1  -8   7      40      18                                                          29    1.00    0.00  1.0000
   2  -8   7     162      19                                                         185    0.88    0.00  1.0000
   3  -8   7     122      15                                                         109    0.61    0.00  1.0000
   4  -8   7       7      24                                                           8    0.21    0.00  1.0000
   5  -8   7       7      26                                                           7   -0.13    0.00  1.0000
  -9  -7   7      11      27                                                           9    0.33    0.00  1.0000
  -8  -7   7      30      25                                                          35    0.39    0.00  1.0000
  -7  -7   7      57      19                                                          51    0.41    0.00  1.0000
  -6  -7   7      51      14                                                          43    0.59    0.00  1.0000
  -5  -7   7     117      13                                                          99    0.88    0.00  1.0000
  -4  -7   7    1609      33                                                        1693    1.03    0.00  1.0000
  -3  -7   7     726      25                                                         675    0.96    0.00  1.0000
  -2  -7   7      19      12                                                          26    0.78    0.00  1.0000
  -1  -7   7     255      14                                                         236    0.63    0.00  1.0000
   0  -7   7      55      14                                                          63    0.53    0.00  1.0000
   1  -7   7     456      21                                                         475    0.44    0.00  1.0000
   2  -7   7    1443      44                                                        1419    0.32    0.00  1.0000
   3  -7   7    3832      65                                                        3843    0.09    0.00  1.0000
   4  -7   7    2674      53                                                        2707   -0.32    0.00  1.0000
   5  -7   7     554      51                                                         521   -0.72    0.00  1.0000
   6  -7   7      13      22                                                          20   -0.82    0.00  1.0000
  -9  -6   7      47      23                                                          52    0.33    0.00  1.0000
  -8  -6   7     890      30                                                         860    0.51    0.00  1.0000
  -7  -6   7    2139      42                                                        2200    0.66    0.00  1.0000
  -6  -6   7     639      24                                                         599    0.80    0.00  1.0000
  -5  -6   7      11      10                                                           6    0.88    0.00  1.0000
  -4  -6   7     437      18                                                         468    0.73    0.00  1.0000
  -3  -6   7    3368      50                                                        3327    0.35    0.00  1.0000
  -2  -6   7    8609     111                                                        8599   -0.06    0.00  1.0000
  -1  -6   7    9505     131                                                        9579   -0.38    0.00  1.0000
   0  -6   7    5583      80                                                        5498   -0.57    0.00  1.0000
   1  -6   7     173      16                                                         190   -0.65    0.00  1.0000
   2  -6   7    1631      33                                                        1686   -0.68    0.00  1.0000
   3  -6   7    2483      46                                                        2405   -0.78    0.00  1.0000
   4  -6   7     588      25                                                         640   -1.04    0.00  1.0000
   5  -6   7     551      23                                                         493   -1.28    0.00  1.0000
   6  -6   7     120      20                                                         147   -1.19    0.00  1.0000
   7  -6   7       7      22                                                          12   -0.73    0.00  1.0000
 -10  -5   7       6      18                                                           6    0.07    0.00  1.0000
  -9  -5   7     138      20                                                         141    0.15    0.00  1.0000
  -8  -5   7     464      24                                                         453    0.27    0.00  1.0000
  -7  -5   7    1206      36                                                        1236    0.43    0.00  1.0000
  -6  -5   7    2811      42                                                        2750    0.58    0.00  1.0000
  -5  -5   7    2480      42                                                        2537    0.57    0.00  1.0000
  -4  -5   7    1256      28                                                        1241    0.22    0.00  1.0000
  -3  -5   7      16       7                                                          20   -0.45    0.00  1.0000
  -2  -5   7     941      17                                                         874   -1.10    0.00  1.0000
  -1  -5   7     578      18                                                         652   -1.48    0.00  1.0000
   0  -5   7     349      14                                                         294   -1.53    0.00  1.0000
   1  -5   7       2       7                                                           0   -1.34    0.00  1.0000
   2  -5   7    1992      30                                                        1897   -1.09    0.00  1.0000
   3  -5   7     583      22                                                         626   -0.89    0.00  1.0000
   4  -5   7      27      11                                                          19   -0.82    0.00  1.0000
   5  -5   7     132      14                                                         151   -0.80    0.00  1.0000
   6  -5   7     156      18                                                         141   -0.63    0.00  1.0000
   7  -5   7       3      17                                                           4   -0.30    0.00  1.0000
   8  -5   7      12      22                                                          12   -0.06    0.00  1.0000
 -10  -4   7       0      45                                                         -12    0.06    0.00  1.0000
  -9  -4   7       0      11                                                          -9    0.09    0.00  1.0000
  -8  -4   7     176      13                                                         179    0.12    0.00  1.0000
  -7  -4   7     359      13                                                         350    0.23    0.00  1.0000
  -6  -4   7     238      11                                                         248    0.33    0.00  1.0000
  -5  -4   7     566      17                                                         553    0.28    0.00  1.0000
  -4  -4   7     566      16                                                         561   -0.12    0.00  1.0000
  -3  -4   7     249       8                                                         226   -0.75    0.00  1.0000
  -2  -4   7   10588     143                                                       10833   -1.18    0.00  1.0000
  -1  -4   7   28412     360                                                       28029   -1.14    0.00  1.0000
   0  -4   7    9316     125                                                        9456   -0.72    0.00  1.0000
   1  -4   7     884      21                                                         869   -0.25    0.00  1.0000
   2  -4   7     108       8                                                         108    0.01    0.00  1.0000
   3  -4   7    1382      24                                                        1380    0.02    0.00  1.0000
   4  -4   7    3324      44                                                        3310   -0.11    0.00  1.0000
   5  -4   7    2479      35                                                        2507   -0.28    0.00  1.0000
   6  -4   7    1753      30                                                        1722   -0.37    0.00  1.0000
   7  -4   7     298      17                                                         310   -0.34    0.00  1.0000
   8  -4   7      30      21                                                          33   -0.28    0.00  1.0000
   9  -4   7      78      29                                                          74   -0.24    0.00  1.0000
 -10  -3   7      43      26                                                          38    0.42    0.00  1.0000
  -9  -3   7       8      10                                                          10    0.40    0.00  1.0000
  -8  -3   7     142      11                                                         147    0.25    0.00  1.0000
  -7  -3   7    1302      26                                                        1291    0.14    0.00  1.0000
  -6  -3   7    6244      70                                                        6256    0.08    0.00  1.0000
  -5  -3   7    7357      84                                                        7382   -0.15    0.00  1.0000
  -4  -3   7    7905      98                                                        7786   -0.67    0.00  1.0000
  -3  -3   7     827      19                                                         905   -1.32    0.00  1.0000
  -2  -3   7    1207      26                                                        1318   -1.56    0.00  1.0000
  -1  -3   7    7069     100                                                        6895   -1.04    0.00  1.0000
   0  -3   7   34303     410                                                       34301    0.01    0.00  1.0000
   1  -3   7   23111     281                                                       23404    0.96    0.00  1.0000
   2  -3   7    3319      44                                                        3166    1.34    0.00  1.0000
   3  -3   7       1       6                                                           5    1.12    0.00  1.0000
   4  -3   7    1726      28                                                        1778    0.63    0.00  1.0000
   5  -3   7    1022      20                                                        1007    0.24    0.00  1.0000
   6  -3   7      75      10                                                          74    0.09    0.00  1.0000
   7  -3   7     147      13                                                         150    0.11    0.00  1.0000
   8  -3   7      25      14                                                          26    0.11    0.00  1.0000
   9  -3   7      13      22                                                          13    0.02    0.00  1.0000
 -10  -2   7     227      17                                                         205    0.77    0.00  1.0000
  -9  -2   7     309      22                                                         329    0.55    0.00  1.0000
  -8  -2   7       0       8                                                          -1    0.14    0.00  1.0000
  -7  -2   7      60       7                                                          64   -0.22    0.00  1.0000
  -6  -2   7     308      12                                                         290   -0.52    0.00  1.0000
  -5  -2   7       9       7                                                           4   -1.03    0.00  1.0000
  -4  -2   7      34       7                                                          61   -1.96    0.00  1.0000
  -3  -2   7    5096      67                                                        5549   -3.10    0.00  1.0000
  -2  -2   7   12742     137                                                       11911   -3.74    0.00  1.0000
  -1  -2   7    3724      50                                                        4130   -3.24    0.00  1.0000
   0  -2   7    2015      28                                                        1863   -1.72    0.00  1.0000
   1  -2   7    1756      28                                                        1757   -0.02    0.00  1.0000
   2  -2   7    1248      19                                                        1321    1.03    0.00  1.0000
   3  -2   7    2427      29                                                        2318    1.11    0.00  1.0000
   4  -2   7    4343      50                                                        4264    0.60    0.00  1.0000
   5  -2   7    3542      43                                                        3553    0.09    0.00  1.0000
   6  -2   7    1573      25                                                        1584   -0.14    0.00  1.0000
   7  -2   7     280      17                                                         276   -0.15    0.00  1.0000
   8  -2   7     792      32                                                         802   -0.18    0.00  1.0000
   9  -2   7      55      13                                                          50   -0.33    0.00  1.0000
  10  -2   7       0      17                                                         -17   -0.43    0.00  1.0000
 -10  -1   7      69      29                                                          70    0.02    0.00  1.0000
  -9  -1   7      35      15                                                          36   -0.09    0.00  1.0000
  -8  -1   7      18       7                                                          15   -0.35    0.00  1.0000
  -7  -1   7     103       7                                                          89   -0.74    0.00  1.0000
  -6  -1   7    2533      32                                                        2665   -1.29    0.00  1.0000
  -5  -1   7    4140      43                                                        3866   -2.17    0.00  1.0000
  -4  -1   7    4080      48                                                        4522   -3.37    0.00  1.0000
  -3  -1   7    3943      39                                                        3398   -4.50    0.00  1.0000
  -2  -1   7    2210      39                                                        2685   -4.82    0.00  1.0000
  -1  -1   7    2549      39                                                        2948   -3.80    0.00  1.0000
   0  -1   7   24558     307                                                       24003   -1.78    0.00  1.0000
   1  -1   7   63287    1056                                                       63186    0.20    0.00  1.0000
   2  -1   7   21582     361                                                       21947    1.24    0.00  1.0000
   3  -1   7     610      11                                                         553    1.19    0.00  1.0000
   4  -1   7     399      10                                                         376    0.59    0.00  1.0000
   5  -1   7     214       8                                                         217    0.12    0.00  1.0000
   6  -1   7    1923      25                                                        1921    0.02    0.00  1.0000
   7  -1   7    2779      34                                                        2794    0.14    0.00  1.0000
   8  -1   7      14       6                                                          12    0.25    0.00  1.0000
   9  -1   7      70      11                                                          67    0.21    0.00  1.0000
  10  -1   7     208      32                                                         210    0.08    0.00  1.0000
 -10   0   7     190      28                                                         184   -0.22    0.00  1.0000
  -9   0   7     764      35                                                         777   -0.23    0.00  1.0000
  -8   0   7     220      11                                                         210   -0.36    0.00  1.0000
  -7   0   7       6       7                                                           3   -0.72    0.00  1.0000
  -6   0   7     253      10                                                         298   -1.37    0.00  1.0000
  -5   0   7    1604      19                                                        1423   -2.33    0.00  1.0000
  -4   0   7   10108     101                                                       10798   -3.37    0.00  1.0000
  -3   0   7   14784     143                                                       13844   -3.93    0.00  1.0000
  -2   0   7    2862      38                                                        3235   -3.39    0.00  1.0000
  -1   0   7    6690      85                                                        6965   -1.66    0.00  1.0000
   0   0   7     460      10                                                         479    0.44    0.00  1.0000
   1   0   7      37       6                                                          23    1.70    0.00  1.0000
   2   0   7     312       8                                                         370    1.57    0.00  1.0000
   3   0   7    8344      95                                                        8249    0.52    0.00  1.0000
   4   0   7    3346      35                                                        3281   -0.56    0.00  1.0000
   5   0   7       3       5                                                           8   -1.09    0.00  1.0000
   6   0   7      52       7                                                          68   -1.05    0.00  1.0000
   7   0   7     190       9                                                         210   -0.69    0.00  1.0000
   8   0   7     235       9                                                         227   -0.26    0.00  1.0000
   9   0   7     554      19                                                         552    0.04    0.00  1.0000
  10   0   7      40      22                                                          42    0.12    0.00  1.0000
  11   0   7       0      29                                                          -7    0.06    0.00  1.0000
  -9   1   7      38      12                                                          40   -0.18    0.00  1.0000
  -8   1   7      56      10                                                          52   -0.28    0.00  1.0000
  -7   1   7     471      15                                                         496   -0.57    0.00  1.0000
  -6   1   7     484      13                                                         435   -1.16    0.00  1.0000
  -5   1   7     276      11                                                         350   -2.11    0.00  1.0000
  -4   1   7      19       6                                                           6   -3.23    0.00  1.0000
  -3   1   7    1970      27                                                        2327   -3.88    0.00  1.0000
  -2   1   7    3075      30                                                        2700   -3.50    0.00  1.0000
  -1   1   7    1600      24                                                        1781   -2.21    0.00  1.0000
   0   1   7    4134      54                                                        4254   -0.93    0.00  1.0000
   1   1   7    7604      82                                                        7471   -0.77    0.00  1.0000
   2   1   7    4653      55                                                        4917   -1.91    0.00  1.0000
   3   1   7   18994     194                                                       18039   -3.50    0.00  1.0000
   4   1   7   14881     173                                                       16011   -4.54    0.00  1.0000
   5   1   7     624      10                                                         414   -4.66    0.00  1.0000
   6   1   7    2303      24                                                        1929   -4.06    0.00  1.0000
   7   1   7    5104      56                                                        5565   -3.15    0.00  1.0000
   8   1   7    1062      22                                                         925   -2.17    0.00  1.0000
   9   1   7      19      13                                                          33   -1.35    0.00  1.0000
  10   1   7       1      19                                                         -16   -0.84    0.00  1.0000
  11   1   7      38      22                                                          31   -0.57    0.00  1.0000
  -9   2   7     100      14                                                          91   -0.48    0.00  1.0000
  -8   2   7     373      17                                                         402   -0.74    0.00  1.0000
  -7   2   7     610      20                                                         560   -1.03    0.00  1.0000
  -6   2   7     512      16                                                         580   -1.46    0.00  1.0000
  -5   2   7    1111      20                                                        1262   -2.19    0.00  1.0000
  -4   2   7    9779      91                                                        9163   -3.17    0.00  1.0000
  -3   2   7   25819     305                                                       27103   -3.94    0.00  1.0000
  -2   2   7   20047     179                                                       18909   -4.07    0.00  1.0000
  -1   2   7    1317      24                                                        1596   -3.68    0.00  1.0000
   0   2   7    2610      27                                                        2262   -3.55    0.00  1.0000
   1   2   7    1556      19                                                        1227   -4.42    0.00  1.0000
   2   2   7   12640     160                                                       14061   -6.15    0.00  1.0000
   3   2   7   15629     149                                                       13786   -7.60    0.00  1.0000
   4   2   7    1599      29                                                        2281   -7.77    0.00  1.0000
   5   2   7     615       8                                                         332   -6.58    0.00  1.0000
   6   2   7     712      12                                                         480   -4.76    0.00  1.0000
   7   2   7     456      13                                                         597   -3.06    0.00  1.0000
   8   2   7     405      15                                                         335   -1.83    0.00  1.0000
   9   2   7     384      19                                                         427   -1.06    0.00  1.0000
  10   2   7      41      21                                                          49   -0.66    0.00  1.0000
  11   2   7     189      31                                                         177   -0.45    0.00  1.0000
  -9   3   7      58      19                                                          51   -0.47    0.00  1.0000
  -8   3   7     673      33                                                         706   -0.63    0.00  1.0000
  -7   3   7     925      27                                                         884   -0.70    0.00  1.0000
  -6   3   7     253      12                                                         278   -0.78    0.00  1.0000
  -5   3   7       1       8                                                          -3   -1.04    0.00  1.0000
  -4   3   7      85       8                                                          61   -1.49    0.00  1.0000
  -3   3   7      64       7                                                          39   -1.77    0.00  1.0000
  -2   3   7     528      12                                                         461   -1.49    0.00  1.0000
  -1   3   7    8249      86                                                        8398   -0.82    0.00  1.0000
   0   3   7     309       9                                                         326   -0.49    0.00  1.0000
   1   3   7    5936      74                                                        5751   -1.21    0.00  1.0000
   2   3   7    1681      28                                                        1922   -2.84    0.00  1.0000
   3   3   7    1265      24                                                        1586   -4.28    0.00  1.0000
   4   3   7    4233      43                                                        3663   -4.54    0.00  1.0000
   5   3   7      11       6                                                          43   -3.55    0.00  1.0000
   6   3   7     104       7                                                          66   -2.09    0.00  1.0000
   7   3   7     351      12                                                         386   -0.91    0.00  1.0000
   8   3   7      65       8                                                          70   -0.28    0.00  1.0000
   9   3   7     563      23                                                         560   -0.06    0.00  1.0000
  10   3   7     425      35                                                         426   -0.03    0.00  1.0000
  11   3   7      42      23                                                          41   -0.06    0.00  1.0000
  -8   4   7      63      16                                                          56   -0.49    0.00  1.0000
  -7   4   7     303      16                                                         319   -0.43    0.00  1.0000
  -6   4   7     165      13                                                         157   -0.32    0.00  1.0000
  -5   4   7     420      15                                                         412   -0.19    0.00  1.0000
  -4   4   7     682      17                                                         679    0.05    0.00  1.0000
  -3   4   7     246      11                                                         267    0.65    0.00  1.0000
  -2   4   7     871      16                                                         769    1.79    0.00  1.0000
  -1   4   7   16188     186                                                       17002    3.16    0.00  1.0000
   0   4   7   15437     151                                                       14449    4.04    0.00  1.0000
   1   4   7     537      14                                                         731    3.85    0.00  1.0000
   2   4   7   14020     169                                                       14662    2.68    0.00  1.0000
   3   4   7   13831     171                                                       13531    1.28    0.00  1.0000
   4   4   7    9809     131                                                        9897    0.44    0.00  1.0000
   5   4   7     765      13                                                         748    0.32    0.00  1.0000
   6   4   7       9       6                                                          11    0.54    0.00  1.0000
   7   4   7      85       8                                                          99    0.72    0.00  1.0000
   8   4   7    1228      19                                                        1181    0.67    0.00  1.0000
   9   4   7     858      22                                                         883    0.43    0.00  1.0000
  10   4   7      25      17                                                          24    0.10    0.00  1.0000
  11   4   7       7      21                                                           8   -0.15    0.00  1.0000
  -7   5   7     275      20                                                         272    0.08    0.00  1.0000
  -6   5   7     612      23                                                         624    0.25    0.00  1.0000
  -5   5   7     942      21                                                         918    0.40    0.00  1.0000
  -4   5   7     895      19                                                         933    0.62    0.00  1.0000
  -3   5   7    1201      22                                                        1279    1.10    0.00  1.0000
  -2   5   7   11117     111                                                       10721    1.89    0.00  1.0000
  -1   5   7   12701     151                                                       13327    2.74    0.00  1.0000
   0   5   7    2303      28                                                        2010    3.15    0.00  1.0000
   1   5   7     255      19                                                         354    2.85    0.00  1.0000
   2   5   7     291      10                                                         227    2.03    0.00  1.0000
   3   5   7    1665      23                                                        1565    1.24    0.00  1.0000
   4   5   7    6183      77                                                        6330    0.92    0.00  1.0000
   5   5   7    6089      73                                                        5926    1.05    0.00  1.0000
   6   5   7      39       8                                                          27    1.28    0.00  1.0000
   7   5   7    2814      36                                                        2955    1.31    0.00  1.0000
   8   5   7     504      13                                                         459    1.04    0.00  1.0000
   9   5   7     246      11                                                         263    0.53    0.00  1.0000
  10   5   7       0      17                                                          -3    0.00    0.00  1.0000
  11   5   7     101      25                                                         107   -0.29    0.00  1.0000
  -7   6   7      31      25                                                          29    0.18    0.00  1.0000
  -6   6   7     314      20                                                         323    0.25    0.00  1.0000
  -5   6   7     200      18                                                         194    0.21    0.00  1.0000
  -4   6   7      61      12                                                          59    0.11    0.00  1.0000
  -3   6   7     690      19                                                         699    0.17    0.00  1.0000
  -2   6   7      81      10                                                          90    0.53    0.00  1.0000
  -1   6   7    1898      29                                                        1805    1.08    0.00  1.0000
   0   6   7      62      10                                                          87    1.48    0.00  1.0000
   1   6   7    1098      22                                                        1196    1.45    0.00  1.0000
   2   6   7     184      10                                                         156    1.08    0.00  1.0000
   3   6   7    2011      39                                                        1948    0.71    0.00  1.0000
   4   6   7     380      13                                                         406    0.67    0.00  1.0000
   5   6   7    1238      24                                                        1307    0.98    0.00  1.0000
   6   6   7     969      19                                                         886    1.37    0.00  1.0000
   7   6   7     311      17                                                         367    1.53    0.00  1.0000
   8   6   7     308      13                                                         359    1.37    0.00  1.0000
   9   6   7     140      10                                                         117    0.98    0.00  1.0000
  10   6   7      28      12                                                          34    0.56    0.00  1.0000
  11   6   7       4      19                                                           3    0.26    0.00  1.0000
  -6   7   7     179      27                                                         178    0.05    0.00  1.0000
  -5   7   7     853      33                                                         848   -0.08    0.00  1.0000
  -4   7   7     348      23                                                         356   -0.20    0.00  1.0000
  -3   7   7      27      13                                                          29   -0.22    0.00  1.0000
  -2   7   7     780      27                                                         777   -0.05    0.00  1.0000
  -1   7   7    1481      28                                                        1460    0.27    0.00  1.0000
   0   7   7    2694      43                                                        2758    0.61    0.00  1.0000
   1   7   7    6458      77                                                        6331    0.80    0.00  1.0000
   2   7   7    3338      49                                                        3425    0.75    0.00  1.0000
   3   7   7    1116      24                                                        1155    0.57    0.00  1.0000
   4   7   7    7791     100                                                        7699    0.52    0.00  1.0000
   5   7   7    2071      34                                                        2137    0.72    0.00  1.0000
   6   7   7     378      22                                                         339    1.03    0.00  1.0000
   7   7   7       8      10                                                          14    1.22    0.00  1.0000
   8   7   7     304      13                                                         347    1.18    0.00  1.0000
   9   7   7     341      13                                                         307    0.95    0.00  1.0000
  10   7   7     559      33                                                         588    0.62    0.00  1.0000
  11   7   7     138      22                                                         132    0.28    0.00  1.0000
  -5   8   7     247      25                                                         235   -0.40    0.00  1.0000
  -4   8   7     379      29                                                         396   -0.44    0.00  1.0000
  -3   8   7     299      20                                                         288   -0.30    0.00  1.0000
  -2   8   7       0      15                                                          -5   -0.05    0.00  1.0000
  -1   8   7     626      23                                                         614    0.24    0.00  1.0000
   0   8   7    4061      60                                                        4117    0.44    0.00  1.0000
   1   8   7    1104      28                                                        1075    0.43    0.00  1.0000
   2   8   7     408      17                                                         400    0.18    0.00  1.0000
   3   8   7    1810      43                                                        1796   -0.16    0.00  1.0000
   4   8   7    1197      26                                                        1217   -0.29    0.00  1.0000
   5   8   7     101      13                                                         100   -0.06    0.00  1.0000
   6   8   7      25      17                                                          22    0.36    0.00  1.0000
   7   8   7      45      13                                                          55    0.65    0.00  1.0000
   8   8   7     288      23                                                         312    0.69    0.00  1.0000
   9   8   7     466      18                                                         442    0.57    0.00  1.0000
  10   8   7     174      19                                                         185    0.40    0.00  1.0000
  11   8   7       1      18                                                           0    0.22    0.00  1.0000
  -4   9   7      19      26                                                          20   -0.06    0.00  1.0000
  -3   9   7      48      19                                                          48   -0.01    0.00  1.0000
  -2   9   7       6      19                                                           6    0.10    0.00  1.0000
  -1   9   7     138      19                                                         133    0.23    0.00  1.0000
   0   9   7       0      18                                                          -9    0.28    0.00  1.0000
   1   9   7     867      37                                                         875    0.14    0.00  1.0000
   2   9   7     465      22                                                         472   -0.18    0.00  1.0000
   3   9   7      16      14                                                          12   -0.52    0.00  1.0000
   4   9   7      34      18                                                          41   -0.61    0.00  1.0000
   5   9   7     111      15                                                         105   -0.32    0.00  1.0000
   6   9   7       0      15                                                         -15    0.13    0.00  1.0000
   7   9   7     141      17                                                         132    0.35    0.00  1.0000
   8   9   7      38      15                                                          41    0.24    0.00  1.0000
   9   9   7      81      15                                                          81    0.00    0.00  1.0000
  10   9   7     324      24                                                         328   -0.11    0.00  1.0000
  -2  10   7      97      22                                                          94   -0.14    0.00  1.0000
  -1  10   7     503      26                                                         499   -0.10    0.00  1.0000
   0  10   7    1518      51                                                        1519   -0.01    0.00  1.0000
   1  10   7     711      41                                                         713    0.05    0.00  1.0000
   2  10   7       0      19                                                         -19   -0.01    0.00  1.0000
   3  10   7       0      24                                                           0   -0.16    0.00  1.0000
   4  10   7     305      22                                                         297   -0.24    0.00  1.0000
   5  10   7     740      33                                                         748   -0.14    0.00  1.0000
   6  10   7     933      41                                                         934    0.02    0.00  1.0000
   7  10   7     500      26                                                         499    0.00    0.00  1.0000
   8  10   7      77      18                                                          81   -0.22    0.00  1.0000
   9  10   7     189      23                                                         177   -0.43    0.00  1.0000
   0  11   7      67      33                                                          68   -0.09    0.00  1.0000
   1  11   7     508      36                                                         498   -0.22    0.00  1.0000
   2  11   7    1037      74                                                        1061   -0.37    0.00  1.0000
   3  11   7     389      35                                                         372   -0.44    0.00  1.0000
   4  11   7     205      36                                                         196   -0.31    0.00  1.0000
   5  11   7     825      34                                                         824    0.02    0.00  1.0000
   6  11   7     186      21                                                         195    0.33    0.00  1.0000
   7  11   7      41      31                                                          36    0.40    0.00  1.0000
   8  11   7       0      21                                                         -21    0.24    0.00  1.0000
   3  12   7     345      34                                                         337    0.20    0.00  1.0000
   4  12   7     132      29                                                         140    0.32    0.00  1.0000
   5  12   7     230      37                                                         243    0.42    0.00  1.0000
  -5 -10   8     286      29                                                         282    0.14    0.00  1.0000
  -4 -10   8     122      35                                                         131    0.38    0.00  1.0000
  -3 -10   8     106      27                                                         113    0.34    0.00  1.0000
  -2 -10   8     485      32                                                         487   -0.03    0.00  1.0000
  -1 -10   8     514      43                                                         492   -0.50    0.00  1.0000
   0 -10   8     213      37                                                         234   -0.70    0.00  1.0000
  -7  -9   8     100      33                                                         105   -0.25    0.00  1.0000
  -6  -9   8       0      20                                                         -13   -0.11    0.00  1.0000
  -5  -9   8     248      22                                                         249    0.04    0.00  1.0000
  -4  -9   8     317      34                                                         312    0.14    0.00  1.0000
  -3  -9   8     209      23                                                         212    0.08    0.00  1.0000
  -2  -9   8      63      22                                                          65   -0.17    0.00  1.0000
  -1  -9   8      49      29                                                          42   -0.55    0.00  1.0000
   0  -9   8     128      32                                                         148   -0.83    0.00  1.0000
   1  -9   8       1      25                                                         -10   -0.89    0.00  1.0000
   2  -9   8      24      27                                                          17   -0.80    0.00  1.0000
   3  -9   8      46      38                                                          55   -0.61    0.00  1.0000
  -8  -8   8     312      29                                                         311   -0.03    0.00  1.0000
  -7  -8   8      82      23                                                          82   -0.04    0.00  1.0000
  -6  -8   8      96      16                                                         101   -0.27    0.00  1.0000
  -5  -8   8     500      26                                                         472   -0.64    0.00  1.0000
  -4  -8   8     831      50                                                         884   -0.92    0.00  1.0000
  -3  -8   8      21      17                                                          13   -1.01    0.00  1.0000
  -2  -8   8     342      21                                                         306   -1.01    0.00  1.0000
  -1  -8   8    1036      36                                                        1106   -1.07    0.00  1.0000
   0  -8   8    2444      49                                                        2332   -1.15    0.00  1.0000
   1  -8   8    1199      43                                                        1278   -1.12    0.00  1.0000
   2  -8   8       1      18                                                          -4   -0.93    0.00  1.0000
   3  -8   8     532      24                                                         506   -0.59    0.00  1.0000
   4  -8   8    1042      46                                                        1052   -0.15    0.00  1.0000
  -9  -7   8      79      29                                                          84   -0.29    0.00  1.0000
  -8  -7   8       0      20                                                          -4   -0.24    0.00  1.0000
  -7  -7   8      51      26                                                          49   -0.20    0.00  1.0000
  -6  -7   8     373      24                                                         386   -0.34    0.00  1.0000
  -5  -7   8     380      19                                                         357   -0.60    0.00  1.0000
  -4  -7   8     428      19                                                         459   -0.73    0.00  1.0000
  -3  -7   8      20      14                                                          15   -0.70    0.00  1.0000
  -2  -7   8     909      25                                                         873   -0.60    0.00  1.0000
  -1  -7   8    3865      58                                                        3935   -0.57    0.00  1.0000
   0  -7   8    5234      84                                                        5151   -0.58    0.00  1.0000
   1  -7   8     972      32                                                        1006   -0.54    0.00  1.0000
   2  -7   8     209      17                                                         197   -0.42    0.00  1.0000
   3  -7   8       0      15                                                         -14   -0.16    0.00  1.0000
   4  -7   8     195      21                                                         188    0.26    0.00  1.0000
   5  -7   8     473      28                                                         500    0.61    0.00  1.0000
   6  -7   8     335      39                                                         311    0.66    0.00  1.0000
  -9  -6   8      34      21                                                          30   -0.32    0.00  1.0000
  -8  -6   8     174      19                                                         185   -0.43    0.00  1.0000
  -7  -6   8     129      16                                                         117   -0.53    0.00  1.0000
  -6  -6   8       9      14                                                          12   -0.68    0.00  1.0000
  -5  -6   8      92      15                                                          79   -0.77    0.00  1.0000
  -4  -6   8     288      15                                                         310   -0.64    0.00  1.0000
  -3  -6   8     681      22                                                         698   -0.32    0.00  1.0000
  -2  -6   8    1778      32                                                        1778    0.01    0.00  1.0000
  -1  -6   8    1241      25                                                        1224    0.24    0.00  1.0000
   0  -6   8      30      11                                                          26    0.36    0.00  1.0000
   1  -6   8     297      18                                                         311    0.40    0.00  1.0000
   2  -6   8       0      11                                                         -11    0.45    0.00  1.0000
   3  -6   8     141      16                                                         128    0.58    0.00  1.0000
   4  -6   8     518      38                                                         557    0.83    0.00  1.0000
   5  -6   8     762      32                                                         707    1.02    0.00  1.0000
   6  -6   8     862      34                                                         913    0.85    0.00  1.0000
   7  -6   8     319      27                                                         304    0.41    0.00  1.0000
  -9  -5   8      91      18                                                          87   -0.22    0.00  1.0000
  -8  -5   8      67      14                                                          71   -0.29    0.00  1.0000
  -7  -5   8     577      25                                                         558   -0.40    0.00  1.0000
  -6  -5   8     628      22                                                         655   -0.54    0.00  1.0000
  -5  -5   8     245      15                                                         263   -0.56    0.00  1.0000
  -4  -5   8    2310      35                                                        2287   -0.24    0.00  1.0000
  -3  -5   8    2926      49                                                        2890    0.34    0.00  1.0000
  -2  -5   8     143      12                                                         164    0.88    0.00  1.0000
  -1  -5   8    2162      35                                                        2272    1.18    0.00  1.0000
   0  -5   8    4826      62                                                        4658    1.22    0.00  1.0000
   1  -5   8    6167      83                                                        6343    1.11    0.00  1.0000
   2  -5   8    3775      55                                                        3657    0.96    0.00  1.0000
   3  -5   8    1383      30                                                        1447    0.85    0.00  1.0000
   4  -5   8     176      15                                                         197    0.78    0.00  1.0000
   5  -5   8    2752      39                                                        2681    0.69    0.00  1.0000
   6  -5   8    2104      43                                                        2144    0.44    0.00  1.0000
   7  -5   8    1071      33                                                        1063    0.12    0.00  1.0000
   8  -5   8     271      25                                                         270   -0.04    0.00  1.0000
 -10  -4   8       0      24                                                         -18   -0.12    0.00  1.0000
  -9  -4   8      72      13                                                          69   -0.14    0.00  1.0000
  -8  -4   8     141      13                                                         145   -0.14    0.00  1.0000
  -7  -4   8     118      11                                                         114   -0.20    0.00  1.0000
  -6  -4   8     830      21                                                         816   -0.25    0.00  1.0000
  -5  -4   8    5631      71                                                        5651   -0.14    0.00  1.0000
  -4  -4   8    5374      77                                                        5416    0.28    0.00  1.0000
  -3  -4   8    1104      18                                                        1048    0.85    0.00  1.0000
  -2  -4   8     377      16                                                         423    1.15    0.00  1.0000
  -1  -4   8     308      14                                                         273    1.02    0.00  1.0000
   0  -4   8      55       7                                                          46    0.67    0.00  1.0000
   1  -4   8    5091      72                                                        5144    0.37    0.00  1.0000
   2  -4   8   12185     170                                                       12122    0.28    0.00  1.0000
   3  -4   8    1759      32                                                        1788    0.34    0.00  1.0000
   4  -4   8     218      12                                                         206    0.42    0.00  1.0000
   5  -4   8       0      10                                                          -4    0.46    0.00  1.0000
   6  -4   8      16      12                                                          20    0.42    0.00  1.0000
   7  -4   8       0      14                                                         -13    0.32    0.00  1.0000
   8  -4   8       0      20                                                          -7    0.27    0.00  1.0000
 -10  -3   8     138      30                                                         145   -0.31    0.00  1.0000
  -9  -3   8     123      12                                                         119   -0.18    0.00  1.0000
  -8  -3   8      13      11                                                          13    0.02    0.00  1.0000
  -7  -3   8     182      12                                                         178    0.15    0.00  1.0000
  -6  -3   8     516      16                                                         528    0.26    0.00  1.0000
  -5  -3   8      96       9                                                          86    0.53    0.00  1.0000
  -4  -3   8      30       7                                                          43    1.08    0.00  1.0000
  -3  -3   8      48       8                                                          71    1.66    0.00  1.0000
  -2  -3   8      21       8                                                          36    1.78    0.00  1.0000
  -1  -3   8     185       9                                                         153    1.22    0.00  1.0000
   0  -3   8    1329      22                                                        1307    0.30    0.00  1.0000
   1  -3   8    2572      37                                                        2616   -0.43    0.00  1.0000
   2  -3   8   12932     148                                                       12783   -0.66    0.00  1.0000
   3  -3   8    5737      75                                                        5801   -0.43    0.00  1.0000
   4  -3   8     207      11                                                         205   -0.08    0.00  1.0000
   5  -3   8    1280      23                                                        1288    0.11    0.00  1.0000
   6  -3   8    2910      39                                                        2902    0.08    0.00  1.0000
   7  -3   8    1860      33                                                        1854   -0.07    0.00  1.0000
   8  -3   8     764      27                                                         771   -0.12    0.00  1.0000
   9  -3   8     243      18                                                         242   -0.04    0.00  1.0000
 -10  -2   8      50      27                                                          57   -0.50    0.00  1.0000
  -9  -2   8      11      16                                                          12   -0.18    0.00  1.0000
  -8  -2   8     409      19                                                         421    0.30    0.00  1.0000
  -7  -2   8     184      12                                                         166    0.69    0.00  1.0000
  -6  -2   8       1       8                                                          -2    0.98    0.00  1.0000
  -5  -2   8     983      19                                                        1072    1.40    0.00  1.0000
  -4  -2   8    1412      21                                                        1260    2.08    0.00  1.0000
  -3  -2   8    7623      96                                                        8121    2.80    0.00  1.0000
  -2  -2   8   28627     331                                                       27624    2.99    0.00  1.0000
  -1  -2   8   15002     200                                                       15567    2.28    0.00  1.0000
   0  -2   8      21       7                                                          27    0.96    0.00  1.0000
   1  -2   8   14071     184                                                       14135   -0.27    0.00  1.0000
   2  -2   8   11857     142                                                       11675   -0.84    0.00  1.0000
   3  -2   8   16020     175                                                       16189   -0.66    0.00  1.0000
   4  -2   8    7230      81                                                        7202   -0.16    0.00  1.0000
   5  -2   8    1835      26                                                        1819    0.19    0.00  1.0000
   6  -2   8     438      15                                                         427    0.26    0.00  1.0000
   7  -2   8    2054      33                                                        2071    0.19    0.00  1.0000
   8  -2   8    1569      29                                                        1553    0.21    0.00  1.0000
   9  -2   8     406      19                                                         420    0.36    0.00  1.0000
  10  -2   8       0      18                                                          -2    0.44    0.00  1.0000
 -10  -1   8      16      29                                                          15   -0.07    0.00  1.0000
  -9  -1   8     235      17                                                         233    0.08    0.00  1.0000
  -8  -1   8     341      13                                                         356    0.41    0.00  1.0000
  -7  -1   8     742      17                                                         697    0.83    0.00  1.0000
  -6  -1   8     467      13                                                         526    1.32    0.00  1.0000
  -5  -1   8     238       8                                                         181    1.95    0.00  1.0000
  -4  -1   8    3626      37                                                        3314    2.65    0.00  1.0000
  -3  -1   8   13439     179                                                       14151    3.03    0.00  1.0000
  -2  -1   8    6643      78                                                        6218    2.65    0.00  1.0000
  -1  -1   8    2380      34                                                        2516    1.37    0.00  1.0000
   0  -1   8    4988      63                                                        5023   -0.25    0.00  1.0000
   1  -1   8   10756     137                                                       10473   -1.37    0.00  1.0000
   2  -1   8    5802      76                                                        6040   -1.55    0.00  1.0000
   3  -1   8     464      12                                                         507   -0.98    0.00  1.0000
   4  -1   8    1671      23                                                        1649   -0.28    0.00  1.0000
   5  -1   8     127       7                                                         124    0.11    0.00  1.0000
   6  -1   8       0       6                                                          -2    0.15    0.00  1.0000
   7  -1   8     297       9                                                         295    0.04    0.00  1.0000
   8  -1   8     733      20                                                         730   -0.06    0.00  1.0000
   9  -1   8     452      23                                                         455   -0.06    0.00  1.0000
  10  -1   8      73      14                                                          72   -0.05    0.00  1.0000
  -9   0   8      53      13                                                          53   -0.02    0.00  1.0000
  -8   0   8      10       9                                                          10    0.17    0.00  1.0000
  -7   0   8     181      10                                                         167    0.52    0.00  1.0000
  -6   0   8      61       8                                                          78    1.03    0.00  1.0000
  -5   0   8     496      13                                                         574    1.70    0.00  1.0000
  -4   0   8       7       5                                                          24    2.31    0.00  1.0000
  -3   0   8    3580      40                                                        3303    2.36    0.00  1.0000
  -2   0   8    5705      66                                                        5932    1.49    0.00  1.0000
  -1   0   8    2307      36                                                        2318   -0.11    0.00  1.0000
   0   0   8     489      12                                                         559   -1.56    0.00  1.0000
   1   0   8    1942      24                                                        1774   -1.95    0.00  1.0000
   2   0   8    6567      84                                                        6756   -1.15    0.00  1.0000
   3   0   8   18571     211                                                       18614    0.16    0.00  1.0000
   4   0   8   14430     162                                                       14147    1.18    0.00  1.0000
   5   0   8    8070      82                                                        8357    1.58    0.00  1.0000
   6   0   8      45       9                                                          68    1.49    0.00  1.0000
   7   0   8     666      16                                                         608    1.16    0.00  1.0000
   8   0   8    1483      22                                                        1541    0.74    0.00  1.0000
   9   0   8    1112      27                                                        1087    0.38    0.00  1.0000
  10   0   8     511      25                                                         519    0.17    0.00  1.0000
  11   0   8      54      24                                                          53    0.08    0.00  1.0000
  -9   1   8      25      12                                                          25   -0.07    0.00  1.0000
  -8   1   8      85      12                                                          84    0.07    0.00  1.0000
  -7   1   8    1282      23                                                        1309    0.37    0.00  1.0000
  -6   1   8    3791      40                                                        3689    0.83    0.00  1.0000
  -5   1   8    1444      21                                                        1563    1.53    0.00  1.0000
  -4   1   8     202      10                                                         272    2.33    0.00  1.0000
  -3   1   8    6488      69                                                        6051    2.76    0.00  1.0000
  -2   1   8    8789     108                                                        9257    2.46    0.00  1.0000
  -1   1   8   19312     193                                                       18855    1.65    0.00  1.0000
   0   1   8   30453     368                                                       30861    1.16    0.00  1.0000
   1   1   8   10446     110                                                       10093    1.74    0.00  1.0000
   2   1   8    2777      30                                                        2446    3.23    0.00  1.0000
   3   1   8   32239     362                                                       33958    4.72    0.00  1.0000
   4   1   8    7613      79                                                        6702    5.39    0.00  1.0000
   5   1   8    1616      26                                                        2051    5.09    0.00  1.0000
   6   1   8    1404      17                                                        1107    4.20    0.00  1.0000
   7   1   8     258      11                                                         367    3.13    0.00  1.0000
   8   1   8       9       7                                                           2    2.13    0.00  1.0000
   9   1   8     135       9                                                         105    1.35    0.00  1.0000
  10   1   8      86      20                                                         103    0.86    0.00  1.0000
  11   1   8      33      19                                                          40    0.55    0.00  1.0000
  -9   2   8      23      16                                                          27    0.38    0.00  1.0000
  -8   2   8     210      14                                                         192    0.65    0.00  1.0000
  -7   2   8     716      20                                                         768    0.96    0.00  1.0000
  -6   2   8     507      14                                                         450    1.32    0.00  1.0000
  -5   2   8     228      11                                                         287    1.84    0.00  1.0000
  -4   2   8    1368      19                                                        1189    2.51    0.00  1.0000
  -3   2   8    4179      50                                                        4579    3.02    0.00  1.0000
  -2   2   8     987      17                                                        1197    3.18    0.00  1.0000
  -1   2   8   10316     102                                                        9673    3.22    0.00  1.0000
   0   2   8   26803     286                                                       28048    3.75    0.00  1.0000
   1   2   8    2431      25                                                        1946    5.17    0.00  1.0000
   2   2   8    1856      31                                                        2513    7.02    0.00  1.0000
   3   2   8    2592      26                                                        1830    8.19    0.00  1.0000
   4   2   8    4572      62                                                        5702    7.91    0.00  1.0000
   5   2   8    1944      20                                                        1424    6.35    0.00  1.0000
   6   2   8     910      20                                                        1188    4.30    0.00  1.0000
   7   2   8      30       7                                                          11    2.49    0.00  1.0000
   8   2   8      11       8                                                           4    1.21    0.00  1.0000
   9   2   8     415      20                                                         434    0.46    0.00  1.0000
  10   2   8     585      49                                                         578    0.14    0.00  1.0000
  11   2   8     270      28                                                         272    0.04    0.00  1.0000
  -8   3   8       2      14                                                           0    0.63    0.00  1.0000
  -7   3   8     205      13                                                         187    0.63    0.00  1.0000
  -6   3   8     687      24                                                         722    0.66    0.00  1.0000
  -5   3   8     215      11                                                         192    0.80    0.00  1.0000
  -4   3   8      69       8                                                          87    1.03    0.00  1.0000
  -3   3   8       1       7                                                          -3    1.08    0.00  1.0000
  -2   3   8    5205      58                                                        5094    0.78    0.00  1.0000
  -1   3   8   37884     371                                                       38050    0.43    0.00  1.0000
   0   3   8   43810     488                                                       43538    0.65    0.00  1.0000
   1   3   8    7546      88                                                        7861    1.80    0.00  1.0000
   2   3   8    1240      20                                                        1492    3.41    0.00  1.0000
   3   3   8    5607      57                                                        4955    4.49    0.00  1.0000
   4   3   8    9706     111                                                       10581    4.33    0.00  1.0000
   5   3   8    6047      64                                                        5565    3.17    0.00  1.0000
   6   3   8   10559     110                                                       10913    1.71    0.00  1.0000
   7   3   8    3381      38                                                        3318    0.54    0.00  1.0000
   8   3   8      16       7                                                          14   -0.17    0.00  1.0000
   9   3   8     394      19                                                         374   -0.50    0.00  1.0000
  10   3   8     484      33                                                         508   -0.53    0.00  1.0000
  11   3   8      70      22                                                          64   -0.38    0.00  1.0000
  -8   4   8      31      20                                                          38    0.56    0.00  1.0000
  -7   4   8       0      13                                                          -7    0.48    0.00  1.0000
  -6   4   8     492      17                                                         507    0.35    0.00  1.0000
  -5   4   8    2899      36                                                        2875    0.22    0.00  1.0000
  -4   4   8    8756      89                                                        8750   -0.03    0.00  1.0000
  -3   4   8    2248      30                                                        2309   -0.64    0.00  1.0000
  -2   4   8     425      15                                                         496   -1.66    0.00  1.0000
  -1   4   8    3423      38                                                        3118   -2.67    0.00  1.0000
   0   4   8    8058      97                                                        8608   -3.01    0.00  1.0000
   1   4   8   12778     143                                                       12248   -2.37    0.00  1.0000
   2   4   8   11901     201                                                       12150   -1.14    0.00  1.0000
   3   4   8    6313      72                                                        6295   -0.12    0.00  1.0000
   4   4   8       5       6                                                           4    0.16    0.00  1.0000
   5   4   8    5708      66                                                        5729   -0.14    0.00  1.0000
   6   4   8     729      15                                                         699   -0.56    0.00  1.0000
   7   4   8     109       7                                                          93   -0.81    0.00  1.0000
   8   4   8     467      15                                                         504   -0.84    0.00  1.0000
   9   4   8     150      11                                                         134   -0.68    0.00  1.0000
  10   4   8      16      16                                                          13   -0.40    0.00  1.0000
  11   4   8      21      34                                                          22   -0.13    0.00  1.0000
  -7   5   8      22      17                                                          22   -0.04    0.00  1.0000
  -6   5   8     188      15                                                         182   -0.22    0.00  1.0000
  -5   5   8     201      13                                                         211   -0.34    0.00  1.0000
  -4   5   8       0       9                                                          -9   -0.44    0.00  1.0000
  -3   5   8      11       9                                                           7   -0.71    0.00  1.0000
  -2   5   8     666      16                                                         602   -1.28    0.00  1.0000
  -1   5   8    3202      45                                                        3417   -1.88    0.00  1.0000
   0   5   8    3380      43                                                        3148   -2.03    0.00  1.0000
   1   5   8     116      10                                                         151   -1.55    0.00  1.0000
   2   5   8      82       8                                                          68   -0.76    0.00  1.0000
   3   5   8    2554      32                                                        2580   -0.26    0.00  1.0000
   4   5   8     379      13                                                         393   -0.35    0.00  1.0000
   5   5   8    5881      71                                                        5757   -0.82    0.00  1.0000
   6   5   8    7421      84                                                        7632   -1.22    0.00  1.0000
   7   5   8    1760      25                                                        1654   -1.28    0.00  1.0000
   8   5   8       6       7                                                           8   -1.01    0.00  1.0000
   9   5   8      69       8                                                          60   -0.56    0.00  1.0000
  10   5   8      21      10                                                          20   -0.15    0.00  1.0000
[truncated: 437,092 more chars]
