# Supplementary material for: Structure-reactivity analysis of novel hypervalent iodine reagents in S-vinylation of thiols
Source: Front Chem. 2024 Feb 29;12:1376948. doi: 10.3389/fchem.2024.1376948 (PMC10937425; doi:10.3389/fchem.2024.1376948)
Supplement: Supplementary file 2 [file DataSheet1.ZIP › CIF files/3b.cif]

 
data_6
 
_audit_creation_method            'SHELXL-2014/7'
_shelx_SHELXL_version_number      '2014/7'
_chemical_name_systematic         ?
_chemical_name_common             ?
_chemical_melting_point           ?
_chemical_formula_moiety          ?
_chemical_formula_sum
 'C25 H24 Cl4 I N O3 S' 
_chemical_formula_weight          687.21

loop_
 _atom_type_symbol
 _atom_type_description
 _atom_type_scat_dispersion_real
 _atom_type_scat_dispersion_imag
 _atom_type_scat_source
 'C'  'C'   0.0033   0.0016
 'International Tables Vol C Tables 4.2.6.8 and 6.1.1.4'
 'H'  'H'   0.0000   0.0000
 'International Tables Vol C Tables 4.2.6.8 and 6.1.1.4'
 'N'  'N'   0.0061   0.0033
 'International Tables Vol C Tables 4.2.6.8 and 6.1.1.4'
 'O'  'O'   0.0106   0.0060
 'International Tables Vol C Tables 4.2.6.8 and 6.1.1.4'
 'S'  'S'   0.1246   0.1234
 'International Tables Vol C Tables 4.2.6.8 and 6.1.1.4'
 'I'  'I'  -0.4742   1.8119
 'International Tables Vol C Tables 4.2.6.8 and 6.1.1.4'
 'Cl'  'Cl'   0.1484   0.1585
 'International Tables Vol C Tables 4.2.6.8 and 6.1.1.4'
 
_space_group_crystal_system       monoclinic
_space_group_IT_number            14
_space_group_name_H-M_alt         'P 21/c'
_space_group_name_Hall            '-P 2ybc'
 
_shelx_space_group_comment
;
The symmetry employed for this shelxl refinement is uniquely defined
by the following loop, which should always be used as a source of
symmetry information in preference to the above space-group names.
They are only intended as comments.
;
 
loop_
 _space_group_symop_operation_xyz
 'x, y, z'
 '-x, y+1/2, -z+1/2'
 '-x, -y, -z'
 'x, -y-1/2, z-1/2'
 
_cell_length_a                    13.5899(15)
_cell_length_b                    18.285(2)
_cell_length_c                    12.6827(14)
_cell_angle_alpha                 90
_cell_angle_beta                  115.502(3)
_cell_angle_gamma                 90
_cell_volume                      2844.5(5)
_cell_formula_units_Z             4
_cell_measurement_temperature     296(2)
_cell_measurement_reflns_used     9891
_cell_measurement_theta_min       2.78
_cell_measurement_theta_max       25.11
 
_exptl_crystal_description        rod
_exptl_crystal_colour             ?
_exptl_crystal_density_meas       ?
_exptl_crystal_density_method     ?
_exptl_crystal_density_diffrn     1.605          
_exptl_crystal_F_000              1368
_exptl_transmission_factor_min    ?
_exptl_transmission_factor_max    ?
_exptl_crystal_size_max           ?
_exptl_crystal_size_mid           ?
_exptl_crystal_size_min           ?
_exptl_absorpt_coefficient_mu     1.602
_shelx_estimated_absorpt_T_min    ?
_shelx_estimated_absorpt_T_max    ?
_exptl_absorpt_correction_type    'multi-scan'
_exptl_absorpt_correction_T_min   0.6101  
_exptl_absorpt_correction_T_max   0.7457
_exptl_absorpt_process_details    ?
_exptl_absorpt_special_details    ?
_diffrn_ambient_temperature       296(2)
_diffrn_radiation_wavelength      0.71073
_diffrn_radiation_type            MoK\a
_diffrn_source                    ?
_diffrn_measurement_device_type   'Bruker APEX-II CCD'
_diffrn_measurement_method        '\f and \w scans'
_diffrn_detector_area_resol_mean  ?
_diffrn_reflns_number             60712
_diffrn_reflns_av_unetI/netI      0.1107
_diffrn_reflns_av_R_equivalents   0.2089
_diffrn_reflns_limit_h_min        -18
_diffrn_reflns_limit_h_max        18
_diffrn_reflns_limit_k_min        -24
_diffrn_reflns_limit_k_max        24
_diffrn_reflns_limit_l_min        -16
_diffrn_reflns_limit_l_max        16
_diffrn_reflns_theta_min          2.779
_diffrn_reflns_theta_max          28.370
_diffrn_reflns_theta_full         25.242
_diffrn_measured_fraction_theta_max   0.994
_diffrn_measured_fraction_theta_full  0.997
_diffrn_reflns_Laue_measured_fraction_max    0.994
_diffrn_reflns_Laue_measured_fraction_full   0.997
_diffrn_reflns_point_group_measured_fraction_max   0.994
_diffrn_reflns_point_group_measured_fraction_full  0.997
_reflns_number_total              7083
_reflns_number_gt                 4009
_reflns_threshold_expression      'I > 2\s(I)'
_reflns_Friedel_coverage          0.000
_reflns_Friedel_fraction_max      .
_reflns_Friedel_fraction_full     .
 
_reflns_special_details
;
 Reflections were merged by SHELXL according to the crystal
 class for the calculation of statistics and refinement.
 
 _reflns_Friedel_fraction is defined as the number of unique
 Friedel pairs measured divided by the number that would be
 possible theoretically, ignoring centric projections and
 systematic absences.
;
 
_computing_data_collection        'Bruker APEX2'
_computing_cell_refinement        'Bruker SAINT'
_computing_data_reduction         'Bruker SAINT'
_computing_structure_solution     'SHELXS-97 (Sheldrick 2008)'
_computing_structure_refinement   'SHELXL-2014 (Sheldrick 2014)'
_computing_molecular_graphics     'Bruker SHELXTL'
_computing_publication_material   'Bruker SHELXTL'
_refine_special_details           ?
_refine_ls_structure_factor_coef  Fsqd
_refine_ls_matrix_type            full
_refine_ls_weighting_scheme       calc
_refine_ls_weighting_details
'w=1/[\s^2^(Fo^2^)+(0.0302P)^2^+25.5023P] where P=(Fo^2^+2Fc^2^)/3'
_atom_sites_solution_primary      ?
_atom_sites_solution_secondary    ?
_atom_sites_solution_hydrogens    geom
_refine_ls_hydrogen_treatment     constr
_refine_ls_extinction_method      none
_refine_ls_extinction_coef        .
_refine_ls_number_reflns          7083
_refine_ls_number_parameters      318
_refine_ls_number_restraints      0
_refine_ls_R_factor_all           0.1530
_refine_ls_R_factor_gt            0.0802
_refine_ls_wR_factor_ref          0.1855
_refine_ls_wR_factor_gt           0.1659
_refine_ls_goodness_of_fit_ref    1.112
_refine_ls_restrained_S_all       1.112
_refine_ls_shift/su_max           0.000
_refine_ls_shift/su_mean          0.000
 
loop_
 _atom_site_label
 _atom_site_type_symbol
 _atom_site_fract_x
 _atom_site_fract_y
 _atom_site_fract_z
 _atom_site_U_iso_or_equiv
 _atom_site_adp_type
 _atom_site_occupancy
 _atom_site_site_symmetry_order  
 _atom_site_calc_flag
 _atom_site_refinement_flags_posn
 _atom_site_refinement_flags_adp
 _atom_site_refinement_flags_occupancy
 _atom_site_disorder_assembly
 _atom_site_disorder_group
I1 I 0.50973(5) 0.29763(3) 0.19594(5) 0.04200(18) Uani 1 1 d . . . . .
Cl1 Cl 0.0110(6) 0.5485(4) 0.2804(6) 0.200(3) Uani 1 1 d . . . . .
C1 C 1.0737(9) 0.4121(7) 0.0807(12) 0.084(4) Uani 1 1 d . . . . .
H1A H 1.1372 0.3815 0.1068 0.126 Uiso 1 1 calc R U . . .
H1B H 1.0870 0.4521 0.1341 0.126 Uiso 1 1 calc R U . . .
H1C H 1.0578 0.4307 0.0043 0.126 Uiso 1 1 calc R U . . .
C16 C 0.4152(8) 0.3212(6) 0.2858(8) 0.052(2) Uani 1 1 d . . . . .
H16 H 0.4261 0.3646 0.3277 0.062 Uiso 1 1 calc R U . . .
C17 C 0.3418(7) 0.2752(5) 0.2828(9) 0.050(2) Uani 1 1 d . . . . .
H17 H 0.3288 0.2356 0.2327 0.060 Uiso 1 1 calc R U . . .
C15 C 0.2730(9) 0.5313(6) -0.2136(10) 0.070(3) Uani 1 1 d . . . . .
H15A H 0.3264 0.5622 -0.2216 0.105 Uiso 1 1 calc R U . . .
H15B H 0.2244 0.5606 -0.1942 0.105 Uiso 1 1 calc R U . . .
H15C H 0.2322 0.5062 -0.2858 0.105 Uiso 1 1 calc R U . . .
S1 S 0.69345(17) 0.23377(12) 0.06721(17) 0.0376(5) Uani 1 1 d . . . . .
Cl4 Cl 0.7011(3) 0.01898(18) 0.2109(3) 0.0858(10) Uani 1 1 d . . . . .
Cl3 Cl 0.4678(3) 0.00816(18) 0.1275(3) 0.0771(8) Uani 1 1 d . . . . .
O1 O 0.6607(5) 0.1834(3) -0.0290(5) 0.0480(15) Uani 1 1 d . . . . .
O2 O 0.7279(5) 0.2029(4) 0.1820(5) 0.0501(15) Uani 1 1 d . . . . .
Cl2 Cl 0.0575(7) 0.6088(5) 0.5018(6) 0.209(3) Uani 1 1 d . . . . .
O3 O 0.5616(5) 0.3321(3) -0.1315(5) 0.0421(14) Uani 1 1 d . . . . .
C24 C 0.1022(16) 0.5845(15) 0.405(2) 0.224(15) Uani 1 1 d . . . . .
H24A H 0.1604 0.5492 0.4413 0.269 Uiso 1 1 calc R U . . .
H24B H 0.1337 0.6272 0.3859 0.269 Uiso 1 1 calc R U . . .
C9 C 0.4612(6) 0.3790(4) -0.0322(6) 0.0312(17) Uani 1 1 d . . . . .
N1 N 0.5980(5) 0.2907(4) 0.0537(6) 0.0387(16) Uani 1 1 d . . . . .
C2 C 0.9771(8) 0.3675(6) 0.0759(10) 0.057(3) Uani 1 1 d . . . . .
C4 C 0.8092(7) 0.3040(6) -0.0341(7) 0.048(2) Uani 1 1 d . . . . .
H4 H 0.7554 0.2886 -0.1056 0.057 Uiso 1 1 calc R U . . .
C25 C 0.5802(9) 0.0677(6) 0.1662(11) 0.071(3) Uani 1 1 d . . . . .
H25A H 0.5705 0.0979 0.0996 0.085 Uiso 1 1 calc R U . . .
H25B H 0.5840 0.0996 0.2289 0.085 Uiso 1 1 calc R U . . .
C11 C 0.3300(7) 0.4756(5) -0.1168(8) 0.049(2) Uani 1 1 d . . . . .
C3 C 0.8972(7) 0.3454(6) -0.0288(9) 0.055(3) Uani 1 1 d . . . . .
H3 H 0.9017 0.3582 -0.0976 0.066 Uiso 1 1 calc R U . . .
C12 C 0.3041(8) 0.4713(5) -0.0211(9) 0.053(2) Uani 1 1 d . . . . .
H12 H 0.2524 0.5029 -0.0170 0.064 Uiso 1 1 calc R U . . .
C5 C 0.8033(6) 0.2861(4) 0.0689(7) 0.0364(19) Uani 1 1 d . . . . .
C6 C 0.8830(7) 0.3106(5) 0.1753(7) 0.047(2) Uani 1 1 d . . . . .
H6 H 0.8779 0.2997 0.2444 0.057 Uiso 1 1 calc R U . . .
C14 C 0.4318(6) 0.3747(5) 0.0602(7) 0.0361(18) Uani 1 1 d . . . . .
C7 C 0.9685(8) 0.3506(6) 0.1779(8) 0.055(3) Uani 1 1 d . . . . .
H7 H 1.0219 0.3667 0.2492 0.066 Uiso 1 1 calc R U . . .
C13 C 0.3539(7) 0.4212(5) 0.0663(8) 0.047(2) Uani 1 1 d . . . . .
H13 H 0.3356 0.4185 0.1289 0.056 Uiso 1 1 calc R U . . .
C8 C 0.5466(6) 0.3294(5) -0.0413(6) 0.0321(17) Uani 1 1 d . . . . .
C10 C 0.4064(6) 0.4286(5) -0.1198(7) 0.0380(19) Uani 1 1 d . . . . .
H10 H 0.4224 0.4301 -0.1840 0.046 Uiso 1 1 calc R U . . .
C20 C 0.2243(12) 0.3349(9) 0.4900(11) 0.095(4) Uani 1 1 d . . . . .
H20 H 0.2299 0.3729 0.5411 0.114 Uiso 1 1 calc R U . . .
C18 C 0.2760(7) 0.2788(6) 0.3503(9) 0.054(3) Uani 1 1 d . . . . .
C21 C 0.1539(11) 0.2790(10) 0.4747(13) 0.094(5) Uani 1 1 d . . . . .
H21 H 0.1139 0.2774 0.5185 0.113 Uiso 1 1 calc R U . . .
C19 C 0.2880(9) 0.3350(7) 0.4287(9) 0.070(3) Uani 1 1 d . . . . .
H19 H 0.3381 0.3723 0.4400 0.084 Uiso 1 1 calc R U . . .
C22 C 0.1414(11) 0.2264(9) 0.3978(14) 0.094(5) Uani 1 1 d . . . . .
H22 H 0.0897 0.1900 0.3853 0.113 Uiso 1 1 calc R U . . .
C23 C 0.2034(9) 0.2247(7) 0.3365(11) 0.075(4) Uani 1 1 d . . . . .
H23 H 0.1956 0.1863 0.2853 0.090 Uiso 1 1 calc R U . . .
 
loop_
 _atom_site_aniso_label
 _atom_site_aniso_U_11
 _atom_site_aniso_U_22
 _atom_site_aniso_U_33
 _atom_site_aniso_U_23
 _atom_site_aniso_U_13
 _atom_site_aniso_U_12
I1 0.0375(3) 0.0605(4) 0.0336(3) 0.0069(3) 0.0206(2) 0.0053(3)
Cl1 0.188(6) 0.256(8) 0.179(6) -0.079(6) 0.102(5) -0.098(6)
C1 0.058(7) 0.092(9) 0.110(10) -0.015(8) 0.044(7) -0.019(7)
C16 0.056(6) 0.064(7) 0.051(5) 0.004(5) 0.037(5) 0.004(5)
C17 0.042(5) 0.053(6) 0.060(6) 0.011(5) 0.027(5) 0.006(4)
C15 0.072(7) 0.057(7) 0.084(8) 0.022(6) 0.037(6) 0.021(6)
S1 0.0339(11) 0.0479(12) 0.0316(10) 0.0059(9) 0.0146(9) 0.0071(9)
Cl4 0.073(2) 0.078(2) 0.109(3) 0.0218(19) 0.0417(19) 0.0085(16)
Cl3 0.0755(19) 0.090(2) 0.0724(18) -0.0082(16) 0.0383(16) -0.0031(16)
O1 0.045(3) 0.052(4) 0.047(4) -0.004(3) 0.020(3) 0.005(3)
O2 0.051(4) 0.061(4) 0.039(3) 0.019(3) 0.019(3) 0.014(3)
Cl2 0.233(8) 0.242(8) 0.186(6) -0.033(6) 0.121(6) -0.002(7)
O3 0.047(3) 0.052(4) 0.036(3) 0.008(3) 0.027(3) 0.012(3)
C24 0.135(17) 0.34(3) 0.25(3) -0.22(3) 0.137(19) -0.14(2)
C9 0.026(4) 0.041(5) 0.027(4) -0.004(3) 0.012(3) -0.002(3)
N1 0.033(3) 0.054(5) 0.035(4) 0.012(3) 0.021(3) 0.012(3)
C2 0.037(5) 0.061(7) 0.072(7) -0.004(5) 0.021(5) 0.000(5)
C4 0.032(4) 0.073(6) 0.037(4) -0.002(5) 0.013(4) -0.006(5)
C25 0.080(8) 0.055(7) 0.086(8) -0.011(6) 0.045(7) 0.000(6)
C11 0.037(5) 0.049(6) 0.056(6) 0.005(5) 0.016(4) -0.003(4)
C3 0.038(5) 0.081(8) 0.054(6) 0.005(5) 0.028(5) 0.001(5)
C12 0.046(5) 0.057(6) 0.061(6) 0.002(5) 0.028(5) 0.016(5)
C5 0.035(4) 0.043(5) 0.034(4) 0.003(4) 0.017(4) 0.011(4)
C6 0.043(5) 0.061(6) 0.027(4) -0.004(4) 0.005(4) 0.003(5)
C14 0.032(4) 0.042(5) 0.038(4) 0.000(4) 0.019(4) 0.000(4)
C7 0.039(5) 0.067(7) 0.047(6) -0.015(5) 0.006(4) -0.004(5)
C13 0.039(5) 0.068(6) 0.044(5) -0.002(5) 0.027(4) 0.005(5)
C8 0.024(4) 0.044(5) 0.029(4) -0.008(4) 0.012(3) -0.003(3)
C10 0.033(4) 0.043(5) 0.041(5) 0.000(4) 0.018(4) 0.001(4)
C20 0.087(10) 0.144(14) 0.066(8) 0.005(8) 0.045(8) 0.025(10)
C18 0.039(5) 0.072(7) 0.056(6) 0.027(5) 0.026(5) 0.018(5)
C21 0.065(8) 0.160(16) 0.081(9) 0.060(10) 0.053(8) 0.033(9)
C19 0.066(7) 0.100(9) 0.058(7) 0.016(6) 0.039(6) 0.012(7)
C22 0.066(8) 0.126(13) 0.114(12) 0.036(10) 0.060(9) 0.004(8)
C23 0.053(6) 0.092(9) 0.084(8) 0.031(7) 0.034(6) 0.006(6)
 
_geom_special_details
;
 All esds (except the esd in the dihedral angle between two l.s. planes)
 are estimated using the full covariance matrix.  The cell esds are taken
 into account individually in the estimation of esds in distances, angles
 and torsion angles; correlations between esds in cell parameters are only
 used when they are defined by crystal symmetry.  An approximate (isotropic)
 treatment of cell esds is used for estimating esds involving l.s. planes.
;
 
loop_
 _geom_bond_atom_site_label_1
 _geom_bond_atom_site_label_2
 _geom_bond_distance
 _geom_bond_site_symmetry_2
 _geom_bond_publ_flag
I1 C16 2.096(9) . ?
I1 C14 2.122(8) . ?
Cl1 C24 1.666(18) . ?
C1 C2 1.523(14) . ?
C1 H1A 0.9600 . ?
C1 H1B 0.9600 . ?
C1 H1C 0.9600 . ?
C16 C17 1.293(13) . ?
C16 H16 0.9300 . ?
C17 C18 1.482(12) . ?
C17 H17 0.9300 . ?
C15 C11 1.525(13) . ?
C15 H15A 0.9600 . ?
C15 H15B 0.9600 . ?
C15 H15C 0.9600 . ?
S1 O1 1.438(6) . ?
S1 O2 1.439(6) . ?
S1 N1 1.614(7) . ?
S1 C5 1.766(8) . ?
Cl4 C25 1.735(12) . ?
Cl3 C25 1.765(12) . ?
Cl2 C24 1.649(18) . ?
O3 C8 1.246(9) . ?
C24 H24A 0.9700 . ?
C24 H24B 0.9700 . ?
C9 C10 1.378(11) . ?
C9 C14 1.394(10) . ?
C9 C8 1.516(10) . ?
N1 C8 1.310(10) . ?
C2 C3 1.365(13) . ?
C2 C7 1.383(14) . ?
C4 C5 1.382(11) . ?
C4 C3 1.394(12) . ?
C4 H4 0.9300 . ?
C25 H25A 0.9700 . ?
C25 H25B 0.9700 . ?
C11 C10 1.362(12) . ?
C11 C12 1.402(13) . ?
C3 H3 0.9300 . ?
C12 C13 1.371(13) . ?
C12 H12 0.9300 . ?
C5 C6 1.391(11) . ?
C6 C7 1.361(13) . ?
C6 H6 0.9300 . ?
C14 C13 1.386(11) . ?
C7 H7 0.9300 . ?
C13 H13 0.9300 . ?
C10 H10 0.9300 . ?
C20 C21 1.36(2) . ?
C20 C19 1.391(15) . ?
C20 H20 0.9300 . ?
C18 C23 1.354(15) . ?
C18 C19 1.390(15) . ?
C21 C22 1.33(2) . ?
C21 H21 0.9300 . ?
C19 H19 0.9300 . ?
C22 C23 1.370(16) . ?
C22 H22 0.9300 . ?
C23 H23 0.9300 . ?
 
loop_
 _geom_angle_atom_site_label_1
 _geom_angle_atom_site_label_2
 _geom_angle_atom_site_label_3
 _geom_angle
 _geom_angle_site_symmetry_1
 _geom_angle_site_symmetry_3
 _geom_angle_publ_flag
C16 I1 C14 95.5(3) . . ?
C2 C1 H1A 109.5 . . ?
C2 C1 H1B 109.5 . . ?
H1A C1 H1B 109.5 . . ?
C2 C1 H1C 109.5 . . ?
H1A C1 H1C 109.5 . . ?
H1B C1 H1C 109.5 . . ?
C17 C16 I1 119.7(8) . . ?
C17 C16 H16 120.1 . . ?
I1 C16 H16 120.1 . . ?
C16 C17 C18 127.2(10) . . ?
C16 C17 H17 116.4 . . ?
C18 C17 H17 116.4 . . ?
C11 C15 H15A 109.5 . . ?
C11 C15 H15B 109.5 . . ?
H15A C15 H15B 109.5 . . ?
C11 C15 H15C 109.5 . . ?
H15A C15 H15C 109.5 . . ?
H15B C15 H15C 109.5 . . ?
O1 S1 O2 117.0(4) . . ?
O1 S1 N1 112.5(4) . . ?
O2 S1 N1 104.9(4) . . ?
O1 S1 C5 108.0(4) . . ?
O2 S1 C5 107.2(4) . . ?
N1 S1 C5 106.7(4) . . ?
Cl2 C24 Cl1 116.7(11) . . ?
Cl2 C24 H24A 108.1 . . ?
Cl1 C24 H24A 108.1 . . ?
Cl2 C24 H24B 108.1 . . ?
Cl1 C24 H24B 108.1 . . ?
H24A C24 H24B 107.3 . . ?
C10 C9 C14 117.6(7) . . ?
C10 C9 C8 119.9(7) . . ?
C14 C9 C8 122.4(7) . . ?
C8 N1 S1 122.1(5) . . ?
C3 C2 C7 119.4(9) . . ?
C3 C2 C1 120.5(10) . . ?
C7 C2 C1 120.0(10) . . ?
C5 C4 C3 118.7(8) . . ?
C5 C4 H4 120.6 . . ?
C3 C4 H4 120.6 . . ?
Cl4 C25 Cl3 111.1(6) . . ?
Cl4 C25 H25A 109.4 . . ?
Cl3 C25 H25A 109.4 . . ?
Cl4 C25 H25B 109.4 . . ?
Cl3 C25 H25B 109.4 . . ?
H25A C25 H25B 108.0 . . ?
C10 C11 C12 117.8(8) . . ?
C10 C11 C15 121.9(9) . . ?
C12 C11 C15 120.3(9) . . ?
C2 C3 C4 121.0(9) . . ?
C2 C3 H3 119.5 . . ?
C4 C3 H3 119.5 . . ?
C13 C12 C11 121.2(8) . . ?
C13 C12 H12 119.4 . . ?
C11 C12 H12 119.4 . . ?
C4 C5 C6 120.2(8) . . ?
C4 C5 S1 120.6(6) . . ?
C6 C5 S1 119.2(6) . . ?
C7 C6 C5 119.8(8) . . ?
C7 C6 H6 120.1 . . ?
C5 C6 H6 120.1 . . ?
C13 C14 C9 121.0(8) . . ?
C13 C14 I1 119.2(6) . . ?
C9 C14 I1 119.7(6) . . ?
C6 C7 C2 120.8(9) . . ?
C6 C7 H7 119.6 . . ?
C2 C7 H7 119.6 . . ?
C12 C13 C14 119.2(8) . . ?
C12 C13 H13 120.4 . . ?
C14 C13 H13 120.4 . . ?
O3 C8 N1 129.3(7) . . ?
O3 C8 C9 118.6(7) . . ?
N1 C8 C9 112.0(6) . . ?
C11 C10 C9 123.2(8) . . ?
C11 C10 H10 118.4 . . ?
C9 C10 H10 118.4 . . ?
C21 C20 C19 119.4(14) . . ?
C21 C20 H20 120.3 . . ?
C19 C20 H20 120.3 . . ?
C23 C18 C19 119.2(10) . . ?
C23 C18 C17 118.7(11) . . ?
C19 C18 C17 122.1(10) . . ?
C22 C21 C20 120.7(12) . . ?
C22 C21 H21 119.6 . . ?
C20 C21 H21 119.6 . . ?
C18 C19 C20 119.3(13) . . ?
C18 C19 H19 120.4 . . ?
C20 C19 H19 120.4 . . ?
C21 C22 C23 121.2(14) . . ?
C21 C22 H22 119.4 . . ?
C23 C22 H22 119.4 . . ?
C18 C23 C22 120.1(14) . . ?
C18 C23 H23 119.9 . . ?
C22 C23 H23 119.9 . . ?
 
loop_
 _geom_torsion_atom_site_label_1
 _geom_torsion_atom_site_label_2
 _geom_torsion_atom_site_label_3
 _geom_torsion_atom_site_label_4
 _geom_torsion
 _geom_torsion_site_symmetry_1
 _geom_torsion_site_symmetry_2
 _geom_torsion_site_symmetry_3
 _geom_torsion_site_symmetry_4
 _geom_torsion_publ_flag
I1 C16 C17 C18 173.0(7) . . . . ?
O1 S1 N1 C8 -51.7(8) . . . . ?
O2 S1 N1 C8 -179.9(7) . . . . ?
C5 S1 N1 C8 66.6(8) . . . . ?
C7 C2 C3 C4 -2.2(16) . . . . ?
C1 C2 C3 C4 179.3(10) . . . . ?
C5 C4 C3 C2 0.7(15) . . . . ?
C10 C11 C12 C13 -0.2(14) . . . . ?
C15 C11 C12 C13 179.5(9) . . . . ?
C3 C4 C5 C6 1.2(13) . . . . ?
C3 C4 C5 S1 180.0(7) . . . . ?
O1 S1 C5 C4 33.1(8) . . . . ?
O2 S1 C5 C4 160.0(7) . . . . ?
N1 S1 C5 C4 -88.1(8) . . . . ?
O1 S1 C5 C6 -148.1(7) . . . . ?
O2 S1 C5 C6 -21.3(8) . . . . ?
N1 S1 C5 C6 90.7(7) . . . . ?
C4 C5 C6 C7 -1.7(13) . . . . ?
S1 C5 C6 C7 179.5(7) . . . . ?
C10 C9 C14 C13 -3.1(12) . . . . ?
C8 C9 C14 C13 179.6(8) . . . . ?
C10 C9 C14 I1 178.4(6) . . . . ?
C8 C9 C14 I1 1.1(10) . . . . ?
C5 C6 C7 C2 0.3(15) . . . . ?
C3 C2 C7 C6 1.7(16) . . . . ?
C1 C2 C7 C6 -179.7(10) . . . . ?
C11 C12 C13 C14 0.7(15) . . . . ?
C9 C14 C13 C12 1.1(13) . . . . ?
I1 C14 C13 C12 179.5(7) . . . . ?
S1 N1 C8 O3 -2.4(13) . . . . ?
S1 N1 C8 C9 -179.7(5) . . . . ?
C10 C9 C8 O3 -3.6(11) . . . . ?
C14 C9 C8 O3 173.7(7) . . . . ?
C10 C9 C8 N1 174.0(7) . . . . ?
C14 C9 C8 N1 -8.8(11) . . . . ?
C12 C11 C10 C9 -2.0(13) . . . . ?
C15 C11 C10 C9 178.3(9) . . . . ?
C14 C9 C10 C11 3.6(12) . . . . ?
C8 C9 C10 C11 -179.0(8) . . . . ?
C16 C17 C18 C23 -179.2(10) . . . . ?
C16 C17 C18 C19 -0.5(16) . . . . ?
C19 C20 C21 C22 -3(2) . . . . ?
C23 C18 C19 C20 -0.8(16) . . . . ?
C17 C18 C19 C20 -179.5(10) . . . . ?
C21 C20 C19 C18 1.8(18) . . . . ?
C20 C21 C22 C23 4(2) . . . . ?
C19 C18 C23 C22 1.2(16) . . . . ?
C17 C18 C23 C22 179.9(10) . . . . ?
C21 C22 C23 C18 -3(2) . . . . ?
 
_refine_diff_density_max    1.241
_refine_diff_density_min   -1.671
_refine_diff_density_rms    0.137

_shelx_res_file
;

    6.res created by SHELXL-2014/7


TITL mo_Sayad_6_1_0m_newa_a.res in P2(1)/c
CELL 0.71073 13.5899 18.2849 12.6827 90.000 115.502 90.000
ZERR 4.00 0.0015 0.0020 0.0014 0.000 0.003 0.000
LATT 1
SYMM -x, y+1/2, -z+1/2
SFAC C H N O S I Cl
UNIT 100 96 4 12 4 4 16
LIST 6 ! automatically inserted. Change 6 to 4 for CHECKCIF!!
TEMP 23.100
ACTA
L.S. 4
FMAP 2
PLAN -5 0 0.00
HTAB
BOND $H
CONF
WGHT    0.030200   25.502300
FVAR       0.28753
I1    6    0.509732    0.297634    0.195935    11.00000    0.03753    0.06049 =
         0.03358    0.00692    0.02060    0.00528
CL1   7    0.010962    0.548537    0.280427    11.00000    0.18836    0.25600 =
         0.17949   -0.07922    0.10214   -0.09781
C1    1    1.073725    0.412069    0.080732    11.00000    0.05810    0.09155 =
         0.11029   -0.01483    0.04387   -0.01877
AFIX 137
H1A   2    1.137222    0.381454    0.106836    11.00000   -1.50000
H1B   2    1.087008    0.452111    0.134102    11.00000   -1.50000
H1C   2    1.057825    0.430704    0.004322    11.00000   -1.50000
AFIX   0
C16   1    0.415226    0.321245    0.285794    11.00000    0.05562    0.06371 =
         0.05077    0.00381    0.03658    0.00430
AFIX  43
H16   2    0.426077    0.364611    0.327650    11.00000   -1.20000
AFIX   0
C17   1    0.341781    0.275248    0.282768    11.00000    0.04205    0.05347 =
         0.05988    0.01109    0.02710    0.00642
AFIX  43
H17   2    0.328818    0.235552    0.232690    11.00000   -1.20000
AFIX   0
C15   1    0.272976    0.531311   -0.213554    11.00000    0.07169    0.05742 =
         0.08406    0.02173    0.03696    0.02142
AFIX 137
H15A  2    0.326441    0.562226   -0.221587    11.00000   -1.50000
H15B  2    0.224446    0.560604   -0.194191    11.00000   -1.50000
H15C  2    0.232157    0.506161   -0.285829    11.00000   -1.50000
AFIX   0
S1    5    0.693454    0.233765    0.067215    11.00000    0.03391    0.04790 =
         0.03159    0.00593    0.01459    0.00714
CL4   7    0.701101    0.018982    0.210880    11.00000    0.07329    0.07795 =
         0.10885    0.02184    0.04173    0.00853
CL3   7    0.467757    0.008157    0.127486    11.00000    0.07550    0.09041 =
         0.07235   -0.00821    0.03835   -0.00306
O1    4    0.660706    0.183387   -0.028957    11.00000    0.04533    0.05224 =
         0.04666   -0.00368    0.01994    0.00475
O2    4    0.727853    0.202866    0.182006    11.00000    0.05058    0.06089 =
         0.03903    0.01890    0.01941    0.01373
CL2   7    0.057476    0.608839    0.501768    11.00000    0.23294    0.24211 =
         0.18625   -0.03279    0.12144   -0.00199
O3    4    0.561638    0.332139   -0.131476    11.00000    0.04690    0.05232 =
         0.03638    0.00789    0.02672    0.01169
C24   1    0.102183    0.584489    0.404871    11.00000    0.13547    0.34485 =
         0.24995   -0.21849    0.13692   -0.13568
AFIX  23
H24A  2    0.160410    0.549215    0.441333    11.00000   -1.20000
H24B  2    0.133691    0.627235    0.385897    11.00000   -1.20000
AFIX   0
C9    1    0.461223    0.379034   -0.032190    11.00000    0.02614    0.04056 =
         0.02745   -0.00427    0.01196   -0.00232
N1    3    0.597959    0.290716    0.053717    11.00000    0.03302    0.05428 =
         0.03532    0.01186    0.02075    0.01171
C2    1    0.977112    0.367537    0.075867    11.00000    0.03697    0.06084 =
         0.07180   -0.00445    0.02138    0.00016
C4    1    0.809156    0.303953   -0.034120    11.00000    0.03165    0.07296 =
         0.03665   -0.00236    0.01314   -0.00553
AFIX  43
H4    2    0.755376    0.288560   -0.105613    11.00000   -1.20000
AFIX   0
C25   1    0.580225    0.067663    0.166162    11.00000    0.08037    0.05525 =
         0.08605   -0.01083    0.04496   -0.00036
AFIX  23
H25A  2    0.570478    0.097940    0.099574    11.00000   -1.20000
H25B  2    0.583984    0.099595    0.228863    11.00000   -1.20000
AFIX   0
C11   1    0.329964    0.475636   -0.116761    11.00000    0.03676    0.04930 =
         0.05569    0.00495    0.01609   -0.00251
C3    1    0.897245    0.345431   -0.028846    11.00000    0.03840    0.08125 =
         0.05447    0.00465    0.02784    0.00126
AFIX  43
H3    2    0.901664    0.358224   -0.097649    11.00000   -1.20000
AFIX   0
C12   1    0.304149    0.471283   -0.021146    11.00000    0.04568    0.05727 =
         0.06133    0.00161    0.02786    0.01603
AFIX  43
H12   2    0.252380    0.502933   -0.016958    11.00000   -1.20000
AFIX   0
C5    1    0.803280    0.286144    0.068939    11.00000    0.03497    0.04308 =
         0.03358    0.00260    0.01700    0.01112
C6    1    0.883023    0.310591    0.175288    11.00000    0.04334    0.06096 =
         0.02655   -0.00383    0.00472    0.00273
AFIX  43
H6    2    0.877930    0.299662    0.244384    11.00000   -1.20000
AFIX   0
C14   1    0.431762    0.374687    0.060152    11.00000    0.03239    0.04213 =
         0.03801    0.00003    0.01913   -0.00043
C7    1    0.968536    0.350563    0.177888    11.00000    0.03928    0.06688 =
         0.04674   -0.01508    0.00631   -0.00409
AFIX  43
H7    2    1.021875    0.366668    0.249153    11.00000   -1.20000
AFIX   0
C13   1    0.353878    0.421195    0.066271    11.00000    0.03852    0.06792 =
         0.04378   -0.00248    0.02671    0.00462
AFIX  43
H13   2    0.335575    0.418465    0.128878    11.00000   -1.20000
AFIX   0
C8    1    0.546648    0.329437   -0.041279    11.00000    0.02427    0.04402 =
         0.02857   -0.00760    0.01183   -0.00271
C10   1    0.406425    0.428636   -0.119771    11.00000    0.03293    0.04329 =
         0.04054   -0.00014    0.01850    0.00072
AFIX  43
H10   2    0.422436    0.430080   -0.184029    11.00000   -1.20000
AFIX   0
C20   1    0.224261    0.334911    0.490022    11.00000    0.08736    0.14403 =
         0.06552    0.00518    0.04521    0.02455
AFIX  43
H20   2    0.229878    0.372875    0.541107    11.00000   -1.20000
AFIX   0
C18   1    0.275966    0.278799    0.350300    11.00000    0.03901    0.07188 =
         0.05619    0.02651    0.02610    0.01803
C21   1    0.153867    0.278965    0.474666    11.00000    0.06540    0.15966 =
         0.08112    0.06045    0.05308    0.03341
AFIX  43
H21   2    0.113868    0.277422    0.518467    11.00000   -1.20000
AFIX   0
C19   1    0.287979    0.335018    0.428711    11.00000    0.06642    0.09959 =
         0.05827    0.01572    0.03931    0.01205
AFIX  43
H19   2    0.338090    0.372303    0.440049    11.00000   -1.20000
AFIX   0
C22   1    0.141444    0.226363    0.397754    11.00000    0.06642    0.12586 =
         0.11372    0.03590    0.06043    0.00404
AFIX  43
H22   2    0.089746    0.190000    0.385253    11.00000   -1.20000
AFIX   0
C23   1    0.203375    0.224680    0.336498    11.00000    0.05333    0.09166 =
         0.08448    0.03138    0.03441    0.00603
AFIX  43
H23   2    0.195570    0.186316    0.285348    11.00000   -1.20000
REM #####
REM #####
REM #####
AFIX   0
HKLF 4 1 1 0 0 0 1 0 0 0 1

REM  mo_Sayad_6_1_0m_newa_a.res in P2(1)/c
REM R1 =  0.0802 for    4009 Fo > 4sig(Fo)  and  0.1530 for all    7083 data
REM    318 parameters refined using      0 restraints

END

WGHT      0.0298     25.6951

REM Instructions for potential hydrogen bonds
EQIV $1 -x+1, y+1/2, -z+1/2
HTAB C16 Cl3_$1
HTAB C24 S1_$1
EQIV $2 x, -y+1/2, z-1/2
HTAB C4 O2_$2
HTAB C4 O3
EQIV $3 x, -y+1/2, z+1/2
HTAB C25 O3_$3
HTAB C13 Cl4_$1

REM Highest difference peak  1.241,  deepest hole -1.671,  1-sigma level  0.137
Q1    1   0.5024  0.3527  0.1577  11.00000  0.05    1.24
Q2    1   0.5010  0.2251  0.1452  11.00000  0.05    1.10
Q3    1   0.4908  0.6405  0.3001  11.00000  0.05    1.05
Q4    1   0.4803  0.3552  0.4646  11.00000  0.05    0.82
Q5    1   0.1334  0.4914  0.4385  11.00000  0.05    0.80
;
_shelx_res_checksum   27869

_shelx_hkl_file
;
   0   0   2   97.59    7.60
   0   0  -2  102.59    7.60
   0   0   3    2.90    9.00
   0   0  -3    1.20    2.90
   0   0   3   -4.20    2.20
   0   0   3   -0.70    2.90
   0   0  -3    1.10    2.60
   0   0  -4  375.16   23.90
   0   0   4  356.36   32.00
   0   0  -4  342.37   23.80
   0   0  -4  335.87   30.40
   0   0   4  339.87   23.90
   0   0  -5   -8.40    4.30
   0   0   5  -25.30   13.00
   0   0   5   -6.50    4.50
   0   0  -5   -3.10    3.80
   0   0   5   -3.50    3.80
   0   0  -5    7.60   13.70
   0   0   6  315.37   26.20
   0   0  -6  436.76   27.40
   0   0   6  418.16   27.60
   0   0  -6  310.17   25.90
   0   0   7   30.50   22.80
   0   0  -7   -7.20    5.90
   0   0  -7   -6.20   17.90
   0   0   7    6.70    8.00
   0   0  -7   -4.50    6.00
   0   0   7    0.20    6.50
   0   0  -8 1576.74  102.29
   0   0   8 1251.47   89.99
   0   0  -8 1317.47   86.69
   0   0  -8 1237.08   86.49
   0   0   8 1606.74  106.99
   0   0   8 1296.97   86.79
   0   0   9    8.60    8.90
   0   0  -9   -9.20    8.30
   0   0   9   -5.50   11.90
   0   0  -9   -9.40    9.30
   0   0   9  -18.00   36.00
   0   0  -9    4.50   29.50
   0   0  10  287.97   31.30
   0   0  10  256.97   26.60
   0   0 -10  222.58   26.20
   0   0 -10  290.37   23.80
   0   0 -11   -7.10    9.80
   0   0  11  -29.80   17.00
   0   0 -11   -9.20   14.00
   0   0 -11    4.40   40.10
   0   0  11   -8.80   11.70
   0   0  11 -113.89   58.39
   0   0 -12  152.18   22.60
   0   0  12  182.78   30.60
   0   0  12  104.89   83.59
   0   0 -12  178.08   53.09
   0   0  12  198.58   27.00
   0   0 -12  186.38   26.70
   0   0  13    9.80   17.90
   0   0 -13    1.90   14.40
   0   0 -13  -15.70   22.50
   0   0  13  -45.50   29.50
   0   0 -13   -5.60   48.50
   0   0  14   14.90   22.20
   0   0 -14  -47.40   52.29
   0   0 -14  -54.89   27.60
   0   0 -14   35.90   17.80
   0   0 -15   57.39   64.39
   0   0 -15   -8.60   22.70
   0   0  15    2.10   28.60
   0   1  -2 1696.53  106.29
   0   1   2 1979.40  110.69
   0   1   2 1826.12  106.69
   0   1   2 1639.14  106.39
   0   1  -2 1811.42  106.09
   0   1  -2 1811.32  108.69
   0  -1  -2 1799.22  106.69
   0  -1   2 1773.32  106.19
   0  -1   2 1659.73  106.29
   0  -1  -2 1618.14  106.39
   0  -1   2 1936.01  108.89
   0   1  -3   90.29    8.00
   0   1   3   78.99    7.80
   0  -1   3   48.50    6.30
   0  -1   3   73.19    7.00
   0   1   4 1868.21  107.19
   0   1   4 1596.24  106.39
   0   1  -4 1775.62  106.49
   0   1  -4 1742.43  106.29
   0  -1   4 1691.43  106.49
   0  -1   4 1774.12  106.39
   0  -1  -4 1804.72  106.89
   0  -1  -4 1782.42  106.69
   0   1  -5   48.50   14.90
   0   1  -5   45.60    7.30
   0   1   5   60.89    9.10
   0   1   5   30.50   19.40
   0   1  -5   50.19    7.90
   0   1   5   48.30    7.80
   0  -1  -5   53.09    7.90
   0  -1  -5   47.60    8.60
   0  -1   5   41.70    7.50
   0  -1   5   64.79   19.70
   0  -1  -5   41.80   16.90
   0  -1   5   43.10    7.80
   0   1  -6 1402.06   86.89
   0   1  -6 1317.07   95.09
   0   1   6 1304.37   97.49
   0   1   6 1514.45   87.59
   0   1  -6 1468.25   87.19
   0   1   6 1408.66   87.79
   0  -1  -6 1385.56   87.49
   0  -1   6 1399.76   87.19
   0  -1  -6 1293.77   96.29
   0  -1   6 1423.86   97.39
   0  -1  -6 1448.16   87.49
   0   1   7   71.19   11.20
   0   1   7   28.60   28.20
   0   1  -7   68.99   23.50
   0   1   7   67.99   13.00
   0   1  -7   77.99   11.40
   0   1  -7   66.99   11.20
   0  -1   7   66.49   12.00
   0  -1  -7   77.49   24.60
   0  -1   7   74.99   11.10
   0  -1  -7   86.49   13.10
   0  -1   7   82.99   26.80
   0  -1  -7   57.59   10.60
   0   1   8  439.66   34.50
   0   1  -8  462.95   34.50
   0   1   8  478.55   37.20
   0   1  -8  489.35   35.00
   0  -1  -8  523.95   36.00
   0  -1   8  503.35   36.30
   0  -1   8  415.96   34.00
   0  -1  -8  478.35   35.20
   0   1   9   48.70   15.40
   0   1   9  159.48   44.90
   0   1  -9   29.60   11.30
   0   1  -9  102.79   33.50
   0   1   9   50.39   12.10
   0  -1   9  111.69   42.50
   0  -1  -9   56.29   13.70
   0  -1  -9   51.19   15.30
   0  -1   9   53.29   12.10
   0  -1   9   59.99   15.30
   0  -1  -9  103.99   32.70
   0   1  10  554.04   43.30
   0   1  10  565.94   47.00
   0   1 -10  516.95   39.10
   0   1 -10  567.34   43.50
   0   1  10  603.64   82.19
   0   1 -10  611.04   64.79
   0  -1 -10  710.43   69.29
   0  -1  10  663.03   77.59
   0  -1  10  588.84   46.50
   0  -1  10  557.94   43.00
   0  -1 -10  586.84   44.50
   0   1 -11   11.30   15.00
   0   1  11   -0.30   18.60
   0   1 -11   18.50    9.80
   0   1  11    9.30   13.20
   0   1 -11  -16.20   31.40
   0   1  11  -29.80   60.89
   0  -1 -11    6.90   15.30
   0  -1  11   11.40   12.50
   0  -1  11 -107.59   55.79
   0  -1  11   19.00   17.90
   0  -1 -11   -5.70   11.30
   0  -1 -11   61.79   40.20
   0   1 -12   39.50   12.60
   0   1  12    8.80   24.50
   0   1  12   56.89   79.79
   0   1 -12   36.50   40.40
   0   1 -12   35.80   19.90
   0   1  12   30.10   15.70
   0  -1 -12   96.59   52.49
   0  -1 -12   43.60   14.20
   0  -1  12    7.70   71.79
   0  -1  12   57.99   24.50
   0  -1 -12    4.40   18.00
   0  -1  12   48.40   16.70
   0   1 -13   23.60   46.80
   0   1 -13   31.10   14.20
   0   1 -13   38.80   23.50
   0   1  13   31.10   19.40
   0   1  13   39.90   30.80
   0  -1  13  -19.30   30.00
   0  -1 -13   21.70   52.29
   0  -1  13  -11.60   18.10
   0  -1 -13   10.30   16.90
   0  -1 -13   18.30   24.30
   0   1  14  142.69   30.40
   0   1 -14  103.99   34.90
   0   1 -14  164.98   25.10
   0   1 -14  160.38   60.99
   0  -1 -14   75.59   64.29
   0  -1  14  179.38   31.00
   0  -1 -14  177.98   33.40
   0  -1 -14  150.18   25.10
   0   1 -15    8.20   62.69
   0   1  15  -12.90   29.30
   0  -1 -15   78.29   69.69
   0  -1  15   13.50   28.80
   0  -1 -15  -26.00   23.30
   0   2  -1  407.16   26.70
   0   2   1  475.25   31.00
   0   2  -1  460.85   26.60
   0   2   1  498.95   27.30
   0  -2   1  390.26   27.90
   0  -2  -1  407.76   27.00
   0  -2  -1  448.16   27.00
   0  -2  -1  416.36   30.00
   0   2   2   11.30    3.00
   0   2   2   13.20    3.50
   0   2  -2   15.20    2.90
   0   2  -2   12.90    1.80
   0   2   2   14.50   10.70
   0   2  -2   11.90    2.20
   0  -2  -2   12.50    8.50
   0  -2   2   10.40    5.80
   0  -2   2   15.60    3.00
   0  -2  -2   10.10    2.70
   0  -2   2   13.80    2.40
   0   2  -3  116.59    9.10
   0   2   3   91.09   17.70
   0   2  -3  104.19   14.10
   0   2   3  104.39    9.70
   0   2  -3  109.09    8.60
   0  -2  -3  113.49   10.00
   0  -2  -3  102.79   17.30
   0  -2   3   77.49   13.90
   0  -2  -3  115.69    9.40
   0  -2   3  121.29    9.10
   0  -2   3  102.79    8.60
   0   2   4  163.48   13.40
   0   2  -4  132.69   11.70
   0   2   4  143.69   12.20
   0   2  -4  171.58   19.80
   0  -2   4  136.99   12.90
   0  -2  -4  171.78   13.50
   0  -2  -4  141.49   12.40
   0  -2   4  143.49   11.90
   0   2  -5   71.09   16.50
   0   2   5   72.59   10.30
   0   2   5   74.09    9.20
   0   2   5  108.59   26.70
   0   2  -5   72.29    8.80
   0   2  -5   69.59    8.50
   0  -2   5   82.29   18.60
   0  -2  -5   87.59   22.10
   0  -2   5   80.29    9.30
   0  -2  -5   70.89   10.40
   0  -2   5   62.89    9.10
   0  -2  -5   84.69    9.60
   0   2   6  174.38   17.00
   0   2   6  243.48   18.90
   0   2  -6  176.08   16.40
   0  -2   6  238.98   17.90
   0  -2  -6  257.37   19.00
   0  -2  -6  182.38   17.20
   0  -2   6  166.28   16.40
   0   2   7  233.48   21.50
   0   2  -7  257.77   21.80
   0   2   7  277.97   23.30
   0   2   7  343.47   45.80
   0   2  -7  268.27   21.50
   0   2  -7  279.97   34.30
   0  -2  -7  265.27   22.90
   0  -2  -7  266.37   22.20
   0  -2   7  263.47   43.10
   0  -2   7  276.97   22.50
   0  -2   7  249.38   21.50
   0  -2  -7  278.67   38.80
   0   2   8 1428.26   92.19
   0   2  -8 1424.46   91.69
   0   2  -8 1458.25   91.49
   0   2  -8 1449.15  104.09
   0   2   8 1541.05  111.59
   0   2   8 1458.15   93.39
   0  -2  -8 1433.46   92.39
   0  -2  -8 1374.66   92.39
   0  -2   8 1446.86   92.09
   0  -2  -8 1539.25  107.69
   0  -2   8 1438.86  107.29
   0  -2   8 1443.76   91.89
   0   2   9  432.16   36.40
   0   2   9  374.36   63.19
   0   2   9  411.26   33.00
   0   2  -9  412.76   32.70
   0   2  -9  372.06   49.50
   0  -2   9  430.16   32.70
   0  -2  -9  422.86   55.29
   0  -2   9  420.36   55.79
   0  -2   9  414.76   34.70
   0  -2  -9  370.46   33.10
   0  -2  -9  415.96   33.20
   0   2 -10   90.49   17.00
   0   2 -10  105.39   34.50
   0   2 -10   80.99   13.00
   0   2  10  109.99   20.50
   0   2  10   64.69   15.40
   0   2  10  156.48   58.19
   0  -2 -10   65.49   16.50
   0  -2 -10  172.18   43.40
   0  -2  10   79.69   18.00
   0  -2  10   79.89   15.10
   0  -2  10  148.69   50.29
   0   2  11   28.70   15.30
   0   2 -11  -28.70   30.80
   0   2  11   23.10   67.69
   0   2 -11    3.00    9.30
   0   2  11    6.40   19.80
   0   2 -11   28.40   14.50
   0  -2 -11   63.89   42.80
   0  -2 -11   11.70   13.60
   0  -2  11  -13.00   55.89
   0  -2  11   16.60   13.50
   0  -2  11   13.20   18.20
   0  -2 -11  -12.40   14.60
   0   2 -12   11.80   14.20
   0   2  12    2.00   15.10
   0   2  12   18.80   25.00
   0   2 -12    8.30   38.60
   0   2  12  103.19   85.09
   0   2 -12   36.70   20.00
   0  -2  12   10.00   15.50
   0  -2 -12   -1.90   18.10
   0  -2  12   15.20   73.99
   0  -2  12  -27.90   22.30
   0  -2 -12   13.80   14.70
   0  -2 -12   50.99   49.30
   0   2 -13  -37.70   21.80
   0   2  13   -3.20   18.20
   0  -2  13   30.50   18.50
   0  -2 -13   20.40   17.10
   0  -2 -13   33.00   24.50
   0  -2 -13   15.80   60.49
   0  -2  13   20.00   29.50
   0   2 -14  -55.39   52.19
   0   2 -14   -9.60   29.30
   0   2  14   34.00   23.40
   0  -2 -14   21.60   59.99
   0  -2 -14   30.80   21.90
   0  -2  14   31.60   24.70
   0   2  15   31.10   32.40
   0   2 -15   49.70   63.39
   0  -2 -15  -42.90   67.59
   0  -2 -15  -24.60   25.00
   0  -2  15  -22.30   30.70
   0   3   0    0.60    1.30
   0   3   0    5.20    3.10
   0  -3   0    0.20    1.20
   0   3  -1  975.80   61.49
   0   3   1  900.21   64.19
   0   3   1 1060.79   60.09
   0   3  -1  994.10   59.59
   0   3   1 1056.39   59.99
   0  -3   1  952.00   61.29
   0  -3   1 1005.60   59.59
   0  -3  -1 1048.80   60.09
   0  -3   1  983.50   59.69
   0  -3  -1 1006.00   59.99
   0  -3  -1  884.91   63.69
   0   3   2    7.10    3.40
   0   3   2    6.60    2.90
   0   3  -2    2.10    6.40
   0   3  -2   10.30    2.20
   0   3   2    3.60   12.40
   0   3  -2    9.90    2.70
   0  -3  -2   14.60    3.80
   0  -3  -2    4.60    2.80
   0  -3   2    1.90    5.90
   0  -3   2    6.30    2.50
   0  -3   2    3.80    1.90
   0  -3   2    6.90    1.70
   0  -3  -2   14.00   11.10
   0   3  -3 3550.74  202.78
   0   3  -3 3268.47  206.08
   0   3  -3 3394.86  201.78
   0   3   3 3401.26  203.48
   0   3  -3 3265.77  201.08
   0   3   3 3351.66  203.08
   0   3   3 3167.28  209.48
   0  -3  -3 3458.05  203.48
   0  -3   3 3353.56  201.88
   0  -3   3 3608.74  202.88
   0  -3   3 3036.90  205.18
   0  -3  -3 3659.83  203.38
   0  -3  -3 3585.94  212.58
   0   3  -4   89.09    9.20
   0   3   4  142.09   26.00
   0   3   4  103.79   10.80
   0   3   4   83.59    9.40
   0   3  -4  104.09    8.80
   0   3  -4   91.29   16.40
   0  -3   4  100.89    8.90
   0  -3  -4   99.79   10.30
   0  -3   4   89.49   10.50
   0  -3  -4   80.89    9.50
   0  -3   4  128.49   17.20
   0   3   5  550.64   35.60
   0   3   5  522.65   34.70
   0   3  -5  535.55   34.20
   0   3   5  446.86   46.80
   0   3  -5  511.15   33.50
   0   3  -5  495.95   41.20
   0  -3   5  508.35   41.40
   0  -3   5  529.55   33.80
   0  -3  -5  500.25   35.20
   0  -3  -5  516.65   34.80
   0  -3  -5  519.05   46.30
   0   3  -6  325.57   23.90
   0   3  -6  331.47   34.30
   0   3   6  310.97   24.70
   0   3   6  355.16   43.00
   0   3   6  322.17   26.20
   0   3  -6  350.96   24.60
   0  -3   6  315.97   24.40
   0  -3  -6  326.47   25.80
   0  -3  -6  366.36   39.90
   0  -3   6  355.36   24.80
   0  -3  -6  355.06   25.60
   0   3  -7  340.37   25.70
   0   3   7  302.17   49.20
   0   3   7  317.17   25.60
   0   3   7  324.17   35.20
   0   3  -7  326.37   24.90
   0   3  -7  301.57   36.70
   0  -3   7  338.77   25.90
   0  -3   7  347.67   25.50
   0  -3  -7  361.86   26.60
   0  -3  -7  352.86   42.90
   0  -3  -7  323.87   26.90
   0  -3   7  377.26   69.69
   0   3   8   14.90    8.80
   0   3  -8   73.19   24.50
   0   3  -8   16.10    8.60
   0   3   8   29.50   12.50
   0  -3  -8   38.40   10.90
   0  -3   8   19.00    8.50
   0  -3   8   23.10   10.30
   0  -3  -8  103.09   31.90
   0   3   9   12.40   13.70
   0   3  -9   18.00    6.90
   0   3   9   18.30   10.20
   0   3  -9    3.30    9.40
   0   3  -9   38.10   25.40
   0  -3  -9   26.50   11.10
   0  -3  -9   96.19   36.50
   0  -3   9   84.09   37.20
   0  -3  -9   -0.50   10.80
   0  -3   9   15.20    9.40
   0  -3   9    9.60   13.80
   0   3  10   65.39   15.50
   0   3  10   87.59   20.10
   0   3 -10   57.19   31.90
   0   3  10  148.99   61.59
   0  -3  10  174.88   50.79
   0  -3 -10  112.09   44.50
   0  -3  10   64.29   18.20
   0  -3 -10   86.79   17.60
   0  -3  10   72.99   15.10
   0   3  11   -0.80   13.10
   0   3 -11    8.40   32.60
   0   3  11   92.59   71.29
   0   3  11    9.30   19.50
   0   3 -11    4.30   14.70
   0  -3  11   42.30   57.79
   0  -3 -11   24.00   15.40
   0  -3 -11    7.10   13.90
   0  -3  11   36.80   18.60
   0  -3  11    4.40   12.80
   0  -3 -11   56.79   44.00
   0   3  12   70.89   19.50
   0   3  12   29.50   89.39
   0   3  12   62.39   28.00
   0   3 -12   80.29   20.50
   0   3 -12   41.40   39.10
   0  -3  12   60.99   18.50
   0  -3 -12   47.60   17.60
   0  -3 -12  133.09   59.69
   0  -3  12   32.90   22.60
   0  -3  12  117.89   94.09
   0  -3 -12   60.39   21.00
   0   3  13  100.09   25.20
   0   3 -13  114.59   26.20
   0   3 -13   86.39   74.79
   0  -3 -13  242.48   66.49
   0  -3  13  166.08   27.10
   0  -3  13  132.79   33.10
   0  -3 -13   86.79   28.20
   0  -3 -13  132.09   24.30
   0   3  14   89.89   25.60
   0   3 -14   23.00   30.30
   0   3 -14  120.09   60.09
   0  -3 -14   73.19   64.09
   0  -3  14   77.69   28.80
   0  -3 -14   69.99   24.70
   0  -3  14  117.89   38.20
   0   3 -15   -3.80   66.89
   0   3  15  -23.10   34.60
   0  -3 -15   15.00   28.40
   0  -3  15    0.70   30.70
   0  -3 -15   18.60   75.99
   0   4   0 2221.78  129.69
   0   4   0 2398.16  132.39
   0   4   0 1940.21  134.49
   0   4   0 2169.68  132.59
   0  -4   0 2118.49  132.09
   0  -4   0 2207.68  129.59
   0   4   1 4898.71  290.27
   0   4  -1 5036.00  289.77
   0   4   1 5046.10  290.07
   0   4   1 4673.03  295.47
   0   4  -1 4179.98  292.87
   0   4  -1 5306.17  289.07
   0  -4  -1 4873.81  292.47
   0  -4  -1 4547.15  294.47
   0  -4   1 4788.42  291.87
   0  -4   1 4876.11  289.97
   0  -4   1 5072.59  289.77
   0  -4  -1 5211.38  290.27
   0   4   2 1976.60  116.69
   0   4   2 2079.39  116.69
   0   4  -2 1755.42  118.59
   0   4  -2 2051.89  115.99
   0   4   2 1875.81  123.59
   0  -4   2 1902.71  115.39
   0  -4  -2 1856.01  122.09
   0  -4   2 2018.80  115.89
   0  -4   2 1895.51  114.89
   0  -4   2 1825.72  118.39
   0  -4  -2 1992.00  116.49
   0   4  -3 1085.39   68.09
   0   4   3 1142.29   70.59
   0   4   3 1236.88   80.49
   0   4  -3 1276.07   69.89
   0   4  -3 1008.80   72.89
   0   4   3 1127.09   70.09
   0  -4   3 1062.59   72.79
   0  -4  -3 1132.39   70.39
   0  -4  -3 1245.58   82.49
   0  -4   3 1072.29   68.19
   0  -4   3 1104.89   68.29
   0  -4   3 1153.18   69.59
   0  -4  -3 1185.28   70.29
   0   4   4   93.89   24.00
   0   4   4   83.89   10.30
   0   4  -4   48.20    4.90
   0   4   4   54.69    8.00
   0   4  -4   66.19   15.10
   0   4  -4   63.39    6.30
   0   4  -4   76.29    7.90
   0  -4  -4   73.29    9.20
   0  -4   4   59.09    6.70
   0  -4   4   64.39    7.40
   0  -4  -4   66.09    9.80
   0  -4  -4   91.09   20.90
   0   4  -5    1.20    4.70
   0   4  -5    2.50    4.30
   0   4   5   -1.30    4.70
   0   4   5   14.30    6.90
   0   4  -5    8.50   11.40
   0  -4  -5   54.09   18.70
   0  -4   5    4.80    4.10
   0  -4  -5   -3.80    4.60
   0  -4  -5   10.00    5.70
   0   4   6    3.30    7.30
   0   4   6   -6.00    4.80
   0   4  -6   -4.10    5.10
   0   4   6   -3.80   26.90
   0   4  -6   16.00   14.80
   0   4  -6   -0.70    4.40
   0  -4   6   -4.80    5.30
   0  -4  -6    0.50    5.90
   0  -4  -6   10.70   20.00
   0  -4  -6    0.10    6.70
   0  -4   6   -2.00   17.20
   0  -4   6    2.90    5.70
   0   4  -7  308.07   24.80
   0   4   7  329.47   28.00
   0   4   7  318.07   25.80
   0   4   7  357.46   53.89
   0   4  -7  307.77   37.10
   0  -4  -7  318.27   26.20
   0  -4   7  327.97   25.00
   0  -4   7  318.77   40.80
   0  -4  -7  334.17   27.20
   0  -4  -7  364.46   44.50
   0  -4   7  316.97   24.90
   0   4   8  233.68   54.59
   0   4  -8  131.79   28.60
   0   4   8  134.59   16.90
   0   4   8  165.88   21.20
   0   4  -8  144.99   16.20
   0  -4   8  136.19   16.90
   0  -4   8  137.79   17.90
   0  -4   8  172.38   36.80
   0  -4  -8  212.08   44.50
   0  -4  -8  134.39   17.30
   0  -4  -8  133.49   19.10
   0   4  -9  442.36   49.30
   0   4   9  421.46   33.50
   0   4   9  470.05   71.89
   0   4  -9  410.46   32.80
   0   4   9  405.86   37.30
   0  -4  -9  383.36   33.60
   0  -4   9  437.46   33.20
   0  -4   9  405.46   33.50
   0  -4   9  369.36   58.19
   0  -4  -9  378.06   33.90
   0  -4  -9  453.35   57.49
   0   4 -10   65.39   29.00
   0   4  10   12.10   12.60
   0   4  10   23.10   18.50
   0   4  10   92.49   64.09
   0   4 -10   38.20   13.30
   0  -4  10   45.30   16.30
   0  -4 -10   53.99   15.30
   0  -4  10   49.30   13.50
   0  -4 -10   42.10   41.00
   0  -4  10   24.30   44.70
   0   4  11  178.78   30.10
   0   4 -11  190.18   27.50
   0   4 -11  236.28   45.90
   0   4  11  274.57   84.39
   0   4  11  229.38   27.80
   0  -4 -11  326.27   60.99
   0  -4  11  273.57   67.89
   0  -4  11  227.18   28.80
   0  -4  11  182.38   26.10
   0  -4 -11  207.88   28.60
   0  -4 -11  226.78   28.30
   0   4 -12   -1.70   39.00
   0   4 -12   10.30   18.50
   0   4  12  -25.00   15.10
   0   4  12  114.79   96.99
   0   4  12   45.20   24.90
   0  -4 -12   22.30   20.80
   0  -4  12   -3.40   15.20
   0  -4 -12  -51.19   56.69
   0  -4  12    6.00   21.30
   0  -4 -12   21.40   17.70
   0   4  13   28.80   20.90
   0   4 -13   34.80   48.20
   0   4 -13   23.90   22.50
   0  -4  13   54.09   27.60
   0  -4 -13   87.19   59.89
   0  -4 -13    2.90   19.50
   0  -4 -13  -10.00   25.60
   0  -4  13   16.90   20.00
   0   4 -14    1.60   29.40
   0   4  14   35.00   24.60
   0   4 -14   34.10   53.99
   0  -4  14   39.50   37.30
   0  -4  14   21.30   24.70
   0  -4 -14  -16.20   23.00
   0  -4 -14  -78.29   70.59
   0   4 -15   76.49   65.59
   0   4  15   29.60   29.80
   0  -4  15  -23.40   31.10
   0  -4 -15  -66.89   72.49
   0  -4 -15  -32.80   28.90
   0   5   0    4.70    2.40
   0   5   0    1.30    5.20
   0   5   0    2.10    2.30
   0  -5   0    5.90    2.40
   0  -5   0   12.60    6.30
   0  -5   0    9.40   16.00
   0  -5   1   20.40    3.70
   0   5   2  569.64   43.80
   0   5   2  499.65   32.30
   0   5   2  451.45   31.70
   0   5  -2  478.85   35.00
   0   5  -2  487.75   31.30
   0  -5   2  525.85   31.30
   0  -5  -2  486.45   31.90
   0  -5  -2  491.65   32.10
   0  -5   2  480.95   31.20
   0  -5   2  493.35   34.90
   0   5  -3  432.46   28.10
   0   5   3  457.35   29.60
   0   5  -3  418.46   32.80
   0   5   3  426.36   28.70
   0  -5  -3  439.76   29.20
   0  -5   3  418.06   27.90
   0  -5   3  415.36   27.00
   0  -5   3  478.95   33.00
   0  -5  -3  397.26   28.60
   0  -5   3  413.56   26.20
   0   5   4   54.79    9.40
   0   5  -4   52.49    7.70
   0   5  -4   76.39   15.50
   0   5   4   56.89    8.30
   0   5   4   91.79   25.40
   0  -5   4   72.59   15.30
   0  -5  -4   66.99    8.90
   0  -5  -4   76.99   10.50
   0  -5  -4   74.39   21.40
   0  -5   4   60.19    6.30
   0  -5   4   49.99    7.30
   0   5   5 1172.08   72.29
   0   5  -5 1188.58   70.59
   0   5   5 1071.79   70.99
   0   5  -5 1207.28   77.89
   0  -5   5 1111.49   69.09
   0  -5  -5 1155.18   71.49
   0  -5   5 1017.20   71.49
   0  -5  -5 1097.19   71.69
   0   5  -6  353.96   26.00
   0   5   6  410.36   51.59
   0   5  -6  337.27   35.70
   0   5   6  348.27   26.80
   0   5   6  354.66   28.60
   0  -5  -6  342.27   27.50
   0  -5  -6  373.66   27.30
   0  -5   6  332.97   25.90
   0  -5   6  330.57   24.80
   0  -5  -6  393.76   44.00
   0  -5   6  403.66   37.70
   0   5   7  138.99   16.90
   0   5   7  147.89   19.00
   0   5  -7  170.18   15.90
   0   5  -7  218.78   31.70
   0  -5  -7  147.29   19.50
   0  -5  -7  161.18   18.70
   0  -5   7  165.28   16.10
   0  -5   7  169.58   16.30
   0   5   8    7.50   42.50
   0   5  -8   -1.60    8.00
   0   5   8    2.80   12.10
   0   5   8   13.20    8.60
   0   5  -8    4.70   19.10
   0  -5   8    2.90    8.30
   0  -5  -8  -39.00   29.00
   0  -5  -8   30.00   10.20
   0  -5  -8    9.60   11.30
   0  -5   8    0.80    7.60
   0  -5   8    0.40   28.50
   0   5  -9   62.09   27.00
   0   5   9   10.50   15.00
   0   5   9    8.00    9.70
   0   5  -9   13.20    9.90
   0   5   9  156.18   58.69
   0  -5  -9   52.29   38.90
   0  -5   9   28.30   11.90
   0  -5  -9    8.40   12.00
   0  -5   9    7.50    9.40
   0  -5   9   53.99   36.40
   0  -5  -9   20.10   12.40
   0   5 -10    8.00   26.30
   0   5  10    4.80   17.80
   0   5  10  -34.20   65.39
   0   5  10  -20.20   10.70
   0   5 -10    9.80   12.20
   0  -5 -10  -16.60   11.80
   0  -5  10  -12.90   15.00
   0  -5  10    0.30   10.60
   0  -5  10  -76.19   40.00
   0   5  11   98.39   20.50
   0   5 -11   78.99   18.60
   0   5  11  256.17   91.29
   0   5  11  136.69   27.70
   0   5 -11  144.69   41.60
   0  -5 -11  132.69   22.60
   0  -5  11   90.19   19.10
   0  -5  11   14.50   56.49
   0  -5 -11  151.98   23.70
   0  -5  11   97.29   21.90
   0  -5 -11  214.68   57.99
   0   5 -12   13.70   18.10
   0   5 -12    8.80   37.00
   0   5  12   29.60   40.50
   0   5  12  -24.70  100.69
   0   5  12   22.70   18.00
   0  -5  12  -29.70   15.60
   0  -5 -12   59.09   58.69
   0  -5 -12    0.50   17.30
   0  -5 -12  -10.40   21.30
   0  -5  12    2.70   20.40
   0   5 -13  100.59   27.50
   0   5  13  132.69   27.00
   0   5 -13  159.58   52.19
   0  -5  13  137.99   32.10
   0  -5  13   97.49   25.70
   0  -5 -13  149.49   44.80
   0  -5 -13  100.99   76.69
   0  -5 -13  183.88   28.10
   0   5 -14   36.00   31.50
   0   5 -14  -21.00   52.99
   0   5  14   -1.30   27.40
   0  -5 -14   35.70   26.40
   0  -5  14   16.20   37.70
   0  -5 -14   74.89   77.29
   0  -5  14   37.00   26.60
   0   6   0  915.51   61.19
   0   6   0 1003.30   57.49
   0   6   0  970.10   58.09
   0   6   0  985.90   58.09
   0   6   0  833.02   65.89
   0  -6   0  971.60   57.39
   0  -6   0  902.41   61.19
   0   6  -1  286.87   20.60
   0   6  -1  354.76   25.20
   0   6   1  297.37   21.10
   0   6   1  320.57   21.20
   0   6  -1  289.97   19.40
   0  -6  -1  353.06   26.10
   0  -6   1  371.46   25.60
   0  -6  -1  281.17   20.90
   0  -6   1  299.87   20.60
   0   6   2  230.48   17.00
   0   6  -2  223.08   20.80
   0   6   2  274.17   31.90
   0   6  -2  235.18   16.30
   0   6   2  233.08   17.40
   0  -6   2  244.98   17.70
   0  -6   2  229.08   21.00
   0  -6  -2  233.28   28.50
   0  -6  -2  218.28   16.90
   0  -6  -2  226.78   17.20
   0  -6   2  228.28   16.10
   0   6   3  573.04   40.90
   0   6   3  722.33   42.20
   0   6  -3  563.64   40.10
   0  -6   3  618.34   40.20
   0  -6  -3  720.63   42.00
   0  -6  -3  626.14   41.20
   0   6  -4   55.89   13.40
   0   6   4   28.90    8.00
   0  -6   4   52.79    6.40
   0  -6  -4   29.70    8.40
   0   6  -5   54.89   14.90
   0  -6  -5   24.50    8.70
   0   6  -6  247.78   29.70
   0   6  -6  232.68   18.90
   0   6   6  242.18   20.00
   0  -6   6  280.57   52.69
   0  -6   6  216.88   17.30
   0  -6  -6  202.68   21.00
   0  -6  -6  270.27   40.00
   0  -6  -6  213.68   20.10
   0  -6   6  226.08   18.80
   0   6  -7  466.35   45.40
   0   6   7  442.56   36.70
   0   6   7  464.35   34.30
   0   6  -7  473.85   33.40
   0  -6  -7  469.95   54.09
   0  -6  -7  440.06   35.20
   0  -6  -7  452.65   34.60
   0  -6   7  536.15   49.30
   0  -6   7  445.16   33.20
   0  -6   7  458.15   32.00
   0   6   8   -5.40   12.00
   0   6   8    4.50    9.30
   0   6   8   -2.90   49.50
   0   6  -8   20.50   20.30
   0   6  -8   18.40    9.40
   0  -6  -8   -0.80    9.60
   0  -6  -8   -8.80   32.20
   0  -6   8   12.20    8.80
   0  -6   8  -33.60   27.20
   0  -6  -8    4.80   10.10
   0  -6   8    1.40    7.90
   0   6   9  271.77   29.50
   0   6  -9  230.58   23.50
   0   6   9  242.28   25.40
   0   6  -9  293.37   41.70
   0  -6   9  274.07   25.30
   0  -6  -9  411.66   61.69
   0  -6  -9  237.48   26.70
   0  -6   9  234.78   24.20
   0  -6  -9  243.28   27.50
   0   6  10   93.49   74.79
   0   6 -10   49.90   14.20
   0   6  10   36.50   18.70
   0   6  10   37.80   14.20
   0   6 -10   31.40   29.20
   0  -6 -10   40.90   16.60
   0  -6  10   31.20   13.50
   0  -6  10   54.49   45.90
   0  -6 -10   21.30   15.30
   0  -6  10   28.80   14.60
   0  -6 -10   68.79   47.80
   0   6  11  155.88   24.40
   0   6 -11  227.48   26.00
   0   6  11  297.17   97.59
   0   6  11  150.38   30.00
   0   6 -11  210.18   45.80
   0  -6  11  208.08   29.00
   0  -6  11  174.68   25.40
   0  -6  11  146.59   59.19
   0  -6 -11  182.18   29.10
   0  -6 -11  243.08   62.89
   0  -6 -11  160.18   26.30
   0   6  12  198.88  116.99
   0   6  12   72.89   20.30
   0   6 -12   71.59   41.80
   0   6 -12   62.29   21.20
   0  -6 -12   34.90   23.00
   0  -6  12   64.99   24.00
   0  -6 -12   55.39   22.30
   0  -6 -12  151.68   66.09
   0  -6  12   77.99   21.00
   0   6 -13   26.70   45.70
   0   6  13   12.30   21.30
   0   6 -13  -25.10   22.70
   0  -6 -13   25.40   75.69
   0  -6  13   33.80   21.90
   0  -6  13  -10.20   27.00
   0  -6 -13   12.90   22.30
   0   6 -14  -36.20   29.60
   0   6  14    3.90   25.60
   0   6 -14  -34.30   55.09
   0  -6 -14 -113.99   89.79
   0  -6  14  -52.29   36.90
   0  -6 -14    3.80   27.30
   0  -6  14   -0.60   26.20
   0   7   0  125.69   16.00
   0  -7   0  135.49   16.50
   0   7   1  216.78   16.70
   0   7   1  251.57   16.90
   0   7  -1  217.38   14.80
   0  -7  -1  235.18   17.90
   0  -7  -1  194.58   16.30
   0  -7   1  263.17   18.10
   0   7  -2   27.20   10.30
   0  -7  -2   16.20    5.60
   0  -7   2   44.20   11.10
   0  -7  -2   32.70   10.90
   0   7  -3 1154.98   67.79
   0   7   3 1119.09   68.99
   0   7   3 1129.89   68.69
   0   7   3 1074.79   83.79
   0   7  -3 1019.40   72.59
   0  -7  -3 1047.90   90.79
   0  -7   3 1122.39   67.49
   0  -7  -3 1112.99   68.69
   0  -7   3 1029.40   72.19
   0  -7  -3 1074.29   68.69
   0  -7   3 1105.69   67.49
   0   7  -4 2090.39  140.09
   0   7   4 2163.48  150.48
   0   7   4 2350.36  136.49
   0   7  -4 2422.06  135.09
   0   7   4 2158.28  135.49
   0  -7  -4 2208.98  135.99
   0  -7  -4 2453.05  136.09
   0  -7   4 2042.60  138.99
   0  -7   4 2213.18  134.79
   0  -7   4 2325.67  131.79
   0  -7  -4 1899.91  144.79
   0  -7   4 2252.87  133.39
   0   7   5  298.27   25.00
   0   7   5  364.16   26.80
   0   7  -5  322.17   24.20
   0  -7  -5  340.87   25.60
   0  -7   5  320.77   21.70
   0  -7   5  312.47   24.10
   0  -7  -5  389.16   27.00
   0   7  -6  150.58   26.80
   0   7   6  230.08   49.40
   0   7  -6  138.79   14.60
   0   7   6  167.88   16.40
   0   7   6  170.28   19.90
   0  -7  -6  135.39   18.20
   0  -7   6  141.99   27.30
   0  -7   6  168.08   13.30
   0  -7  -6  232.28   40.90
   0  -7   6  163.88   15.50
   0   7  -7  219.48   31.50
   0   7   7  198.08   22.00
   0   7  -7  160.38   17.40
   0   7   7  169.48   18.00
   0  -7  -7  132.09   18.60
   0  -7   7  128.19   16.10
   0  -7   7  164.08   15.10
   0  -7  -7  181.48   41.40
   0  -7  -7  185.38   19.40
   0   7  -8   77.49   27.60
   0   7   8   61.39   18.00
   0   7   8  102.69   55.19
   0   7   8   55.39   13.20
   0   7  -8   93.49   13.90
   0  -7  -8   67.79   14.80
   0  -7  -8  137.49   40.10
   0  -7   8   68.59   11.50
   0  -7   8   55.39   12.40
   0  -7   8   82.69   31.90
   0  -7  -8   62.49   16.00
   0   7   9   18.00   16.70
   0   7   9    2.00   10.60
   0   7  -9   12.70   11.30
   0   7  -9   28.70   26.10
   0   7   9   82.89   67.19
   0  -7  -9   -5.10   42.50
   0  -7   9    5.40   35.20
   0  -7   9   24.10   10.10
   0  -7  -9   -4.30   11.90
   0  -7  -9   10.90   13.90
   0  -7   9   10.80   10.50
   0   7 -10  -19.10   11.50
   0   7 -10  -13.40   25.60
   0   7  10   -8.50   11.50
   0   7  10  -10.40   18.30
   0   7  10   13.40   76.79
   0  -7 -10  -22.00   50.69
   0  -7  10   -6.40   11.00
   0  -7 -10   21.00   16.20
   0  -7 -10   -9.00   15.30
   0  -7  10   29.00   45.50
   0  -7  10   18.10   13.40
   0   7  11   34.70   23.30
   0   7  11   54.99   16.70
   0   7  11  -46.50   93.69
   0   7 -11   71.39   34.40
   0   7 -11   52.49   16.80
   0  -7 -11  205.98   67.89
   0  -7  11   53.69   15.70
   0  -7 -11    5.80   18.50
   0  -7  11   18.20   17.70
   0  -7 -11   35.10   19.70
   0  -7  11   63.99   57.39
   0   7  12   40.80  117.99
   0   7 -12   23.20   20.80
   0   7  12   58.99   19.90
   0  -7 -12   50.29   24.40
   0  -7  12   58.49   19.60
   0  -7  12   43.80   23.00
   0  -7 -12   85.09   66.19
   0  -7 -12   56.19   23.60
   0   7  13  105.09   26.90
   0   7 -13   59.09   25.60
   0   7 -13   46.30   46.40
   0  -7  13   82.99   23.70
   0  -7 -13  136.69   29.50
   0  -7  13  116.19   31.30
   0  -7 -13  133.09   80.19
   0   7 -14   27.90   32.20
   0   7  14    6.80   27.10
   0   7 -14   62.69   56.99
   0  -7 -14  -16.60   29.60
   0  -7  14    1.10   25.30
   0  -7 -14   18.70   98.29
   0  -7  14  -43.20   48.00
   0   8   0  486.25   51.09
   0   8   0  644.04   39.00
   0   8   0  661.53   38.90
   0   8   0  563.64   43.10
   0   8   0  644.84   38.10
   0  -8   0  567.24   43.40
   0  -8   0  598.14   40.40
   0   8  -1 1013.80   58.39
   0   8   1 1031.20   60.19
   0   8   1 1033.50   60.59
   0   8  -1  940.91   64.39
   0   8  -1 1105.99   60.29
   0   8  -1  845.62   71.09
   0   8   1  921.01   72.69
   0  -8  -1  906.11   64.89
   0  -8   1  889.81   63.99
   0  -8   1 1001.80   61.19
   0  -8  -1  809.72   68.59
   0  -8  -1  992.70   59.89
   0  -8  -1  955.70   60.19
   0   8  -2  869.91   49.20
   0   8   2  846.12   50.09
   0   8   2  745.73   64.39
   0   8   2  774.22   49.80
   0   8  -2  699.33   53.49
   0  -8  -2  720.03   59.99
   0  -8  -2  776.42   49.70
   0  -8   2  672.23   69.69
   0  -8   2  757.12   53.79
   0  -8   2  775.92   49.60
   0  -8  -2  785.22   49.70
   0  -8   2  840.02   49.00
   0  -8  -2  747.73   55.49
   0   8   3  115.49   14.30
   0  -8   3  162.88   15.10
   0  -8  -3  155.28   14.50
   0   8   4  139.49   14.60
   0   8  -4  185.58   14.50
   0   8   4  181.58   17.20
   0  -8   4  172.48   13.70
   0  -8  -4  161.58   16.00
   0  -8   4  127.99   14.60
   0  -8  -4  135.09   15.00
   0   8   5    1.50    6.20
   0   8  -5   39.50   14.70
   0   8   5   22.20    9.70
   0  -8  -5   23.40    9.20
   0  -8  -5  104.49   30.90
   0  -8  -5    6.30    8.50
   0  -8   5    8.90    5.70
   0  -8   5   47.00   31.30
   0   8   6  188.38   18.50
   0   8   6  154.88   20.30
   0   8  -6  218.98   18.40
   0   8  -6  158.28   28.40
   0   8   6  212.48   53.09
   0  -8  -6  225.48   20.10
   0  -8   6  213.08   14.60
   0  -8   6  184.18   17.50
   0  -8  -6  169.68   20.40
   0  -8  -6  241.98   43.80
   0  -8   6  177.08   29.60
   0   8   7  201.68   55.49
   0   8   7  141.59   20.60
   0   8  -7  117.29   15.60
   0   8  -7  114.99   27.30
   0   8   7  119.49   15.70
   0  -8  -7  117.99   18.40
   0  -8  -7  167.08   43.80
   0  -8   7  112.49   14.80
   0  -8   7  198.98   34.40
   0  -8   7  111.79   12.60
   0  -8  -7  117.19   17.50
   0   8  -8  144.89   17.80
   0   8   8  163.18   19.00
   0   8   8  220.58   69.79
   0   8   8  132.79   21.50
   0   8  -8  123.19   29.90
   0  -8   8  162.38   38.00
   0  -8  -8  148.59   20.30
   0  -8   8  145.79   17.30
   0  -8   8  149.49   16.10
   0  -8  -8  115.89   42.10
   0  -8  -8  101.49   19.20
   0   8   9   27.50   12.40
   0   8  -9   42.60   26.10
   0   8   9   -0.80   17.40
   0   8  -9   29.30   12.20
   0   8   9  147.99   74.59
   0  -8   9   99.59   40.80
   0  -8   9   27.20   11.20
   0  -8  -9   17.80   13.90
   0  -8  -9   26.70   13.80
   0  -8   9   32.30   11.20
   0  -8  -9  136.49   49.99
   0   8  10  117.69   27.10
   0   8  10  136.49   20.90
   0   8 -10  140.59   38.00
   0   8  10   74.79   83.59
   0   8 -10  133.79   20.60
   0  -8 -10  130.09   57.69
   0  -8 -10  126.09   23.70
   0  -8  10  192.98   55.49
   0  -8  10  117.69   18.80
   0  -8  10  132.79   19.50
   0  -8 -10  159.78   23.60
   0   8  11  130.79   22.70
   0   8 -11  130.69   22.60
   0   8  11  221.98  108.49
   0   8 -11  122.09   40.40
   0  -8  11  113.29   21.00
   0  -8  11   96.39   21.70
   0  -8  11   95.29   81.99
   0  -8 -11  117.09   26.60
   0  -8 -11  194.98   68.79
   0  -8 -11  113.29   23.20
   0   8  12 -190.38  118.49
   0   8 -12   67.69   21.70
   0   8 -12   36.70   39.10
   0   8  12   38.60   18.90
   0  -8 -12    3.40   67.69
   0  -8  12   33.60   19.10
   0  -8  12   44.00   23.60
   0  -8 -12   -1.00   22.60
   0   8 -13  -19.20   25.40
   0   8 -13   51.79   47.00
   0   8  13   14.50   25.80
   0  -8 -13  -18.00   24.80
   0  -8  13  -31.30   21.00
   0  -8  13   24.90   28.30
   0  -8 -13   38.10   80.79
   0   8 -14   10.20   53.29
   0   8  14   19.10   27.30
   0  -8 -14  199.58  103.69
   0  -8  14  -18.20   26.00
   0  -8 -14    6.40   32.20
   0   9   0   11.00    4.40
   0   9   0    3.70    4.40
   0  -9   0    2.30   18.50
   0   9  -1   65.59    6.80
   0   9  -1  104.39   16.50
   0   9   1   66.89    9.10
   0   9   1   38.30    7.90
   0  -9  -1   77.39    9.50
   0  -9  -1  106.79   18.80
   0  -9   1   96.19   12.20
   0   9  -2  165.18   14.40
   0   9   2  180.48   16.10
   0   9  -2  193.78   22.20
   0   9   2  169.48   15.20
   0  -9   2  180.48   16.70
   0  -9   2  219.78   23.70
   0  -9  -2  195.58   24.00
   0  -9  -2  197.08   16.10
   0  -9   2  144.59   14.00
   0  -9   2  260.07   39.20
   0  -9  -2  183.58   15.60
   0   9   3   -4.00    4.60
   0   9   3    3.70    6.90
   0   9  -3  -10.30    9.40
   0   9   3    4.80   30.70
   0   9  -3    2.80    4.50
   0  -9   3    1.60    4.50
   0  -9  -3  -10.80   34.80
   0  -9   3    0.00   25.80
   0  -9  -3   -5.00    5.60
   0  -9   3  -10.00   10.70
   0  -9   3    4.10    6.10
   0  -9  -3   -4.70   13.40
   0  -9  -3   -2.50    6.00
   0   9   4  509.25   35.90
   0   9  -4  541.65   33.90
   0   9  -4  437.06   40.80
   0   9   4  522.15   35.10
   0   9   4  487.35   59.99
   0  -9   4  386.76   52.89
   0  -9  -4  528.75   35.40
   0  -9   4  496.05   42.10
   0  -9   4  500.65   33.50
   0  -9  -4  518.45   35.60
   0  -9  -4  420.36   49.40
   0   9  -5  122.49   13.90
   0   9  -5  174.48   26.00
   0   9   5  121.19   15.00
   0   9   5  253.87   53.99
   0   9   5  158.38   21.00
   0  -9   5  199.88   28.50
   0  -9   5  133.59   13.00
   0  -9  -5  126.29   16.20
   0  -9  -5  111.79   16.50
   0  -9   5  108.99   14.60
   0   9  -6  224.88   31.40
   0   9   6  233.98   21.30
   0   9   6  224.78   23.50
   0   9  -6  232.48   20.20
   0   9   6  371.76   64.09
   0  -9  -6  212.38   23.20
   0  -9  -6  259.97   22.80
   0  -9   6  215.98   15.40
   0  -9   6  202.28   20.80
   0  -9   6  294.77   35.70
   0  -9  -6  309.57   47.70
   0   9   7   72.19   14.10
   0   9  -7  106.09   26.80
   0   9   7  192.18   63.99
   0   9   7   73.79   16.90
   0   9  -7   84.09   13.00
   0  -9  -7    7.90   40.00
   0  -9  -7   81.19   15.40
   0  -9   7   74.59   12.70
   0  -9   7  120.29   30.60
   0  -9  -7   79.69   15.70
   0  -9   7   82.69    9.90
   0   9  -8   26.60   10.80
   0   9   8   91.99   62.79
   0   9   8   20.00   16.20
   0   9   8   13.10   10.60
   0   9  -8    7.80   22.00
   0  -9  -8   19.90   13.30
   0  -9   8   26.60   32.50
   0  -9   8    3.30    9.60
   0  -9   8   12.70    7.10
   0  -9  -8   61.19   42.20
   0  -9  -8   19.50   12.10
   0   9  -9   -2.70   11.60
   0   9   9   -8.80   10.80
   0   9   9  104.49   78.49
   0   9   9   14.20   17.80
   0   9  -9   -0.50   24.40
   0  -9  -9  -42.20   44.60
   0  -9   9   -7.90   38.30
   0  -9   9    4.10    9.30
   0  -9  -9    5.20   15.60
   0  -9  -9    4.30   14.20
   0  -9   9   -3.10   10.60
   0   9  10    8.80   13.50
   0   9 -10   19.70   14.40
   0   9  10   38.60   22.40
   0   9 -10   -5.80   28.90
   0   9  10  161.48   91.39
   0  -9 -10    3.50   17.80
   0  -9  10  -10.10   49.99
   0  -9 -10   64.99   20.40
   0  -9  10    9.50   13.50
   0  -9  10   37.50   13.20
   0  -9 -10  100.29   58.89
   0   9  11  -35.00  103.79
   0   9  11   44.00   17.80
   0   9 -11   48.20   19.80
   0   9 -11   34.70   36.40
   0  -9  11   24.80   16.60
   0  -9 -11   52.59   23.20
   0  -9  11   57.19   17.60
   0  -9 -11   61.39   67.89
   0  -9 -11   74.49   22.70
   0   9  12  397.86  135.49
   0   9  12   79.99   22.70
   0   9 -12   88.29   23.80
   0   9 -12   32.20   41.60
   0  -9 -12   89.79   28.20
   0  -9 -12   85.19   80.69
   0  -9  12  137.39   37.70
   0  -9  12  122.79   23.50
   0   9 -13   36.10   26.90
   0   9  13  -56.39   20.90
   0   9 -13   -9.20   44.40
   0  -9  13   -5.90   23.00
   0  -9 -13  -78.39   82.69
   0  -9  13   23.80   30.80
   0  -9 -13  -22.10   27.70
   0   9 -14  -33.80   55.29
   0   9  14   31.90   28.90
   0  -9 -14  189.98  103.79
   0  -9  14   71.09   29.80
   0  10   0 1582.14   93.59
   0  10   0 1553.74   94.59
   0  10   0 1596.84   94.89
   0  10   0 1409.96   99.89
   0 -10   0 1592.84   96.69
   0 -10   0 1462.85  100.09
   0  10   1   -2.90   29.30
   0  10  -1  -30.00   27.30
   0  10   1   21.60    6.30
   0  10  -1   13.40    4.20
   0  10  -1   18.50   12.30
   0  10  -1   13.60    5.60
   0  10   1   16.30    6.10
   0  10  -1   14.30    5.80
   0 -10  -1   35.30   24.70
   0 -10  -1    5.60    8.90
   0 -10  -1   21.00   14.00
   0 -10   1   14.10    8.30
   0 -10   1   14.80   13.10
   0  10  -2  411.56   27.60
   0  10  -2  357.16   34.10
   0  10   2  408.36   28.70
   0  10   2  385.76   52.69
   0  10   2  426.56   28.80
   0 -10   2  353.16   44.90
   0 -10  -2  355.76   44.60
   0 -10   2  419.66   29.40
   0 -10   2  389.46   35.20
   0 -10  -2  417.66   28.70
   0 -10  -2  385.26   28.30
   0 -10  -2  392.56   37.00
   0  10   3    6.50    7.20
   0  10  -3   11.00    5.70
   0  10   3    5.80   33.50
   0  10  -3    2.70   12.40
   0  10   3   16.90    6.40
   0 -10  -3   13.00   34.50
   0 -10   3    8.50   14.50
   0 -10  -3    6.20    6.80
   0 -10  -3    9.60    6.80
   0 -10   3    6.40    7.10
   0 -10   3  -35.30   27.70
   0 -10  -3    8.60   15.90
   0  10   4   10.40    9.00
   0  10   4   21.30   40.00
   0  10  -4   15.90   13.80
   0  10   4    3.90    6.70
   0  10  -4   13.90    6.20
   0 -10   4    8.50    5.60
   0 -10  -4  -28.60   23.60
   0 -10   4   40.00   32.00
   0 -10  -4   25.70    8.80
   0 -10   4   16.90    7.00
   0 -10   4   13.70   16.40
   0 -10  -4    9.20    8.00
   0  10   5   89.59   48.60
   0  10   5   42.40   10.20
   0  10   5   35.80   11.50
   0  10  -5   43.20   19.80
   0  10  -5   45.90    9.40
   0 -10  -5   65.29   31.40
   0 -10   5   16.60   18.00
   0 -10  -5   48.90   11.40
   0 -10  -5   35.60   11.10
   0 -10   5   46.80    9.70
   0  10  -6  194.98   33.70
   0  10  -6  260.17   20.80
   0  10   6  218.18   21.60
   0  10   6  209.68   24.70
   0  10   6  330.97   72.09
   0 -10   6  238.88   35.50
   0 -10   6  226.68   19.70
   0 -10  -6  207.18   22.40
   0 -10  -6  202.28   23.30
   0 -10  -6  212.48   45.60
   0  10  -7    3.30    8.30
   0  10   7   -1.20    8.80
   0  10   7   -4.10   13.00
   0  10  -7   20.70   19.70
   0  10   7  -12.40   56.89
   0 -10   7  -28.70   23.80
   0 -10   7    0.40    8.40
   0 -10  -7   -8.70   40.70
   0 -10  -7   -6.90   11.90
   0 -10  -7   -0.30   10.80
   0  10  -8  218.58   22.50
   0  10   8  297.77   83.99
   0  10   8  191.98   27.90
   0  10   8  190.48   22.70
   0  10  -8  212.68   38.20
   0 -10  -8  183.08   25.20
   0 -10   8  193.68   16.30
   0 -10  -8  215.68   25.00
   0 -10   8  219.78   44.10
   0 -10   8  203.38   21.00
   0 -10  -8  206.28   51.19
   0  10   9    6.00   11.50
   0  10  -9  -12.30   24.80
   0  10  -9   21.70   12.60
   0  10   9   18.10   19.30
   0 -10  -9    4.70   17.70
   0 -10   9   28.70   39.00
   0 -10  -9  -33.20   48.70
   0 -10   9    0.10    8.60
   0 -10   9  -10.90   11.00
   0 -10  -9    5.00   15.60
   0  10  10  204.48   32.50
   0  10 -10  191.68   26.00
   0  10 -10  126.29   38.70
   0  10  10  193.78   96.39
   0  10  10  150.48   24.50
   0 -10  10  149.69   58.09
   0 -10  10  171.68   23.40
   0 -10  10  164.18   21.80
   0 -10 -10  201.28   28.30
   0 -10 -10  186.68   70.69
   0 -10 -10  237.18   33.00
   0  10  11  -16.00   15.30
   0  10  11 -103.79  115.69
   0 -10 -11   -7.70   22.50
   0 -10 -11   35.60   74.69
   0 -10  11   32.00   15.50
   0 -10  11  -20.00   15.10
   0  10 -12   45.60   24.00
   0  10  12 -104.59  138.29
   0  10 -12   69.59   42.30
   0 -10 -12   44.10   28.30
   0 -10  12   81.29   22.70
   0 -10 -12   85.99   87.89
   0 -10  12   54.89   22.10
   0  10  13    6.70   23.30
   0  10 -13   38.30   49.99
   0  10 -13   50.89   27.40
   0 -10 -13   20.20   93.19
   0 -10  13  -33.10   24.50
   0  11   0    5.00   11.60
   0  11   0    4.00    4.90
   0  11   0   -3.20    4.90
   0  11   0   20.70   32.00
   0  11   0    9.00    5.70
   0 -11   0    0.70   13.50
   0 -11   0   -2.10    9.00
   0 -11   0   16.00   22.90
   0  11  -1    8.90    5.70
   0  11   1   10.90    6.30
   0  11  -1   -3.00   30.60
   0  11   1   11.50    6.50
   0  11  -1    5.80    5.30
   0  11  -1    8.70    4.00
   0  11   1   -0.40   33.10
   0  11   1    9.80    6.30
   0  11  -1   16.40   13.30
   0 -11   1   29.60   15.90
   0 -11  -1    1.00   14.60
   0 -11   1    8.60    9.00
   0 -11  -1   15.40   10.10
   0 -11  -1   -9.60   25.20
   0  11  -2  583.94   47.70
   0  11  -2  638.34   40.90
   0  11   2  610.04   41.90
   0  11  -2  580.94   37.20
   0  11   2  717.73   68.49
   0  11   2  602.24   41.80
   0 -11  -2  602.04   44.40
   0 -11   2  617.74   42.70
   0 -11  -2  664.73   59.59
   0 -11   2  668.53   59.29
   0  11   3   46.20   40.80
   0  11   3   -3.20    5.90
   0  11   3    2.70    7.70
   0  11  -3    4.20    5.80
   0  11  -3    7.80   13.50
   0 -11  -3    7.70    7.40
   0 -11  -3   13.90    8.10
   0 -11   3   -0.30   16.00
   0 -11   3   -1.20    5.10
   0 -11   3    8.90    8.30
   0 -11  -3   -9.90   38.80
   0 -11  -3    2.90   17.90
   0 -11   3  -19.90   28.20
   0  11   4  690.13   80.29
   0  11   4  804.52   58.19
   0  11  -4  689.23   55.79
   0  11  -4  779.12   47.70
   0  11   4  760.72   49.20
   0 -11   4  643.24   67.89
   0 -11  -4  767.72   49.40
   0 -11   4  713.03   47.80
   0 -11   4  763.12   48.10
   0 -11   4  683.33   56.09
   0 -11  -4  701.63   49.10
   0 -11  -4  588.74   66.89
   0 -11  -4  664.73   59.59
   0  11  -5   10.20    7.50
   0  11   5  -17.00   49.20
   0  11   5    8.60    8.10
   0  11   5   21.20   11.70
   0  11  -5    7.90   16.20
   0 -11   5   15.60   18.90
   0 -11  -5    5.60   10.00
   0 -11  -5  -36.00   29.40
   0 -11   5    0.50   37.60
   0 -11  -5   -9.30    8.60
   0 -11   5   17.60    8.40
   0  11  -6  300.27   39.70
   0  11   6  443.96   78.89
   0  11   6  354.66   31.70
   0  11   6  348.97   29.00
   0  11  -6  360.56   27.80
   0 -11   6  364.26   27.30
   0 -11  -6  366.66   30.30
   0 -11  -6  274.77   55.79
   0 -11  -6  365.56   30.60
   0 -11   6  291.27   41.80
   0  11   7   58.09   13.20
   0  11   7   44.10   69.59
   0  11   7   53.19   17.00
   0  11  -7   31.20   23.50
   0  11  -7   55.39   12.00
   0 -11  -7   67.49   16.80
   0 -11  -7   39.60   40.10
   0 -11   7   58.79   28.50
   0 -11  -7   20.60   17.50
   0 -11  -7   81.69   16.60
   0 -11   7   90.09   13.40
   0  11   8   94.99   16.70
   0  11   8   57.39   19.70
   0  11  -8  107.99   29.90
   0  11   8  209.08   86.29
   0  11  -8  105.89   16.40
   0 -11   8   87.19   15.40
   0 -11   8  125.99   38.90
   0 -11  -8   76.79   50.29
   0 -11  -8   59.39   17.70
   0 -11  -8   99.99   23.00
   0  11   9   23.50   21.70
   0  11   9  -64.29   90.39
   0  11  -9    3.80   25.70
   0  11   9    6.70   13.40
   0  11  -9   27.90   13.70
   0 -11   9   -4.00   11.10
   0 -11   9   25.90   43.70
   0 -11  -9  -50.49   52.59
   0 -11  -9    2.70   19.60
   0 -11  -9  -27.10   16.50
   0  11 -10  -19.10   14.60
   0  11  10    6.90  106.49
   0  11 -10    2.60   28.50
   0  11  10   19.40   15.90
   0 -11  10   22.60   10.30
   0 -11 -10  -10.70   20.10
   0 -11  10  -55.69   61.39
   0 -11  10   10.20   13.50
   0 -11 -10    0.80   19.40
   0 -11 -10   45.00   66.89
   0  11  11  -14.50   16.20
   0  11 -11   10.20   34.90
   0  11  11  241.78  135.79
   0 -11  11    6.30   16.90
   0 -11 -11  -56.39   72.19
   0 -11  11   18.90   13.90
   0 -11 -11    0.60   22.90
   0  11  12  256.97  213.88
   0  11 -12  -18.00   42.00
   0  11 -12   44.30   23.90
   0  11  12   17.30   21.20
   0 -11  12   80.69   20.40
   0 -11 -12  223.28   95.89
   0 -11 -12   -8.60   29.10
   0 -11  12    8.80   21.30
   0  11 -13   12.00   47.60
   0 -11 -13  -26.10   33.00
   0 -11 -13   59.69  100.69
   0 -11  13  -18.30   24.90
   0  12   0  370.76   28.00
   0  12   0  377.76   27.70
   0  12   0  369.46   35.90
   0  12   0  393.96   26.40
   0 -12   0  382.76   37.60
   0 -12   0  361.56   31.00
   0  12  -1   55.09   18.50
   0  12   1   55.79   10.70
   0  12   1   68.39   41.10
   0  12  -1   58.79    7.40
   0  12   1   61.19    9.70
   0  12  -1   50.99    9.20
   0  12   1   50.59    9.70
   0  12  -1   54.29    9.70
   0 -12   1   53.09   13.20
   0 -12   1   66.49   20.20
   0 -12  -1   61.89   31.80
   0 -12  -1   51.59   19.80
   0 -12  -1   37.60   12.60
   0  12  -2  309.07   22.60
   0  12   2  337.47   24.40
   0  12  -2  250.67   29.80
   0  12   2  309.17   24.10
   0  12  -2  284.67   18.40
   0  12   2  364.66   60.19
   0 -12  -2  300.67   35.50
   0 -12  -2  239.78   45.30
   0 -12   2  241.68   44.90
   0 -12  -2  285.37   27.70
   0 -12   2  297.37   33.50
   0 -12   2  286.97   25.20
   0  12   3   12.60    9.40
   0  12   3    4.30    7.40
   0  12  -3    6.70    6.60
   0  12   3   -6.80   41.20
   0  12  -3   -3.00   13.90
   0 -12   3    6.40   18.50
   0 -12  -3   12.20   51.59
   0 -12  -3   -3.50   11.10
   0 -12   3    4.00    9.40
   0 -12  -3   12.90   20.70
   0 -12  -3    0.60    8.10
   0  12  -4  133.59   14.90
   0  12   4  140.49   19.20
   0  12   4  125.09   15.70
   0  12  -4  122.19   24.70
   0  12   4   78.59   52.79
   0 -12   4  134.69   17.00
   0 -12  -4  151.88   40.20
   0 -12  -4  157.18   23.60
   0 -12   4  169.28   28.90
   0 -12   4   78.39   39.10
   0 -12  -4  112.89   30.60
   0 -12  -4  143.99   17.40
   0  12  -5   36.80   10.50
   0  12   5   40.50   11.20
   0  12  -5   53.99   20.90
   0  12   5   95.29   58.19
   0  12   5    7.50   12.90
   0 -12   5   12.00   21.20
   0 -12  -5   21.00   17.00
   0 -12  -5   26.50   12.30
   0 -12   5   35.50   10.40
   0 -12  -5   29.20   32.30
   0 -12  -5   12.20   10.90
   0 -12  -5   44.80   27.80
   0 -12   5   42.40   40.60
   0  12   6   78.79   15.00
   0  12  -6   82.19   13.60
   0  12  -6   87.69   25.20
   0  12   6   68.59   17.60
   0 -12   6  218.58   52.99
   0 -12   6   75.09   28.00
   0 -12   6   90.99   13.10
   0 -12  -6   83.59   21.10
   0 -12   6   81.19   12.70
   0 -12  -6   79.49   16.80
   0 -12  -6  113.99   41.60
   0  12  -7   15.80   22.30
   0  12   7   13.70   11.20
   0  12  -7   12.60   10.20
   0  12   7   23.50   15.90
   0  12   7   41.30   71.99
   0 -12   7   22.00   28.10
   0 -12  -7   50.39   15.40
   0 -12   7   25.00   10.40
   0 -12  -7  -11.80   43.20
   0 -12  -7   26.00   18.70
   0  12   8  210.58   29.40
   0  12  -8  264.27   44.40
   0  12   8  361.36   96.29
   0  12   8  226.88   26.10
   0  12  -8  235.58   25.00
   0 -12  -8  200.38   28.20
   0 -12   8  241.48   47.10
   0 -12  -8  248.58   32.60
   0 -12  -8  241.88   61.49
   0 -12   8  232.68   24.10
   0  12  -9   32.40   30.20
   0  12   9   37.70   24.90
   0  12   9   47.70   16.50
   0  12   9   86.49  101.89
   0  12  -9   53.79   16.30
   0 -12   9   75.39   49.30
   0 -12   9   35.60   14.20
   0 -12  -9  -75.19   54.79
   0 -12  -9  107.99   26.20
   0 -12  -9   53.79   19.40
   0  12  10   44.00   20.20
   0  12 -10   94.99   20.20
   0  12 -10  124.49   45.00
   0  12  10  227.28  117.09
   0 -12 -10   42.70   70.39
   0 -12  10   89.69   18.90
   0 -12 -10   71.79   26.30
   0  12  11  413.36  147.79
   0  12 -11  -26.70   34.10
   0  12  11    1.60   20.20
   0 -12  11  -12.00   18.00
   0 -12 -11   45.50   79.89
   0 -12 -11   -0.10   26.40
   0  12 -12   26.00   43.60
   0  12  12   -5.50   22.20
   0  12 -12    7.70   23.20
   0 -12  12   38.20   22.80
   0 -12 -12   -2.10   95.79
   0 -12 -12  -12.40   29.90
   0  12 -13   60.19   51.09
   0  12  13   -4.10   26.00
   0 -12  13   38.60   28.60
   0 -12 -13   13.30  113.59
   0 -12 -13  -18.40   35.40
   0  13   0   -6.90   13.50
   0  13   0   43.80   41.90
   0  13   0    6.80    7.10
   0  13   0    4.00    7.50
   0  13   0    4.60    5.90
   0 -13   0    5.30   35.70
   0 -13   0    0.90    9.90
   0 -13   0    1.60   16.80
   0  13   1   97.79   51.09
   0  13  -1  109.59   14.30
   0  13  -1  119.19   23.90
   0  13   1  126.59   14.40
   0  13  -1   92.09   13.60
   0  13  -1  115.89   11.10
   0  13   1  116.49   14.50
   0  13   1  118.29   15.00
   0 -13  -1  132.49   27.70
   0 -13   1  135.99   26.40
   0 -13   1  119.69   18.90
   0 -13  -1  115.49   37.70
   0 -13  -1  120.59   21.30
   0  13   2  143.39   15.80
   0  13   2  157.38   17.20
   0  13  -2  139.09   14.70
   0  13  -2  112.09    9.70
   0  13  -2  196.58   27.60
   0  13  -2  137.19   15.50
   0 -13   2  155.78   19.70
   0 -13  -2  176.98   22.70
   0 -13  -2  197.98   32.40
   0  13  -3  117.79   25.20
   0  13   3  131.09   57.49
   0  13  -3   98.39   14.00
   0  13   3   97.59   14.70
   0  13   3  137.49   18.00
   0 -13   3  147.19   40.80
   0 -13  -3  118.19   16.50
   0 -13  -3  123.39   21.60
   0 -13  -3   81.49   70.19
   0 -13   3  127.79   27.10
   0 -13  -3  157.98   32.60
   0 -13   3  144.99   18.60
   0  13  -4   59.99   20.50
   0  13   4   52.99   13.40
   0  13   4   39.90   11.50
   0  13  -4   50.69   10.80
   0 -13  -4  105.79   39.20
   0 -13   4  140.09   41.70
   0 -13  -4   47.80   16.10
   0 -13  -4   51.09   25.50
   0 -13   4   53.49   23.00
   0 -13  -4   43.10   12.10
   0 -13   4   49.80   12.40
   0  13   5  -31.50   63.39
   0  13   5   58.09   15.80
   0  13  -5  106.59   26.50
   0  13   5   84.19   15.10
   0  13  -5  110.69   14.90
   0 -13   5   94.29   46.60
   0 -13  -5  120.09   17.30
   0 -13   5   85.69   14.60
   0 -13  -5   67.49   20.50
   0 -13  -5   59.79   40.10
   0 -13   5  109.39   27.80
   0 -13   5   80.99   14.70
   0 -13  -5  112.49   34.60
   0  13  -6  193.38   20.20
   0  13   6  218.28   76.09
   0  13   6  227.18   26.80
   0  13  -6  161.18   32.00
   0  13   6  157.58   20.70
   0 -13   6  156.58   34.00
   0 -13  -6  158.38   25.40
   0 -13  -6  188.18   23.20
   0 -13  -6  150.78   39.00
   0 -13  -6  161.68   50.29
   0 -13   6  162.48   19.30
   0 -13   6  152.68   18.30
   0 -13   6  168.08   54.59
   0  13  -7  112.19   31.70
   0  13   7  123.79   19.30
   0  13   7  256.97   94.59
   0  13  -7  139.79   18.00
   0  13   7   73.49   21.40
   0 -13  -7  144.79   28.20
   0 -13  -7   68.99   50.39
   0 -13  -7  126.19   21.20
   0 -13   7  128.99   16.90
   0 -13   7  129.39   36.80
   0 -13   7  126.59   61.59
   0  13  -8    9.00   26.00
   0  13   8  266.27   97.09
   0  13   8   24.40   20.60
   0 -13   8   11.20   39.00
   0 -13  -8  135.39   61.19
   0  13  -9   28.30   31.00
   0  13  -9   -3.90   14.40
   0  13   9   29.80   25.20
   0  13   9   10.00   15.20
   0  13   9   38.70  113.79
   0 -13  -9   81.39   62.59
   0 -13  -9   39.60   24.90
   0 -13   9  -11.10   13.30
   0 -13   9   44.50   51.09
   0 -13  -9    8.90   20.50
   0  13  10  -14.10   18.40
   0  13 -10   42.40   17.80
   0  13 -10  -35.90   34.80
   0  13  10   -6.00  128.59
   0 -13 -10   -2.80   72.79
   0 -13 -10   14.50   24.10
   0 -13  10   13.40   16.10
   0  13 -11  -49.80   39.50
   0  13  11  -39.20   17.90
   0  13  11 -231.68  150.18
   0 -13  11   12.20   18.80
   0 -13 -11  -38.70   30.20
   0 -13 -11  -99.89   82.29
   0  13  12   -8.90   23.00
   0  13 -12   -5.90   41.40
   0  13 -12   27.60   46.60
   0 -13  12   15.60   22.60
   0 -13 -12   61.39  104.39
   0 -13 -12   -1.60   34.50
   0  14   0  144.19   17.60
   0  14   0  131.39   16.50
   0  14   0  170.58   16.10
   0 -14   0  188.78   23.90
   0 -14   0  215.88   33.60
   0  14   1  470.55   33.70
   0  14  -1  476.45   33.30
   0  14   1  508.75   34.50
   0  14  -1  468.05   30.00
   0  14   1  473.25   77.29
   0  14  -1  470.55   33.50
   0  14   1  450.15   32.80
   0  14  -1  399.36   42.80
   0 -14  -1  361.26   46.40
   0 -14  -1  429.56   38.30
   0 -14   1  473.15   36.90
   0 -14   1  422.06   46.10
   0 -14  -1  321.07   56.49
   0 -14   1  461.45   75.19
   0  14  -2   57.19   11.20
   0  14  -2   56.69    5.80
   0  14   2   35.80   11.20
   0  14  -2   48.60   10.20
   0  14   2   33.50   54.69
   0  14   2   56.29   13.20
   0  14   2   76.79   13.40
   0  14  -2   66.19   20.60
   0 -14   2  -12.50   35.20
   0 -14  -2   42.80   16.80
   0 -14   2   58.29   23.20
   0 -14  -2   46.80   24.90
   0 -14   2   62.49   15.00
   0 -14  -2   39.40   37.70
   0  14   3   98.19   59.39
   0  14  -3   -7.60    7.90
   0  14   3   -3.10   11.80
   0  14  -3    5.50   16.70
   0  14   3  -18.50    7.70
   0 -14  -3   -2.10    9.60
   0 -14  -3    4.90   13.70
   0 -14  -3    1.70   23.80
   0 -14   3  -12.20   21.50
   0 -14   3  -29.50   36.90
   0 -14   3   -7.90   11.40
   0  14  -4   14.00   18.90
   0  14   4   48.30   14.60
   0  14   4   21.10   10.30
   0  14   4    5.70   59.39
   0  14  -4   33.30   10.70
   0 -14  -4   35.10   27.40
   0 -14  -4  -43.50   37.60
   0 -14   4   64.99   14.30
   0 -14   4   32.00   24.10
   0 -14   4   27.10   39.90
   0 -14  -4   25.10   17.60
   0 -14  -4   19.90   12.00
   0  14   5   27.50   69.49
   0  14   5   27.20   15.40
   0  14  -5   -1.10   20.40
   0  14  -5   -3.40    9.60
   0  14   5    6.40    9.30
   0 -14   5   43.70   47.00
   0 -14   5    3.80    8.40
   0 -14   5    0.10   11.80
   0 -14  -5   20.40   30.80
   0 -14  -5    9.30   11.60
   0 -14  -5   51.39   38.70
   0 -14  -5   -8.30   15.00
   0 -14   5   30.00   25.60
   0  14   6   78.89   81.39
   0  14   6    8.10   12.10
   0  14   6   15.10   16.10
   0  14  -6   55.79   24.10
   0  14  -6   31.20   11.50
   0 -14  -6   13.00   44.70
   0 -14   6   -1.80    8.90
   0 -14   6   20.90   11.90
   0 -14   6   62.19   29.90
   0 -14  -6   21.20   14.40
   0 -14  -6  -13.50   16.60
   0 -14  -6  -25.80   32.60
   0 -14   6   93.19   53.39
   0  14   7   35.90   14.40
   0  14  -7   39.90   14.00
   0  14   7   48.50   22.20
   0  14  -7   42.60   27.30
   0 -14   7   39.10   12.70
   0 -14   7   27.50   34.40
   0 -14  -7   33.20   38.90
   0 -14  -7   50.49   17.90
   0 -14   7  -41.10   59.59
   0 -14  -7   94.39   54.29
   0 -14  -7   22.40   20.90
   0  14  -8   69.29   16.80
   0  14   8   29.10   24.40
   0  14   8  208.48  112.29
   0  14   8   27.40   15.40
   0  14  -8   45.20   30.70
   0 -14   8  137.89   71.59
   0 -14  -8   12.90   18.50
   0 -14   8   22.50   42.20
   0 -14  -8   -7.00   60.89
   0 -14  -8   57.79   25.20
   0 -14   8   27.70   13.80
   0  14   9  -23.80  122.19
   0  14   9  106.39   21.70
   0  14  -9   60.79   19.00
   0  14  -9   61.29   45.80
   0 -14   9   51.49   86.39
   0 -14   9   75.59   18.80
   0 -14  -9   86.29   73.39
   0 -14  -9   88.89   31.10
   0  14 -10   53.59   20.60
   0  14 -10  -40.40   34.90
   0  14  10   92.39  145.59
   0  14  10    0.20   19.10
   0 -14 -10    0.40   30.80
   0 -14  10   17.30   17.70
   0 -14 -10  157.18   86.59
   0  14  11   42.30  173.48
   0  14  11   45.60   23.20
   0  14 -11  -13.60   40.80
   0 -14 -11  -60.69   98.49
   0 -14 -11  -30.60   32.30
   0 -14  11    8.10   20.40
   0  14 -12  -20.70   52.29
   0  14  12  -29.20   23.50
   0 -14  12   -0.10   25.50
   0 -14 -12  -62.39   35.70
   0 -14 -12  -70.19  110.19
   0  15   0   -0.20    8.50
   0  15   0   10.30   52.29
   0  15   0   -5.60    9.00
   0  15   0   -5.50    7.10
   0 -15   0  -12.60   13.90
   0 -15   0  -37.50   22.10
   0  15   1   88.69   15.10
   0  15  -1   74.29   22.70
   0  15   1   90.19   14.10
   0  15  -1   65.69    9.90
   0  15  -1   79.59   13.70
   0  15  -1   87.49   13.20
   0  15   1   71.09   61.39
   0  15   1   84.99   13.20
   0 -15  -1   62.89   26.50
   0 -15  -1   43.30   40.20
   0 -15   1   52.59   25.90
   0 -15   1  120.79   19.70
   0 -15   1   69.19   40.70
   0 -15  -1   95.39   20.10
   0  15  -2   39.40   10.70
   0  15   2   29.50   11.30
   0  15  -2   51.69   11.50
   0  15   2   39.40   13.10
   0  15  -2   30.30   19.30
   0  15   2   50.49   12.10
   0  15   2  170.28   63.09
   0 -15   2   84.59   25.60
   0 -15  -2   59.69   28.20
   0 -15   2   75.99   42.10
   0 -15   2   56.79   16.00
   0 -15  -2   60.59   19.20
   0  15   3  -72.49   60.99
   0  15  -3   28.00   20.60
   0  15  -3   53.39   11.90
   0  15   3   54.09   12.90
   0  15  -3   47.70   11.10
   0  15   3   30.80   13.60
   0 -15   3   66.59   27.70
   0 -15   3   61.19   16.20
   0 -15  -3    8.30   70.79
   0 -15  -3   74.89   20.40
   0 -15   3    8.80   39.80
   0 -15  -3   38.70   27.70
   0  15   4  -15.30   12.90
   0  15   4   -7.40   65.19
   0  15  -4    3.30    9.30
   0  15   4    1.80   10.50
   0  15  -4   -7.90   18.50
   0 -15   4   -4.70   24.90
   0 -15   4  -50.89   41.80
   0 -15  -4   -2.10   18.00
   0 -15   4    2.50   13.20
   0 -15  -4    2.20   11.60
   0 -15  -4   -4.20   29.60
   0 -15  -4  -69.29   44.90
   0  15   5  168.58   20.10
   0  15   5  129.49   21.60
   0  15  -5  135.59   19.30
   0  15  -5  121.29   30.90
   0  15   5  123.39   77.29
   0 -15   5   87.39   52.59
   0 -15  -5  142.79   50.69
   0 -15  -5  138.69   20.80
   0 -15   5  121.29   34.40
   0 -15   5  121.89   20.50
   0 -15  -5  117.39   40.60
   0 -15  -5  156.28   29.20
   0  15   6   22.40   18.90
   0  15   6    6.20   87.89
   0  15   6   29.80   13.50
   0  15  -6   41.20   13.60
   0  15  -6   72.99   28.70
   0 -15   6   53.19   55.59
   0 -15  -6  -15.70   36.00
   0 -15  -6   77.09   24.70
   0 -15   6   26.70   31.40
   0 -15   6   42.30   11.70
   0 -15   6   29.50   14.50
   0 -15  -6  102.39   51.79
   0 -15  -6   58.09   17.80
   0  15   7  264.87   37.10
   0  15   7  233.18   27.60
   0  15  -7  239.38   42.60
   0  15  -7  233.88   26.50
   0  15   7  248.78  116.99
   0 -15   7  328.77   73.59
   0 -15  -7  261.77   38.60
   0 -15  -7  247.48   30.50
   0 -15   7  170.38   45.90
   0 -15   7  247.48   24.60
   0 -15  -7  141.39   62.69
   0 -15  -7  216.38   50.69
   0  15   8  106.59  118.59
   0  15  -8    2.30   14.20
   0  15   8  -45.00   23.50
   0  15   8   -5.50   15.00
   0  15  -8    9.90   30.00
   0 -15  -8  150.08   69.39
   0 -15   8  152.78   78.59
   0 -15  -8  -20.70   52.49
   0 -15  -8   42.10   25.70
   0 -15   8   27.40   56.59
   0 -15   8   13.60   13.40
   0  15   9   22.20   16.80
   0  15   9  -63.59  133.29
   0  15  -9  -14.50   31.70
   0  15  -9  -16.10   17.40
   0 -15   9   -3.90   15.10
   0 -15  -9   25.50   76.29
   0 -15   9  150.08   94.39
   0  15 -10   -8.40   39.50
   0  15  10   21.20   20.00
   0  15  10  149.19  169.68
   0  15 -10  -18.90   20.50
   0 -15 -10   -7.00   30.60
   0 -15 -10    9.60   88.69
   0 -15  10   -3.20   18.00
   0 -15  10   36.80  111.19
   0  15  11   19.40   23.10
   0  15  11  476.05  196.88
   0  15 -11   50.39   43.70
   0 -15 -11   70.79  100.09
   0 -15  11    1.10   22.50
   0 -15 -11  -24.30   36.20
   0  15  12  -41.70   26.70
   0  15 -12  -39.00   48.80
   0 -15 -12  -35.80   38.50
   0 -15 -12  -58.89  124.29
   0  16   0   25.80   10.90
   0  16   0   36.50   61.09
   0  16   0    7.50   10.00
   0  16   0    4.00    8.00
   0 -16   0   21.90   15.40
   0 -16   0   16.50   27.40
   0  16   1  177.68   68.79
   0  16   1  126.59   18.10
   0  16   1  109.19   16.40
   0  16  -1  126.09   16.60
   0  16  -1   92.29   13.10
   0  16  -1  110.29   26.30
   0  16  -1  134.39   17.90
   0  16   1  166.48   20.00
   0 -16  -1  103.39   45.70
   0 -16  -1  111.39   31.90
   0 -16   1  134.59   23.20
   0 -16  -1  142.49   25.00
   0 -16   1   52.59   42.30
   0 -16   1  111.29   31.70
   0  16   2    8.30   10.30
   0  16   2  -47.80   66.99
   0  16   2    5.10   11.60
   0  16  -2  -12.60    8.50
   0  16   2    1.70   11.30
   0  16  -2   -0.10   18.50
   0  16  -2   -7.70    9.00
   0 -16  -2   -0.40   27.40
   0 -16   2   -2.10   25.00
   0 -16  -2   52.79   41.40
   0 -16   2    2.30   42.80
   0 -16  -2   12.90   17.30
   0 -16   2    2.50   14.10
   0  16  -3    9.00   19.30
   0  16   3   62.59   71.49
   0  16  -3   -6.00    9.00
   0  16   3    0.90   10.70
   0  16   3   -1.40   12.80
   0  16  -3   14.90   10.70
   0 -16  -3   41.30   18.90
   0 -16   3  108.89   48.20
   0 -16   3   22.30   27.90
   0 -16   3   18.20   15.40
   0 -16  -3    9.80   30.10
   0 -16  -3    5.20   54.19
   0  16   4  -74.59   74.99
   0  16  -4   14.60   20.10
   0  16  -4   14.00   10.60
   0  16   4  -17.60   13.90
   0  16   4   19.30   11.80
   0 -16  -4  -64.89   60.99
   0 -16   4  -75.19   46.10
   0 -16  -4   -6.30   33.00
   0 -16   4   12.30   14.80
   0 -16   4   22.50   28.40
   0 -16  -4   -4.80   18.10
   0  16   5  -10.10   17.00
   0  16  -5    9.20   23.80
   0  16   5   26.60   13.20
   0  16   5  -21.80   84.39
   0  16  -5    1.00   11.40
   0 -16   5   22.80   50.59
   0 -16   5   13.30   15.90
   0 -16  -5   44.00   36.20
   0 -16  -5   14.10   20.40
   0 -16  -5  -14.50   15.30
   0 -16   5   23.70   31.50
   0 -16  -5   69.59   50.39
   0  16   6   17.70   21.30
   0  16   6  113.39   93.99
   0  16   6  -13.00   12.40
   0  16  -6    1.00   12.70
   0  16  -6  -17.00   25.60
   0 -16  -6    8.60   22.40
   0 -16  -6  -20.40   50.09
   0 -16   6   29.40   12.00
   0 -16   6    7.00   60.19
   0 -16   6   11.50   15.10
   0 -16  -6    5.20   17.50
   0 -16   6   13.30   33.90
   0 -16  -6   20.80   44.00
   0  16   7   49.60   23.60
   0  16  -7   79.09   31.90
   0  16  -7   52.79   16.90
   0  16   7  223.78  117.39
   0  16   7   81.29   19.50
   0 -16  -7   32.60   64.89
   0 -16  -7   27.80   45.60
   0 -16   7   59.49   68.29
   0 -16  -7   48.80   27.30
   0 -16   7   31.50   14.20
   0 -16   7   46.60   42.40
   0  16   8   12.10   19.30
   0  16  -8   -9.70   16.40
   0  16   8 -154.48  127.29
   0  16  -8  -36.60   33.00
   0 -16   8    3.50   14.70
   0 -16  -8   63.29   71.39
   0 -16   8   28.20   79.69
   0  16  -9   77.89   37.80
   0  16   9   80.49   23.00
   0  16  -9   73.59   22.20
   0  16   9  208.28  155.58
   0 -16   9   72.09   19.80
   0 -16  -9   55.99   32.50
   0 -16   9    6.50   96.49
   0 -16  -9  102.59   85.69
   0  16 -10  -16.60   39.90
   0  16 -10  -28.20   21.80
   0  16  10 -353.86  179.28
   0  16  10   34.90   22.60
   0 -16 -10  -40.10   30.40
   0 -16  10  -58.09  138.19
   0 -16  10   16.50   19.50
   0 -16 -10  124.79   97.09
   0  16  11 -182.18  218.08
   0  16 -11  -51.69   46.40
   0  16  11   25.80   25.40
   0 -16 -11    1.00  114.69
   0 -16 -11  -19.00   38.90
   0 -16  11   13.80   25.30
   0  17   0    3.50    9.40
   0  17   0   -1.30    8.70
   0  17   0   20.50   66.99
   0  17   0    2.40   11.90
   0 -17   0   24.00   18.00
   0 -17   0  -16.80   30.60
   0  17   1  136.39   19.30
   0  17  -1  152.18   19.70
   0  17  -1  152.28   20.00
   0  17  -1  119.19   14.10
   0  17   1  113.19   16.90
   0  17   1  102.89   17.80
   0  17   1   73.19   73.19
   0  17  -1   84.39   27.70
   0 -17  -1  121.29   35.90
   0 -17   1   96.79   35.50
   0 -17  -1  136.39   25.80
   0 -17   1   99.99   22.60
   0 -17   1   28.50   45.90
   0 -17  -1   86.19   45.80
   0  17  -2   29.00   24.60
   0  17   2   66.79   14.80
   0  17  -2   56.69   12.90
   0  17  -2   53.49   13.40
   0  17   2   59.79   16.30
   0  17   2   -1.30   76.09
   0 -17  -2  -19.30   31.00
   0 -17   2   66.49   21.30
   0 -17  -2   90.69   24.20
   0 -17   2   62.89   48.30
   0 -17  -2   46.10   47.90
   0 -17   2   77.79   31.80
   0  17  -3   68.49   14.10
   0  17  -3   70.39   14.50
   0  17   3  214.38   87.49
   0  17  -3   50.19   26.30
   0  17   3   76.39   18.10
   0  17   3   70.79   17.30
   0  17   3   58.79   15.80
   0 -17  -3   78.79   26.00
   0 -17   3   49.99   49.50
   0 -17  -3   88.59   57.29
   0 -17  -3   -1.80   35.40
   0 -17   3  103.29   35.50
   0 -17   3   80.89   19.90
   0  17  -4   21.40   24.90
   0  17  -4   70.29   14.20
   0  17   4   41.20   88.89
   0  17  -4   38.10   14.00
   0  17   4   22.80   17.20
   0  17   4   15.60   13.20
   0 -17  -4   35.80   38.60
   0 -17  -4   36.10   24.50
   0 -17   4   28.10   33.00
   0 -17   4  -43.30   52.69
   0 -17   4   66.79   20.50
   0  17   5   82.39   22.40
   0  17   5   76.99   98.09
   0  17  -5   83.29   16.40
   0  17   5   69.39   16.30
   0  17  -5   20.20   25.20
   0 -17  -5   39.70   18.90
   0 -17  -5   29.20   38.90
   0 -17   5   46.30   19.30
   0 -17  -5   10.60   24.60
   0 -17  -5   76.79   52.99
   0 -17   5   52.29   58.49
   0 -17   5   25.70   36.20
   0  17   6   -2.40   15.10
   0  17  -6   17.10   14.40
   0  17   6  -59.29  109.49
   0  17  -6    8.60   26.90
   0  17   6    8.80   22.00
   0 -17   6   16.30   37.50
   0 -17  -6   51.99   62.49
   0 -17   6   -1.20   62.19
   0 -17  -6   12.30   25.40
   0 -17  -6   37.80   48.90
   0 -17   6    2.00   18.20
   0  17  -7   79.79   19.40
   0  17  -7  -11.50   62.19
   0  17   7   58.99   26.30
   0  17   7   57.39  126.39
   0 -17   7   51.49   19.60
   0 -17  -7   21.70   70.89
   0 -17   7   88.39   17.30
   0 -17   7   35.40   76.29
   0  17  -8    3.30   18.60
   0  17   8   89.69  153.38
   0  17  -8    1.40   33.00
   0  17   8   -8.70   17.40
   0 -17  -8  -94.19   76.69
   0 -17  -8   71.59   31.20
   0 -17   8   -8.30   15.20
   0 -17   8   93.89   88.59
   0  17  -9   14.10   21.50
   0  17   9  125.19  176.38
   0  17  -9   12.30   37.80
   0  17   9  -41.30   18.10
   0 -17  -9  -36.00   30.50
   0 -17   9   35.10  106.19
   0 -17  -9  126.39   93.49
   0 -17   9    1.00   17.40
   0  17 -10  -32.10   42.40
   0  17  10   14.00   22.70
   0  17  10 -183.58  215.18
   0 -17 -10    6.30   37.10
   0 -17  10   14.10   22.70
   0 -17 -10   99.59  112.99
   0 -17 -11  -65.29  123.29
   0  18   0   54.59   11.30
   0  18   0   18.90   13.50
   0  18   0   17.90   13.10
   0 -18   0   42.00   68.79
   0 -18   0   -4.10   20.70
   0 -18   0   20.90   36.20
   0  18  -1  183.58   23.00
   0  18   1  192.38   86.29
   0  18   1  154.78   19.60
   0  18  -1  145.59   20.80
   0  18   1  150.58   21.90
   0  18  -1  123.59   15.60
   0  18   1  139.89   21.00
   0 -18   1  186.68   30.40
   0 -18  -1   34.50   50.59
   0 -18  -1  103.09   41.50
   0 -18   1   92.29   52.19
   0 -18  -1  203.68   33.20
   0 -18   1  119.79   39.60
   0  18   2   61.29   15.40
   0  18  -2   22.50   23.80
   0  18  -2   57.29   14.20
   0  18  -2   60.39   14.90
   0  18   2   44.40   16.20
   0  18   2  -42.10   88.19
   0  18   2   32.70   15.30
   0 -18  -2   60.59   24.90
   0 -18   2   29.10   21.30
   0 -18  -2   34.60   52.69
   0 -18   2   35.90   51.39
   0 -18   2   46.80   34.10
   0 -18  -2   35.10   38.10
   0  18   3   -7.60   16.40
   0  18   3   -6.40   15.90
   0  18  -3   11.70   12.50
   0  18  -3   -8.80   22.80
   0  18   3   -6.70   94.69
   0  18   3   15.00   14.20
   0  18  -3  -11.30   10.70
   0 -18   3  -22.60   35.10
   0 -18  -3   20.80   48.50
   0 -18   3   15.30   19.80
   0 -18  -3   38.00   24.60
   0 -18   3  -31.00   51.89
   0 -18  -3    7.50   39.20
   0  18   4   15.10   18.90
   0  18   4    5.50   13.50
   0  18   4   -3.60   18.50
   0  18  -4   45.50   27.50
   0  18  -4   32.60   13.20
   0  18   4   31.10   98.89
   0  18  -4    4.50   13.20
   0 -18   4   38.30   20.80
   0 -18  -4   65.29   42.50
   0 -18  -4   23.30   24.70
   0 -18   4    5.30   57.49
   0 -18   4   20.30   36.30
   0  18   5   -6.90   14.30
   0  18   5   37.10   22.60
   0  18  -5   -4.90   14.70
   0  18  -5   19.80   26.10
   0  18   5   28.20  103.19
   0 -18   5   37.40   49.40
   0 -18   5   -8.30   19.20
   0 -18  -5  -44.30   25.90
   0 -18  -5  -16.40   60.89
   0 -18   5   38.30   64.29
   0  18  -6  -22.40   15.20
   0  18   6   -2.90   20.20
   0  18   6   49.30  127.89
   0  18  -6  -14.00   35.40
   0  18   6   38.00   24.70
   0 -18  -6  -23.50   64.89
   0 -18  -6   39.40   38.10
   0 -18   6   45.60   21.30
   0 -18   6    4.20   70.19
   0  18   7  103.79  144.29
   0  18   7    3.80   16.90
   0  18  -7   51.79   19.10
   0  18  -7   27.20   35.40
   0 -18   7   42.00   21.40
   0 -18   7   73.89   78.39
   0 -18  -7  -59.59   69.79
   0 -18  -7   -2.80   30.00
   0  18   8  155.88  163.38
   0  18  -8   15.50   21.00
   0  18  -8    2.80   38.70
   0  18   8   45.60   21.00
   0 -18   8  -44.00   92.09
   0 -18  -8  -13.80   33.80
   0 -18  -8   -9.40   82.09
   0  18  -9   23.40   42.80
   0  18   9    0.70   22.00
   0  18   9  -22.50  181.38
   0  18  -9  143.79   32.70
   0 -18  -9   -4.80   35.00
   0 -18   9   48.30   21.40
   0 -18  -9  117.79  100.19
   0  18  10   39.60   25.90
   0  18 -10   36.60   48.40
   0 -18 -10  259.47  118.39
   0 -18 -10  -36.50   38.40
   0  19   0   -4.20   11.00
   0  19   0   -2.80   12.10
   0  19   0  -19.40   14.80
   0 -19   0   -1.00   52.69
   0 -19   0   22.10   23.40
   0 -19   0   34.70   40.00
   0  19   1  128.79   95.99
   0  19  -1   21.70   14.60
   0  19  -1   26.40   13.60
   0  19   1   18.40   16.60
   0  19   1   17.70   13.50
   0  19  -1   -3.70    8.90
   0  19   1    7.80   13.10
   0 -19  -1   61.29   40.80
   0 -19  -1   16.10   23.90
   0 -19   1   50.59   55.19
   0 -19   1    1.60   40.70
   0 -19   1    1.50   22.30
   0  19   2   35.70   16.10
   0  19  -2   30.20   14.50
   0  19   2   41.70   16.20
   0  19  -2   18.20   26.90
   0  19  -2   17.10   15.50
   0  19   2   12.00  100.69
   0  19   2   39.60   18.90
   0 -19  -2   29.00   27.40
   0 -19  -2  -13.20   55.19
   0 -19   2    7.40   22.90
   0 -19   2  102.89   39.80
   0 -19   2   44.20   55.19
   0  19  -3  -23.10   12.30
   0  19  -3   -6.50   14.40
   0  19   3   -4.00   14.60
   0  19  -3   15.20   27.60
   0  19   3   21.30   20.00
   0  19   3  -37.00  104.39
   0 -19   3  -18.50   22.40
   0 -19  -3   18.50   27.80
   0 -19  -3   82.09   54.49
   0 -19   3  -53.39   57.29
   0  19   4  224.28  119.29
   0  19  -4   48.30   37.40
   0  19  -4   68.79   16.70
   0  19   4   50.59   17.70
   0  19   4   57.49   24.10
   0  19   4   83.69   22.80
   0  19  -4   70.59   17.60
   0 -19   4   26.20   65.09
   0 -19  -4   59.99   32.70
   0 -19   4  114.89   27.80
   0  19   5  207.88  128.09
   0  19  -5   34.80   17.40
   0  19   5   23.80   24.40
   0  19   5   17.80   16.10
   0  19  -5  -14.90   29.60
   0  19  -5   32.80   14.90
   0 -19   5   -2.00   22.80
   0 -19   5   92.89   70.89
   0 -19  -5   43.50   31.30
   0 -19  -5  153.08   72.09
   0  19  -6   49.90   33.60
   0  19   6  178.38  205.58
   0  19   6   30.70   29.80
   0  19   6  -21.40   17.10
   0  19  -6    6.10   18.60
   0 -19   6   10.60   78.29
   0 -19  -6  -23.40   75.59
   0 -19  -6    1.80   31.50
   0 -19   6   19.10   24.30
   0  19   7   14.50   20.50
   0  19  -7   44.50   35.90
   0  19  -7   44.50   21.90
   0  19   7  253.67  167.58
   0 -19   7  -97.99   87.49
   0 -19  -7  -50.59   81.69
   0 -19   7   -6.70   23.90
   0 -19  -7  -39.50   32.20
   0  19  -8   26.90   21.90
   0  19  -8  -31.20   39.50
   0  19   8   14.00   22.20
   0  19   8  248.58  188.68
   0 -19  -8   68.99   96.69
   0 -19   8  -12.80  138.19
   0 -19  -8  -65.59   37.80
   0  19  -9   24.60   45.80
   0  19   9  -19.20   23.70
   0 -19  -9   18.20   41.30
   0 -19  -9   -6.20  104.09
   0  20   0   30.40   12.60
   0  20   0  -16.40   14.40
   0  20   0  -19.10   18.20
   0 -20   0   11.70   28.60
   0 -20   0   14.60   59.89
   0  20   1   21.20   14.40
   0  20  -1   -9.00   15.90
   0  20   1   27.60   19.00
   0  20  -1    5.30   14.10
   0  20   1   90.49  104.09
   0  20   1   -7.70   22.90
   0 -20   1   91.19   62.99
   0 -20  -1  -27.60   28.20
   0 -20   1  -35.00   26.80
   0  20   2   44.60  110.39
   0  20  -2   47.90   17.90
   0  20   2   63.39   21.10
   0  20   2   31.20   18.80
   0  20  -2   53.09   17.80
   0  20   2   33.00   21.00
   0 -20  -2   62.99   61.09
   0 -20   2   70.49   28.90
   0 -20   2  189.48   67.09
   0 -20  -2   66.59   34.10
   0  20  -3   -1.50   29.10
   0  20   3   53.59  123.69
   0  20   3    8.30   19.20
   0  20  -3    4.40   14.20
   0  20   3  -38.50   19.90
   0  20   3   10.30   19.80
   0  20  -3   -4.60   17.00
   0 -20  -3   58.79   44.60
   0 -20  -3   62.19   64.99
   0 -20   3  110.69   66.99
   0 -20   3  -22.80   24.80
   0  20  -4  -15.30   29.80
   0  20   4   15.60   24.60
   0  20   4   23.60   18.00
   0  20  -4    9.00   15.00
   0  20  -4   -6.30   17.80
   0  20   4  -52.49   23.10
   0  20   4   30.60  137.59
   0 -20  -4   32.10   31.30
   0 -20   4  -15.50   26.60
   0 -20   4  -29.70   70.29
   0 -20  -4   99.69  102.69
   0  20   5   45.10   19.90
   0  20   5  131.69  144.09
   0  20   5    7.20   28.30
   0  20   5  -38.40   26.60
   0  20  -5    3.90   19.80
   0  20  -5   45.10   34.80
   0 -20  -5   64.49   75.99
   0 -20   5 -131.09   77.19
   0 -20   5  -44.20   25.10
   0 -20  -5  -37.90   33.80
   0  20   6  198.48  163.78
   0  20  -6   -4.50   16.40
   0  20  -6   44.70   22.20
   0  20   6  -14.10   19.60
   0  20  -6   34.40   37.30
   0 -20   6  121.59   90.29
   0 -20  -6   94.69   37.50
   0 -20   6   32.00   27.70
   0 -20  -6  -60.69   81.29
   0  20   7 -234.58  173.18
   0  20  -7   21.20   23.00
   0  20   7   36.00   22.70
   0  20  -7   48.90   40.40
   0 -20  -7   22.20   39.20
   0 -20   7    2.20   27.20
   0 -20  -7  -87.19   85.39
   0 -20   7  -30.00  137.49
   0  20  -8  -45.60   42.10
   0  20   8   -8.40   23.50
   0 -20  -8   90.19  102.69
   0 -20  -8   49.20   43.90
   0  21   0  -12.40   19.60
   0  21   0   20.20   19.20
   0  21   0   26.50   14.20
   0 -21   0   66.89   68.69
   0 -21   0   -0.30   32.40
   0  21   1   13.30   27.60
   0  21   1    0.50  117.09
   0  21  -1   27.70   10.10
   0  21   1   25.60   23.10
   0  21   1   -7.90   16.50
   0  21  -1    3.30   22.20
   0 -21  -1  101.39  116.39
   0 -21   1  -37.60   67.89
   0 -21  -1   20.70   33.00
   0 -21   1    9.30   31.40
   0  21   2   29.30   17.90
   0  21  -2    4.30   18.20
   0  21   2   10.90   19.60
   0  21   2  -13.20  126.49
   0  21   2   53.99   25.30
   0 -21  -2   14.00   50.19
   0 -21   2  -35.20   71.19
   0 -21   2   23.20   31.20
   0 -21  -2  -15.00   67.99
   0  21  -3    7.80   20.60
   0  21   3 -165.88  140.09
   0  21  -3  -34.60   29.10
   0  21   3    1.30   25.80
   0  21  -3   26.80   19.70
   0  21   3  -33.20   17.20
   0  21   3   38.20   24.40
   0 -21  -3    9.20   34.60
   0 -21   3   85.89   75.89
   0 -21  -3   33.80   68.49
   0 -21   3   12.90   30.70
   0  21  -4   51.49   36.50
   0  21   4   71.69   30.00
   0  21  -4   90.69   22.20
   0  21   4  130.69   24.50
   0  21  -4   67.99   19.50
   0  21   4   62.69   29.00
   0  21   4  134.99  158.88
   0 -21  -4   76.29   99.19
   0 -21   4  112.89   34.00
   0 -21  -4  119.19   40.50
   0 -21   4   75.29   82.19
   0  21  -5  -11.50   20.20
   0  21   5   -3.70   19.70
   0  21   5   15.10   32.50
   0  21  -5    1.90   35.40
   0  21  -5   16.30   17.30
   0  21   5  -14.20   29.80
   0 -21   5  -56.59   95.89
   0 -21   5   58.29   32.60
   0 -21  -5  -87.89   82.29
   0 -21  -5    7.90   38.10
   0  21  -6   38.10   20.60
   0  21  -6   86.09   42.00
   0  21   6   78.19   35.80
   0  21   6  533.95  239.18
   0  21   6   61.79   25.90
   0 -21  -6   74.49   42.50
   0 -21   6   30.20   32.00
   0 -21  -6  -99.89   87.09
   0  21   7  -27.30   23.30
   0  21  -7   17.20   45.60
   0  21  -7  -26.60   18.70
   0 -21   7   36.90   31.30
   0 -21  -7   94.59   47.00
   0 -21  -7   70.29  107.89
   0  22   0   21.10   18.20
   0  22   0   39.90   16.10
   0  22   0  -11.80   23.20
   0 -22   0   30.60   78.99
   0  22   1  -31.90   24.50
   0  22   1   -5.40   18.20
   0  22  -1  -13.10   17.20
   0  22   1   42.60   20.50
   0  22  -1   15.00   21.30
   0 -22  -1   29.30   73.29
   0 -22   1   92.99   76.69
   0 -22   1  -36.80   34.70
   0  22   2   27.00   21.10
   0  22   2   43.20   22.90
   0  22  -2   24.10   21.40
   0  22   2   40.40  146.89
   0  22  -2   44.30   18.10
   0  22   2    6.40   27.90
   0 -22  -2   31.30   41.20
   0 -22   2  -15.90   82.89
   0 -22   2   -6.50   36.20
   0  22  -3    7.10   19.30
   0  22   3  -65.99  151.88
   0  22   3    0.50   19.90
   0  22   3   -5.60   25.40
   0  22   3   30.60   30.60
   0 -22  -3   29.70   42.30
   0 -22   3   44.70   34.70
   0 -22   3 -100.29   97.39
   0 -22  -3   81.69   80.29
   0  22  -4  -10.70   17.80
   0  22  -4   -1.80   21.60
   0  22  -4   39.90   38.10
   0  22   4  -33.90   30.60
   0  22   4   69.59  189.08
   0  22   4   -1.80   20.20
   0  22   4    8.30   30.50
   0 -22   4   -0.40   34.60
   0 -22   4  208.68  153.28
   0 -22  -4  -34.30  169.98
   0 -22  -4   31.80   43.00
   0  22  -5   -8.60   19.20
   0  22   5   14.10   35.20
   0  22  -5  -37.40   35.60
   0  22   5   28.20   23.50
   0 -22   5   42.70   36.20
   0 -22  -5   36.20   42.00
   0 -22  -5  -28.30   99.99
   0  22  -6   17.70   21.00
   0  22  -6   20.70   42.30
   0  22   6  -13.50   24.20
   0 -22   6   -7.50   35.10
   0 -22  -6   65.79   43.90
   0 -22  -6  -79.89  130.59
   0  23   0  -27.00   19.60
   0  23   0   54.99   29.10
   0  23   0    3.10   26.30
   0 -23   0   -0.90  109.79
   0 -23   0   61.09   43.70
   0  23  -1    9.00   25.50
   0  23  -1  -15.90   18.90
   0  23   1   39.70   25.90
   0  23   1  -48.00   25.50
   0  23   1  -46.40   19.50
   0 -23  -1  -54.99   95.09
   0 -23  -1  -66.09   43.80
   0 -23   1   48.70   42.60
   0  23   2  -37.00   31.20
   0  23   2   -6.30   21.30
   0  23   2   12.80   28.00
   0  23  -2  -30.80   19.30
   0 -23  -2   -4.70   43.00
   0 -23   2  -33.20   53.79
   0  23   3   12.60   23.30
   0  23   3   -7.60   30.30
   0  23  -3   18.20   20.80
   0  23   3   84.19   35.00
   0 -23  -3  115.99  136.39
   0 -23   3  -17.90   40.40
   0 -23  -3  -70.79   43.10
   0  23   4   24.90   24.30
   0  23  -4   36.10   42.00
   0  23   4  -23.30   42.80
   0  23  -4   22.40   21.60
   0  23   4  -38.50   35.10
   0 -23  -4   28.20   44.80
   0 -23   4  -22.70   40.80
   0  23   5   19.80   28.40
   0  23  -5    5.10   43.70
   0  23  -5   -1.50   21.30
   0 -23  -5 -101.89   49.30
   0 -23   5   22.60   43.40
   0  24   0    5.50   21.60
   0 -24   0  -12.30   47.00
   0  24   1  -38.20   22.70
   0  24  -1   -0.90   23.30
   0 -24  -1  -48.40   49.80
   0  24   2  -39.30   23.20
   0  24  -2  -11.00   21.40
   0 -24   2   40.70   48.00
   0 -24  -2   -5.40   51.99
   1   0 -15  112.39   34.10
   1   0 -15   65.89   65.79
   1   0 -15   -1.40   20.40
   1   0 -14   10.80   17.00
   1   0 -14   50.39   27.20
  -1   0  14   27.70   22.60
   1   0 -14  -95.39   47.20
  -1   0  13   -2.10   16.80
   1   0 -13  -11.60   41.50
  -1   0  13   69.89   27.60
   1   0 -13  -19.70   14.20
   1   0 -13  -21.60   19.70
   1   0 -12  371.46   64.59
   1   0 -12  410.96   39.40
  -1   0  12  398.46   83.29
  -1   0  12  403.46   36.70
  -1   0  12  424.26   44.40
  -1   0  11  -36.60   55.59
   1   0 -11    7.40   13.20
  -1   0  11  -12.20   16.80
   1   0 -11  -63.79   35.70
   1   0 -11  -21.50   11.70
  -1   0  11   -5.20   10.80
  -1   0  10   43.00   16.40
   1   0 -10   41.70   13.60
  -1   0  10   52.19   13.00
   1   0 -10   59.59   31.80
  -1   0  10   95.09   50.49
   1   0  -9   -3.00    8.80
  -1   0   9  -10.30   10.20
  -1   0   9  -25.60   34.50
   1   0  -9   18.60   27.10
   1   0  -9  -10.70    8.60
  -1   0   9    6.10    8.50
  -1   0   8 1271.87   75.89
   1   0  -8 1193.88   75.49
  -1   0   8 1214.08   76.59
   1   0  -8 1160.08   75.79
   1   0  -8 1112.19   87.69
  -1   0   8 1100.49   89.99
  -1   0   7    1.90    7.00
  -1   0   7  -15.10   22.00
   1   0  -7   -4.40   17.10
  -1   0   7   -6.50    5.10
   1   0  -7    3.80    5.50
   1   0  -7   -3.40    5.80
   1   0  -6 1060.39   68.69
  -1   0   6 1073.69   68.69
   1   0  -6 1124.09   69.29
  -1   0   6 1130.49   69.59
  -1   0   5    4.90   14.60
   1   0  -5   -4.20   11.40
  -1   0   5    0.90    4.50
   1   0  -5   -0.40    3.40
   1   0  -5    0.90    4.10
   1   0  -4 1645.04   93.89
   1   0  -4 1335.27   87.39
   1   0  -4 1455.95   87.19
  -1   0   4 1625.34   93.69
  -1   0   4 1332.77   87.39
  -1   0   4 1250.77   86.99
  -1   0   3    1.00    8.50
  -1   0   3   -2.60    2.70
   1   0  -3   -1.50    2.80
   1   0  -3    3.30    2.30
  -1   0   3   -0.20    2.20
   1   0  -3    2.20    8.50
  -1   0   2  362.36   22.60
   1   0  -2  363.66   22.10
  -1   0   2  345.67   22.10
   1   0  -2  354.86   22.50
  -1   0  -1    0.40    1.20
   1   0   1    0.40    1.20
   1   0   1    1.80    1.40
  -1   0  -1    1.50    1.60
  -1   0  -1    0.80    3.90
   1   0   1    2.30    4.20
   1   0   2 8770.62  560.14
   1   0   2 9999.00  559.94
  -1   0  -2 9192.98  560.04
  -1   0  -2 9806.32  560.74
  -1   0  -3    1.50    2.60
  -1   0  -3    0.40    3.20
   1   0   3    7.30    9.90
   1   0   3    1.00    3.50
  -1   0  -4   47.90    7.30
   1   0   4   42.60    7.00
   1   0   4   62.09    8.10
  -1   0  -4   35.40    5.80
  -1   0  -5   -3.60    3.80
  -1   0  -5   -5.60   14.30
  -1   0  -5   -2.30    4.60
   1   0   5    3.80    5.90
   1   0   5  -11.50   14.90
   1   0   5   -9.20    4.20
  -1   0  -6  667.13   55.29
   1   0   7  -12.00    8.60
   1   0   7   10.90    7.30
  -1   0  -7   -1.20    7.30
   1   0   7   36.00   28.60
  -1   0  -7    3.40    5.50
  -1   0  -7  -26.70   18.70
   1   0   8  208.58   22.00
  -1   0  -8  253.87   19.80
   1   0   8  273.77   25.10
  -1   0  -8  207.48   21.70
   1   0   9   -6.60   13.10
  -1   0  -9   -4.30   10.40
  -1   0  -9   -0.40    7.50
  -1   0  -9   17.20   27.30
   1   0   9   -4.60    9.20
   1   0   9  103.09   43.40
   1   0  10  444.96   34.90
   1   0  10  388.76   71.89
   1   0  10  387.96   39.00
  -1   0 -10  409.06   35.40
  -1   0 -10  393.56   58.69
  -1   0 -10  364.66   29.80
  -1   0 -11  -58.69   35.50
   1   0  11  -24.60   18.30
   1   0  11  -12.80   60.59
   1   0  11    6.70   13.30
  -1   0 -11  -10.10   10.70
  -1   0 -11  -17.30   16.10
   1   0  12  127.89   24.50
   1   0  12  155.88   31.60
  -1   0 -12  187.58   55.59
  -1   0 -12  167.58   28.80
   1   0  12  222.08   96.59
  -1   0 -12  172.28   22.90
  -1   0 -13   -8.70   26.50
  -1   0 -13  -33.10   97.89
   1   0  13  -27.60   19.80
  -1   0 -13   -0.60   15.60
  -1   0 -14   29.40   17.80
  -1   0 -14   51.99   61.39
   1   0  14   63.69   27.90
   1   1 -15  -29.30   17.90
  -1   1  15   -4.70   27.10
   1   1 -15  -24.30   32.70
   1   1 -15    9.00   60.59
   1  -1 -15  -10.00   22.80
  -1  -1  15   37.30   26.30
   1  -1 -15  -32.10   64.29
   1   1 -14  109.89   29.80
   1   1 -14   79.49   55.79
  -1   1  14  139.49   26.70
   1   1 -14  125.59   20.20
  -1  -1  14  116.89   27.00
   1  -1 -14   69.29   29.00
  -1  -1  14  121.19   41.70
   1  -1 -14  109.79   23.20
   1  -1 -14  136.49   60.69
  -1   1  13   40.20   27.70
   1   1 -13  -67.49   41.00
  -1   1  13   26.30   17.40
   1   1 -13  -10.50   20.50
   1   1 -13   12.80   13.80
  -1  -1  13   36.10   16.90
   1  -1 -13   46.40   50.29
  -1  -1  13   14.90   26.70
   1  -1 -13   13.10   16.10
   1  -1 -13   -1.80   21.30
  -1   1  12  105.49   78.89
  -1   1  12  128.39   26.70
  -1   1  12  117.49   21.40
   1   1 -12  116.39   21.70
   1   1 -12  101.89   40.10
  -1  -1  12  104.29   20.30
   1  -1 -12  161.38   23.90
  -1  -1  12  156.98   26.90
  -1  -1  12  344.77   81.39
   1  -1 -12  127.99   21.90
   1  -1 -12  159.88   55.39
   1   1 -11    4.70   32.40
   1   1 -11   33.30   14.00
  -1   1  11   16.20   12.90
  -1   1  11  176.78   61.09
  -1   1  11   32.60   19.30
   1   1 -11    0.60   11.80
  -1  -1  11   30.70   12.50
   1  -1 -11   -5.90   13.40
   1  -1 -11   13.80   12.90
   1  -1 -11   19.20   39.90
  -1  -1  11   35.80   58.69
  -1  -1  11   15.30   17.20
   1   1 -10   28.90   11.90
  -1   1  10   31.00   12.50
   1   1 -10   42.00   31.40
   1   1 -10   43.20   13.30
  -1   1  10   38.00   16.30
  -1   1  10   43.40   50.69
   1  -1 -10   51.19   13.20
   1  -1 -10   31.80   33.20
  -1  -1  10   30.40   44.50
  -1  -1  10   54.09   16.00
  -1  -1  10   66.49   13.00
   1  -1 -10   43.80   14.30
  -1   1   9   39.20   11.10
   1   1  -9   37.80   11.90
   1   1  -9   39.80   10.80
  -1   1   9   36.60   12.90
   1   1  -9   64.99   28.30
  -1   1   9  117.49   43.80
  -1  -1   9   72.49   36.00
  -1  -1   9   42.00   13.60
   1  -1  -9   49.90   11.60
   1  -1  -9   78.19   32.30
   1  -1  -9   33.10   12.10
  -1  -1   9   61.39   11.30
  -1   1   7  151.38   15.00
  -1   1   7  251.47   41.50
  -1   1   7  148.39   17.00
   1   1  -7  171.88   28.90
   1   1  -7  158.28   14.70
   1   1  -7  147.39   15.30
   1  -1  -7  149.79   16.00
  -1  -1   7  188.98   30.80
  -1  -1   7  132.99   14.30
   1  -1  -7  161.18   29.60
  -1  -1   7  126.79   15.60
   1  -1  -7  145.09   14.60
  -1   1   6 1230.38   76.39
   1   1  -6 1360.86   75.69
  -1   1   6 1281.07   75.79
  -1   1   6 1047.10   85.59
   1   1  -6 1140.99   82.99
   1   1  -6 1201.88   75.49
   1  -1  -6 1216.58   76.09
  -1  -1   6 1190.98   75.69
   1  -1  -6 1286.37   75.99
  -1  -1   6 1055.89   83.39
   1  -1  -6 1165.58   85.29
  -1  -1   6 1283.57   75.49
   1   1  -5  225.68   24.30
  -1   1   5  202.28   15.40
  -1   1   5  208.48   16.60
   1   1  -5  183.08   14.80
   1   1  -5  195.58   15.40
  -1   1   5  191.68   26.80
   1  -1  -5  185.08   15.30
   1  -1  -5  221.98   26.40
   1  -1  -5  210.68   16.30
  -1  -1   5  192.88   14.90
  -1  -1   5  199.88   15.80
  -1  -1   5  179.58   24.20
  -1   1   4 1359.06   81.59
   1   1  -4 1336.97   80.59
  -1   1   4 1375.16   80.99
   1  -1  -4 1263.87   80.79
   1  -1  -4 1326.97   81.39
  -1  -1   4 1318.27   80.89
  -1  -1   4 1296.87   80.59
   1   1  -3  163.18   11.90
   1   1  -3  176.88   12.50
  -1   1   3  182.68   13.20
  -1   1   3  180.38   12.40
  -1  -1   3  177.18   12.00
   1  -1  -3  173.78   12.40
  -1  -1   3  164.58   12.40
   1  -1  -3  171.08   13.90
   1   1  -2   30.00    2.90
  -1   1   2   32.50    3.60
   1   1  -2   34.00    3.50
  -1   1   2   40.90    4.30
   1  -1  -2   30.20    3.50
   1  -1  -2   33.20    3.90
  -1  -1   2   29.30    3.70
   1   1   1  831.82   49.50
  -1   1  -1  896.51   49.80
  -1   1  -1  792.32   51.69
   1   1   1  827.82   49.50
   1   1   1  780.92   51.79
   1  -1   1  783.42   48.70
   1  -1   1  804.12   51.79
  -1  -1  -1  740.93   51.39
  -1  -1  -1  795.72   49.40
  -1  -1  -1  860.01   49.50
   1  -1   1  856.01   49.70
  -1   1  -2 1034.30   70.59
   1   1   2 1107.39   60.09
  -1   1  -2  928.71   58.29
   1   1   2  879.01   59.69
  -1   1  -2  937.51   59.69
   1  -1   2 1097.49   59.49
  -1  -1  -2 1074.89   59.49
   1  -1   2  857.01   59.49
  -1  -1  -2  881.61   59.49
   1   1   3   54.99    6.40
  -1   1  -3   41.60    4.50
  -1   1  -3   57.69    6.60
   1   1   3   60.99   15.20
  -1   1  -3   50.79   12.30
   1   1   3   53.39    7.60
   1  -1   3   61.19    6.80
   1  -1   3   64.09   15.10
  -1  -1  -3   44.60    6.40
  -1  -1  -3   45.40    6.10
  -1  -1  -3   33.80   14.40
  -1   1  -4  627.54   37.50
   1   1   4  568.64   39.40
  -1   1  -4  625.14   39.60
   1   1   4  652.73   40.10
  -1  -1  -4  583.44   39.50
   1  -1   4  657.93   39.50
   1  -1   4  536.75   39.20
  -1  -1  -4  619.04   39.00
  -1   1  -5  591.44   37.40
   1   1   5  535.05   37.70
  -1   1  -5  574.44   46.10
   1   1   5  590.74   49.50
  -1   1  -5  524.05   34.70
   1   1   5  563.14   37.30
  -1  -1  -5  534.35   46.20
   1  -1   5  604.44   37.50
  -1  -1  -5  609.34   37.70
   1  -1   5  520.25   46.40
   1  -1   5  538.45   37.00
  -1  -1  -5  503.35   37.20
  -1   1  -6  795.72   61.19
  -1   1  -6  841.82   51.19
   1   1   6  772.42   51.39
   1   1   6  789.42   64.79
   1   1   6  794.22   51.09
   1  -1   6  767.62   50.89
  -1  -1  -6  705.13   60.59
  -1  -1  -6  767.32   50.89
   1  -1   6  762.82   62.49
  -1  -1  -6  714.33   49.20
   1  -1   6  797.02   50.99
   1   1   7   27.20   27.90
  -1   1  -7   25.00   19.30
  -1   1  -7   43.00   10.00
   1   1   7   30.30   11.30
   1   1   7   42.00   10.20
  -1   1  -7   34.90   10.20
   1  -1   7   38.20   11.10
  -1  -1  -7   41.40    9.90
   1  -1   7   32.50    9.10
  -1  -1  -7   37.70    8.60
  -1  -1  -7   21.90   21.30
   1   1   8  574.44   63.69
  -1   1  -8  413.66   34.20
   1   1   8  484.45   38.10
  -1   1  -8  505.65   53.59
   1   1   8  512.85   36.60
  -1   1  -8  497.65   36.30
  -1  -1  -8  452.75   33.80
   1  -1   8  424.06   35.80
   1  -1   8  638.24   64.09
  -1  -1  -8  506.55   55.09
  -1   1  -9   -2.30   10.20
  -1   1  -9   10.20    7.70
   1   1   9   18.30    9.90
  -1   1  -9   24.70   26.50
   1   1   9   80.79   46.40
   1   1   9  -18.90   12.40
   1  -1   9  -23.80   12.50
   1  -1   9    3.90   38.20
  -1  -1  -9   29.30   33.00
  -1  -1  -9  -25.30   10.20
   1  -1   9   -0.80    9.60
  -1  -1  -9   12.60    8.80
  -1   1 -10  157.28   16.10
  -1   1 -10  136.19   20.70
   1   1  10   96.09   18.80
   1   1  10  131.29   23.10
   1  -1  10  130.39   19.70
  -1  -1 -10  168.08   18.70
  -1  -1 -10   94.39   19.70
   1  -1  10   97.89   21.70
  -1   1 -11   11.00   10.20
   1   1  11   12.70   65.19
  -1   1 -11  -25.80   34.20
  -1   1 -11   22.70   16.30
   1   1  11   10.20   22.10
   1   1  11   19.80   14.60
   1  -1  11    1.80   19.90
   1  -1  11   13.30   13.30
   1  -1  11   36.70   66.89
  -1  -1 -11   30.80   39.40
  -1  -1 -11    4.10   17.00
  -1  -1 -11    0.90   12.30
   1   1  12   48.70   26.80
  -1   1 -12   93.29   14.70
  -1   1 -12  111.89   24.10
   1   1  12  300.67   91.39
   1   1  12   86.39   21.90
  -1   1 -12   15.70   45.30
  -1  -1 -12   41.50   45.60
  -1  -1 -12   89.29   24.00
   1  -1  12  105.59   29.80
   1  -1  12   87.89   21.80
  -1  -1 -12   79.99   17.80
  -1   1 -13  131.29  105.99
   1   1  13  -13.20   19.60
  -1   1 -13  -47.80   26.00
   1  -1  13   71.49   22.80
   1  -1  13  -28.60   33.20
  -1  -1 -13   59.49   19.10
  -1  -1 -13   53.09   28.00
  -1  -1 -13    8.00   56.19
  -1   1 -14  123.39   66.09
   1   1  14   83.89   28.40
  -1  -1 -14  140.49   66.69
  -1  -1 -14  122.19   23.80
   1  -1  14   91.99   29.80
  -1   2  15   22.20   26.10
   1   2 -15  -26.60   31.40
   1   2 -15   37.50   55.09
   1  -2 -15   25.20   68.59
  -1  -2  15   -2.70   28.00
  -1   2  14   -2.80   20.90
   1   2 -14    4.10   26.40
   1   2 -14  -43.40   46.80
   1   2 -14   -0.90   14.30
  -1  -2  14   51.79   34.20
   1  -2 -14    1.10   19.20
  -1  -2  14    6.30   20.90
   1  -2 -14   20.70   27.30
   1  -2 -14   -1.10   64.29
  -1   2  13   -9.20   29.00
   1   2 -13   28.50   20.40
   1   2 -13   84.39   47.10
   1   2 -13    4.80   12.00
  -1   2  13    4.40   17.30
  -1  -2  13    6.60   17.10
  -1  -2  13   -6.00   24.20
   1  -2 -13   33.80   22.40
   1  -2 -13   52.39   61.59
   1  -2 -13   45.50   18.80
   1   2 -12  182.68   24.50
  -1   2  12  153.78   29.70
  -1   2  12  178.38   24.70
   1   2 -12   97.09   41.60
  -1   2  12  170.08   84.39
   1   2 -12  159.78   19.60
   1  -2 -12  160.98   26.80
   1  -2 -12  127.79   23.60
  -1  -2  12  176.08   24.40
  -1  -2  12  153.98   27.00
   1  -2 -12  239.78   56.09
  -1  -2  12  102.19   73.09
   1   2 -11   80.69   16.80
  -1   2  11   70.09   16.50
   1   2 -11   53.39   15.20
   1   2 -11   36.80   32.00
  -1   2  11   11.60   65.89
  -1   2  11   93.59   22.10
  -1  -2  11   -9.40   49.70
   1  -2 -11   71.99   16.80
  -1  -2  11   78.99   19.60
   1  -2 -11   76.59   17.00
  -1  -2  11   54.29   14.90
   1  -2 -11   87.29   45.00
  -1   2  10    9.50   10.30
  -1   2  10  -11.80   50.99
  -1   2  10   27.80   15.10
   1   2 -10   -0.90   10.30
   1   2 -10   18.20   10.70
   1   2 -10   40.30   29.00
   1  -2 -10    6.60   12.60
  -1  -2  10    6.90   40.70
  -1  -2  10   16.40   14.80
   1  -2 -10   -6.50   36.70
   1  -2 -10  -23.70   10.00
  -1  -2  10   12.10    9.70
   1   2  -9  299.37   24.00
  -1   2   9  301.97   24.70
   1   2  -9  250.67   24.20
  -1   2   9  315.37   56.59
  -1   2   9  226.58   27.60
   1   2  -9  266.37   41.90
  -1  -2   9  273.07   46.30
   1  -2  -9  261.87   25.80
  -1  -2   9  294.77   30.40
   1  -2  -9  281.67   24.40
  -1  -2   9  255.57   23.40
   1  -2  -9  239.28   45.70
  -1   2   8  886.61   59.29
  -1   2   8  935.71   82.59
   1   2  -8  966.40   57.69
   1   2  -8  795.22   57.19
  -1   2   8  984.50   58.49
   1   2  -8  815.12   68.89
  -1  -2   8  863.51   58.19
  -1  -2   8  808.02   71.39
   1  -2  -8  854.51   73.29
   1  -2  -8  807.02   58.39
   1  -2  -8  926.91   58.39
  -1  -2   8  870.11   57.19
  -1   2   7  145.19   15.60
   1   2  -7  165.88   15.20
  -1   2   7  180.98   18.40
   1   2  -7  202.78   27.30
   1   2  -7  189.38   16.30
  -1  -2   7  228.78   32.40
   1  -2  -7  157.58   16.00
  -1  -2   7  141.49   15.10
   1  -2  -7  178.88   17.30
  -1  -2   7  183.28   16.90
   1  -2  -7  209.48   33.10
   1   2  -6  636.34   54.19
  -1  -2   6  856.71   57.59
   1  -2  -6  707.63   58.59
   1   2  -5   72.19   15.80
   1   2  -5   59.69    8.00
  -1   2   5   56.09    8.20
   1   2  -5   46.60    6.80
  -1   2   5   95.99   23.60
  -1   2   5   62.29    9.70
  -1  -2   5   61.79    8.40
   1  -2  -5   59.29    7.90
  -1  -2   5   62.69    8.40
  -1  -2   5   82.49   17.80
   1  -2  -5   63.19    9.40
   1  -2  -5   69.79   19.40
  -1   2   4 1396.86   99.59
  -1   2   4 1520.55   92.59
   1   2  -4 1544.85   91.79
   1   2  -4 1580.04   91.49
   1   2  -4 1399.16   95.29
  -1  -2   4 1376.86   95.39
  -1  -2   4 1534.25   91.59
   1  -2  -4 1714.73   92.49
  -1  -2   4 1619.44   91.59
   1  -2  -4 1380.36   98.29
   1  -2  -4 1508.85   92.49
   1   2  -3  870.11   50.69
   1   2  -3  823.02   50.79
  -1   2   3  907.21   55.09
  -1   2   3  764.92   57.79
  -1   2   3  840.12   51.89
   1  -2  -3  897.91   51.59
  -1  -2   3  738.13   53.39
   1  -2  -3  785.12   57.29
  -1  -2   3  856.21   50.79
  -1  -2   3  835.72   50.89
  -1   2   2   81.99    6.80
   1   2  -2   88.19    6.30
   1   2  -2   77.99    7.80
   1   2  -2   90.39    6.00
  -1   2   2   83.89    7.40
   1   2  -2   86.99    6.80
  -1   2   2   81.69   15.00
   1  -2  -2   72.59   13.60
   1  -2  -2   88.59    6.90
   1  -2  -2   84.09    7.30
  -1  -2   2   75.79    8.10
  -1  -2   2   87.69    6.40
   1   2  -1  709.53   43.50
  -1   2   1  729.13   46.20
   1   2  -1  740.73   44.60
  -1   2   1  747.73   44.60
  -1   2   1  751.72   48.90
   1  -2  -1  708.93   46.10
  -1  -2   1  719.23   44.60
   1  -2  -1  718.93   48.30
   1  -2  -1  780.32   44.60
   1  -2  -1  717.23   44.40
   1   2   0 1503.65   91.59
  -1   2   0 1530.95   90.29
   1   2   0 1596.14   90.69
  -1   2   0 1330.07   91.69
   1  -2   0 1462.15   89.89
  -1  -2   0 1594.84   89.99
   1  -2   0 1543.75   90.39
   1   2   1  365.06   23.60
   1   2   1  391.86   24.20
  -1   2  -1  353.36   26.30
   1   2   1  353.66   27.30
  -1   2  -1  385.66   23.90
  -1  -2  -1  393.06   24.10
  -1  -2  -1  372.86   23.70
   1  -2   1  409.36   24.00
   1  -2   1  351.06   26.20
  -1   2  -2 2833.92  157.08
   1   2   2 2784.02  157.18
  -1   2  -2 2488.35  160.58
   1   2   2 2642.14  161.78
  -1  -2  -2 2239.28  157.38
   1  -2   2 2531.45  159.98
   1  -2   2 2791.22  157.08
  -1  -2  -2 2487.85  160.78
  -1  -2  -2 2754.82  156.88
  -1   2  -3  541.65   32.80
  -1   2  -3  455.45   37.40
   1   2   3  526.15   33.20
   1   2   3  524.95   40.90
   1   2   3  526.95   32.70
  -1  -2  -3  419.56   33.30
  -1  -2  -3  549.15   32.90
  -1  -2  -3  459.65   38.80
   1  -2   3  518.45   32.80
   1  -2   3  464.85   37.30
   1  -2   3  531.45   32.00
   1   2   4  267.07   20.40
  -1   2  -4  250.27   16.80
   1   2   4  261.47   19.70
   1   2   4  275.37   31.60
  -1   2  -4  237.18   26.20
  -1   2  -4  306.37   20.20
   1  -2   4  232.28   27.60
   1  -2   4  286.37   19.40
  -1  -2  -4  266.07   20.10
  -1  -2  -4  269.17   29.20
  -1  -2  -4  287.37   20.00
   1  -2   4  308.17   20.30
   1   2   5  128.49   14.30
  -1   2  -5  119.89    9.30
  -1   2  -5  143.89   25.30
   1   2   5  174.58   32.50
   1   2   5  139.49   13.00
  -1   2  -5  126.99   12.70
   1  -2   5  123.49   12.80
   1  -2   5  127.89   12.70
  -1  -2  -5  127.69   12.90
  -1  -2  -5  139.29   26.90
   1  -2   5  176.08   27.90
  -1   2  -6   42.40    5.70
   1   2   6   17.50    7.40
   1   2   6   38.60    9.40
  -1   2  -6   75.99   19.90
  -1   2  -6   29.30    7.50
  -1  -2  -6   39.00    8.00
   1  -2   6   30.30    8.30
   1  -2   6   23.80    7.40
  -1  -2  -6   19.10    7.60
  -1   2  -7  113.09   10.20
   1   2   7  106.99   14.30
  -1   2  -7  120.59   15.20
  -1   2  -7  129.29   26.30
  -1  -2  -7  102.29   13.70
  -1  -2  -7  106.69   14.80
   1  -2   7  105.69   13.80
   1  -2   7  120.39   15.70
   1  -2   7  179.38   38.10
  -1  -2  -7  204.08   36.00
   1   2   8  718.53   71.29
   1   2   8  625.24   47.50
  -1   2  -8  609.34   45.80
   1   2   8  668.03   46.60
  -1   2  -8  697.73   61.69
   1  -2   8  575.84   46.10
   1  -2   8  726.83   68.29
  -1  -2  -8  710.23   47.10
  -1  -2  -8  801.32   67.09
  -1  -2  -8  638.14   44.70
   1  -2   8  616.74   45.90
   1   2   9  183.08   55.29
  -1   2  -9  201.48   40.70
   1   2   9  185.78   26.50
  -1   2  -9  176.08   21.20
   1   2   9  197.58   22.20
  -1  -2  -9  181.48   42.70
  -1  -2  -9  178.38   22.00
  -1  -2  -9  148.99   19.70
   1  -2   9  150.08   49.80
   1  -2   9  187.08   21.30
   1  -2   9  190.18   23.50
   1   2  10  561.44   82.49
  -1   2 -10  546.85   63.79
   1   2  10  542.25   47.30
   1   2  10  567.64   43.00
  -1   2 -10  588.94   43.40
   1  -2  10  536.95   45.10
  -1  -2 -10  589.94   69.99
  -1  -2 -10  493.85   40.40
   1  -2  10  600.54   43.60
  -1  -2 -10  519.75   43.60
   1  -2  10  550.04   74.89
  -1   2 -11    8.50   36.20
  -1   2 -11   30.90   17.00
   1   2  11  122.99   72.79
   1   2  11    8.40   21.90
   1   2  11   47.50   16.50
   1  -2  11   42.50   67.19
  -1  -2 -11   38.40   14.70
  -1  -2 -11   28.00   17.80
   1  -2  11   60.59   21.10
   1  -2  11   54.69   16.70
  -1  -2 -11   49.99   44.40
   1   2  12   21.20   28.30
   1   2  12  101.89   89.79
  -1   2 -12   -0.20   37.30
  -1   2 -12   20.00   21.50
   1   2  12    0.00   16.80
   1  -2  12   -3.80   24.20
  -1  -2 -12  -20.90   14.70
  -1  -2 -12   74.19   48.20
   1  -2  12    3.00   17.50
  -1  -2 -12  -16.00   20.60
  -1   2 -13   25.40   54.69
  -1   2 -13   -9.50   25.80
   1   2  13   30.20   22.80
   1  -2  13    3.40   33.60
  -1  -2 -13   16.50   19.10
   1  -2  13   35.80   20.80
  -1  -2 -13  -64.09   52.39
  -1  -2 -13    4.10   25.70
   1   2  14   28.00   25.50
  -1   2 -14  -40.20   37.30
  -1   2 -14   28.00   57.39
  -1  -2 -14   25.40   23.00
  -1  -2 -14  -71.39   65.89
   1  -2  14    3.30   25.50
  -1   3  15   36.00   27.20
   1   3 -15   45.60   34.10
   1   3 -15   32.70   62.79
   1  -3 -15   13.80   79.89
   1  -3 -15   28.60   26.00
  -1  -3  15   75.49   31.30
   1   3 -14  102.59   27.70
  -1   3  14   20.80   22.30
   1   3 -14   86.39   53.99
   1  -3 -14   54.59   29.70
   1  -3 -14   59.59   23.30
  -1  -3  14   58.79   26.00
  -1  -3  14   52.89   34.00
   1  -3 -14   88.19   74.39
   1   3 -13   98.49   24.40
  -1   3  13   85.59   22.00
   1   3 -13   92.49   53.69
  -1  -3  13   91.09   22.00
   1  -3 -13  129.39   26.80
  -1  -3  13  103.39   28.40
   1  -3 -13   43.70   62.59
   1  -3 -13  100.79   22.50
  -1   3  12   81.29   24.90
  -1   3  12   51.19   17.70
  -1   3  12    2.40   84.69
   1   3 -12   83.39   17.90
   1   3 -12   46.00   37.30
  -1  -3  12   82.79   22.90
   1  -3 -12   81.39   51.99
  -1  -3  12  -42.20   66.69
  -1  -3  12   44.30   15.60
   1  -3 -12   24.90   18.00
   1  -3 -12   75.69   21.40
  -1   3  11   11.50   17.10
   1   3 -11   13.10   27.60
   1   3 -11   10.90   24.80
  -1   3  11   47.00   68.89
  -1   3  11    3.00   12.30
   1  -3 -11  113.09   45.40
  -1  -3  11   35.20   12.30
   1  -3 -11  -13.20   13.50
  -1  -3  11   19.20   16.40
   1  -3 -11  -16.50   13.40
  -1  -3  11   33.20   52.69
   1   3 -10  -34.80   22.10
  -1   3  10   -3.70   56.99
  -1   3  10  -21.60    8.80
   1   3 -10    3.20   10.40
  -1   3  10   20.40   15.90
   1   3 -10  -23.90    9.30
   1  -3 -10    4.10   11.50
  -1  -3  10    2.30   36.50
  -1  -3  10    1.90    9.60
   1  -3 -10  -43.20   35.50
  -1  -3  10   11.90   12.60
   1   3  -9   24.70    9.70
  -1   3   9   14.80   12.60
   1   3  -9   81.99   24.90
   1   3  -9   -0.30    7.90
  -1   3   9    0.70    8.20
  -1   3   9  110.69   48.60
   1  -3  -9   37.00   12.30
   1  -3  -9  -13.00    9.00
   1  -3  -9  106.79   35.30
  -1  -3   9   17.90   11.00
  -1  -3   9    4.40    7.90
  -1   3   8   31.70   12.10
   1   3  -8   20.70    7.80
  -1   3   8   22.70    8.60
   1   3  -8   36.00    8.50
  -1  -3   8   36.20    9.70
   1  -3  -8   33.20    9.90
   1  -3  -8  118.79   33.60
  -1  -3   8    8.10    7.50
   1  -3  -8   10.90    8.40
  -1   3   7   50.39   10.50
   1   3  -7   39.10    8.10
  -1   3   7  104.39   33.40
  -1   3   7   24.20    7.90
   1   3  -7   17.00    6.90
   1   3  -7   32.70   19.10
   1  -3  -7   26.30    8.30
  -1  -3   7   47.20   21.50
  -1  -3   7   21.40    7.90
   1  -3  -7   30.10    9.30
   1  -3  -7   49.60   23.20
  -1  -3   7   27.10    7.00
   1   3  -6 1015.00   75.99
  -1   3   6 1080.79   84.29
  -1   3   6 1146.59   70.99
   1   3  -6 1111.59   68.89
   1   3  -6 1182.08   69.19
  -1   3   6 1112.69   69.89
  -1  -3   6 1118.49   77.59
  -1  -3   6 1112.09   69.09
   1  -3  -6 1087.59   69.89
   1  -3  -6 1117.19   70.59
   1  -3  -6 1045.90   80.89
  -1   3   5  450.75   28.90
  -1   3   5  413.16   42.50
   1   3  -5  393.06   33.90
   1   3  -5  405.66   27.70
  -1   3   5  405.06   29.40
   1   3  -5  473.55   28.00
   1  -3  -5  423.86   29.50
  -1  -3   5  381.66   34.70
   1  -3  -5  462.35   29.00
  -1  -3   5  411.36   27.90
  -1  -3   5  404.16   27.70
   1  -3  -5  356.76   38.50
  -1   3   4  109.49   10.50
  -1   3   4   99.49    9.50
   1   3  -4   80.69   14.60
   1   3  -4   88.99    8.30
   1   3  -4   76.09    8.50
   1  -3  -4  132.59   22.00
   1  -3  -4  117.29   10.80
   1  -3  -4   89.79    9.50
  -1  -3   4  134.29   16.20
  -1  -3   4  101.69    8.50
  -1  -3   4   98.49    8.70
   1   3  -3 1943.11  124.09
   1   3  -3 2082.49  121.69
   1   3  -3 2094.79  121.49
  -1   3   3 2042.90  130.19
  -1   3   3 2160.38  123.09
   1   3  -3 1988.90  121.59
   1  -3  -3 2093.89  122.99
  -1  -3   3 1833.12  123.49
   1  -3  -3 2018.70  129.39
   1  -3  -3 2037.20  122.59
  -1  -3   3 2056.09  121.59
   1   3  -2   78.39    5.70
  -1   3   2   80.59    7.60
  -1   3   2   73.19    7.30
   1   3  -2   76.09    6.70
   1   3  -2   78.59    9.10
   1   3  -2   77.69    5.70
   1  -3  -2   73.19    7.40
  -1  -3   2   75.59    6.90
  -1  -3   2   61.79    7.60
   1  -3  -2   73.39    6.80
   1  -3  -2  100.39   17.90
   1   3  -1  263.27   15.60
  -1   3   1  266.77   23.90
  -1   3   1  245.48   19.00
   1   3  -1  251.17   16.80
  -1   3   1  270.47   16.60
   1   3  -1  250.17   18.30
  -1   3   1  274.87   16.70
   1   3  -1  228.18   16.50
  -1  -3   1  238.18   16.50
  -1  -3   1  250.07   16.80
   1  -3  -1  260.67   23.40
  -1  -3   1  224.78   17.50
   1  -3  -1  267.67   16.60
   1  -3  -1  253.57   19.20
   1  -3  -1  259.37   16.60
   1   3   0  104.99   12.50
   1   3   0  127.99    9.80
   1   3   0  114.29    8.50
  -1   3   0  126.89    8.50
  -1   3   0  129.59   11.90
  -1   3   0  128.29    9.10
   1  -3   0  151.18   12.50
   1  -3   0  104.79   16.20
  -1  -3   0  140.69    9.90
   1  -3   0  121.99    9.00
  -1  -3   0  128.89    8.60
   1  -3   0  124.09    8.50
   1   3   1  597.24   43.50
   1   3   1  679.33   39.40
  -1   3  -1  688.23   39.40
   1   3   1  615.04   39.40
  -1  -3  -1  594.44   39.10
  -1  -3  -1  697.13   41.00
   1  -3   1  624.64   39.30
   1  -3   1  580.24   42.00
  -1   3  -2 4100.69  239.38
   1   3   2 4105.39  244.98
   1   3   2 3690.73  239.28
   1   3   2 4138.59  239.58
  -1  -3  -2 3924.01  239.28
   1  -3   2 3926.61  242.68
  -1  -3  -2 4250.87  244.58
   1  -3   2 3951.30  239.38
  -1   3  -3   85.09   16.30
   1   3   3  120.39   10.90
   1   3   3  146.59   22.50
  -1   3  -3  144.99   11.20
   1   3   3  136.19   11.80
  -1  -3  -3  139.59   11.20
  -1  -3  -3  117.49   11.60
   1  -3   3  130.59   10.00
   1  -3   3  118.89   16.90
  -1  -3  -3  137.39   23.30
   1  -3   3  114.69   10.70
   1   3   4  350.76   38.50
  -1   3  -4  447.26   28.50
  -1   3  -4  374.86   34.60
   1   3   4  407.86   28.80
   1   3   4  444.56   28.60
   1  -3   4  366.06   34.50
  -1  -3  -4  450.45   28.70
   1  -3   4  430.56   28.50
  -1  -3  -4  411.06   28.80
  -1  -3  -4  407.36   38.20
   1  -3   4  412.06   27.20
   1   3   5  335.37   25.50
  -1   3  -5  346.27   24.10
  -1   3  -5  303.67   33.00
   1   3   5  358.66   39.50
   1   3   5  320.97   24.00
   1  -3   5  329.57   23.30
  -1  -3  -5  301.27   24.30
  -1  -3  -5  336.17   36.60
   1  -3   5  302.37   33.20
  -1  -3  -5  343.97   24.60
   1  -3   5  318.67   24.10
  -1   3  -6  140.39   27.40
   1   3   6  179.28   37.20
  -1   3  -6   85.29   12.90
   1   3   6  103.19   12.60
   1   3   6  102.59   15.50
  -1  -3  -6  126.29   13.80
  -1  -3  -6  129.89   27.80
   1  -3   6  165.98   29.30
   1  -3   6   98.69   12.70
   1  -3   6   98.39   13.20
  -1  -3  -6  100.69   13.50
   1   3   7   97.69   13.90
  -1   3  -7   77.19   23.70
   1   3   7  139.79   38.50
  -1   3  -7  102.29   14.20
   1   3   7  106.19   16.10
  -1  -3  -7  113.09   14.80
   1  -3   7  108.89   14.00
   1  -3   7  102.29   14.30
  -1  -3  -7  131.69   32.60
  -1  -3  -7   90.19   14.20
   1  -3   7  152.08   32.80
  -1   3  -8  301.67   26.50
   1   3   8  303.47   26.80
   1   3   8  420.96   64.59
   1   3   8  290.87   29.70
  -1   3  -8  297.87   42.90
   1  -3   8  339.77   27.00
   1  -3   8  271.87   27.30
   1  -3   8  332.57   52.99
  -1  -3  -8  350.86   47.40
  -1  -3  -8  350.36   28.00
  -1  -3  -8  301.17   26.30
   1   3   9  109.29   49.10
  -1   3  -9   42.70   29.00
   1   3   9   50.79   18.20
   1   3   9   61.19   14.60
  -1  -3  -9   69.89   13.60
  -1  -3  -9   55.39   14.80
  -1  -3  -9   98.19   36.50
   1  -3   9   58.29   15.50
   1  -3   9   89.19   45.30
   1  -3   9   58.39   14.30
  -1   3 -10   79.79   36.40
   1   3  10   40.60   18.60
   1   3  10   47.60   14.60
  -1   3 -10   73.39   16.90
   1  -3  10   51.99   15.80
  -1  -3 -10  146.59   44.30
   1  -3  10   76.99   49.40
  -1  -3 -10   63.19   17.20
  -1  -3 -10   39.60   14.10
   1  -3  10   60.49   18.10
   1   3  11  -32.40   75.99
  -1   3 -11  -17.00   16.00
   1   3  11   48.80   23.60
  -1   3 -11   -0.80   37.20
   1   3  11    4.50   14.20
   1  -3  11   -7.10   60.69
   1  -3  11    8.10   14.10
  -1  -3 -11   13.30   17.50
   1  -3  11   29.90   20.80
  -1  -3 -11    0.30   13.10
  -1  -3 -11   57.49   46.00
   1   3  12   60.89   18.70
   1   3  12    2.70   99.49
  -1   3 -12   78.69   46.10
   1   3  12   37.20   29.40
  -1   3 -12   -8.70   20.80
  -1  -3 -12   52.89   18.70
   1  -3  12   72.69   26.90
  -1  -3 -12   18.10   53.89
  -1  -3 -12   88.49   24.40
   1  -3  12   85.39   22.60
  -1   3 -13  136.19   30.40
  -1   3 -13   50.29   49.99
   1   3  13   82.59   25.30
  -1  -3 -13   94.29   22.80
  -1  -3 -13   65.09   61.49
   1  -3  13   88.79   25.60
   1  -3  13  103.29   35.00
  -1   3 -14   82.69   34.00
  -1   3 -14   49.30   64.59
  -1  -3 -14   39.40   24.40
   1  -3  14   62.19   30.30
  -1  -3 -14  -19.20   67.39
  -1   4  15   49.40   28.20
   1   4 -15    9.30   58.69
   1   4 -15  -34.00   36.10
   1  -4 -15   -3.10   26.70
  -1  -4  15    1.80   29.00
   1  -4 -15   37.50   81.59
   1   4 -14   14.80   49.70
   1   4 -14   15.30   26.00
  -1   4  14   -3.90   21.30
  -1  -4  14   -6.00   32.90
  -1  -4  14   11.20   21.70
   1  -4 -14   -2.30   23.30
   1  -4 -14   -9.80   81.39
   1   4 -13   41.20   22.00
  -1   4  13   11.20   18.90
   1  -4 -13   77.19   20.80
  -1  -4  13   -1.30   17.90
  -1  -4  13   36.90   25.50
   1  -4 -13   14.20   23.30
   1  -4 -13  -73.69   61.69
  -1   4  12   35.60   26.30
   1   4 -12    3.60   35.00
  -1   4  12   49.70   91.69
  -1   4  12   18.90   15.60
   1   4 -12   16.00   16.50
   1  -4 -12  103.29   54.39
   1  -4 -12   42.60   18.90
   1  -4 -12   34.90   18.90
  -1  -4  12   57.99   21.50
  -1  -4  12   48.60   16.20
  -1  -4  12   48.30   62.89
   1   4 -11  372.96   31.20
   1   4 -11  341.17   51.39
  -1   4  11  326.77   39.30
   1   4 -11  313.77   24.10
  -1   4  11  365.76   32.20
  -1   4  11  389.76   91.39
   1  -4 -11  308.97   33.00
   1  -4 -11  376.06   64.09
  -1  -4  11  319.37   34.80
   1  -4 -11  295.67   32.60
  -1  -4  11  392.16   31.90
  -1  -4  11  340.37   63.49
  -1   4  10   39.70   13.00
   1   4 -10   18.70   26.00
  -1   4  10   33.20   17.00
   1   4 -10   27.80   10.90
   1   4 -10   20.70   10.70
  -1   4  10  -11.30   57.79
   1  -4 -10    1.20   39.20
  -1  -4  10   47.60   11.80
   1  -4 -10   31.20   14.60
   1  -4 -10   32.30   13.80
  -1  -4  10   11.20   40.50
  -1  -4  10   24.10   13.90
  -1   4   9  495.25   37.90
  -1   4   9  535.15   41.90
   1   4  -9  558.84   53.09
  -1   4   9  585.84   78.99
   1   4  -9  486.05   36.70
   1   4  -9  477.35   36.90
   1  -4  -9  564.14   39.20
   1  -4  -9  409.16   38.00
  -1  -4   9  513.35   38.20
  -1  -4   9  516.95   37.30
  -1  -4   9  566.54   58.29
   1  -4  -9  533.05   63.59
  -1   4   8   86.99   15.10
  -1   4   8   61.69   12.20
   1   4  -8   77.39   11.70
   1   4  -8  100.89   25.60
   1   4  -8   66.79   11.30
  -1   4   8   51.99   49.80
   1  -4  -8   62.99   12.40
   1  -4  -8   69.19   33.70
  -1  -4   8  132.49   31.20
   1  -4  -8   91.29   15.60
  -1  -4   8   75.79   12.30
  -1  -4   8   73.59   11.90
  -1   4   7  399.46   58.19
   1   4  -7  456.35   43.00
   1   4  -7  499.35   32.70
  -1   4   7  445.36   33.40
   1   4  -7  473.35   32.40
  -1   4   7  411.06   41.10
   1  -4  -7  509.15   50.99
   1  -4  -7  475.45   34.50
   1  -4  -7  493.55   34.20
  -1  -4   7  494.25   33.00
  -1  -4   7  458.85   32.70
  -1   4   6  560.54   58.19
  -1   4   6  612.04   40.80
   1   4  -6  610.44   38.70
   1   4  -6  578.44   46.60
   1   4  -6  547.75   36.90
  -1   4   6  581.64   39.60
   1   4  -6  594.44   38.20
   1  -4  -6  560.54   53.39
  -1  -4   6  577.74   38.30
  -1  -4   6  614.64   39.20
   1  -4  -6  585.94   40.40
  -1  -4   6  556.04   47.60
   1  -4  -6  633.74   40.20
  -1   4   5   41.50    7.90
   1   4  -5   49.30    7.00
  -1   4   5  118.19   28.30
   1   4  -5   46.00    6.20
   1   4  -5   42.90   13.80
  -1   4   5   54.59    9.40
   1  -4  -5   36.30    8.40
  -1  -4   5   35.50    6.40
  -1  -4   5   35.00    6.50
   1  -4  -5   88.89   22.90
   1  -4  -5   39.00    7.90
  -1   4   4    5.60    3.90
   1   4  -4   -1.40    2.40
  -1   4   4   20.90   19.60
   1   4  -4    1.90    3.00
  -1   4   4    4.50    5.00
   1   4  -4   -6.20    7.60
   1   4  -4   -1.80    2.60
   1  -4  -4    3.00    4.90
   1  -4  -4   14.50   14.80
  -1  -4   4   15.40    8.80
  -1  -4   4   -1.50    2.70
   1  -4  -4   -0.20    3.70
  -1  -4   4    1.20    2.90
   1   4  -3  249.97   16.60
   1   4  -3  219.78   19.90
   1   4  -3  254.47   16.10
  -1   4   3  259.97   17.90
  -1   4   3  247.18   18.20
   1   4  -3  247.78   17.00
   1  -4  -3  264.07   18.50
  -1  -4   3  258.97   16.20
  -1  -4   3  251.47   17.20
   1  -4  -3  237.88   17.80
   1   4  -2  609.44   36.10
   1   4  -2  639.14   36.50
  -1   4   2  631.14   37.90
   1   4  -2  616.84   37.30
  -1   4   2  560.74   46.60
  -1  -4   2  588.44   37.20
  -1  -4   2  543.25   37.80
   1  -4  -2  567.44   40.90
   1  -4  -2  545.15   45.30
   1  -4  -2  631.44   37.70
   1   4  -1   57.09    7.10
  -1   4   1   64.89    6.20
  -1   4   1  110.49   21.10
   1   4  -1   61.29    4.90
   1   4  -1   58.59    6.80
  -1   4   1   60.89    6.10
  -1  -4   1   57.39    7.50
   1  -4  -1   58.59    6.10
  -1  -4   1   65.39    7.00
   1  -4  -1   73.99   10.40
  -1   4   0 2083.49  119.09
   1   4   0 2101.89  121.29
  -1   4   0 2015.70  119.79
  -1   4   0 2074.99  123.39
   1   4   0 1860.91  123.09
  -1   4   0 1734.43  125.59
   1   4   0 2037.00  120.49
   1  -4   0 1945.71  122.29
   1  -4   0 2017.80  119.09
   1  -4   0 2039.30  119.79
  -1  -4   0 2056.69  119.39
   1  -4   0 1863.41  125.99
  -1  -4   0 2077.39  120.59
  -1  -4   0 2013.60  121.09
   1   4   1 5416.16  314.17
  -1   4  -1 5497.75  314.07
   1   4   1 5044.60  318.57
   1  -4   1 5006.10  313.87
   1  -4   1 5078.89  316.87
  -1  -4  -1 5620.44  313.97
   1   4   2 2059.59  123.19
  -1   4  -2 1911.71  126.79
   1   4   2 1955.80  123.39
  -1   4  -2 2061.89  123.19
   1   4   2 2061.99  130.09
   1  -4   2 2194.18  127.29
  -1  -4  -2 1988.80  123.19
   1  -4   2 1907.11  122.99
  -1  -4  -2 1985.50  123.79
  -1  -4  -2 2308.27  129.89
   1   4   3  133.89   24.30
  -1   4  -3   84.69   16.20
  -1   4  -3   99.39    9.70
   1   4   3   98.69   10.90
   1   4   3   96.09    9.60
   1  -4   3  104.99    9.50
  -1  -4  -3  109.59   11.30
   1  -4   3  123.09   17.40
   1  -4   3   98.59    8.10
  -1  -4  -3   88.39    9.60
   1   4   4   81.69   23.90
   1   4   4   60.79    8.50
  -1   4  -4   49.30   14.80
  -1   4  -4   62.89    8.40
   1   4   4   71.59   10.50
  -1  -4  -4   58.49    9.00
   1  -4   4   63.39    9.10
   1  -4   4   87.29   18.50
  -1  -4  -4   78.69   21.60
  -1  -4  -4   59.59    9.80
   1  -4   4   52.69    7.30
   1   4   5    3.50   23.00
   1   4   5   -3.40    4.90
  -1   4  -5    4.30   13.40
   1   4   5   17.40    7.50
  -1   4  -5    3.40    5.20
   1  -4   5    2.10    5.30
   1  -4   5    5.80    4.70
  -1  -4  -5   27.90   22.40
  -1  -4  -5   -0.90    5.30
  -1  -4  -5    5.10    6.10
   1  -4   5   24.60   16.00
   1   4   6  104.69   15.40
  -1   4  -6   96.99   24.20
   1   4   6   69.39   11.40
   1   4   6  109.89   30.90
  -1   4  -6   95.49   12.00
   1  -4   6   79.99   11.10
   1  -4   6   90.29   12.30
  -1  -4  -6   88.69   28.10
  -1  -4  -6   78.89   12.40
  -1  -4  -6   79.19   12.70
   1  -4   6   88.39   26.00
   1   4   7  273.17   24.70
   1   4   7  438.86   54.29
  -1   4  -7  292.07   24.50
  -1   4  -7  345.67   39.70
   1   4   7  293.17   28.00
   1  -4   7  267.37   24.30
  -1  -4  -7  309.57   25.30
   1  -4   7  303.37   24.40
  -1  -4  -7  248.18   26.90
   1  -4   7  381.46   43.80
  -1  -4  -7  370.16   45.80
   1   4   8   70.79   42.60
   1   4   8   -6.90    8.70
  -1   4  -8   20.60   10.40
  -1   4  -8    9.70   21.90
   1   4   8    1.40   12.00
  -1  -4  -8   31.40   30.30
   1  -4   8    4.60   10.40
   1  -4   8   20.00   10.80
  -1  -4  -8  -12.20    9.80
  -1  -4  -8    7.20    9.70
   1  -4   8    6.00   31.90
   1   4   9  235.18   29.40
  -1   4  -9  196.58   38.40
   1   4   9  324.37   66.89
  -1   4  -9  241.18   25.90
   1   4   9  178.58   22.50
  -1  -4  -9  282.77   51.39
  -1  -4  -9  201.78   24.70
   1  -4   9  208.98   23.20
  -1  -4  -9  199.28   23.60
   1  -4   9  287.07   55.59
  -1   4 -10  115.79   40.30
   1   4  10  113.89   19.70
   1   4  10  188.38   65.89
   1   4  10   74.59   21.50
  -1   4 -10  107.49   18.90
  -1  -4 -10  170.88   23.00
  -1  -4 -10   81.59   43.50
   1  -4  10   48.20   53.39
  -1  -4 -10  117.89   19.70
   1  -4  10  118.39   21.30
   1  -4  10  103.39   19.00
   1   4  11   41.60   86.49
   1   4  11  153.48   24.20
  -1   4 -11  182.98   47.70
  -1   4 -11  157.78   25.00
   1   4  11  147.69   31.90
  -1  -4 -11  155.88   23.70
  -1  -4 -11  215.68   65.49
  -1  -4 -11  168.38   26.90
   1  -4  11  268.57   72.29
   1  -4  11  147.59   23.40
   1  -4  11  149.29   25.70
   1   4  12    9.80   16.90
   1   4  12    2.20   99.69
  -1   4 -12  -31.50   41.00
  -1   4 -12  -33.20   20.20
  -1  -4 -12   34.50   56.69
  -1  -4 -12  -14.00   17.10
   1  -4  12   10.50   25.40
  -1  -4 -12   58.89   23.70
   1  -4  12   18.40   17.50
  -1   4 -13  -20.00   26.30
   1   4  13    2.90   20.00
  -1   4 -13  -55.79   47.10
   1  -4  13  -54.19   19.70
  -1  -4 -13  -30.50   57.69
   1  -4  13    5.40   33.20
  -1  -4 -13   58.69   22.30
   1   4  14    0.10   25.10
  -1   4 -14   31.90   35.50
  -1   4 -14   29.90   60.29
  -1  -4 -14   10.30   26.70
   1  -4  14  -16.60   42.20
  -1  -4 -14  -29.50   67.69
   1  -4  14  -11.60   27.80
  -1   5  15   59.39   30.80
   1   5 -15   46.10   58.99
  -1  -5  15   70.39   46.30
   1  -5 -15   65.19   31.50
   1  -5 -15   84.49   90.59
  -1  -5  15   87.19   31.20
   1   5 -14   37.50   49.90
  -1   5  14  -17.50   21.60
   1   5 -14   38.00   28.50
  -1  -5  14   77.99   25.20
   1  -5 -14  124.89   99.79
  -1  -5  14  -55.89   32.50
   1  -5 -14    0.30   25.00
  -1   5  13   85.29   24.00
   1   5 -13  180.88   53.09
   1   5 -13  101.69   24.10
   1  -5 -13  115.49   24.90
   1  -5 -13   83.89   27.90
  -1  -5  13  145.69   29.70
  -1  -5  13   72.69   21.40
   1  -5 -13  207.48   72.19
  -1   5  12    9.90   15.10
   1   5 -12    6.20   15.50
  -1   5  12   13.90   24.60
   1   5 -12   17.10   34.30
  -1   5  12  -46.50   91.99
   1  -5 -12   25.70   56.09
  -1  -5  12  -25.40   13.20
  -1  -5  12  -23.10   19.00
  -1  -5  12   94.89   72.09
   1  -5 -12  -34.20   16.30
   1  -5 -12   -9.60   19.10
  -1   5  11  135.09   27.00
   1   5 -11  117.29   19.30
  -1   5  11  217.38   79.19
   1   5 -11  166.78   39.40
  -1   5  11  114.89   20.50
  -1  -5  11  101.89   18.70
   1  -5 -11  120.89   21.90
   1  -5 -11  188.78   57.89
  -1  -5  11  137.99   21.70
  -1  -5  11  205.98   56.39
   1  -5 -11  132.59   22.50
   1   5 -10   -5.80   23.10
   1   5 -10   22.60   10.40
  -1   5  10   14.10   11.50
  -1   5  10   13.90   15.50
  -1   5  10  -18.40   64.49
   1  -5 -10   -4.90   13.10
   1  -5 -10  -11.90   13.60
   1  -5 -10  -67.09   39.60
  -1  -5  10   15.00   13.30
  -1  -5  10    1.10   40.50
  -1  -5  10    3.30    9.90
   1   5  -9    7.30   22.50
   1   5  -9   -3.40    5.50
  -1   5   9   39.10   15.40
   1   5  -9    1.60    8.70
   1   5  -9   12.30    8.30
  -1   5   9   -3.90    8.90
  -1   5   9   63.89   55.79
   1  -5  -9   17.50   12.40
  -1  -5   9    1.20    9.30
  -1  -5   9    7.20    9.10
   1  -5  -9   37.30   35.70
   1  -5  -9   -2.10   11.20
  -1  -5   9   64.19   32.20
   1   5  -8  229.58   19.10
   1   5  -8  209.18   16.10
   1   5  -8  199.28   32.40
  -1   5   8  228.08   21.10
   1   5  -8  210.18   19.70
  -1   5   8  233.98   24.00
  -1   5   8  292.57   62.69
   1  -5  -8  196.78   45.60
  -1  -5   8  222.68   40.00
   1  -5  -8  229.98   21.70
  -1  -5   8  234.28   20.00
  -1  -5   8  223.68   20.20
   1  -5  -8  212.38   21.80
  -1   5   7  839.42   73.39
   1   5  -7  668.03   44.90
  -1   5   7  673.43   47.80
   1   5  -7  644.44   54.79
   1   5  -7  651.13   44.40
   1   5  -7  663.13   42.60
  -1   5   7  719.13   46.80
  -1  -5   7  679.93   57.89
   1  -5  -7  762.72   64.89
   1  -5  -7  689.83   47.70
  -1  -5   7  645.54   44.70
   1  -5  -7  708.73   47.00
  -1   5   6  184.28   18.60
  -1   5   6  196.78   17.60
   1   5  -6  214.78   14.70
   1   5  -6  194.38   15.50
   1   5  -6  188.98   16.10
   1  -5  -6  206.08   18.00
  -1  -5   6  201.18   16.00
   1  -5  -6  208.68   18.50
  -1   5   5  917.71   62.99
  -1   5   5  952.50   63.99
   1   5  -5  958.70   61.89
   1   5  -5 1010.60   67.99
   1   5  -5  948.11   60.79
   1   5  -5  977.40   61.29
   1  -5  -5  989.00   63.29
  -1  -5   5 1065.29   62.19
  -1  -5   5 1177.18   68.39
   1  -5  -5  916.61   63.59
   1  -5  -5 1184.38   76.79
  -1  -5   5  934.01   61.19
  -1   5   4   59.69    8.30
   1   5  -4   66.39    6.40
   1   5  -4   66.79   13.50
  -1   5   4   70.19   10.30
   1   5  -4   63.99    7.30
   1   5  -4   62.99    7.10
  -1   5   4  104.09   28.30
   1  -5  -4   68.59    9.20
   1  -5  -4   71.99    8.60
  -1  -5   4   86.59   13.60
  -1  -5   4   75.39    6.50
   1  -5  -4   88.69   21.70
  -1  -5   4   52.19    6.80
  -1   5   3  330.77   22.90
   1   5  -3  334.57   20.50
  -1   5   3  330.07   23.30
   1   5  -3  340.17   21.90
  -1   5   3  342.57   37.70
   1   5  -3  350.96   21.60
   1   5  -3  296.27   24.90
   1  -5  -3  333.57   23.00
   1  -5  -3  302.27   34.70
  -1  -5   3  330.97   22.10
  -1  -5   3  307.77   24.20
   1  -5  -3  333.37   22.80
  -1   5   2  707.23   41.80
   1   5  -2  705.73   40.40
   1   5  -2  594.54   42.50
  -1   5   2  692.43   41.80
   1   5  -2  673.33   41.40
  -1   5   2  596.24   51.69
   1  -5  -2  620.04   50.59
  -1  -5   2  710.33   42.60
   1  -5  -2  721.63   41.80
  -1  -5   2  599.94   42.20
   1  -5  -2  658.03   42.90
  -1  -5   2  584.34   45.20
   1  -5  -2  655.53   45.50
   1   5  -1  164.68   13.00
  -1   5   1  160.88   12.10
  -1   5   1  160.28   12.10
  -1   5   1  165.88   12.00
   1   5  -1  159.08   11.00
   1   5  -1  138.19   11.50
   1   5  -1  183.78   14.00
   1  -5  -1  153.68   12.70
   1   5   0   38.30    5.00
  -1   5   0   31.30    4.70
  -1   5   0   23.10    7.80
  -1   5   0   27.30    3.90
  -1  -5   0   24.40    3.80
   1  -5   0   21.60    4.50
  -1  -5   0   23.30    6.00
   1  -5   0   32.60    4.10
  -1   5  -1    6.20    3.00
   1   5   1    8.80    3.30
  -1  -5  -1    4.40    2.90
   1  -5   1    5.90    3.00
  -1  -5  -1   11.10    8.00
   1   5   2  266.87   18.60
   1   5   2  236.98   17.60
  -1   5  -2  234.98   17.40
   1  -5   2  235.88   18.60
  -1  -5  -2  236.08   17.60
  -1  -5  -2  277.17   19.60
   1   5   3 1626.84   99.29
  -1   5  -3 1478.05  103.29
   1   5   3 1557.14  108.89
  -1   5  -3 1728.93   98.89
   1   5   3 1744.63   99.09
   1  -5   3 1571.14   96.29
  -1  -5  -3 1661.93   98.99
   1  -5   3 1572.14  103.49
  -1  -5  -3 1566.04   99.49
   1  -5   3 1596.94   96.59
   1  -5   3 1771.82   98.99
  -1  -5  -3 1434.56  117.79
  -1   5  -4  123.89   19.20
   1   5   4  102.69   12.70
   1   5   4   91.19   10.40
  -1   5  -4   91.89   10.40
   1  -5   4   92.69    8.50
  -1  -5  -4   86.89   11.50
  -1  -5  -4   87.99   10.70
   1  -5   4   80.29   11.00
   1   5   5  867.51   71.29
  -1   5  -5  931.31   55.39
   1   5   5  810.52   55.19
  -1   5  -5  779.52   62.49
   1   5   5  870.81   56.49
  -1  -5  -5  814.72   55.69
  -1  -5  -5  831.22   55.49
   1  -5   5  895.71   63.39
   1  -5   5  942.71   55.59
   1  -5   5  780.12   53.19
  -1  -5  -5  886.21   67.99
   1   5   6   58.39   10.50
  -1   5  -6   62.99   19.00
   1   5   6   77.99   35.40
  -1   5  -6   45.40   10.40
   1  -5   6   46.20    8.80
  -1  -5  -6   18.70   23.80
  -1  -5  -6   76.69   12.10
  -1  -5  -6   54.69   11.60
   1  -5   6   54.39   10.40
   1   5   7  259.67   24.00
  -1   5  -7  290.47   23.90
  -1   5  -7  339.37   38.40
   1   5   7  324.97   28.30
   1  -5   7  276.67   24.30
  -1  -5  -7  290.47   25.50
   1  -5   7  267.77   22.90
  -1  -5  -7  271.07   24.80
   1   5   8   28.80   14.50
   1   5   8   63.99   50.39
  -1   5  -8   20.50   21.70
  -1   5  -8   29.20   11.00
   1   5   8   10.00   10.00
  -1  -5  -8   26.10   11.70
   1  -5   8   14.40   32.80
   1  -5   8   31.10   10.60
  -1  -5  -8   15.20   31.40
  -1  -5  -8   10.90   11.30
   1  -5   8   17.90   10.10
   1   5   9   -1.60   10.10
  -1   5  -9    6.00   10.60
   1   5   9   -2.90   55.09
  -1   5  -9   19.60   26.50
   1   5   9    9.70   16.30
  -1  -5  -9   16.20   36.10
   1  -5   9    1.60   40.30
  -1  -5  -9    0.20   12.80
   1  -5   9   21.90   12.60
   1  -5   9   -1.50    9.50
  -1  -5  -9   13.40   12.60
  -1   5 -10    9.00   14.20
  -1   5 -10   -8.70   29.60
   1   5  10    5.60   12.60
   1   5  10   32.20   19.90
   1   5  10  -86.79   63.89
  -1  -5 -10   29.10   46.50
   1  -5  10   17.60   15.70
  -1  -5 -10    3.60   15.00
   1  -5  10  -60.29   49.99
   1  -5  10   -5.10   11.80
  -1  -5 -10   14.90   14.60
  -1   5 -11   92.89   21.30
   1   5  11   78.69   28.60
   1   5  11   75.59   20.10
  -1   5 -11  158.88   42.80
   1   5  11  223.08   93.59
   1  -5  11   60.99   21.40
   1  -5  11  108.59   21.50
  -1  -5 -11   82.29   21.90
   1  -5  11  115.99   62.09
  -1  -5 -11  114.19   21.00
  -1  -5 -11  103.69   54.59
  -1   5 -12   -6.90   21.00
   1   5  12    7.60   18.00
   1   5  12  -21.60  103.49
  -1   5 -12   -4.90   41.80
   1  -5  12   10.90   19.00
  -1  -5 -12  -13.20   23.00
   1  -5  12  -14.70   23.50
  -1  -5 -12    4.00   18.80
  -1  -5 -12  -54.79   52.89
  -1   5 -13  112.79   29.60
   1   5  13   71.19   23.90
  -1   5 -13   22.90   50.79
   1  -5  13   97.89   27.30
  -1  -5 -13  124.59   76.59
   1  -5  13  130.49   36.00
  -1  -5 -13  104.09   26.50
   1   5  14   47.60   27.80
  -1   5 -14  -67.79   31.80
  -1   5 -14  -64.19   53.69
   1  -5  14   24.80   40.70
  -1  -5 -14   55.59   29.40
   1  -5  14  -16.00   28.30
  -1  -5 -14 -101.79   70.49
  -1   6  15  -16.70   27.50
   1   6 -15   83.69   63.69
  -1  -6  15  -21.60   28.40
   1  -6 -15  -12.50  103.19
   1  -6 -15   20.00   32.10
  -1   6  14   15.90   23.60
   1   6 -14   50.29   47.10
   1   6 -14   64.49   27.50
   1  -6 -14  -37.40   25.60
   1  -6 -14   61.39  112.99
  -1  -6  14   -7.80   32.90
  -1  -6  14    9.10   23.30
  -1   6  13   16.40   19.80
   1   6 -13   38.90   39.50
   1   6 -13   22.70   20.90
  -1  -6  13   31.20   26.80
   1  -6 -13   -5.10   24.60
   1  -6 -13    2.20   22.80
   1  -6 -13  134.29   73.99
  -1  -6  13   -5.00   18.30
   1   6 -12  -48.40   35.30
   1   6 -12   22.60   16.40
  -1   6  12  -78.29   99.69
  -1   6  12   22.10   16.40
  -1   6  12   46.00   31.20
   1  -6 -12  -65.89   61.09
  -1  -6  12  -14.00   19.90
   1  -6 -12   48.30   21.50
   1  -6 -12    1.20   18.70
  -1  -6  12   21.50   16.20
  -1   6  11  260.17   36.10
  -1   6  11  276.27   28.80
   1   6 -11  265.87   49.70
  -1   6  11  290.77   87.09
   1   6 -11  276.67   28.70
   1  -6 -11  257.77   65.59
   1  -6 -11  273.57   31.80
  -1  -6  11  281.27   31.70
   1  -6 -11  270.87   32.10
  -1  -6  11  272.37   61.79
  -1  -6  11  260.07   28.20
  -1   6  10   -4.60   65.69
  -1   6  10   26.70   17.60
   1   6 -10   22.30   11.60
   1   6 -10   13.90   25.10
  -1   6  10    9.40   11.70
  -1  -6  10   44.90   12.40
  -1  -6  10   21.00   13.40
  -1  -6  10    8.60   38.80
   1  -6 -10   -5.00   13.30
   1  -6 -10   33.00   14.80
   1  -6 -10  -24.10   43.40
  -1   6   9  402.96   37.70
  -1   6   9  391.96   33.10
   1   6  -9  422.06   32.00
  -1  -6   9  434.16   32.70
   1  -6  -9  484.35   35.60
  -1  -6   9  404.26   32.10
   1  -6  -9  393.16   34.20
   1   6  -8   -0.20    3.90
  -1   6   8   -1.60   11.20
   1   6  -8   -7.80    6.50
  -1   6   8   -3.00    7.30
  -1   6   8  -75.79   47.90
   1   6  -8   -4.50    6.00
   1   6  -8  -16.50   19.20
  -1  -6   8   -9.70    7.20
  -1  -6   8    9.30    7.70
   1  -6  -8    5.30    9.80
   1  -6  -8   -3.10    9.30
  -1  -6   8   -0.10   26.00
   1  -6  -8   28.50   31.10
   1   6  -7  446.76   31.20
   1   6  -7  452.55   29.60
   1   6  -7  486.55   32.50
  -1   6   7  501.45   35.90
   1   6  -7  438.36   42.30
  -1   6   7  497.75   34.30
  -1   6   7  324.47   60.99
   1  -6  -7  484.95   37.00
  -1  -6   7  457.15   31.80
   1  -6  -7  488.45   55.19
   1  -6  -7  467.25   35.30
  -1  -6   7  458.85   45.30
  -1   6   6   26.30    9.70
   1   6  -6   31.90   14.30
  -1   6   6  123.39   37.60
   1   6  -6   34.20    5.50
   1   6  -6   25.90    6.80
  -1   6   6   24.00    7.80
  -1  -6   6   59.29   18.40
  -1  -6   6   33.70    6.20
   1  -6  -6   33.20    8.60
  -1  -6   6   31.70    6.90
   1  -6  -6   29.70    8.90
   1  -6  -6   44.10   23.70
  -1   6   5   24.10    6.80
   1   6  -5   19.10    5.00
   1   6  -5    8.00    4.70
   1   6  -5   34.40   12.10
  -1   6   5   21.60    8.10
   1   6  -5   26.30    4.40
   1  -6  -5   77.39   25.40
  -1  -6   5   16.40    4.40
   1  -6  -5   17.90    7.00
  -1  -6   5   20.30    5.40
   1  -6  -5   20.40    7.40
  -1   6   4  202.98   16.90
   1   6  -4  184.38   14.40
   1   6  -4  182.18   14.40
   1   6  -4  211.58   20.80
  -1   6   4  188.48   16.00
   1   6  -4  184.08   12.90
   1  -6  -4  204.68   16.30
  -1  -6   4  187.28   14.10
   1  -6  -4  216.38   17.20
  -1   6   3 1094.19   71.99
   1   6  -3 1129.89   69.29
   1   6  -3 1152.68   70.69
   1   6  -3 1206.28   71.29
  -1   6   3 1203.58   72.49
  -1  -6   3 1025.60   70.29
  -1  -6   3 1263.07   71.49
   1  -6  -3 1184.58   72.29
   1  -6  -3 1195.98   72.39
  -1   6   2  172.38   13.10
  -1   6   2  128.59   12.30
   1   6  -2  171.48   13.30
   1  -6  -2  139.09   12.30
   1  -6  -2  170.28   13.00
   1   6  -1 2126.59  125.49
   1   6  -1 2216.28  125.99
   1   6  -1 2108.99  125.99
   1   6  -1 2022.10  131.99
  -1   6   1 2214.58  126.49
  -1   6   1 2072.29  126.79
  -1   6   1 2274.27  127.09
  -1   6   1 2101.59  136.89
  -1   6   1 2016.10  130.59
   1   6  -1 2053.39  128.39
  -1  -6   1 2119.49  127.39
   1  -6  -1 2203.78  126.49
   1  -6  -1 2102.89  130.69
  -1  -6   1 2015.40  128.09
  -1  -6   1 1996.70  130.39
   1  -6  -1 1942.81  134.89
  -1   6   0  988.70   57.59
  -1   6   0  862.81   68.39
   1   6   0  956.20   57.99
   1   6   0  874.01   65.39
  -1   6   0  902.91   62.29
   1   6   0  981.60   58.09
  -1   6   0 1028.40   58.69
  -1  -6   0  919.41   60.89
   1  -6   0  887.01   62.09
  -1  -6   0  961.50   59.59
   1  -6   0  791.12   67.19
   1  -6   0 1052.89   59.89
  -1  -6   0 1021.20   58.09
   1  -6   0  964.90   57.49
   1   6   1 1467.45   95.29
   1   6   1 1774.72  105.29
  -1   6  -1 1509.95   99.49
   1   6   1 1589.34   95.69
  -1   6  -1 1557.04   95.49
   1  -6   1 1541.75   93.69
  -1  -6  -1 1631.64   95.59
  -1  -6  -1 1533.45   96.79
   1  -6   1 1579.24   99.89
   1   6   2   12.80    5.50
  -1   6  -2   28.50   10.60
   1  -6   2   36.30   10.50
  -1  -6  -2   15.10    6.00
   1   6   3  459.85   33.30
   1   6   3  585.54   34.90
  -1   6  -3  454.15   33.00
   1  -6   3  495.65   30.60
  -1  -6  -3  458.25   33.40
   1  -6   3  550.94   31.50
   1  -6   3  416.86   34.00
  -1  -6  -3  580.24   35.60
  -1   6  -4  181.28   14.90
   1   6   4  153.78   14.90
  -1   6  -4  198.58   24.20
   1   6   4  165.28   16.50
   1  -6   4  164.28   12.30
   1  -6   4  176.88   14.90
  -1  -6  -4  159.88   17.20
  -1  -6  -4  257.77   34.30
  -1  -6  -4  153.38   15.30
   1   6   5   15.90    6.80
  -1   6  -5   62.49   17.90
   1   6   5   47.60   10.40
  -1   6  -5   24.60    7.70
   1  -6   5   30.40    5.50
  -1  -6  -5   19.00    7.70
  -1  -6  -5   20.90    9.00
   1  -6   5   22.00    7.40
   1   6   6    9.60   36.40
  -1   6  -6   -6.80   14.60
  -1   6  -6    0.40    6.40
   1   6   6    0.90    6.60
   1   6   6   -2.50    9.30
   1  -6   6  -30.90   17.60
   1  -6   6  -11.50    5.70
   1  -6   6    0.50    5.90
  -1  -6  -6  -33.30   22.30
  -1  -6  -6    6.70    9.50
  -1  -6  -6   -2.60    7.90
  -1   6  -7  410.86   44.60
  -1   6  -7  457.75   32.20
   1   6   7  395.06   34.90
   1   6   7  504.15   64.19
   1   6   7  383.16   31.80
  -1  -6  -7  405.36   33.10
   1  -6   7  508.75   50.29
  -1  -6  -7  383.36   52.39
  -1  -6  -7  378.26   32.30
   1  -6   7  423.66   31.80
   1  -6   7  393.46   29.80
  -1   6  -8   52.19   25.10
   1   6   8   87.59   50.69
  -1   6  -8   76.79   14.00
   1   6   8   59.79   17.40
   1   6   8   61.79   13.60
  -1  -6  -8   55.89   14.10
   1  -6   8   82.69   14.30
   1  -6   8   88.89   38.10
  -1  -6  -8   44.10   39.60
   1  -6   8   61.19   12.50
  -1  -6  -8   78.99   15.80
  -1   6  -9  242.68   45.10
   1   6   9  260.17   27.40
   1   6   9  290.67   31.80
   1   6   9  332.27   73.39
  -1   6  -9  303.27   28.10
  -1  -6  -9  278.77   29.50
  -1  -6  -9  433.66   61.19
   1  -6   9  272.67   27.80
   1  -6   9  281.67   28.10
  -1  -6  -9  311.77   29.50
   1  -6   9  322.07   55.79
   1   6  10   23.90   14.30
   1   6  10   52.79   72.89
   1   6  10  -17.70   20.80
  -1   6 -10  -43.10   27.70
  -1   6 -10    2.30   14.80
   1  -6  10    3.40   12.80
   1  -6  10  -10.00   50.29
  -1  -6 -10   -8.20   46.00
   1  -6  10   29.80   16.20
  -1  -6 -10   14.90   15.20
  -1  -6 -10   31.00   16.40
   1   6  11  121.49   22.00
   1   6  11  233.48  101.19
   1   6  11   62.99   28.10
  -1   6 -11  124.09   22.90
  -1   6 -11   77.69   42.40
  -1  -6 -11  171.88   62.19
  -1  -6 -11  129.19   23.80
   1  -6  11  113.59   24.10
   1  -6  11   67.19   66.59
   1  -6  11  118.99   21.90
  -1  -6 -11   99.89   24.70
  -1   6 -12   17.80   22.70
   1   6  12  219.58  117.19
   1   6  12   41.80   20.70
  -1  -6 -12   94.39   69.59
   1  -6  12   73.99   25.30
  -1  -6 -12   24.60   22.30
   1  -6  12   53.19   22.10
  -1   6 -13  -25.20   26.20
  -1   6 -13   15.40   48.80
   1  -6  13   11.90   24.00
  -1  -6 -13   18.30   25.70
   1  -6  13  -16.30   30.00
  -1  -6 -13  110.29   71.69
   1   6  14  -19.70   25.80
  -1   6 -14   58.09   37.00
  -1   6 -14  -29.50   58.09
  -1  -6 -14   18.00   31.80
   1  -6  14 -113.79   70.19
  -1  -6 -14   28.10   88.29
   1  -6  14  -64.19   25.90
   1   7 -15   56.49   59.79
   1  -7 -15   93.39  108.59
   1   7 -14  -27.80   27.20
   1   7 -14  -80.19   47.00
  -1  -7  14    5.00   23.40
   1  -7 -14  -54.29   27.80
  -1  -7  14   88.19   35.50
   1  -7 -14  -35.10  101.99
  -1   7  13  101.29   24.90
   1   7 -13   55.79   44.60
   1   7 -13   58.19   23.40
  -1  -7  13  105.69   22.00
   1  -7 -13  134.39   75.59
   1  -7 -13  112.69   28.10
  -1  -7  13  128.79   28.90
  -1   7  12   83.59   20.80
  -1   7  12  182.28  110.79
   1   7 -12   41.20   36.70
   1   7 -12   51.79   20.30
  -1  -7  12   80.79   19.50
   1  -7 -12   73.69   22.30
   1  -7 -12  109.29   68.19
   1  -7 -12   68.29   23.70
  -1  -7  12   80.29   22.10
  -1   7  11   92.49   19.70
  -1   7  11  190.68   91.29
   1   7 -11  160.08   22.10
  -1   7  11   90.89   27.20
   1   7 -11  105.59   36.00
   1  -7 -11   65.69   56.39
   1  -7 -11   97.69   21.10
   1  -7 -11  133.59   22.60
  -1  -7  11   79.99   17.20
  -1  -7  11  192.68   59.39
  -1   7  10   -1.70   16.70
   1   7 -10    8.10   11.00
  -1   7  10  -11.70   10.60
  -1   7  10   54.79   73.69
   1   7 -10  -13.50   23.80
   1  -7 -10   -1.00   13.80
  -1  -7  10   -8.80   10.40
   1  -7 -10   -7.00   13.10
   1  -7 -10   34.70   47.30
  -1  -7  10   29.60   39.10
  -1  -7  10    0.30   11.70
  -1   7   9   17.40   61.99
   1   7  -9   12.70    9.90
   1   7  -9   19.50   22.30
  -1   7   9   28.30   16.30
  -1   7   9   19.30   11.10
  -1  -7   9   -8.60   32.40
   1  -7  -9    5.50   11.90
  -1  -7   9   26.10    9.80
   1  -7  -9   24.60   40.20
   1  -7  -9   27.00   12.80
  -1  -7   9   28.60   10.40
  -1   7   8    3.30   49.60
   1   7  -8   34.20   20.20
  -1   7   8   37.90   11.40
   1   7  -8   32.10    9.10
  -1   7   8   61.89   15.40
  -1  -7   8   33.00   26.30
   1  -7  -8   38.30   12.80
   1  -7  -8  -21.50   33.00
   1  -7  -8   26.00   11.60
  -1  -7   8   34.80    9.10
  -1  -7   8   13.60    8.40
  -1   7   7  203.48   22.40
   1   7  -7  197.58   15.60
   1   7  -7  187.48   14.40
   1   7  -7  175.88   17.10
  -1   7   7  176.88   18.80
   1  -7  -7  219.78   20.10
  -1  -7   7  182.38   18.60
   1  -7  -7  214.58   21.80
  -1  -7   7  189.58   16.30
  -1   7   6   61.09   39.50
   1   7  -6    4.20    4.40
   1   7  -6    4.50    5.20
  -1   7   6    1.70    6.00
   1   7  -6   -5.60   12.10
   1   7  -6    5.70    3.80
   1  -7  -6    6.30    8.50
  -1  -7   6   10.80   18.70
   1  -7  -6   10.20    7.70
   1  -7  -6   40.00   26.40
  -1  -7   6    7.70    5.10
  -1  -7   6    2.30    4.30
   1   7  -5  644.24   41.60
   1   7  -5  696.73   43.70
  -1   7   5  685.33   46.40
   1   7  -5  698.23   50.49
  -1   7   5  636.24   45.00
   1   7  -5  671.53   42.80
  -1  -7   5  723.73   49.20
   1  -7  -5  644.64   45.80
  -1  -7   5  681.23   43.40
   1  -7  -5  814.92   62.09
  -1  -7   5  641.04   41.70
   1  -7  -5  673.43   45.50
   1   7  -4  573.24   36.30
   1   7  -4  535.65   41.50
   1   7  -4  541.65   36.10
   1   7  -4  556.74   34.00
  -1   7   4  553.24   37.70
  -1   7   4  586.44   38.80
   1  -7  -4  559.54   38.20
   1  -7  -4  561.64   38.00
   1  -7  -4  618.64   52.69
  -1  -7   4  570.54   35.90
  -1  -7   4  542.45   40.60
   1   7  -3 1309.07   80.79
  -1   7   3 1212.08   95.79
   1   7  -3 1436.96   80.19
   1   7  -3 1221.18   83.59
  -1   7   3 1411.96   81.79
  -1   7   3 1384.26   81.99
  -1  -7   3 1217.98   82.89
  -1  -7   3 1206.78   81.79
   1  -7  -3 1350.76   81.69
   1  -7  -3 1329.47   81.59
   1  -7  -3 1301.87   87.09
  -1  -7   3 1359.96   79.79
  -1   7   2  429.86   27.80
   1   7  -2  421.26   25.00
   1   7  -2  422.46   26.20
  -1   7   2  395.26   27.60
  -1   7   2  407.16   42.90
   1   7  -2  373.76   29.80
   1  -7  -2  399.86   33.20
   1  -7  -2  428.06   41.20
   1  -7  -2  393.26   27.50
  -1  -7   2  417.06   28.00
   1  -7  -2  428.56   27.70
  -1  -7   2  388.36   29.80
  -1  -7   2  362.66   34.20
  -1   7   1  265.67   21.40
   1   7  -1  342.07   20.40
  -1   7   1  310.67   21.30
   1   7  -1  271.07   20.50
  -1  -7   1  375.56   23.30
  -1   7   0  259.07   18.90
  -1   7   0  261.57   24.20
  -1   7   0  269.67   17.80
   1   7   0  259.07   18.40
   1   7   0  275.57   18.50
  -1  -7   0  271.07   22.80
   1  -7   0  351.46   34.10
   1  -7   0  279.37   25.00
   1  -7   0  258.57   17.70
  -1  -7   0  262.27   20.70
  -1  -7   0  244.98   18.20
   1   7   1  307.87   19.30
   1   7   1  247.38   18.40
  -1   7  -1  240.78   18.30
   1  -7   1  223.08   18.10
   1  -7   1  264.97   16.40
  -1  -7  -1  304.47   21.30
  -1  -7  -1  233.18   18.20
  -1   7  -2  175.48   20.40
   1   7   2  139.99   12.70
  -1   7  -2  160.78   13.20
   1   7   2  193.08   30.20
   1   7   2  156.98   14.10
  -1  -7  -2  195.48   24.30
  -1  -7  -2  144.29   15.70
   1  -7   2  141.79   13.00
   1  -7   2  152.98   20.20
   1  -7   2  164.88   12.90
  -1  -7  -2  146.39   13.00
   1   7   3  555.64   57.59
  -1   7  -3  582.54   48.40
   1   7   3  652.93   43.10
   1   7   3  675.13   42.60
  -1   7  -3  750.02   42.60
   1  -7   3  651.43   48.70
  -1  -7  -3  659.83   44.30
   1  -7   3  634.44   40.60
  -1  -7  -3  519.85   52.89
  -1  -7  -3  729.63   43.00
  -1   7  -4   78.99   10.60
   1   7   4   85.29   11.00
   1   7   4  124.39   37.30
  -1   7  -4  111.59   21.60
   1   7   4  105.99   13.90
  -1  -7  -4  124.19   16.60
  -1  -7  -4   74.59   11.20
   1  -7   4   90.89   10.90
   1  -7   4   94.79    8.20
  -1  -7  -4   83.69   29.40
   1  -7   4  132.99   23.30
   1  -7   4   92.39    7.70
  -1   7  -5  512.65   36.10
   1   7   5  540.25   38.90
   1   7   5  471.45   36.10
  -1  -7  -5  554.14   38.60
   1  -7   5  512.65   33.30
  -1  -7  -5  576.24   37.70
   1  -7   5  508.05   36.10
  -1   7  -6  200.48   18.50
   1   7   6  282.77   56.29
   1   7   6  160.98   22.00
   1   7   6  222.88   19.40
  -1   7  -6  187.78   31.10
   1  -7   6  170.88   33.10
   1  -7   6  186.78   16.10
   1  -7   6  207.88   18.90
  -1  -7  -6  214.18   20.00
  -1  -7  -6  194.58   21.60
  -1  -7  -6  206.78   38.10
   1   7   7  148.69   17.80
  -1   7  -7  156.28   18.30
  -1   7  -7  213.38   32.60
   1   7   7  135.09   20.30
  -1  -7  -7  190.68   22.00
   1  -7   7  158.58   15.80
   1  -7   7  124.99   16.80
  -1  -7  -7  139.29   19.10
  -1   7  -8   66.39   13.50
  -1   7  -8   59.29   26.00
   1   7   8   62.19   13.50
   1   7   8  110.09   58.19
   1   7   8   48.80   16.30
  -1  -7  -8   74.49   38.10
  -1  -7  -8   51.69   15.00
  -1  -7  -8   63.99   16.80
   1  -7   8   68.19   37.50
   1  -7   8   64.89   13.00
   1  -7   8   70.79   12.50
  -1   7  -9   26.10   13.00
  -1   7  -9   17.60   25.20
   1   7   9   19.60   12.60
   1   7   9   60.09   71.59
   1   7   9   17.90   18.00
  -1  -7  -9    5.80   43.90
  -1  -7  -9    8.00   14.30
   1  -7   9   37.00   12.50
   1  -7   9   -0.70   39.80
   1  -7   9   26.80   12.30
  -1  -7  -9   33.20   15.40
   1   7  10  -76.49   80.29
  -1   7 -10  -25.60   29.90
  -1   7 -10    0.60   14.20
   1   7  10    0.80   21.90
   1   7  10   -1.80   13.10
   1  -7  10  -12.70   14.70
   1  -7  10   -3.40   12.70
  -1  -7 -10   -6.10   15.90
  -1  -7 -10  -13.10   16.50
   1  -7  10   25.40   52.49
  -1  -7 -10   22.90   48.20
   1   7  11   33.10   17.50
   1   7  11  103.39  106.39
  -1   7 -11   13.50   18.80
  -1   7 -11   29.90   37.80
  -1  -7 -11   41.10   58.79
   1  -7  11   29.80   19.30
  -1  -7 -11   35.90   22.80
   1  -7  11   31.60   16.50
  -1  -7 -11   34.70   19.50
   1   7  12  111.89  123.59
   1   7  12   23.30   19.50
  -1   7 -12   74.19   43.80
  -1   7 -12    3.30   22.00
   1  -7  12   25.30   24.80
  -1  -7 -12    0.70   21.80
   1  -7  12   15.70   19.00
  -1  -7 -12    5.70   69.79
  -1   7 -13   60.39   30.90
  -1   7 -13   48.20   52.49
   1   7  13   58.69   25.60
   1  -7  13  119.89   32.70
  -1  -7 -13   56.69   85.89
   1  -7  13   64.59   23.80
  -1  -7 -13   46.30   29.60
   1   7  14   39.80   30.50
  -1   7 -14   26.00   63.09
  -1  -7 -14   75.79   34.10
   1  -7  14   18.90   28.90
  -1  -7 -14   54.79   92.79
   1   8 -14  108.49   51.79
   1   8 -14   15.90   26.90
  -1   8  14   20.10   25.70
  -1  -8  14   -9.10   23.80
   1  -8 -14  -41.00   29.50
  -1  -8  14   17.60   41.70
   1  -8 -14   65.79  100.39
  -1   8  13    7.20   19.90
   1   8 -13  -40.70   21.60
   1   8 -13   57.49   42.10
   1  -8 -13   -3.30   24.80
  -1  -8  13   -3.80   18.20
   1  -8 -13  -56.29   79.79
  -1  -8  13   23.50   25.10
  -1   8  12   24.10   16.80
  -1   8  12 -177.08  116.09
   1  -8 -12   -8.00   68.09
   1  -8 -12    7.40   21.70
  -1  -8  12   12.10   19.60
  -1  -8  12   30.40   15.70
   1  -8 -12   48.80   23.40
  -1   8  11   45.20   25.70
   1   8 -11  118.79   18.00
   1   8 -11  121.09   38.20
  -1   8  11   82.09   19.00
  -1   8  11  191.58   99.89
  -1  -8  11  102.29   17.70
  -1  -8  11   66.99   55.09
   1  -8 -11   99.79   22.50
   1  -8 -11   68.89   21.50
   1  -8 -11   34.20   61.79
  -1  -8  11   69.99   18.90
  -1   8  10  112.39   83.99
   1   8 -10  137.99   18.10
  -1   8  10  130.79   20.20
  -1   8  10   93.69   24.40
   1   8 -10  162.38   35.40
   1  -8 -10  123.09   21.60
  -1  -8  10  116.29   44.70
   1  -8 -10  113.59   22.10
  -1  -8  10  123.09   18.00
   1  -8 -10  173.28   61.69
  -1  -8  10  139.19   20.70
  -1   8   9  215.88   29.30
   1   8  -9  310.67   40.50
   1   8  -9  240.98   22.20
  -1   8   9  251.27   24.90
   1  -8  -9  273.87   54.19
   1  -8  -9  222.18   27.00
  -1  -8   9  342.37   49.80
  -1  -8   9  206.88   22.00
  -1  -8   9  225.98   21.80
   1  -8  -9  193.28   25.30
   1   8  -8  261.97   21.80
  -1   8   8  297.67   69.29
   1   8  -8  204.28   33.60
  -1   8   8  223.08   27.50
  -1   8   8  225.18   22.70
   1  -8  -8  230.28   25.40
  -1  -8   8  220.78   19.80
   1  -8  -8  255.97   24.70
   1  -8  -8  245.28   50.39
  -1  -8   8  245.88   21.40
  -1  -8   8  295.67   42.60
  -1   8   7   66.39   12.60
   1   8  -7   49.20   19.30
  -1   8   7    9.00   50.99
   1   8  -7   84.29   11.70
  -1   8   7   69.09   15.60
   1  -8  -7   81.99   15.60
  -1  -8   7   84.49    9.90
   1  -8  -7   73.19   14.10
  -1  -8   7   82.09   11.50
   1  -8  -7   47.30   34.10
  -1  -8   7   65.89   25.50
  -1   8   6   39.30   11.00
  -1   8   6   18.20    8.10
   1   8  -6   10.50    6.60
  -1   8   6   68.39   44.20
   1   8  -6   27.90   15.80
   1  -8  -6   25.90    9.00
   1  -8  -6   29.70   29.90
   1  -8  -6   21.30    9.30
  -1  -8   6   21.90    4.90
  -1  -8   6   20.70    6.30
  -1  -8   6   35.70   18.50
  -1   8   5  384.46   62.19
  -1   8   5  253.17   20.30
  -1   8   5  237.48   21.90
   1   8  -5  276.27   18.80
   1   8  -5  193.78   25.10
   1  -8  -5  288.57   45.70
  -1  -8   5  234.98   17.80
   1  -8  -5  230.28   20.30
   1  -8  -5  217.78   20.40
  -1  -8   5  195.68   25.20
   1   8  -4   50.89    7.50
  -1   8   4   43.10    8.70
   1   8  -4   67.59   15.50
  -1   8   4   51.09   10.10
  -1   8   4  117.59   38.20
   1  -8  -4   37.40    9.10
  -1  -8   4   68.39    9.80
  -1  -8   4   50.79    6.90
   1  -8  -4  121.99   29.80
   1  -8  -4   41.00    9.10
  -1  -8   4   82.19   25.50
  -1  -8   4   60.69   13.60
   1   8  -3  439.06   33.80
   1  -8  -3  424.36   38.00
  -1   8   2  313.77   22.90
   1   8  -2  328.77   20.10
   1   8  -2  299.07   25.90
  -1   8   2  319.87   41.70
  -1   8   2  338.87   23.10
   1  -8  -2  331.97   23.00
  -1  -8   2  302.57   26.20
   1  -8  -2  319.37   30.10
  -1  -8   2  271.57   31.40
  -1  -8   2  326.87   23.70
   1  -8  -2  291.97   38.40
   1  -8  -2  330.47   22.90
  -1   8   1 1202.08   92.89
   1   8  -1 1187.48   88.79
   1   8  -1 1392.56   78.49
  -1   8   1 1384.36   80.39
   1   8  -1 1394.06   79.39
   1   8  -1 1417.76   79.29
  -1   8   1 1351.36   79.49
   1   8  -1 1282.57   82.99
  -1   8   1 1384.46   80.29
  -1   8   1 1259.97   85.09
   1  -8  -1 1084.29   89.79
   1  -8  -1 1313.47   79.59
  -1  -8   1 1268.37   82.69
   1  -8  -1 1240.68   84.99
  -1  -8   1 1298.87   80.89
  -1  -8   1 1166.68   85.69
  -1   8   0  637.54   43.70
   1   8   0  641.94   43.20
  -1   8   0  699.63   42.60
   1   8   0  721.43   43.30
  -1   8   0  841.82   61.09
  -1   8   0  676.33   49.20
  -1   8   0  688.33   43.80
   1  -8   0  753.82   56.99
  -1  -8   0  681.23   47.60
   1  -8   0  691.03   49.20
  -1  -8   0  676.73   45.50
   1  -8   0  590.94   42.90
  -1   8  -1  489.15   30.40
  -1   8  -1  511.75   39.00
   1   8   1  522.05   32.90
   1   8   1  469.05   32.40
  -1   8  -1  461.25   32.40
  -1  -8  -1  488.25   32.50
  -1  -8  -1  499.35   38.00
  -1  -8  -1  518.35   35.10
   1  -8   1  491.45   30.30
   1  -8   1  538.45   39.50
   1  -8   1  423.46   45.70
  -1   8  -2  158.28   21.10
  -1   8  -2  173.08   13.80
   1   8   2  163.08   13.90
   1   8   2  193.78   34.30
   1   8   2  167.08   15.40
   1  -8   2  146.99   21.60
  -1  -8  -2  155.58   27.00
  -1  -8  -2  167.78   17.20
  -1  -8  -2  175.78   14.70
   1  -8   2  157.08   14.30
   1   8   3   45.80    8.50
  -1   8  -3   83.59   18.30
  -1   8  -3   44.00    8.00
   1   8   3   59.59   10.90
   1  -8   3   60.69    9.50
   1  -8   3  102.39   18.60
  -1  -8  -3   97.09   23.80
  -1  -8  -3   52.89    9.30
  -1  -8  -3   51.59   11.30
  -1   8  -4  257.57   31.20
  -1   8  -4  285.97   22.20
   1   8   4  381.36   49.10
   1   8   4  292.97   24.40
   1   8   4  290.67   22.60
   1  -8   4  304.67   22.20
   1  -8   4  263.27   31.00
  -1  -8  -4  312.17   23.10
  -1  -8  -4  267.77   24.90
   1  -8   4  269.17   19.70
  -1   8  -5  160.28   27.40
  -1   8  -6  188.98   32.60
   1   8   6  197.28   20.30
   1   8   6  241.58   24.80
  -1   8  -6  238.98   20.20
   1   8   6  319.47   62.99
  -1  -8  -6  213.18   21.50
   1  -8   6  219.48   36.00
  -1  -8  -6  221.78   23.50
   1  -8   6  214.38   16.60
   1  -8   6  207.38   20.00
  -1  -8  -6  270.27   47.50
   1   8   7  115.29   17.60
  -1   8  -7  113.49   27.30
   1   8   7  139.69   21.50
  -1   8  -7  146.49   17.70
   1   8   7  314.57   66.89
   1  -8   7  134.09   16.40
  -1  -8  -7  135.79   21.50
   1  -8   7  203.88   36.50
   1  -8   7  139.69   14.80
  -1  -8  -7  143.89   20.20
  -1  -8  -7  186.28   46.50
   1   8   8  167.48   24.20
   1   8   8  114.29   68.09
  -1   8  -8  171.58   20.70
   1   8   8  144.19   19.40
  -1   8  -8  139.39   32.70
   1  -8   8  167.58   19.30
   1  -8   8  132.39   17.30
  -1  -8  -8  119.29   20.20
  -1  -8  -8  178.68   23.90
  -1  -8  -8  130.49   48.90
   1  -8   8  135.89   41.10
   1   8   9   28.50   17.90
   1   8   9  -38.50   71.49
  -1   8  -9    8.30   13.60
   1   8   9   10.40   12.90
  -1   8  -9    9.80   27.00
   1  -8   9   59.69   44.80
  -1  -8  -9   45.80   17.70
  -1  -8  -9   49.00   16.90
   1  -8   9   21.90   11.90
  -1  -8  -9   24.40   47.80
   1  -8   9   39.80   13.40
   1   8  10   91.69   26.90
   1   8  10  102.79   94.89
  -1   8 -10  167.38   22.80
   1   8  10  131.29   21.60
  -1   8 -10  119.29   38.30
   1  -8  10  128.79   21.60
  -1  -8 -10  159.98   60.49
   1  -8  10  138.09   19.70
  -1  -8 -10  124.39   25.00
  -1  -8 -10  147.29   25.90
   1  -8  10   79.19   58.69
  -1   8 -11   58.79   20.40
  -1   8 -11   66.69   38.00
   1   8  11  157.88  112.49
   1   8  11   34.30   17.70
  -1  -8 -11   54.79   61.69
  -1  -8 -11   15.80   21.00
  -1  -8 -11   46.40   21.70
   1  -8  11   56.39   17.80
   1  -8  11   49.90   21.20
  -1   8 -12   30.00   41.80
  -1   8 -12   67.39   25.50
   1   8  12   65.89   25.20
   1   8  12  100.99  140.19
   1  -8  12   60.89   22.50
  -1  -8 -12   23.50   24.20
  -1  -8 -12  136.29   76.29
   1  -8  12   33.10   24.80
   1   8  13  -18.20   23.50
  -1   8 -13    8.90   52.59
  -1   8 -13  -10.90   28.60
  -1  -8 -13  -33.70   27.90
  -1  -8 -13  145.79   92.59
   1  -8  13   37.90   35.30
   1  -8  13   18.10   25.60
  -1   8 -14  -70.29   57.79
  -1  -8 -14   66.29   98.39
  -1   9  14   19.70   26.70
   1   9 -14   23.00   49.00
  -1  -9  14   29.30   25.90
   1  -9 -14  -57.99   58.79
   1  -9 -14   73.59  105.69
   1   9 -13   55.79   22.40
  -1   9  13   29.30   38.70
   1   9 -13   13.70   43.80
   1  -9 -13   19.40   28.20
   1  -9 -13  133.79   90.09
  -1  -9  13   47.80   22.10
  -1  -9  13  -35.00   25.40
  -1   9  12   88.09   21.80
   1   9 -12   62.49   22.40
  -1   9  12  117.99  127.59
   1   9 -12  118.09   42.70
   1  -9 -12  126.59   78.09
  -1  -9  12   85.89   20.80
  -1  -9  12  138.09   35.40
   1  -9 -12  127.69   29.90
  -1   9  11   43.30   17.40
   1   9 -11   42.30   33.50
  -1   9  11   39.30  106.99
  -1   9  11   26.30   27.80
   1   9 -11   62.49   16.60
   1  -9 -11   -2.10   16.40
  -1  -9  11   46.40   15.40
  -1  -9  11   53.29   16.20
   1  -9 -11   -7.70   62.29
   1  -9 -11   54.69   21.40
  -1  -9  11   43.70   55.79
  -1   9  10   77.99   88.49
   1   9 -10  -15.70   24.90
   1   9 -10   23.60   12.70
  -1   9  10    1.00   12.30
  -1   9  10   -4.50   20.20
  -1  -9  10  -29.40   42.80
   1  -9 -10   19.90   15.60
  -1  -9  10   20.10   11.60
   1  -9 -10   18.60   15.50
  -1  -9  10    9.00   11.20
   1  -9 -10  -22.30   50.49
  -1   9   9    2.00   11.10
  -1   9   9   -1.50   16.60
   1   9  -9    9.80   10.60
   1   9  -9    0.50   20.60
  -1   9   9 -131.09   68.99
   1  -9  -9  -21.70   12.30
  -1  -9   9   -3.40    8.20
  -1  -9   9   22.70   33.60
   1  -9  -9    6.10   13.50
  -1  -9   9   -0.40    9.20
   1  -9  -9  -46.20   42.70
  -1   9   8   41.40   16.50
  -1   9   8   61.89   13.30
   1   9  -8   43.90   23.70
  -1   9   8  134.39   72.19
   1   9  -8   63.79   11.70
  -1  -9   8   44.80    8.80
   1  -9  -8   65.29   15.10
  -1  -9   8   45.90   29.20
   1  -9  -8   43.00   14.70
   1  -9  -8   -4.00   38.40
   1   9  -7   95.29   22.50
  -1   9   7   87.09   16.70
   1   9  -7   62.29   10.50
  -1   9   7   64.09   13.30
  -1  -9   7   64.69   11.40
   1  -9  -7   68.39   14.40
   1  -9  -7   62.09   15.00
  -1  -9   7   65.89    8.80
   1  -9  -7  147.59   40.20
  -1   9   6  172.08   17.90
   1   9  -6  150.38   26.40
  -1   9   6  271.87   62.19
   1   9  -6  179.38   16.10
  -1   9   6  199.58   21.40
   1  -9  -6  147.89   18.60
  -1  -9   6  162.18   15.10
  -1  -9   6  161.88   27.00
   1  -9  -6  267.67   43.70
   1  -9  -6  178.28   19.00
   1   9  -5  340.47   33.80
  -1   9   5  493.25   62.59
  -1   9   5  371.06   28.20
   1   9  -5  388.76   26.60
  -1   9   5  391.46   30.40
   1  -9  -5  394.76   29.40
   1  -9  -5  346.67   30.40
   1  -9  -5  341.77   47.80
  -1  -9   5  377.36   25.70
  -1  -9   5  322.87   47.90
  -1  -9   5  355.36   26.50
  -1   9   4  611.24   40.60
   1   9  -4  660.63   38.90
  -1   9   4  625.24   67.49
   1   9  -4  515.55   44.10
  -1   9   4  597.54   41.10
   1  -9  -4  570.14   58.09
  -1  -9   4  612.44   38.10
   1  -9  -4  604.14   40.90
  -1  -9   4  569.64   44.00
  -1  -9   4  556.84   51.79
   1  -9  -4  578.24   40.30
  -1  -9   4  561.84   39.30
   1  -9  -4  622.54   50.19
  -1   9   3   46.20    8.50
   1   9  -3   45.20   13.50
  -1   9   3   59.29   34.50
  -1   9   3   58.69    9.50
   1   9  -3   47.50    7.00
   1  -9  -3   29.10   15.30
   1  -9  -3   43.90    8.50
  -1  -9   3   41.80    6.10
  -1  -9   3   48.30   23.60
  -1  -9   3   59.59   13.30
  -1  -9   3   50.59    9.70
   1  -9  -3   39.60    9.00
  -1   9   2   33.90    7.10
   1   9  -2   39.00    6.10
   1   9  -2   45.30   11.60
   1   9  -2   34.10    4.90
  -1   9   2   46.70    8.10
  -1   9   2   24.50   32.90
   1  -9  -2   41.20    8.00
  -1  -9   2   41.30    9.50
   1  -9  -2   57.29   15.90
   1  -9  -2   31.60   26.20
   1  -9  -2   28.90    7.30
  -1  -9   2   50.39   20.60
  -1  -9   2   44.10   12.50
  -1   9   1   13.80    4.90
  -1   9   1   94.19   30.50
   1   9  -1   21.20    9.00
   1   9  -1   12.60    4.00
   1   9  -1   10.20    4.50
  -1   9   1   20.00   11.80
  -1   9   1   13.40    5.20
  -1   9   1    0.60    4.50
   1   9  -1    4.10    4.00
   1  -9  -1   12.30    5.10
  -1  -9   1   23.20   10.60
  -1  -9   1   13.50    7.00
   1  -9  -1   36.60   12.90
   1   9   0   16.20    5.00
  -1   9   0   15.60    4.40
  -1   9   0   43.90   12.90
  -1   9   0   15.20    5.30
  -1   9   0    7.70    5.30
  -1  -9   0   30.90    8.60
   1   9   1   56.89    8.30
  -1   9  -1   56.79    8.40
  -1   9  -1   70.09    6.50
  -1  -9  -1  115.39   19.00
   1  -9   1   74.69    6.60
  -1  -9  -1   65.79    9.10
   1   9   2  493.55   34.20
   1   9   2  508.95   33.70
   1   9   2  473.25   52.69
  -1   9  -2  477.55   40.90
  -1   9  -2  529.45   33.50
  -1  -9  -2  534.15   34.10
   1  -9   2  485.65   33.80
  -1  -9  -2  435.66   44.80
  -1  -9  -2  495.35   41.10
  -1  -9  -2  514.25   36.60
   1  -9   2  457.15   40.50
  -1   9  -3    3.30    5.20
   1   9   3  -10.60    6.50
   1   9   3    5.10    5.30
   1   9   3   -9.70   30.10
  -1   9  -3    4.50   12.80
  -1  -9  -3    8.40    9.00
  -1  -9  -3   -9.10   18.90
  -1  -9  -3    0.10    6.00
   1  -9   3    2.10    5.00
   1  -9   3    0.50    5.40
   1  -9   3  -40.00   31.70
   1  -9   3   16.80   13.90
   1   9   4  684.23   44.80
   1   9   4  695.93   43.50
   1   9   4  615.04   67.79
  -1   9  -4  565.84   51.09
  -1   9  -4  668.23   42.90
  -1  -9  -4  608.44   45.50
   1  -9   4  632.84   41.00
   1  -9   4  698.73   42.60
  -1  -9  -4  559.54   44.70
   1  -9   4  545.55   57.09
  -1   9  -5  419.36   43.00
   1   9   5  435.96   32.60
   1   9   5  478.55   63.39
   1   9   5  450.75   34.50
  -1   9  -5  442.86   32.30
   1  -9   5  472.15   44.30
   1  -9   5  477.35   32.20
   1  -9   5  424.66   28.40
  -1  -9  -5  408.76   35.40
  -1  -9  -5  415.66   32.70
  -1  -9  -5  476.05   54.39
   1   9   6  778.32   55.79
   1   9   6  757.22   85.99
  -1   9  -6  746.43   63.89
   1   9   6  835.62   53.79
  -1   9  -6  841.72   53.19
  -1  -9  -6  733.03   72.39
   1  -9   6  856.61   52.99
  -1  -9  -6  768.72   55.69
   1  -9   6  722.33   64.89
  -1  -9  -6  791.02   53.99
   1  -9   6  749.13   48.30
  -1   9  -7   35.20   22.50
   1   9   7  135.79   59.29
  -1   9  -7   -0.30    9.10
   1   9   7   31.20   16.00
   1   9   7   18.20    9.70
   1  -9   7   39.70   26.80
  -1  -9  -7    5.80   11.60
  -1  -9  -7   48.30   39.30
  -1  -9  -7   11.90   13.20
   1  -9   7    5.20    9.10
   1   9   8   26.40   11.80
   1   9   8  178.48   71.29
   1   9   8   12.50   16.70
  -1   9  -8   12.10   23.70
  -1   9  -8    3.70   10.90
  -1  -9  -8   10.40   15.50
   1  -9   8   22.80    8.80
   1  -9   8    8.90   11.80
  -1  -9  -8    0.70   13.00
  -1  -9  -8    7.10   43.70
   1  -9   8   42.60   38.90
  -1   9  -9   -4.40   28.80
   1   9   9  -32.80   77.39
   1   9   9   35.30   14.00
  -1   9  -9   34.90   14.80
   1   9   9   25.90   20.10
   1  -9   9   28.40   11.90
   1  -9   9   33.60   13.70
   1  -9   9   84.49   47.00
  -1  -9  -9   11.60   49.80
  -1  -9  -9   69.99   18.20
  -1  -9  -9   26.10   17.80
   1   9  10  153.58   97.49
  -1   9 -10  -16.20   15.10
   1   9  10   40.50   25.30
   1   9  10    1.20   14.60
  -1   9 -10  -24.80   29.50
   1  -9  10  -10.60   13.60
   1  -9  10  -31.90   54.29
  -1  -9 -10  -11.70   18.90
  -1  -9 -10  -13.60   18.30
   1  -9  10   18.30   14.80
  -1  -9 -10    9.50   56.89
  -1   9 -11   27.40   21.00
   1   9  11   53.49  117.89
   1   9  11   43.40   19.90
  -1  -9 -11   43.00   23.60
   1  -9  11   28.40   18.00
  -1  -9 -11   11.20   66.59
   1  -9  11   31.90   19.40
  -1   9 -12   19.10   25.00
   1   9  12  163.68  155.68
  -1   9 -12   -2.30   43.30
   1   9  12   28.20   22.60
  -1  -9 -12   16.60   25.70
   1  -9  12   24.40   25.00
  -1  -9 -12   65.09   80.29
   1  -9  12   55.39   22.40
  -1   9 -13   39.80   53.69
  -1   9 -13   76.19   31.60
   1   9  13    2.40   24.60
  -1  -9 -13  126.59   96.09
  -1  -9 -13   43.60   32.70
   1  -9  13    3.50   25.90
  -1  10  14    2.10   25.40
   1  10 -14   27.90   53.19
   1 -10 -14  188.18  112.19
  -1 -10  14  -50.79   26.20
   1 -10 -14  -32.10   34.00
  -1  10  13  -18.10   21.30
   1  10 -13  -18.40   24.10
   1  10 -13  -15.80   42.60
  -1 -10  13  -33.80   20.60
   1 -10 -13  -58.29   29.10
   1 -10 -13  -42.20   96.59
   1  10 -12   -5.60   18.70
  -1  10  12    4.00   18.40
   1  10 -12  -22.10   35.40
   1 -10 -12   34.40   26.40
  -1 -10  12    8.60   17.80
  -1 -10  12   48.00   18.90
   1 -10 -12   16.80   81.89
   1  10 -11   -2.90   31.40
  -1  10  11   39.80  113.49
   1  10 -11  -11.30   14.30
  -1  10  11    5.10   15.90
   1 -10 -11  -25.90   19.60
   1 -10 -11  -59.69   63.39
  -1 -10  11   -2.80   14.20
   1 -10 -11  -26.60   18.70
  -1 -10  11   -4.20   13.30
   1  10 -10  169.98   40.00
  -1  10  10  132.79   22.00
  -1  10  10  256.07  102.19
   1  10 -10  155.38   22.20
  -1  10  10  125.99   26.60
  -1 -10  10   67.49   49.40
   1 -10 -10  115.19   61.89
   1 -10 -10  118.49   24.40
  -1 -10  10  175.68   19.10
   1 -10 -10  153.08   25.40
  -1 -10  10  173.98   21.20
   1  10  -9   10.40   10.40
   1  10  -9   -5.00   21.20
  -1  10   9  -11.30   77.69
  -1  10   9   -4.60   17.60
  -1  10   9   -3.00   11.60
  -1 -10   9   -0.20    9.50
   1 -10  -9    5.80   14.40
   1 -10  -9  -11.00   13.30
   1 -10  -9  -12.00   47.00
  -1 -10   9    1.60    7.80
  -1 -10   9   14.10   37.10
  -1  10   8  239.88   24.10
  -1  10   8  236.98   29.80
   1  10  -8  256.47   22.60
   1  10  -8  209.48   35.40
   1 -10  -8  222.78   27.20
   1 -10  -8  237.58   25.60
  -1 -10   8  227.38   43.40
   1 -10  -8  272.87   61.89
  -1  10   7   -5.40    8.60
  -1  10   7  -38.60   54.69
   1  10  -7    4.60    7.40
  -1  10   7    0.60   12.30
   1  10  -7   -2.00   17.10
   1 -10  -7  -10.50   10.30
  -1 -10   7   17.10   24.20
   1 -10  -7   34.40   39.00
   1 -10  -7    8.60   11.50
  -1  10   6  121.99   56.69
   1  10  -6  132.69   25.20
  -1  10   6  112.49   15.50
   1  10  -6  109.19   13.30
  -1  10   6  132.69   19.30
   1 -10  -6  110.29   17.90
  -1 -10   6  110.99   24.50
   1 -10  -6  117.29   17.00
   1 -10  -6  151.58   39.90
  -1 -10   6  107.99   12.50
  -1  10   5  123.59   50.19
  -1  10   5   65.69   14.80
   1  10  -5   51.29    9.40
   1  10  -5   63.09   18.50
  -1  10   5   51.29   10.90
   1 -10  -5   56.29   28.50
   1 -10  -5   64.09   11.90
  -1 -10   5   53.79    8.30
  -1 -10   5   54.49   32.20
   1 -10  -5   43.60   11.60
  -1 -10   5   54.79   10.50
  -1 -10   5   83.29   19.10
   1 -10  -5   41.40   34.60
  -1  10   4   38.20   10.20
   1  10  -4   34.50    7.20
  -1  10   4   60.79   42.60
  -1  10   4   22.90    8.30
   1  10  -4   45.00   14.80
   1 -10  -4   46.60    9.40
  -1 -10   4   31.70    6.50
  -1 -10   4   32.00   16.70
   1 -10  -4   39.10   10.30
  -1 -10   4   24.50   27.20
  -1 -10   4   45.00    9.70
   1 -10  -4   58.69   31.00
   1 -10  -4   49.00   19.80
   1  10  -3    3.10   11.10
  -1  10   3   10.80    6.40
  -1  10   3    9.50    7.50
  -1  10   3    8.60   34.10
   1  10  -3    6.20    4.80
  -1 -10   3    4.20    7.90
  -1 -10   3    5.70   12.90
  -1 -10   3   23.60   22.90
   1 -10  -3   23.70   15.40
   1 -10  -3   16.90    7.60
   1 -10  -3   14.30    6.90
  -1  10   2  605.34   62.89
  -1  10   2  660.53   41.60
   1  10  -2  645.14   38.40
  -1  10   2  677.23   42.10
   1  10  -2  641.44   40.40
   1  10  -2  648.64   40.30
   1  10  -2  579.34   45.40
   1 -10  -2  630.24   41.20
  -1 -10   2  573.74   45.70
  -1 -10   2  631.74   42.70
  -1 -10   2  510.95   50.69
   1 -10  -2  616.34   49.40
  -1  10   1  119.79   12.00
  -1  10   1  130.29   39.30
   1  10  -1  122.49   10.80
   1  10  -1  115.99   11.30
  -1  10   1  124.69   12.90
   1  10  -1  107.19   18.20
   1  10  -1  117.19   11.30
  -1  10   1  131.69   13.10
  -1  10   1  107.99   20.20
   1  10  -1  144.69   34.80
   1 -10  -1  122.19   11.90
  -1 -10   1  111.89   15.30
  -1 -10   1  104.69   19.10
   1 -10  -1  118.29   21.20
  -1 -10   1  108.99   26.60
   1 -10  -1  162.28   37.00
   1  10   0 1263.87   73.39
  -1  10   0 1220.78   73.79
   1  10   0 1264.47   72.79
  -1  10   0 1236.18   73.69
  -1  10   0 1134.99   79.99
   1  10   0 1043.00   87.39
  -1  10   0 1018.90   90.39
  -1  10   0 1261.57   72.09
  -1 -10   0 1210.68   75.59
  -1 -10   0 1196.18   78.79
   1 -10   0  947.01   86.29
   1 -10   0 1139.19   80.09
  -1  10  -1   13.30    3.50
   1  10   1   19.80   30.10
   1  10   1   14.00    6.40
  -1  10  -1    1.80   11.70
  -1  10  -1    3.60    5.60
   1  10   1   11.60    5.70
   1 -10   1   17.30    8.30
  -1 -10  -1   10.60   16.90
  -1 -10  -1    5.90    5.30
  -1 -10  -1    4.70   12.40
   1 -10   1   -8.30   13.40
   1 -10   1  -16.90   25.60
  -1 -10  -1    9.10    8.70
   1  10   2  717.23   47.00
   1  10   2  695.03   69.39
   1  10   2  773.42   46.80
  -1  10  -2  689.33   54.09
  -1  10  -2  749.23   46.40
  -1 -10  -2  748.53   46.80
   1 -10   2  771.92   46.40
  -1 -10  -2  677.53   49.10
  -1 -10  -2  578.34   57.79
   1 -10   2  674.73   46.70
  -1 -10  -2  700.33   54.49
   1 -10   2  651.83   53.49
  -1  10  -3    0.20    5.50
   1  10   3   -5.10    7.90
   1  10   3    5.30    5.40
   1  10   3  -13.60   35.00
  -1  10  -3  -20.40   13.40
  -1 -10  -3  -12.20    9.10
  -1 -10  -3  -20.40   20.10
   1 -10   3    5.60    5.80
   1 -10   3    0.60    6.30
  -1  10  -4  224.48   19.10
   1  10   4  286.77   56.29
  -1  10  -4  202.68   30.40
   1  10   4  194.68   19.40
   1 -10   4  231.18   33.00
  -1 -10  -4  204.98   23.40
   1 -10   4  204.18   17.90
   1 -10   4  242.68   19.40
  -1 -10  -4  213.48   20.60
  -1  10  -5  143.89   28.60
  -1  10  -5  102.49   14.00
   1  10   5  201.98   53.69
   1  10   5  119.09   14.60
   1  10   5  103.19   17.00
   1 -10   5   84.79   26.00
  -1 -10  -5  146.79   36.30
   1 -10   5  109.79   14.40
  -1 -10  -5  107.59   18.30
  -1 -10  -5   97.69   15.10
  -1  10  -6   73.49   26.70
  -1  10  -6   90.39   13.50
   1  10   6   61.59   16.20
   1  10   6   61.89   12.50
   1  10   6  114.09   59.99
  -1 -10  -6   69.79   16.40
  -1 -10  -6   59.59   13.70
  -1 -10  -6  119.29   40.50
   1 -10   6   80.59   29.70
   1 -10   6   66.09   12.60
  -1  10  -7   77.79   13.90
   1  10   7   62.09   14.00
   1  10   7   92.19   65.39
   1  10   7   86.29   20.20
  -1  10  -7   70.89   25.10
   1 -10   7   36.70   29.60
   1 -10   7   75.69   13.60
   1 -10   7   63.59    8.90
  -1 -10  -7   66.39   16.80
  -1 -10  -7   86.19   16.20
  -1 -10  -7   94.19   42.80
  -1  10  -8  165.18   37.50
   1  10   8  170.68   27.30
   1  10   8  381.76   87.99
   1  10   8  156.58   22.00
  -1  10  -8  150.48   20.70
   1 -10   8  148.79   45.30
   1 -10   8  164.38   16.50
   1 -10   8  212.58   22.30
  -1 -10  -8  184.78   28.60
  -1 -10  -8  194.08   58.09
  -1 -10  -8  177.38   24.30
   1  10   9    0.60   89.69
   1  10   9   19.40   14.00
  -1  10  -9  -13.60   26.60
  -1  10  -9   -4.00   14.30
   1  10   9   16.00   22.10
  -1 -10  -9   18.10   17.10
   1 -10   9   79.89   51.99
  -1 -10  -9   -4.40   17.80
  -1 -10  -9  -22.90   54.89
   1 -10   9   -8.00   12.20
   1 -10   9   -1.00    9.80
   1  10  10  150.78   23.90
  -1  10 -10  109.79   42.70
  -1  10 -10  126.39   23.40
   1  10  10  146.19  105.39
  -1 -10 -10  156.18   69.59
   1 -10  10  136.59   22.30
  -1 -10 -10  104.79   25.70
  -1 -10 -10  132.39   25.80
   1 -10  10  208.38   23.10
  -1  10 -11   16.20   39.80
   1  10  11  -67.59  126.99
   1  10  11   24.30   18.90
  -1  10 -11    4.50   18.60
  -1 -10 -11   36.50   73.39
  -1 -10 -11  -21.10   22.60
   1 -10  11   22.80   17.70
   1 -10  11  -24.90   18.20
  -1  10 -12   51.29   26.80
  -1  10 -12   93.59   50.89
   1  10  12   55.69   23.20
   1 -10  12   60.89   25.30
  -1 -10 -12   20.30   84.29
   1 -10  12  124.39   32.80
  -1 -10 -12   47.30   28.10
  -1  10 -13   20.70   55.59
   1  10  13   14.20   26.40
  -1 -10 -13   -6.50   44.00
  -1 -10 -13  112.69  102.39
   1 -10  13  -20.10   27.00
   1  11 -14  -33.20   54.29
   1 -11 -14   -8.70  126.09
   1  11 -13  -20.80   45.20
   1  11 -13   46.20   24.70
  -1  11  13   17.80   22.70
  -1 -11  13  -23.00   21.10
   1 -11 -13  -31.20   32.00
   1 -11 -13  -22.90  101.49
  -1  11  12  151.28  149.88
   1  11 -12   51.29   41.80
   1  11 -12   39.80   20.70
   1 -11 -12  104.09   88.49
   1 -11 -12   89.79   30.40
  -1 -11  12   87.09   19.40
  -1 -11  12   24.10   18.90
   1  11 -11   -1.80   16.30
  -1  11  11   80.49  129.79
  -1  11  11  -15.70   15.50
  -1 -11  11  -10.60   12.40
   1 -11 -11   -5.10   71.39
   1 -11 -11   -9.30   23.30
  -1 -11  11    0.40   14.80
   1  11 -10    5.70   13.30
  -1  11  10  -54.99   21.30
   1  11 -10   15.40   28.10
  -1  11  10   46.90   16.00
  -1  11  10  164.98  105.59
  -1 -11  10   46.10   13.50
  -1 -11  10   35.00   48.60
   1 -11 -10  -35.40   58.89
   1 -11 -10    7.70   18.90
   1 -11 -10   -8.20   16.50
  -1  11   9   19.70   13.30
  -1  11   9  -38.30   18.50
  -1  11   9  -15.50   83.39
   1  11  -9    3.80   10.60
   1  11  -9  -25.10   22.70
  -1 -11   9  -31.70   36.80
  -1 -11   9  -10.50    9.20
   1 -11  -9   19.70   16.30
   1 -11  -9  -19.70   14.70
   1 -11  -9  -66.69   49.50
  -1  11   8   70.39   73.99
   1  11  -8   38.10   23.50
  -1  11   8   12.00   11.30
  -1  11   8   -1.10   17.30
   1  11  -8   19.90   10.50
  -1 -11   8   95.59   32.60
   1 -11  -8   52.99   44.90
   1 -11  -8    3.60   13.80
   1 -11  -8   24.60   13.50
  -1  11   7   26.30   11.20
  -1  11   7    4.00   13.80
   1  11  -7   24.80    9.10
  -1  11   7  -13.20   64.39
   1  11  -7    1.90   19.30
   1 -11  -7   16.40   12.40
   1 -11  -7   -3.70   37.50
   1 -11  -7    7.90   12.00
  -1 -11   7    1.80   24.30
   1  11  -6  145.19   29.20
  -1  11   6  281.67   26.70
   1  11  -6  243.18   20.10
  -1  11   6  241.38   70.99
  -1  11   6  201.38   21.50
  -1 -11   6  210.58   32.60
   1 -11  -6  206.58   23.40
   1 -11  -6  226.98   23.60
  -1 -11   6  231.08   18.70
   1 -11  -6  179.08   45.80
  -1 -11   6  250.77   49.30
  -1 -11   6  233.68   20.60
   1  11  -5   -7.60   15.20
   1  11  -5    7.50    6.70
  -1  11   5    9.70   48.70
  -1  11   5   16.50    8.30
  -1  11   5    1.50   11.10
   1 -11  -5   18.10    9.70
   1 -11  -5    7.20    9.50
  -1 -11   5    8.60   16.70
  -1 -11   5   -0.20   31.30
  -1 -11   5   10.60    9.60
   1 -11  -5   -6.70   20.90
  -1 -11   5   17.30    6.30
   1 -11  -5   18.10   34.60
   1  11  -4  834.72   61.49
  -1  11   4  892.41   57.29
  -1  11   4  688.23   83.09
   1  11  -4  912.61   54.69
  -1  11   4  904.61   56.79
   1 -11  -4  908.81   56.89
  -1 -11   4  937.01   54.09
   1 -11  -4  893.51   56.59
  -1 -11   4  719.63   67.79
   1 -11  -4  804.82   67.49
   1 -11  -4  725.23   74.29
  -1 -11   4  843.42   55.89
  -1 -11   4  803.32   60.79
   1  11  -3   -7.60   10.20
   1  11  -3    2.20    5.00
  -1  11   3   14.10   40.00
  -1  11   3   -2.10    6.30
  -1  11   3   -2.00    7.30
  -1 -11   3    5.30    8.00
   1 -11  -3   -6.20    6.70
   1 -11  -3    5.20    6.90
  -1 -11   3  -25.10   23.50
  -1  11   2  866.81   81.59
   1  11  -2  965.50   56.19
   1  11  -2  803.12   61.29
  -1  11   2  900.11   57.49
   1  11  -2  901.41   55.69
  -1  11   2  925.81   56.99
  -1  11   2 1000.00   57.99
   1  11  -2  931.01   53.69
   1 -11  -2  864.51   66.79
  -1 -11   2  890.01   58.29
   1 -11  -2  705.03   74.29
  -1 -11   2  756.92   66.99
   1 -11  -2  899.81   56.59
  -1 -11   2  764.92   63.79
  -1  11   1  -10.10    5.00
   1  11  -1   -6.00    4.70
  -1  11   1    5.40    6.10
  -1  11   1    2.20    6.30
   1  11  -1    4.30    4.40
   1  11  -1    1.00    5.10
  -1  11   1  -24.70   35.30
   1  11  -1   35.60   30.10
  -1  11   1   -5.30   11.40
   1  11  -1  -13.30    9.90
  -1 -11   1  -17.20    7.50
   1 -11  -1   -3.10    5.50
  -1 -11   1    3.10   13.60
   1 -11  -1  -12.80   28.40
   1 -11  -1  -19.60   14.20
  -1 -11   1   19.40   21.90
   1  11   0   89.69   10.70
   1  11   0  117.39   37.40
  -1  11   0   49.80   37.80
  -1  11   0   83.09    9.50
  -1  11   0   85.99   11.10
  -1  11   0   92.19   19.70
  -1  11   0   90.59   11.20
   1  11   0   85.19   11.10
   1  11   0   98.99   11.30
   1 -11   0   68.39   33.20
  -1 -11   0   92.59   19.50
   1 -11   0   86.99   13.10
  -1 -11   0   99.59   15.60
   1 -11   0  103.09   22.50
  -1  11  -1    5.60    3.50
   1  11   1   -6.60    6.80
   1  11   1    7.60    5.70
  -1  11  -1    8.70    6.20
  -1  11  -1    2.80   12.80
   1  11   1  -38.30   28.60
  -1 -11  -1   -6.00   18.50
   1 -11   1  -15.60    7.30
  -1 -11  -1    0.90    5.50
   1 -11   1   -2.30   27.80
  -1 -11  -1  -11.30    8.90
  -1  11  -2  141.59   14.70
   1  11   2  146.89   15.50
   1  11   2  153.98   16.90
  -1  11  -2  153.48   25.60
   1  11   2  293.57   51.09
   1 -11   2  170.18   17.60
   1 -11   2  166.88   15.30
  -1 -11  -2  162.38   20.20
  -1 -11  -2  169.68   27.60
   1 -11   2  144.39   26.70
   1  11   3   24.60   40.90
   1  11   3   -0.90    8.60
  -1  11  -3   24.10   17.60
  -1  11  -3   13.20    6.80
   1  11   3   18.20    7.40
  -1 -11  -3  -30.90   23.10
  -1 -11  -3    3.70    7.50
  -1 -11  -3    9.50   17.00
  -1 -11  -3    1.70   11.10
   1 -11   3   15.50    6.80
   1 -11   3   12.10   18.70
   1 -11   3    1.90    7.50
   1  11   4  282.77   23.00
  -1  11  -4  252.77   33.50
   1  11   4  293.07   25.70
  -1  11  -4  277.87   22.70
   1 -11   4  229.88   35.60
  -1 -11  -4  285.27   23.90
  -1 -11  -4  236.08   27.00
   1 -11   4  260.27   21.90
   1 -11   4  271.17   22.10
  -1  11  -5   -0.40    7.60
   1  11   5    9.20    8.50
   1  11   5  126.29   55.59
   1  11   5   20.60   12.60
  -1  11  -5  -13.70   16.50
   1 -11   5   17.00    8.40
   1 -11   5    1.20   21.60
  -1 -11  -5   31.90   10.80
  -1 -11  -5   -2.90   12.40
  -1 -11  -5   61.19   32.80
   1  11   6  170.48   69.69
   1  11   6  196.58   26.30
   1  11   6  212.78   22.70
  -1  11  -6  243.58   22.30
  -1  11  -6  239.68   38.40
  -1 -11  -6  214.28   23.40
   1 -11   6  242.58   39.80
  -1 -11  -6  292.77   55.49
  -1 -11  -6  201.58   27.60
   1 -11   6  234.88   21.90
   1  11   7   12.10   11.30
  -1  11  -7    7.00   24.40
  -1  11  -7   29.90   11.50
   1  11   7   25.30   17.70
   1  11   7    7.50   67.49
   1 -11   7   34.10   11.80
  -1 -11  -7   49.70   17.40
  -1 -11  -7   22.70   14.00
  -1 -11  -7   41.50   41.30
   1 -11   7   36.10   31.70
  -1  11  -8  157.98   37.80
   1  11   8  142.29   82.09
   1  11   8  113.99   19.10
   1  11   8  115.39   24.40
  -1  11  -8  130.79   18.50
  -1 -11  -8   70.29   50.39
  -1 -11  -8  131.29   24.90
   1 -11   8   91.29   17.10
  -1 -11  -8  119.39   21.50
   1 -11   8   81.79   42.30
   1 -11   8  106.19   10.30
   1  11   9    7.20   22.20
  -1  11  -9    3.50   14.80
  -1  11  -9   17.80   30.10
   1  11   9   16.00   94.19
  -1 -11  -9  -12.00   17.40
   1 -11   9   64.89   53.49
  -1 -11  -9  -70.99   54.79
   1 -11   9   18.20   14.00
   1 -11   9  -13.10    8.20
  -1 -11  -9  -21.50   17.60
   1  11  10  -85.19  105.99
  -1  11 -10   14.00   18.20
   1  11  10  -28.20   15.50
  -1  11 -10  -33.80   31.70
  -1 -11 -10    3.40   23.10
  -1 -11 -10  -17.60   65.39
   1 -11  10    8.50   16.00
   1 -11  10   28.70   12.50
  -1  11 -11   -4.50   22.50
   1  11  11   23.70   19.20
  -1  11 -11  -37.20   38.30
   1  11  11  -20.10  141.19
  -1 -11 -11   91.49   76.99
   1 -11  11   16.50   19.20
  -1 -11 -11   -0.80   25.90
   1 -11  11    2.00   16.20
  -1  11 -12    4.70   26.70
   1  11  12   25.60   23.50
  -1  11 -12  -17.30   44.70
   1 -11  12   62.99   27.60
  -1 -11 -12   89.69   87.49
   1 -11  12   12.10   23.50
   1  11  13   30.20   28.40
  -1  11 -13  -69.49   54.09
  -1 -11 -13   45.00  111.39
  -1 -11 -13    3.50   36.60
   1 -11  13  -20.30   29.60
   1  12 -13   20.50   48.00
  -1  12  13  -20.70   23.70
  -1 -12  13   80.19   25.80
   1 -12 -13   -9.60   34.50
   1 -12 -13   47.80  110.59
   1  12 -12  -14.00   20.50
   1  12 -12   32.90   40.90
  -1  12  12  -62.69  230.98
  -1  12  12   11.30   20.30
   1 -12 -12   73.39   92.89
   1 -12 -12   37.30   33.50
  -1 -12  12    4.50   19.50
  -1  12  11  -30.50   16.20
   1  12 -11  -28.60   32.00
  -1  12  11  132.09  138.89
   1  12 -11    8.70   16.10
   1 -12 -11   33.80   74.79
   1 -12 -11  -27.10   23.90
  -1 -12  11   30.20   16.60
  -1  12  10   72.19  119.19
  -1  12  10  122.89   22.60
   1  12 -10  131.89   20.40
   1  12 -10  150.78   38.90
   1 -12 -10  102.39   25.00
  -1 -12  10  144.79   52.89
   1 -12 -10   99.79   25.00
  -1 -12  10  103.69   18.70
   1 -12 -10  135.99   72.49
  -1  12   9  -23.00   21.60
  -1  12   9  100.69   92.29
   1  12  -9  -43.00   23.80
   1  12  -9   10.40   12.00
  -1  12   9    5.70   13.10
   1 -12  -9   16.60   56.99
  -1 -12   9    5.60   12.70
  -1 -12   9    7.80   39.10
   1 -12  -9    1.30   17.20
   1 -12  -9   18.80   18.70
  -1  12   8  233.68   88.09
  -1  12   8  183.58   23.30
  -1  12   8  181.18   27.90
   1  12  -8  209.88   21.90
   1  12  -8  208.38   36.70
  -1 -12   8  202.58   24.90
  -1 -12   8  210.38   41.30
   1 -12  -8  191.78   26.50
   1 -12  -8  191.68   63.89
   1 -12  -8  190.18   26.90
   1  12  -7  107.59   14.30
   1  12  -7   88.89   26.40
  -1  12   7  209.08   81.89
  -1  12   7   52.89   18.20
  -1  12   7   96.39   16.40
   1 -12  -7   81.39   17.80
   1 -12  -7   77.39   45.20
  -1 -12   7   62.39   48.50
   1 -12  -7   98.49   18.40
  -1 -12   7   48.60   28.10
  -1  12   6  109.19   20.10
   1  12  -6  111.19   14.80
   1  12  -6  160.28   29.70
  -1  12   6  105.49   16.90
  -1 -12   6  149.49   17.30
   1 -12  -6  117.19   18.40
  -1 -12   6   88.89   12.90
   1 -12  -6   72.29   31.40
   1 -12  -6   78.99   16.50
  -1  12   5  102.39   61.29
   1  12  -5   56.89   20.30
  -1  12   5   53.69   12.30
   1  12  -5   81.29   11.30
  -1  12   5   48.00   14.60
  -1 -12   5   36.60   19.90
  -1 -12   5   44.30   37.60
   1 -12  -5   18.40   25.80
  -1 -12   5   53.79    8.70
   1 -12  -5   82.59   14.70
   1 -12  -5   17.80   36.50
   1 -12  -5   59.69   13.20
  -1 -12   5   62.39   12.80
  -1  12   4   75.49   50.49
   1  12  -4   49.90    9.10
  -1  12   4   43.60   10.70
   1  12  -4   36.80   16.90
  -1 -12   4   16.50   29.50
   1 -12  -4   51.19   24.10
  -1 -12   4   29.80   11.40
  -1 -12   4   45.20   19.00
   1 -12  -4   40.30   37.00
   1 -12  -4   50.09   11.70
   1 -12  -4   29.40   10.60
  -1  12   3   25.40    8.80
   1  12  -3   21.90   14.20
  -1  12   3    7.00   49.40
   1  12  -3   31.20    7.30
  -1  12   3   19.60    9.20
   1 -12  -3   29.00   20.40
  -1 -12   3   56.19   27.80
  -1 -12   3   28.40   11.20
  -1 -12   3   20.70   16.90
   1 -12  -3   36.20    9.40
   1 -12  -3   30.70    9.30
  -1  12   2   80.29   11.90
  -1  12   2   74.69   11.60
   1  12  -2   63.49    9.50
   1  12  -2   59.99    7.70
  -1  12   2   74.09   12.30
   1  12  -2   71.19   10.20
   1  12  -2   81.49   18.10
  -1  12   2  112.79   46.20
   1 -12  -2   69.59   11.00
   1 -12  -2   67.69   21.60
   1 -12  -2   26.00   32.70
  -1 -12   2   53.29   18.70
  -1 -12   2   39.50   28.50
  -1 -12   2   66.19   13.20
   1  12  -1  115.59   37.90
   1  12  -1   59.99    9.70
   1  12  -1   63.29    8.60
  -1  12   1   58.49   42.70
  -1  12   1   55.29   10.40
  -1  12   1   64.29   11.00
   1  12  -1   72.19   10.70
   1  12  -1   47.50   15.20
  -1  12   1   52.99   18.00
  -1  12   1   71.99   10.20
   1 -12  -1   13.50   33.60
  -1 -12   1   70.69   14.50
  -1 -12   1   52.49   27.20
   1 -12  -1   53.19    9.40
   1 -12  -1   51.39   21.90
  -1 -12   1   77.09   20.20
  -1  12   0  170.78   25.00
   1  12   0  126.09   14.20
  -1  12   0  130.69   14.70
  -1  12   0  162.98   15.80
   1  12   0  138.39   14.40
   1  12   0  119.59   14.10
  -1  12   0  132.79   13.00
   1 -12   0  200.38   30.20
  -1 -12   0  174.08   19.40
  -1 -12   0  198.08   27.10
   1 -12   0  159.18   19.80
  -1  12  -1   38.70   18.90
  -1  12  -1   57.59    7.10
  -1  12  -1   54.69   10.10
   1  12   1   55.39   10.10
  -1  12  -1   52.89   10.30
   1  12   1   63.89   10.80
   1  12   1   61.79   40.90
  -1 -12  -1   74.99   15.60
   1 -12   1   61.99   21.70
  -1 -12  -1   74.09   20.10
   1 -12   1   59.99   14.40
  -1  12  -2  286.17   34.20
   1  12   2  433.06   62.29
   1  12   2  328.17   25.70
  -1  12  -2  304.87   24.00
   1  12   2  308.67   24.40
  -1 -12  -2  296.67   24.60
   1 -12   2  291.97   36.30
  -1 -12  -2  275.97   36.00
   1 -12   2  340.47   26.70
  -1 -12  -2  288.57   28.60
  -1 -12  -2  324.57   43.60
  -1  12  -3   27.50    9.10
   1  12   3   21.40    8.60
  -1  12  -3   17.00   17.10
   1  12   3   18.20   46.00
   1  12   3   24.90   11.30
  -1 -12  -3   27.70    9.10
   1 -12   3   14.10    9.80
  -1 -12  -3   18.50   13.90
   1 -12   3   25.90   21.60
   1 -12   3   16.30    7.40
  -1 -12  -3   22.10   27.80
  -1 -12  -3   -8.40   19.50
  -1  12  -4  145.99   28.80
   1  12   4  149.29   17.40
   1  12   4  135.19   20.10
  -1  12  -4  143.79   16.70
   1  12   4  162.38   55.89
   1 -12   4  139.09   17.30
  -1 -12  -4  128.29   21.20
   1 -12   4  173.08   33.10
  -1 -12  -4  174.68   32.00
   1 -12   4  146.69   15.80
  -1 -12  -4  142.69   18.30
   1  12   5   74.89   58.19
   1  12   5   37.30   11.60
   1  12   5   37.20   13.40
  -1  12  -5   10.70   20.40
  -1  12  -5   11.10    9.30
  -1 -12  -5  -26.80   34.70
   1 -12   5   29.80   23.50
  -1 -12  -5   36.70   11.90
  -1 -12  -5   21.00   15.70
   1 -12   5   24.90    9.50
   1 -12   5   22.60    9.40
   1 -12   5  -18.60   52.09
  -1  12  -6   44.30   23.90
   1  12   6   32.80   11.50
   1  12   6   95.79   65.09
   1  12   6   27.40   16.60
  -1  12  -6   43.60   11.80
  -1 -12  -6   30.60   13.40
   1 -12   6   26.90   27.80
  -1 -12  -6   49.90   38.70
   1 -12   6   24.20   10.90
  -1 -12  -6   37.10   15.80
   1  12   7   12.10   16.20
   1  12   7    7.50   10.00
  -1  12  -7   29.60   27.50
   1  12   7   66.59   74.29
  -1  12  -7   -0.50   11.00
  -1 -12  -7    4.40   17.40
  -1 -12  -7   33.20   44.90
   1 -12   7    7.20   11.10
   1 -12   7   35.30   33.80
  -1 -12  -7   15.20   14.50
  -1  12  -8  242.48   46.40
   1  12   8  449.56  108.59
   1  12   8  231.08   26.50
  -1  12  -8  208.78   26.50
   1  12   8  212.18   32.10
   1 -12   8  223.78   51.59
  -1 -12  -8  227.88   29.70
  -1 -12  -8  336.87   65.09
  -1 -12  -8  233.28   33.80
   1 -12   8  215.88   25.30
   1  12   9  108.99   28.80
  -1  12  -9  101.99   19.70
   1  12   9  102.69   20.30
  -1  12  -9   98.49   38.40
   1  12   9  110.19  106.39
   1 -12   9  129.59   65.09
  -1 -12  -9  131.79   28.00
   1 -12   9   93.29   18.60
  -1 -12  -9   37.10   59.39
  -1 -12  -9   87.39   22.20
   1  12  10   59.79   23.00
  -1  12 -10   66.79   21.70
  -1  12 -10   52.99   43.60
   1 -12  10   64.29   20.40
  -1 -12 -10  108.49   75.19
  -1 -12 -10   19.20   24.60
   1  12  11  -36.40   16.90
  -1  12 -11  -21.80   39.40
  -1  12 -11  -28.40   22.20
   1  12  11 -112.49  163.88
   1 -12  11    2.50   12.50
   1 -12  11   -2.40   20.60
  -1 -12 -11    1.40   42.50
  -1 -12 -11   25.30   86.19
   1  12  12   19.60   25.00
  -1  12 -12   -9.10   28.30
  -1  12 -12   94.99   50.29
   1 -12  12   37.80   26.10
  -1 -12 -12  166.28   98.79
  -1 -12 -12   26.50   32.00
   1  13 -13   95.89   54.09
  -1  13  13   28.70   27.20
   1 -13 -13   22.10   37.50
   1 -13 -13   93.09  122.79
  -1 -13  13   42.40   27.70
   1  13 -12   24.40   21.50
   1  13 -12  -26.10   41.00
  -1  13  12    9.70   22.20
   1 -13 -12   24.50   32.00
   1 -13 -12  -70.89   99.59
  -1 -13  12   -0.90   20.50
  -1  13  11   -9.40   18.90
   1  13 -11   23.10   18.40
  -1  13  11 -181.88  147.69
   1  13 -11   10.70   36.30
   1 -13 -11   29.00   83.99
  -1 -13  11   20.20   16.80
   1  13 -10   12.70   61.99
  -1  13  10   -3.90   16.80
   1  13 -10    0.50   14.60
  -1  13  10   85.29  130.39
   1 -13 -10   42.90   70.79
   1 -13 -10  -25.50   26.30
  -1 -13  10   15.50   13.90
  -1  13   9   82.69  107.19
   1  13  -9   -5.00   25.30
  -1  13   9  -36.60   21.20
   1  13  -9   -1.60   12.60
  -1  13   9  -16.70   13.10
  -1 -13   9  -39.00   40.20
   1 -13  -9   71.69   62.09
  -1 -13   9  -70.19   65.99
   1 -13  -9  -20.90   18.10
   1 -13  -9   -4.30   17.80
  -1  13   8   15.70   19.90
  -1  13   8  -12.00   11.80
   1  13  -8    2.80   11.10
  -1  13   8   72.89   90.69
   1  13  -8   14.10   24.00
  -1 -13   8   95.79   56.39
   1 -13  -8  -17.90   14.30
  -1 -13   8   -1.60    9.80
   1 -13  -8  -22.50   37.90
   1 -13  -8  -51.99   52.29
   1 -13  -8   -3.00   16.50
  -1 -13   8   66.29   36.00
   1  13  -7   25.20   10.30
   1  13  -7  -20.70   19.70
  -1  13   7   21.60   16.50
  -1  13   7   28.80   12.70
   1 -13  -7   57.89   47.20
   1 -13  -7   39.80   15.70
   1 -13  -7   22.30   36.10
  -1 -13   7  -75.09   48.40
  -1 -13   7   -4.50   26.70
   1 -13  -7   19.50   14.50
  -1  13   6  142.69   18.50
   1  13  -6  142.19   28.70
   1  13  -6  119.69   16.30
  -1  13   6  202.48   74.69
  -1  13   6  125.19   22.20
  -1 -13   6  142.79   46.00
   1 -13  -6  121.59   19.50
  -1 -13   6  159.08   19.40
  -1 -13   6   99.19   28.90
   1 -13  -6  145.99   20.20
  -1 -13   6  125.79   14.80
   1 -13  -6  162.48   49.20
   1 -13  -6  191.28   40.60
  -1  13   5  369.36   29.70
   1  13  -5  401.76   27.80
  -1  13   5  409.66   85.19
  -1  13   5  310.97   31.70
   1  13  -5  290.77   37.00
   1 -13  -5  318.67   30.20
   1 -13  -5  344.47   47.90
  -1 -13   5  363.66   30.00
   1 -13  -5  354.46   64.39
  -1 -13   5  368.16   26.20
  -1 -13   5  304.17   38.00
  -1 -13   5  271.47   51.99
   1 -13  -5  417.66   31.00
   1  13  -4  180.28   26.60
  -1  13   4  116.69   17.50
   1  13  -4  118.19   14.10
  -1  13   4  124.69   17.40
   1 -13  -4  108.69   16.80
   1 -13  -4   98.49   16.50
  -1 -13   4  134.69   20.00
   1 -13  -4  177.08   36.00
  -1  13   3   37.50   10.40
  -1  13   3   54.49   12.10
  -1  13   3    5.50   53.59
   1  13  -3   32.00   15.20
   1  13  -3   50.49    9.20
   1  13  -3   23.10    8.40
   1 -13  -3   67.89   25.30
  -1 -13   3   32.50   12.60
   1 -13  -3   43.60   11.30
  -1 -13   3   -6.50   29.90
  -1 -13   3   49.50   20.90
   1  13  -2   33.40    8.50
   1  13  -2   76.19   18.00
  -1  13   2   34.60   10.40
  -1  13   2   40.40   10.70
   1  13  -2   21.20    7.60
   1  13  -2   53.49    7.60
  -1  13   2   39.90   10.20
   1 -13  -2   73.59   24.90
   1 -13  -2   49.80   10.10
  -1 -13   2   91.59   22.30
  -1 -13   2   71.89   14.60
  -1  13   1  200.88   20.00
   1  13  -1  234.78   17.40
   1  13  -1  211.88   50.59
   1  13  -1  214.78   18.80
  -1  13   1  204.88   18.50
   1  13  -1  234.08   18.70
  -1  13   1  230.08   20.20
   1  13  -1  176.08   26.60
  -1  13   1  190.08   57.19
   1 -13  -1  206.08   34.60
  -1 -13   1  222.48   31.90
  -1 -13   1  201.88   39.20
  -1 -13   1  217.68   23.70
   1 -13  -1  241.78   48.70
   1 -13  -1  196.88   24.30
  -1  13   0  -52.09   41.50
  -1  13   0    6.80    7.80
  -1  13   0    2.70    5.60
  -1  13   0   24.70   16.50
   1  13   0   -0.10    6.40
   1  13   0   -2.50    6.70
   1  13   0    2.50    6.70
   1  13   0  -14.60   40.10
  -1  13   0   -2.70    6.70
   1 -13   0    5.30   35.80
   1 -13   0   -5.60   19.20
   1 -13   0    1.20   11.80
  -1 -13   0   -3.20   10.90
  -1 -13   0  -12.60   16.50
  -1 -13   0   -1.20   32.20
  -1  13  -1   28.70    8.60
  -1  13  -1   34.40    5.90
  -1  13  -1   20.40   17.50
   1  13   1   29.10    8.90
   1  13   1  -55.59   41.80
   1  13   1   19.10    8.70
  -1  13  -1   32.20    9.40
  -1 -13  -1   29.20   19.90
   1 -13   1  -25.60   33.10
   1 -13   1    7.30   20.80
  -1 -13  -1  -17.60   26.90
  -1 -13  -1   40.30   14.90
   1 -13   1   20.60   12.30
  -1  13  -2  221.98   20.10
   1  13   2  193.48   19.70
  -1  13  -2  261.57   32.50
   1  13   2  232.28   21.90
  -1 -13  -2  234.48   34.60
  -1 -13  -2  221.38   26.20
   1 -13   2  258.37   23.70
  -1 -13  -2  181.78   20.40
   1 -13   2  242.88   35.90
   1  13   3  280.57   23.70
  -1  13  -3  201.08   34.40
   1  13   3  276.17   25.50
   1  13   3  342.57   71.79
  -1  13  -3  277.57   23.10
   1 -13   3  284.97   22.40
  -1 -13  -3  288.57   24.40
  -1 -13  -3  221.48   41.60
   1 -13   3  259.57   39.80
  -1 -13  -3  238.28   28.50
  -1 -13  -3  226.58   39.30
   1 -13   3  258.67   24.60
   1  13   4  307.27   68.29
  -1  13  -4  192.98   19.90
   1  13   4  151.78   24.00
   1  13   4  186.78   19.80
  -1  13  -4  185.18   33.80
   1 -13   4  240.18   36.90
  -1 -13  -4  225.58   22.20
  -1 -13  -4  221.38   27.50
   1 -13   4  309.77   61.29
   1 -13   4  163.88   20.90
  -1 -13  -4  197.58   38.10
   1 -13   4  190.98   19.00
  -1  13  -5   52.79   12.20
  -1  13  -5   22.40   22.90
   1  13   5   26.60   11.10
   1  13   5   33.50   64.69
   1  13   5   37.50   16.00
   1 -13   5   16.20   10.70
   1 -13   5   -2.80   50.69
   1 -13   5   14.60   25.70
  -1 -13  -5   15.90   12.60
   1 -13   5   36.00   10.30
  -1 -13  -5  -11.70   37.80
  -1 -13  -5   52.19   32.70
  -1 -13  -5   -0.10   15.80
  -1  13  -6  152.68   19.20
   1  13   6  131.49   22.10
   1  13   6   95.89   17.70
  -1  13  -6  127.09   32.70
   1  13   6  197.78   80.99
  -1 -13  -6   92.89   19.00
   1 -13   6  110.89   16.00
  -1 -13  -6  153.28   52.09
  -1 -13  -6  117.29   24.10
   1 -13   6   80.49   59.39
   1 -13   6   94.29   33.30
   1 -13   6  127.29   17.90
   1  13   7  125.99   20.00
  -1  13  -7  138.99   20.00
  -1  13  -7  118.29   35.00
   1  13   7  136.59   23.70
   1  13   7  239.88   93.89
  -1 -13  -7  209.38   31.50
  -1 -13  -7  103.69   52.39
   1 -13   7  113.89   18.00
  -1 -13  -7  113.09   21.80
   1 -13   7   57.19   38.90
  -1  13  -8   35.80   14.70
   1  13   8  196.78  101.49
   1  13   8   14.40   24.80
  -1  13  -8   41.70   33.20
   1  13   8   -2.60   12.40
   1 -13   8  -28.50   42.00
   1 -13   8    3.00   12.60
  -1 -13  -8    7.30   20.90
  -1 -13  -8   74.39   54.19
  -1 -13  -8   -0.30   18.30
  -1  13  -9    5.40   17.00
   1  13   9   69.89  115.69
  -1  13  -9   15.10   36.20
   1  13   9   -3.60   15.20
   1 -13   9   19.20   16.20
  -1 -13  -9   18.60   25.00
  -1 -13  -9  -57.69   64.49
   1  13  10  -27.30  132.79
   1  13  10   13.40   18.00
  -1  13 -10  -20.30   19.40
  -1  13 -10    9.50   38.40
  -1 -13 -10   24.90   28.70
   1 -13  10   28.60   18.70
  -1 -13 -10   81.99   79.09
   1  13  11 -182.38  177.28
  -1  13 -11   -0.70   24.60
  -1  13 -11  -31.60   39.80
   1  13  11   22.80   21.30
  -1 -13 -11  163.68   92.79
   1 -13  11  -11.20   21.40
  -1 -13 -11  124.39   33.90
  -1  13 -12  -32.60   52.59
   1  13  12    2.50   25.70
   1 -13  12   -1.90   27.70
  -1 -13 -12   86.39   38.10
  -1 -13 -12   67.39  100.89
  -1  14  12    6.40   23.80
   1  14 -12  -26.80   45.20
  -1 -14  12  -47.40   21.30
   1 -14 -12  -24.20  107.49
   1 -14 -12  -14.20   34.00
   1  14 -11   57.39   20.10
  -1  14  11   56.99  157.98
   1  14 -11  -20.90   36.90
  -1  14  11   34.20   21.20
   1 -14 -11   21.30   88.39
  -1 -14  11   27.10   19.40
  -1 -14  11  -14.10  109.19
   1 -14 -11   58.19   30.40
   1  14 -10   10.80   31.40
  -1  14  10   -6.40  136.49
   1  14 -10   32.40   17.10
  -1 -14  10   17.00   16.70
   1 -14 -10   38.20   74.89
  -1 -14  10  -54.79   88.49
  -1  14   9   69.09   28.90
   1  14  -9   97.89   17.80
  -1  14   9   43.40   18.30
   1  14  -9   14.30   30.90
  -1  14   9  -95.19  111.79
   1 -14  -9   20.30   50.29
   1 -14  -9   19.30   24.80
  -1 -14   9  106.29   45.10
   1 -14  -9   68.99   68.79
  -1 -14   9  177.58   74.99
   1  14  -8   -2.00   11.60
  -1  14   8  100.39  102.39
  -1  14   8   20.30   22.40
   1  14  -8   -8.90   25.90
  -1  14   8    8.00   13.30
  -1 -14   8   36.00   57.59
   1 -14  -8   27.60   18.50
   1 -14  -8   28.80   43.90
  -1 -14   8    0.40   12.30
   1 -14  -8    3.40   17.50
   1 -14  -8   -6.60   62.69
  -1 -14   8   30.90   38.10
   1  14  -7  140.59   31.90
  -1  14   7   75.69   96.99
  -1  14   7   88.49   21.80
   1  14  -7  128.49   18.20
  -1  14   7  126.89   20.30
   1 -14  -7  172.28   47.30
   1 -14  -7  185.68   26.00
  -1 -14   7  142.89   34.40
   1 -14  -7  153.38   22.10
  -1 -14   7  158.18   54.69
   1 -14  -7   71.59   53.29
   1  14  -6   33.10   11.10
   1  14  -6   70.79   24.90
  -1  14   6   60.49   17.30
  -1  14   6   75.49   14.90
   1 -14  -6   73.69   37.50
   1 -14  -6   43.80   14.90
   1 -14  -6  175.28   51.09
  -1 -14   6   71.09   15.60
   1 -14  -6   48.80   15.00
  -1 -14   6  135.29   30.20
  -1 -14   6   38.20    9.80
  -1  14   5   22.20   10.50
  -1  14   5   14.80   13.60
   1  14  -5    6.90   18.40
   1  14  -5    1.70    8.00
  -1  14   5   44.20   70.59
  -1 -14   5   22.00   13.10
   1 -14  -5    7.30   43.00
   1 -14  -5   -5.90   11.30
  -1 -14   5    0.00   36.50
  -1 -14   5    1.60   21.20
   1 -14  -5   15.10   12.60
   1 -14  -5    9.00   30.60
  -1  14   4   52.49   61.19
   1  14  -4   16.20   16.00
  -1  14   4   -2.00    8.60
   1  14  -4   20.50    8.30
  -1  14   4   21.20   12.10
  -1 -14   4   12.10   13.20
  -1 -14   4   28.30   34.10
   1 -14  -4   23.50   43.80
   1 -14  -4   17.70   10.80
   1 -14  -4    7.10   25.80
   1 -14  -4    2.70   10.70
  -1 -14   4   31.80   21.30
   1  14  -3    1.60    6.90
  -1  14   3   42.70   60.69
  -1  14   3    6.90   10.60
   1  14  -3   19.70   15.90
  -1  14   3   15.00   11.50
   1  14  -3    4.40    7.10
  -1  14   3    8.80    8.70
   1 -14  -3    0.40    8.80
  -1 -14   3   -4.80   11.90
  -1 -14   3   -1.20   30.50
  -1 -14   3   -1.90   19.60
   1 -14  -3    7.10   23.50
   1  14  -2   35.40   17.60
  -1  14   2   45.50   11.50
   1  14  -2   34.10    6.20
  -1  14   2   20.10    9.50
  -1  14   2   35.20   10.60
   1  14  -2   28.80    8.40
  -1  14   2   14.40   55.99
   1  14  -2   38.00    9.30
   1 -14  -2   35.20   40.50
  -1 -14   2   10.00   20.00
  -1 -14   2   16.90   13.40
  -1 -14   2   33.40   30.40
   1 -14  -2   49.00   24.90
   1 -14  -2   22.90   16.40
  -1  14   1  220.58   21.50
   1  14  -1  221.58   20.00
   1  14  -1  240.28   54.49
  -1  14   1  216.78   19.70
   1  14  -1  204.98   18.00
  -1  14   1  212.38   62.69
  -1  14   1  230.98   21.90
   1  14  -1  217.68   19.80
   1 -14  -1  186.88   33.90
  -1 -14   1  232.88   26.30
  -1 -14   1  202.88   33.50
   1 -14  -1  203.58   47.00
  -1 -14   1  229.18   43.50
   1 -14  -1  227.08   27.00
   1  14   0  108.89   14.40
   1  14   0   84.89   13.10
  -1  14   0   81.99   12.10
   1  14   0   94.59   13.70
  -1  14   0   65.69   12.80
  -1  14   0  118.79   26.30
  -1  14   0  101.69   15.00
  -1 -14   0  184.38   38.60
  -1 -14   0   95.09   17.80
   1 -14   0  126.49   29.80
   1 -14   0  122.09   20.80
  -1 -14   0  112.39   24.50
  -1  14  -1  537.65   35.20
  -1  14  -1  604.44   39.90
   1  14   1  594.44   39.40
  -1  14  -1  551.74   39.40
   1  14   1  536.25   76.39
   1  14   1  551.64   39.00
   1  14   1  587.34   40.00
  -1  14  -1  455.55   48.90
   1 -14   1  551.64   42.50
  -1 -14  -1  568.94   52.49
  -1 -14  -1  549.45   43.80
   1 -14   1  450.55   53.29
   1  14   2  133.89   54.19
  -1  14  -2  110.59   26.00
   1  14   2   99.69   15.30
  -1  14  -2  114.59   15.50
   1  14   2  123.19   16.80
  -1 -14  -2   96.69   28.70
  -1 -14  -2  163.48   37.70
  -1 -14  -2  105.19   20.50
   1 -14   2  120.49   18.80
   1 -14   2  164.88   31.10
  -1  14  -3   60.79   22.50
   1  14   3    8.20   57.59
   1  14   3   31.00   13.00
  -1  14  -3   43.70   10.50
   1  14   3   32.50   10.90
   1 -14   3   29.40   25.60
   1 -14   3  -16.30   60.39
  -1 -14  -3   -2.90   32.60
  -1 -14  -3   15.10   23.50
  -1 -14  -3   32.20   11.80
   1 -14   3   32.80   13.30
  -1 -14  -3   -3.80   14.50
  -1  14  -4    6.90    9.50
   1  14   4   -1.80    8.90
  -1  14  -4  -17.30   19.10
   1  14   4   33.80   62.19
   1  14   4   10.70   13.70
  -1 -14  -4    0.60   10.90
  -1 -14  -4    7.20   14.90
   1 -14   4   27.70   49.00
   1 -14   4    4.00    8.40
  -1 -14  -4   10.20   25.80
   1 -14   4  -22.00   10.30
   1 -14   4   -6.20   26.10
   1  14   5   -0.60    9.70
  -1  14  -5    2.10   11.00
  -1  14  -5   -1.90   21.30
   1  14   5   10.40   14.60
   1  14   5   89.49   70.69
  -1 -14  -5    0.60   12.10
   1 -14   5  -13.70   11.30
   1 -14   5   -0.10   28.20
  -1 -14  -5  -18.30   16.40
  -1 -14  -5  -43.10   40.10
   1 -14   5  -35.40   52.29
   1 -14   5    4.20    9.40
  -1 -14  -5  -30.50   29.10
  -1  14  -6    1.90   11.80
   1  14   6   13.30   11.90
   1  14   6   51.39   80.99
  -1  14  -6   12.80   24.70
   1  14   6   13.00   17.80
  -1 -14  -6   45.60   38.90
   1 -14   6   12.80   11.20
   1 -14   6   22.20   31.80
  -1 -14  -6    2.90   14.80
   1 -14   6   28.70   11.20
  -1 -14  -6   38.40   19.40
  -1 -14  -6   28.70   50.29
   1 -14   6   26.00   62.79
   1  14   7    1.90   12.50
  -1  14  -7    4.00   27.80
  -1  14  -7    9.50   13.50
   1  14   7  243.18  147.69
   1  14   7  -21.00   20.90
   1 -14   7   36.80   41.30
   1 -14   7   11.50   12.20
  -1 -14  -7   -3.40   20.60
  -1 -14  -7   32.70   52.99
   1 -14   7   39.70   69.09
  -1 -14  -7   -7.70   16.80
   1  14   8   70.99   26.00
  -1  14  -8   63.49   18.50
   1  14   8   48.90  108.09
   1  14   8   15.50   15.90
  -1  14  -8   49.50   33.10
   1 -14   8   32.70   15.90
   1 -14   8  104.49   84.89
  -1 -14  -8  185.98   68.09
  -1 -14  -8   50.39   23.60
   1  14   9  109.59   38.30
  -1  14  -9   83.09   23.30
   1  14   9 -221.08  129.59
  -1  14  -9   32.40   40.60
  -1 -14  -9   55.19   27.90
   1 -14   9   91.29   20.90
  -1 -14  -9   -3.40   68.39
  -1  14 -10   16.20   22.10
   1  14  10 -204.78  156.18
  -1  14 -10  -34.30   39.70
   1  14  10   38.50   20.70
  -1 -14 -10   26.30   31.90
  -1 -14 -10   75.99   83.69
   1 -14  10   -3.90   19.50
  -1  14 -11  -12.90   46.00
   1  14  11  -85.19  197.68
   1  14  11   22.40   23.70
  -1  14 -11   62.79   26.60
   1 -14  11   24.50   25.20
  -1 -14 -11   67.89   99.19
  -1 -14 -11  106.19   33.70
   1  14  12   23.00   28.70
  -1  14 -12   44.30   56.89
  -1 -14 -12  -21.70   38.10
  -1 -14 -12  -64.19  110.49
   1 -14  12  -32.50   30.60
   1  15 -12   37.40   47.60
  -1  15  12  -19.70   24.30
   1 -15 -12   -4.00  116.39
   1 -15 -12   -4.30   37.20
   1  15 -11   -1.50   19.90
  -1  15  11   97.59  183.98
   1  15 -11  -23.40   38.90
  -1  15  11   52.09   23.50
  -1 -15  11 -107.79  136.89
  -1 -15  11   24.40   21.00
   1 -15 -11   14.40   33.60
   1 -15 -11  114.39  101.69
  -1  15  10  -89.29  158.78
   1  15 -10  -32.30   33.70
   1  15 -10   10.90   17.50
  -1  15  10   10.00   18.70
   1 -15 -10   28.90   78.79
  -1 -15  10  -69.59   94.39
   1 -15 -10   50.39   31.70
   1  15  -9  -21.90   50.09
  -1  15   9  178.48  129.79
  -1  15   9  -24.10   18.40
   1  15  -9   36.70   16.00
   1 -15  -9  -64.59   70.29
   1 -15  -9  -21.10   33.30
   1 -15  -9   12.50   58.29
  -1 -15   9   35.20   73.79
  -1  15   8   25.60   15.70
   1  15  -8    2.60   13.50
   1  15  -8    2.20   27.70
  -1  15   8  -30.40   22.30
  -1  15   8 -127.79  116.79
   1 -15  -8   35.60   51.99
   1 -15  -8  -27.70   25.80
  -1 -15   8  151.68   65.29
   1 -15  -8   19.80   21.60
   1 -15  -8  -42.10   65.79
  -1 -15   8    3.70   41.50
  -1  15   7  194.58   27.80
  -1  15   7  107.19   92.49
   1  15  -7  184.58   22.20
   1  15  -7  188.38   36.20
  -1  15   7  157.88   23.60
   1 -15  -7  110.39   58.39
   1 -15  -7  199.78   33.60
   1 -15  -7  137.79   24.60
  -1 -15   7  123.89   56.69
   1 -15  -7   95.59   43.90
  -1  15   6   27.20   13.30
   1  15  -6   21.90   11.20
  -1  15   6    9.10   17.40
  -1  15   6  -45.00   81.39
   1  15  -6   44.50   24.50
   1 -15  -6   75.49   18.10
   1 -15  -6   -0.40   19.70
  -1 -15   6  -17.90   27.60
  -1 -15   6   21.00   44.70
   1 -15  -6    7.80   35.70
   1 -15  -6    6.80   15.00
  -1 -15   6   27.90   14.70
   1 -15  -6   24.70   49.30
  -1  15   5  250.07   30.70
  -1  15   5  282.67   27.00
   1  15  -5  281.27   24.70
   1  15  -5  253.17   38.00
  -1  15   5  300.17   89.99
  -1 -15   5  310.67   29.50
   1 -15  -5  266.17   34.20
  -1 -15   5  244.98   37.20
  -1 -15   5  306.47   53.09
   1 -15  -5  281.17   64.89
   1 -15  -5  260.27   29.00
   1 -15  -5  294.67   28.90
   1 -15  -5  267.47   46.00
  -1  15   4   11.40   10.90
  -1  15   4   14.30   69.69
   1  15  -4   37.70   10.30
   1  15  -4   37.40   19.50
   1  15  -4   37.50   10.10
  -1  15   4   58.59   15.00
  -1 -15   4   39.80   37.90
  -1 -15   4   49.60   24.70
   1 -15  -4   90.49   48.10
   1 -15  -4   35.90   20.00
   1 -15  -4   40.10   30.20
  -1 -15   4   63.39   17.40
  -1  15   3   16.90   10.70
   1  15  -3   36.10    9.70
  -1  15   3   22.50   13.80
   1  15  -3   25.60    9.20
  -1  15   3  107.99   68.49
   1  15  -3   47.90   21.20
   1 -15  -3   28.10   17.10
  -1 -15   3   49.99   25.00
   1 -15  -3   27.50   27.60
  -1 -15   3   30.30   15.90
  -1 -15   3   46.00   37.20
  -1  15   2   74.79   66.19
   1  15  -2   77.79   21.80
   1  15  -2   92.69   13.70
   1  15  -2   74.29   12.20
   1  15  -2   79.29   10.10
  -1  15   2   77.89   13.70
  -1  15   2  120.59   16.80
  -1  15   2   69.29   14.10
   1 -15  -2   51.69   18.60
   1 -15  -2  140.79   32.80
   1 -15  -2   73.09   46.60
  -1 -15   2   71.89   35.00
  -1 -15   2   83.19   20.00
  -1 -15   2  117.49   26.60
   1  15  -1   52.99   11.80
  -1  15   1   48.30   10.80
   1  15  -1   56.99   11.20
   1  15  -1   65.29    9.70
  -1  15   1   65.09   12.30
   1  15  -1  102.79   51.49
  -1  15   1   81.09   60.59
  -1  15   1   63.29   13.30
   1 -15  -1   34.70   25.40
   1 -15  -1   20.50   15.70
  -1 -15   1   83.49   17.90
   1 -15  -1   74.79   43.10
  -1 -15   1   72.79   34.30
  -1 -15   1   37.30   23.80
   1  15   0    7.00    8.40
  -1  15   0    2.80   18.90
   1  15   0  -31.50   49.50
   1  15   0    7.00    8.50
  -1  15   0  -11.30    9.10
  -1  15   0    7.60    6.70
   1  15   0    0.30    8.00
  -1  15   0   15.10   10.00
   1 -15   0   20.20   25.40
   1 -15   0   25.70   43.50
  -1 -15   0  -15.30   31.10
  -1 -15   0  -13.20   20.80
   1 -15   0   18.20   14.20
  -1 -15   0    6.00   13.50
   1  15   1   -9.10    7.20
   1  15   1   84.69   57.19
   1  15   1    2.30    8.90
  -1  15  -1   -5.70    8.20
  -1  15  -1   -9.00    5.40
  -1  15  -1    9.40    9.00
   1  15   1    7.90    9.70
  -1  15  -1    2.40   19.30
  -1 -15  -1   16.70   23.00
   1 -15   1   48.20   45.40
   1 -15   1   10.80   13.70
   1 -15   1   -5.40   24.40
  -1 -15  -1   24.20   15.90
   1  15   2   14.60   21.60
   1  15   2    8.40    9.50
  -1  15  -2   18.50   19.90
  -1  15  -2   19.70   10.50
  -1  15  -2   -4.50    8.30
   1  15   2  150.58   63.79
  -1 -15  -2   26.50   15.20
  -1 -15  -2   28.70   24.20
   1 -15   2   23.20   14.30
  -1 -15  -2   90.49   35.90
   1 -15   2   29.60   24.90
   1  15   3  134.19   19.10
  -1  15  -3  185.38   18.70
   1  15   3  183.58   68.39
   1  15   3  161.38   21.80
  -1  15  -3  162.78   31.90
   1 -15   3  150.88   52.89
  -1 -15  -3  122.29   23.40
   1 -15   3  145.99   21.30
  -1 -15  -3  105.39   31.20
   1 -15   3  139.69   34.20
  -1 -15  -3  148.59   20.10
  -1 -15  -3  149.69   43.90
   1  15   4   11.30   10.00
   1  15   4    4.40   14.60
   1  15   4  -61.19   67.39
  -1  15  -4  -11.30   19.50
  -1  15  -4    1.70   10.30
  -1 -15  -4   14.40   12.00
  -1 -15  -4  -33.40   15.30
  -1 -15  -4  -12.40   27.70
   1 -15   4   -3.20    9.50
   1 -15   4    0.20   27.90
  -1 -15  -4  -69.19   42.70
   1 -15   4  -10.40   13.00
  -1  15  -5   55.49   14.60
  -1  15  -5   35.00   26.40
   1  15   5   50.39   17.30
   1  15   5    5.30   76.59
   1  15   5   64.19   15.10
  -1 -15  -5   19.60   46.70
  -1 -15  -5   48.00   20.30
  -1 -15  -5   96.39   37.60
  -1 -15  -5   40.50   15.60
   1 -15   5   46.30   12.70
   1 -15   5   62.79   35.20
   1 -15   5   44.80   15.40
   1 -15   5  128.49   60.49
  -1  15  -6  -11.00   12.50
   1  15   6   21.80   13.20
  -1  15  -6   43.40   26.40
   1  15   6   22.40   19.80
   1  15   6  -57.09   89.59
  -1 -15  -6  -38.20   39.70
  -1 -15  -6   18.00   53.19
   1 -15   6   21.70   12.90
  -1 -15  -6   18.10   16.40
   1 -15   6   -7.20   62.29
  -1 -15  -6  -16.90   19.50
   1 -15   6   -9.40   11.40
   1 -15   6  -62.49   33.60
  -1  15  -7   91.49   18.80
   1  15   7  182.88  167.78
   1  15   7   82.19   26.10
  -1  15  -7   96.49   36.40
   1  15   7  104.19   20.40
   1 -15   7  110.79   46.20
  -1 -15  -7  162.08   31.60
  -1 -15  -7   54.79   20.70
  -1 -15  -7   90.09   47.50
   1 -15   7  118.59   18.00
   1 -15   7  139.49   79.69
  -1 -15  -7  146.29   62.69
   1  15   8  -27.80  121.69
   1  15   8  -19.30   27.70
  -1  15  -8    6.50   67.39
  -1  15  -8  -15.90   16.40
   1 -15   8 -107.29   85.79
   1 -15   8   11.00   15.40
  -1 -15  -8   -4.70   23.40
  -1 -15  -8  -90.09   62.49
   1  15   9  389.86  154.58
   1  15   9    7.10   17.80
  -1  15  -9   21.40   37.20
  -1 -15  -9    9.80   28.20
   1 -15   9   12.20   17.10
  -1 -15  -9   40.90   77.09
   1 -15   9  -39.00  104.59
   1  15  10   -7.70   20.80
  -1  15 -10  -21.90   23.60
   1  15  10  -87.99  179.88
  -1  15 -10  -47.40   40.80
   1 -15  10  187.58  140.29
  -1 -15 -10   14.50   32.10
  -1 -15 -10   77.49   91.79
   1 -15  10   27.10   22.50
   1  15  11 -302.77  208.48
  -1  15 -11   -5.00   48.40
   1  15  11  -37.40   23.40
  -1 -15 -11  -99.79  110.89
   1 -15  11   58.89   27.80
  -1 -15 -11   87.09   38.20
  -1  16  11  104.29   27.40
  -1  16  11   48.20  206.18
   1  16 -11   41.80   44.10
   1 -16 -11  -21.20   39.20
   1 -16 -11  258.17  111.69
  -1  16  10    8.90   21.10
   1  16 -10   24.90   38.80
  -1  16  10 -156.88  183.88
   1  16 -10   11.50   19.70
   1 -16 -10   79.09   92.09
   1 -16 -10   -3.40   33.60
  -1 -16  10   86.29  105.79
  -1  16   9   -6.20   18.30
   1  16  -9   -2.70   16.80
  -1  16   9  -78.09  145.79
   1  16  -9   25.80   32.10
   1 -16  -9  -29.00   30.30
   1 -16  -9  118.79   85.59
  -1 -16   9   98.59   79.79
  -1 -16   9   31.00   21.50
   1  16  -8  -10.10   14.20
  -1  16   8   51.29   26.20
  -1  16   8  -35.80  129.79
  -1  16   8   -8.20   16.10
   1  16  -8   37.50   42.10
   1 -16  -8  -82.69   69.09
  -1 -16   8 -112.39   67.39
  -1 -16   8    9.90   44.40
   1 -16  -8    4.50   30.70
   1 -16  -8   82.49   55.09
   1  16  -7   89.19   32.90
  -1  16   7  198.18   30.40
  -1  16   7  129.99   23.20
  -1  16   7  224.28  111.39
   1  16  -7  117.19   19.40
   1 -16  -7  205.98   67.19
  -1 -16   7  172.88   26.80
  -1 -16   7  103.29   57.39
   1 -16  -7  107.69   51.09
  -1 -16   7  109.49   38.40
   1 -16  -7  161.78   29.10
   1 -16  -7  121.49   26.90
   1  16  -6   -0.20   23.60
  -1  16   6  112.19   99.99
   1  16  -6   -2.80   11.10
  -1  16   6   -4.40   12.60
  -1  16   6   15.00   18.90
   1 -16  -6  -33.80   15.80
  -1 -16   6   46.80   30.70
   1 -16  -6   53.49   53.39
   1 -16  -6    1.20   41.90
  -1 -16   6   -2.20   48.10
  -1 -16   6  -21.40   15.40
   1 -16  -6   29.00   21.90
  -1  16   5  -74.09   80.99
  -1  16   5   50.09   18.00
   1  16  -5   22.80   21.10
  -1  16   5   37.30   13.30
   1  16  -5   39.40   12.00
  -1 -16   5   53.19   18.00
   1 -16  -5   42.20   23.60
   1 -16  -5  -20.20   52.29
   1 -16  -5   16.00   35.20
   1 -16  -5   25.30   15.30
  -1 -16   5  -36.30   43.40
  -1 -16   5   29.20   27.30
  -1  16   4    0.60   14.60
   1  16  -4   -0.60    8.50
  -1  16   4   35.30   80.89
  -1  16   4    9.40   10.90
   1  16  -4   17.60   19.00
  -1  16   4  -12.30   14.50
   1  16  -4   15.30    9.70
   1 -16  -4  -12.70   18.50
  -1 -16   4   40.70   27.30
  -1 -16   4  -44.40   42.10
  -1 -16   4   -0.30   15.90
   1 -16  -4   53.79   33.60
   1 -16  -4  -27.70   45.70
  -1  16   3   64.79   14.30
  -1  16   3   79.99   17.30
   1  16  -3   35.00   21.60
   1  16  -3   69.09   12.80
  -1  16   3   80.29   78.59
  -1  16   3   84.19   17.30
   1  16  -3   90.09   14.20
   1 -16  -3   88.19   35.30
  -1 -16   3    4.80   39.40
   1 -16  -3   99.69   23.30
  -1 -16   3   52.19   27.30
  -1 -16   3   73.69   20.90
   1  16  -2   23.50    9.80
  -1  16   2  -49.00   69.29
   1  16  -2   12.30    9.00
  -1  16   2   21.90   14.20
  -1  16   2    9.80   10.80
   1  16  -2    2.20    5.80
  -1  16   2   16.40   10.70
   1  16  -2   19.90   18.40
   1 -16  -2  -12.10   16.60
  -1 -16   2   22.50   16.30
  -1 -16   2   -0.50   34.60
   1 -16  -2  -29.50   27.50
  -1 -16   2   11.40   24.40
   1 -16  -2  -58.29   44.70
   1  16  -1   58.19   56.89
  -1  16   1   72.59   14.30
   1  16  -1   60.59   12.80
  -1  16   1   58.49   66.09
  -1  16   1   60.89   14.20
   1  16  -1   59.39   12.10
   1  16  -1   71.09   11.00
  -1  16   1   62.09   12.40
   1 -16  -1   64.69   31.00
  -1 -16   1   83.39   19.30
  -1 -16   1   65.59   28.40
  -1 -16   1   87.59   38.90
   1 -16  -1   50.19   21.30
   1 -16  -1   41.90   45.00
  -1  16   0   10.70   11.20
  -1  16   0   25.10    8.40
  -1  16   0   39.40   12.80
   1  16   0   26.40   10.00
   1  16   0   31.50   60.49
  -1  16   0  -10.70   19.10
   1  16   0   24.60   10.70
   1  16   0   22.60    9.70
   1 -16   0   49.70   48.20
   1 -16   0    8.80   27.80
  -1 -16   0    1.80   25.20
  -1 -16   0   41.30   34.20
   1 -16   0   28.70   16.90
  -1 -16   0   31.40   18.50
  -1  16  -1  157.08   31.80
   1  16   1  111.29   17.70
  -1  16  -1  125.09   18.30
  -1  16  -1  135.89   13.20
   1  16   1  104.59   69.29
   1  16   1  166.78   19.90
  -1  16  -1  151.98   19.50
   1  16   1  129.09   17.70
   1 -16   1  163.58   24.50
  -1 -16  -1  133.09   32.40
   1 -16   1   96.89   33.70
  -1 -16  -1  138.79   25.90
  -1  16  -2   13.90   10.00
  -1  16  -2  -36.70   19.60
   1  16   2    7.90   12.50
   1  16   2   44.10   65.79
   1  16   2   -5.40    9.30
  -1  16  -2   16.80   10.40
   1 -16   2  -42.10   25.50
  -1 -16  -2   37.30   28.80
  -1 -16  -2  -37.50   36.70
   1 -16   2    4.30   15.50
  -1 -16  -2   32.70   18.60
  -1  16  -3    3.20   21.00
   1  16   3   14.40   14.50
   1  16   3   13.30   10.70
   1  16   3    5.70   71.39
  -1  16  -3   -4.70   10.50
  -1 -16  -3  -11.60   17.00
  -1 -16  -3   19.30   28.90
   1 -16   3  -14.10   52.79
   1 -16   3    1.20   15.00
   1 -16   3    3.60   30.10
  -1 -16  -3  -57.19   35.30
  -1  16  -4    1.10   11.70
   1  16   4   24.30   72.19
  -1  16  -4   -1.00   22.90
   1  16   4   -7.90   15.50
   1  16   4   24.90   11.60
   1 -16   4   30.00   57.19
   1 -16   4   -7.00   14.60
  -1 -16  -4   -1.30   32.40
  -1 -16  -4   16.60   14.80
  -1 -16  -4  -17.00   46.50
   1 -16   4   16.40   31.50
  -1 -16  -4    0.60   20.10
  -1  16  -5   -5.10   12.60
   1  16   5    4.40   12.40
   1  16   5    2.00   17.30
  -1  16  -5   10.90   24.90
   1  16   5  -80.69   87.29
   1 -16   5    6.50   15.20
   1 -16   5   11.20   12.30
   1 -16   5   17.00   37.40
   1 -16   5  -40.80   60.79
  -1 -16  -5  -37.70   19.10
  -1 -16  -5   -4.00   39.30
  -1 -16  -5   -4.60   15.80
  -1  16  -6   38.90   15.40
   1  16   6   73.29   98.89
   1  16   6   38.50   22.20
  -1  16  -6   -4.60   29.00
   1  16   6   28.80   14.00
  -1 -16  -6   23.40   45.30
  -1 -16  -6  -23.90   55.99
   1 -16   6   21.50   69.69
   1 -16   6   18.10   13.00
  -1 -16  -6    8.90   17.10
  -1 -16  -6   -7.20   21.60
   1 -16   6   17.00   14.00
   1 -16   6  -13.60   36.10
  -1  16  -7   59.89   36.10
   1  16   7   53.69  119.19
   1  16   7   41.10   18.40
  -1  16  -7   50.99   17.90
   1  16   7   40.10   23.70
   1 -16   7   26.10   81.29
   1 -16   7   36.60   15.80
  -1 -16  -7   63.49   31.80
  -1 -16  -7  176.58   67.79
  -1  16  -8    2.90   36.70
   1  16   8    1.90  137.09
   1  16   8    1.90   16.90
  -1  16  -8  -16.90   18.80
   1 -16   8  -43.40   95.79
  -1 -16  -8  -39.40   25.20
  -1 -16  -8  105.29   72.99
   1 -16   8  -12.10   15.70
   1  16   9   78.99   23.00
   1  16   9  172.18  164.18
  -1  16  -9   31.80   42.10
  -1  16  -9   71.39   24.70
  -1 -16  -9  141.79   85.29
  -1 -16  -9   96.09   34.40
   1 -16   9  126.99  117.89
   1 -16   9   93.49   21.80
   1  16  10   44.20  207.18
   1  16  10   27.50   24.40
  -1  16 -10  -24.80   29.60
  -1  16 -10   19.50   44.50
  -1 -16 -10  -27.80   33.00
  -1 -16 -10  -79.59   99.39
   1 -16  10   13.50   22.40
  -1  16 -11   17.10   53.29
   1  16  11  -41.10   25.50
  -1 -16 -11   51.49  119.19
   1 -16  11   33.60   32.40
  -1 -16 -11  -19.90   41.10
   1  17 -11   34.70   46.70
  -1  17  11   98.09   29.40
   1 -17 -11   23.20   44.40
   1 -17 -11  220.98  123.49
  -1  17  10  142.89  198.58
   1 -17 -10  -65.39  102.49
  -1 -17  10  251.77  157.48
  -1  17   9  -37.30   17.10
   1  17  -9   18.00   18.30
  -1  17   9 -302.37  156.38
   1  17  -9  -16.70   36.50
  -1 -17   9  -29.50  123.19
   1 -17  -9  -56.59   83.99
   1 -17  -9  -34.60   30.50
   1  17  -8   -3.60   31.20
   1  17  -8   -6.60   16.10
  -1  17   8   40.10   19.20
  -1  17   8 -225.28  142.19
   1 -17  -8  -23.10   28.70
  -1 -17   8  -11.70   68.29
   1 -17  -8  -46.20   78.39
   1  17  -7   29.50   33.50
  -1  17   7  216.48  120.59
  -1  17   7   33.80   25.50
  -1  17   7   13.60   18.70
   1  17  -7   48.00   14.90
   1 -17  -7   91.59   43.20
  -1 -17   7   27.70   20.60
   1 -17  -7  229.38   75.19
  -1 -17   7   44.50   60.69
  -1 -17   7   16.30   38.10
  -1  17   6    0.70   20.90
   1  17  -6   45.00   26.10
   1  17  -6   -2.10   12.10
  -1  17   6   49.70  141.89
  -1  17   6    4.60   13.90
  -1 -17   6    1.70   18.80
  -1 -17   6   46.10   35.20
   1 -17  -6    2.00   25.90
   1 -17  -6  -25.00   47.50
  -1 -17   6  -78.79   52.39
   1 -17  -6   29.10   57.69
   1 -17  -6   39.50   21.80
  -1  17   5  127.09   23.60
   1  17  -5   86.39   29.20
   1  17  -5  141.59   19.40
  -1  17   5  141.79   21.40
  -1  17   5  186.38  100.59
   1  17  -5  141.09   18.80
  -1 -17   5   74.89   50.09
  -1 -17   5  136.79   35.20
   1 -17  -5  131.59   31.90
   1 -17  -5  218.08   64.79
   1 -17  -5  132.09   45.90
  -1 -17   5  164.48   25.60
  -1  17   4   29.50   14.70
   1  17  -4   40.90   12.40
   1  17  -4   71.39   25.50
  -1  17   4   60.99   18.70
  -1  17   4    2.60   90.29
  -1  17   4   48.80   17.70
   1  17  -4   54.09   12.90
   1 -17  -4   82.79   26.30
   1 -17  -4   -7.00   52.19
  -1 -17   4   18.30   19.60
  -1 -17   4   31.20   29.40
   1 -17  -4   86.19   41.20
  -1 -17   4   30.30   45.60
   1  17  -3   43.00   11.80
   1  17  -3   58.69   12.80
  -1  17   3  -27.10   85.59
  -1  17   3   27.80   15.70
  -1  17   3   37.10   13.10
  -1  17   3   58.09   15.70
   1  17  -3   50.19   23.90
   1 -17  -3   92.59   37.00
  -1 -17   3   47.20   30.20
   1 -17  -3   63.29   24.80
  -1 -17   3   42.00   42.00
  -1 -17   3   52.29   19.90
   1  17  -2   69.69   13.70
  -1  17   2   62.89   14.60
  -1  17   2   69.09   14.70
  -1  17   2   15.20   78.89
   1  17  -2   54.59   13.30
   1  17  -2   57.49   23.50
   1  17  -2   62.19    8.90
  -1  17   2   83.59   17.10
   1 -17  -2  117.49   53.49
  -1 -17   2   67.79   29.90
  -1 -17   2   84.09   42.60
   1 -17  -2   29.90   34.10
   1 -17  -2   70.29   25.50
  -1 -17   2   89.19   21.70
   1  17  -1   54.49   10.20
  -1  17   1  117.99   75.29
   1  17  -1   34.40   12.30
  -1  17   1   43.30   13.90
  -1  17   1   34.90   11.60
  -1  17   1   49.40   14.80
   1  17  -1   29.70   11.80
   1 -17  -1   20.40   33.90
  -1 -17   1   26.50   29.30
   1 -17  -1   12.50   19.90
   1 -17  -1   54.09   50.39
  -1 -17   1   30.80   19.20
  -1 -17   1   34.60   40.20
  -1  17   0   17.40   11.90
   1  17   0   -1.50   10.10
   1  17   0   14.40   10.60
   1  17   0  -11.10   10.40
  -1  17   0  -11.50   11.20
   1  17   0  -71.99   62.49
  -1  17   0   13.10    8.40
  -1 -17   0  -16.70   38.70
  -1 -17   0    3.00   17.80
   1 -17   0   26.50   49.00
   1 -17   0    7.40   19.60
   1 -17   0   26.50   33.00
  -1 -17   0  -16.50   28.10
   1  17   1   20.30   13.10
  -1  17  -1  -20.60   11.50
  -1  17  -1   -2.30    9.70
  -1  17  -1   15.60   21.60
  -1  17  -1    5.50    6.60
   1  17   1   -3.40   10.40
   1  17   1   -2.60   71.19
   1  17   1   11.10   11.80
  -1 -17  -1    6.20   29.60
   1 -17   1   36.60   19.90
   1 -17   1  -40.40   31.10
  -1 -17  -1  -18.20   17.40
   1  17   2  110.09   75.39
   1  17   2   -5.20   12.60
  -1  17  -2    5.50   11.80
   1  17   2  -20.50   10.30
   1  17   2    5.20   13.40
  -1  17  -2   -5.00   22.30
  -1  17  -2   -0.40   11.50
   1 -17   2   -3.20   31.30
  -1 -17  -2   49.99   32.90
   1 -17   2   -5.40   17.20
  -1 -17  -2   20.50   41.20
  -1 -17  -2   -1.70   20.80
   1 -17   2  -25.80   55.09
  -1  17  -3  215.18   23.90
   1  17   3  153.88   23.90
  -1  17  -3  169.48   38.10
   1  17   3   90.79   83.59
  -1  17  -3  223.58   24.20
   1  17   3  223.58   23.20
   1 -17   3  218.48   63.69
  -1 -17  -3  212.78   33.50
  -1 -17  -3  224.58   43.60
   1 -17   3  213.38   29.00
  -1 -17  -3  155.58   50.69
   1 -17   3  185.08   44.60
   1  17   4    2.90   12.30
   1  17   4   13.90   18.00
  -1  17  -4   34.60   25.40
  -1  17  -4   31.70   14.00
   1  17   4   84.89   88.99
  -1 -17  -4   37.40   54.29
  -1 -17  -4   28.20   17.00
  -1 -17  -4  -10.50   23.90
   1 -17   4   46.40   58.99
   1 -17   4  -12.40   35.80
  -1 -17  -4  -57.29   35.60
   1 -17   4   25.70   18.10
   1  17   5   -2.00   21.30
  -1  17  -5   38.40   29.70
   1  17   5   50.89   97.89
  -1  17  -5   58.19   16.60
   1  17   5   32.10   15.70
   1 -17   5    5.00   18.00
  -1 -17  -5   55.89   44.00
  -1 -17  -5   18.90   18.50
  -1 -17  -5   -6.80   53.39
  -1 -17  -5   10.40   24.20
   1 -17   5   69.59   66.79
   1 -17   5   75.49   42.60
  -1  17  -6   24.60   33.10
   1  17   6   87.69  115.19
   1  17   6  -34.00   22.30
  -1  17  -6   44.90   18.10
   1  17   6   26.20   16.20
  -1 -17  -6   10.30   24.70
   1 -17   6   48.80   16.00
   1 -17   6   46.90   17.50
  -1 -17  -6   14.30   60.69
   1 -17   6   43.40   79.59
   1  17   7   21.80   18.70
  -1  17  -7   35.10   35.10
  -1  17  -7   37.20   19.60
   1  17   7  -89.19  126.99
  -1 -17  -7   29.40   67.59
  -1 -17  -7   67.29   32.20
   1 -17   7   32.00   16.30
   1 -17   7  151.98   89.39
   1  17   8   28.50   19.90
   1  17   8   78.49  153.38
  -1  17  -8   36.10   23.80
  -1  17  -8   -2.10   40.30
  -1 -17  -8  158.78   83.69
   1 -17   8   39.50   18.00
  -1 -17  -8   89.09   33.90
   1 -17   8 -133.39   98.99
   1  17   9   30.30   21.80
  -1  17  -9   89.19   45.80
   1  17   9 -143.39  175.38
  -1  17  -9    3.40   24.00
   1 -17   9    2.40   21.30
  -1 -17  -9   78.29   92.29
  -1 -17  -9   36.60   34.30
   1 -17   9  -36.30  141.39
   1  17  10  554.44  281.87
   1  17  10   -2.60   24.20
  -1  17 -10   35.40   51.09
   1 -17  10  -46.90   25.00
  -1 -17 -10    0.30  105.59
  -1 -17 -10    8.40   37.50
   1  18 -10   15.10   46.10
  -1  18  10   62.79   25.10
  -1  18  10  174.48  221.58
   1 -18 -10   39.40   43.30
   1 -18 -10   81.79  119.79
  -1  18   9  -37.10   20.70
   1  18  -9   23.60   19.40
   1  18  -9   21.10   38.60
  -1  18   9  357.86  185.28
  -1 -18   9 -134.39  102.39
   1 -18  -9    7.80   38.80
   1 -18  -9  -64.79   95.99
   1  18  -8   23.60   18.20
  -1  18   8   25.30   20.10
   1  18  -8   11.20   34.50
  -1  18   8  287.07  170.98
   1 -18  -8   -0.10   34.50
   1 -18  -8   86.79   89.29
   1  18  -7   66.49   33.30
  -1  18   7  230.78  139.19
  -1  18   7   80.59   29.40
   1  18  -7  110.59   19.90
  -1  18   7   55.89   20.50
  -1 -18   7   56.59   24.80
   1 -18  -7   97.79   73.79
  -1 -18   7   96.59   68.59
   1  18  -6   22.60   14.80
  -1  18   6   15.10   23.70
  -1  18   6  226.88  166.28
   1  18  -6    4.20   36.80
  -1 -18   6  -46.20   56.49
  -1 -18   6   10.90   37.50
  -1 -18   6   12.50   20.70
   1 -18  -6   -1.40   66.09
   1  18  -5   13.30   13.10
  -1  18   5   34.80  109.39
  -1  18   5   -2.40   20.60
  -1  18   5  -16.40   20.60
  -1  18   5    1.40   14.90
   1  18  -5   15.00   25.20
   1  18  -5    0.10   11.60
   1 -18  -5   33.70   63.89
   1 -18  -5   13.40   50.29
  -1 -18   5   -1.10   33.80
  -1 -18   5  -18.50   20.10
   1 -18  -5   15.30   26.30
  -1 -18   5  -40.50   52.89
   1  18  -4   11.90   11.40
  -1  18   4  -17.10   13.50
   1  18  -4  -15.50   22.40
  -1  18   4   59.59   18.50
  -1  18   4   -3.80  103.89
   1  18  -4    2.30   11.90
  -1  18   4    9.10   18.10
   1 -18  -4  -22.10   25.40
   1 -18  -4   65.69   61.29
  -1 -18   4   -4.10   20.20
   1 -18  -4  -19.80   41.50
  -1 -18   4  -23.10   46.40
  -1 -18   4   91.89   33.80
  -1  18   3    4.00   13.10
  -1  18   3   12.20   16.30
   1  18  -3   18.90   11.40
   1  18  -3  -14.10   10.70
  -1  18   3    3.40   15.50
   1  18  -3    4.30   23.50
  -1  18   3  137.19   96.29
  -1 -18   3    2.00   20.00
  -1 -18   3   93.59   47.50
   1 -18  -3    0.90   23.90
   1 -18  -3  -35.80   37.40
  -1 -18   3   22.90   32.30
   1 -18  -3   31.10   81.09
  -1  18   2   28.20   16.10
  -1  18   2   22.90   13.20
   1  18  -2   39.90   13.20
   1  18  -2   20.90   11.80
  -1  18   2  -31.10   86.39
   1  18  -2   28.30    7.50
   1 -18  -2  -44.30   35.60
   1 -18  -2   38.00   24.90
  -1 -18   2   31.00   21.10
   1 -18  -2   71.69   58.39
  -1 -18   2   55.59   31.60
  -1 -18   2   79.99   48.80
  -1  18   1   24.80   15.00
   1  18  -1   28.10    9.80
  -1  18   1   13.00   12.60
   1  18  -1    4.20   12.80
  -1  18   1   -0.70   10.70
  -1  18   1  -59.89   79.29
   1  18  -1   19.00   11.50
  -1 -18   1   30.40   21.90
   1 -18  -1    2.30   38.00
  -1 -18   1   44.20   44.00
  -1 -18   1  -12.70   33.70
   1 -18  -1   32.60   22.80
   1 -18  -1  -17.50   53.99
  -1  18   0   30.60   10.10
   1  18   0   17.90   72.89
   1  18   0    9.20   12.90
   1  18   0    6.20   11.70
  -1  18   0   18.70   13.90
   1  18   0    1.50   11.40
  -1  18   0  -12.00   12.70
  -1 -18   0  -46.40   42.00
   1 -18   0    8.10   21.40
   1 -18   0  -16.70   37.00
  -1 -18   0    3.70   33.80
  -1 -18   0   54.59   21.70
   1 -18   0  -20.10   50.89
   1  18   1  226.78   89.09
  -1  18  -1  188.28   38.50
   1  18   1  313.07   29.20
  -1  18  -1  243.78   26.30
  -1  18  -1  249.08   27.90
   1  18   1  267.97   27.20
   1 -18   1  310.17   36.70
   1 -18   1  237.88   51.49
  -1 -18  -1  197.38   85.89
  -1 -18  -1  231.38   46.10
  -1 -18  -1  308.97   39.10
  -1  18  -2   62.69   28.40
   1  18   2   -2.50   85.79
   1  18   2   26.30   13.30
   1  18   2   25.70   15.80
  -1  18  -2   46.80   14.80
  -1  18  -2    9.80   12.00
   1 -18   2    2.40   57.99
   1 -18   2   57.59   20.80
   1 -18   2  100.29   38.00
  -1 -18  -2   18.50   37.90
  -1 -18  -2  -17.50   42.30
  -1 -18  -2  -12.50   23.80
  -1  18  -3   24.90   27.60
  -1  18  -3   21.20   14.90
   1  18   3  -23.90   16.80
   1  18   3    1.80   16.60
   1  18   3    6.20   12.40
   1  18   3    7.40   90.79
  -1  18  -3   -1.90   11.70
  -1 -18  -3  -21.50   24.30
   1 -18   3   -5.60   18.60
   1 -18   3  -26.10   38.10
  -1 -18  -3    8.00   48.60
  -1 -18  -3    6.70   39.80
  -1  18  -4   15.60   14.70
   1  18   4  133.09  100.19
   1  18   4   38.60   16.60
  -1  18  -4   33.60   29.50
  -1  18  -4   48.60   16.70
   1  18   4   64.59   22.30
   1 -18   4   29.10   20.90
  -1 -18  -4   64.19   28.60
   1 -18   4  -15.60   52.29
   1 -18   4   42.20   67.29
  -1  18  -5   16.20   34.10
   1  18   5    0.10   17.00
   1  18   5   -3.80  105.19
   1  18   5   25.50   23.50
  -1  18  -5  -19.20   16.60
   1 -18   5  -23.80   19.50
  -1 -18  -5   41.20   61.89
   1 -18   5   58.69   73.99
  -1 -18  -5  -26.10   33.50
   1  18   6  -45.10  117.89
  -1  18  -6  -20.50   33.10
  -1  18  -6   10.30   17.40
   1  18   6   -3.70   15.40
   1  18   6   12.80   27.00
   1 -18   6    8.80   19.60
  -1 -18  -6   29.80   28.90
  -1 -18  -6  -75.49   64.89
   1 -18   6  -59.79   82.99
  -1  18  -7   22.40   20.90
  -1  18  -7  -62.69   32.90
   1  18   7   -9.60   18.70
   1  18   7 -209.98  151.18
   1 -18   7  -25.20   96.29
  -1 -18  -7   67.69   34.10
  -1 -18  -7   58.59   72.49
   1 -18   7   36.30   17.90
   1  18   8   19.60   20.80
   1  18   8   40.40  177.58
  -1  18  -8   15.80   41.30
   1 -18   8    7.70  127.09
  -1 -18  -8   29.80   34.00
  -1 -18  -8  163.18   90.49
  -1  18  -9   22.50   48.20
   1  18   9  -91.39  221.68
   1  18   9   -3.30   23.30
  -1 -18  -9   11.20   36.80
   1 -18   9   11.20   23.00
  -1 -18  -9   76.09   99.39
  -1  19   9   23.50   24.00
   1  19  -9   22.80   44.30
  -1  19   9 -348.17  210.68
   1 -19  -9   62.09  112.79
   1 -19  -9   40.90   44.10
  -1  19   8 -225.38  182.28
  -1  19   8  -11.20   20.40
   1  19  -8   11.20   37.10
   1  19  -8   25.30   19.60
  -1 -19   8   26.60   88.39
   1 -19  -8  -77.89   94.39
   1 -19  -8   32.40   34.70
   1  19  -7   43.00   18.50
  -1  19   7  -30.60   19.50
   1  19  -7  -12.90   30.70
  -1  19   7  -37.70  155.68
   1 -19  -7  -11.60   84.69
  -1 -19   7  -17.00   24.30
   1 -19  -7   46.40   36.70
  -1  19   6   57.89   20.40
  -1  19   6  179.88  150.58
   1  19  -6   31.00   15.00
   1  19  -6   -4.30   30.80
  -1  19   6    3.40   26.90
  -1  19   6   30.20   28.20
   1  19  -6   48.10   18.30
  -1 -19   6   49.30   25.10
   1 -19  -6   19.40   77.09
   1 -19  -6   43.90   34.20
  -1 -19   6   27.50   63.09
  -1  19   5   99.59   26.50
  -1  19   5  255.77  128.59
  -1  19   5   75.49   22.10
   1  19  -5   72.99   16.90
  -1  19   5   62.89   24.90
   1 -19  -5  133.79   68.09
   1 -19  -5  179.28   72.39
  -1 -19   5  103.89   57.79
  -1 -19   5   56.39   26.30
   1  19  -4  -17.80   24.80
  -1  19   4   23.90   15.60
  -1  19   4  -38.60   19.00
  -1  19   4   33.10   20.50
   1  19  -4   32.40   14.60
   1  19  -4   34.20   13.60
  -1  19   4 -198.38  117.09
   1 -19  -4    0.40   28.00
  -1 -19   4   40.20   25.40
  -1 -19   4   39.60   53.99
  -1 -19   4   10.30   42.30
   1 -19  -4   55.99   67.39
  -1  19   3  -50.79  106.69
   1  19  -3  -14.30   11.60
  -1  19   3    4.50   16.80
  -1  19   3  -17.00   13.70
  -1  19   3   24.20   18.90
   1  19  -3   27.00   25.40
   1  19  -3    9.00   13.40
  -1 -19   3   11.00   35.40
  -1 -19   3   10.30   22.90
   1 -19  -3   18.00   27.30
   1 -19  -3   17.00   73.49
  -1 -19   3   43.20   50.79
   1  19  -2   50.89   13.70
  -1  19   2   20.50   15.30
   1  19  -2   20.70    7.20
  -1  19   2   72.79   99.29
   1  19  -2   13.30   13.20
  -1  19   2   33.80   16.40
  -1  19   2   56.69   19.20
  -1 -19   2   29.80   24.10
   1 -19  -2   37.60   27.30
  -1 -19   2   63.19   51.69
   1 -19  -2  -31.60   47.00
  -1 -19   2  117.29   36.90
   1 -19  -2   41.30   63.09
  -1  19   1   20.10   12.80
  -1  19   1    1.30   16.80
   1  19  -1   41.20   14.60
  -1  19   1   43.20   16.20
   1  19  -1   15.70   12.60
   1  19  -1   28.40   10.80
  -1 -19   1    4.00   46.60
   1 -19  -1   43.10   43.90
  -1 -19   1    8.60   37.40
   1 -19  -1  126.29   67.89
   1 -19  -1   34.10   26.50
  -1 -19   1   20.40   24.30
   1  19   0  -13.00   12.50
  -1  19   0    6.00   15.90
   1  19   0   14.00   82.59
   1  19   0   12.20   12.00
   1  19   0  -18.80   14.10
  -1  19   0   14.40   13.20
  -1 -19   0   16.90   24.40
   1 -19   0   -0.50   24.30
   1 -19   0   29.10   42.80
  -1 -19   0  -13.00   44.00
  -1 -19   0    7.90   38.30
   1  19   1   -8.00   87.99
   1  19   1   -7.40   12.50
  -1  19  -1   -9.20   13.10
   1  19   1   -3.70   15.20
  -1  19  -1   -4.30   25.00
   1  19   1    4.40   14.80
  -1 -19  -1  -46.40   38.90
   1 -19   1    5.00   23.10
   1 -19   1    4.00   44.20
  -1 -19  -1   15.90   25.40
   1 -19   1  -66.19   96.09
  -1 -19  -1   35.50   47.30
   1  19   2   13.00   16.10
   1  19   2  -38.50   98.69
  -1  19  -2   -2.20   13.40
   1  19   2    5.00   13.10
  -1  19  -2    7.90   26.90
  -1  19  -2   13.10   14.60
   1  19   2   19.80   17.20
   1 -19   2    9.50   23.40
  -1 -19  -2  -19.00   25.40
   1 -19   2  -47.90   63.29
  -1 -19  -2  -50.29   62.29
   1  19   3   48.70   21.30
  -1  19  -3   20.70   30.80
   1  19   3   26.10   19.90
  -1  19  -3   29.60   15.40
   1  19   3   96.99  103.49
  -1  19  -3   39.70   16.90
   1  19   3    3.50   14.60
  -1 -19  -3    6.90   52.99
   1 -19   3   54.59   71.69
  -1 -19  -3  -27.20   25.60
   1 -19   3   57.19   23.60
   1  19   4   21.40   22.30
  -1  19  -4   49.70   17.30
   1  19   4  155.38  116.29
  -1  19  -4   53.49   18.00
  -1 -19  -4   82.09   97.39
   1 -19   4   65.69   24.00
   1 -19   4   39.50   74.69
   1  19   5  -15.60   16.30
  -1  19  -5   29.00   18.80
   1  19   5  168.98  131.39
   1  19   5   -1.40   25.40
  -1  19  -5   13.80   32.30
  -1 -19  -5   -1.40   31.10
   1 -19   5   -8.80   81.39
  -1 -19  -5  -46.20   70.89
   1 -19   5  -48.60   22.10
   1  19   6  214.88  169.18
  -1  19  -6   57.49   20.90
  -1  19  -6   38.80   36.50
   1  19   6   22.70   19.20
  -1 -19  -6  103.79   37.30
  -1 -19  -6   89.99   76.79
   1 -19   6  108.19   92.99
   1 -19   6   37.20   23.20
   1  19   7    5.00   19.00
  -1  19  -7   20.40   38.90
   1  19   7   41.20  164.78
   1 -19   7   76.29  115.89
  -1 -19  -7   19.10   83.09
  -1 -19  -7   13.20   35.90
   1 -19   7   17.70   21.80
   1  19   8    1.60   21.80
   1  19   8  100.89  209.28
  -1  19  -8   33.00   44.80
  -1 -19  -8  -17.90   90.39
  -1 -19  -8   76.69   39.70
   1  19   9   27.60   25.40
  -1  19  -9  -23.60   48.60
  -1 -19  -9   84.29  117.69
  -1 -19  -9  -13.00   41.30
   1  20  -9  -15.70   45.60
  -1  20   9    1.80   27.30
   1 -20  -9  -34.70  121.89
   1 -20  -9   10.90   43.00
  -1  20   8  -87.89  240.58
  -1  20   8    8.10   24.50
   1  20  -8   -0.80   40.80
   1 -20  -8 -119.69  102.19
   1 -20  -8   21.60   41.30
   1  20  -7   52.49   20.40
  -1  20   7   -7.80   22.00
   1  20  -7    9.40   16.40
  -1  20   7  149.29  192.08
   1  20  -7  -23.60   35.40
   1 -20  -7    3.90   35.60
  -1 -20   7  -52.59   28.40
   1 -20  -7  -60.39   92.99
  -1 -20   7   60.59   87.89
   1  20  -6   51.79   35.10
  -1  20   6   60.19   28.70
  -1  20   6  -24.40   29.40
  -1  20   6  -96.39  166.18
  -1  20   6  -17.90   18.40
   1  20  -6   10.60   18.50
   1  20  -6  -18.90   16.30
  -1 -20   6    8.10   27.30
   1 -20  -6    7.40   35.10
   1 -20  -6  -69.29   76.99
  -1  20   5   15.90   25.40
  -1  20   5  -16.90   26.30
   1  20  -5   17.50   29.20
   1  20  -5    7.90   14.70
  -1  20   5   -1.90  149.49
   1  20  -5   17.60   17.30
  -1  20   5   11.60   17.30
   1 -20  -5   58.09   33.70
  -1 -20   5   82.59   64.09
  -1 -20   5   36.80   27.80
   1 -20  -5   -1.20   74.29
  -1  20   4    0.60   17.00
  -1  20   4   94.79  137.09
   1  20  -4  -20.30   26.40
  -1  20   4  -24.20   21.50
   1  20  -4   13.70   15.40
   1  20  -4   12.60   14.50
  -1  20   4    5.60   24.20
   1 -20  -4   10.90   70.89
  -1 -20   4  -31.20   26.50
  -1 -20   4    8.40   61.09
   1 -20  -4   70.99   38.70
  -1  20   3   28.70  123.89
  -1  20   3   -6.60   19.10
   1  20  -3   19.60   14.90
   1  20  -3   -0.80   16.80
  -1  20   3   -2.00   20.90
  -1  20   3    4.00   18.90
   1 -20  -3   56.79   32.40
   1 -20  -3   68.19  114.99
  -1 -20   3   70.19   27.60
  -1 -20   3   72.39   57.89
  -1  20   2   69.19   22.00
  -1  20   2   59.39   22.90
  -1  20   2  193.28  116.49
  -1  20   2   64.49   18.90
   1  20  -2   92.79   18.10
   1  20  -2   70.69   18.20
   1 -20  -2  150.58   36.40
   1 -20  -2  171.48   71.89
  -1 -20   2    6.40   54.99
  -1 -20   2  120.39   31.10
  -1  20   1   13.00   19.60
  -1  20   1   21.60   13.90
   1  20  -1   -0.40   10.60
   1  20  -1  -22.30   13.70
   1  20  -1   -0.70   16.00
  -1  20   1   -1.70   15.10
   1 -20  -1   18.40   29.10
  -1 -20   1  -17.20   52.29
  -1 -20   1   31.70   26.90
   1 -20  -1  127.19   70.79
   1  20   0    4.30   14.10
   1  20   0   15.20   17.80
  -1  20   0  -18.90   11.30
   1  20   0   -3.10   13.50
   1  20   0   17.50   93.79
  -1  20   0   25.90   15.30
  -1  20   0   37.10   18.90
  -1 -20   0   64.89   51.09
   1 -20   0   11.90   26.90
  -1 -20   0   51.99   30.60
   1  20   1    3.00   16.60
   1  20   1   28.60   18.10
   1  20   1  -18.00  100.19
  -1  20  -1   42.80   18.80
  -1  20  -1   24.20   16.00
   1  20   1  -16.50   14.90
   1 -20   1   42.10   69.29
   1 -20   1   57.49   28.80
  -1 -20  -1   91.29   32.50
  -1 -20  -1   -8.60   49.99
  -1  20  -2   13.70   19.90
  -1  20  -2    6.70   15.90
  -1  20  -2   39.00   49.40
   1  20   2    5.70   17.20
   1  20   2  -41.10  108.79
   1  20   2   52.39   20.30
   1  20   2   27.30   19.50
   1 -20   2   64.19   29.30
  -1 -20  -2   53.09   29.80
   1 -20   2    7.00   70.59
  -1  20  -3  -25.60   28.70
  -1  20  -3  -13.20   14.90
   1  20   3  -86.69  122.79
   1  20   3   -2.60   17.10
  -1  20  -3   85.69   36.20
   1  20   3   14.80   21.70
   1  20   3    4.40   21.90
  -1 -20  -3   22.00   35.80
   1 -20   3   13.60   25.30
  -1 -20  -3   19.10   60.39
   1 -20   3   78.79   79.59
  -1  20  -4  -16.60   19.60
   1  20   4   25.50   25.20
   1  20   4  138.79  133.39
   1  20   4   11.20   17.50
  -1  20  -4   16.80   33.60
   1  20   4  -12.90   24.10
   1 -20   4   17.70   82.99
  -1 -20  -4  -25.00   28.30
   1 -20   4   49.20   26.80
  -1 -20  -4  104.99   68.69
   1  20   5  -11.70   18.30
   1  20   5   97.39  141.89
  -1  20  -5  -56.09   33.00
  -1  20  -5   -8.30   17.00
   1  20   5   54.29   30.70
   1 -20   5   15.30   26.70
  -1 -20  -5   37.20   37.10
   1 -20   5  -25.60   92.39
   1  20   6 -176.98  263.17
   1  20   6   35.20   21.50
  -1  20  -6   28.70   38.80
  -1 -20  -6   60.79   38.40
   1 -20   6 -218.58  111.39
   1 -20   6   29.20   27.10
  -1 -20  -6   87.49   81.99
   1  20   7   -1.20   21.80
   1  20   7  201.98  306.17
  -1  20  -7    8.20   42.40
  -1 -20  -7    0.20   90.39
   1 -20   7    4.00   24.70
  -1 -20  -7   -0.70   37.90
   1  20   8   31.00   24.90
  -1  20  -8   10.40   47.90
  -1 -20  -8  -53.49   42.00
  -1 -20  -8   12.00  112.69
   1  21  -8  -72.19   41.00
  -1  21   8   16.50   27.20
   1  21  -8  -45.90   18.70
   1 -21  -8  -83.89  122.19
   1 -21  -8  -95.69   42.10
   1  21  -7   13.50   39.50
  -1  21   7    5.20   24.60
   1  21  -7  -24.90   17.80
   1 -21  -7   21.10  101.89
  -1 -21   7   -5.30   33.60
   1 -21  -7   -1.40   43.30
   1  21  -6    7.20   15.80
   1  21  -6    3.50   34.30
  -1  21   6  221.58  195.78
  -1  21   6   -8.20   20.90
  -1  21   6   73.99   34.50
   1  21  -6   23.40   21.00
  -1 -21   6   54.19   31.70
  -1 -21   6  -22.80   96.39
   1 -21  -6  102.19   89.19
   1 -21  -6    7.90   42.70
   1  21  -5   20.60   32.40
  -1  21   5   23.30   21.20
   1  21  -5  -14.90   18.60
  -1  21   5  -46.20   28.30
   1  21  -5   15.50   18.00
  -1  21   5  -22.80   29.80
   1 -21  -5  141.59   87.39
   1 -21  -5   13.50   40.20
  -1 -21   5   40.40   31.60
  -1  21   4    8.40   27.80
  -1  21   4   -4.30   24.40
   1  21  -4   30.50   33.60
  -1  21   4   70.99   21.10
   1  21  -4   80.49   19.60
   1 -21  -4   72.49   38.70
  -1 -21   4   74.89   33.40
  -1 -21   4   44.10   68.29
   1 -21  -4  129.39   86.09
   1  21  -3   28.30   18.60
  -1  21   3   26.30   22.30
  -1  21   3    1.10   23.80
  -1  21   3    4.90   18.50
  -1  21   3  202.18  143.49
   1  21  -3  -24.20   17.10
   1 -21  -3   35.10   36.00
  -1 -21   3    8.20   30.10
  -1 -21   3  -69.59   60.19
   1 -21  -3  185.48  176.28
  -1  21   2   68.99   24.40
   1  21  -2   49.60   18.60
   1  21  -2   42.40   19.00
  -1  21   2   57.49   20.60
  -1  21   2  -90.39  125.99
  -1  21   2   41.30   19.30
  -1 -21   2   70.39   32.60
   1 -21  -2  143.39   78.59
  -1 -21   2  125.79   62.69
  -1  21   1   17.30   16.80
   1  21  -1   15.90   19.00
  -1  21   1  -22.00   20.90
   1  21  -1   19.60   18.40
  -1  21   1   34.00   16.30
   1  21  -1   31.20   12.10
  -1 -21   1  -17.50   58.29
   1 -21  -1 -133.49   71.09
   1 -21  -1   -7.00   34.00
  -1 -21   1   86.19   32.70
   1  21   0   15.90   14.90
  -1  21   0    2.40   12.80
  -1  21   0   15.10   21.30
  -1  21   0   22.10   18.40
  -1 -21   0   46.20   59.79
  -1 -21   0   33.30   35.00
   1 -21   0  -41.20   29.90
   1  21   1   -5.90   17.30
   1  21   1   15.80  117.59
   1  21   1   18.90   21.20
  -1  21  -1   47.80   19.00
   1  21   1   -0.90   18.80
  -1  21  -1   33.40   20.00
   1 -21   1   19.30   31.90
  -1 -21  -1   24.30   58.19
   1 -21   1  113.89   79.29
  -1  21  -2   20.40   17.40
   1  21   2  -11.90   16.70
  -1  21  -2  -18.40   31.20
   1  21   2 -129.89  125.89
   1  21   2    7.00   22.40
  -1  21  -2   16.20   20.30
   1  21   2   20.10   21.90
   1 -21   2  -17.10   76.29
  -1 -21  -2   63.59   35.70
   1 -21   2  -10.40   31.00
  -1  21  -3    5.30   16.50
  -1  21  -3   35.20   20.90
   1  21   3   30.20   24.60
   1  21   3  142.99  140.89
  -1  21  -3  -29.10   34.70
   1  21   3   43.80   18.40
   1  21   3   -3.30   25.80
  -1 -21  -3    7.20   34.30
  -1 -21  -3  113.69   72.89
   1 -21   3   81.89   86.89
  -1  21  -4   17.30   22.30
   1  21   4  101.99   32.00
   1  21   4   60.19   22.00
  -1  21  -4   23.50   37.20
  -1  21  -4   60.19   18.70
   1  21   4   80.09   32.00
   1  21   4  442.36  157.48
  -1 -21  -4   16.90   75.59
   1 -21   4   61.19   30.90
   1 -21   4 -146.99   93.39
  -1 -21  -4   26.50   39.90
   1  21   5   91.79   35.40
   1  21   5   10.40   21.20
  -1  21  -5   53.19   41.00
   1  21   5   69.69   53.99
  -1  21  -5  -13.80   23.00
  -1  21  -5   16.60   19.70
   1  21   5  396.26  167.18
  -1 -21  -5  -37.10   36.50
   1 -21   5   60.09  123.69
   1 -21   5   17.10   29.50
  -1  21  -6    7.00   19.90
  -1  21  -6   51.99   46.70
   1  21   6   53.69   24.40
  -1 -21  -6   72.19   41.20
  -1 -21  -6   24.70   89.89
   1 -21   6   30.90   30.40
   1  21   7  -13.10   22.90
  -1  21  -7   26.60   44.90
  -1 -21  -7  253.67  119.89
   1 -21   7   18.70   31.80
  -1 -21  -7  -47.10   40.90
   1  22  -7    6.30   19.70
   1 -22  -7   76.59  162.78
   1  22  -6   72.59   20.50
   1  22  -6    1.80   38.40
  -1  22   6  -15.70   23.00
   1 -22  -6   17.70   42.90
   1 -22  -6  104.59  110.39
  -1 -22   6   50.99   36.60
   1  22  -5   56.19   38.10
  -1  22   5  -22.00   22.50
  -1  22   5   40.10   32.60
  -1  22   5   -1.80   33.50
   1  22  -5  -25.80   17.80
  -1 -22   5    6.10   37.90
   1 -22  -5   37.60   41.90
   1  22  -4   52.39   21.10
  -1  22   4  -17.60   31.00
   1  22  -4    6.60   17.30
  -1  22   4    2.20  166.38
  -1  22   4    6.30   20.70
  -1  22   4   -2.70   28.30
  -1 -22   4   28.80  105.69
   1 -22  -4   31.10   43.90
  -1 -22   4  -52.09   35.00
  -1  22   3 -264.57  151.88
   1  22  -3   -0.90   16.40
  -1  22   3  -27.00   18.20
  -1  22   3  -23.80   23.70
  -1  22   3   32.50   29.80
   1  22  -3  -51.69   19.10
  -1 -22   3   71.59   80.79
  -1 -22   3    3.10   34.80
   1 -22  -3   36.50   44.10
   1 -22  -3    4.60   90.19
   1  22  -2  -14.00   19.10
  -1  22   2  -18.20   18.60
  -1  22   2  -18.70   26.90
   1  22  -2  -12.70   16.80
  -1  22   2   31.20   21.50
  -1 -22   2  -73.99   66.49
   1 -22  -2  -28.40   37.90
   1 -22  -2  -13.60   87.09
  -1 -22   2  106.39   38.00
   1  22  -1  -13.70   12.90
  -1  22   1   27.30   26.70
  -1  22   1    1.80   17.70
  -1  22   1   16.20   19.40
   1  22  -1  -21.20   16.70
  -1 -22   1  -14.00   65.89
   1 -22  -1   28.00   41.90
  -1 -22   1   34.80   47.30
   1  22   0   39.70   17.60
  -1  22   0   33.60   19.80
   1  22   0   45.30   19.00
  -1  22   0   36.90   25.80
  -1  22   0   47.80   14.70
   1  22   0    4.00   22.00
   1 -22   0   26.20   90.29
   1 -22   0   97.59   41.10
  -1 -22   0   10.30   63.69
  -1 -22   0   22.90   39.60
   1  22   1   28.00   24.40
   1  22   1    8.40   18.80
   1  22   1   89.79  137.99
  -1  22  -1   -4.30   23.10
  -1  22  -1    0.20   18.50
   1  22   1  -20.10   19.90
  -1 -22  -1  -14.30   37.70
   1 -22   1  -99.59   86.19
   1 -22   1  -50.99   34.50
  -1 -22  -1   94.39   70.99
   1  22   2  148.89  145.19
  -1  22  -2    9.30   24.00
   1  22   2    6.50   26.10
   1  22   2   36.10   20.70
   1  22   2   41.10   24.90
  -1  22  -2  -20.50   19.50
   1 -22   2   31.50   92.79
  -1 -22  -2   32.50   72.59
  -1 -22  -2   50.89   39.90
   1 -22   2   78.79   35.60
   1  22   3   10.30   19.30
  -1  22  -3   29.00   38.80
   1  22   3   21.20  159.08
   1  22   3  -64.59   27.60
  -1  22  -3   19.80   20.10
  -1  22  -3    5.00   23.30
   1  22   3   29.50   29.10
   1 -22   3  -50.49   32.30
  -1 -22  -3   39.70   40.50
   1 -22   3   22.80  110.09
  -1  22  -4   33.80   38.60
  -1  22  -4    8.00   19.60
  -1  22  -4   11.40   30.40
   1  22   4   10.90   22.30
   1  22   4  -47.70   32.90
   1  22   4   11.30   31.70
  -1 -22  -4   63.19   44.70
   1 -22   4   29.00   35.80
  -1 -22  -4   24.70   90.29
   1  22   5   53.39   36.90
  -1  22  -5    2.50   21.00
   1  22   5   47.40   23.90
  -1  22  -5  -55.39   41.90
   1 -22   5   -8.10   35.00
  -1 -22  -5   88.49   44.60
   1  22   6   71.69   27.40
  -1  22  -6   55.59   46.90
  -1  22  -6   14.80   21.50
   1 -22   6  -26.40   34.20
  -1 -22  -6   20.30   45.90
  -1  23   5   32.10   25.60
   1  23  -5   36.40   20.70
   1  23  -5  -25.50   38.90
  -1 -23   5   81.29   43.40
   1 -23  -5   73.19   55.49
  -1  23   4   73.69   26.50
  -1  23   4   68.49   39.70
  -1  23   4  134.09   37.90
   1  23  -4   43.90   20.00
   1 -23  -4    4.00   46.70
  -1 -23   4  -13.40   41.70
  -1  23   3  -14.00   32.10
   1  23  -3   17.30   19.80
  -1  23   3   17.20   23.70
  -1  23   3    3.30   34.10
  -1 -23   3   14.40   47.20
   1 -23  -3   50.69   45.30
   1 -23  -3   94.99   96.09
   1  23  -2    0.90   18.50
  -1  23   2  -59.79   36.00
  -1  23   2   20.30   24.40
   1 -23  -2   24.20   44.50
   1 -23  -2  -96.59  102.59
  -1 -23   2   60.39   47.40
   1  23  -1    4.00   21.70
   1  23  -1   17.60   19.60
   1  23  -1   73.79   28.00
  -1  23   1  -56.89   27.40
  -1  23   1   27.80   21.50
  -1 -23   1   -4.20   41.40
   1 -23  -1   56.39   45.80
   1  23   0    7.60   25.20
  -1  23   0   14.10   20.60
   1  23   0    0.10   19.50
  -1  23   0   20.50   27.00
   1  23   0   38.40   30.50
   1 -23   0 -135.89  123.49
   1 -23   0  -60.89   40.80
  -1 -23   0   40.20   41.60
  -1 -23   0   63.89  124.99
   1  23   1   12.70   27.80
   1  23   1  -23.20   19.20
  -1  23  -1   -6.00   21.00
   1  23   1  -39.50  270.07
  -1  23  -1   -9.80   26.00
   1  23   1  -37.60   26.40
  -1 -23  -1   76.19   45.50
  -1  23  -2    7.50   21.50
   1  23   2   38.70   35.30
   1  23   2   -9.10   21.10
   1  23   2  -18.60   31.80
   1 -23   2   53.49   41.80
  -1 -23  -2   -1.10   44.40
   1  23   3   55.59   24.00
   1  23   3   52.29   39.40
  -1  23  -3   21.70   22.30
  -1  23  -3  -38.30   41.10
  -1 -23  -3  -26.90   45.50
   1 -23   3   54.29   41.60
  -1  23  -4   19.90   23.40
  -1  23  -4   36.00   45.90
   1  23   4  -93.09   48.00
   1  23   4   48.90   27.20
  -1 -23  -4   43.90   49.30
   1 -23   4  -59.69   41.50
  -1  24   2  -26.80   23.30
   1  24  -2   16.50   20.70
   1 -24  -2   40.30   52.29
  -1 -24   2   17.40   47.70
  -1  24   1   16.10   24.70
   1  24  -1  -48.10   21.00
   1 -24  -1   13.60   50.49
  -1 -24   1   30.10   50.39
  -1  24   0   -6.00   22.90
   1  24   0   31.30   22.60
  -1 -24   0  -37.70   49.00
   1 -24   0    3.10   50.49
   1  24   1  -45.70   21.70
  -1  24  -1   30.20   23.60
   1 -24   1  170.08   50.99
  -1 -24  -1   49.50   49.80
  -1  24  -2   18.60   23.40
   1 -24   2 -111.09   47.30
  -1 -24  -2  -20.90   50.19
  -2   0  15  -26.20   24.30
   2   0 -15  -11.40   30.60
   2   0 -15  -80.09   54.99
   2   0 -15  -15.60   19.30
   2   0 -14   64.49   58.99
  -2   0  14   56.69   21.30
  -2   0  14   38.20   35.30
   2   0 -14  -12.20   22.50
   2   0 -13  -19.50   16.70
   2   0 -13   19.50   18.40
   2   0 -13  -25.30   46.10
  -2   0  13    1.50   24.50
  -2   0  13    2.00   15.40
  -2   0  12  238.48   34.20
   2   0 -12  192.98   28.80
  -2   0  12  288.17   78.99
  -2   0  12  267.97   27.80
   2   0 -12  336.67   59.89
   2   0 -12  246.08   29.30
  -2   0  11   -0.90   10.30
   2   0 -11   17.10   34.30
  -2   0  11   -1.40   15.40
   2   0 -11   -9.40   12.10
  -2   0  11  -11.30   53.99
   2   0 -11   11.00   12.40
  -2   0  10  403.06   65.39
  -2   0  10  450.15   33.30
   2   0 -10  374.66   33.60
   2   0 -10  406.86   32.50
   2   0 -10  433.56   54.39
  -2   0  10  434.36   36.40
   2   0  -9   -6.50    6.90
  -2   0   9  -18.20   33.70
   2   0  -9  -24.90   23.40
  -2   0   9    6.00    7.40
   2   0  -9    9.60    9.00
  -2   0   9  -11.50    9.90
   2   0  -8  465.15   33.60
  -2   0   8  460.75   33.40
   2   0  -8  485.35   35.00
  -2   0   8  601.74   57.69
  -2   0   8  437.56   35.30
   2   0  -7   -1.60   17.20
  -2   0   7    4.70    6.50
  -2   0   7    1.80    4.60
   2   0  -7   -5.00    4.80
   2   0  -7    0.60    5.60
  -2   0   7  -34.70   21.60
   2   0  -6 1726.33  107.79
   2   0  -6 1783.02  108.69
  -2   0   6 1787.12  108.79
   2   0  -5   -7.30    3.80
  -2   0   5  -15.50   14.20
  -2   0   5    1.20    4.20
   2   0  -5    0.20    3.20
   2   0  -5  -15.50   10.90
  -2   0   3   -1.60    1.60
  -2   0   3    2.10    3.00
   2   0  -3    1.90    1.80
  -2   0   3  -14.60    8.90
   2   0  -3    4.00    2.90
   2   0  -2 1339.67   79.99
   2   0  -2 1253.87   78.99
  -2   0   2 1373.56   79.99
   2   0  -1   -0.40    2.50
  -2   0   1    0.70    1.20
   2   0  -1    0.80    1.00
   2   0   0 3106.39  198.98
   2   0   0 3588.54  201.18
  -2   0   0 3283.97  198.98
   2   0   0 3400.46  199.28
  -2   0  -1   -3.80    5.20
   2   0   1    0.50    2.60
   2   0   1   -3.50    5.60
   2   0   1   -0.50    2.40
  -2   0  -1   -1.20    2.20
  -2   0  -1    0.20    2.30
  -2   0  -2 2319.57  128.09
   2   0   2 2246.48  127.99
  -2   0  -2 2119.99  128.89
   2   0   2 1840.62  129.59
   2   0   3   -4.70    2.90
   2   0   3   -1.00    3.90
  -2   0  -3   -1.00    9.50
  -2   0  -3    0.10    2.70
  -2   0  -3   -6.50    3.20
   2   0   3   -9.40   11.20
   2   0   4   85.39   10.60
  -2   0  -5  -24.50   13.20
   2   0   5    3.50    5.10
  -2   0  -5    7.10    6.90
   2   0   5  -23.60   17.50
   2   0   5    7.00    7.20
  -2   0  -5    3.80    5.50
  -2   0  -7    8.10    8.10
   2   0   7   -3.30   40.20
   2   0   7   -1.90   12.30
   2   0   7  -11.90    6.90
  -2   0  -8   34.00   12.90
  -2   0  -8   59.79    9.80
   2   0   8   42.70   14.40
  -2   0  -8  104.99   31.30
   2   0   8   38.20   11.70
  -2   0  -9   -7.00    8.50
   2   0   9  -14.00   15.40
  -2   0  -9   -7.60   27.40
   2   0   9   26.00   44.30
   2   0   9  -18.40    9.70
  -2   0  -9   23.10   12.30
   2   0  10  219.78   67.59
  -2   0 -10  212.38   27.30
  -2   0 -10  220.58   21.30
  -2   0 -10  205.38   46.50
   2   0  10  252.57   31.90
   2   0  10  191.58   25.40
  -2   0 -11   19.60   19.10
  -2   0 -11    7.80   11.80
   2   0  11 -141.99   74.79
  -2   0 -11   58.39   43.00
   2   0  11  -22.80   13.30
   2   0  11   11.90   24.10
   2   0  12  175.88   28.20
   2   0  12  156.88   35.80
  -2   0 -12  131.99   30.10
  -2   0 -12  200.18   23.60
  -2   0 -12  119.59   51.09
  -2   0 -13  -11.10   16.40
  -2   0 -13   71.29   64.09
   2   0  13   -0.70   21.90
  -2   0 -14  -32.00   70.99
   2   1 -15   64.99   30.00
   2   1 -15    5.80   18.90
  -2   1  15    8.70   24.90
   2   1 -15   -1.30   55.69
   2  -1 -15   42.80   69.49
  -2  -1  15  -59.19   21.90
   2  -1 -15  -29.60   32.50
   2  -1 -15    8.10   22.20
  -2   1  14  107.49   24.00
   2   1 -14  112.79   53.19
   2   1 -14  129.69   26.20
   2  -1 -14  140.89   72.09
  -2  -1  14  150.98   25.50
   2  -1 -14  148.39   28.70
  -2  -1  14   41.00   33.40
   2   1 -13   -7.70   47.20
  -2   1  13   39.70   25.80
   2   1 -13   10.20   15.90
  -2   1  13    2.70   15.40
   2   1 -13   -8.90   17.30
  -2  -1  13  -42.30   22.40
   2  -1 -13   88.99   54.99
  -2  -1  13   17.80   16.80
   2  -1 -13   -8.70   16.30
   2  -1 -13   -6.50   18.40
  -2   1  12  271.07   85.09
   2   1 -12  280.97   54.59
  -2   1  12  297.77   30.60
   2   1 -12  280.37   30.90
   2   1 -12  271.07   30.70
  -2   1  12  267.37   37.00
  -2  -1  12  286.77   77.69
   2  -1 -12  269.47   29.70
   2  -1 -12  353.26   66.09
  -2  -1  12  272.17   28.90
  -2  -1  12  305.87   35.60
   2  -1 -12  259.07   31.30
   2   1 -11   79.99   17.60
  -2   1  11   91.89   17.40
   2   1 -11  115.79   18.40
  -2   1  11  127.69   21.20
  -2   1  11   79.59   64.99
   2   1 -11  113.79   39.90
  -2  -1  11   85.09   53.59
   2  -1 -11  138.59   19.00
  -2  -1  11  131.39   22.10
   2  -1 -11   99.09   18.00
  -2  -1  11  111.09   17.30
   2  -1 -11  138.59   42.70
  -2  -1  10  142.89   45.10
   2  -1 -10  124.99   36.80
  -2   1   9  102.69   40.70
   2   1  -9   49.50   23.60
   2   1  -9   11.70    9.30
   2  -1  -9   28.00   28.60
   2  -1  -9   12.40    9.60
  -2   1   8  116.09   41.60
   2   1  -7  392.36   39.20
  -2   1   7  422.56   29.40
  -2   1   7  415.36   31.00
   2   1  -7  463.45   29.40
   2   1  -7  381.76   29.50
  -2   1   7  411.96   45.50
   2  -1  -7  447.06   29.50
   2  -1  -7  420.76   30.40
  -2  -1   7  418.06   30.20
  -2  -1   7  324.57   41.90
  -2  -1   7  456.55   29.30
   2  -1  -7  365.36   41.00
  -2   1   6  937.01   60.49
   2   1  -6  978.80   59.09
  -2   1   6  871.81   71.19
   2   1  -6  970.20   59.89
   2   1  -6  896.71   67.29
  -2   1   6 1008.10   59.59
  -2  -1   6  958.70   59.99
  -2  -1   6  993.50   59.19
   2  -1  -6 1067.29   59.89
   2  -1  -6  800.92   68.69
   2  -1  -6  935.31   60.29
  -2  -1   6  812.62   67.19
  -2   1   5  126.39   12.40
  -2   1   5  141.99   25.50
   2   1  -5  115.69   19.60
   2   1  -5  145.69   11.00
   2   1  -5  124.09   11.90
   2  -1  -5  122.99   20.60
   2  -1  -5  132.79   12.40
  -2  -1   5  127.49   11.90
  -2  -1   5  131.29   10.60
   2  -1  -5  136.39   11.20
  -2  -1   5  134.59   21.60
  -2   1   4 1796.72  113.59
  -2   1   4 1996.10  114.59
   2   1  -4 1851.11  113.09
  -2  -1   4 1919.61  114.09
   2  -1  -4 1779.82  113.49
  -2  -1   4 1871.01  113.09
   2  -1  -4 1972.40  114.59
   2   1  -3  252.67   15.80
  -2   1   3  255.97   16.40
  -2   1   3  253.17   17.40
  -2   1   3  192.08   23.70
  -2  -1   3  259.67   17.00
  -2  -1   3  212.68   20.10
   2  -1  -3  258.17   16.40
   2   1  -2  830.82   51.79
  -2   1   2  839.02   52.49
  -2   1   2  919.71   53.29
   2   1  -2  852.81   52.89
   2  -1  -2  978.80   54.79
  -2  -1   2  799.82   51.79
  -2  -1   2  848.82   52.89
   2  -1  -2  948.31   53.39
   2  -1  -2  801.12   52.49
   2   1   0   38.00    6.90
  -2   1   0   45.50    4.30
  -2   1   0   41.70    7.60
   2   1   0   37.20    5.00
   2   1   0   43.20    3.90
   2  -1   0   38.60    4.20
  -2  -1   0   36.00    3.90
  -2  -1   0   40.60    4.80
   2  -1   0   44.10    7.70
  -2   1  -1  304.97   25.80
   2  -1   1  387.96   27.00
   2   1   2 1728.33  114.19
  -2   1  -2 1985.50  113.19
  -2   1  -2 1706.53  114.19
   2   1   2 2139.09  114.19
   2  -1   2 1989.60  113.19
  -2  -1  -2 1749.32  114.19
  -2  -1  -2 1926.91  114.19
   2   1   3  416.16   26.50
  -2   1  -3  388.96   24.30
   2   1   3  375.46   26.00
  -2   1  -3  350.76   26.00
   2  -1   3  344.37   25.80
  -2  -1  -3  381.56   26.00
  -2  -1  -3  399.36   25.30
  -2   1  -4 2127.69  132.69
  -2   1  -4 2077.19  130.29
   2   1   4 2057.49  132.49
   2   1   4 2191.98  132.79
  -2   1  -4 2450.55  140.79
   2  -1   4 2159.18  132.19
  -2  -1  -4 2529.15  141.39
   2  -1   4 2002.00  132.49
  -2  -1  -4 2044.50  132.49
   2   1   5  158.38   15.10
  -2   1  -5  185.28   15.90
  -2   1  -5  154.18   12.40
   2   1   5  184.38   31.80
  -2   1  -5  158.68   26.00
   2   1   5  149.69   16.30
   2  -1   5  169.28   31.20
  -2  -1  -5  154.98   27.40
  -2  -1  -5  182.38   15.90
   2  -1   5  164.28   15.80
  -2  -1  -5  146.49   13.80
   2  -1   5  157.38   15.10
  -2   1  -6  469.55   47.40
   2   1   6  529.35   35.30
   2   1   6  473.05   35.70
   2   1   6  404.06   51.29
  -2   1  -6  550.74   35.60
  -2   1  -6  542.25   34.90
   2  -1   6  500.95   35.20
  -2  -1  -6  422.96   46.70
  -2  -1  -6  551.04   35.70
   2  -1   6  483.75   34.90
  -2  -1  -6  459.05   32.80
   2  -1   6  383.46   48.40
   2   1   7  104.19   14.60
   2   1   7   68.09   14.40
  -2   1  -7   66.59   13.40
  -2   1  -7   59.19   24.20
   2   1   7   61.79   57.69
   2  -1   7   92.99   13.90
   2  -1   7   84.09   15.10
  -2  -1  -7   93.59   12.30
   2  -1   7  118.39   35.90
  -2  -1  -7   42.80   27.80
   2   1   8  126.99   18.10
  -2   1  -8  138.59   19.10
  -2   1  -8  173.78   37.70
   2   1   8  292.17   56.59
   2   1   8  149.59   21.90
  -2  -1  -8  145.89   20.10
   2  -1   8  159.38   21.50
  -2  -1  -8  109.99   33.60
   2  -1   8  133.19   18.00
  -2  -1  -8  146.89   16.60
   2  -1   8  205.78   49.10
  -2   1  -9   73.29   16.10
   2   1   9   79.39   48.50
   2   1   9   46.40   17.70
  -2   1  -9  110.59   36.80
   2   1   9   69.09   16.30
  -2   1  -9   72.89   11.00
  -2  -1  -9   56.59   15.40
  -2  -1  -9   37.60   30.70
   2  -1   9   75.79   15.70
  -2  -1  -9   69.29   13.10
   2  -1   9   46.70   17.10
   2  -1   9   90.99   50.69
   2   1  10    8.70   13.70
   2   1  10   27.60   19.40
   2   1  10   31.40   61.89
  -2   1 -10   60.39   36.20
  -2   1 -10    0.10   14.00
  -2  -1 -10   35.60   11.70
   2  -1  10   20.50   17.90
  -2  -1 -10   33.10   16.60
   2  -1  10   37.50   14.90
   2  -1  10   96.99   57.49
  -2  -1 -10   98.19   40.30
  -2   1 -11  -38.50   37.30
  -2   1 -11    6.80   12.60
  -2   1 -11  -10.20   18.00
   2   1  11   91.99   73.79
   2   1  11    4.10   22.80
   2   1  11   -6.90   15.50
  -2  -1 -11    5.10   40.20
   2  -1  11   24.20   23.80
   2  -1  11   22.90   15.80
  -2  -1 -11   24.10   19.40
  -2  -1 -11  -22.20   12.90
   2  -1  11 -123.69   71.79
  -2   1 -12   86.79   51.29
   2   1  12  110.89   25.20
  -2   1 -12   84.29   27.60
   2   1  12  125.69   32.80
  -2  -1 -12   71.79   27.60
   2  -1  12  102.89   24.50
   2  -1  12  104.89   32.50
  -2  -1 -12  159.38   52.29
  -2  -1 -12  130.69   20.10
  -2   1 -13   19.90   34.30
  -2   1 -13   -4.70   59.39
   2   1  13   26.00   23.90
  -2  -1 -13  -40.10  103.49
   2  -1  13   51.79   25.20
  -2  -1 -13   51.59   18.60
  -2   1 -14  -89.89   68.89
   2   1  14   32.40   29.30
  -2  -1 -14   10.10   21.90
  -2  -1 -14  -83.79   74.39
   2  -1  14   83.29   33.20
   2   2 -15  -27.00   29.00
  -2   2  15    2.60   23.70
   2   2 -15   58.79   57.39
   2  -2 -15   65.79   32.30
   2  -2 -15   93.49   74.79
   2  -2 -15    6.80   24.80
  -2  -2  15   39.80   25.10
  -2   2  14    3.40   20.20
   2   2 -14  -16.30   47.00
   2   2 -14   64.29   24.30
   2   2 -14   39.10   16.20
   2  -2 -14   25.60   25.40
   2  -2 -14   87.19  101.09
  -2  -2  14   -4.50   19.10
  -2  -2  14   -6.10   30.70
   2  -2 -14  -40.10   34.30
  -2   2  13  -17.00   24.30
   2   2 -13   53.79   41.00
   2   2 -13    5.60   16.70
  -2   2  13   -1.20   17.00
   2   2 -13  -25.60   16.30
   2  -2 -13   19.20   19.60
   2  -2 -13   24.90   18.20
  -2  -2  13    6.10   24.00
   2  -2 -13   57.99   54.39
  -2  -2  13   13.50   15.00
   2   2 -12  244.68   26.80
  -2   2  12  414.96   83.79
  -2   2  12  233.38   33.40
   2   2 -12  243.28   27.50
  -2   2  12  204.28   27.80
   2  -2 -12  237.78   29.60
  -2  -2  12  197.68   26.10
  -2  -2  12  292.17   75.39
   2  -2 -12  185.58   27.80
  -2  -2  12  253.57   34.90
   2   2 -11   39.40   13.50
  -2   2  11   23.40   17.30
  -2   2  11   35.20   13.40
   2   2 -11   22.10   30.70
   2   2 -11   41.60   14.20
  -2   2  11   99.49   59.59
  -2  -2  11   63.59   13.90
   2  -2 -11  134.09   44.30
  -2  -2  11   55.59   16.70
   2  -2 -11   34.40   14.90
  -2  -2  11   81.69   50.89
   2  -2 -11   51.09   14.40
   2   2 -10  287.77   25.20
  -2   2  10  293.27   25.30
  -2   2  10  358.36   72.89
   2   2 -10  261.27   45.30
  -2   2  10  294.07   29.70
   2   2 -10  243.88   25.00
  -2  -2  10  297.37   55.69
   2  -2 -10  226.58   26.30
  -2  -2  10  291.07   28.00
   2  -2 -10  330.07   50.99
  -2  -2  10  266.07   24.20
   2   2  -9  829.42   50.79
  -2   2   9  799.52   51.29
  -2   2   9  791.52   53.39
  -2   2   9  572.54   77.89
   2   2  -9  711.03   63.99
   2   2  -9  750.02   50.99
  -2  -2   9  598.64   67.79
  -2  -2   9  757.42   51.69
   2  -2  -9  590.14   66.79
   2  -2  -9  789.72   52.49
   2  -2  -9  813.42   51.49
  -2  -2   9  779.02   50.29
  -2   2   8  579.24   40.20
   2   2  -8  600.44   40.40
   2   2  -8  588.94   39.50
  -2   2   8  545.45   86.69
   2   2  -8  578.24   51.69
  -2  -2   8  526.15   54.19
   2  -2  -8  571.54   41.40
  -2  -2   8  571.94   40.60
  -2  -2   8  621.84   39.60
   2  -2  -8  528.95   55.29
   2  -2  -8  615.44   40.80
  -2   2   7  260.97   22.10
   2   2  -7  305.47   22.80
  -2   2   7  309.67   24.80
   2   2  -7  303.47   21.70
  -2  -2   7  311.87   23.20
   2  -2  -7  288.27   23.90
   2  -2  -7  286.97   22.40
   2   2  -6  635.74   39.70
   2   2  -6  587.94   38.60
  -2   2   6  640.14   41.00
  -2   2   6  621.64   39.60
   2  -2  -6  600.64   40.50
  -2  -2   6  577.84   39.60
   2  -2  -6  571.64   39.50
  -2  -2   6  564.24   38.80
  -2   2   5   13.60    4.50
  -2   2   5   16.60    6.00
   2   2  -5    9.20    3.40
   2   2  -5   13.70    4.70
  -2  -2   5    8.10    3.30
  -2  -2   5   12.10    5.00
   2  -2  -5   18.40    6.00
   2  -2  -5    5.20    4.40
  -2   2   4 1134.09   67.59
  -2   2   4 1170.78   68.19
   2   2  -4 1203.98   66.39
   2   2  -4 1024.10   70.19
  -2   2   4  993.70   75.29
   2  -2  -4 1145.69   67.39
  -2  -2   4  909.71   69.59
  -2  -2   4 1146.19   67.29
   2  -2  -4  917.11   73.49
   2  -2  -4 1133.49   68.19
  -2  -2   4 1203.38   66.39
  -2   2   3  133.59   21.50
   2   2  -3  122.79    9.60
  -2   2   3  113.79   10.20
   2   2  -3  117.39    8.20
  -2   2   3  114.49    9.40
   2  -2  -3  130.99    9.70
  -2  -2   3  119.99    9.60
   2  -2  -3  120.69   11.90
   2   2  -2 2531.35  156.78
   2   2  -2 2439.56  155.58
  -2   2   2 2670.53  156.98
  -2   2   2 2673.33  157.38
   2   2  -2 2543.65  157.38
   2  -2  -2 2545.35  156.88
   2  -2  -2 3072.09  164.48
   2  -2  -2 2581.54  159.28
   2   2  -1 1102.39   66.39
  -2   2   1 1273.57   68.69
   2   2  -1 1082.89   64.69
  -2   2   1 1091.99   65.69
   2   2  -1  965.00   65.39
  -2   2   1 1127.09   65.89
  -2  -2   1 1123.39   65.09
   2  -2  -1 1049.59   65.79
  -2  -2   1 1029.80   64.59
  -2  -2   1 1035.30   66.19
   2  -2  -1 1079.89   65.69
  -2   2   0    9.40    2.80
   2   2   0    6.80    3.20
   2   2   0    5.00    1.80
   2   2   0   17.70    5.80
   2  -2   0    5.90    2.60
  -2  -2   0   11.30    3.10
  -2  -2   0    5.00    1.90
   2   2   1  197.98   14.60
   2   2   1  174.18   18.60
  -2   2  -1  210.28   14.30
  -2   2  -1  194.88   18.80
   2  -2   1  238.78   15.60
  -2  -2  -1  202.88   13.70
  -2  -2  -1  172.48   17.30
   2  -2   1  174.18   18.20
  -2  -2  -1  207.08   15.50
  -2   2  -2 1664.33   92.29
   2   2   2 1476.15   97.19
   2   2   2 1557.34   91.99
   2   2   2 1585.14   91.89
  -2  -2  -2 1604.74   91.89
  -2  -2  -2 1481.45   96.19
  -2  -2  -2 1281.57   92.59
   2  -2   2 1449.06   96.39
   2  -2   2 1476.15   90.19
   2   2   3  549.54   37.30
   2   2   3  553.64   37.00
   2   2   3  587.94   45.80
  -2   2  -3  550.14   43.30
  -2   2  -3  666.43   37.70
  -2  -2  -3  569.84   37.10
   2  -2   3  555.24   43.70
  -2  -2  -3  547.05   37.00
   2  -2   3  579.94   37.40
  -2  -2  -3  527.95   47.30
  -2   2  -4  172.38   12.70
   2   2   4  159.28   15.30
  -2   2  -4  190.48   16.30
   2   2   4  198.58   17.20
  -2   2  -4  257.97   27.50
   2  -2   4  156.88   15.60
  -2  -2  -4  190.48   15.80
   2  -2   4  220.28   15.90
  -2  -2  -4  195.38   15.50
   2   2   5   52.69   10.40
  -2   2  -5   72.29    6.80
   2  -2   5   44.90    8.80
  -2  -2  -5   78.69   10.30
   2   2   6   64.79   12.60
  -2   2  -6   81.09   20.70
  -2   2  -6   49.40   10.90
  -2   2  -6   61.19    7.30
   2   2   6   44.10    9.90
   2  -2   6  115.29   29.00
  -2  -2  -6   69.89   11.00
  -2  -2  -6  120.19   27.40
  -2  -2  -6   40.70    9.90
   2  -2   6   52.29   10.30
   2   2   7  124.99   16.30
  -2   2  -7  157.78   17.20
   2   2   7  130.29   18.70
  -2   2  -7  144.59   12.10
  -2   2  -7  177.78   33.50
   2  -2   7  241.18   43.50
   2  -2   7  133.99   18.00
   2  -2   7  123.49   16.40
  -2  -2  -7  138.99   17.00
  -2  -2  -7  148.09   16.10
   2   2   8  151.78   19.90
   2   2   8  210.28   48.30
   2   2   8  169.28   23.80
  -2   2  -8  177.68   20.40
  -2   2  -8  167.38   36.30
  -2   2  -8  157.18   14.20
   2  -2   8  263.47   48.30
  -2  -2  -8  147.79   20.30
   2  -2   8  192.38   19.90
  -2  -2  -8  151.08   18.20
  -2  -2  -8  235.28   43.00
   2  -2   8  156.98   22.60
  -2   2  -9  150.28   21.40
   2   2   9  145.49   20.90
  -2   2  -9  122.49   16.40
   2   2   9  156.98   23.60
   2   2   9  118.69   58.89
  -2   2  -9  109.79   39.20
  -2  -2  -9  176.08   23.30
  -2  -2  -9  165.08   42.90
   2  -2   9  258.97   58.29
   2  -2   9  147.49   22.20
  -2  -2  -9  136.89   18.90
   2  -2   9  152.28   21.60
   2   2  10  369.86   34.50
   2   2  10  378.76   79.79
  -2   2 -10  474.35   36.90
   2   2  10  343.97   40.30
  -2   2 -10  386.36   61.19
  -2  -2 -10  357.26   31.60
   2  -2  10  333.47   38.20
  -2  -2 -10  326.87   59.99
   2  -2  10  385.46   71.99
  -2  -2 -10  365.96   36.50
   2  -2  10  386.96   35.30
   2   2  11  -15.70   24.10
   2   2  11    5.70   15.90
  -2   2 -11   13.90   18.30
   2   2  11  -30.00   72.19
  -2   2 -11    1.20   39.50
  -2  -2 -11  -54.89   38.30
  -2  -2 -11   15.00   13.50
   2  -2  11   55.39   66.99
   2  -2  11   40.50   17.30
   2  -2  11   58.69   24.30
  -2  -2 -11    0.80   19.90
   2   2  12   25.90   19.60
  -2   2 -12   20.60   50.29
  -2   2 -12   -2.40   23.80
   2  -2  12    4.30   18.90
  -2  -2 -12   34.90   17.20
  -2  -2 -12    6.00   25.00
   2  -2  12   -6.90   29.00
  -2  -2 -12   56.39   48.70
  -2   2 -13   16.10   58.69
   2   2  13   -1.80   22.00
  -2   2 -13    3.00   28.30
  -2  -2 -13   42.90   21.30
   2  -2  13   88.59   44.00
  -2  -2 -13   65.89  118.69
   2  -2  13    6.80   25.00
  -2   2 -14  -37.50   65.29
   2   2  14  -67.39   27.20
   2  -2  14   48.80   31.00
  -2  -2 -14  -22.60   68.59
  -2  -2 -14   -7.50   23.50
   2   3 -15   96.89   18.80
   2   3 -15  177.88   60.59
  -2   3  15   85.59   27.30
   2   3 -15   23.60   30.00
   2  -3 -15  120.19   29.50
  -2  -3  15   59.89   28.70
   2  -3 -15  149.99   89.29
   2   3 -14   79.59   49.20
  -2   3  14   59.69   22.00
   2   3 -14   21.90   14.00
   2   3 -14   49.50   24.70
   2  -3 -14   88.89   27.90
  -2  -3  14   14.10   30.50
   2  -3 -14   90.79   29.00
  -2  -3  14   63.19   23.40
  -2   3  13   89.69   29.50
  -2   3  13   89.99   21.00
   2   3 -13  121.99   22.00
   2   3 -13   60.99   40.50
   2  -3 -13   70.49   20.90
   2  -3 -13   32.20   22.70
  -2  -3  13   85.89   27.00
  -2  -3  13   74.49   19.80
   2  -3 -13  101.99   59.69
  -2   3  12  185.88   29.50
   2   3 -12  161.58   26.00
   2   3 -12  184.28   42.70
  -2   3  12  170.68   23.90
  -2   3  12  263.07   88.99
   2   3 -12  165.18   24.20
   2  -3 -12  140.49   23.90
  -2  -3  12  185.88   27.00
   2  -3 -12  174.98   26.40
  -2  -3  12  256.07   70.29
  -2  -3  12  176.08   22.70
   2   3 -11   96.29   16.50
   2   3 -11   77.39   15.70
  -2   3  11  175.48   69.09
  -2   3  11   70.99   21.30
  -2   3  11   84.89   16.90
   2   3 -11   78.09   30.50
   2  -3 -11   46.50   48.20
  -2  -3  11   66.19   18.00
  -2  -3  11   80.99   14.90
   2  -3 -11   61.79   17.10
  -2  -3  11   65.09   50.89
   2  -3 -11  113.69   19.00
  -2   3  10  128.39   55.09
  -2   3  10   18.60   15.30
  -2   3  10   19.70   10.40
   2   3 -10   22.30   10.60
   2   3 -10   26.10   10.40
   2   3 -10   40.80   27.20
  -2  -3  10   13.20    9.70
   2  -3 -10   19.10   12.00
   2  -3 -10   18.80   11.80
   2  -3 -10   26.90   34.80
  -2  -3  10   23.10   12.80
  -2  -3  10   20.20   39.80
   2  -3  -9  270.07   47.70
   2   3  -8   31.30    8.30
   2   3  -8   40.10   19.90
   2   3  -8   15.70    6.50
  -2   3   8  103.49   54.79
  -2   3   8    9.60    7.60
  -2   3   8   28.90   11.10
   2  -3  -8   50.29   26.80
  -2  -3   8   17.70    8.30
  -2  -3   8   54.89   27.30
  -2  -3   8   12.80    7.00
   2  -3  -8   17.70    9.80
   2  -3  -8   18.10    8.70
  -2   3   7   -2.50    6.20
   2   3  -7    8.00    5.50
   2   3  -7   19.30   15.70
  -2   3   7   44.80   33.20
  -2   3   7    9.00    8.40
   2   3  -7    5.70    5.80
  -2  -3   7    2.10    6.20
   2  -3  -7    6.40    6.30
   2  -3  -7   16.70    8.00
   2  -3  -7   48.10   25.10
  -2  -3   7    8.70    5.10
   2   3  -6  373.96   25.10
   2   3  -6  338.87   32.90
  -2   3   6  366.96   27.70
   2   3  -6  358.56   25.70
  -2   3   6  357.06   26.20
  -2  -3   6  374.46   26.00
  -2  -3   6  438.66   35.70
   2  -3  -6  343.87   27.00
  -2  -3   6  361.06   25.10
   2  -3  -6  345.97   26.20
   2  -3  -6  431.96   40.60
  -2   3   5 1768.42  117.49
   2   3  -5 1649.04  109.09
   2   3  -5 1748.53  105.19
  -2   3   5 1753.52  105.79
  -2   3   5 1695.53  106.49
   2   3  -5 1814.12  104.59
  -2  -3   5 1585.84  108.69
   2  -3  -5 1684.53  114.79
  -2  -3   5 1749.72  105.19
  -2  -3   5 1804.12  104.69
   2  -3  -5 1703.83  106.49
   2  -3  -5 1792.72  105.99
  -2   3   4 1292.07   86.79
   2   3  -4 1191.78   76.19
  -2   3   4 1261.17   77.29
   2   3  -4 1248.98   75.19
   2   3  -4 1268.27   75.99
   2   3  -4 1160.58   78.29
  -2   3   4 1252.67   76.69
   2  -3  -4 1257.27   85.59
  -2  -3   4 1278.57   76.09
   2  -3  -4 1329.57   76.79
  -2  -3   4 1192.88   78.19
   2  -3  -4 1225.58   77.19
  -2   3   3 2351.06  158.38
   2   3  -3 2627.04  156.18
  -2   3   3 2593.44  165.58
   2   3  -3 2652.93  157.08
   2   3  -3 2680.63  157.78
  -2   3   3 2722.53  158.28
   2  -3  -3 2706.03  158.28
   2  -3  -3 2706.83  157.78
  -2  -3   3 2498.15  157.28
  -2  -3   3 2728.53  157.08
  -2   3   2 1099.59   64.59
   2   3  -2 1051.09   64.59
  -2   3   2 1179.48   67.49
  -2   3   2  981.20   66.89
  -2   3   2 1000.30   71.69
   2  -3  -2  994.60   66.89
   2  -3  -2 1074.59   64.59
   2  -3  -2 1122.69   64.29
  -2  -3   2  960.80   65.39
  -2   3   1 1600.94   95.99
  -2   3   1 1651.53   92.99
   2   3  -1 1488.35   92.89
   2   3  -1 1526.45   91.69
   2   3  -1 1552.44   93.49
  -2   3   1 1631.94   92.99
  -2  -3   1 1502.95   91.59
  -2  -3   1 1393.46   92.09
   2  -3  -1 1547.55   95.69
   2  -3  -1 1573.84  100.49
  -2  -3   1 1474.05   91.99
  -2  -3   1 1567.54   96.49
  -2   3   0 1536.55   99.89
   2   3   0 1609.34   97.49
   2   3   0 1534.55   98.89
  -2   3   0 1692.43   96.99
  -2  -3   0 1553.64   97.39
  -2  -3   0 1682.33   96.19
   2  -3   0 1622.84  100.09
  -2   3  -1 5709.63  316.07
  -2   3  -1 5005.10  320.07
   2   3   1 5036.30  316.27
   2   3   1 5320.77  316.27
   2   3   1 5376.06  319.87
  -2  -3  -1 5467.75  315.47
   2  -3   1 5246.07  315.97
   2  -3   1 5266.47  319.47
  -2   3  -2 1627.24   95.39
   2   3   2 1631.14   94.99
   2   3   2 1519.25  101.19
   2   3   2 1595.14   95.39
  -2   3  -2 1408.46   99.29
  -2  -3  -2 1638.74   94.99
   2  -3   2 1542.05   99.99
  -2  -3  -2 1567.74   95.29
  -2  -3  -2 1489.85   99.59
   2   3   3  567.24   45.20
  -2   3  -3  576.04   42.60
   2   3   3  473.45   34.90
   2   3   3  549.85   36.00
  -2   3  -3  542.85   35.50
   2  -3   3  485.75   35.30
  -2  -3  -3  484.65   35.00
  -2  -3  -3  648.24   45.10
   2  -3   3  531.45   41.90
  -2  -3  -3  545.75   35.50
  -2   3  -4 1015.60   74.99
   2   3   4 1090.29   68.59
   2   3   4 1092.29   79.29
   2   3   4 1061.99   67.99
  -2   3  -4 1088.49   68.09
   2  -3   4 1124.19   68.49
  -2  -3  -4 1040.80   67.69
  -2  -3  -4 1137.19   76.99
  -2  -3  -4 1149.89   68.29
   2  -3   4 1084.19   66.89
   2  -3   4  975.40   74.79
  -2   3  -5  142.69   25.90
   2   3   5  154.78   16.80
   2   3   5  167.68   15.70
  -2   3  -5  169.58   16.40
   2   3   5  205.28   37.10
   2  -3   5  168.98   15.50
   2  -3   5  215.48   30.20
  -2  -3  -5  149.99   15.90
  -2  -3  -5  172.78   29.50
   2  -3   5  183.68   16.40
  -2  -3  -5  171.48   16.10
   2   3   6  145.29   36.10
  -2   3  -6  107.19   14.60
   2   3   6  116.59   13.70
  -2   3  -6   96.59   24.40
  -2  -3  -6  110.19   15.00
  -2  -3  -6  114.59   29.40
  -2  -3  -6  109.69   13.80
   2  -3   6   93.09   14.10
   2  -3   6  114.79   14.70
   2  -3   6  158.58   33.20
   2   3   7  265.77   27.30
   2   3   7  275.07   24.20
   2   3   7  297.97   53.59
  -2   3  -7  293.07   39.60
  -2   3  -7  263.57   23.70
  -2  -3  -7  263.17   41.70
   2  -3   7  264.27   45.60
  -2  -3  -7  238.68   23.00
   2  -3   7  276.67   24.40
   2  -3   7  255.47   23.80
  -2  -3  -7  312.37   24.80
   2   3   8   19.40   10.60
   2   3   8   18.00   15.10
   2   3   8  104.49   45.90
  -2   3  -8   32.70   25.40
   2  -3   8   27.60   35.50
   2  -3   8    4.50    9.60
  -2  -3  -8   30.00   10.40
   2  -3   8   20.50   13.80
  -2  -3  -8   66.79   32.00
  -2  -3  -8   27.30   12.40
  -2   3  -9   40.40   30.30
   2   3   9   -6.50   10.50
   2   3   9   24.90   17.20
  -2   3  -9    7.20   12.60
   2   3   9  116.69   54.89
  -2  -3  -9    4.40   10.80
  -2  -3  -9   11.50   13.00
   2  -3   9  105.89   46.20
   2  -3   9    9.70   14.70
   2  -3   9    5.10   11.90
  -2  -3  -9   71.09   37.20
  -2   3 -10    9.30   31.90
   2   3  10   12.90   12.90
  -2   3 -10  -22.40   14.20
   2   3  10   14.60   21.20
   2   3  10   39.40   61.59
  -2  -3 -10  -15.70   15.20
   2  -3  10    5.90   12.90
  -2  -3 -10   10.40   12.80
   2  -3  10   81.39   57.59
   2  -3  10    4.30   17.70
  -2  -3 -10   39.60   43.30
   2   3  11  -14.00   14.80
  -2   3 -11  -28.70   39.20
   2   3  11  174.08   84.29
   2   3  11  -66.49   24.70
  -2   3 -11   17.70   19.60
  -2  -3 -11    9.90   20.30
   2  -3  11    2.50   16.80
  -2  -3 -11  -12.40   14.30
   2  -3  11   24.50   22.60
   2  -3  11    2.90   69.59
  -2  -3 -11  -77.99   39.20
  -2   3 -12   52.89   48.70
   2   3  12   64.79   22.70
  -2   3 -12   45.30   25.00
  -2  -3 -12   82.59   53.59
  -2  -3 -12   82.19   25.50
   2  -3  12   56.39   22.50
  -2  -3 -12   92.49   20.70
   2  -3  12   87.09   30.60
   2   3  13   64.99   27.50
  -2   3 -13  113.49   31.80
  -2   3 -13   12.70   52.99
  -2  -3 -13   90.49   23.80
  -2  -3 -13   10.90   78.79
   2  -3  13  107.59   27.30
   2  -3  13   21.50   38.60
  -2   3 -14  -18.40   66.49
   2   3  14   14.10   28.70
   2  -3  14   10.20   31.70
  -2  -3 -14  124.99   78.59
  -2  -3 -14   13.00   26.70
   2   4 -15   48.40   55.39
  -2   4  15   60.69   27.30
   2   4 -15   45.70   29.30
  -2  -4  15   83.99   26.20
   2  -4 -15   98.29   29.40
  -2  -4  15   62.19   40.80
   2  -4 -15  140.39   97.19
  -2   4  14   57.29   21.70
   2   4 -14  -10.80   42.80
   2   4 -14   31.90   24.60
  -2  -4  14   -1.90   19.20
   2  -4 -14  -12.00   27.30
   2  -4 -14  -26.10   22.70
  -2  -4  14   -7.00   29.40
  -2   4  13   26.20   17.80
   2   4 -13   19.60   39.80
   2   4 -13    6.10   11.50
   2   4 -13   -3.50   16.60
   2  -4 -13   21.70   19.70
  -2  -4  13   -2.30   16.50
   2  -4 -13   14.80   22.40
  -2  -4  13  -15.80   23.50
   2  -4 -13   10.10   56.79
   2   4 -12   68.19   18.90
   2   4 -12   84.19   38.80
  -2   4  12   60.19   17.30
   2   4 -12   61.39   16.20
  -2   4  12   45.20   23.80
   2   4 -12   74.19   12.60
  -2   4  12  -31.40   84.59
   2  -4 -12   45.40   18.40
   2  -4 -12   78.89   19.60
   2  -4 -12   15.80   52.89
  -2  -4  12   57.09   15.80
  -2  -4  12  117.09   65.39
  -2  -4  12   58.79   21.10
  -2   4  11  247.38   33.90
   2   4 -11  256.17   26.90
   2   4 -11  251.17   46.30
  -2   4  11  298.17   28.00
  -2   4  11  249.68   80.99
   2   4 -11  287.57   26.70
   2  -4 -11  255.17   29.00
  -2  -4  11  244.58   57.79
   2  -4 -11  266.67   30.50
   2  -4 -11  305.37   61.39
  -2  -4  11  324.67   27.50
  -2  -4  11  287.07   31.30
   2   4 -10   28.20   10.80
  -2   4  10  -31.80   52.29
   2   4 -10    3.40    9.20
  -2   4  10   28.00   16.20
   2   4 -10   47.10   25.30
  -2   4  10   -1.70   10.20
  -2  -4  10   -0.30   35.60
  -2  -4  10   24.70   10.20
   2  -4 -10   28.80   12.90
   2  -4 -10   31.10   35.60
   2  -4 -10   10.90   12.40
   2   4  -9  984.80   67.69
  -2   4   9 1042.30   71.19
  -2   4   9  952.90   68.59
   2   4  -9 1074.29   67.69
  -2   4   9 1261.77  100.99
   2   4  -9  984.70   79.69
  -2  -4   9 1053.19   67.69
  -2  -4   9 1034.80   68.79
   2  -4  -9 1122.69   89.99
  -2  -4   9 1218.98   84.49
   2  -4  -9  967.60   70.09
   2   4  -8    7.30    7.00
  -2   4   8   15.30   10.60
   2   4  -8    7.30    5.90
   2   4  -8   -2.20   16.20
  -2   4   8   -0.60   48.80
  -2   4   8   15.00    7.70
   2  -4  -8    9.30   26.70
  -2  -4   8    4.10    7.50
   2  -4  -8   -2.40    8.80
   2  -4  -8   -0.90    8.20
  -2  -4   8   16.70   22.80
   2   4  -7  782.52   52.29
   2   4  -7  794.62   60.69
  -2   4   7  836.52   55.09
  -2   4   7  954.80   77.39
   2   4  -7  846.62   52.19
  -2   4   7  831.62   53.79
  -2  -4   7  701.33   56.89
  -2  -4   7  858.71   62.09
   2  -4  -7  821.22   69.29
   2  -4  -7  762.72   54.19
  -2  -4   7  786.42   52.79
   2  -4  -7  873.51   54.29
   2   4  -6  328.87   24.50
   2   4  -6  335.47   24.00
   2   4  -6  349.57   24.60
   2   4  -6  327.27   31.30
  -2   4   6  340.47   25.60
  -2   4   6  335.07   26.80
  -2   4   6  359.96   47.60
   2  -4  -6  367.36   26.00
  -2  -4   6  380.06   24.40
  -2  -4   6  343.37   24.80
   2  -4  -6  355.96   27.00
  -2  -4   6  417.46   33.90
   2  -4  -6  376.56   40.30
  -2   4   5   18.40    7.00
   2   4  -5   15.80    5.80
  -2   4   5   18.30    5.50
   2   4  -5    8.30    3.70
   2   4  -5   37.60   11.80
  -2  -4   5   11.80    3.90
  -2  -4   5   22.60    5.10
   2  -4  -5   19.50    5.80
   2  -4  -5   10.00    6.40
   2   4  -4  154.78   15.60
  -2   4   4  156.58   12.90
   2   4  -4  174.68   11.20
   2   4  -4  142.49   12.90
  -2   4   4  146.39   14.10
   2   4  -4  157.98   15.00
   2  -4  -4  154.18   13.00
  -2  -4   4  166.58   12.00
   2  -4  -4  137.89   13.80
   2   4  -3  126.79    9.70
   2   4  -3  128.69    8.80
   2   4  -3  125.09   11.20
   2   4  -3  112.99   11.30
  -2   4   3  143.39   11.10
  -2   4   3  133.39   11.70
  -2  -4   3  122.09   11.30
   2  -4  -3  169.78   17.10
  -2  -4   3  128.89    8.60
   2  -4  -3  134.09   11.80
   2  -4  -3  124.49   10.80
  -2   4   2  160.38   11.60
   2   4  -2  146.69    8.80
  -2   4   2  122.59   22.10
  -2   4   2  135.29   24.60
   2   4  -2  112.99   10.50
   2   4  -2  122.29   12.40
   2   4  -2  147.99   11.70
  -2  -4   2  147.19   12.00
   2  -4  -2  149.59   11.00
   2  -4  -2  132.19   15.20
   2   4  -1 4191.88  248.68
  -2   4   1 4511.55  259.17
  -2   4   1 4255.47  256.37
  -2   4   1 4481.25  248.28
   2   4  -1 4206.78  246.78
   2   4  -1 3856.41  248.88
  -2   4   1 4367.46  247.98
  -2  -4   1 3975.70  247.48
   2  -4  -1 4268.37  251.47
   2  -4  -1 3820.02  248.18
   2  -4  -1 4300.77  247.98
  -2  -4   1 3821.22  247.68
  -2  -4   1 4073.19  246.68
   2  -4  -1 4165.98  256.07
  -2   4   0 1446.46   96.09
   2   4   0 1452.55   94.89
  -2   4   0 1576.54   92.09
   2   4   0 1363.36   91.69
   2   4   0 1518.85   92.69
   2  -4   0 1512.25   95.59
  -2  -4   0 1496.05   93.99
   2  -4   0 1626.14   91.39
   2  -4   0 1742.23   92.39
  -2  -4   0 1414.56   95.29
  -2  -4   0 1540.55   91.19
   2   4   1 2846.42  179.88
  -2   4  -1 3006.40  175.18
   2   4   1 2837.22  175.68
  -2   4  -1 2919.21  180.48
   2   4   1 2989.80  174.68
   2  -4   1 2624.64  176.08
  -2  -4  -1 3088.59  174.78
   2  -4   1 3076.09  179.58
  -2  -4  -1 2877.21  175.78
   2   4   2  551.84   39.30
  -2   4  -2  585.14   45.20
   2   4   2  613.54   40.30
  -2   4  -2  684.63   40.30
   2   4   2  644.04   48.60
  -2  -4  -2  598.54   39.60
  -2  -4  -2  589.64   40.30
   2  -4   2  555.94   41.00
   2  -4   2  709.13   46.50
  -2  -4  -2  703.33   46.80
   2   4   3 2704.73  182.48
   2   4   3 2862.41  174.78
   2   4   3 3018.50  174.58
  -2   4  -3 3144.19  174.88
  -2   4  -3 2519.35  179.28
  -2  -4  -3 3121.89  193.68
   2  -4   3 3086.39  174.88
  -2  -4  -3 2704.53  174.48
   2  -4   3 2740.13  179.88
  -2  -4  -3 3018.80  174.58
   2   4   4   59.69    9.80
   2   4   4   98.59   12.00
  -2   4  -4   72.89   10.60
   2   4   4  143.59   29.20
  -2  -4  -4   89.79   12.10
  -2  -4  -4   76.89   10.90
   2  -4   4   98.59    9.70
   2  -4   4   71.79   10.60
   2   4   5   95.09   13.80
  -2   4  -5   99.29   12.40
   2   4   5  114.39   32.10
  -2   4  -5  120.29   24.90
   2   4   5   75.29   11.90
  -2  -4  -5  105.79   13.00
  -2  -4  -5  123.69   27.40
   2  -4   5   95.29   13.10
   2  -4   5   98.39   11.70
  -2  -4  -5  106.89   13.30
   2  -4   5  111.49   26.70
   2   4   6  -40.60   27.50
  -2   4  -6   -1.80    7.20
   2   4   6    0.30   10.30
   2   4   6    0.00    6.10
  -2   4  -6  -20.20   16.10
  -2  -4  -6   -0.60    7.50
  -2  -4  -6  -23.50   19.50
   2  -4   6   13.20    7.20
   2  -4   6   -1.80   40.80
   2  -4   6  -12.10    6.60
  -2   4  -7  244.08   22.60
   2   4   7  216.58   22.10
   2   4   7  234.48   25.80
  -2   4  -7  318.97   40.90
   2   4   7  366.86   53.59
   2  -4   7  248.48   22.70
   2  -4   7  228.28   22.60
  -2  -4  -7  232.48   22.80
  -2  -4  -7  229.08   23.10
  -2   4  -8    4.60   26.10
   2   4   8   51.09   43.60
   2   4   8   15.60   10.30
   2   4   8   12.70   14.30
   2  -4   8   23.90   12.10
   2  -4   8   20.20   10.80
  -2  -4  -8   10.20   30.40
  -2  -4  -8   35.30   13.00
   2  -4   8  -25.20   35.90
  -2  -4  -8   16.50   11.10
  -2   4  -9  318.67   30.20
   2   4   9  291.57   29.60
  -2   4  -9  315.37   49.10
   2   4   9  322.07   35.30
   2   4   9  449.46   80.29
  -2  -4  -9  350.06   58.29
  -2  -4  -9  288.97   28.40
   2  -4   9  321.17   29.60
  -2  -4  -9  366.06   32.80
   2  -4   9  294.47   31.40
   2  -4   9  386.26   63.19
  -2   4 -10   71.39   38.30
   2   4  10  128.69   27.10
   2   4  10  109.79   20.10
   2   4  10  132.59   67.79
  -2   4 -10   83.89   21.00
  -2  -4 -10   94.39   19.60
   2  -4  10  117.49   20.20
   2  -4  10  155.48   62.39
   2  -4  10  100.09   21.90
  -2  -4 -10  117.19   22.50
  -2  -4 -10  200.08   52.69
   2   4  11   71.99   18.50
  -2   4 -11   20.70   19.80
   2   4  11   69.39   87.49
  -2   4 -11   38.90   42.80
   2   4  11   22.00   27.40
  -2  -4 -11   55.19   21.40
  -2  -4 -11   73.89   19.20
   2  -4  11   42.40   23.30
   2  -4  11  -97.79   70.19
  -2  -4 -11   -3.10   51.79
   2  -4  11   49.40   19.10
  -2   4 -12   -2.80   56.59
  -2   4 -12   42.90   24.10
   2   4  12   15.70   19.60
  -2  -4 -12   19.70   19.40
   2  -4  12   18.20   28.00
   2  -4  12   -9.00   19.30
  -2  -4 -12   73.79   58.89
  -2   4 -13   19.30   31.70
  -2   4 -13    0.10   57.49
   2  -4  13   42.50   37.40
  -2  -4 -13   21.50   23.10
   2  -4  13   35.90   25.40
  -2  -4 -13  -48.80   66.89
   2   4  14   10.20   28.10
  -2   4 -14  -21.70   68.09
  -2  -4 -14   19.10   29.30
  -2  -4 -14   38.60   76.59
   2  -4  14  -50.69   31.50
   2   5 -15  101.39   36.10
  -2   5  15   76.89   30.00
   2   5 -15  126.89   55.79
   2  -5 -15  109.99   32.90
  -2  -5  15   80.19   29.50
   2  -5 -15  107.69   88.89
  -2  -5  15  169.38   42.20
  -2   5  14  -19.10   20.50
   2   5 -14    4.50   21.50
   2   5 -14  -11.90   41.90
  -2  -5  14   38.80   30.00
  -2  -5  14  -21.50   19.20
   2  -5 -14  -13.20   24.70
   2  -5 -14   -6.00   26.70
   2   5 -13  127.39   22.80
  -2   5  13  155.88   25.00
   2  -5 -13   51.59   22.50
  -2  -5  13   92.29   21.40
  -2  -5  13  103.09   26.70
   2  -5 -13  193.68   77.29
   2  -5 -13   48.90   24.50
   2   5 -12    2.30   13.00
  -2   5  12   -1.60   22.40
  -2   5  12    7.60   13.80
  -2   5  12 -143.39   84.79
   2   5 -12  -11.00   13.30
   2   5 -12    2.40    9.70
   2   5 -12  -11.90   30.30
   2  -5 -12  -25.90   16.00
   2  -5 -12    5.80   17.80
   2  -5 -12   60.19   57.29
  -2  -5  12   81.69   64.29
  -2  -5  12   -7.70   18.40
  -2  -5  12   -1.10   13.40
   2   5 -11  278.57   26.00
   2   5 -11  231.88   21.40
  -2   5  11  266.67   35.80
   2   5 -11  258.37   46.10
  -2   5  11  278.17   28.10
  -2   5  11  363.96   87.69
   2   5 -11  259.37   25.90
  -2  -5  11  217.28   29.70
  -2  -5  11  387.76   65.09
   2  -5 -11  235.88   28.60
   2  -5 -11  265.27   30.60
  -2  -5  11  241.88   25.90
   2  -5 -11  253.57   57.89
   2   5 -10  111.59   15.40
   2   5 -10   96.59   11.80
   2   5 -10   92.49   30.00
   2   5 -10   83.19   14.30
  -2   5  10    7.70   57.99
  -2   5  10  106.99   20.80
  -2   5  10   60.39   15.00
   2  -5 -10   65.09   15.70
  -2  -5  10   58.89   14.50
  -2  -5  10   81.19   41.40
  -2  -5  10   74.59   13.70
   2  -5 -10   71.39   16.30
   2  -5 -10   35.20   43.50
   2   5  -9   31.10    8.60
   2   5  -9   25.60    8.90
   2   5  -9   31.80    9.40
  -2   5   9   38.00   15.50
   2   5  -9   52.89   24.40
  -2   5   9   44.80   53.29
  -2   5   9   36.40   10.20
  -2  -5   9   71.59   31.50
  -2  -5   9   18.30   10.90
   2  -5  -9   37.50   11.80
  -2  -5   9   14.40    7.90
   2  -5  -9   33.00   12.50
   2  -5  -9   17.60   36.00
  -2   5   8  421.56   71.39
   2   5  -8  302.07   23.10
  -2   5   8  288.07   27.60
   2   5  -8  279.27   22.00
   2   5  -8  314.37   23.30
  -2   5   8  300.87   24.90
   2   5  -8  228.28   33.50
   2  -5  -8  335.57   25.60
  -2  -5   8  317.67   24.20
   2  -5  -8  310.57   26.70
   2  -5  -8  264.87   49.40
  -2  -5   8  270.07   27.80
  -2  -5   8  306.27   39.60
   2   5  -7  305.47   22.60
   2   5  -7  316.47   22.80
   2   5  -7  309.87   23.10
  -2   5   7  324.27   25.10
   2   5  -7  367.36   33.20
   2  -5  -7  302.17   24.90
   2  -5  -7  317.07   26.50
  -2  -5   7  277.77   23.40
  -2  -5   7  332.57   23.10
  -2   5   6   23.40    8.90
   2   5  -6   37.50    6.20
  -2   5   6   21.00    7.10
   2   5  -6   40.70    6.40
   2  -5  -6   24.30    8.00
  -2  -5   6   27.00    5.70
  -2  -5   6   37.80    7.00
   2  -5  -6   23.60    7.70
  -2   5   5 3737.43  223.18
  -2   5   5 4101.99  238.48
   2   5  -5 3828.42  221.28
   2   5  -5 3453.65  225.08
  -2   5   5 3760.72  223.88
   2   5  -5 3181.78  221.98
   2   5  -5 3748.62  221.78
  -2  -5   5 3665.63  224.58
   2  -5  -5 3623.94  223.58
   2  -5  -5 3746.53  223.28
   2  -5  -5 3841.52  234.38
  -2  -5   5 3816.72  221.48
  -2   5   4  375.96   42.10
  -2   5   4  396.16   26.30
  -2   5   4  372.06   25.30
   2   5  -4  342.47   26.80
   2   5  -4  371.36   23.40
   2   5  -4  368.66   23.10
   2   5  -4  341.37   24.60
   2  -5  -4  376.96   38.60
   2  -5  -4  375.76   25.30
  -2  -5   4  316.77   25.80
   2  -5  -4  343.77   25.50
   2   5  -3  770.02   43.90
  -2   5   3  774.42   46.10
   2   5  -3  638.34   45.60
  -2   5   3  755.82   58.99
   2   5  -3  765.82   45.80
   2   5  -3  736.73   44.20
  -2   5   3  768.02   46.30
   2  -5  -3  728.23   50.59
   2  -5  -3  714.53   45.70
  -2  -5   3  673.03   43.60
   2  -5  -3  737.83   46.20
  -2  -5   3  693.73   45.60
  -2  -5   3  641.14   44.30
   2   5  -2    6.10    4.50
  -2   5   2    2.90    3.30
  -2   5   2    3.70    3.40
   2   5  -2    6.20    3.90
  -2  -5   2    3.70    4.50
  -2  -5   2   10.80    4.40
   2  -5  -2    5.60    4.10
   2  -5  -2   52.89   31.50
   2  -5  -2   13.30    8.70
  -2  -5   2   10.90    3.20
   2  -5  -1   46.40    9.70
   2   5   0  201.08   16.60
  -2   5   0  226.78   20.90
   2   5   0  208.28   14.20
  -2   5   0  198.08   15.10
   2  -5   0  264.17   21.60
  -2  -5   0  210.08   16.60
   2  -5   0  193.18   14.20
  -2  -5   0  192.48   14.10
   2   5   1  699.13   44.90
  -2   5  -1  679.73   45.30
   2   5   1  718.33   46.60
  -2   5  -1  842.02   51.59
  -2  -5  -1  724.63   46.50
  -2  -5  -1  667.93   44.80
   2   5   2   24.70    6.20
   2   5   2    9.90    4.30
   2   5   2   58.49   17.70
  -2   5  -2   24.90   10.70
  -2   5  -2   12.60    4.80
  -2  -5  -2   11.50    4.40
   2  -5   2   13.90    4.90
  -2  -5  -2   25.00    6.50
   2   5   3 1596.54   98.09
   2   5   3 1644.54   97.59
  -2   5  -3 1701.63   97.99
  -2   5  -3 1517.25  103.79
   2   5   3 1547.65  107.69
   2  -5   3 1650.83  104.59
  -2  -5  -3 1649.93   97.69
  -2  -5  -3 1503.95   98.09
  -2  -5  -3 1325.27  108.69
   2  -5   3 1676.93   97.99
  -2   5  -4    6.90   13.20
   2   5   4   25.00    6.60
  -2   5  -4   26.70    6.90
   2   5   4   58.79   24.40
   2   5   4   30.60    8.80
   2  -5   4   27.30    7.20
  -2  -5  -4   59.09   21.70
  -2  -5  -4   25.70    7.40
   2  -5   4   24.40    5.70
   2  -5   4   43.40   17.00
  -2  -5  -4   15.70    7.60
   2   5   5 1321.77   81.19
  -2   5  -5 1265.97   89.99
   2   5   5 1316.07   81.89
   2   5   5 1247.48   95.89
  -2   5  -5 1376.46   81.29
   2  -5   5 1233.78   80.89
   2  -5   5 1235.38   78.89
   2  -5   5 1248.68   89.69
  -2  -5  -5 1197.18   91.99
  -2  -5  -5 1381.06   81.59
  -2  -5  -5 1240.28   81.19
   2   5   6   60.89   11.50
   2   5   6   90.49   37.00
   2   5   6   41.10   13.20
  -2   5  -6   69.09   24.80
  -2   5  -6   83.99   12.70
   2  -5   6   94.89   27.80
  -2  -5  -6   61.79   29.10
  -2  -5  -6   61.89   12.10
   2  -5   6   75.29   13.00
  -2  -5  -6   73.79   13.20
   2  -5   6   61.99   10.50
  -2   5  -7  640.04   45.70
   2   5   7  643.34   48.00
   2   5   7  626.74   45.50
  -2   5  -7  756.72   61.69
  -2  -5  -7  648.24   46.30
   2  -5   7  630.44   45.60
  -2  -5  -7  574.54   45.40
   2  -5   7  595.14   43.90
  -2  -5  -7  805.22   65.99
   2   5   8  117.29   47.10
   2   5   8  -20.80   13.60
  -2   5  -8    7.70   10.90
   2   5   8   17.30   10.30
  -2   5  -8   -4.80   25.30
  -2  -5  -8    0.60   10.90
   2  -5   8  -39.00   37.30
  -2  -5  -8   -5.40   11.10
   2  -5   8   17.20   11.80
  -2  -5  -8  -11.30   31.00
   2  -5   8   17.20   11.90
  -2   5  -9   21.00   29.70
  -2   5  -9   27.70   14.20
   2   5   9   80.29   60.79
   2   5   9    9.70   12.70
   2   5   9   21.30   18.30
   2  -5   9   26.10   16.80
  -2  -5  -9   33.30   41.10
  -2  -5  -9   44.00   14.50
   2  -5   9   17.20   12.30
  -2  -5  -9   40.80   15.40
   2  -5   9   88.49   46.30
   2   5  10   13.80   14.90
  -2   5 -10   34.50   17.50
   2   5  10    0.70   22.20
   2   5  10   18.70   72.49
  -2   5 -10  -33.40   32.00
  -2  -5 -10   -7.40   15.20
   2  -5  10   18.00   14.50
   2  -5  10   -0.30   57.19
   2  -5  10    1.40   17.00
  -2  -5 -10   37.50   17.70
  -2  -5 -10   24.00   48.40
   2   5  11   94.59   96.99
   2   5  11   64.59   30.40
  -2   5 -11   43.50   19.90
   2   5  11   50.39   19.10
  -2   5 -11   33.30   43.50
  -2  -5 -11   36.30   53.19
  -2  -5 -11   28.60   22.90
   2  -5  11   37.90   19.20
   2  -5  11   63.39   23.60
  -2  -5 -11   17.30   17.20
   2   5  12   66.69   21.70
  -2   5 -12  -27.20   25.00
  -2   5 -12  119.19   56.69
   2  -5  12   53.29   29.20
  -2  -5 -12  -30.80   51.99
  -2  -5 -12   19.60   20.80
   2  -5  12   51.09   21.90
   2   5  13   54.69   26.00
  -2   5 -13   80.09   56.99
  -2   5 -13   18.40   32.30
   2  -5  13   26.50   26.80
   2  -5  13  -72.59   35.70
  -2  -5 -13  -46.40   65.19
  -2  -5 -13   34.60   24.80
   2   5  14   32.00   30.50
  -2   5 -14   -4.00   63.39
  -2  -5 -14    1.60   82.09
   2  -5  14   -1.50   30.70
  -2  -5 -14   22.80   30.80
  -2   6  15   27.60   50.79
   2   6 -15   48.20   53.49
   2  -6 -15  112.99   96.49
  -2  -6  15   21.30   45.50
   2  -6 -15   35.60   33.30
  -2  -6  15  -16.80   25.40
   2   6 -14  -81.99   41.50
   2   6 -14  -23.70   24.30
  -2   6  14    1.90   21.90
  -2  -6  14   -6.20   20.80
   2  -6 -14  -43.50   23.30
  -2  -6  14   13.60   29.10
   2   6 -13    7.30   38.70
  -2   6  13    6.30   18.10
   2   6 -13   -4.20   18.30
   2  -6 -13  -47.00   70.39
   2  -6 -13   18.50   23.50
  -2  -6  13  -11.50   22.10
  -2  -6  13    7.00   17.70
  -2   6  12 -177.58   93.59
   2   6 -12   17.70   14.70
  -2   6  12   21.90   24.80
  -2   6  12   -1.60   13.70
   2   6 -12   -9.80   31.30
  -2  -6  12  -21.10   12.50
  -2  -6  12  -56.79   58.59
   2  -6 -12    0.00   18.70
   2  -6 -12  -26.20   58.29
   2  -6 -12   -2.80   17.80
  -2  -6  12   22.80   18.30
   2   6 -11  254.77   45.50
   2   6 -11  250.47   19.60
   2   6 -11  249.68   25.60
   2   6 -11  237.68   25.20
  -2   6  11  261.07   34.70
  -2   6  11  250.67   27.30
  -2   6  11  166.78   82.29
  -2  -6  11  253.17   26.10
   2  -6 -11  244.78   29.40
  -2  -6  11  254.97   29.60
  -2  -6  11  324.37   59.39
   2  -6 -11  232.58   29.90
   2  -6 -11  239.78   65.09
   2   6 -10    6.20    8.90
  -2   6  10    9.40   10.50
  -2   6  10   58.29   65.09
   2   6 -10   -6.40    7.30
  -2   6  10  -18.90   15.90
   2   6 -10  -18.00    8.10
   2   6 -10    4.40   22.70
  -2  -6  10   37.30   37.10
   2  -6 -10    6.20   13.30
  -2  -6  10   -1.20   11.50
   2  -6 -10   18.70   12.90
  -2  -6  10    6.70    9.80
   2  -6 -10  -52.09   36.40
   2   6  -9  653.03   52.99
   2   6  -9  532.95   37.00
  -2   6   9  510.05   39.10
   2   6  -9  500.55   34.80
  -2   6   9  557.54   43.20
   2   6  -9  559.34   37.50
  -2  -6   9  526.45   37.70
   2  -6  -9  475.85   39.50
   2  -6  -9  496.95   40.30
  -2  -6   9  487.35   37.80
   2   6  -8  139.59   14.00
   2   6  -8  131.79   25.70
  -2   6   8  155.48   56.99
  -2   6   8  133.69   19.80
   2   6  -8  118.19   13.30
   2   6  -8  119.09   14.10
  -2   6   8  154.58   16.70
  -2  -6   8  134.99   15.20
  -2  -6   8  153.58   16.60
   2  -6  -8  134.69   16.80
   2  -6  -8  148.09   42.90
   2  -6  -8  142.09   18.40
  -2  -6   8  134.99   31.70
   2   6  -7 1036.40   63.59
  -2   6   7 1212.18   94.29
   2   6  -7  998.10   62.89
  -2   6   7  953.20   65.39
   2   6  -7  988.00   63.19
   2   6  -7  980.20   71.49
  -2   6   7  997.50   67.19
   2  -6  -7 1114.59   83.39
  -2  -6   7 1049.79   77.39
  -2  -6   7  987.00   63.49
   2  -6  -7  999.40   66.79
  -2  -6   7  974.60   63.49
   2  -6  -7  962.00   65.59
  -2   6   6   33.40   10.30
  -2   6   6   20.10    7.40
   2   6  -6   25.40    6.30
   2   6  -6   30.00    6.70
  -2   6   6   28.90   34.80
   2   6  -6   25.40   13.30
   2   6  -6   26.10    5.60
  -2  -6   6   23.60    5.60
   2  -6  -6   24.70    8.90
  -2  -6   6   17.70    5.60
  -2  -6   6   35.80   16.00
   2  -6  -6   24.40    8.10
   2  -6  -6   10.80   24.50
   2   6  -4  494.75   32.00
  -2   6   4  533.55   35.20
   2   6  -4  518.05   36.10
   2   6  -4  501.15   33.70
   2   6  -4  518.25   32.20
  -2   6   4  495.35   34.20
   2  -6  -4  487.35   34.20
  -2  -6   4  485.95   34.20
   2  -6  -4  493.85   34.80
  -2  -6   4  568.64   34.90
   2  -6  -3  613.54   45.70
  -2   6   2  357.76   24.00
  -2   6   2  327.57   23.90
   2   6  -2  314.97   22.50
   2   6  -2  354.36   22.00
  -2   6   2  352.16   29.40
   2   6  -2  336.67   24.60
  -2   6   2  318.57   23.90
   2   6  -2  340.47   24.40
  -2  -6   2  366.46   23.80
  -2  -6   2  407.66   25.30
  -2  -6   2  343.27   24.60
   2  -6  -2  350.46   29.50
   2  -6  -2  367.86   24.10
  -2   6   1 1892.81  110.09
   2   6  -1 1861.11  108.59
  -2   6   1 1930.81  110.29
   2   6  -1 1736.63  113.89
  -2   6   1 1761.22  114.39
   2   6  -1 1841.92  110.79
  -2   6   1 1944.01  109.59
  -2   6   1 1746.13  121.29
  -2  -6   1 1816.42  110.69
   2  -6  -1 1874.01  109.49
   2  -6  -1 1795.92  114.29
  -2  -6   1 1607.64  110.99
   2  -6  -1 1684.03  120.29
  -2  -6   1 1826.62  110.49
   2   6   0  159.38   22.70
  -2   6   0  193.58   12.70
  -2   6   0  199.18   14.10
   2   6   0  186.88   12.90
  -2   6   0  161.48   19.50
   2   6   0  168.58   15.70
   2  -6   0  182.18   14.10
  -2  -6   0  159.38   15.30
  -2  -6   0  145.69   19.00
   2  -6   0  188.68   12.80
  -2  -6   0  186.88   13.00
   2  -6   0  179.48   29.70
  -2  -6   0  182.18   16.50
   2  -6   0  151.08   19.90
   2   6   1  746.83   44.80
  -2   6  -1  637.34   44.20
   2   6   1  692.83   44.00
  -2   6  -1  803.52   51.19
  -2  -6  -1  707.03   45.80
   2  -6   1  640.34   44.50
  -2  -6  -1  690.83   43.90
   2  -6   1  676.03   42.70
   2   6   2   42.50   20.10
  -2   6  -2   16.90   12.90
   2   6   2    9.80    4.20
   2   6   2    2.80    5.60
  -2   6  -2    9.10    4.80
   2  -6   2   15.90    5.20
  -2  -6  -2   25.00   14.20
  -2  -6  -2   11.10    4.60
  -2  -6  -2    1.00    6.40
   2  -6   2   22.80   12.70
   2   6   3  613.94   40.50
   2   6   3  713.03   41.90
  -2   6  -3  582.44   40.50
  -2  -6  -3  562.94   40.30
   2  -6   3  606.14   40.70
   2   6   4  148.29   13.80
  -2   6  -4  135.59   13.80
   2   6   4  126.59   32.90
   2   6   4  147.49   16.20
  -2   6  -4  126.99   23.30
  -2  -6  -4  149.09   32.90
   2  -6   4  115.99   23.00
  -2  -6  -4  113.39   13.40
   2  -6   4  137.89   11.30
  -2  -6  -4  122.99   15.60
   2  -6   4  156.88   14.10
  -2   6  -5   43.60   16.70
  -2  -6  -5   19.30    9.00
  -2  -6  -5    8.10   10.30
   2   6   6   58.29   13.50
   2   6   6   35.50    9.50
   2   6   6   65.89   37.90
  -2   6  -6   34.20    9.70
  -2   6  -6   40.60   20.80
  -2  -6  -6   65.69   30.00
  -2  -6  -6   18.00   11.40
  -2  -6  -6   46.30   11.10
   2  -6   6   19.30    7.90
   2  -6   6   42.60   24.70
   2  -6   6   35.90   10.30
   2   6   7  318.07   27.40
  -2   6  -7  383.16   44.90
   2   6   7  428.86   63.19
  -2   6  -7  305.07   27.80
   2   6   7  322.77   30.10
  -2  -6  -7  279.07   28.20
  -2  -6  -7  386.36   52.09
  -2  -6  -7  333.47   28.70
   2  -6   7  326.97   27.90
   2  -6   7  294.67   25.50
   2  -6   7  333.67   48.90
   2   6   8  -43.40   51.49
  -2   6  -8   17.40   25.80
  -2   6  -8   11.80   11.30
   2   6   8   -5.80    9.70
   2   6   8   10.10   15.00
   2  -6   8  -21.90   36.80
  -2  -6  -8   44.10   34.60
   2  -6   8   -5.90    9.70
  -2  -6  -8   28.60   12.70
   2  -6   8    0.20   10.20
  -2  -6  -8    2.20   11.50
   2   6   9  283.47   29.00
   2   6   9  274.07   36.20
  -2   6  -9  266.17   28.10
   2   6   9  331.17   76.59
  -2   6  -9  278.67   50.29
   2  -6   9  240.48   28.70
  -2  -6  -9  281.07   29.30
  -2  -6  -9  342.07   59.89
  -2  -6  -9  227.48   28.90
   2  -6   9  280.67   28.40
   2  -6   9  354.16   61.89
  -2   6 -10  -41.40   14.70
  -2   6 -10    5.70   33.60
   2   6  10  -10.50   22.90
   2   6  10  -16.60   13.80
  -2  -6 -10  -31.30   48.70
   2  -6  10  -29.30   59.89
   2  -6  10  -14.80   16.90
  -2  -6 -10  -10.30   15.80
  -2  -6 -10  -19.10   17.20
   2  -6  10    8.50   15.20
   2   6  11   74.69   21.70
  -2   6 -11  141.79   46.80
   2   6  11   59.89  101.89
  -2   6 -11   68.29   22.60
  -2  -6 -11  103.39   23.10
   2  -6  11   87.29   24.80
  -2  -6 -11   65.79   60.19
  -2  -6 -11  100.09   24.90
   2  -6  11  109.89   22.70
   2   6  12   -7.30   20.10
  -2   6 -12    1.60   26.70
  -2   6 -12   45.20   49.70
  -2  -6 -12   19.90   22.80
   2  -6  12   -6.80   21.20
  -2  -6 -12    1.50   62.69
   2  -6  12   -5.20   28.10
  -2   6 -13   36.80   55.69
   2   6  13   -0.80   22.90
  -2   6 -13   50.59   32.10
   2  -6  13   -9.90   36.30
   2  -6  13  -20.60   24.30
  -2  -6 -13  -67.79   65.19
  -2  -6 -13   38.30   27.90
  -2   7  15   47.00   29.00
   2   7 -15   34.30   55.69
  -2  -7  15   50.49   27.10
   2  -7 -15   84.59  105.49
   2  -7 -15   30.10   34.70
   2   7 -14  -17.80   42.30
   2   7 -14   -9.70   23.30
  -2   7  14   18.10   23.20
  -2  -7  14    3.30   20.50
  -2  -7  14  -29.80   29.30
   2   7 -13  109.29   42.90
  -2   7  13  143.49   26.00
   2   7 -13  108.89   26.20
   2  -7 -13   87.29   26.70
  -2  -7  13  144.39   22.40
   2  -7 -13  113.99   79.89
  -2  -7  13  109.79   26.60
   2  -7 -13   89.29   26.70
  -2   7  12   60.09   44.80
  -2   7  12  -90.59  101.89
  -2   7  12   38.20   17.50
   2   7 -12   44.90   33.60
   2   7 -12   49.90   17.10
   2  -7 -12   76.79   22.30
   2  -7 -12  -14.00   60.59
  -2  -7  12   64.29   16.80
   2  -7 -12   57.49   22.90
  -2  -7  12   75.59   73.59
  -2  -7  12   76.99   20.60
   2   7 -11  122.89   33.70
  -2   7  11  117.59   20.30
   2   7 -11  136.29   18.80
  -2   7  11  192.58   87.99
  -2   7  11  137.19   28.30
   2  -7 -11  114.29   22.40
  -2  -7  11  257.37   54.99
  -2  -7  11  139.39   22.10
   2  -7 -11  238.88   63.39
   2  -7 -11  134.19   30.70
  -2  -7  11  128.59   18.90
  -2   7  10  -87.49   65.09
  -2   7  10   -8.70   16.40
   2   7 -10    3.00    6.60
   2   7 -10   -1.20   21.70
   2   7 -10    4.90    9.90
  -2   7  10   13.20   11.00
   2   7 -10   17.30    9.40
  -2  -7  10   10.50   10.00
  -2  -7  10   25.90   35.70
   2  -7 -10  -24.80   12.20
  -2  -7  10    1.60   11.00
   2  -7 -10  -23.50   44.90
   2  -7 -10   10.20   13.70
  -2   7   9   13.60    9.60
   2   7  -9   39.10   21.00
  -2   7   9    7.10   15.00
  -2   7   9  167.68   66.49
  -2  -7   9    5.10    9.30
  -2  -7   9   36.70   31.10
   2  -7  -9    6.70   10.80
   2  -7  -9   11.40   11.70
   2  -7  -9   69.79   42.10
  -2   7   8   33.90   13.60
   2   7  -8   52.49    8.60
   2   7  -8   47.10    9.40
   2   7  -8   33.10   19.60
   2   7  -8   43.50    8.50
  -2   7   8  119.39   57.19
  -2   7   8   40.80   10.70
   2  -7  -8   15.00   12.10
   2  -7  -8   68.59   34.90
  -2  -7   8   54.89   26.20
  -2  -7   8   47.10    9.50
   2  -7  -8   33.50   11.00
  -2  -7   8   28.00    9.20
   2   7  -7  362.36   35.70
   2   7  -6  104.19   11.50
   2   7  -6  119.49   10.60
  -2   7   6   86.09   12.40
   2   7  -6  107.89   19.10
  -2   7   6  142.19   45.20
  -2   7   6  103.19   15.80
  -2  -7   6   93.79   10.10
   2  -7  -6  125.69   34.60
  -2  -7   6   95.89   10.20
   2  -7  -6   95.89   13.70
  -2  -7   6  142.09   21.60
   2  -7  -6   98.29   13.60
   2   7  -5  540.45   34.70
   2   7  -5  556.54   35.90
  -2   7   5  544.05   38.30
   2   7  -5  514.65   33.90
   2   7  -5  607.24   40.90
  -2   7   5  506.25   36.80
   2  -7  -5  526.65   37.20
   2  -7  -5  531.95   37.40
  -2   7   4  120.99   12.60
   2   7  -4  137.59   12.80
  -2   7   4  133.49   14.10
   2   7  -4  134.39   10.30
   2   7  -4   92.29   15.20
  -2   7   4  208.28   44.40
   2   7  -4  131.79    9.70
   2  -7  -4  131.39   13.70
   2  -7  -4  150.38   33.40
   2  -7  -4  130.69   12.70
   2  -7  -4  152.38   23.40
  -2  -7   4   99.09   13.80
  -2  -7   4  127.59   13.20
  -2  -7   4  126.79   21.20
  -2   7   3 1394.96   80.19
  -2   7   3 1332.17   79.99
   2   7  -3 1191.78   80.09
  -2   7   3 1225.48   95.09
   2   7  -3 1367.56   77.69
   2   7  -3 1381.36   79.89
  -2  -7   3 1330.17   79.79
   2  -7  -3 1320.57   79.89
   2  -7  -3 1235.18  100.19
  -2  -7   3 1107.29   80.49
  -2  -7   3 1196.48   78.89
   2  -7  -3 1256.77   85.49
   2  -7  -3 1321.87   79.89
  -2   7   2  240.68   40.10
   2   7  -2  158.88   11.20
  -2   7   2  172.28   13.50
   2   7  -2  175.58   22.90
  -2   7   2  170.68   13.80
  -2   7   2  147.29   19.30
   2   7  -2  132.29   14.50
  -2   7   2  161.58   13.50
   2   7  -2  151.48   14.40
   2   7  -2  160.78   11.30
   2  -7  -2  156.98   13.30
  -2  -7   2  146.79   14.20
  -2  -7   2  151.48   14.40
   2  -7  -2  201.18   35.60
   2  -7  -2  149.69   19.70
  -2  -7   2  142.69   17.10
  -2   7   1  427.26   34.00
  -2  -7   1  393.66   29.20
   2   7   0   30.30    5.10
  -2   7   0   32.00    6.10
  -2   7   0   31.00    4.90
  -2   7   0   60.79   14.10
   2   7   0   33.60    8.20
  -2  -7   0   48.50   10.00
  -2  -7   0   30.40    7.90
  -2  -7   0   27.60    5.00
   2  -7   0   63.99   14.20
   2  -7   0   25.60    4.70
   2  -7   0   33.00    6.20
  -2   7  -1  193.18   15.70
   2   7   1  236.18   16.90
   2   7   1  184.88   15.40
   2  -7   1  200.38   16.00
  -2  -7  -1  245.58   18.70
   2  -7   1  199.48   13.90
  -2  -7  -1  189.88   15.50
  -2   7  -2  125.19   22.50
   2   7   2  116.19   27.70
   2   7   2  102.09   12.40
   2   7   2   97.39   10.40
  -2   7  -2   89.59   10.70
   2  -7   2  112.19    8.20
  -2  -7  -2  110.49   10.80
   2  -7   2  108.79   11.30
  -2  -7  -2  101.09   13.80
   2  -7   2  121.59   20.60
  -2  -7  -2  120.59   21.70
  -2   7  -3  632.24   40.50
   2   7   3  593.44   40.90
   2   7   3  614.24   40.10
   2   7   3  535.55   54.99
  -2   7  -3  549.95   47.70
   2  -7   3  588.84   49.00
   2  -7   3  696.53   40.90
  -2  -7  -3  680.43   40.80
  -2  -7  -3  521.05   50.09
  -2  -7  -3  561.04   41.70
  -2   7  -4    5.10   14.50
   2   7   4    7.80    6.50
   2   7   4   23.50    8.40
  -2   7  -4   13.80    7.10
   2   7   4   17.30   29.00
  -2  -7  -4    9.00    9.30
  -2  -7  -4   16.60    7.10
   2  -7   4   11.00    4.20
   2  -7   4   23.50   18.10
   2  -7   4   21.30    7.40
   2   7   5  223.78   23.60
  -2   7  -5  226.48   20.80
  -2   7  -5  268.17   33.00
   2   7   5  222.98   20.70
   2  -7   5  317.27   37.20
  -2  -7  -5  253.37   23.50
  -2  -7  -5  251.17   21.60
   2  -7   5  244.38   21.00
  -2  -7  -5  340.07   41.10
   2  -7   5  212.48   17.80
   2   7   6  252.37   22.70
  -2   7  -6  260.07   22.70
   2   7   6  264.57   25.70
  -2   7  -6  230.08   36.30
   2   7   6  240.78   51.79
  -2  -7  -6  258.87   23.60
  -2  -7  -6  231.98   24.70
   2  -7   6  275.57   20.50
  -2  -7  -6  293.97   47.70
   2  -7   6  276.27   23.40
   2  -7   6  236.98   41.00
   2   7   7  114.49   17.00
  -2   7  -7  108.39   16.70
   2   7   7  103.39   19.90
  -2  -7  -7  158.38   21.10
   2  -7   7  120.79   15.40
  -2  -7  -7  111.89   17.30
   2  -7   7  114.29   16.80
   2   7   8  -21.20   16.00
  -2   7  -8  -11.30   24.70
   2   7   8    0.10   10.30
  -2   7  -8   -6.30   10.60
   2   7   8   41.70   55.79
   2  -7   8    5.00   10.80
  -2  -7  -8   -9.70   13.20
   2  -7   8  -21.30   38.50
  -2  -7  -8   39.80   39.40
   2  -7   8   10.90   10.30
  -2  -7  -8  -27.20   11.30
   2   7   9   13.00   11.80
   2   7   9  -76.59   67.89
  -2   7  -9   -1.80   13.40
  -2   7  -9   16.00   30.80
   2   7   9   17.80   19.60
  -2  -7  -9   15.50   43.20
  -2  -7  -9   15.10   15.40
   2  -7   9    8.30   12.90
   2  -7   9  -33.60   48.90
  -2  -7  -9   10.10   14.40
   2  -7   9    9.90   12.10
   2   7  10   -4.30   24.40
   2   7  10    1.00   14.30
   2   7  10  -13.70   87.89
  -2   7 -10   20.30   33.20
  -2   7 -10   -5.10   15.70
  -2  -7 -10  -79.39   48.00
  -2  -7 -10  -23.60   18.20
   2  -7  10  -13.30   13.70
   2  -7  10   10.30   16.80
   2  -7  10  -61.89   58.29
  -2  -7 -10    8.70   17.10
  -2   7 -11   19.50   20.30
   2   7  11   24.60   17.90
  -2   7 -11   -0.10   37.90
   2   7  11  133.99  112.39
   2  -7  11   18.50   17.90
  -2  -7 -11  -32.00   64.39
  -2  -7 -11   24.90   21.00
   2  -7  11    0.00   21.40
  -2   7 -12    2.80   25.10
  -2   7 -12  -35.80   45.80
   2   7  12  -21.70   33.00
   2  -7  12   -1.60   27.60
   2  -7  12  -44.80   19.60
  -2  -7 -12   -2.90   24.30
  -2  -7 -12   51.39   73.29
  -2   7 -13   77.19   36.30
   2   7  13   40.40   27.00
  -2   7 -13   52.69   53.89
  -2  -7 -13   47.90   30.20
   2  -7  13  -17.80   25.80
  -2  -7 -13  118.09   81.99
   2  -7  13   16.70   41.70
  -2   8  15    5.20   28.60
   2   8 -15   29.60   54.49
   2  -8 -15  -49.60  107.09
  -2  -8  15   30.40   29.20
   2   8 -14   -1.30   23.50
  -2   8  14    1.10   26.10
   2   8 -14   25.80   46.00
  -2  -8  14    9.70   21.30
  -2  -8  14   41.30   32.40
   2  -8 -14   41.30   31.20
   2  -8 -14  -18.50  145.79
  -2   8  13   13.40   18.10
   2   8 -13  -41.90   35.80
   2   8 -13   52.09   21.00
   2  -8 -13    6.10   22.60
   2  -8 -13  -13.50   79.89
  -2  -8  13    6.60   24.20
  -2  -8  13  -23.90   16.80
  -2   8  12   32.20   17.40
  -2   8  12  161.28  114.59
   2   8 -12   32.90   15.40
   2   8 -12   12.40   33.30
   2  -8 -12   20.50   20.50
   2  -8 -12   12.00   20.70
   2  -8 -12  -24.70   65.29
  -2  -8  12   30.70   15.80
  -2  -8  12   50.59   19.30
   2   8 -11   53.49   13.80
  -2   8  11   20.70   25.40
   2   8 -11   24.30   28.30
  -2   8  11   13.30   14.60
  -2   8  11   82.59   96.79
   2  -8 -11   37.00   18.40
   2  -8 -11  130.39   59.79
   2  -8 -11    4.00   17.00
  -2  -8  11   36.40   15.10
  -2  -8  11   50.89   49.30
  -2  -8  11   48.90   12.80
  -2   8  10  360.86   88.29
   2   8 -10  199.78   21.20
  -2   8  10  227.18   30.50
  -2   8  10  224.88   24.00
   2   8 -10  209.68   38.40
  -2  -8  10  204.78   22.40
  -2  -8  10  177.28   20.50
   2  -8 -10  186.88   26.50
   2  -8 -10  175.38   25.10
   2  -8 -10  232.18   63.39
  -2  -8  10  178.98   46.60
   2   8  -9  310.87   39.80
   2   8  -9  300.87   24.70
   2   8  -9  299.37   21.90
  -2   8   9  281.27   27.10
   2   8  -9  298.37   23.40
  -2   8   9  277.07   32.50
  -2  -8   9  301.47   25.10
   2  -8  -9  302.47   30.00
  -2  -8   9  265.07   24.50
   2  -8  -9  334.87   29.10
  -2  -8   9  338.27   46.30
   2   8  -8  365.26   26.50
  -2   8   8  372.16   33.10
  -2   8   8  447.36   31.70
   2   8  -8  378.26   27.90
   2   8  -8  323.87   37.80
  -2   8   8  495.25   83.39
   2   8  -8  362.96   26.40
  -2  -8   8  386.66   27.60
  -2  -8   8  365.56   43.60
  -2  -8   8  377.96   27.30
   2  -8  -8  397.36   31.80
   2  -8  -8  326.97   54.99
   2  -8  -8  364.36   32.70
  -2   8   7  192.48   23.10
  -2   8   7  181.78   19.40
  -2   8   7  249.18   59.99
   2   8  -7  191.78   16.70
   2   8  -7  196.78   16.80
   2   8  -7  195.18   27.30
  -2  -8   7  208.38   16.40
  -2  -8   7  159.38   30.30
   2  -8  -7  209.58   20.50
  -2  -8   7  199.18   15.90
   2  -8  -7  211.48   46.00
   2  -8  -7  169.68   20.00
  -2   8   6    0.80   10.20
   2   8  -6   11.80   11.80
  -2   8   6    2.90    6.70
  -2   8   6  -20.20   43.90
   2   8  -6   10.40    5.00
   2   8  -6   13.50    6.40
   2  -8  -6    8.40   28.30
   2  -8  -6   23.60   10.10
  -2  -8   6    8.90    4.60
  -2  -8   6   17.90   14.90
   2  -8  -6   10.30   10.10
  -2   8   5   80.89   11.70
   2   8  -5   89.09    7.80
   2   8  -5   69.59    8.90
   2   8  -5   78.79   16.40
  -2   8   5  191.98   43.80
  -2   8   5   93.39   14.20
   2   8  -5   98.19   11.80
  -2  -8   5  120.69   25.30
   2  -8  -5   79.09   12.60
   2  -8  -5  152.98   38.20
   2  -8  -5   85.69   12.50
  -2  -8   5   77.39   12.40
  -2  -8   5   97.69   16.50
  -2   8   4   18.50    6.40
   2   8  -4   22.90    7.10
   2   8  -4   53.89   12.00
  -2   8   4   17.90    8.10
   2  -8  -4   39.80   14.70
   2  -8  -4   17.80    6.50
  -2  -8   4   34.20    8.20
   2  -8  -4   24.90    7.70
   2   8  -3  184.18   19.00
   2  -8  -3  217.38   26.20
  -2   8   2  904.91   56.69
   2   8  -2  925.81   57.39
  -2   8   2  945.81   56.29
   2   8  -2  971.70   54.69
  -2   8   2  850.01   73.59
   2   8  -2  796.12   62.99
  -2   8   2  882.51   62.49
   2   8  -2  974.70   54.79
   2   8  -2  845.02   57.79
  -2   8   2  956.80   56.79
   2  -8  -2  916.61   56.19
  -2  -8   2  781.32   58.69
   2  -8  -2  832.72   62.29
  -2  -8   2  887.41   57.19
  -2  -8   2  870.01   57.29
   2  -8  -2  793.92   70.59
   2   8  -1  557.84   44.90
  -2   8   1  616.94   54.69
   2   8  -1  519.25   33.90
  -2   8   1  537.45   34.60
  -2   8   1  520.85   35.30
  -2   8   1  547.55   35.70
  -2   8   1  492.65   41.20
   2   8  -1  547.75   36.80
  -2  -8   1  542.85   39.90
   2  -8  -1  496.85   41.80
   2  -8  -1  517.65   34.60
   2  -8  -1  560.54   52.59
  -2  -8   1  528.55   37.50
  -2  -8   1  519.15   36.60
  -2   8   0  463.95   28.40
   2   8   0  416.76   41.30
  -2   8   0  488.35   30.20
  -2   8   0  406.86   36.00
   2   8   0  454.85   29.50
   2   8   0  416.26   28.80
  -2  -8   0  444.66   28.90
   2  -8   0  507.75   30.30
   2  -8   0  412.46   37.00
  -2  -8   0  424.66   31.60
   2  -8   0  381.36   46.10
  -2  -8   0  411.56   33.20
   2   8   1  748.73   59.99
  -2   8  -1  681.73   52.39
   2   8   1  731.13   46.00
   2   8   1  663.73   45.00
  -2   8  -1  682.63   45.60
  -2  -8  -1  731.33   45.40
   2  -8   1  690.43   43.40
   2  -8   1  852.81   66.09
   2  -8   1  692.13   52.59
  -2  -8  -1  691.13   47.60
   2  -8   1  700.63   45.80
  -2   8  -2  977.20   73.89
   2   8   2 1052.99   66.89
  -2   8  -2 1154.18   67.39
   2   8   2 1088.19   67.79
   2   8   2 1027.90   81.59
  -2  -8  -2 1032.30   68.89
   2  -8   2 1170.48   67.69
  -2  -8  -2  949.31   74.99
   2  -8   2 1053.79   63.99
  -2  -8  -2 1129.59   67.19
   2  -8   2 1046.40   74.69
  -2   8  -3  105.49   21.00
   2   8   3   46.70   10.00
   2  -8   3   54.79    9.50
  -2  -8  -3   42.50   10.80
   2  -8   3   55.79    5.60
   2   8   4  172.68   19.40
  -2   8  -4  172.98   27.90
   2   8   4  257.97   46.80
   2   8   4  189.48   16.70
  -2   8  -4  177.28   17.20
   2  -8   4  169.58   12.70
  -2  -8  -4  142.99   19.60
   2  -8   4  179.48   16.60
   2  -8   4  181.38   13.10
   2   8   5   74.69   15.10
  -2   8  -5   44.70   10.90
   2   8   5   50.09   11.30
   2  -8   5   44.70   10.60
  -2  -8  -5   86.99   15.50
   2  -8   5  147.09   28.30
  -2  -8  -5   54.39   11.70
   2  -8   5   87.49    8.90
   2   8   6   39.00   13.10
   2   8   6  -25.70   42.50
   2   8   6   16.50    9.40
  -2   8  -6   25.00   22.40
  -2   8  -6   23.30   10.40
  -2  -8  -6    8.00    9.80
  -2  -8  -6   34.80   30.30
   2  -8   6   29.20    7.10
   2  -8   6   28.90   26.90
  -2  -8  -6   26.20   12.70
   2  -8   6   12.30    9.90
  -2   8  -7  171.68   21.20
   2   8   7  151.98   20.00
  -2   8  -7  177.98   34.40
   2   8   7  168.48   24.60
   2  -8   7  174.78   17.90
  -2  -8  -7  182.08   24.50
  -2  -8  -7  155.08   21.70
   2  -8   7  203.88   40.20
   2  -8   7  199.28   20.20
  -2  -8  -7  249.08   51.59
   2   8   8  108.79   22.80
   2   8   8  150.88   20.40
  -2   8  -8  125.29   34.50
   2   8   8  162.58   69.39
  -2   8  -8  141.39   20.50
   2  -8   8  130.29   18.90
  -2  -8  -8  138.59   21.80
   2  -8   8  165.28   46.70
   2  -8   8  134.39   18.70
  -2  -8  -8  115.69   45.50
  -2  -8  -8  160.78   23.80
   2   8   9  230.68   87.49
  -2   8  -9   73.49   32.00
   2   8   9   61.49   15.90
   2   8   9   81.59   24.80
  -2   8  -9   44.40   17.00
   2  -8   9   54.89   16.10
  -2  -8  -9  113.79   52.39
  -2  -8  -9   86.69   20.00
   2  -8   9  108.69   54.99
  -2  -8  -9   62.99   18.30
   2  -8   9   74.89   15.90
  -2   8 -10   38.30   37.20
   2   8  10   27.40   98.19
   2   8  10   66.49   29.50
  -2   8 -10   67.69   20.00
   2   8  10   35.30   18.50
   2  -8  10   76.99   19.90
  -2  -8 -10   67.99   21.50
   2  -8  10  142.69   62.79
  -2  -8 -10   46.70   21.80
   2  -8  10   41.20   17.20
  -2  -8 -10   12.90   54.09
  -2   8 -11   77.79   23.90
   2   8  11   52.49   20.50
   2   8  11  -48.60  119.99
   2  -8  11   28.90   22.30
   2  -8  11    8.10   18.30
  -2  -8 -11   87.19   66.09
  -2  -8 -11   70.89   24.00
   2   8  12   13.10   23.20
  -2   8 -12  -50.79   45.50
  -2   8 -12  -20.90   27.30
   2  -8  12   -4.70   21.90
   2  -8  12   44.90   28.20
  -2  -8 -12  -34.10   25.50
  -2  -8 -12   10.90   72.39
  -2   8 -13   27.70   32.80
  -2   8 -13   -5.40   58.19
   2   8  13    0.80   27.20
  -2  -8 -13    4.10   31.70
   2  -8  13   29.50   28.10
  -2  -8 -13   97.89   86.69
   2   9 -14   73.89   47.40
   2   9 -14   69.29   30.00
  -2  -9  14   67.69   23.90
   2  -9 -14   79.09  121.79
  -2  -9  14   14.20   42.00
   2  -9 -14   81.79   39.90
   2   9 -13    3.00   38.80
   2   9 -13  -16.30   19.40
  -2   9  13    3.90   19.10
   2  -9 -13  -40.50   82.59
   2  -9 -13  -49.60   21.50
  -2  -9  13   35.70   18.90
  -2  -9  13    5.40   23.20
   2   9 -12   31.70   17.50
  -2   9  12   61.89   19.10
  -2   9  12  126.49  128.69
  -2  -9  12  111.29   21.40
   2  -9 -12   86.79   26.20
  -2  -9  12  104.19   19.00
   2  -9 -12   74.39   72.59
  -2   9  11   88.59   26.30
  -2   9  11  119.19  102.19
   2   9 -11   62.39   29.90
   2   9 -11   53.99   14.60
  -2   9  11   26.90   15.50
  -2  -9  11   54.59   13.90
  -2  -9  11   57.29   15.10
   2  -9 -11   53.99   20.50
   2  -9 -11   31.80   19.80
   2  -9 -11   79.99   65.19
  -2  -9  11  -24.80   48.80
   2   9 -10   27.60   23.80
  -2   9  10   23.60   12.90
  -2   9  10   88.59   85.49
  -2   9  10   26.80   20.40
   2   9 -10   12.20   10.60
  -2  -9  10   36.90   11.40
  -2  -9  10   45.90   41.50
   2  -9 -10  -72.79   51.99
   2  -9 -10   -1.00   15.40
   2  -9 -10  -13.80   13.60
   2   9  -9   15.70    8.60
  -2   9   9 -102.69   68.59
  -2   9   9  -13.30   14.80
  -2   9   9   -3.20   10.30
   2   9  -9   -7.50   19.30
   2  -9  -9  -13.00   12.60
  -2  -9   9   -9.80   30.30
   2  -9  -9  -25.40   44.80
   2  -9  -9    9.50   13.00
  -2  -9   9    3.20    7.90
  -2   9   8  241.28   75.09
   2   9  -8  126.19   13.00
   2   9  -8  133.39   26.80
  -2   9   8  179.18   23.50
   2   9  -8  122.29   14.40
  -2   9   8  143.99   18.20
   2   9  -8  133.29   15.10
  -2  -9   8  118.29   14.50
  -2  -9   8  147.09   32.50
   2  -9  -8  156.48   20.80
   2  -9  -8  155.38   21.60
   2  -9  -8  159.18   48.00
   2   9  -7  329.67   25.40
   2   9  -7  351.06   25.50
   2   9  -7  261.97   34.30
  -2   9   7  480.25   75.09
  -2   9   7  322.97   28.00
   2   9  -7  343.77   24.70
  -2   9   7  335.37   30.60
   2  -9  -7  342.27   30.20
   2  -9  -7  374.96   29.60
  -2  -9   7  355.96   24.90
  -2  -9   7  361.86   37.30
   2  -9  -7  468.15   56.59
   2   9  -6  446.46   32.80
   2   9  -6  507.75   32.30
  -2   9   6  485.75   68.99
  -2   9   6  446.76   36.70
  -2   9   6  489.85   34.90
   2   9  -6  415.16   39.50
   2   9  -6  472.25   29.90
  -2  -9   6  533.25   49.90
   2  -9  -6  454.55   35.20
   2  -9  -6  445.66   35.70
   2  -9  -6  544.15   58.19
  -2  -9   6  463.95   31.30
  -2  -9   6  531.45   40.80
   2   9  -5  133.39   12.20
   2   9  -5  133.79    9.80
  -2   9   5  130.19   17.20
  -2   9   5  210.38   48.50
   2   9  -5  123.49   14.50
  -2   9   5  142.49   15.00
   2   9  -5  121.59   20.00
  -2  -9   5  143.99   15.30
   2  -9  -5  186.68   41.10
  -2  -9   5  117.79   18.60
   2  -9  -5  138.09   16.20
  -2  -9   5  145.49   27.70
   2  -9  -5  141.49   26.50
   2   9  -4  621.24   36.70
  -2   9   4  579.04   64.29
   2   9  -4  593.34   38.90
  -2   9   4  577.24   39.70
   2   9  -4  529.55   41.40
   2   9  -4  576.64   34.90
  -2   9   4  577.24   39.20
  -2  -9   4  492.25   44.00
   2  -9  -4  522.35   58.29
   2  -9  -4  557.94   47.70
  -2  -9   4  518.65   39.50
  -2  -9   4  589.04   39.30
   2  -9  -4  619.24   39.50
   2  -9  -4  578.14   39.50
  -2   9   3  142.99   15.60
  -2   9   3  194.38   15.70
   2   9  -3  156.08   16.30
  -2   9   3  162.88   43.20
   2   9  -3  164.38   18.10
   2   9  -3  155.48   12.40
  -2  -9   3  159.78   16.80
   2  -9  -3  176.38   15.60
   2  -9  -3  160.98   26.00
   2  -9  -3  169.28   15.40
  -2  -9   3  137.09   16.90
  -2  -9   3  159.18   23.00
   2  -9  -3  232.98   42.60
  -2   9   2   79.69   17.00
   2   9  -2   56.19    7.30
   2   9  -2   69.69   11.00
  -2   9   2   69.39   10.10
  -2   9   2   70.09    9.90
   2   9  -2   55.79    7.20
   2   9  -2   70.29   13.20
   2   9  -2  102.89   24.60
  -2   9   2   89.39   38.00
  -2   9   2   74.89   10.10
  -2  -9   2  106.79   18.90
   2  -9  -2   74.59   18.20
  -2  -9   2   59.59   10.70
  -2  -9   2   68.59   13.20
   2  -9  -2   60.89   31.00
   2  -9  -2   66.39    9.60
   2   9  -1    3.50    3.80
  -2   9   1   45.00   30.90
  -2   9   1    6.70    5.10
  -2   9   1   13.80    5.60
   2   9  -1    3.70    4.10
  -2   9   1   17.20   12.10
   2   9  -1   28.40   20.60
  -2   9   1    9.80    4.90
   2  -9  -1   42.90   28.30
  -2  -9   1   15.50    9.20
  -2  -9   1   10.70    7.80
   2  -9  -1   -8.20   11.40
  -2  -9   1   20.10   14.20
   2  -9  -1   12.60    5.20
  -2   9   0   34.50    7.40
   2   9   0   26.50    6.30
   2   9   0   33.60    7.20
  -2   9   0   44.30    6.30
   2   9   0   71.19   24.00
  -2   9   0   48.20   14.30
  -2  -9   0   40.10    9.50
  -2  -9   0   25.50    5.90
  -2  -9   0   41.10   12.10
   2  -9   0   31.00    5.50
   2  -9   0   51.09   15.50
  -2  -9   0   51.39   16.20
   2  -9   0   25.80   28.30
  -2   9  -1    3.20    5.20
   2   9   1   45.00   26.20
   2   9   1    2.50    4.30
  -2   9  -1   18.10   12.20
   2   9   1    4.20    5.90
  -2  -9  -1    6.50    4.80
   2  -9   1    4.00    3.10
  -2  -9  -1    4.60    7.40
   2  -9   1   58.19   32.00
  -2  -9  -1    7.00   11.50
   2  -9   1    9.20   14.70
   2  -9   1    0.50    5.00
   2   9   2  262.87   20.50
  -2   9  -2  271.87   21.00
   2   9   2  246.48   43.80
  -2   9  -2  251.87   29.80
   2   9   2  269.57   21.90
  -2  -9  -2  298.37   35.00
   2  -9   2  266.47   20.70
  -2  -9  -2  286.97   24.20
   2  -9   2  257.97   44.40
  -2  -9  -2  261.87   20.80
   2  -9   2  277.57   31.30
   2  -9   2  254.67   16.90
  -2   9  -3  126.09   12.80
   2   9   3   60.49   35.90
   2   9   3   85.89   12.20
   2   9   3  113.99   14.80
  -2   9  -3   94.59   22.50
   2  -9   3  111.59   12.40
  -2  -9  -3   81.89   25.30
  -2  -9  -3  108.49   12.90
  -2  -9  -3  128.09   18.20
   2  -9   3   99.59   26.00
   2   9   4  319.87   28.40
  -2   9  -4  266.67   35.10
   2   9   4  307.67   24.10
  -2   9  -4  325.67   24.40
   2   9   4  368.96   55.89
   2  -9   4  261.57   22.20
  -2  -9  -4  268.67   27.40
   2  -9   4  300.77   19.10
   2  -9   4  345.67   24.30
  -2  -9  -4  336.07   25.00
   2  -9   4  260.57   37.90
   2   9   5  373.26   29.20
  -2   9  -5  412.36   29.50
   2   9   5  343.67   62.39
   2   9   5  376.16   32.00
  -2   9  -5  326.77   40.40
   2  -9   5  361.46   28.60
  -2  -9  -5  396.46   51.09
  -2  -9  -5  401.86   30.00
   2  -9   5  353.96   44.10
  -2  -9  -5  364.16   32.10
   2  -9   5  367.36   24.30
   2   9   6  724.63   87.89
   2   9   6  730.83   53.29
   2   9   6  751.62   50.49
  -2   9  -6  675.83   62.99
  -2   9  -6  836.72   50.89
   2  -9   6  706.73   45.80
   2  -9   6  822.72   50.89
  -2  -9  -6  719.63   51.09
   2  -9   6  633.54   66.09
  -2  -9  -6  682.13   52.49
  -2  -9  -6  621.24   69.19
   2   9   7  274.67   66.39
  -2   9  -7  150.28   34.20
   2   9   7  187.88   20.70
  -2   9  -7  153.78   20.70
   2   9   7  204.58   26.80
   2  -9   7  179.78   21.50
   2  -9   7  198.68   41.30
   2  -9   7  177.58   17.40
  -2  -9  -7  211.98   24.40
  -2  -9  -7  291.67   51.49
  -2  -9  -7  168.48   24.80
   2   9   8   50.19   20.10
   2   9   8  209.88   74.69
   2   9   8   33.30   13.00
  -2   9  -8   36.50   28.40
  -2   9  -8   48.50   14.60
  -2  -9  -8   32.80   44.30
   2  -9   8   42.70   11.50
   2  -9   8   46.20   14.90
  -2  -9  -8   34.80   16.20
  -2  -9  -8   47.70   17.80
   2  -9   8   52.69   42.20
  -2   9  -9    7.90   30.80
   2   9   9    7.50   14.10
   2   9   9   71.79   24.60
   2   9   9    8.70   80.89
  -2   9  -9   37.90   16.50
  -2  -9  -9   23.10   18.60
   2  -9   9   86.09   54.79
  -2  -9  -9   15.70   17.70
  -2  -9  -9  -24.40   48.40
   2  -9   9   17.50   13.10
   2  -9   9   16.70   14.50
   2   9  10  146.89  108.59
  -2   9 -10   15.50   19.10
  -2   9 -10    0.50   36.10
   2   9  10   13.60   15.80
  -2  -9 -10    6.50   59.29
  -2  -9 -10    0.00   20.60
   2  -9  10   -8.10   15.00
  -2  -9 -10  -21.70   20.50
   2  -9  10   19.30   16.50
   2   9  11  107.49  129.69
  -2  -9 -11  162.88   72.29
  -2   9 -12   -7.80   28.40
   2   9  12  -24.80   22.20
  -2   9 -12  -20.70   47.20
   2  -9  12   48.90   25.30
   2  -9  12   40.80   28.90
  -2  -9 -12  -28.80   27.20
  -2  -9 -12  112.79   91.79
  -2   9 -13   29.30   61.19
   2   9  13   29.00   27.60
  -2  -9 -13  -10.90   85.59
   2  -9  13  -23.00   29.70
  -2  -9 -13   76.99   38.10
   2  10 -14  -54.19   46.90
  -2  10  14   48.60   26.60
   2 -10 -14   47.30  124.69
  -2 -10  14  -17.20   24.50
   2 -10 -14   22.70   35.10
   2  10 -13   35.20   40.90
   2  10 -13   -7.00   19.40
  -2 -10  13    5.50   19.70
   2 -10 -13  -83.19   91.29
   2 -10 -13  -42.10   24.90
   2  10 -12   15.80   15.90
   2  10 -12   14.30   32.70
  -2  10  12  130.89  127.49
  -2  10  12   -1.80   17.10
  -2 -10  12   35.00   17.20
  -2 -10  12   13.90   17.80
   2 -10 -12   51.59   75.59
   2 -10 -12   13.50   21.80
   2  10 -11    2.20   12.70
  -2  10  11   -5.50   37.70
  -2  10  11  -41.70  100.39
  -2  10  11   31.90   16.00
   2  10 -11    9.40   28.00
  -2 -10  11   20.60   13.50
  -2 -10  11   -5.90   48.50
   2 -10 -11   23.70   19.70
  -2 -10  11   36.20   13.30
   2 -10 -11  -53.99   62.89
   2 -10 -11  -20.30   19.50
  -2  10  10  192.48   98.99
  -2  10  10  163.28   23.50
   2  10 -10  164.58   21.40
   2  10 -10  227.98   40.40
  -2  10  10  174.88   28.50
  -2 -10  10  185.38   46.60
   2 -10 -10  174.98   62.59
   2 -10 -10  183.58   26.30
   2 -10 -10  241.18   28.70
   2  10  -9   28.10   22.60
  -2  10   9   24.10   18.50
  -2  10   9  -63.19   75.19
  -2  10   9   17.30   12.50
   2  10  -9   36.30   10.80
   2 -10  -9   19.80   14.60
  -2 -10   9   27.30   32.30
   2 -10  -9  -48.70   46.20
   2 -10  -9   42.30   15.40
  -2 -10   9   29.90    9.70
  -2  10   8  366.76   86.29
   2  10  -8  199.18   33.60
  -2  10   8  218.48   23.20
   2  10  -8  223.18   20.10
  -2  10   8  204.98   28.40
   2 -10  -8  232.48   52.09
  -2 -10   8  236.38   19.60
   2 -10  -8  205.68   24.40
   2 -10  -8  265.57   26.00
  -2 -10   8  216.28   38.40
  -2  10   7  -12.60   12.30
  -2  10   7  -12.30   55.19
   2  10  -7   -2.20   15.80
   2  10  -7   10.40    6.40
  -2  10   7   -2.40    8.50
   2 -10  -7  -42.20   37.60
  -2 -10   7    7.60    6.10
  -2 -10   7  -17.70   19.20
   2 -10  -7   -0.60    9.60
   2 -10  -7   10.60   10.60
  -2  10   6  114.59   18.10
  -2  10   6  113.19   15.40
   2  10  -6  121.69   12.80
  -2  10   6  188.08   58.19
   2  10  -6  134.69   24.20
   2  10  -6  141.89   16.20
   2 -10  -6  134.09   17.60
  -2 -10   6  118.99   11.90
  -2 -10   6  148.59   22.70
   2 -10  -6  107.09   40.00
   2 -10  -6  100.39   16.40
  -2 -10   6  164.98   34.90
   2 -10  -6  168.48   45.20
   2  10  -5    1.10    5.00
  -2  10   5   -1.00    7.00
   2  10  -5  -15.30   11.40
  -2  10   5   12.50   42.90
   2  10  -5    6.80    8.00
   2 -10  -5    4.30    8.00
   2 -10  -5   -1.10   19.10
  -2 -10   5  -14.10   23.00
   2 -10  -5  -25.10   31.70
   2 -10  -5   -8.20    7.90
  -2 -10   5    0.50    7.90
  -2 -10   5   -4.50    3.30
  -2  10   4   24.40   42.20
  -2  10   4   13.80    8.80
   2  10  -4   11.70    4.70
   2  10  -4   24.90   12.00
   2  10  -4   19.40    3.10
   2  10  -4    5.50    8.00
  -2  10   4   19.50    7.60
  -2 -10   4   44.80   19.10
   2 -10  -4   17.40   18.50
  -2 -10   4   13.70    8.10
  -2 -10   4   12.70   10.30
   2 -10  -4   17.80    8.20
   2 -10  -4   34.30   33.00
  -2  10   3   99.19   13.20
  -2  10   3  100.99   12.80
   2  10  -3  101.19    9.90
   2  10  -3   97.99    9.90
   2  10  -3  110.59   17.30
   2  10  -3   96.99    8.70
  -2  10   3  153.48   44.70
  -2 -10   3  112.79   16.90
  -2 -10   3  120.09   23.70
   2 -10  -3  106.89   13.50
  -2 -10   3  105.79   15.10
   2 -10  -3  149.99   26.60
   2 -10  -3  109.59   37.10
  -2  10   2  196.18   16.80
  -2  10   2  164.18   26.20
   2  10  -2  194.98   14.50
   2  10  -2  207.68   35.50
  -2  10   2  201.08   17.40
   2  10  -2  209.48   15.20
  -2  10   2  200.28   17.40
   2  10  -2  228.38   15.30
  -2  10   2  267.57   51.39
   2  10  -2  174.18   20.40
   2 -10  -2  169.28   46.90
  -2 -10   2  158.88   19.00
   2 -10  -2  207.88   17.00
  -2 -10   2  184.28   21.70
  -2 -10   2  139.69   25.30
   2 -10  -2  183.08   27.20
   2  10  -1  205.78   37.00
  -2  10   1  199.28   16.10
   2  10  -1  194.08   15.60
   2  10  -1  226.68   15.80
  -2  10   1  183.18   25.60
  -2  10   1  216.68   17.40
   2  10  -1  202.58   15.90
  -2  10   1  198.68   17.10
  -2  10   1  243.28   44.30
   2 -10  -1  160.88   42.10
   2 -10  -1  171.48   27.70
  -2 -10   1  182.38   22.20
  -2 -10   1  153.48   25.80
   2 -10  -1  210.18   16.20
  -2 -10   1  187.48   19.90
   2  10   0  498.15   53.69
   2  10   0  629.94   38.50
  -2  10   0  611.74   37.30
   2  10   0  599.34   38.60
  -2  10   0  537.35   46.30
  -2  10   0  628.64   39.60
  -2 -10   0  563.94   43.90
   2 -10   0  570.34   47.60
   2 -10   0  477.95   58.99
  -2 -10   0  567.04   41.60
  -2 -10   0  621.04   38.30
  -2  10  -1   76.49   10.70
   2  10   1   65.29    9.50
  -2  10  -1   64.49   20.20
   2  10   1   86.59   11.90
   2  10   1   33.40   31.10
  -2 -10  -1   91.59   19.00
  -2 -10  -1   76.79   14.20
  -2 -10  -1   76.29   10.20
   2 -10   1   68.09   36.00
   2 -10   1   68.29    7.20
   2 -10   1   69.39   19.90
   2 -10   1   74.39   10.30
  -2  10  -2  148.49   25.20
   2  10   2  144.29   16.20
  -2  10  -2  141.89   15.00
   2  10   2  161.58   14.70
   2  10   2  176.38   43.70
   2 -10   2  228.38   45.00
  -2 -10  -2  148.49   15.40
   2 -10   2  145.19   15.00
  -2 -10  -2  154.88   19.10
  -2 -10  -2  151.68   30.80
   2 -10   2  181.38   37.90
   2  10   3    5.50    8.40
   2  10   3    2.90    6.70
  -2  10  -3    6.70    6.60
   2  10   3  -31.50   34.40
  -2  10  -3    0.20   14.60
  -2 -10  -3    1.70    6.90
  -2 -10  -3  -15.10    9.20
   2 -10   3  -16.80   37.70
  -2 -10  -3  -11.60   21.60
   2 -10   3    5.90    6.80
   2 -10   3   19.10    8.10
   2 -10   3   26.60   18.40
   2  10   4   54.69   13.00
  -2  10  -4   43.70   21.50
  -2  10  -4   57.09   11.00
   2  10   4   43.40   41.40
   2  10   4   41.40    9.90
  -2 -10  -4   49.30   11.20
   2 -10   4   54.09   23.70
   2 -10   4   55.09   10.70
  -2 -10  -4   47.40   13.80
  -2 -10  -4   43.30   42.90
   2  10   5   36.90   13.90
   2  10   5   37.40   10.30
  -2  10  -5   69.29   12.50
   2  10   5    2.50   45.70
  -2  10  -5   33.90   22.70
   2 -10   5   48.80   11.10
  -2 -10  -5   39.10   29.10
   2 -10   5   47.60   25.00
  -2 -10  -5   38.50   11.80
   2 -10   5   52.59    6.90
  -2 -10  -5   29.50   13.40
  -2  10  -6  -16.70   20.70
   2  10   6  -15.20   52.59
   2  10   6    8.30    9.10
   2  10   6   -1.60   14.50
  -2  10  -6   -0.10    9.60
   2 -10   6    5.60    4.90
  -2 -10  -6   12.30   11.40
   2 -10   6  -11.70   26.60
  -2 -10  -6   25.00   14.30
  -2 -10  -6   -3.00   34.40
   2 -10   6   -8.30    8.40
   2  10   7   75.79   15.30
   2  10   7  128.09   23.40
  -2  10  -7  103.39   30.50
   2  10   7   33.30   64.39
  -2  10  -7  107.09   17.40
   2 -10   7   86.09   12.00
  -2 -10  -7   38.50   42.10
   2 -10   7   63.19   37.20
  -2 -10  -7   88.69   21.10
  -2 -10  -7   91.19   17.10
   2 -10   7   93.19   15.10
  -2  10  -8  122.79   37.40
  -2  10  -8  114.89   23.00
   2  10   8  109.89   24.20
   2  10   8   96.89   76.79
   2  10   8  101.79   18.60
   2 -10   8  114.69   19.70
  -2 -10  -8   93.29   20.60
  -2 -10  -8  130.09   52.59
   2 -10   8  115.99   46.40
   2 -10   8  131.79   16.00
  -2 -10  -8  137.49   24.50
   2  10   9    1.20   23.00
  -2  10  -9  -26.60   27.20
   2  10   9   33.40   96.49
  -2  10  -9   45.00   16.60
   2  10   9   -6.40   12.80
   2 -10   9   24.90   11.90
  -2 -10  -9   29.60   18.10
  -2 -10  -9   17.80   18.50
   2 -10   9  -19.20   13.60
   2 -10   9  -23.00   54.19
  -2 -10  -9   16.60   56.39
   2  10  10  124.49  112.19
  -2  10 -10   63.79   22.40
   2  10  10   69.69   20.70
  -2  10 -10   58.99   37.20
  -2 -10 -10   82.89   25.40
  -2 -10 -10   56.69   60.29
   2 -10  10   77.29   21.70
   2 -10  10   91.29   18.10
  -2  10 -11   -8.80   40.50
   2  10  11  -24.90   18.30
   2  10  11  129.89  144.69
  -2  10 -11   33.40   24.10
  -2 -10 -11   15.90   29.10
   2 -10  11  -19.30   20.20
  -2 -10 -11   58.79   75.79
   2 -10  11  -13.80   21.10
  -2  10 -12   28.30   51.19
   2  10  12   52.29   24.60
  -2  10 -12   13.30   31.30
   2 -10  12   27.10   41.20
  -2 -10 -12   28.20   90.79
  -2 -10 -12   -1.20   30.80
   2 -10  12   54.09   27.30
   2  10  13   -3.00   28.80
  -2  10 -13   86.89   62.29
  -2 -10 -13    2.60   89.19
  -2  11  14  111.59   30.00
   2  11 -14   88.29   51.49
   2 -11 -14  100.29   39.90
   2 -11 -14   49.30  121.09
  -2 -11  14   45.90   29.00
   2  11 -13   17.70   20.80
   2  11 -13   -2.80   38.80
  -2  11  13   21.90   21.90
  -2 -11  13   14.70   18.90
   2 -11 -13   36.70   34.70
   2 -11 -13  -89.19   96.19
  -2  11  12   53.19   21.00
   2  11 -12   84.89   20.20
  -2  11  12  305.17  145.49
   2  11 -12   34.60   36.90
   2 -11 -12  -14.80   22.50
   2 -11 -12  107.29   88.19
  -2 -11  12   63.89   18.20
  -2  11  11  143.59  117.99
  -2  11  11   13.10   16.00
   2  11 -11    6.20   13.00
   2  11 -11   -2.50   29.70
   2 -11 -11   -8.80   20.30
   2 -11 -11   58.29   69.09
  -2 -11  11    8.60   50.89
  -2  11  10   39.80   15.40
   2  11 -10    8.80   11.30
  -2  11  10   16.30   23.70
  -2  11  10   16.10  101.09
   2  11 -10   62.69   28.60
   2 -11 -10   74.89   63.39
  -2 -11  10  -37.40   41.90
   2 -11 -10   17.90   16.50
  -2 -11  10   13.40   16.90
   2 -11 -10    4.40   18.70
  -2  11   9   88.69   83.19
  -2  11   9   -7.60   11.80
   2  11  -9   34.00   22.30
   2  11  -9    5.80    9.80
  -2  11   9   -4.10   18.00
  -2 -11   9  -24.60   32.70
   2 -11  -9  -34.90   50.79
  -2 -11   9   11.50    8.80
   2 -11  -9   -8.90   13.70
   2 -11  -9  -12.50   14.60
   2  11  -8  -28.90   18.10
  -2  11   8  -86.89   73.29
  -2  11   8  -13.90    9.90
   2  11  -8   -4.70    7.80
  -2  11   8  -23.60   14.50
   2 -11  -8   23.80   13.30
   2 -11  -8   13.90   46.30
  -2 -11   8    3.50   26.30
  -2 -11   8   15.00    7.50
   2 -11  -8   -4.30   12.90
  -2  11   7   35.50   71.09
  -2  11   7    4.20    9.20
   2  11  -7    6.20    7.30
   2  11  -7    1.10   17.90
  -2  11   7    7.30   14.00
  -2 -11   7  -12.20   21.00
   2 -11  -7  -35.90   40.10
   2 -11  -7   24.50   27.70
   2 -11  -7   18.40   12.20
  -2 -11   7   11.00    6.20
  -2 -11   7  -46.80   33.80
   2 -11  -7    9.60   12.10
  -2  11   6  144.49   20.60
   2  11  -6  141.89   24.10
   2  11  -6  145.89   14.10
  -2  11   6  132.19   16.40
  -2  11   6  151.68   62.79
  -2 -11   6   73.39   33.20
  -2 -11   6  121.49   12.30
   2 -11  -6  139.49   18.80
  -2 -11   6  114.59   17.90
   2 -11  -6  127.69   46.10
  -2 -11   6  140.49   23.70
   2 -11  -6  118.49   18.40
   2 -11  -6  119.09   33.30
   2  11  -5  147.89   23.50
  -2  11   5  137.49   19.40
  -2  11   5  158.08   56.39
  -2  11   5  140.89   16.70
   2  11  -5  164.78   14.20
  -2 -11   5  116.19   21.70
  -2 -11   5  119.09   17.60
  -2 -11   5  134.29   30.40
   2 -11  -5  128.39   17.90
   2 -11  -5  145.19   17.80
   2 -11  -5  181.98   49.90
   2 -11  -5  182.68   32.60
  -2  11   4  327.07   63.19
   2  11  -4  256.07   18.90
  -2  11   4  240.28   22.90
  -2  11   4  235.28   21.70
   2  11  -4  233.28   26.30
   2 -11  -4  233.98   22.30
   2 -11  -4  223.28   46.60
   2 -11  -4  259.47   22.30
  -2 -11   4  301.77   34.40
  -2 -11   4  239.98   22.60
   2  11  -3   13.80    5.30
  -2  11   3   23.20    8.70
   2  11  -3   14.80    4.40
  -2  11   3  108.19   45.50
   2  11  -3   14.40    5.60
  -2  11   3   22.40    8.30
   2  11  -3   14.00   11.70
  -2  11   3   28.50    8.80
  -2 -11   3   31.30   19.70
   2 -11  -3   10.20    7.60
   2 -11  -3   13.70   33.60
  -2 -11   3   10.70    9.60
  -2 -11   3   20.00   13.30
   2 -11  -3    2.00   19.60
   2  11  -2  579.74   60.89
  -2  11   2  701.53   74.99
   2  11  -2  805.12   46.50
   2  11  -2  759.22   45.50
  -2  11   2  679.63   56.29
  -2  11   2  729.13   48.60
  -2  11   2  756.52   47.80
   2  11  -2  673.93   51.49
   2  11  -2  832.12   46.80
  -2 -11   2  724.83   49.80
   2 -11  -2  744.13   58.49
  -2 -11   2  588.64   54.29
  -2 -11   2  696.33   51.59
   2 -11  -2  757.12   47.60
  -2  11   1    9.40    6.40
  -2  11   1   12.40   13.80
   2  11  -1    1.50    4.70
  -2  11   1  -29.20   36.80
  -2  11   1    3.20    6.60
  -2  11   1    7.90    5.60
   2  11  -1    7.30    5.40
   2  11  -1    0.00   27.50
   2  11  -1    1.20    4.60
  -2 -11   1   -1.50   12.20
  -2 -11   1  -18.40   17.40
   2 -11  -1   -2.70    5.20
  -2 -11   1    5.20    8.90
   2 -11  -1   -0.90   16.20
   2 -11  -1  -18.00   34.30
  -2  11   0   -8.00   11.90
   2  11   0    3.20    6.10
  -2  11   0   -1.40    5.70
  -2  11   0   -4.70    4.10
   2  11   0   -4.60   28.90
   2  11   0   -7.30    4.60
  -2  11   0    3.30    6.60
  -2 -11   0  -23.00   26.50
  -2 -11   0    2.20    8.70
  -2 -11   0   -1.80   17.40
   2 -11   0    7.40   27.20
   2 -11   0   26.20   32.50
  -2  11  -1   64.79   19.30
  -2  11  -1   62.49   10.20
   2  11   1   53.19    9.20
   2  11   1   32.80   34.30
   2  11   1   51.09   10.80
  -2 -11  -1   47.10   18.00
   2 -11   1   33.40   38.30
   2 -11   1   72.39   23.40
   2 -11   1   57.39    7.00
  -2 -11  -1   54.19    9.30
  -2 -11  -1   81.89   15.90
   2 -11   1   55.69   10.10
   2  11   2  230.48   47.10
   2  11   2  144.69   17.10
  -2  11  -2  156.88   27.90
  -2  11  -2  169.48   16.20
   2  11   2  156.38   15.20
   2 -11   2  191.58   46.50
  -2 -11  -2  135.89   15.60
  -2 -11  -2  199.28   34.40
   2 -11   2  152.88   15.90
   2 -11   2  147.89   17.50
   2 -11   2  161.88   30.40
  -2 -11  -2  166.58   28.60
  -2 -11  -2  143.59   20.60
  -2  11  -3  110.69   14.00
  -2  11  -3   68.39   23.30
   2  11   3  101.29   13.50
   2  11   3  152.68   48.90
   2 -11   3   95.49   13.30
  -2 -11  -3  106.79   14.40
   2 -11   3   76.39   24.60
  -2 -11  -3   94.79   18.70
   2 -11   3   90.39   14.30
  -2 -11  -3  102.39   29.20
   2 -11   3   97.69   47.70
   2  11   4   58.69   11.70
  -2  11  -4   74.69   23.40
  -2  11  -4   74.49   12.40
   2  11   4  126.99   52.09
   2  11   4   77.89   15.00
   2 -11   4   81.59   13.10
   2 -11   4   58.19   10.60
  -2 -11  -4   48.30   16.70
  -2 -11  -4   86.49   13.70
  -2 -11  -4   48.40   33.30
   2 -11   4   81.89   27.80
   2  11   5   58.19   51.39
  -2  11  -5   -3.10   21.70
  -2  11  -5    5.70   10.00
   2  11   5   11.70   13.10
   2  11   5   19.00    9.10
   2 -11   5   -9.20   25.10
  -2 -11  -5    2.00   14.40
  -2 -11  -5   -4.10   30.30
  -2 -11  -5    9.60   10.10
   2 -11   5    3.20    9.00
  -2  11  -6  111.99   16.90
   2  11   6  127.69   21.40
  -2  11  -6  139.39   33.00
   2  11   6   86.79   60.79
   2  11   6   83.69   16.00
  -2 -11  -6   78.79   40.30
  -2 -11  -6  109.19   17.90
   2 -11   6  145.79   18.20
   2 -11   6   74.39   32.30
  -2 -11  -6  110.79   23.50
  -2  11  -7   13.70   12.10
   2  11   7    6.90   10.10
   2  11   7   -9.40   70.79
   2  11   7   13.80   16.50
  -2  11  -7   -4.20   25.60
  -2 -11  -7   -4.20   15.20
  -2 -11  -7  -18.60   43.50
   2 -11   7  -25.70    9.70
  -2 -11  -7   -2.40   13.50
   2 -11   7  -36.20   35.00
   2 -11   7    4.30    4.60
   2  11   8   65.19   89.59
   2  11   8   23.70   20.50
  -2  11  -8   71.09   32.70
   2  11   8   30.60   13.90
  -2 -11  -8   39.20   19.00
  -2 -11  -8   10.20   50.39
   2 -11   8   34.40   14.50
  -2 -11  -8   38.40   17.70
   2 -11   8   46.40    9.10
   2 -11   8   23.70   44.10
  -2  11  -9   17.00   17.80
   2  11   9   48.70   38.50
   2  11   9   22.60   16.00
   2  11   9  -69.49   99.59
  -2  11  -9   30.80   37.10
  -2 -11  -9    0.60   20.10
  -2 -11  -9   67.49   60.99
   2 -11   9   41.00   11.40
  -2 -11  -9    8.30   20.20
   2 -11   9   57.29   16.00
   2  11  10   15.70  119.19
  -2  11 -10   25.80   52.09
  -2  11 -10    9.10   21.30
  -2 -11 -10  -31.60   64.19
  -2 -11 -10   18.70   23.20
   2 -11  10    0.70   17.40
   2 -11  10    9.00   14.50
   2  11  11  -70.99  147.09
   2  11  11   -1.40   19.90
  -2  11 -11  -30.70   24.20
  -2  11 -11  -48.30   42.20
  -2 -11 -11  -49.00   27.80
   2 -11  11   42.30   19.50
   2 -11  11   -1.90   20.50
  -2 -11 -11   65.49   81.99
  -2  11 -12   16.20   51.99
   2  11  12  -25.50   23.10
  -2  11 -12  -40.90   30.20
   2 -11  12    7.30   27.50
  -2 -11 -12  -55.89   93.59
  -2 -11 -12   14.40   33.70
   2  12 -14   51.49   54.49
   2 -12 -14   85.49  131.09
  -2  12  13   -9.80   21.50
   2  12 -13  -26.00   41.20
   2  12 -13   44.20   36.50
   2 -12 -13   -8.20  105.29
  -2 -12  13   36.70   22.00
   2 -12 -13   56.79   35.00
  -2  12  12  363.46  173.68
   2 -12 -12  114.79   86.39
  -2  12  11  141.89  141.59
  -2  12  11   15.10   17.40
   2  12 -11   34.20   41.20
   2  12 -11   14.60   15.00
   2 -12 -11   14.80   34.90
   2 -12 -11   36.00   80.09
   2  12 -10  157.88   38.90
  -2  12  10   57.99  107.49
  -2  12  10  181.78   30.20
   2  12 -10  164.98   22.10
  -2  12  10  167.88   24.40
  -2 -12  10  170.78   50.19
   2 -12 -10  170.08   70.49
   2 -12 -10  174.48   27.80
   2 -12 -10  139.49   27.40
  -2 -12  10  160.08   23.20
   2  12  -9  -13.30   23.20
  -2  12   9   33.40   14.00
   2  12  -9   14.00   10.20
  -2  12   9   46.70   89.79
  -2  12   9   29.80   21.40
  -2 -12   9  -39.60   34.30
   2 -12  -9   -6.10   15.70
  -2 -12   9   20.20    9.80
   2 -12  -9    2.20   16.70
  -2 -12   9  -13.20   55.49
   2  12  -8  220.08   20.50
  -2  12   8  203.48   96.19
  -2  12   8  170.98   26.70
  -2  12   8  180.38   23.20
   2  12  -8  201.38   36.10
   2 -12  -8  197.38   45.00
   2 -12  -8  216.88   27.20
  -2 -12   8  210.58   52.49
   2 -12  -8  208.28   58.89
  -2 -12   8  175.18   35.10
  -2 -12   8  197.78   18.80
   2 -12  -8  214.08   26.20
  -2  12   7   45.50   13.20
   2  12  -7   61.69   10.70
   2  12  -7   54.39   22.10
  -2  12   7   26.60   14.70
  -2 -12   7   -1.40   35.40
  -2 -12   7   54.79   24.40
   2 -12  -7   40.40   41.90
   2 -12  -7   29.80   33.00
  -2 -12   7   41.70    8.70
   2 -12  -7   47.80   14.20
   2 -12  -7   48.80   14.70
   2  12  -6   32.30    8.40
   2  12  -6   45.40   18.20
  -2  12   6   19.40   10.20
  -2  12   6   36.30   14.90
  -2 -12   6   28.30    7.00
   2 -12  -6   17.50   11.30
   2 -12  -6   42.50   13.50
   2 -12  -6   71.19   29.20
   2 -12  -6  116.49   47.00
  -2 -12   6   42.00   12.20
   2  12  -5   16.90    6.70
  -2  12   5    5.90    8.60
  -2  12   5   23.70   12.60
   2  12  -5    0.00   14.40
  -2  12   5  -23.00   51.09
   2 -12  -5   11.70   10.10
  -2 -12   5   16.20   11.50
   2 -12  -5  -25.00   24.60
  -2 -12   5  -30.60   26.10
  -2 -12   5   -8.60   15.30
   2 -12  -5  -40.20   37.10
   2 -12  -5   17.00   11.00
  -2  12   4   63.29   13.50
   2  12  -4   71.19   17.70
   2  12  -4   74.19   10.20
  -2  12   4   17.40   48.70
  -2  12   4   78.79   12.70
   2 -12  -4   62.69   12.90
   2 -12  -4   85.59   26.90
  -2 -12   4   92.89   14.80
  -2 -12   4   67.49   17.70
   2 -12  -4   64.29   40.80
  -2 -12   4   86.99   27.00
   2 -12  -4   62.29   12.30
   2  12  -3  182.38   13.60
  -2  12   3  183.78   18.70
   2  12  -3  181.58   15.60
  -2  12   3  184.28   20.00
   2  12  -3  165.88   23.60
  -2  12   3  166.38   18.20
   2  12  -3  210.18   15.80
  -2  12   3  202.98   57.59
   2 -12  -3  185.08   18.50
   2 -12  -3  209.18   34.80
  -2 -12   3  190.48   20.80
  -2 -12   3  158.38   24.40
  -2 -12   3  187.38   30.60
   2 -12  -3  223.58   49.60
   2  12  -2   75.19   16.40
  -2  12   2   75.59   45.40
  -2  12   2   65.09   11.80
   2  12  -2   66.89   33.10
   2  12  -2   57.09    8.70
   2  12  -2   49.50    7.90
   2  12  -2   54.69    9.00
  -2  12   2   39.50   10.00
  -2  12   2   63.79   10.80
  -2 -12   2   54.09   12.70
  -2 -12   2   82.89   23.50
   2 -12  -2   68.39   22.20
  -2 -12   2   76.29   18.20
   2 -12  -2   51.39    9.80
  -2  12   1   93.59   13.50
   2  12  -1  101.19   11.60
   2  12  -1   91.29   11.40
  -2  12   1   74.89   11.50
  -2  12   1  178.28   49.50
   2  12  -1  147.59   39.20
  -2  12   1   97.69   13.70
  -2  12   1  101.69   21.80
   2  12  -1   99.59   11.70
   2 -12  -1   87.39   25.20
  -2 -12   1   98.39   19.70
   2 -12  -1  170.18   45.50
   2 -12  -1  101.19   12.00
  -2 -12   1   97.19   25.30
  -2 -12   1  124.49   18.20
   2  12   0  226.88   19.80
  -2  12   0  217.48   20.10
   2  12   0  353.36   49.70
   2  12   0  228.98   19.00
  -2  12   0  240.58   20.50
  -2  12   0  207.38   31.00
  -2  12   0  233.98   17.80
  -2 -12   0  229.18   30.20
  -2 -12   0  231.78   24.10
   2 -12   0  246.08   33.50
  -2 -12   0  312.87   34.80
   2 -12   0  198.98   17.50
   2 -12   0  316.97   48.50
   2  12   1  198.28   17.30
   2  12   1  210.18   18.90
  -2  12  -1  153.08   27.70
  -2  12  -1  202.38   18.10
   2  12   1  252.37   50.29
   2 -12   1  182.58   14.00
   2 -12   1  185.08   47.60
  -2 -12  -1  155.58   22.50
  -2 -12  -1  211.38   18.10
   2 -12   1  179.28   33.90
  -2 -12  -1  198.28   29.30
   2  12   2  166.68   16.80
  -2  12  -2  200.98   30.70
   2  12   2  174.78   19.50
  -2  12  -2  132.39   16.90
  -2 -12  -2  235.68   38.10
   2 -12   2  243.98   35.10
   2 -12   2  322.27   57.59
  -2 -12  -2  157.98   22.20
  -2 -12  -2  182.18   18.10
   2 -12   2  181.78   19.70
   2 -12   2  175.18   17.10
  -2 -12  -2  178.98   31.30
   2  12   3  178.08   19.80
   2  12   3  129.79   52.79
   2  12   3  151.58   16.90
  -2  12  -3  170.08   17.60
  -2  12  -3  188.88   33.30
  -2 -12  -3  109.09   16.60
   2 -12   3  143.69   16.30
   2 -12   3  166.68   33.00
   2 -12   3  136.69   17.70
   2 -12   3  167.18   53.69
  -2 -12  -3  152.88   22.90
  -2 -12  -3  185.28   31.90
  -2 -12  -3  122.49   34.80
  -2  12  -4   78.49   25.30
   2  12   4   98.99   17.70
   2  12   4  140.09   57.29
  -2  12  -4   87.59   14.60
   2  12   4   70.19   13.80
   2 -12   4   91.09   13.50
   2 -12   4   53.19   49.20
   2 -12   4  118.69   31.20
  -2 -12  -4   90.69   37.10
  -2 -12  -4   86.79   15.50
   2 -12   4   89.19   14.50
  -2 -12  -4   99.19   20.10
  -2  12  -5   30.80   11.20
  -2  12  -5   10.10   22.20
   2  12   5   15.40   15.30
   2  12   5   13.50   57.69
   2  12   5    8.00    9.30
  -2 -12  -5   17.30   11.40
   2 -12   5   26.60   11.00
  -2 -12  -5   -8.90   33.30
   2 -12   5   21.80   28.60
  -2 -12  -5   -8.10   13.40
   2  12   6   -6.40   63.19
  -2  12  -6   12.50   11.30
  -2  12  -6   -5.60   24.00
   2  12   6  -12.10    9.70
   2  12   6   29.30   16.30
   2 -12   6   16.10   30.50
  -2 -12  -6   11.80   15.50
  -2 -12  -6   -6.20   12.20
  -2 -12  -6   74.69   40.00
   2 -12   6   -0.90   10.10
  -2  12  -7    6.00   13.50
   2  12   7  -25.50   72.89
   2  12   7    8.40   11.60
  -2  12  -7   -5.90   28.90
   2  12   7   26.30   18.20
  -2 -12  -7  -33.50   45.80
  -2 -12  -7  -12.20   14.70
   2 -12   7  -18.90   11.80
   2 -12   7  -28.50   36.60
  -2 -12  -7  -18.20   16.70
   2  12   8  204.68   31.40
   2  12   8  372.66  100.09
  -2  12  -8  160.78   43.10
   2  12   8  242.98   27.10
  -2  12  -8  242.98   33.20
  -2 -12  -8  280.97   34.80
  -2 -12  -8  257.77   31.00
   2 -12   8  217.68   25.70
   2 -12   8  217.98   53.49
  -2 -12  -8  127.29   61.29
   2  12   9   49.80  108.89
   2  12   9   23.90   16.70
  -2  12  -9   39.40   19.00
  -2  12  -9   48.50   36.50
  -2 -12  -9   48.30   60.79
   2 -12   9   14.40   16.40
  -2 -12  -9   38.80   24.20
   2  12  10  344.47  137.49
  -2  12 -10   15.40   40.80
  -2  12 -10   45.20   23.60
   2  12  10   -1.70   17.70
   2 -12  10   31.60   11.70
  -2 -12 -10   67.39   26.80
   2 -12  10   49.80   21.70
  -2 -12 -10  102.69   74.99
  -2  12 -11   32.10   29.00
   2  12  11  -64.39  161.08
  -2  12 -11   -3.70   48.50
   2  12  11    2.50   21.50
   2 -12  11    0.90   18.60
  -2 -12 -11  -45.50   80.89
  -2 -12 -11   52.09   35.90
   2 -12  11   13.70   23.30
   2  12  12  -50.79   25.50
  -2  12 -12  -10.10   54.79
   2 -12  12  -32.10   27.60
  -2 -12 -12  -25.90   34.70
  -2 -12 -12   40.40  103.29
   2  13 -13   55.79   49.80
  -2  13  13   53.59   27.10
   2 -13 -13   69.79   39.20
   2 -13 -13   91.59  116.09
  -2 -13  13   49.99   28.30
  -2  13  12   14.50   21.50
   2  13 -12  -18.70   18.70
   2  13 -12   20.30   40.40
   2 -13 -12   89.19   99.09
   2 -13 -12   42.20   35.90
  -2  13  11  -26.20  147.39
  -2  13  11  -32.20   20.00
   2  13 -11    1.00   15.40
   2  13 -11  -17.50   31.80
   2 -13 -11  -22.20   21.40
   2 -13 -11  -60.99   79.09
  -2 -13  11  -98.49   88.39
   2  13 -10   12.60   30.10
  -2  13  10   45.10   18.00
   2  13 -10   15.90   13.40
  -2  13  10  -49.60  115.69
  -2 -13  10   36.90   13.50
   2 -13 -10   28.90   25.10
   2 -13 -10    4.90   20.50
   2 -13 -10   30.10   75.29
  -2 -13  10  156.08   71.79
  -2 -13  10    5.90   46.10
  -2  13   9    8.90   22.70
   2  13  -9   10.10   10.90
  -2  13   9  -36.00   98.19
   2  13  -9    4.10   25.20
  -2  13   9  -11.30   14.10
  -2 -13   9   10.10    9.70
   2 -13  -9  -12.50   16.80
   2 -13  -9  -67.79   44.00
   2 -13  -9  -26.20   17.60
  -2 -13   9  -54.39   53.29
  -2 -13   9   23.00   36.70
   2 -13  -9   -9.80   59.09
   2  13  -8   33.40   10.70
  -2  13   8  176.18   96.69
   2  13  -8   34.00   22.50
  -2  13   8   22.00   18.40
  -2  13   8   35.40   13.60
  -2 -13   8   26.70    9.10
  -2 -13   8  151.08   47.10
   2 -13  -8    0.10   39.80
   2 -13  -8   58.69   52.09
  -2 -13   8   15.30   30.00
   2 -13  -8   -5.20   15.30
   2 -13  -8   47.50   16.30
   2  13  -7   -2.70    8.10
  -2  13   7   -3.30   14.90
   2  13  -7   -7.40   20.10
  -2  13   7  -11.60   81.09
  -2  13   7  -16.20   10.20
  -2 -13   7  -15.70   23.30
  -2 -13   7  -28.20   38.30
   2 -13  -7   25.40   13.90
   2 -13  -7   23.70   13.30
   2 -13  -7    1.00   34.10
   2 -13  -7  -20.10   47.50
  -2 -13   7  -11.40    6.00
   2  13  -6  142.99   16.50
   2  13  -6  158.28   27.40
  -2  13   6  179.98   20.10
  -2  13   6  141.69   74.19
  -2  13   6  171.08   24.40
   2 -13  -6  151.68   38.50
  -2 -13   6  154.78   37.00
   2 -13  -6  155.68   22.70
  -2 -13   6  168.98   21.50
   2 -13  -6  145.19   20.90
  -2 -13   6  141.99   25.60
   2 -13  -6  163.48   50.69
  -2  13   5  239.68   73.89
   2  13  -5  223.08   18.50
   2  13  -5  182.18   28.20
  -2  13   5  200.98   22.10
  -2  13   5  158.28   24.00
  -2 -13   5  188.88   27.90
   2 -13  -5  207.28   22.20
   2 -13  -5  192.78   37.40
  -2 -13   5  181.28   37.00
   2 -13  -5  210.98   22.90
  -2 -13   5  225.38   24.00
   2 -13  -5  243.28   57.49
   2  13  -4  209.08   17.90
   2  13  -4  246.18   28.40
  -2  13   4  183.88   24.80
   2  13  -4  191.88   17.90
  -2  13   4  194.28   20.90
  -2 -13   4  228.38   23.90
   2 -13  -4  300.97   42.20
   2 -13  -4  217.48   22.10
   2  13  -3  115.69   21.80
   2  13  -3  105.99   12.40
  -2  13   3  144.39   17.00
  -2  13   3  117.29   16.40
  -2  13   3  120.59   16.70
  -2  13   3  148.59   61.29
   2  13  -3  112.69   12.60
   2  13  -3  107.69   10.20
   2 -13  -3  104.49   45.00
  -2 -13   3   99.69   21.80
   2 -13  -3  122.09   29.10
  -2 -13   3  123.29   18.30
  -2 -13   3  111.49   28.20
   2 -13  -3  124.29   16.00
  -2  13   2  235.48   20.30
  -2  13   2  179.78   20.10
   2  13  -2  197.68   17.40
  -2  13   2  224.88   21.20
   2  13  -2  226.38   27.20
   2  13  -2  203.08   18.60
   2  13  -2  213.68   18.30
  -2 -13   2  279.17   30.80
  -2 -13   2  253.17   25.30
   2 -13  -2  212.78   20.00
   2 -13  -2  297.47   38.90
   2  13  -1   33.60    8.40
  -2  13   1   31.60    9.30
   2  13  -1   18.60    7.50
  -2  13   1   27.40    8.00
  -2  13   1   43.10   49.30
   2  13  -1    8.00   37.30
  -2  13   1   49.99   10.60
   2  13  -1   30.60    7.90
  -2  13   1   40.00   19.90
  -2 -13   1   30.00   24.50
   2 -13  -1   36.10   42.80
  -2 -13   1   30.90   17.30
  -2 -13   1   25.60   12.90
   2 -13  -1   22.10    8.20
   2 -13  -1   23.40   22.50
  -2  13   0   -0.20    7.70
  -2  13   0   12.60   16.90
   2  13   0    6.90    7.40
   2  13   0   15.90   38.10
  -2  13   0    2.60    5.60
  -2  13   0   -0.90    7.30
   2  13   0    8.60    6.90
  -2 -13   0   -2.90   16.10
  -2 -13   0   13.30   23.40
   2 -13   0   10.70    6.20
  -2 -13   0  -13.40   10.10
   2 -13   0    8.30   40.70
   2 -13   0   -0.50   21.10
   2  13   1   36.50   42.30
   2  13   1   28.20    9.40
  -2  13  -1   17.80    8.40
   2  13   1   15.60    7.90
  -2 -13  -1   15.60   18.40
   2 -13   1  -24.80   41.20
   2 -13   1    9.10   22.80
   2 -13   1   20.50   12.10
  -2 -13  -1    2.70   12.20
  -2  13  -2  121.79   27.80
   2  13   2  109.89   14.50
   2  13   2   88.59   15.00
  -2  13  -2   84.29   13.90
  -2 -13  -2  106.99   18.60
  -2 -13  -2   62.59   12.60
  -2 -13  -2  127.19   28.40
  -2 -13  -2  178.18   35.10
   2 -13   2   92.09   14.50
   2 -13   2  110.39   16.50
  -2  13  -3  178.78   19.90
   2  13   3  201.68   20.30
  -2  13  -3  135.59   30.40
   2  13   3  171.68   22.80
   2  13   3  228.38   63.79
   2 -13   3  235.38   20.20
  -2 -13  -3  178.08   20.50
   2 -13   3  208.18   57.69
  -2 -13  -3  187.18   25.70
  -2 -13  -3  151.08   39.20
   2 -13   3  148.59   20.90
   2 -13   3  214.98   37.60
  -2 -13  -3  220.18   36.90
   2  13   4  362.86   72.99
   2  13   4  186.38   20.90
  -2  13  -4  232.08   22.10
  -2  13  -4  284.77   38.40
   2  13   4  184.38   26.50
  -2 -13  -4  245.88   41.20
  -2 -13  -4  218.58   28.60
   2 -13   4  197.38   21.60
   2 -13   4  163.88   20.90
  -2 -13  -4  186.78   22.20
  -2 -13  -4  191.58   46.00
   2 -13   4  255.77   62.99
   2 -13   4  279.67   44.80
   2  13   5   27.30   10.80
  -2  13  -5   12.80   11.70
  -2  13  -5  -13.40   22.10
   2  13   5   82.59   66.19
   2  13   5   21.60   14.80
   2 -13   5 -102.89   53.39
   2 -13   5   24.30   10.50
  -2 -13  -5    9.60   38.50
   2 -13   5   -4.00   29.80
   2 -13   5   14.10   10.40
  -2 -13  -5    1.60   11.80
  -2 -13  -5   13.60   16.60
  -2  13  -6  191.28   41.30
   2  13   6  203.78   29.00
  -2  13  -6  258.07   25.80
   2  13   6   87.79   82.49
   2  13   6  184.18   22.40
  -2 -13  -6  267.87   57.29
  -2 -13  -6  213.98   27.00
   2 -13   6  195.08   23.20
  -2 -13  -6  181.78   28.60
   2 -13   6  174.28   44.00
   2  13   7    8.70   21.80
  -2  13  -7   13.30   14.00
   2  13   7   41.60   14.70
  -2  13  -7   -3.50   27.80
   2  13   7   76.99   89.09
  -2 -13  -7   46.30   51.19
   2 -13   7    2.40   44.00
  -2 -13  -7   33.40   22.10
   2 -13   7   21.50   13.90
  -2 -13  -7   -1.10   17.10
  -2  13  -8   11.30   36.40
  -2  13  -8    5.30   15.50
   2  13   8   17.40   15.20
   2  13   8  -70.09  103.09
   2  13   8   13.90   22.50
   2 -13   8   18.00   15.80
  -2 -13  -8   -2.70   20.60
  -2 -13  -8  -64.69   55.29
  -2  13  -9   18.30   21.40
   2  13   9   59.69  126.09
  -2  13  -9  -21.70   46.90
  -2 -13  -9    4.10   24.40
   2 -13   9  -12.60   16.60
  -2 -13  -9    6.10   67.09
   2  13  10  278.87  159.28
   2  13  10  -24.50   17.30
  -2  13 -10   31.90   25.30
  -2  13 -10  -22.70   42.30
   2 -13  10   13.10   21.30
  -2 -13 -10   96.69   80.99
  -2 -13 -10   32.40   52.89
  -2  13 -11  -22.50   49.00
   2  13  11   28.10   23.50
   2  13  11 -183.38  182.48
  -2  13 -11   42.70   29.70
   2 -13  11  -32.30   25.50
  -2 -13 -11   74.49   93.09
  -2 -13 -11  -20.70   31.50
  -2  13 -12   -8.20   59.29
  -2 -13 -12  179.48  111.19
   2  14 -13   -3.70   50.49
  -2  14  13  -38.90   26.20
   2 -14 -13    7.80   41.50
   2 -14 -13  -44.50  126.39
   2  14 -12   -7.50   43.40
  -2  14  12   62.19   24.40
   2  14 -12   22.40   20.40
  -2 -14  12  228.38  174.58
   2 -14 -12  -27.90   35.00
   2 -14 -12   21.00  103.59
  -2  14  11   45.90   21.80
  -2  14  11  380.46  173.98
   2  14 -11   19.90   36.10
   2  14 -11   47.60   18.00
   2 -14 -11   59.29   27.60
   2 -14 -11  159.18   88.59
  -2 -14  11   17.40   15.50
   2 -14 -11  -10.10   69.49
   2  14 -10   22.50   15.40
  -2  14  10   55.69   18.90
  -2  14  10 -236.48  128.19
   2  14 -10   28.00   57.49
  -2 -14  10   32.10   70.09
  -2 -14  10   36.90   13.60
   2 -14 -10   46.30   64.39
   2 -14 -10    4.10   81.89
  -2 -14  10   -0.80   47.50
   2 -14 -10   33.60   35.70
   2  14  -9   57.09   14.40
  -2  14   9  134.19  114.19
   2  14  -9   42.40   29.30
  -2  14   9   28.60   16.40
  -2  14   9   38.30   24.30
   2 -14  -9  -29.70   62.49
   2 -14  -9   34.40   20.10
   2 -14  -9   24.90   21.20
  -2 -14   9   20.80   55.69
  -2 -14   9   40.80   11.90
   2 -14  -9   70.99   50.69
  -2 -14   9   42.20   38.90
  -2  14   8  167.78  101.49
   2  14  -8   -8.50    9.80
  -2  14   8   25.20   20.70
  -2  14   8   -8.40   12.60
   2  14  -8   26.30   23.20
  -2 -14   8    6.30    8.70
   2 -14  -8   -3.60   16.30
   2 -14  -8   50.79   42.20
   2 -14  -8  -22.20   55.29
  -2 -14   8   -2.40   45.60
  -2 -14   8    3.20   31.50
   2 -14  -8   18.20   17.80
  -2  14   7  156.68   21.60
  -2  14   7  109.69   90.29
   2  14  -7  146.39   18.00
  -2  14   7  115.19   22.90
   2  14  -7  140.79   29.90
   2 -14  -7  180.68   25.60
  -2 -14   7  175.58   32.40
  -2 -14   7  102.79   41.10
   2 -14  -7  131.59   40.40
   2 -14  -7  102.99   60.19
   2 -14  -7  137.89   22.80
  -2  14   6   62.49   18.20
   2 -14  -6   62.49   36.20
   2 -14  -6  218.68   60.19
  -2 -14   6  121.59   24.40
  -2  14   5   48.80   13.40
  -2  14   5  128.99   71.19
   2  14  -5   44.90   18.80
   2  14  -5   63.89   10.70
  -2  14   5   43.10   15.60
   2 -14  -5   89.39   48.50
  -2 -14   5   78.29   20.50
  -2 -14   5   55.09   31.60
   2 -14  -5   36.40   14.20
   2 -14  -5   74.39   31.80
  -2 -14   5   70.69   16.60
   2 -14  -5   47.60   13.70
  -2  14   4  109.99   69.19
  -2  14   4   31.00   12.60
   2  14  -4   -4.70   15.00
   2  14  -4   11.20    7.10
  -2  14   4   -7.40   11.50
   2  14  -4    7.70    7.20
  -2  14   4    0.50    9.60
  -2 -14   4   17.70   13.20
   2 -14  -4    2.00   10.70
  -2 -14   4   20.20   18.30
  -2 -14   4   51.59   26.80
   2 -14  -4   91.19   48.80
   2 -14  -4   54.59   29.90
   2  14  -3   63.39   10.00
  -2  14   3  -77.29   60.09
  -2  14   3   64.09   12.90
   2  14  -3   53.39    8.00
  -2  14   3   64.99   13.20
   2  14  -3   50.69   18.10
   2  14  -3   66.69   10.10
  -2 -14   3   49.50   16.10
  -2 -14   3   39.50   27.00
   2 -14  -3   45.70   45.90
  -2 -14   3   63.89   20.50
   2 -14  -3   41.90   12.10
   2 -14  -3   34.50   27.40
  -2  14   2   36.60   10.00
   2  14  -2   22.40    8.10
  -2  14   2   16.30   10.00
   2  14  -2   29.60    7.40
  -2  14   2   44.30   11.90
  -2  14   2   36.60   59.39
   2  14  -2   24.70   40.00
   2  14  -2   34.00    8.60
  -2 -14   2    8.10   25.80
   2 -14  -2   10.60    8.90
  -2 -14   2   42.50   20.40
   2 -14  -2   40.80   24.40
  -2 -14   2   13.90   13.90
  -2  14   1  205.58   19.30
  -2  14   1  135.89   16.10
   2  14  -1  157.78   16.20
  -2  14   1  124.99   62.39
   2  14  -1  174.08   16.90
  -2  14   1  137.09   17.60
  -2  14   1  151.78   29.90
   2  14  -1  182.38   17.00
   2  14  -1  112.19   49.50
  -2 -14   1  176.48   25.20
   2 -14  -1   90.49   55.09
   2 -14  -1  158.68   33.20
  -2 -14   1  157.38   28.10
   2 -14  -1  163.88   16.50
  -2 -14   1  175.48   33.60
  -2  14   0  161.78   30.60
  -2  14   0  107.79   16.20
   2  14   0  123.99   16.30
  -2  14   0  140.49   17.80
   2  14   0  138.29   15.30
  -2  14   0  137.79   14.20
   2  14   0  113.99   17.30
  -2 -14   0  167.48   24.50
   2 -14   0  258.17   54.99
  -2 -14   0  159.28   32.50
  -2 -14   0  182.48   31.10
   2 -14   0  178.48   33.80
   2 -14   0  149.39   14.10
  -2  14  -1  206.98   20.30
   2  14   1  234.18   57.09
  -2  14  -1  170.38   32.60
  -2  14  -1  151.68   18.80
   2  14   1  206.78   21.30
   2  14   1  174.88   18.60
  -2 -14  -1  185.68   34.50
  -2 -14  -1  197.08   25.70
   2 -14   1  212.18   54.69
   2 -14   1  171.38   23.90
   2 -14   1  252.47   39.50
   2  14   2  173.48   59.49
   2  14   2   49.60   11.00
  -2  14  -2   57.79   22.40
  -2  14  -2   32.70   10.50
   2  14   2   44.00   13.50
  -2 -14  -2   32.20   11.20
   2 -14   2  130.39   53.79
  -2 -14  -2   30.10   22.60
  -2 -14  -2    6.80   28.00
   2 -14   2   22.10   13.70
   2 -14   2   71.19   27.10
  -2 -14  -2   70.29   17.70
   2  14   3   45.60   14.50
  -2  14  -3   39.30   11.30
  -2  14  -3   31.90   23.40
   2  14   3   46.10   11.50
   2  14   3  -40.00   54.99
   2 -14   3   28.10   28.30
   2 -14   3   27.70   50.49
  -2 -14  -3   -2.80   25.80
  -2 -14  -3   58.39   19.10
  -2 -14  -3   16.80   33.30
   2 -14   3   11.80   10.00
  -2 -14  -3   27.70   12.10
   2 -14   3   44.30   13.50
   2  14   4   -1.50   14.60
  -2  14  -4    3.40   10.30
   2  14   4    0.80    9.70
  -2  14  -4   -6.90   21.40
   2  14   4   56.89   62.09
   2 -14   4  -35.10   56.89
   2 -14   4   12.10   10.00
  -2 -14  -4   23.70   15.40
   2 -14   4   33.60   30.90
  -2 -14  -4   11.10   11.80
  -2 -14  -4    5.40   60.29
  -2 -14  -4   23.70   27.10
   2 -14   4    8.70   11.40
   2  14   5    3.80   16.10
   2  14   5    2.30   10.20
   2  14   5  -10.60   71.59
  -2  14  -5   10.20   25.70
  -2  14  -5   24.60   13.20
   2 -14   5  -28.50   31.90
   2 -14   5   20.00   11.80
  -2 -14  -5   22.10   14.20
  -2 -14  -5   19.80   33.30
   2 -14   5    7.10   11.10
  -2 -14  -5  -70.19   37.80
  -2 -14  -5   17.50   19.00
   2  14   6  -16.90   86.69
   2  14   6   18.40   11.80
  -2  14  -6   14.80   27.90
   2  14   6    5.80   19.60
  -2  14  -6   19.50   15.10
   2 -14   6  -20.50   34.80
   2 -14   6   15.20   11.40
  -2 -14  -6   17.40   20.40
  -2 -14  -6   -3.80   15.50
  -2 -14  -6   49.20   47.90
   2  14   7    5.00   23.40
   2  14   7    0.30   13.10
   2  14   7   34.60  134.09
  -2  14  -7   -6.50   15.70
  -2  14  -7  -55.59   28.00
   2 -14   7   -0.50   13.50
   2 -14   7  108.29   48.30
  -2 -14  -7  -38.80   53.19
  -2 -14  -7   14.00   20.70
  -2 -14  -7  -14.10   16.80
   2  14   8   35.50   17.20
   2  14   8  -20.00  118.79
  -2  14  -8   48.80   19.70
  -2  14  -8   48.50   37.20
  -2 -14  -8  126.89   69.99
  -2 -14  -8   61.59   27.60
   2 -14   8   65.29   18.80
  -2  14  -9  -10.60   37.10
  -2  14  -9   35.30   22.70
   2  14   9   28.30   17.50
   2  14   9  -59.79  140.99
  -2 -14  -9   96.29   74.19
   2 -14   9   41.10   19.90
  -2  14 -10   27.10   47.20
   2  14  10 -122.79  177.28
  -2  14 -10    3.00   27.80
   2  14  10    9.40   21.10
  -2 -14 -10    8.80   30.40
   2 -14  10   37.20   24.40
  -2 -14 -10   -6.20   87.59
  -2  14 -11  -52.09   49.70
   2  14  11   18.40   25.20
   2  14  11  189.98  199.08
   2 -14  11   27.30   28.80
  -2 -14 -11   17.70   36.40
  -2 -14 -11  129.69   99.19
   2  15 -12   23.70   44.80
  -2  15  12   88.89   27.20
   2 -15 -12  -20.80  113.59
   2 -15 -12   15.40   38.80
   2  15 -11   17.20   36.50
  -2  15  11   67.49   24.50
   2  15 -11   50.09   19.00
  -2  15  11 -153.88  174.88
  -2 -15  11   56.49   17.80
   2 -15 -11    9.90   33.10
   2 -15 -11   36.90   97.89
  -2 -15  11   52.09   86.49
   2  15 -10    4.50   15.40
  -2  15  10  -43.70  150.08
  -2  15  10  -13.80   18.60
   2  15 -10   10.50   32.90
   2 -15 -10  -76.99   84.29
   2 -15 -10    9.40   73.69
  -2 -15  10   19.40   13.30
   2 -15 -10   23.50   23.60
  -2 -15  10  183.48  134.09
  -2  15   9   -8.50   16.20
   2  15  -9   -1.40   13.40
  -2  15   9  103.49  120.09
   2  15  -9   33.50   30.70
  -2 -15   9   -7.70   87.49
   2 -15  -9   51.09   58.39
   2 -15  -9   14.70   70.79
  -2 -15   9   16.40   41.20
   2 -15  -9    9.10   21.10
  -2 -15   9    8.70   10.80
  -2  15   8  108.69  113.29
   2  15  -8   32.90   12.40
  -2  15   8   22.10   23.30
  -2  15   8  -10.70   14.30
   2  15  -8   -0.90   24.90
  -2 -15   8   38.30   34.30
   2 -15  -8    1.80   18.50
   2 -15  -8   45.70   48.20
  -2 -15   8   46.40   47.30
   2 -15  -8  121.49   65.99
   2 -15  -8   27.20   19.60
  -2 -15   8   15.50    9.90
  -2  15   7   36.40   20.00
  -2  15   7   65.69   16.30
  -2  15   7   64.99   98.89
   2  15  -7   66.59   13.00
   2  15  -7   34.80   24.40
  -2 -15   7   39.60   17.60
  -2 -15   7   51.09   29.50
  -2 -15   7   -2.40   39.60
   2 -15  -7   49.20   18.60
   2 -15  -7   70.39   20.20
   2 -15  -7   10.60   58.99
   2 -15  -7  100.79   47.00
   2  15  -6  -16.40   19.30
   2  15  -6   -3.10    9.00
  -2  15   6  -21.70   15.90
  -2  15   6  -60.69   85.49
  -2  15   6    6.30   12.30
  -2 -15   6   14.40   15.80
   2 -15  -6  -21.60   53.59
  -2 -15   6   39.70   34.90
  -2 -15   6   -3.90   22.50
   2 -15  -6   20.50   15.20
   2 -15  -6    2.30   14.80
   2 -15  -6  -10.50   34.70
   2  15  -5  391.16   28.50
  -2  15   5  385.46   34.70
   2  15  -5  310.37   39.40
   2  15  -5  365.66   27.90
  -2  15   5  416.46   98.19
  -2  15   5  324.97   31.40
   2 -15  -5  416.66   33.70
   2 -15  -5  405.56   57.99
  -2 -15   5  397.16   35.20
   2 -15  -5  419.16   75.89
  -2 -15   5  285.77   47.70
  -2 -15   5  301.97   38.00
  -2  15   4   -6.20   12.80
  -2  15   4  242.78   82.79
  -2  15   4   26.50   12.00
  -2  15   4   15.50   12.50
   2  15  -4   31.60    9.10
   2  15  -4   19.90    9.10
   2  15  -4   60.49   20.60
   2 -15  -4   47.50   13.60
   2 -15  -4   52.29   52.09
  -2 -15   4   60.49   21.80
   2 -15  -4   54.49   32.60
  -2 -15   4   80.69   30.30
  -2 -15   4   29.80   16.50
   2  15  -3  102.79   14.50
  -2  15   3   95.89   17.80
  -2  15   3  127.69   19.00
   2  15  -3   99.69   14.20
   2  15  -3  141.99   25.60
   2  15  -3  106.39   10.60
  -2  15   3  215.88   76.09
  -2  15   3  112.49   17.60
   2 -15  -3  118.99   16.70
  -2 -15   3  103.09   24.80
   2 -15  -3  102.39   33.60
   2 -15  -3  180.48   55.19
  -2 -15   3  116.09   33.40
  -2 -15   3  135.59   21.90
  -2  15   2   54.69   12.90
   2  15  -2   52.59   10.80
  -2  15   2   58.29   13.80
  -2  15   2   75.49   16.70
   2  15  -2   83.49   46.20
   2  15  -2   59.09   11.20
   2  15  -2   58.69    9.70
  -2  15   2   76.69   63.79
  -2 -15   2   81.89   29.30
  -2 -15   2   60.69   22.80
   2 -15  -2   67.29   12.40
   2 -15  -2   38.00   29.00
  -2 -15   2   82.29   19.10
   2  15  -1   39.90    9.60
   2  15  -1   19.20    9.20
  -2  15   1   31.60   11.40
  -2  15   1   27.60   20.90
   2  15  -1   41.10   10.40
  -2  15   1   41.90   11.40
  -2  15   1  -23.30   59.99
  -2  15   1   34.10    9.80
   2  15  -1   77.39   49.60
   2 -15  -1   35.70   27.00
  -2 -15   1   -7.60   26.10
  -2 -15   1   34.30   23.20
   2 -15  -1   31.30    9.50
  -2 -15   1   36.10   15.90
   2 -15  -1    5.50   52.99
  -2  15   0   -1.20   10.00
   2  15   0    4.80    9.00
   2  15   0    2.00    8.70
  -2  15   0    6.30    9.40
  -2  15   0   -4.70    6.60
   2  15   0    5.90    7.90
   2  15   0    5.90   49.30
  -2  15   0   19.40   18.90
  -2 -15   0    2.10   21.90
  -2 -15   0    7.80   14.30
  -2 -15   0   -0.20   26.90
   2 -15   0  -47.60   42.70
   2 -15   0   10.30   27.80
   2 -15   0  -14.40   15.00
  -2  15  -1   21.60   10.80
   2  15   1   -4.20   10.30
  -2  15  -1   17.40   20.90
  -2  15  -1    8.10   10.10
   2  15   1    1.20    7.60
   2  15   1   -4.00   52.19
  -2 -15  -1   12.10   23.90
  -2 -15  -1   10.60   15.10
   2 -15   1    7.40   14.90
   2 -15   1   25.60   51.19
   2 -15   1   -4.90   26.50
  -2 -15  -1   16.40   32.20
  -2  15  -2    0.10    9.70
   2  15   2   39.10   56.49
   2  15   2   26.30   12.30
  -2  15  -2   14.30   20.40
   2  15   2    8.30    9.00
   2 -15   2   67.19   51.59
   2 -15   2   -2.70   13.90
  -2 -15  -2  -28.20   30.30
  -2 -15  -2    5.10   10.60
   2 -15   2   49.00   27.90
  -2 -15  -2   24.20   17.80
  -2 -15  -2   26.20   24.10
   2  15   3  188.98   71.99
   2  15   3  188.08   22.30
   2  15   3  199.18   26.40
  -2  15  -3  200.38   37.60
  -2  15  -3  220.88   22.90
   2 -15   3  224.78   25.10
  -2 -15  -3  198.38   45.10
   2 -15   3  211.78   43.10
  -2 -15  -3  159.68   21.90
   2 -15   3  221.88   22.30
  -2 -15  -3  195.88   29.50
  -2 -15  -3  177.28   37.90
  -2  15  -4    8.10   11.80
   2  15   4    6.80   15.50
   2  15   4   32.80   70.49
  -2  15  -4   14.10   24.80
   2  15   4   -1.00   10.40
  -2 -15  -4   -6.60   12.50
   2 -15   4   23.00   33.20
  -2 -15  -4    6.50   31.30
   2 -15   4   -4.30   10.00
  -2 -15  -4   40.90   70.29
   2 -15   4   -7.10   12.60
  -2 -15  -4   21.60   18.90
  -2  15  -5  154.48   21.50
  -2  15  -5  123.39   36.30
   2  15   5  135.39   20.00
   2  15   5  171.08   86.39
   2  15   5  129.09   25.40
  -2 -15  -5  138.99   22.50
  -2 -15  -5  166.48   29.10
  -2 -15  -5  174.78   53.39
   2 -15   5  140.09   20.00
   2 -15   5   89.99   42.60
   2 -15   5  137.99   21.70
  -2 -15  -5  136.09   45.70
   2  15   6   12.80   21.00
   2  15   6   16.70   13.80
  -2  15  -6  -21.00   14.50
   2  15   6  -12.40   88.99
  -2  15  -6  -33.60   27.70
  -2 -15  -6   33.20   49.00
   2 -15   6 -152.28  119.19
   2 -15   6    5.00   10.80
   2 -15   6  -15.20   12.00
  -2 -15  -6  -11.90   16.80
  -2 -15  -6  -33.70   20.60
   2 -15   6    3.80   40.50
  -2 -15  -6  -49.30   42.90
  -2  15  -7   -0.70   33.00
   2  15   7   21.70   15.30
   2  15   7   15.80   23.10
   2 -15   7  -81.59   86.89
   2 -15   7   18.60   15.60
  -2 -15  -7   18.20   59.79
  -2 -15  -7   29.60   25.40
   2  15   8 -167.68  124.19
  -2  15  -8  -21.20   35.10
   2  15   8   -2.50   16.30
  -2  15  -8   -7.30   19.50
   2 -15   8   14.60   17.20
  -2 -15  -8    2.70   65.49
   2 -15   8   72.99  104.09
  -2  15  -9  -14.70   24.20
   2  15   9  116.69  154.58
  -2  15  -9  -25.90   39.90
   2  15   9    6.70   19.00
  -2 -15  -9   -5.10   31.50
   2 -15   9   -8.30   20.40
  -2 -15  -9   43.60   81.19
   2 -15   9   17.30  124.39
   2  15  10  -12.20   20.80
  -2  15 -10    9.70   29.10
  -2  15 -10   -3.80   47.70
   2  15  10  196.98  190.08
   2 -15  10   12.10   25.50
  -2 -15 -10   -5.70   90.99
  -2 -15 -10  -21.90   35.00
  -2  15 -11  -57.09   53.09
   2  15  11  -15.10   25.90
   2 -15  11   41.20   30.40
  -2 -15 -11  -30.60  104.59
  -2 -15 -11  111.39   40.60
  -2  16  12   74.99   27.50
   2  16 -12   -6.20   43.90
   2 -16 -12  277.27  131.99
   2 -16 -12   38.10   40.90
  -2  16  11   37.50   23.60
  -2  16  11  -30.00  184.38
   2  16 -11   52.19   23.80
   2  16 -11   31.60   41.20
   2 -16 -11    9.60   39.00
   2 -16 -11   11.20  104.59
  -2 -16  11   52.09   19.40
  -2 -16  11  112.09  106.79
  -2  16  10  -39.70   18.60
   2  16 -10   48.90   34.90
   2  16 -10  -10.50   15.70
  -2 -16  10  -66.79   69.29
  -2 -16  10    8.70   13.80
   2 -16 -10   -0.70   31.80
   2 -16 -10  -25.40   93.59
   2  16  -9   -5.60   30.60
  -2  16   9   -6.30   18.40
   2  16  -9   51.99   16.00
   2 -16  -9   27.50   24.10
   2 -16  -9   73.39   99.49
  -2 -16   9   26.60   41.90
   2 -16  -9  -23.50   80.19
  -2 -16   9    4.00   63.99
  -2  16   8  -19.20   14.90
  -2  16   8   46.50  122.09
   2  16  -8  -10.10   11.90
   2  16  -8  -31.40   25.30
  -2  16   8  -24.10   23.50
  -2 -16   8  -17.50   34.40
   2 -16  -8   26.90   19.20
   2 -16  -8   23.10   51.79
   2 -16  -8   62.19   67.69
   2  16  -7  127.19   32.40
  -2  16   7  119.39  108.89
  -2  16   7  189.88   25.10
   2  16  -7  145.09   19.30
  -2  16   7  141.49   26.80
   2 -16  -7   79.19   49.50
   2 -16  -7  193.88   67.89
   2 -16  -7  119.29   23.70
  -2 -16   7  138.29   47.70
  -2 -16   7  142.09   34.30
   2 -16  -7  166.78   25.80
  -2 -16   7  151.58   24.30
  -2  16   6   56.19  189.28
   2  16  -6   22.60   21.00
   2  16  -6   16.00   10.80
  -2  16   6   -3.60   12.40
  -2  16   6   32.70   17.40
   2 -16  -6   44.50   60.89
  -2 -16   6   11.00   17.40
   2 -16  -6   17.90   17.40
  -2 -16   6    5.80   39.80
  -2 -16   6   -4.00   25.30
   2 -16  -6   -2.00   15.60
   2 -16  -6  -20.30   38.00
  -2  16   5   -9.40   91.49
   2  16  -5   10.80    8.90
  -2  16   5    0.30   15.80
   2  16  -5    1.80   19.10
   2  16  -5  -11.70    9.10
  -2  16   5   -6.70   11.30
  -2  16   5    8.40   16.80
  -2 -16   5  -17.50   33.90
  -2 -16   5   11.00   22.60
   2 -16  -5   33.80   36.10
   2 -16  -5  -14.30   55.19
  -2 -16   5   34.40   18.10
   2 -16  -5   -1.30   13.60
  -2  16   4   -5.60   14.00
  -2  16   4  -12.40   10.50
  -2  16   4   -8.10   83.79
   2  16  -4    2.40    8.80
  -2  16   4    1.20   13.70
   2  16  -4   -3.10    8.30
   2  16  -4  -23.40   17.90
   2 -16  -4  -11.80   32.50
  -2 -16   4   -5.30   22.70
  -2 -16   4   13.40   32.70
  -2 -16   4    0.10   17.00
   2 -16  -4   -5.70   12.60
   2 -16  -4  -27.10   52.29
  -2  16   3  185.48   21.40
  -2  16   3  201.58   23.10
  -2  16   3  204.88   89.09
   2  16  -3  190.58   14.00
  -2  16   3  179.58   23.70
   2  16  -3  155.28   18.50
   2  16  -3  169.48   29.90
   2  16  -3  182.78   19.20
  -2 -16   3  213.78   29.20
  -2 -16   3  176.48   32.20
   2 -16  -3  204.58   42.70
  -2 -16   3  121.89   35.80
   2 -16  -3  167.58   21.80
   2 -16  -3  180.58   57.29
  -2  16   2   -2.30   10.10
   2  16  -2   14.40    9.20
  -2  16   2    5.30   70.19
  -2  16   2   20.60   12.50
  -2  16   2   31.00   11.50
   2  16  -2    4.60    7.40
   2  16  -2   17.50    9.60
   2 -16  -2   20.20   30.50
   2 -16  -2  -29.00   84.39
   2 -16  -2   24.80   10.40
  -2 -16   2   18.60   30.00
  -2 -16   2   14.40   23.00
  -2 -16   2    3.10   16.60
  -2  16   1  229.18   22.10
  -2  16   1  234.88   24.40
   2  16  -1  262.97   22.40
   2  16  -1  342.37   66.29
  -2  16   1  228.88   39.40
   2  16  -1  266.47   23.30
  -2  16   1  240.68   28.10
   2  16  -1  268.47   22.90
  -2 -16   1  230.38   40.80
   2 -16  -1  250.17   43.50
   2 -16  -1  271.57   31.10
  -2 -16   1  224.58   30.60
  -2 -16   1  191.18   39.50
   2 -16  -1  171.08   64.49
  -2  16   0   88.29   27.10
  -2  16   0   91.79   13.30
  -2  16   0   76.49   15.50
   2  16   0   71.29   13.20
  -2  16   0   86.19   15.90
   2  16   0   80.19   13.90
   2  16   0  132.49   61.29
   2  16   0   64.69   13.20
  -2 -16   0   36.20   31.90
  -2 -16   0   61.79   26.60
  -2 -16   0   48.50   19.60
   2 -16   0   76.59   21.10
   2 -16   0  121.99   53.49
   2 -16   0   62.19   35.20
   2  16   1  201.28   22.00
   2  16   1  278.87   74.39
   2  16   1  202.58   23.70
  -2  16  -1  216.18   23.30
  -2  16  -1  229.18   22.90
  -2  16  -1  233.38   40.90
   2 -16   1  270.07   64.09
  -2 -16  -1  247.38   31.50
   2 -16   1  248.08   30.30
  -2 -16  -1  161.08   41.10
  -2 -16  -1  237.08   39.30
   2 -16   1  185.38   41.80
  -2  16  -2   11.80   22.90
  -2  16  -2    4.20   11.70
  -2  16  -2  -13.30   10.60
   2  16   2   70.99   66.19
   2  16   2   11.60    9.70
   2  16   2  -16.00   12.80
   2 -16   2  -64.79   51.19
   2 -16   2   54.79   31.30
  -2 -16  -2   15.60   28.40
  -2 -16  -2   14.90   18.80
   2 -16   2   11.50   16.00
  -2  16  -3   43.20   13.90
   2  16   3   52.79   14.40
   2  16   3   12.70   15.30
   2  16   3   73.89   73.19
  -2  16  -3   52.89   27.00
   2 -16   3  103.79   38.70
  -2 -16  -3   49.70   21.60
  -2 -16  -3   53.79   32.90
  -2 -16  -3   26.10   13.70
  -2 -16  -3   27.50   40.40
   2 -16   3    3.00   75.69
   2 -16   3   75.29   17.50
  -2  16  -4   22.20   13.60
   2  16   4   18.10   17.70
   2  16   4  -35.50   79.69
  -2  16  -4    7.30   26.90
   2  16   4   10.90   12.70
   2 -16   4   53.19   38.30
  -2 -16  -4   22.10   36.60
  -2 -16  -4    1.70   20.20
   2 -16   4   18.30   12.30
  -2 -16  -4  -18.40   44.20
   2 -16   4   20.90   15.60
  -2 -16  -4  -15.80   14.00
   2  16   5  -23.00   88.79
   2  16   5   23.50   13.10
  -2  16  -5    7.30   27.70
   2  16   5  -26.70   18.90
  -2  16  -5   -5.40   13.70
  -2 -16  -5  -27.00   49.80
   2 -16   5   -4.40   12.40
   2 -16   5   55.09   85.09
  -2 -16  -5  -12.60   39.90
   2 -16   5   20.00   14.90
   2 -16   5    1.20   42.80
  -2 -16  -5   14.70   16.90
  -2 -16  -5   33.90   22.70
   2  16   6   11.80   13.80
   2  16   6  -66.59  102.39
  -2  16  -6   -7.50   18.00
   2  16   6  -11.10   22.90
  -2  16  -6    4.70   30.10
  -2 -16  -6  -15.20   53.49
   2 -16   6  -13.20   13.60
   2 -16   6   21.10   13.80
  -2 -16  -6    5.60   25.10
   2 -16   6  -50.89   78.39
   2  16   7   28.60   19.20
  -2  16  -7   25.10   18.70
   2  16   7  327.07  143.19
  -2  16  -7   14.90   45.00
   2 -16   7    4.60   93.89
  -2 -16  -7  106.19   67.59
   2 -16   7   64.49   18.80
   2  16   8   48.00   19.30
  -2  16  -8    0.90   36.60
   2  16   8   31.00  146.39
  -2  16  -8  -45.80   20.00
   2 -16   8  -85.19  106.09
   2 -16   8   25.00   19.50
  -2 -16  -8  -31.70   28.10
  -2 -16  -8   73.99   74.99
   2  16   9  -66.59  169.48
   2  16   9   56.29   22.60
  -2  16  -9   55.29   47.50
  -2  16  -9  103.49   29.00
   2 -16   9   21.10   22.60
   2 -16   9   82.69  146.69
  -2 -16  -9  102.79   92.39
  -2 -16  -9   71.49   33.40
   2  16  10    1.60  206.98
   2  16  10   30.30   24.30
  -2  16 -10   -1.90   49.50
   2 -16  10  -27.60   26.00
  -2 -16 -10   64.69   97.29
  -2 -16 -10    0.20   37.50
  -2  17  11   21.40   23.90
   2  17 -11   -5.30   41.00
   2 -17 -11 -172.28  116.69
   2 -17 -11   95.39   44.90
   2  17 -10   37.20   17.60
  -2  17  10  180.98  194.68
   2  17 -10  -46.00   36.10
  -2  17  10  -22.20   20.00
  -2 -17  10  -52.89   66.69
   2 -17 -10  -21.80   36.40
   2 -17 -10 -135.39   96.19
   2  17  -9  -26.20   31.10
  -2  17   9  105.19  165.68
   2  17  -9   -3.20   15.30
  -2  17   9   10.90   19.70
[truncated: 1,417,389 more chars]
