# Supplementary material for: Structure-reactivity analysis of novel hypervalent iodine reagents in S-vinylation of thiols
Source: Front Chem. 2024 Feb 29;12:1376948. doi: 10.3389/fchem.2024.1376948 (PMC10937425; doi:10.3389/fchem.2024.1376948)
Supplement: Supplementary file 2 [file DataSheet1.ZIP › CIF files/3c.cif]

 
data_6
 
_audit_creation_method            'SHELXL-2014/7'
_shelx_SHELXL_version_number      '2014/7'
_chemical_name_systematic         ?
_chemical_name_common             ?
_chemical_melting_point           ?
_chemical_formula_moiety          ?
_chemical_formula_sum
 'C24 H21 Br Cl4 I N O3 S' 
_chemical_formula_weight          752.09

loop_
 _atom_type_symbol
 _atom_type_description
 _atom_type_scat_dispersion_real
 _atom_type_scat_dispersion_imag
 _atom_type_scat_source
 'C'  'C'   0.0033   0.0016
 'International Tables Vol C Tables 4.2.6.8 and 6.1.1.4'
 'H'  'H'   0.0000   0.0000
 'International Tables Vol C Tables 4.2.6.8 and 6.1.1.4'
 'O'  'O'   0.0106   0.0060
 'International Tables Vol C Tables 4.2.6.8 and 6.1.1.4'
 'S'  'S'   0.1246   0.1234
 'International Tables Vol C Tables 4.2.6.8 and 6.1.1.4'
 'Br'  'Br'  -0.2901   2.4595
 'International Tables Vol C Tables 4.2.6.8 and 6.1.1.4'
 'I'  'I'  -0.4742   1.8119
 'International Tables Vol C Tables 4.2.6.8 and 6.1.1.4'
 'Cl'  'Cl'   0.1484   0.1585
 'International Tables Vol C Tables 4.2.6.8 and 6.1.1.4'
 'N'  'N'   0.0061   0.0033
 'International Tables Vol C Tables 4.2.6.8 and 6.1.1.4'
 
_space_group_crystal_system       monoclinic
_space_group_IT_number            14
_space_group_name_H-M_alt         'P 21/c'
_space_group_name_Hall            '-P 2ybc'
 
_shelx_space_group_comment
;
The symmetry employed for this shelxl refinement is uniquely defined
by the following loop, which should always be used as a source of
symmetry information in preference to the above space-group names.
They are only intended as comments.
;
 
loop_
 _space_group_symop_operation_xyz
 'x, y, z'
 '-x, y+1/2, -z+1/2'
 '-x, -y, -z'
 'x, -y-1/2, z-1/2'
 
_cell_length_a                    13.642(2)
_cell_length_b                    18.156(2)
_cell_length_c                    12.6844(17)
_cell_angle_alpha                 90
_cell_angle_beta                  115.170(4)
_cell_angle_gamma                 90
_cell_volume                      2843.4(7)
_cell_formula_units_Z             4
_cell_measurement_temperature     296(2)
_cell_measurement_reflns_used     6598
_cell_measurement_theta_min       2.24
_cell_measurement_theta_max       25.09
 
_exptl_crystal_description        rod
_exptl_crystal_colour             ?
_exptl_crystal_density_meas       ?
_exptl_crystal_density_method     ?
_exptl_crystal_density_diffrn     1.757          
_exptl_crystal_F_000              1472
_exptl_transmission_factor_min    ?
_exptl_transmission_factor_max    ?
_exptl_crystal_size_max           ?
_exptl_crystal_size_mid           ?
_exptl_crystal_size_min           ?
_exptl_absorpt_coefficient_mu     3.008
_shelx_estimated_absorpt_T_min    ?
_shelx_estimated_absorpt_T_max    ?
_exptl_absorpt_correction_type    multi-scan
_exptl_absorpt_correction_T_min   0.5524  
_exptl_absorpt_correction_T_max   0.7457
_exptl_absorpt_process_details    ?
_exptl_absorpt_special_details    ?
_diffrn_ambient_temperature       296(2)
_diffrn_radiation_wavelength      0.71073
_diffrn_radiation_type            MoK\a
_diffrn_source                    ?
_diffrn_measurement_device_type   'Bruker APEX-II CCD'
_diffrn_measurement_method        '\f and \w scans'
_diffrn_detector_area_resol_mean  ?
_diffrn_reflns_number             36399
_diffrn_reflns_av_unetI/netI      0.0922
_diffrn_reflns_av_R_equivalents   0.1266
_diffrn_reflns_limit_h_min        -15
_diffrn_reflns_limit_h_max        17
_diffrn_reflns_limit_k_min        -22
_diffrn_reflns_limit_k_max        22
_diffrn_reflns_limit_l_min        -15
_diffrn_reflns_limit_l_max        15
_diffrn_reflns_theta_min          1.995
_diffrn_reflns_theta_max          26.373
_diffrn_reflns_theta_full         25.242
_diffrn_measured_fraction_theta_max   0.999
_diffrn_measured_fraction_theta_full  0.999
_diffrn_reflns_Laue_measured_fraction_max    0.999
_diffrn_reflns_Laue_measured_fraction_full   0.999
_diffrn_reflns_point_group_measured_fraction_max   0.999
_diffrn_reflns_point_group_measured_fraction_full  0.999
_reflns_number_total              5803
_reflns_number_gt                 3449
_reflns_threshold_expression      'I > 2\s(I)'
_reflns_Friedel_coverage          0.000
_reflns_Friedel_fraction_max      .
_reflns_Friedel_fraction_full     .
 
_reflns_special_details
;
 Reflections were merged by SHELXL according to the crystal
 class for the calculation of statistics and refinement.
 
 _reflns_Friedel_fraction is defined as the number of unique
 Friedel pairs measured divided by the number that would be
 possible theoretically, ignoring centric projections and
 systematic absences.
;
 
_computing_data_collection        'Bruker APEX2'
_computing_cell_refinement        'Bruker SAINT'
_computing_data_reduction         'Bruker SAINT'
_computing_structure_solution     'SHELXS-97 (Sheldrick 2008)'
_computing_structure_refinement   'SHELXL-2014 (Sheldrick 2014)'
_computing_molecular_graphics     'Bruker SHELXTL'
_computing_publication_material   'Bruker SHELXTL'
_refine_special_details           ?
_refine_ls_structure_factor_coef  Fsqd
_refine_ls_matrix_type            full
_refine_ls_weighting_scheme       calc
_refine_ls_weighting_details
'w=1/[\s^2^(Fo^2^)+(0.0405P)^2^+14.0911P] where P=(Fo^2^+2Fc^2^)/3'
_atom_sites_solution_primary      ?
_atom_sites_solution_secondary    ?
_atom_sites_solution_hydrogens    geom
_refine_ls_hydrogen_treatment     constr
_refine_ls_extinction_method      none
_refine_ls_extinction_coef        .
_refine_ls_number_reflns          5803
_refine_ls_number_parameters      317
_refine_ls_number_restraints      0
_refine_ls_R_factor_all           0.1360
_refine_ls_R_factor_gt            0.0662
_refine_ls_wR_factor_ref          0.1494
_refine_ls_wR_factor_gt           0.1286
_refine_ls_goodness_of_fit_ref    1.085
_refine_ls_restrained_S_all       1.085
_refine_ls_shift/su_max           0.001
_refine_ls_shift/su_mean          0.000
 
loop_
 _atom_site_label
 _atom_site_type_symbol
 _atom_site_fract_x
 _atom_site_fract_y
 _atom_site_fract_z
 _atom_site_U_iso_or_equiv
 _atom_site_adp_type
 _atom_site_occupancy
 _atom_site_site_symmetry_order  
 _atom_site_calc_flag
 _atom_site_refinement_flags_posn
 _atom_site_refinement_flags_adp
 _atom_site_refinement_flags_occupancy
 _atom_site_disorder_assembly
 _atom_site_disorder_group
I1 I 0.48273(4) 0.70293(3) 0.30517(5) 0.04513(19) Uani 1 1 d . . . . .
C1 C -0.0785(8) 0.5879(6) 0.4219(10) 0.082(3) Uani 1 1 d . . . . .
H1A H -0.1385 0.6202 0.4077 0.122 Uiso 1 1 calc R U . . .
H1B H -0.0607 0.5616 0.4934 0.122 Uiso 1 1 calc R U . . .
H1C H -0.0978 0.5534 0.3588 0.122 Uiso 1 1 calc R U . . .
O1 O 0.2662(5) 0.7989(3) 0.3224(5) 0.0556(15) Uani 1 1 d . . . . .
Cl1 Cl 0.2977(2) 0.98381(17) 0.2891(3) 0.0935(10) Uani 1 1 d . . . . .
Br1 Br 0.73582(9) 0.45938(6) 0.73819(10) 0.0761(4) Uani 1 1 d . . . . .
S1 S 0.30066(17) 0.76767(12) 0.43645(17) 0.0412(5) Uani 1 1 d . . . . .
Cl2 Cl 0.5305(2) 0.98849(16) 0.3721(2) 0.0784(8) Uani 1 1 d . . . . .
C2 C 0.0183(7) 0.6326(5) 0.4308(9) 0.059(2) Uani 1 1 d . . . . .
O2 O 0.3329(5) 0.8181(3) 0.5324(5) 0.0517(15) Uani 1 1 d . . . . .
Cl4 Cl 0.0462(4) 0.8853(3) 0.4948(4) 0.1597(18) Uani 1 1 d . . . . .
C4 C 0.1132(7) 0.6908(5) 0.3293(7) 0.051(2) Uani 1 1 d . . . . .
H4 H 0.1171 0.7027 0.2598 0.061 Uiso 1 1 calc R U . . .
O3 O 0.4317(5) 0.6681(3) 0.6330(5) 0.0478(14) Uani 1 1 d . . . . .
Cl3 Cl 0.0156(5) 0.9582(3) 0.2851(5) 0.189(2) Uani 1 1 d . . . . .
N1 N 0.3964(5) 0.7119(4) 0.4489(5) 0.0418(16) Uani 1 1 d . . . . .
C3 C 0.0279(8) 0.6493(5) 0.3290(8) 0.062(3) Uani 1 1 d . . . . .
H3 H -0.0245 0.6322 0.2584 0.074 Uiso 1 1 calc R U . . .
C10 C 0.5868(6) 0.5716(4) 0.6217(7) 0.042(2) Uani 1 1 d . . . . .
H10 H 0.5696 0.5686 0.6852 0.050 Uiso 1 1 calc R U . . .
C11 C 0.6644(7) 0.5267(4) 0.6159(8) 0.046(2) Uani 1 1 d . . . . .
C12 C 0.6908(7) 0.5297(5) 0.5215(8) 0.055(2) Uani 1 1 d . . . . .
H12 H 0.7429 0.4983 0.5173 0.066 Uiso 1 1 calc R U . . .
C13 C 0.6390(7) 0.5794(5) 0.4352(8) 0.046(2) Uani 1 1 d . . . . .
H13 H 0.6563 0.5822 0.3718 0.055 Uiso 1 1 calc R U . . .
C14 C 0.5614(6) 0.6255(4) 0.4408(7) 0.0400(19) Uani 1 1 d . . . . .
C15 C 0.5786(7) 0.6804(5) 0.2150(8) 0.054(2) Uani 1 1 d . . . . .
H15 H 0.5666 0.6378 0.1706 0.064 Uiso 1 1 calc R U . . .
C16 C 0.6534(7) 0.7254(5) 0.2214(8) 0.052(2) Uani 1 1 d . . . . .
H16 H 0.6675 0.7639 0.2742 0.063 Uiso 1 1 calc R U . . .
C17 C 0.7195(7) 0.7237(5) 0.1556(8) 0.055(2) Uani 1 1 d . . . . .
C18 C 0.7957(8) 0.7793(6) 0.1749(10) 0.070(3) Uani 1 1 d . . . . .
H18 H 0.8044 0.8165 0.2286 0.084 Uiso 1 1 calc R U . . .
C19 C 0.8568(10) 0.7782(8) 0.1143(12) 0.093(4) Uani 1 1 d . . . . .
H19 H 0.9084 0.8149 0.1283 0.112 Uiso 1 1 calc R U . . .
C20 C 0.8458(10) 0.7262(10) 0.0347(13) 0.105(5) Uani 1 1 d . . . . .
H20 H 0.8883 0.7281 -0.0063 0.126 Uiso 1 1 calc R U . . .
C21 C 0.7713(10) 0.6694(7) 0.0130(10) 0.087(4) Uani 1 1 d . . . . .
H21 H 0.7646 0.6327 -0.0407 0.105 Uiso 1 1 calc R U . . .
C22 C 0.7063(8) 0.6688(6) 0.0741(9) 0.072(3) Uani 1 1 d . . . . .
H22 H 0.6549 0.6320 0.0602 0.086 Uiso 1 1 calc R U . . .
C23 C 0.4161(8) 0.9313(5) 0.3385(9) 0.069(3) Uani 1 1 d . . . . .
H23A H 0.4113 0.8962 0.2789 0.083 Uiso 1 1 calc R U . . .
H23B H 0.4240 0.9040 0.4074 0.083 Uiso 1 1 calc R U . . .
C24 C 0.1014(13) 0.9228(11) 0.4128(16) 0.173(9) Uani 1 1 d . . . . .
H24A H 0.1447 0.8854 0.3977 0.208 Uiso 1 1 calc R U . . .
H24B H 0.1504 0.9615 0.4575 0.208 Uiso 1 1 calc R U . . .
C9 C 0.5327(6) 0.6224(4) 0.5324(6) 0.0336(17) Uani 1 1 d . . . . .
C8 C 0.4474(6) 0.6705(4) 0.5432(6) 0.0361(18) Uani 1 1 d . . . . .
C7 C 0.0997(7) 0.6558(5) 0.5339(8) 0.058(2) Uani 1 1 d . . . . .
H7 H 0.0962 0.6434 0.6034 0.069 Uiso 1 1 calc R U . . .
C6 C 0.1850(7) 0.6962(5) 0.5384(7) 0.053(2) Uani 1 1 d . . . . .
H6 H 0.2380 0.7118 0.6097 0.063 Uiso 1 1 calc R U . . .
C5 C 0.1925(6) 0.7142(4) 0.4348(7) 0.0405(19) Uani 1 1 d . . . . .
 
loop_
 _atom_site_aniso_label
 _atom_site_aniso_U_11
 _atom_site_aniso_U_22
 _atom_site_aniso_U_33
 _atom_site_aniso_U_23
 _atom_site_aniso_U_13
 _atom_site_aniso_U_12
I1 0.0412(3) 0.0660(4) 0.0354(3) 0.0069(3) 0.0233(2) 0.0032(3)
C1 0.062(7) 0.093(8) 0.097(9) -0.009(7) 0.041(7) -0.014(6)
O1 0.060(4) 0.065(4) 0.044(3) 0.016(3) 0.024(3) 0.010(3)
Cl1 0.077(2) 0.084(2) 0.122(3) 0.0224(18) 0.0448(19) 0.0046(16)
Br1 0.0705(7) 0.0722(7) 0.0834(8) 0.0268(6) 0.0307(6) 0.0253(6)
S1 0.0407(12) 0.0518(12) 0.0334(11) 0.0059(9) 0.0181(10) 0.0061(10)
Cl2 0.0802(19) 0.0894(19) 0.0754(19) -0.0090(15) 0.0424(16) -0.0047(15)
C2 0.040(5) 0.064(6) 0.076(7) 0.000(5) 0.028(5) 0.003(5)
O2 0.049(4) 0.052(4) 0.058(4) -0.007(3) 0.026(3) 0.003(3)
Cl4 0.174(5) 0.173(4) 0.148(4) 0.011(3) 0.084(4) -0.038(4)
C4 0.046(5) 0.068(6) 0.030(4) -0.002(4) 0.007(4) 0.008(5)
O3 0.055(4) 0.060(4) 0.040(3) 0.007(3) 0.031(3) 0.008(3)
Cl3 0.179(5) 0.231(6) 0.182(5) 0.082(5) 0.101(4) 0.076(5)
N1 0.038(4) 0.061(4) 0.031(4) 0.009(3) 0.019(3) 0.009(3)
C3 0.048(6) 0.069(7) 0.052(6) -0.017(5) 0.006(5) -0.007(5)
C10 0.043(5) 0.047(5) 0.037(5) 0.009(4) 0.018(4) 0.000(4)
C11 0.041(5) 0.045(5) 0.054(6) 0.007(4) 0.021(4) 0.002(4)
C12 0.047(5) 0.055(6) 0.069(7) -0.002(5) 0.031(5) 0.011(5)
C13 0.045(5) 0.055(5) 0.049(5) 0.000(4) 0.030(5) 0.003(4)
C14 0.033(4) 0.055(5) 0.036(5) -0.005(4) 0.019(4) -0.010(4)
C15 0.055(6) 0.067(6) 0.058(6) 0.003(5) 0.043(5) 0.003(5)
C16 0.048(5) 0.067(6) 0.055(6) 0.011(5) 0.034(5) 0.007(5)
C17 0.047(5) 0.072(7) 0.056(6) 0.022(5) 0.031(5) 0.020(5)
C18 0.059(6) 0.073(7) 0.088(8) 0.023(6) 0.041(6) 0.002(5)
C19 0.072(8) 0.125(12) 0.104(10) 0.036(9) 0.057(8) 0.009(8)
C20 0.075(9) 0.168(15) 0.107(11) 0.071(10) 0.073(9) 0.039(9)
C21 0.098(9) 0.120(10) 0.069(8) 0.020(7) 0.059(7) 0.026(8)
C22 0.066(7) 0.091(8) 0.070(7) 0.012(6) 0.042(6) 0.005(6)
C23 0.095(8) 0.052(6) 0.081(7) -0.006(5) 0.056(7) -0.010(6)
C24 0.118(13) 0.23(2) 0.196(19) 0.123(17) 0.086(14) 0.065(13)
C9 0.034(4) 0.039(4) 0.029(4) -0.007(3) 0.015(4) -0.007(4)
C8 0.036(4) 0.050(5) 0.030(4) -0.004(4) 0.022(4) -0.005(4)
C7 0.040(5) 0.083(7) 0.054(6) -0.004(5) 0.023(5) 0.000(5)
C6 0.035(5) 0.087(7) 0.040(5) -0.008(5) 0.020(4) -0.002(5)
C5 0.037(4) 0.048(5) 0.039(5) -0.006(4) 0.019(4) 0.004(4)
 
_geom_special_details
;
 All esds (except the esd in the dihedral angle between two l.s. planes)
 are estimated using the full covariance matrix.  The cell esds are taken
 into account individually in the estimation of esds in distances, angles
 and torsion angles; correlations between esds in cell parameters are only
 used when they are defined by crystal symmetry.  An approximate (isotropic)
 treatment of cell esds is used for estimating esds involving l.s. planes.
;
 
loop_
 _geom_bond_atom_site_label_1
 _geom_bond_atom_site_label_2
 _geom_bond_distance
 _geom_bond_site_symmetry_2
 _geom_bond_publ_flag
I1 C15 2.111(8) . ?
I1 C14 2.126(8) . ?
C1 C2 1.513(13) . ?
O1 S1 1.434(6) . ?
Cl1 C23 1.746(11) . ?
Br1 C11 1.888(8) . ?
S1 O2 1.434(6) . ?
S1 N1 1.607(6) . ?
S1 C5 1.758(8) . ?
Cl2 C23 1.769(10) . ?
C2 C7 1.373(13) . ?
C2 C3 1.386(13) . ?
Cl4 C24 1.668(15) . ?
C4 C5 1.383(11) . ?
C4 C3 1.386(12) . ?
O3 C8 1.246(8) . ?
Cl3 C24 1.671(16) . ?
N1 C8 1.330(9) . ?
C10 C11 1.363(11) . ?
C10 C9 1.402(10) . ?
C11 C12 1.391(12) . ?
C12 C13 1.361(12) . ?
C13 C14 1.374(11) . ?
C14 C9 1.377(10) . ?
C15 C16 1.284(12) . ?
C16 C17 1.466(11) . ?
C17 C22 1.391(14) . ?
C17 C18 1.393(13) . ?
C18 C19 1.354(15) . ?
C19 C20 1.344(18) . ?
C20 C21 1.390(18) . ?
C21 C22 1.404(14) . ?
C9 C8 1.506(10) . ?
C7 C6 1.356(12) . ?
C6 C5 1.400(11) . ?
 
loop_
 _geom_angle_atom_site_label_1
 _geom_angle_atom_site_label_2
 _geom_angle_atom_site_label_3
 _geom_angle
 _geom_angle_site_symmetry_1
 _geom_angle_site_symmetry_3
 _geom_angle_publ_flag
C15 I1 C14 95.4(3) . . ?
O1 S1 O2 117.0(4) . . ?
O1 S1 N1 104.6(3) . . ?
O2 S1 N1 112.1(3) . . ?
O1 S1 C5 107.0(4) . . ?
O2 S1 C5 108.4(4) . . ?
N1 S1 C5 107.2(4) . . ?
C7 C2 C3 117.5(9) . . ?
C7 C2 C1 124.2(9) . . ?
C3 C2 C1 118.2(9) . . ?
C5 C4 C3 118.7(8) . . ?
C8 N1 S1 122.5(5) . . ?
C2 C3 C4 121.9(9) . . ?
C11 C10 C9 120.2(7) . . ?
C10 C11 C12 121.0(8) . . ?
C10 C11 Br1 118.9(6) . . ?
C12 C11 Br1 120.0(6) . . ?
C13 C12 C11 118.8(8) . . ?
C12 C13 C14 120.6(8) . . ?
C13 C14 C9 121.4(8) . . ?
C13 C14 I1 119.7(6) . . ?
C9 C14 I1 118.9(6) . . ?
C16 C15 I1 120.2(7) . . ?
C15 C16 C17 128.0(9) . . ?
C22 C17 C18 120.1(9) . . ?
C22 C17 C16 121.4(9) . . ?
C18 C17 C16 118.5(9) . . ?
C19 C18 C17 118.9(11) . . ?
C20 C19 C18 122.5(13) . . ?
C19 C20 C21 120.6(11) . . ?
C20 C21 C22 118.5(12) . . ?
C17 C22 C21 119.5(11) . . ?
Cl1 C23 Cl2 110.7(5) . . ?
Cl4 C24 Cl3 116.4(10) . . ?
C14 C9 C10 117.9(7) . . ?
C14 C9 C8 124.2(7) . . ?
C10 C9 C8 118.0(6) . . ?
O3 C8 N1 127.8(7) . . ?
O3 C8 C9 120.2(7) . . ?
N1 C8 C9 112.0(6) . . ?
C6 C7 C2 122.5(9) . . ?
C7 C6 C5 119.4(8) . . ?
C4 C5 C6 119.8(8) . . ?
C4 C5 S1 119.2(6) . . ?
C6 C5 S1 120.9(6) . . ?
 
_refine_diff_density_max    1.143
_refine_diff_density_min   -0.882
_refine_diff_density_rms    0.121

_shelx_res_file
;

    6.res created by SHELXL-2014/7


TITL mo_Sayad_7_2_0ma_a.res in P2(1)/c
CELL 0.71073 13.6420 18.1559 12.6844 90.000 115.170 90.000
ZERR 4.00 0.0020 0.0024 0.0017 0.000 0.004 0.000
LATT 1
SYMM -x, y+1/2, -z+1/2
SFAC C H O S BR I Cl N
UNIT 96 84 12 4 4 4 16 4
LIST 4 ! automatically inserted. Change 6 to 4 for CHECKCIF!!
TEMP 23.100
L.S. 10
ACTA
SHEL 20 0.80
FMAP 2
PLAN -4 0 0.00
WGHT    0.040500   14.091101
FVAR       0.26938
I1    6    0.482726    0.702930    0.305171    11.00000    0.04123    0.06604 =
         0.03541    0.00691    0.02333    0.00324
C1    1   -0.078522    0.587890    0.421872    11.00000    0.06195    0.09290 =
         0.09700   -0.00872    0.04059   -0.01396
AFIX 137
H1A   2   -0.138504    0.620226    0.407745    11.00000   -1.50000
H1B   2   -0.060691    0.561637    0.493390    11.00000   -1.50000
H1C   2   -0.097801    0.553430    0.358806    11.00000   -1.50000
AFIX   0
O1    3    0.266197    0.798884    0.322416    11.00000    0.06036    0.06495 =
         0.04360    0.01625    0.02411    0.01011
CL1   7    0.297691    0.983814    0.289108    11.00000    0.07730    0.08376 =
         0.12203    0.02244    0.04479    0.00458
BR1   5    0.735824    0.459385    0.738186    11.00000    0.07047    0.07219 =
         0.08343    0.02684    0.03073    0.02528
S1    4    0.300656    0.767675    0.436449    11.00000    0.04071    0.05181 =
         0.03338    0.00590    0.01810    0.00609
CL2   7    0.530515    0.988493    0.372137    11.00000    0.08023    0.08941 =
         0.07537   -0.00897    0.04243   -0.00469
C2    1    0.018294    0.632618    0.430819    11.00000    0.04009    0.06379 =
         0.07646    0.00010    0.02784    0.00318
O2    3    0.332898    0.818121    0.532352    11.00000    0.04881    0.05165 =
         0.05825   -0.00700    0.02632    0.00314
CL4   7    0.046199    0.885324    0.494843    11.00000    0.17443    0.17263 =
         0.14775    0.01130    0.08369   -0.03777
C4    1    0.113236    0.690827    0.329269    11.00000    0.04646    0.06802 =
         0.02952   -0.00211    0.00743    0.00812
AFIX  43
H4    2    0.117104    0.702688    0.259812    11.00000   -1.20000
AFIX   0
O3    3    0.431677    0.668108    0.632976    11.00000    0.05471    0.06011 =
         0.04021    0.00686    0.03141    0.00811
CL3   7    0.015572    0.958162    0.285095    11.00000    0.17911    0.23098 =
         0.18224    0.08193    0.10090    0.07621
N1    8    0.396377    0.711856    0.448938    11.00000    0.03831    0.06072 =
         0.03101    0.00886    0.01930    0.00888
C3    1    0.027869    0.649331    0.329007    11.00000    0.04786    0.06949 =
         0.05198   -0.01672    0.00596   -0.00670
AFIX  43
H3    2   -0.024533    0.632195    0.258429    11.00000   -1.20000
AFIX   0
C10   1    0.586768    0.571649    0.621743    11.00000    0.04254    0.04694 =
         0.03733    0.00859    0.01759    0.00006
AFIX  43
H10   2    0.569612    0.568594    0.685152    11.00000   -1.20000
AFIX   0
C11   1    0.664421    0.526750    0.615907    11.00000    0.04073    0.04516 =
         0.05366    0.00668    0.02117    0.00215
C12   1    0.690782    0.529702    0.521458    11.00000    0.04676    0.05533 =
         0.06948   -0.00182    0.03098    0.01068
AFIX  43
H12   2    0.742870    0.498285    0.517308    11.00000   -1.20000
AFIX   0
C13   1    0.638984    0.579399    0.435181    11.00000    0.04469    0.05494 =
         0.04918    0.00042    0.03033    0.00290
AFIX  43
H13   2    0.656265    0.582205    0.371836    11.00000   -1.20000
AFIX   0
C14   1    0.561411    0.625456    0.440793    11.00000    0.03301    0.05521 =
         0.03587   -0.00472    0.01866   -0.00985
C15   1    0.578597    0.680417    0.215024    11.00000    0.05528    0.06686 =
         0.05846    0.00344    0.04310    0.00301
AFIX  43
H15   2    0.566570    0.637776    0.170620    11.00000   -1.20000
AFIX   0
C16   1    0.653444    0.725442    0.221358    11.00000    0.04821    0.06668 =
         0.05525    0.01122    0.03420    0.00672
AFIX  43
H16   2    0.667503    0.763912    0.274223    11.00000   -1.20000
AFIX   0
C17   1    0.719517    0.723734    0.155576    11.00000    0.04735    0.07152 =
         0.05550    0.02191    0.03083    0.01956
C18   1    0.795693    0.779316    0.174935    11.00000    0.05949    0.07281 =
         0.08797    0.02349    0.04112    0.00235
AFIX  43
H18   2    0.804404    0.816520    0.228597    11.00000   -1.20000
AFIX   0
C19   1    0.856793    0.778231    0.114300    11.00000    0.07183    0.12458 =
         0.10394    0.03552    0.05680    0.00883
AFIX  43
H19   2    0.908402    0.814929    0.128264    11.00000   -1.20000
AFIX   0
C20   1    0.845769    0.726163    0.034675    11.00000    0.07536    0.16822 =
         0.10732    0.07055    0.07309    0.03932
AFIX  43
H20   2    0.888347    0.728125   -0.006266    11.00000   -1.20000
AFIX   0
C21   1    0.771267    0.669410    0.013008    11.00000    0.09779    0.11965 =
         0.06870    0.02044    0.05897    0.02576
AFIX  43
H21   2    0.764621    0.632684   -0.040729    11.00000   -1.20000
AFIX   0
C22   1    0.706301    0.668816    0.074107    11.00000    0.06623    0.09150 =
         0.07031    0.01211    0.04197    0.00547
AFIX  43
H22   2    0.654852    0.632019    0.060248    11.00000   -1.20000
AFIX   0
C23   1    0.416083    0.931342    0.338484    11.00000    0.09453    0.05198 =
         0.08098   -0.00637    0.05606   -0.00960
AFIX  23
H23A  2    0.411292    0.896200    0.278882    11.00000   -1.20000
H23B  2    0.424003    0.904011    0.407361    11.00000   -1.20000
AFIX   0
C24   1    0.101438    0.922775    0.412753    11.00000    0.11773    0.22587 =
         0.19611    0.12258    0.08641    0.06481
AFIX  23
H24A  2    0.144666    0.885402    0.397657    11.00000   -1.20000
H24B  2    0.150377    0.961546    0.457476    11.00000   -1.20000
AFIX   0
C9    1    0.532681    0.622427    0.532420    11.00000    0.03397    0.03935 =
         0.02910   -0.00672    0.01485   -0.00657
C8    1    0.447397    0.670503    0.543170    11.00000    0.03619    0.05011 =
         0.03025   -0.00390    0.02214   -0.00509
C7    1    0.099678    0.655819    0.533950    11.00000    0.03971    0.08312 =
         0.05400   -0.00419    0.02343   -0.00003
AFIX  43
H7    2    0.096166    0.643353    0.603375    11.00000   -1.20000
AFIX   0
C6    1    0.184992    0.696226    0.538407    11.00000    0.03536    0.08703 =
         0.03957   -0.00842    0.01958   -0.00164
AFIX  43
H6    2    0.238031    0.711827    0.609695    11.00000   -1.20000
AFIX   0
C5    1    0.192533    0.714244    0.434810    11.00000    0.03695    0.04832 =
         0.03932   -0.00560    0.01912    0.00358
HKLF 4 1 1 0 0 0 1 0 0 0 1

REM  mo_Sayad_7_2_0ma_a.res in P2(1)/c
REM R1 =  0.0662 for    3449 Fo > 4sig(Fo)  and  0.1360 for all    5803 data
REM    317 parameters refined using      0 restraints

END

WGHT      0.0402     14.1455

REM Highest difference peak  1.143,  deepest hole -0.882,  1-sigma level  0.121
Q1    1   0.4897  0.6462  0.3085  11.00000  0.05    1.14
Q2    1   0.7650  0.5031  0.7756  11.00000  0.05    0.75
Q3    1   0.4900  0.7705  0.3332  11.00000  0.05    0.61
Q4    1   0.4986  0.5378  0.2999  11.00000  0.05    0.52
;
_shelx_res_checksum   94654

_shelx_hkl_file
;
   0   0   2 1042.80   48.30
   0   0   3   -1.00    3.30
   0   0  -3   -0.50    6.60
   0   0   3   11.70    7.40
   0   0  -3   -0.50    3.60
   0   0  -4 1702.13   80.59
   0   0  -4 1522.35   75.79
   0   0   4 1634.44   84.49
   0   0   4 1592.94   75.49
   0   0  -5   -1.30    5.90
   0   0   5    4.80    6.00
   0   0   5   14.50   12.10
   0   0   6   61.59   18.90
   0   0   6   46.80    8.90
   0   0   6   21.70    8.20
   0   0  -6   24.30   16.00
   0   0  -7   -0.30    9.10
   0   0  -7   -4.00   18.00
   0   0   7   12.00    7.70
   0   0   7  -11.20   16.60
   0   0  -8  619.74   40.30
   0   0   8  640.94   34.50
   0   0   8  650.13   39.00
   0   0  -8  766.02   54.39
   0   0   8  739.23   52.59
   0   0  -9  -58.39   28.30
   0   0  -9   14.40   13.70
   0   0   9   24.00   26.20
   0   0   9   -1.10   11.80
   0   0 -10   11.30   34.80
   0   0  10   98.79   33.50
   0   0  10   51.99   16.40
   0   0 -10    9.90   16.10
   0   0 -11   -1.80   19.00
   0   0  11   -7.60   16.70
   0   0  11  -23.30   33.90
   0   0  12   40.90   44.40
   0   0 -12  113.69   29.60
   0   0  12   81.79   26.50
   0   0  13  -15.90   88.79
   0   0 -13    3.70   29.60
   0   0  13   21.90   28.80
   0   0 -14  -11.00   30.70
   0   0  14   18.80   60.39
   0   0  15  -38.80   73.49
   0   0 -15  -19.00   38.60
   0   1   1   63.99    4.40
   0  -1   1   75.39    5.10
   0  -1  -1   67.99    6.40
   0  -1   1   60.99    3.90
   0   1   2 1584.24   68.29
   0   1  -2 1487.65   69.19
   0   1   2 1440.06   67.59
   0   1  -2 1330.07   67.09
   0   1   2 1462.75   70.29
   0  -1  -2 1617.14   70.69
   0  -1   2 1373.16   66.99
   0  -1   2 1487.95   69.39
   0  -1  -2 1483.85   67.79
   0   1   3   25.90    9.40
   0   1  -3   53.99    9.60
   0   1   3   37.30    6.50
   0   1  -3   26.80    5.00
   0   1   3   18.00    4.80
   0  -1   3   41.40    9.20
   0  -1  -3   36.90    9.40
   0  -1  -3   22.70    5.00
   0  -1   3   20.40    4.40
   0   1  -4 1461.45   71.49
   0   1   4 1516.95   71.79
   0   1   4 1550.34   71.59
   0   1  -4 1551.74   75.79
   0  -1  -4 1495.55   76.39
   0  -1  -4 1448.76   72.09
   0  -1   4 1541.05   71.29
   0  -1   4 1581.64   77.09
   0   1   5   54.79   15.30
   0   1  -5   52.69   14.10
   0  -1  -5   37.90   16.10
   0  -1   5   42.10   13.70
   0  -1  -5   17.80    8.30
   0   1   6 1374.96   77.99
   0   1  -6 1380.76   71.99
   0   1   6 1403.66   68.99
   0   1  -6 1487.85   76.69
   0   1   6 1425.56   67.99
   0  -1   6 1359.66   68.49
   0  -1  -6 1340.37   69.59
   0  -1   6 1441.16   77.39
   0  -1  -6 1460.85   77.89
   0   1  -7  177.18   18.80
   0   1  -7  190.08   28.20
   0   1   7  189.78   28.50
   0   1   7  160.38   17.30
   0   1   7  181.68   16.60
   0  -1   7  197.88   17.10
   0  -1   7  152.78   12.50
   0  -1   7  223.28   28.70
   0  -1  -7  178.38   18.80
   0  -1  -7  175.58   28.30
   0   1   8  436.96   44.80
   0   1  -8  261.07   25.40
   0   1   8  320.07   25.80
   0   1   8  418.26   24.90
   0   1  -8  422.06   42.20
   0  -1  -8  273.77   26.50
   0  -1   8  382.96   38.70
   0  -1  -8  423.56   40.20
   0  -1   8  284.57   24.70
   0   1  -9   16.20   13.50
   0   1   9   55.69   28.90
   0   1  -9   -3.90   26.00
   0   1   9   23.90   13.40
   0   1   9   40.80   10.90
   0  -1   9   18.00   11.90
   0  -1  -9   20.30   14.30
   0  -1   9   69.99   27.80
   0  -1  -9   14.30   28.80
   0   1  10  387.96   32.40
   0   1  10  393.06   50.29
   0   1 -10  408.46   49.80
   0   1 -10  411.46   34.40
   0  -1 -10  399.66   55.69
   0  -1  10  397.66   53.79
   0  -1 -10  454.55   35.70
   0  -1  10  381.56   31.40
   0   1 -11   36.30   20.00
   0   1  11   -3.60   18.30
   0   1  11    8.90   39.10
   0  -1  11   14.40   36.30
   0  -1 -11  -11.30   20.80
   0  -1  11  -32.40   16.10
   0   1  12   24.30   23.80
   0   1  12   72.29   47.60
   0   1 -12   -5.50   21.80
   0  -1 -12   15.90   22.60
   0  -1  12   47.30   45.90
   0  -1  12   14.40   21.70
   0   1 -13   20.70   30.80
   0   1  13   -5.50   54.29
   0  -1  13   56.19   26.70
   0  -1 -13   40.00   29.30
   0  -1  13   93.39  100.99
   0   1  14  110.59   66.59
   0   1 -14   84.59   39.50
   0  -1  14  179.28   65.29
   0  -1 -14  104.39   40.20
   0   1  15   -0.60   76.19
   0   1 -15  -32.10   37.10
   0  -1  15  125.29   79.29
   0  -1 -15  -64.69   37.40
   0  -2   0 1183.88   54.89
   0  -2   0 1133.19   52.79
   0   2  -1  979.10   46.30
   0   2   1  984.70   46.10
   0   2   1  965.70   48.40
   0   2  -1 1106.19   48.60
   0   2  -1  969.70   46.30
   0  -2  -1 1003.20   48.20
   0  -2   1  992.90   45.20
   0  -2  -1 1067.49   48.70
   0  -2   1 1070.69   48.10
   0  -2   1  970.50   46.10
   0  -2   1  961.10   46.40
   0   2   2  657.03   31.40
   0   2  -2  634.84   32.40
   0   2  -2  646.44   32.40
   0   2   2  649.43   33.40
   0   2   2  641.44   34.50
   0  -2  -2  644.74   33.30
   0  -2  -2  709.83   31.70
   0  -2   2  670.83   30.40
   0  -2   2  615.84   32.40
   0  -2  -2  628.74   34.40
   0  -2   2  609.14   32.00
   0   2   3  534.15   29.90
   0   2   3  639.04   32.10
   0   2  -3  532.95   29.00
   0   2   3  649.43   35.70
   0   2  -3  569.94   32.00
   0  -2  -3  614.64   34.60
   0  -2   3  615.94   33.10
   0  -2  -3  560.84   30.20
   0  -2   3  565.64   29.00
   0  -2   3  683.23   30.60
   0   2   4  111.39   12.40
   0   2   4   82.99    9.70
   0   2   4   97.29   16.80
   0   2  -4   84.09   13.40
   0   2  -4   56.59    8.20
   0  -2   4   91.49   16.60
   0  -2   4   81.99    9.80
   0  -2  -4  119.09   16.40
   0  -2  -4   65.49   10.50
   0  -2   4   69.99    7.80
   0   2   5  242.78   25.30
   0   2  -5  230.08   23.60
   0   2   5  258.57   17.80
   0   2   5  234.28   18.90
   0   2  -5  222.38   16.90
   0  -2   5  259.87   24.40
   0  -2  -5  239.78   17.90
   0  -2   5  253.57   16.70
   0  -2  -5  270.77   26.40
   0  -2   5  254.37   16.40
   0   2  -6  762.32   46.80
   0   2   6  678.43   39.30
   0   2   6  758.42   50.29
   0   2  -6  719.73   39.20
   0   2   6  735.33   40.30
   0  -2  -6  680.93   39.90
   0  -2   6  712.43   38.10
   0  -2  -6  794.02   49.80
   0  -2   6  754.52   47.70
   0  -2   6  687.53   36.20
   0   2   7   59.99   14.10
   0   2   7   83.69   13.40
   0   2   7  110.99   26.10
   0   2  -7   73.59   22.20
   0   2  -7   73.19   15.20
   0  -2   7   76.39   11.70
   0  -2   7   89.89   22.80
   0  -2  -7   46.10   23.00
   0  -2  -7   71.79   14.20
   0  -2   7   71.89    9.70
   0   2   8 1748.82   92.29
   0   2  -8 1900.21  103.29
   0   2  -8 1978.10   94.39
   0   2   8 1817.02  106.99
   0   2   8 1966.60   93.89
   0  -2   8 1809.22  104.59
   0  -2   8 2002.50   93.69
   0  -2  -8 1975.20   95.69
   0  -2  -8 1958.00  106.59
   0   2  -9  280.27   39.20
   0   2   9  252.87   25.50
   0   2   9  229.28   39.80
   0   2   9  257.57   23.40
   0   2  -9  281.97   26.30
   0  -2  -9  295.67   43.10
   0  -2   9  261.47   23.30
   0  -2   9  288.27   43.60
   0  -2  -9  234.28   27.10
   0   2  10  117.39   16.70
   0   2 -10  111.19   39.60
   0   2 -10  105.89   22.50
   0   2  10   91.89   19.60
   0   2  10  130.49   38.60
   0  -2  10  117.09   34.30
   0  -2  10   89.69   17.80
   0  -2 -10  127.49   22.10
   0   2  11  -18.70   18.90
   0   2 -11   -1.60   20.80
   0   2  11   15.60   37.10
   0  -2  11  -34.90   17.70
   0  -2  11   -3.30   37.70
   0  -2 -11  -24.30   18.70
   0   2  12   68.09   26.80
   0   2 -12   20.90   24.90
   0   2  12    9.60   42.90
   0  -2 -12   72.39   27.20
   0  -2  12    2.00   20.50
   0  -2  12   33.30   44.70
   0   2 -13    8.90   28.60
   0   2  13  -12.30   52.39
   0  -2 -13  -45.00   26.00
   0  -2  13   21.10   25.90
   0  -2  13  -97.99   52.19
   0   2  14  143.59   66.59
   0   2 -14   37.10   37.00
   0  -2 -14   -1.00   33.30
   0  -2  14  -76.79   60.49
   0   2 -15  -73.29   41.50
   0   2  15   33.10   77.69
   0  -2 -15  -18.20   46.80
   0  -2  15   -3.70   77.99
   0   3   0    7.10    2.80
   0  -3   0    9.20    2.90
   0   3   1  807.32   40.80
   0   3  -1  801.92   35.60
   0   3  -1  798.12   37.20
   0   3   1  801.42   36.90
   0   3   1  796.92   39.70
   0   3  -1  741.43   40.10
   0  -3   1  803.12   37.20
   0  -3  -1  783.22   40.70
   0  -3   1  807.92   40.30
   0  -3  -1  803.82   37.00
   0  -3  -1  741.73   39.20
   0  -3   1  784.12   35.60
   0   3  -2   33.10    6.20
   0   3  -2   41.90    8.20
   0   3   2   24.00    4.60
   0   3   2   41.30    9.50
   0   3   2   47.50    9.30
   0  -3  -2   25.60    4.70
   0  -3   2   24.70    3.20
   0  -3   2   24.20    4.90
   0  -3  -2   39.10    8.80
   0  -3   2   29.00    6.00
   0  -3   2   44.80    8.20
   0  -3  -2   38.20    9.30
   0   3   3 3394.46  146.59
   0   3  -3 3137.69  147.79
   0   3   3 3383.36  149.69
   0   3   3 2890.01  161.18
   0  -3   3 3242.38  144.99
   0  -3   3 3113.19  148.09
   0  -3  -3 3301.57  151.08
   0  -3   3 3242.08  147.39
   0  -3  -3 3175.48  147.29
   0   3  -4   75.79   13.00
   0   3  -4   63.49    8.40
   0   3   4   70.99   15.40
   0   3   4  118.59   14.40
   0  -3   4   81.89    8.20
   0   3  -5  357.56   23.60
   0   3   5  503.65   35.60
   0   3  -5  426.76   29.90
   0  -3   5  469.75   25.10
   0  -3   5  371.26   23.10
   0  -3   5  421.66   30.60
   0  -3  -5  444.16   33.30
   0  -3  -5  376.36   25.30
   0   3   6  125.59   15.10
   0   3  -6  128.19   14.60
   0   3   6  141.79   18.50
   0   3  -6  146.29   22.20
   0   3   6  137.09   26.30
   0  -3  -6  118.69   22.90
   0  -3   6  150.48   21.40
   0  -3  -6  158.68   16.60
   0  -3   6  145.99   13.00
   0  -3   6  146.39   13.70
   0   3   7  178.68   30.90
   0   3   7  185.08   18.90
   0   3  -7  137.29   17.80
   0   3  -7  195.18   29.40
   0   3   7  218.58   22.10
   0  -3  -7  207.68   20.50
   0  -3   7  173.58   16.40
   0  -3  -7  203.38   31.00
   0  -3   7  196.78   29.40
   0  -3   7  194.08   14.80
   0   3   8    3.20    8.60
   0   3   8   26.10   14.30
   0   3  -8    0.10   20.10
   0   3   8   11.50   23.30
   0  -3   8    8.60   20.80
   0  -3   8   17.50    9.80
   0  -3  -8   34.80   27.30
   0  -3  -8   18.20   12.10
   0   3   9   62.49   16.90
   0   3  -9   24.30   15.50
   0   3   9  -13.30   13.60
   0   3   9   53.49   29.10
   0   3  -9   61.19   27.60
   0  -3  -9   35.10   16.00
   0  -3   9   27.90   12.60
   0  -3   9   48.90   25.50
   0  -3  -9   65.69   32.60
   0   3  10  113.09   21.10
   0   3 -10  154.48   22.20
   0   3 -10  127.39   37.10
   0   3  10  110.29   38.50
   0   3  10  120.09   20.70
   0  -3 -10  149.99   24.70
   0  -3  10  149.29   38.90
   0  -3  10  103.79   17.60
   0   3  11  -17.60   19.90
   0   3  11    0.40   35.40
   0   3  11   32.50   16.60
   0   3 -11   14.10   17.90
   0  -3 -11   22.50   20.80
   0  -3  11   27.20   35.40
   0  -3  11   12.40   18.20
   0   3 -12   55.69   25.80
   0   3  12    8.50   47.60
   0  -3  12   29.90   21.20
   0  -3  12  114.09   50.39
   0  -3 -12   59.39   26.30
   0   3  13  110.79   57.59
   0   3 -13  122.39   32.80
   0  -3  13   85.59   55.89
   0  -3 -13  110.39   36.60
   0  -3  13   98.89   26.60
   0   3  14  161.38   72.39
   0   3 -14   41.20   38.00
   0  -3  14   61.49   65.89
   0  -3 -14  127.79   40.10
   0   3 -15 -122.79   44.90
   0   3  15   15.30   81.09
   0  -3  15  -55.59   74.19
   0   4   0 3217.88  148.89
   0   4   0 3524.45  153.68
   0  -4   0 3335.87  148.99
   0  -4   0 3121.19  147.29
   0  -4   0 3042.20  147.19
   0  -4   0 3535.65  153.38
   0   4   1 2018.00   91.79
   0   4  -1 1987.00   88.89
   0   4  -1 1904.81   90.79
   0   4   1 1880.71   93.09
   0   4   1 2093.99   90.39
   0   4   1 1999.10   95.89
   0   4  -1 1919.31   95.09
   0  -4  -1 1983.80   95.59
   0  -4   1 2041.60   88.99
   0  -4  -1 2024.90   90.49
   0  -4  -1 1951.20   93.39
   0  -4   1 2014.70   90.99
   0  -4   1 2006.70   95.09
   0   4  -2 3199.88  147.29
   0   4   2 3375.56  147.19
   0   4   2 3091.69  151.08
   0   4  -2 3194.48  150.78
   0   4  -2 3200.38  145.19
   0   4   2 3266.77  152.08
   0  -4   2 3288.87  150.68
   0  -4  -2 3180.88  150.88
   0  -4   2 3285.87  145.39
   0  -4  -2 3387.06  152.08
   0  -4   2 3276.97  147.19
   0  -4   2 3231.58  147.99
   0  -4  -2 3238.28  147.39
   0   4   3   96.79    9.30
   0   4  -3   96.19   11.70
   0  -4   3   81.39    7.00
   0  -4   3   93.09    9.60
   0   4  -4    6.20    4.40
   0   4  -4   18.70    9.40
   0   4   4   12.70    6.20
   0   4   4   39.70   14.00
   0  -4   4   21.50   16.00
   0  -4   4   14.00    4.60
   0  -4  -4   22.70   12.70
   0  -4  -4   14.60    6.50
   0  -4   4   15.60    9.10
   0   4   5  272.67   18.90
   0   4  -5  211.98   16.30
   0   4  -5  284.87   23.40
   0  -4  -5  263.47   19.50
   0  -4   5  242.48   16.10
   0   4  -6   48.40    9.90
   0   4   6   97.99   19.60
   0   4  -6   57.19   16.90
   0   4   6   82.39   23.20
   0   4   6   55.69   11.30
   0  -4   6   57.99   12.10
   0  -4   6   89.69   19.50
   0  -4  -6   51.79   10.50
   0  -4  -6   32.90   20.30
   0  -4   6   53.09    8.50
   0   4   7  687.93   53.39
   0   4   7  633.34   43.50
   0   4  -7  739.73   47.40
   0   4  -7  643.64   37.80
   0   4   7  669.93   38.70
   0  -4   7  655.33   36.60
   0  -4   7  676.93   36.10
   0  -4  -7  630.14   39.90
   0  -4   7  655.83   47.30
   0  -4  -7  651.33   49.80
   0   4   8   83.59   29.70
   0   4   8   67.39   14.90
   0   4  -8   95.09   25.10
   0  -4  -8   32.90   14.10
   0  -4   8   54.59   12.30
   0  -4  -8    7.80   26.90
   0  -4   8   53.19   24.70
   0  -4   8   60.89   10.30
   0   4   9  477.85   34.70
   0   4   9  442.86   50.69
   0   4  -9  447.06   33.30
   0   4  -9  434.36   48.50
   0  -4  -9  546.45   38.20
   0  -4   9  483.95   31.20
   0  -4  -9  436.66   57.69
   0  -4   9  503.65   49.80
   0   4 -10    4.80   33.10
   0   4  10   31.40   33.30
   0   4 -10   -3.30   16.50
   0   4  10   12.90   17.10
   0  -4 -10    5.30   17.90
   0  -4  10   14.40   14.20
   0  -4  10  -45.80   28.30
   0   4  11  299.17   57.09
   0   4  11  204.78   28.60
   0   4 -11  276.87   33.90
   0  -4 -11  279.87   34.10
   0  -4  11  263.17   46.10
   0  -4  11  200.18   26.90
   0   4  12   11.60   44.30
   0   4  12  -27.50   19.60
   0   4 -12   -9.90   22.00
   0  -4  12  -16.60   19.10
   0  -4 -12   25.00   24.20
   0  -4  12   18.60   46.60
   0   4  13   83.39   57.29
   0   4 -13   22.80   25.40
   0  -4 -13  -30.80   29.00
   0  -4  13   33.70   51.69
   0  -4  13    0.60   30.00
   0   4 -14   37.70   31.80
   0   4  14   37.20   66.09
   0  -4  14  -33.70   66.79
   0  -4 -14   -3.80   36.10
   0   4  15  109.69   83.99
   0  -4 -15  -52.09   42.50
   0  -4  15   35.20   72.39
   0   5   0    6.90    4.40
   0   5   0    3.30    9.10
   0  -5   0    4.30    4.30
   0  -5   0    5.90    9.50
   0  -5   0   -1.50    2.00
   0   5   1   28.20    4.30
   0   5   1   24.80    6.50
   0  -5   1   20.10    2.80
   0  -5   1   29.70    5.90
   0  -5  -1   27.50    4.60
   0   5   2  549.45   37.60
   0   5  -2  582.14   36.50
   0   5   2  592.64   36.30
   0   5   2  659.83   31.00
   0   5  -2  634.14   28.20
   0   5  -2  617.04   31.40
   0  -5  -2  626.74   31.20
   0  -5   2  585.54   31.60
   0  -5   2  622.24   31.10
   0  -5  -2  606.74   37.70
   0  -5   2  653.73   28.60
   0  -5  -2  588.54   36.10
   0  -5   2  605.44   36.40
   0   5  -3  302.07   19.50
   0   5  -3  270.17   16.00
   0   5   3  283.87   18.00
   0   5  -3  367.76   24.70
   0  -5  -3  376.26   26.80
   0  -5  -3  263.17   18.40
   0  -5   3  298.07   18.30
   0  -5   3  295.17   20.00
   0  -5   3  283.87   15.60
   0  -5  -3  371.86   25.80
   0   5  -4   39.30   10.60
   0   5   4   57.19   16.70
   0   5   4   92.89   16.90
   0   5   4   17.70    7.30
   0  -5   4   38.00    8.30
   0  -5   4   54.79   18.60
   0  -5  -4   19.80    7.40
   0   5  -5  930.01   50.19
   0   5  -5  924.01   44.50
   0   5   5  946.91   46.90
   0   5   5  873.51   56.39
   0  -5  -5  887.41   47.50
   0  -5  -5  917.11   55.59
   0  -5   5  863.11   48.30
   0  -5   5  920.71   44.10
   0  -5   5  820.62   49.90
   0   5   6  466.35   42.10
   0   5   6  458.75   35.80
   0   5   6  533.15   29.90
   0   5  -6  466.55   26.90
   0   5  -6  474.45   35.00
   0  -5  -6  466.95   30.40
   0  -5   6  421.46   35.00
   0  -5   6  467.55   26.40
   0  -5   6  450.45   29.80
   0  -5  -6  438.16   39.50
   0   5   7   93.09   14.80
   0   5  -7   65.49   12.30
   0   5  -7   98.79   22.40
   0   5   7   80.39   27.10
   0   5   7  101.79   21.50
   0  -5  -7   83.79   25.90
   0  -5   7   71.49   11.20
   0  -5   7   91.59   15.20
   0  -5  -7   68.09   15.10
   0  -5   7   77.79   21.30
   0   5   8   32.80   18.80
   0   5   8   15.00   25.80
   0   5  -8   59.39   24.60
   0   5   8   33.70   14.10
   0   5  -8   41.10   13.20
   0  -5   8   60.89   12.90
   0  -5   8   32.70   22.30
   0  -5   8   38.40   10.60
   0  -5  -8   39.80   28.10
   0  -5  -8   29.60   14.90
   0   5   9   10.80   14.70
   0   5   9   33.60   20.40
   0   5   9   32.30   29.70
   0   5  -9   32.60   26.90
   0   5  -9    9.30   13.30
   0  -5   9    4.10   10.10
   0  -5   9   36.40   26.10
   0  -5  -9   40.80   15.70
   0  -5  -9   32.50   34.00
   0   5 -10   -8.70   15.10
   0   5  10   14.70   21.70
   0   5 -10   58.69   36.40
   0   5  10  -31.50   30.70
   0   5  10  -41.00   16.80
   0  -5  10   48.70   31.10
   0  -5 -10   11.50   18.10
   0   5  11   56.69   40.60
   0   5  11  142.39   29.80
   0   5 -11   75.59   22.60
   0  -5  11  112.49   21.30
   0  -5 -11  106.29   27.40
   0  -5  11  161.88   40.10
   0   5 -12   35.00   24.50
   0   5  12   86.39   51.89
   0  -5  12    8.70   19.30
   0  -5 -12   47.40   26.50
   0  -5  12   14.20   45.70
   0   5  13  148.99   60.39
   0   5 -13   92.29   30.60
   0  -5  13  194.18   58.89
   0  -5 -13  126.89   35.50
   0   5  14  -39.80   65.79
   0   5 -14   33.50   37.00
   0  -5  14  -66.99   59.49
   0   5  15 -132.79   73.19
   0  -5  15   27.20   75.99
   0   6   0  864.41   42.60
   0   6   0  802.22   48.80
   0  -6   0  898.81   40.00
   0  -6   0  862.41   42.60
   0  -6   0  826.02   49.00
   0  -6   0  863.21   40.00
   0   6  -1 1269.27   61.89
   0   6   1 1307.17   63.29
   0   6   1 1266.67   60.29
   0   6  -1 1513.35   74.99
   0  -6   1 1256.47   61.79
   0  -6  -1 1399.16   70.09
   0  -6  -1 1251.57   64.79
   0  -6   1 1188.48   59.19
   0  -6   1 1405.76   69.19
   0  -6  -1 1244.48   64.89
   0   6   2  243.28   18.50
   0   6   2  223.78   24.50
   0   6  -2  224.08   35.40
   0   6   2  230.18   14.20
   0   6  -2  237.78   11.30
   0   6  -2  224.88   15.40
   0  -6   2  216.78   15.20
   0  -6   2  231.98   22.10
   0  -6   2  210.88   15.70
   0  -6  -2  236.38   21.30
   0  -6  -2  217.38   14.70
   0  -6   2  227.68   11.60
   0  -6  -2  248.78   23.10
   0   6  -3 1755.62   82.29
   0   6   3 1889.41   93.29
   0   6  -3 1863.01   93.29
   0   6   3 2014.60   95.09
   0  -6  -3 1770.62   85.99
   0  -6  -3 1874.81   92.49
   0  -6   3 1911.71   91.49
   0  -6   3 1725.43   82.69
   0  -6   3 1758.42   85.49
   0  -6   3 1756.62   86.79
   0  -6  -3 1796.02   92.49
   0   6   4  156.88   23.10
   0  -6  -4  115.29   21.70
   0  -6  -4  109.39   20.50
   0   6   5  276.77   30.30
   0   6  -5  245.88   23.30
   0   6   5  221.48   18.60
   0   6   5  337.97   30.00
   0  -6  -5  264.87   32.00
   0  -6   5  277.57   24.00
   0  -6  -5  211.78   19.50
   0  -6   5  220.28   15.30
   0  -6   5  285.67   24.60
   0  -6   5  225.58   19.40
   0   6   6  155.68   24.60
   0   6   6  132.29   15.00
   0   6  -6  130.69   13.60
   0   6  -6  151.18   22.30
   0   6   6  144.39   30.00
   0  -6  -6  152.08   29.80
   0  -6   6  130.09   20.60
   0  -6   6  143.89   13.10
   0  -6  -6  115.39   17.00
   0  -6   6  125.39   21.60
   0   6   7  118.99   28.90
   0   6  -7  106.09   14.00
   0   6   7  140.59   17.40
   0   6  -7  149.79   25.00
   0   6   7  130.49   24.50
   0  -6   7  113.59   24.30
   0  -6  -7  141.89   30.50
   0  -6  -7  132.49   18.80
   0  -6   7  117.09   14.10
   0  -6   7  148.99   19.70
   0   6  -8   16.40   22.20
   0   6   8  -12.10   12.40
   0   6   8   12.10   27.00
   0   6   8   15.40   19.20
   0   6  -8   15.90   11.40
   0  -6   8   34.30   23.50
   0  -6   8   -0.20    9.00
   0  -6  -8  -14.60   27.40
   0  -6  -8   -2.20   14.10
   0  -6   8  -10.80   13.40
   0   6  -9   97.39   32.20
   0   6   9   85.99   19.50
   0   6   9  139.59   39.10
   0   6  -9   75.39   16.10
   0   6   9  101.69   25.80
   0  -6  -9  142.59   39.00
   0  -6   9  139.79   31.70
   0  -6  -9   90.79   19.00
   0  -6   9   72.39   13.80
   0  -6   9  101.09   15.60
   0   6  10   -9.50   34.20
   0   6  10   14.90   23.20
   0   6 -10   40.60   35.30
   0   6 -10   25.50   19.20
   0   6  10    2.90   20.60
   0  -6  10   22.00   31.10
   0  -6  10   38.10   12.50
   0  -6 -10    7.80   20.10
   0   6  11   69.89   28.90
   0   6  11   72.19   43.30
   0   6 -11   33.70   21.50
   0  -6  11   97.19   39.00
   0  -6 -11   73.79   26.30
   0  -6  11   53.29   18.30
   0   6 -12   -7.10   23.30
   0   6  12   11.90   29.10
   0  -6  12   17.30   45.50
   0  -6  12   51.39   22.20
   0  -6 -12   -2.50   24.90
   0   6  13  -18.90   35.80
   0   6 -13    3.50   27.40
   0   6  13   -0.10   61.09
   0  -6 -13  -19.20   31.30
   0  -6  13  -79.29   52.09
   0   6  14    6.90   67.99
   0   6 -14    0.30   38.30
   0  -6  14   83.59   66.09
   0  -6 -14  -25.40   36.90
   0   7   0    2.70    6.90
   0   7   0   63.19   15.90
   0  -7   0    4.50    3.10
   0  -7   0    0.90    6.30
   0  -7   0   -3.30    6.00
   0   7  -1  260.27   18.30
   0   7   1  207.48   16.40
   0  -7   1  190.98   12.10
   0  -7   1  275.67   16.80
   0  -7   1  218.38   11.80
   0   7   2   34.20   12.00
   0   7   2   26.50    6.00
   0   7  -2   70.89   18.60
   0   7   2   19.90    8.90
   0   7  -2   24.70    3.20
   0   7   2   29.60   14.60
   0   7  -2   28.20    8.10
   0  -7   2   33.70    8.20
   0  -7  -2   35.50   12.40
   0  -7  -2   26.80    6.40
   0  -7   2   30.80    3.80
   0  -7   2   28.00    7.70
   0  -7   2   38.50   15.10
   0  -7  -2   34.70   16.00
   0   7  -3 1136.79   51.39
   0   7  -3 1046.20   58.49
   0   7   3 1185.08   64.09
   0   7   3 1130.19   55.09
   0   7   3 1168.58   65.59
   0  -7  -3 1154.28   55.99
   0  -7   3 1117.09   62.59
   0  -7   3 1115.29   51.89
   0  -7  -3 1105.09   61.99
   0  -7   3 1111.29   56.89
   0  -7   3 1168.88   55.89
   0   7  -4 2385.66  104.29
   0   7   4 2135.59  116.09
   0   7   4 2144.59  116.59
   0   7   4 2315.67  108.09
   0  -7   4 2176.08  113.49
   0  -7   4 2351.56  108.29
   0  -7   4 2508.35  122.99
   0  -7  -4 2468.45  109.59
   0  -7  -4 2267.07  116.39
   0  -7  -4 2215.18  116.09
   0  -7   4 2365.06  104.79
   0   7  -5  558.24   34.50
   0   7   5  469.75   41.50
   0   7   5  484.85   40.80
   0   7   5  513.95   31.10
   0  -7   5  514.45   36.90
   0  -7   5  538.15   34.60
   0  -7  -5  558.34   32.60
   0  -7   5  560.94   27.30
   0  -7  -5  460.75   40.60
   0   7  -6  116.39   20.40
   0   7   6  139.39   26.00
   0   7   6  116.79   15.20
   0   7   6  136.59   29.90
   0  -7   6  147.29   22.30
   0  -7   6  125.09   12.20
   0  -7   6  144.79   17.60
   0  -7   6  150.58   23.50
   0  -7  -6  169.28   29.80
   0  -7  -6  136.69   18.40
   0   7   7  181.18   35.40
   0   7   7  175.38   20.80
   0   7  -7  192.08   27.10
   0   7   7  220.68   32.40
   0   7  -7  187.68   17.20
   0  -7  -7  161.48   21.90
   0  -7  -7  218.18   37.10
   0  -7   7  222.08   27.80
   0  -7   7  188.48   22.60
   0  -7   7  182.28   16.70
   0  -7   7  195.28   24.90
   0   7  -8  104.79   15.70
   0   7   8  108.09   19.50
   0   7   8  138.29   38.30
   0   7   8  134.19   29.50
   0   7  -8  169.08   30.30
   0  -7   8  156.58   22.30
   0  -7   8  137.39   15.40
   0  -7  -8   96.59   33.90
   0  -7  -8  159.38   23.00
   0  -7   8   90.29   26.60
   0   7   9   74.19   28.00
   0   7  -9   86.89   30.00
   0   7   9   84.69   37.90
   0   7  -9   49.20   14.50
   0   7   9   37.40   17.60
   0  -7   9   48.60   17.40
   0  -7   9   60.39   13.20
   0  -7  -9   48.60   19.20
   0  -7   9   80.99   29.90
   0   7  10   19.70   38.90
   0   7  10   26.00   26.60
   0   7 -10  -12.40   34.00
   0   7 -10   17.40   15.20
   0  -7 -10   34.10   20.60
   0  -7  10   -1.20   13.10
   0  -7  10   14.50   30.80
   0   7  11   31.40   43.00
   0   7  11   35.80   28.90
   0  -7 -11   42.50   24.60
   0  -7  11   95.79   42.00
   0  -7  11   16.10   16.70
   0   7  12    0.60   32.10
   0   7  12    5.80   51.39
   0   7 -12  -10.00   24.00
   0  -7 -12  112.89   32.30
   0  -7  12   40.90   44.30
   0  -7  12   11.20   19.10
   0   7 -13   99.09   30.30
   0   7  13   77.29   37.60
   0   7  13   86.09   61.79
   0  -7  13  -52.99   50.19
   0   7  14  -55.19   68.99
   0  -7  14  130.09   65.29
   0  -7 -14    3.50   42.00
   0   8   0  853.61   54.89
   0   8   0  869.21   46.10
   0  -8   0  875.11   55.69
   0  -8   0  947.01   42.90
   0  -8   0  948.51   46.60
   0   8  -1  188.38   25.30
   0   8   1  218.08   17.60
   0   8  -1  213.88   17.90
   0   8   1  169.78   26.70
   0  -8  -1  199.28   25.90
   0  -8  -1  211.48   13.40
   0  -8   1  224.18   16.70
   0  -8   1  187.78   11.80
   0  -8   1  183.78   14.70
   0  -8  -1  231.18   21.60
   0   8  -2 1019.40   55.09
   0   8   2 1083.79   51.19
   0   8   2 1084.19   54.69
   0   8   2 1066.49   63.69
   0   8  -2 1042.40   62.49
   0  -8   2  904.41   64.39
   0  -8   2 1138.29   53.19
   0  -8  -2  965.30   57.59
   0  -8   2 1097.59   48.50
   0  -8  -2 1115.49   52.39
   0  -8  -2 1048.70   62.49
   0   8  -3   70.99   11.50
   0   8  -3   43.90    4.40
   0   8   3   78.59   22.10
   0   8   3   90.79   20.30
   0   8   3   55.89    9.00
   0   8  -3  102.49   22.10
   0   8   3   56.29   11.70
   0  -8  -3   71.39   32.00
   0  -8  -3   51.29    9.40
   0  -8   3   58.79    5.80
   0  -8   3   68.19   11.80
   0  -8   3   67.19   19.50
   0  -8   3   62.09   10.40
   0  -8  -3   90.89   21.90
   0   8  -4  133.49    8.40
   0   8   4  187.18   28.60
   0   8   4  114.69   13.80
   0   8   4  147.99   26.40
   0   8  -4  125.39   24.00
   0  -8   4  145.89   17.10
   0  -8   4  160.68   15.40
   0  -8   4  124.79    9.30
   0  -8   4  163.98   24.50
   0  -8  -4  152.78   25.70
   0  -8  -4  132.99   15.10
   0  -8  -4  156.88   28.40
   0   8   5  165.88   17.00
   0   8   5  238.48   34.60
   0   8  -5  148.09   11.30
   0   8  -5  226.08   29.60
   0   8   5  220.88   31.30
   0  -8   5  164.58   12.20
   0  -8  -5  208.28   30.20
   0  -8  -5  157.38   18.40
   0  -8   5  193.88   26.80
   0  -8   5  155.18   17.80
   0  -8   5  206.68   21.60
   0   8   6   89.69   27.70
   0   8  -6   60.49   17.50
   0   8   6   54.49   11.30
   0   8   6   59.29   24.30
   0  -8  -6   69.19   26.40
   0  -8   6   68.79   19.60
   0  -8   6   45.40   13.20
   0  -8  -6   38.60   13.30
   0  -8   6   62.29   16.90
   0  -8   6   50.79    8.30
   0   8   7  256.17   37.30
   0   8  -7  295.07   32.10
   0   8   7  298.27   23.50
   0   8   7  348.57   47.10
   0  -8   7  229.38   30.80
   0  -8  -7  276.47   27.00
   0  -8  -7  323.47   45.50
   0  -8   7  271.97   27.20
   0  -8   7  298.77   19.70
   0  -8   7  241.28   31.40
   0   8  -8   94.69   27.50
   0   8  -8   80.09   13.10
   0   8   8   78.19   28.80
   0   8   8  114.09   34.10
   0   8   8   65.89   17.00
   0  -8   8   76.29   20.70
   0  -8  -8   96.19   36.40
   0  -8   8   67.89   18.70
   0  -8   8   81.69   25.40
   0  -8   8   76.49   12.30
   0  -8  -8  108.59   21.30
   0   8  -9  123.59   17.00
   0   8  -9  102.19   32.30
   0   8   9   95.79   30.90
   0   8   9  193.28   43.20
   0  -8   9  113.19   14.80
   0  -8   9  133.09   23.00
   0  -8   9   90.29   31.60
   0  -8   9   97.09   23.70
   0  -8  -9  107.09   23.10
   0   8 -10   79.19   40.40
   0   8  10   70.79   41.40
   0   8  10   99.49   33.40
   0   8 -10  109.09   18.80
   0  -8  10   57.99   15.20
   0  -8  10  111.29   36.60
   0  -8  10   75.59   25.40
   0  -8 -10   24.40   22.20
   0   8 -11  151.08   24.70
   0   8  11  139.59   50.89
   0   8  11  152.28   38.50
   0  -8  11  112.19   31.70
   0  -8  11  205.48   49.20
   0  -8 -11  218.38   35.10
   0  -8  11  131.09   20.40
   0   8  12   62.29   37.10
   0   8  12 -118.19   49.99
   0   8 -12   11.30   26.80
   0  -8  12   30.50   21.10
   0  -8 -12    4.00   27.20
   0  -8  12  112.89   48.00
   0   8  13   58.49   67.39
   0   8 -13   63.29   29.00
   0   8  13   51.09   40.80
   0  -8  13   48.90   58.29
   0  -8 -13   22.40   34.00
   0   8  14   34.80   76.69
   0  -8  14  -25.40   67.79
   0  -8 -14   30.40   42.00
   0   9   0   50.49   10.00
   0  -9   0   42.00   11.40
   0  -9   0   73.99   20.80
   0   9   1   48.70   20.80
   0   9   1   43.40   10.60
   0   9  -1   68.39   22.80
   0   9  -1   47.70   10.00
   0  -9  -1   44.10   14.30
   0  -9   1   44.00   11.50
   0  -9   1   55.69   19.70
   0  -9  -1   58.49   21.70
   0  -9   1   30.20    5.60
   0  -9  -1   41.40    7.30
   0  -9  -1   48.00    6.80
   0   9  -2  195.88   29.30
   0   9  -2  144.99   14.90
   0   9   2  130.69   11.80
   0   9   2  207.98   29.40
   0   9   2  126.99   15.60
   0  -9  -2  139.39   12.80
   0  -9   2  104.89    8.30
   0  -9   2  152.98   15.20
   0  -9  -2  201.68   30.80
   0  -9  -2  176.18   23.60
   0   9   3    2.80    7.40
   0   9  -3   20.30   19.20
   0   9   3   -6.10    9.40
   0   9  -3   13.60    9.20
   0   9   3    4.60   18.10
   0  -9  -3   10.00   16.50
   0  -9  -3   16.10    7.60
   0  -9   3   19.30   17.90
   0  -9   3    5.30    8.60
   0  -9   3    4.40    3.20
   0  -9  -3   33.20   20.90
   0   9   4  344.47   35.90
   0   9   4  346.17   36.50
   0   9  -4  325.67   36.70
   0   9   4  376.36   23.90
   0   9  -4  372.26   17.60
   0  -9  -4  403.66   25.70
   0  -9   4  402.56   25.40
   0  -9   4  335.07   28.00
   0  -9  -4  306.97   33.50
   0  -9  -4  368.86   37.80
   0  -9   4  332.07   34.20
   0  -9   4  383.86   18.90
   0   9  -5   14.70    4.30
   0   9  -5   33.10   21.10
   0   9   5   14.30   20.10
   0   9   5   19.00   10.10
   0   9   5   39.50   22.60
   0  -9   5   24.00   20.30
   0  -9   5   15.50    5.10
   0  -9   5   41.70   14.10
   0  -9   5   47.30   11.60
   0  -9  -5   26.80   11.30
   0  -9  -5   57.79   25.10
   0   9   6  186.48   36.50
   0   9   6  180.58   19.40
   0   9  -6  121.39   11.20
   0   9   6  118.69   29.60
   0  -9   6  128.29   12.10
   0  -9  -6  185.28   34.90
   0  -9   6  145.79   18.20
   0  -9  -6  120.59   18.40
   0  -9   6  135.69   22.40
   0  -9   6  167.18   28.40
   0   9   7   39.30   29.00
   0   9  -7   -4.90   19.40
   0   9   7   -1.40   24.10
   0   9   7   31.20   13.70
   0  -9  -7   18.70   14.50
   0  -9   7   28.30    8.20
   0  -9  -7    8.80   27.80
   0  -9   7   17.70   33.60
   0  -9   7    6.00   18.50
   0  -9   7   -3.40   13.50
   0   9   8   24.10   15.00
   0   9   8    9.60   31.40
   0   9   8  -16.50   24.10
   0   9  -8   -0.70   23.00
   0  -9  -8  104.69   35.60
   0  -9   8  -11.70   21.40
   0  -9   8   14.50   16.50
   0  -9   8    2.10    8.80
   0  -9   8   31.20   27.10
   0  -9  -8    2.80   15.60
   0   9  -9   35.10   12.80
   0   9  -9   10.90   29.50
   0   9   9    8.20   29.90
   0   9   9   89.39   39.50
   0  -9   9   62.59   22.90
   0  -9   9   41.80   27.90
   0  -9  -9   55.29   20.50
   0  -9   9   30.10   10.50
   0  -9   9   29.20   20.60
   0   9 -10   34.50   16.50
   0   9  10   77.69   35.50
   0   9 -10   49.60   38.30
   0   9  10   81.29   47.30
   0  -9  10    5.80   12.10
   0  -9  10   50.89   24.90
   0  -9  10   29.70   33.40
   0  -9 -10   40.30   24.50
   0   9  11  162.18   54.49
   0   9 -11   88.29   21.20
   0   9  11  107.59   39.30
   0  -9  11   84.39   17.70
   0  -9 -11   89.09   31.10
   0  -9  11   52.19   29.10
   0  -9  11  163.08   43.70
   0   9  12  171.98   65.79
   0   9  12  117.29   42.00
   0   9 -12  103.29   25.30
   0  -9  12  180.38   51.59
   0   9  13  -80.49   62.69
   0   9  13   71.49   46.90
   0  -9 -13   11.90   35.70
   0  -9  13   62.19   60.69
   0   9  14  -56.09   77.29
   0  -9 -14  -22.50   42.70
   0  -9  14  -82.89   67.89
   0  10   0  495.75   44.50
   0  10   0  475.65   30.60
   0 -10   0  498.25   42.60
   0 -10   0  520.95   31.20
   0 -10   0  505.25   25.50
   0 -10   0  483.55   25.80
   0 -10   0  432.76   32.30
   0  10  -1   46.20   22.70
   0  10   1   28.30   10.00
   0  10  -1   20.80   10.00
   0  10   1   11.90   19.60
   0 -10   1   27.70   24.00
   0 -10  -1   19.80   22.30
   0 -10  -1   52.69   15.40
   0 -10   1   23.40    5.00
   0 -10  -1   15.20    6.00
   0 -10   1    9.40    5.00
   0 -10  -1   13.70    6.60
   0 -10   1    0.20    9.30
   0  10  -2  106.99   26.10
   0  10   2  127.79   27.20
   0  10   2   60.79   13.60
   0  10  -2   54.49   11.40
   0 -10   2  132.39   27.90
   0 -10  -2   90.69   22.00
   0 -10   2   76.69   12.30
   0 -10  -2   52.39    9.60
   0 -10   2   50.29    6.20
   0 -10  -2  107.39   26.50
   0  10   3  127.89   17.80
   0  10  -3  125.59   16.30
   0  10   3  162.38   31.00
   0  10  -3  163.28   31.00
   0  10   3  137.69   13.50
   0 -10  -3  218.28   34.70
   0 -10   3  117.59    8.40
   0 -10  -3  113.89   14.30
   0 -10  -3  137.19   25.50
   0 -10   3  121.89   28.40
   0 -10   3  129.89   19.40
   0 -10   3  136.89   16.60
   0  10  -4  119.59   28.00
   0  10   4   81.49   17.60
   0  10   4  129.69   29.80
   0  10   4   90.49   12.20
   0  10   4   97.69   26.10
   0 -10  -4  122.79   26.40
   0 -10   4   72.99   13.10
   0 -10   4   90.39   26.00
   0 -10   4   55.99    6.70
   0 -10  -4   63.99   12.60
   0 -10  -4  115.09   29.70
   0  10   5    6.10    9.70
   0  10  -5    4.30   23.30
   0  10  -5    8.20    3.50
   0  10   5   24.20   24.70
   0  10   5   12.80   22.70
   0 -10   5   21.80   13.60
   0 -10   5    3.60    4.50
   0 -10   5   -8.70   21.00
   0 -10  -5   15.10   22.20
   0 -10  -5   19.80   27.20
   0 -10  -5   18.40   11.60
   0 -10   5   13.70   11.60
   0  10  -6  426.36   21.70
   0  10   6  476.15   50.79
   0  10   6  398.76   46.10
   0  10  -6  482.95   45.30
   0  10   6  384.76   29.30
   0 -10   6  409.16   30.30
   0 -10   6  412.76   34.70
   0 -10   6  450.05   23.10
   0 -10  -6  402.36   31.60
   0 -10   6  388.16   43.00
   0 -10  -6  341.27   43.80
   0  10   7    3.60   14.10
   0  10  -7    2.90    6.30
   0  10   7   14.00   28.50
   0  10   7  -11.80   26.30
   0 -10   7    6.60   14.40
   0 -10  -7  -10.70   30.80
   0 -10   7    9.20   23.70
   0 -10   7    9.70   17.80
   0 -10   7    6.90    7.50
   0 -10  -7   41.20   15.50
   0  10   8  291.97   44.60
   0  10  -8  270.77   20.10
   0  10   8  331.27   51.39
   0 -10  -8  342.57   60.59
   0 -10   8  284.47   30.40
   0 -10  -8  356.96   32.40
   0 -10   8  266.87   39.30
   0 -10   8  262.37   37.90
   0 -10   8  254.87   20.30
   0  10   9   65.29   40.20
   0  10  -9  -18.60   29.30
   0  10   9  -26.40   30.30
   0 -10   9    5.40   24.50
   0 -10   9   19.10   21.10
   0 -10  -9  -20.00   13.20
   0 -10   9    8.20   10.40
   0 -10   9  -10.60   26.50
   0  10 -10  196.18   22.70
   0  10  10  209.28   43.40
   0  10  10  227.98   58.79
   0  10 -10  147.39   41.60
   0 -10  10  165.28   39.60
   0 -10  10  119.89   29.80
   0 -10 -10  160.18   31.00
   0 -10  10  268.97   38.00
   0 -10  10  162.48   18.70
   0  10  11    5.40   38.70
   0  10 -11    9.80   17.80
   0 -10  11   31.50   39.90
   0 -10  11   -4.90   29.80
   0 -10  11   -6.70   15.00
   0 -10 -11   27.00   29.00
   0  10 -12   19.90   27.40
   0  10  12   28.30   43.80
   0  10  12   60.19   62.09
   0 -10 -12  110.59   35.40
   0 -10  12   61.39   47.10
   0  10  13   -1.40   48.20
   0  10  13  -35.60   62.99
   0 -10  13  -33.10   58.79
   0 -10 -13  -22.10   34.80
   0  11   0   -8.80    9.10
   0  11   0   -5.40   23.80
   0 -11   0  -15.00   12.40
   0 -11   0   -5.90    5.10
   0 -11   0   46.60   24.20
   0 -11   0   14.60    5.90
   0 -11   0  -15.80    9.50
   0  11  -1   11.20   10.00
   0  11  -1   31.50   23.90
   0  11   1   26.90   22.90
   0  11   1    6.60   10.40
   0 -11  -1   15.90   15.50
   0 -11  -1    9.70   24.20
   0 -11  -1   -0.50    6.70
   0 -11  -1   19.20    6.60
   0 -11   1   10.80    4.90
   0 -11   1   14.00   22.50
   0 -11   1   26.50   11.60
   0 -11   1   13.40    5.60
   0  11  -2  488.05   31.40
   0  11   2  451.05   44.60
   0  11  -2  517.25   48.00
   0  11   2  476.35   33.40
   0 -11  -2  496.15   29.10
   0 -11   2  446.16   46.50
   0 -11  -2  466.95   27.60
   0 -11   2  477.45   24.10
   0 -11   2  515.25   31.70
   0 -11  -2  502.45   38.60
   0 -11   2  530.75   24.60
   0 -11  -2  486.95   45.80
   0  11  -3    7.90   10.90
   0  11   3   15.80   13.10
   0  11   3    9.40   23.90
   0  11  -3   32.80   27.40
   0 -11   3   17.10    3.90
   0 -11  -3  -10.10   19.20
   0 -11   3   11.40   12.20
   0 -11  -3   25.60   26.80
   0 -11   3  -17.30   22.30
   0 -11  -3    5.00    8.90
   0 -11   3   19.50   11.70
   0  11  -4  553.44   48.40
   0  11   4  493.25   30.10
   0  11   4  512.75   37.20
   0  11   4  488.85   46.40
   0 -11   4  490.85   32.60
   0 -11   4  485.15   23.90
   0 -11   4  474.65   48.10
   0 -11  -4  498.15   32.00
   0 -11  -4  501.05   45.40
   0 -11  -4  501.95   49.30
   0  11   5   -3.50   22.50
   0  11   5   28.60   11.40
   0  11  -5   11.40   26.30
   0  11   5   35.20   26.70
   0  11   5   11.10   15.50
   0 -11   5   22.30   26.50
   0 -11  -5   38.90   31.30
   0 -11   5   15.60   13.40
   0 -11   5   13.50    4.50
   0 -11   5   35.90   14.80
   0 -11  -5   40.30   13.20
   0 -11  -5   32.80   26.70
   0  11  -6  296.97   43.40
   0  11   6  315.37   44.50
   0  11   6  229.38   42.40
   0  11  -6  235.38   13.30
   0  11   6  230.98   23.90
   0 -11   6  299.37   41.50
   0 -11   6  223.78   15.20
   0 -11  -6  241.18   41.50
   0 -11   6  261.27   25.40
   0 -11   6  231.88   28.20
   0 -11  -6  258.67   26.10
   0  11   7  -11.00   16.10
   0  11  -7   -3.90    5.30
   0  11   7  -18.00   29.70
   0  11   7  -38.30   27.60
   0 -11   7    4.20   18.80
   0 -11   7    5.60    6.70
   0 -11   7   -0.20   15.30
   0 -11  -7  -34.00   32.20
   0 -11   7  -16.10   25.20
   0 -11  -7    2.30   14.70
   0  11  -8   28.70    8.40
   0  11   8  118.89   42.10
   0  11   8    6.50   31.60
   0 -11   8   52.59   26.00
   0 -11   8   41.10   19.40
   0 -11   8   35.90   29.80
   0 -11  -8   40.30   19.50
   0 -11   8   45.00    9.50
   0  11   9   10.50   33.80
   0  11  -9   18.70   10.30
   0  11   9    5.60   40.80
   0 -11   9   11.20   10.00
   0 -11   9   87.59   30.60
   0 -11   9   -3.60   27.60
   0 -11  -9   15.90   20.60
   0 -11   9   22.10   21.20
   0  11  10   77.89   38.60
   0  11  10   49.99   49.60
   0  11 -10    6.90   15.00
   0 -11  10    8.30   32.80
   0 -11  10  -17.10   26.20
   0 -11  10   17.60   30.20
   0 -11  10   -6.50   12.00
   0 -11 -10   -2.90   23.50
   0  11  11  -20.30   51.39
   0  11  11  -58.09   40.30
   0 -11  11   42.80   42.70
   0 -11  11  -14.80   13.60
   0 -11 -11  -11.30   33.60
   0  11  12   28.60   48.30
   0  11  12   45.70   63.79
   0 -11 -12   68.69   36.20
   0 -11  12   29.70   49.20
   0  11  13   42.50   55.59
   0  11  13   -1.40   69.19
   0 -11  13  -57.69   61.19
   0 -11 -13   -3.30   38.00
   0  12   0  886.41   66.19
   0  12   0  919.41   52.19
   0 -12   0 1011.90   47.20
   0 -12   0  946.11   55.89
   0 -12   0  986.80   68.79
   0 -12   0  965.80   47.30
   0  12  -1    4.20   25.60
   0  12  -1   23.80   12.50
   0  12   1   12.90   11.60
   0  12   1   39.40   28.10
   0 -12  -1   17.40    7.60
   0 -12   1   11.60    5.80
   0 -12  -1   11.60    6.60
   0 -12  -1   66.99   28.80
   0 -12   1    4.70   12.50
   0 -12   1   40.70   27.00
   0 -12   1   18.90    6.30
   0  12  -2  560.34   53.59
   0  12   2  634.64   56.49
   0  12   2  618.14   39.90
   0  12  -2  596.84   37.70
   0 -12  -2  578.24   55.59
   0 -12   2  648.14   38.00
   0 -12   2  616.94   30.10
   0 -12  -2  584.14   33.50
   0 -12   2  644.64   30.20
   0 -12   2  660.63   53.19
   0 -12  -2  644.84   35.40
   0 -12  -2  560.44   44.30
   0  12   3  -13.10   23.50
   0  12  -3    7.40   11.50
   0  12  -3   29.60   26.10
   0  12   3   -2.90   12.90
   0 -12  -3   13.80   20.70
   0 -12  -3   -6.00   29.10
   0 -12   3    2.70   12.70
   0 -12   3    1.20    3.70
   0 -12  -3   -1.90    9.10
   0 -12   3   17.00   27.90
   0 -12  -3    9.70    9.30
   0 -12   3    1.30    3.20
   0  12   4  384.06   31.10
   0  12   4  327.07   46.60
   0  12  -4  387.56   46.70
   0  12  -4  363.56   29.30
   0  12   4  357.56   25.20
   0 -12   4  362.16   28.90
   0 -12   4  345.37   28.70
   0 -12  -4  424.16   51.79
   0 -12   4  321.87   45.00
   0 -12  -4  330.77   41.30
   0 -12  -4  352.36   26.60
   0 -12   4  335.97   17.10
   0  12   5   41.20   32.10
   0  12   5   25.00   17.20
   0  12  -5   73.09   33.10
   0  12   5   31.60   13.40
   0 -12  -5   29.50   34.90
   0 -12   5   30.20   15.20
   0 -12   5   34.90    4.60
   0 -12   5   51.39   28.60
   0 -12  -5   45.80   14.80
   0 -12   5   56.89   17.30
   0 -12  -5   28.80   28.30
   0  12   6  -22.90   25.40
   0  12  -6   -8.30   28.70
   0  12   6   -6.60   29.10
   0  12   6    6.40   18.20
   0  12   6   -6.90   13.00
   0 -12  -6    8.30   14.60
   0 -12   6    4.40    4.90
   0 -12   6   26.80   29.40
   0 -12  -6   18.10   31.40
   0 -12   6   32.50   17.30
   0 -12   6    6.90   14.60
   0  12   7   58.29   37.60
   0  12   7   69.89   34.40
   0  12   7   26.60   20.30
   0 -12  -7   14.20   15.80
   0 -12   7    5.30    6.00
   0 -12   7   34.70   17.90
   0 -12  -7   11.10   34.80
   0 -12   7   71.99   30.30
   0 -12   7   26.80   20.40
   0  12   8   36.30   38.50
   0  12  -8   74.49    8.70
   0  12   8   21.30   37.40
   0 -12  -8   98.69   23.10
   0 -12   8   73.49   26.10
   0 -12   8   68.39    9.90
   0 -12   8   73.29   35.40
   0 -12   8  104.89   22.70
   0  12   9  -20.50   34.70
   0  12  -9    1.90    9.10
   0  12   9  -18.90   44.40
   0 -12   9  -30.80   22.70
   0 -12   9   35.40   10.20
   0 -12   9   14.90   29.80
   0 -12  -9   38.60   23.20
   0 -12   9   44.10   34.00
   0  12 -10   25.40   12.80
   0  12 -10   42.80   12.60
   0  12  10   82.19   45.00
   0  12  10   27.70   48.70
   0 -12  10   28.20   36.30
   0 -12 -10    1.20   26.10
   0 -12  10   47.80   37.00
   0 -12  10   44.10   27.90
   0 -12  10   34.80   12.20
   0  12  11   52.49   54.59
   0  12  11  -62.49   43.90
   0 -12  11    4.60   43.10
   0 -12  11    8.90   16.00
   0 -12 -11  -44.20   27.50
   0  12  12   32.10   66.39
   0  12  12   -2.70   52.29
   0 -12  12   98.69   53.79
   0 -12 -12   25.20   34.10
   0  12  13  -69.09   74.89
   0  12  13   53.89   60.49
   0 -12 -13   29.50   39.40
   0 -12  13  -81.49   62.99
   0  13   0    0.10   12.80
   0  13   0   42.20   28.20
   0 -13   0   -5.60   16.70
   0 -13   0  -14.00   26.60
   0 -13   0   -0.50    6.70
   0 -13   0   -7.20    6.60
   0  13   1  100.39   18.50
   0  13   1   53.69   31.10
   0  13  -1   67.59   16.10
   0  13  -1   81.29   35.40
   0 -13   1   77.59    9.70
   0 -13  -1  111.49   36.30
   0 -13  -1   78.19   10.60
   0 -13   1   91.99   34.50
   0 -13  -1   59.19   20.70
   0 -13   1   79.29   17.50
   0 -13  -1  100.89   12.50
   0 -13   1   87.39   20.00
   0 -13   1   85.49   10.50
   0  13   2  150.48   21.60
   0  13   2  107.59   35.20
   0  13  -2  133.29   35.30
   0  13  -2  156.98   21.40
   0 -13  -2  238.78   34.40
   0 -13   2  147.39   11.50
   0 -13   2  221.68   42.10
   0 -13   2  183.58   22.60
   0 -13   2  154.38   11.20
   0 -13  -2  154.98   14.60
   0 -13  -2  148.29   16.40
   0 -13  -2  207.38   43.70
   0  13   3  117.09   35.20
   0  13   3  103.29   20.30
   0  13  -3  132.69   20.50
   0  13  -3  117.09   37.10
   0 -13   3  115.69    8.40
   0 -13  -3  147.39   38.50
   0 -13  -3  122.19   16.00
   0 -13  -3  145.69   31.30
   0 -13   3  140.99   20.60
   0 -13  -3  129.29   14.90
   0 -13   3   88.69   33.70
   0 -13   3  109.69    8.20
   0  13  -4   68.39   17.90
   0  13  -4   56.89   34.20
   0  13   4   78.09   33.20
   0  13   4   54.29   19.50
   0 -13  -4   42.40   26.60
   0 -13  -4   72.79   13.80
   0 -13  -4   56.29   38.50
   0 -13  -4   53.19   14.40
   0 -13   4   93.09   33.40
   0 -13   4   69.29   16.60
   0 -13   4   78.79   16.80
   0  13   5  119.69   37.50
   0  13   5  130.19   24.20
   0  13  -5   73.69   36.90
   0 -13   5  101.39   20.20
   0 -13  -5  114.89   33.30
   0 -13  -5   92.29   41.30
   0 -13   5  138.49   38.00
   0 -13   5  123.19   20.40
   0 -13  -5  126.69   19.50
   0  13   6  244.58   31.50
   0  13  -6  186.58   43.60
   0  13   6  235.78   49.20
   0 -13   6  220.18   29.40
   0 -13  -6  237.28   27.40
   0 -13  -6  277.27   46.20
   0 -13   6  251.77   43.80
   0 -13   6  221.18   29.50
   0  13   7  119.39   28.00
   0  13   7  138.69   42.90
   0  13   7  140.79   41.90
   0 -13   7  131.69   26.60
   0 -13   7  123.59   23.30
   0 -13   7  191.48   41.80
   0 -13   7  113.19    9.90
   0 -13  -7  151.78   68.69
   0 -13  -7  143.19   23.20
   0  13   8  -52.59   35.80
   0  13   8   -9.80   22.40
   0  13   8   18.10   42.00
   0 -13   8  -21.90   20.80
   0 -13   8   -0.50    6.50
   0 -13  -8   20.50   19.80
   0 -13   8   29.90   35.90
   0 -13   8  -11.80   23.50
   0  13  -9    8.70    6.20
   0  13   9   35.80   47.80
   0  13  -9   -3.30    6.80
   0  13   9   -1.00   25.20
   0  13   9   21.00   42.20
   0 -13  -9    4.70   23.20
   0 -13   9   -7.40   25.40
   0 -13   9  -22.30   31.00
   0 -13   9    6.40    8.10
   0 -13   9   95.19   39.60
   0  13 -10   -9.00   12.00
   0  13 -10   -3.60   10.50
   0  13  10    8.10   45.80
   0  13  10   39.30   97.79
   0 -13 -10   24.70   27.50
   0 -13  10   65.39   28.90
   0 -13  10    7.50   11.10
   0 -13  10   32.10   37.10
   0  13  11  -47.80   48.00
   0  13  11   25.90   59.39
   0 -13 -11   26.50   30.50
   0 -13  11   28.50   46.10
   0  13  12   -9.90   69.69
   0  13  12    3.70   56.39
   0 -13 -12   75.49   38.60
   0 -13  12   71.29   55.99
   0  14   0   14.70   13.40
   0  14   0   43.80   31.00
   0 -14   0   10.10    8.10
   0 -14   0   -7.80   20.90
   0 -14   0   11.00    8.20
   0 -14   0   82.69   35.30
   0  14   1  486.15   56.79
   0  14  -1  490.75   34.90
   0  14  -1  469.05   56.69
   0  14   1  518.85   37.70
   0 -14   1  484.85   39.00
   0 -14  -1  404.26   58.59
   0 -14   1  530.55   37.00
   0 -14   1  521.55   27.50
   0 -14  -1  416.06   41.80
   0 -14   1  486.95   27.50
   0 -14  -1  549.74   30.90
   0 -14   1  387.36   56.39
   0 -14  -1  539.75   29.50
   0  14  -2  -14.70   12.40
   0  14   2   -8.10   31.90
   0  14  -2    6.90   30.10
   0  14   2    5.90   14.50
   0 -14  -2  -13.30   37.20
   0 -14   2   -5.30   30.50
   0 -14   2    3.30    5.60
   0 -14   2   -3.00    5.10
   0 -14  -2  -49.70   22.40
   0 -14  -2    2.80   10.00
   0 -14  -2  -18.10    8.60
   0 -14   2   12.60   14.50
   0  14   3   18.30   16.20
   0  14  -3   15.10   15.10
   0  14   3   15.40   34.90
   0  14  -3   -1.50   28.70
   0 -14  -3    9.50   11.90
   0 -14  -3   23.30   38.10
   0 -14   3    7.30    4.20
   0 -14   3   23.70   15.50
   0 -14  -3   10.60   10.60
   0 -14   3   -5.90   15.30
   0 -14   3   18.90   34.70
   0 -14  -3   53.49   27.40
   0 -14   3   17.10    4.30
   0  14   4  149.19   43.70
   0  14   4  133.09   24.40
   0  14  -4  153.88   41.90
   0  14  -4  159.18   23.50
   0 -14  -4  141.39   43.90
   0 -14   4  100.99   20.60
   0 -14  -4  142.69   18.10
   0 -14   4  101.09   21.30
   0 -14  -4  129.59   19.00
   0 -14  -4  193.88   36.70
   0 -14   4  156.78   42.50
   0  14   5  -16.40   17.10
   0  14  -5    1.70   35.10
   0  14   5    6.50   36.70
   0 -14  -5   -8.80   39.50
   0 -14   5   -0.60   16.30
   0 -14  -5  -19.00   13.40
   0 -14  -5   -1.20   13.90
   0 -14   5   22.60   35.40
   0 -14  -5  -39.60   30.50
   0 -14   5   15.30   17.80
   0  14  -6   79.29   40.50
   0  14   6  109.89   43.70
   0  14   6   71.59   24.60
   0 -14   6   87.79   39.90
   0 -14   6   67.89   20.60
   0 -14  -6  119.59   21.10
   0 -14   6  115.69   22.60
   0 -14  -6   21.90   39.30
   0  14   7   55.89   42.40
   0  14   7   32.60   23.30
   0 -14   7   11.30   21.80
   0 -14  -7   23.30   19.40
   0 -14   7    2.60   39.30
   0 -14   7   15.60   22.70
   0  14   8  100.39   29.80
   0  14   8  126.49   47.50
   0 -14   8   81.19   25.80
   0 -14   8   54.59   43.20
   0 -14   8  104.49   30.60
   0 -14  -8  111.69   26.80
   0  14   9   59.09   53.29
   0  14   9  -11.50   46.20
   0 -14   9  117.89   29.60
   0 -14   9   79.39   33.80
   0 -14   9   71.39   47.30
   0  14  10   21.40   49.30
   0  14  10   43.90   62.89
   0  14  10    8.30   30.00
   0 -14 -10   18.50   28.90
   0 -14  10   22.80   38.70
   0  14  11  -27.00   35.90
   0  14  11  -12.20   64.99
   0  14  11  -36.70   52.19
   0 -14 -11   95.39   36.30
   0 -14  11  -13.00   46.50
   0  14  12   -9.60   42.70
   0  14  12   -0.20   63.19
   0  14  12   47.40   77.89
   0 -14 -12   59.59   41.20
   0 -14  12   48.80   54.79
   0  15   0   15.30   34.80
   0  15   0    1.20   15.60
   0 -15   0  -14.80   20.40
   0 -15   0   -6.10   35.60
   0 -15   0    2.00    8.30
   0 -15   0   -7.20    7.70
   0  15  -1   72.19   18.40
   0  15   1   77.09   19.30
   0  15   1   72.39   35.80
   0  15  -1   46.70   36.80
   0 -15  -1    1.60   38.70
   0 -15  -1   61.29   12.60
   0 -15   1   64.39   10.10
   0 -15  -1   65.79   11.20
   0 -15   1   73.69   19.60
   0 -15   1   58.49   10.00
   0 -15  -1   47.60   24.30
   0 -15   1   84.79   39.40
   0  15  -2   39.90   17.40
   0  15  -2   25.40   34.50
   0  15   2  -17.50   31.80
   0  15   2   39.20   17.70
   0 -15   2  109.19   41.90
   0 -15  -2   50.19   13.20
   0 -15  -2   55.49   26.10
   0 -15  -2   25.50   10.20
   0 -15   2   40.70    7.00
   0 -15  -2   65.49   42.30
   0 -15   2   38.00    7.40
   0 -15   2   34.70   17.60
   0  15  -3  -15.20   34.70
   0  15   3   24.00   18.40
   0  15   3   26.90   35.30
   0  15  -3   39.00   17.70
   0 -15   3   15.50   37.80
   0 -15   3   35.10    5.40
   0 -15  -3   37.50   12.20
   0 -15   3   21.10   17.00
   0 -15   3   29.60    4.80
   0 -15  -3   37.20   14.20
   0 -15  -3   65.79   53.99
   0 -15  -3   57.89   29.50
   0 -15   3   24.60   16.30
   0  15  -4   12.10   37.90
   0  15   4  -35.80   36.10
   0  15   4   27.40   20.60
   0  15  -4    7.20   18.30
   0 -15  -4   19.30   31.90
   0 -15   4   28.40   19.70
   0 -15   4  -34.20   36.60
   0 -15  -4  -19.70   13.00
   0 -15   4    6.40   16.40
   0 -15  -4   -6.40   14.80
   0  15   5   51.19   44.70
   0  15  -5  114.29   44.10
   0  15   5  116.29   25.30
   0 -15   5  129.79   45.80
   0 -15  -5   80.99   18.60
   0 -15  -5  100.19   20.50
   0 -15   5   88.89   21.60
   0 -15  -5   47.80   37.80
   0 -15   5   78.49   22.50
   0  15   6   80.49   39.60
   0  15   6  -17.40   21.20
   0  15  -6   15.10   41.10
   0 -15   6    8.30   21.90
   0 -15   6   25.00   19.90
   0 -15   6  -18.10   42.90
   0 -15  -6   19.30   38.40
   0 -15  -6  -37.00   16.90
   0 -15  -6   27.40   17.10
   0  15   7  167.88   50.19
   0  15   7  125.09   31.60
   0 -15   7  174.48   29.60
   0 -15  -7  105.39   27.10
   0 -15   7  148.79   49.50
   0 -15  -7  102.19   25.40
   0 -15   7  142.39   28.80
   0  15   8  -17.00   26.10
   0  15   8   14.70   44.60
   0 -15   8  -91.89   45.80
   0 -15   8    8.60   28.30
   0 -15  -8  -30.70   20.90
   0 -15   8   51.19   28.40
   0  15   9  -13.10   48.20
   0  15   9   -1.10   28.60
   0 -15   9    1.10   50.19
   0 -15   9   34.30   34.60
   0 -15   9   60.09   30.70
   0  15  10   33.30   54.49
   0  15  10   28.00   33.90
   0 -15 -10    9.70   30.80
   0 -15  10   89.39   42.90
   0  15  11   -5.00   60.59
   0  15  11   69.59   40.90
   0 -15  11  -18.60   47.30
   0 -15 -11   35.10   35.80
   0  15  12  -17.10   71.39
   0  15  12    9.70   45.90
   0 -15 -12  -10.00   42.00
   0 -15  12  -12.40   57.99
   0  16   0   49.10   41.30
   0  16   0   37.00   19.40
   0 -16   0   58.19   24.50
   0 -16   0   30.40   10.40
   0 -16   0   16.30   10.00
   0  16  -1   11.10   36.80
   0  16   1   80.19   40.20
   0  16  -1   11.00   16.00
   0  16   1  -31.20   15.20
   0 -16  -1   17.70   24.30
   0 -16  -1   11.10    9.90
   0 -16   1  -15.80    7.40
   0 -16   1   12.60    8.40
   0 -16   1   33.30   22.30
   0 -16  -1    7.40   10.90
   0  16  -2  -36.50   36.40
   0  16   2   12.00   36.80
   0  16   2   11.80   17.40
   0  16  -2  -14.30   16.60
   0 -16  -2   16.60   12.40
   0 -16   2   23.40    6.40
   0 -16   2   51.19   21.60
   0 -16  -2   26.80   11.30
   0 -16   2   -4.60   51.99
   0 -16  -2   46.30   28.60
   0 -16   2   11.10    7.00
   0  16   3   26.30   38.80
   0  16   3   13.40   20.20
   0  16  -3   44.00   18.70
   0  16  -3   32.50   44.30
   0 -16  -3    6.80   14.10
   0 -16   3   23.00    4.30
   0 -16  -3    6.60   12.30
   0 -16   3   19.60   18.30
   0 -16  -3   -3.90   31.20
   0 -16   3   26.70   19.90
   0 -16   3  -16.40   44.20
   0  16   4  -29.90   18.30
   0  16   4  -45.10   35.80
   0  16  -4    8.10   19.20
   0  16  -4   10.10   41.00
   0 -16   4   73.89   46.00
   0 -16  -4   40.90   13.90
   0 -16  -4   78.59   36.70
   0 -16  -4  -23.20   14.90
   0 -16   4  -18.60   20.50
   0 -16   4   23.20   18.80
   0  16   5   20.60   22.90
   0  16   5   10.40   39.50
   0  16  -5   84.79   48.60
   0 -16  -5   12.10   40.60
   0 -16  -5    7.90   16.00
   0 -16   5   23.70   22.00
   0 -16   5   -8.70   43.30
   0 -16  -5    6.70   15.70
   0 -16   5   -0.50   19.10
   0  16   6    4.40   22.40
   0  16   6    2.20   44.70
   0  16  -6   15.70   43.90
   0 -16   6  -38.20   22.90
   0 -16  -6   -4.20   18.40
   0 -16   6   17.00   20.90
   0 -16  -6    5.00   18.40
   0  16   7   86.49   29.20
   0  16   7   87.59   47.00
   0 -16  -7  152.68   26.40
   0 -16   7   84.69   49.50
   0 -16  -7  118.59   27.00
   0 -16   7   67.09   26.90
   0 -16   7  137.69   29.40
   0  16   8   22.10   49.40
   0  16   8  -14.20   28.30
   0 -16   8  -16.90   51.09
   0 -16  -8   34.10   24.40
   0 -16   8  -19.90   28.80
   0 -16   8   -2.70   30.10
   0  16   9   58.69   56.59
   0  16   9  103.29   35.90
   0 -16  -9   99.49   31.80
   0 -16   9   -9.50   35.90
   0  16  10  -33.60   59.69
   0  16  10  -26.20   35.70
   0 -16  10    8.90   42.70
   0 -16 -10   -8.40   32.30
   0  16  11   74.19   43.10
   0  16  11  149.29  107.19
   0 -16 -11  -28.70   35.60
   0 -16  11   35.40   52.49
   0  17   0  -20.90   38.40
   0  17   0    8.00   17.90
   0 -17   0   36.80   25.80
   0 -17   0   20.00   10.80
   0 -17   0    3.70   10.70
   0  17   1  122.09   25.30
   0  17  -1  120.79   23.30
   0  17   1  166.38   50.99
   0  17  -1  158.88   48.60
   0 -17   1   75.69   11.80
   0 -17  -1   39.70   30.00
   0 -17   1  130.39   28.50
   0 -17  -1   96.19   15.80
   0 -17  -1   89.99   14.80
   0 -17   1   93.99   12.80
   0  17   2   43.10   40.60
   0  17  -2   16.90   21.00
   0  17   2   26.50   21.20
   0  17  -2   38.30   43.80
   0 -17  -2   49.30   15.00
   0 -17   2   33.90    8.00
   0 -17   2   25.50    7.20
   0 -17   2   11.00   23.80
   0 -17  -2   41.10   32.00
   0 -17  -2   28.20   12.80
   0 -17   2    9.10   23.50
   0  17   3   29.80   46.00
   0  17  -3  -30.80   42.90
   0  17  -3   39.50   21.70
   0  17   3   11.60   22.40
   0 -17  -3   13.00   34.80
   0 -17  -3   33.60   16.00
   0 -17   3   51.19   22.00
   0 -17  -3   45.30   15.00
   0 -17   3   33.50   23.50
   0  17   4   -0.10   41.80
   0  17  -4   -7.10   20.90
   0  17  -4   -4.20   47.40
   0  17   4   15.10   22.30
   0 -17  -4    8.40   16.40
   0 -17   4   28.20   24.60
   0 -17   4   22.40   20.30
   0 -17  -4   21.60   39.50
   0 -17  -4  -18.80   15.00
   0  17  -5   65.59   48.10
   0  17   5   32.50   46.30
   0  17   5   53.99   26.40
   0 -17  -5   28.20   20.20
   0 -17   5   67.29   22.70
   0 -17   5   23.00   26.40
   0 -17  -5    4.30   17.30
   0 -17  -5  104.49   41.60
   0  17   6  -15.00   47.60
   0  17  -6   75.99   53.29
   0  17   6  -12.70   24.20
   0 -17  -6   10.10   23.10
   0 -17  -6   19.50   19.50
   0 -17   6   22.00   22.70
   0 -17   6   -9.70   25.50
   0  17   7   51.59   33.40
   0  17  -7   -4.50   53.39
   0  17   7    6.10   52.39
   0 -17  -7   89.39   29.30
   0 -17   7   48.00   29.30
   0 -17   7   47.30   27.00
   0  17   8   53.89   59.19
   0  17   8  -11.40   31.50
   0 -17   8  -10.10   30.80
   0 -17  -8  -17.80   26.10
   0  17   9  116.69  101.19
   0  17   9   -8.50   32.90
   0 -17   9  102.19   39.30
   0 -17  -9   58.29   30.40
   0  17  10   -3.10   61.99
   0  17  10  -42.70   38.90
   0 -17 -10   71.49   41.80
   0 -17  10   34.30   46.10
   0  18   0   10.90   22.50
   0  18   0   -6.60   42.40
   0 -18   0  -22.40   26.90
   0 -18   0   22.50   11.40
   0 -18   0   22.40   12.00
   0  18   1  255.57   60.39
   0  18   1  281.47   35.60
   0  18  -1  219.18   57.29
   0  18  -1  243.48   32.60
   0 -18  -1  223.58   39.00
   0 -18  -1  213.78   22.90
   0 -18  -1  291.97   25.10
   0 -18   1  232.28   19.80
   0 -18   1  226.58   19.90
   0 -18   1  229.28   35.10
   0  18   2   45.90   47.10
   0  18   2   52.99   24.50
   0  18  -2   45.80   48.20
   0  18  -2   19.30   22.90
   0 -18   2   22.50    7.60
   0 -18  -2   42.30   13.70
   0 -18  -2   46.90   15.90
   0 -18   2   18.10    8.30
   0 -18  -2  -25.10   33.90
   0 -18   2   40.70   27.30
   0  18   3   25.80   46.30
   0  18  -3  -20.50   22.00
   0  18  -3    6.90   46.80
   0  18   3   10.60   23.00
   0 -18  -3  -31.70   37.30
   0 -18   3    4.70   21.40
   0 -18  -3   -3.50   16.10
   0 -18   3   28.80   25.30
   0 -18  -3   30.40   15.70
   0 -18   3  -11.40   25.40
   0  18   4    0.70   51.79
   0  18   4   -3.70   23.00
   0  18  -4    1.10   23.60
   0  18  -4  100.29   52.39
   0 -18   4    1.30   25.60
   0 -18  -4    6.70   18.40
   0 -18  -4  -10.30   15.80
   0 -18   4    4.10   21.30
   0 -18  -4   83.59   43.20
   0  18   5   15.30   53.49
   0  18  -5  -17.10   52.39
   0 -18   5   -3.40   23.10
   0 -18  -5  -26.90   20.20
   0 -18  -5    6.50   20.90
   0 -18   5  -35.60   26.80
   0  18   6   50.89   49.00
   0  18  -6    6.80   56.89
   0  18   6   92.39   53.99
   0 -18  -6    5.00   25.50
   0 -18   6   28.90   24.20
   0  18   7  -48.30   95.29
   0  18   7  -18.30   29.80
   0 -18  -7   61.09   29.30
   0 -18   7   26.50   28.30
   0 -18  -7  -10.80   28.90
   0  18   8   45.20   34.40
   0  18   8   50.59   61.79
   0 -18   8    2.30   33.60
   0 -18  -8  -16.50   27.40
   0  18   9   -6.90   37.10
   0  18   9  -47.90   59.79
   0 -18  -9   27.80   32.60
   0 -18   9  142.09   41.80
   0  18  10  -17.50   41.40
   0  18  10   17.00   73.49
   0 -18 -10   42.20   36.50
   0  19   0   -1.90   46.50
   0  19   0   17.50   23.30
   0 -19   0  -60.09   31.20
   0 -19   0   11.10   11.80
   0 -19   0   -3.40   12.30
   0  19  -1    2.20   25.10
   0  19  -1   -1.20   47.50
   0  19   1   -0.50   47.20
   0  19   1   19.60   24.70
   0 -19  -1    0.40   13.30
   0 -19   1   29.80   10.70
   0 -19   1   13.70   10.40
   0 -19  -1   76.29   36.40
   0 -19   1   76.69   30.70
   0 -19  -1   -3.20   13.80
   0  19   2   12.90   48.80
   0  19  -2   -3.50   49.30
   0  19  -2   14.90   25.20
   0  19   2  -47.60   23.00
   0 -19   2   13.20   29.00
   0 -19  -2   14.00   38.50
   0 -19   2   33.40    8.90
   0 -19   2   38.80   24.70
   0 -19  -2   21.50   16.80
   0 -19   2   37.50   11.30
   0 -19  -2    3.80   15.60
   0  19   3   -7.40   53.59
   0  19   3   29.80   26.70
   0  19  -3   47.30   27.80
   0  19  -3  -13.10   50.09
   0 -19   3   38.70   28.40
   0 -19  -3    0.90   43.80
   0 -19  -3    8.50   17.10
   0 -19   3   -7.90   24.00
   0 -19  -3   43.20   20.00
   0  19   4   32.60   27.00
   0  19   4   -2.00   96.19
   0  19  -4   64.29   54.29
   0  19  -4   79.39   29.10
   0 -19  -4  100.79   22.00
   0 -19   4   79.69   24.60
   0 -19   4   34.40   29.10
   0 -19  -4   67.89   46.30
   0 -19  -4   42.90   20.60
   0  19   5   49.10   52.19
   0  19  -5   36.60   58.19
   0  19   5   50.19   55.79
   0 -19   5   18.80   24.80
   0 -19  -5   17.50   22.80
   0  19   6  -11.70   31.30
   0  19  -6   32.90   61.49
   0  19   6   16.30   57.59
   0 -19   6   62.49   27.50
   0 -19  -6   39.30   26.10
   0  19   7   37.20   35.90
   0  19   7  110.59   63.39
   0 -19  -7  104.29   32.10
   0 -19   7   50.89   30.10
   0  19   8  -89.89   59.69
   0  19   8   -5.00   35.20
   0 -19   8  -11.10   35.00
   0 -19  -8   59.69   32.30
   0  19   9   17.00   67.89
   0  19   9  -10.70   41.80
   0 -19  -9   -7.80   37.50
   0  20   0   41.80   27.30
   0 -20   0   19.70   13.40
   0 -20   0   17.50   14.10
   0 -20   0   14.80   35.40
   0  20   1   19.50   28.00
   0  20  -1   -8.50   57.79
   0  20  -1   -4.00   26.40
   0  20   1  -67.39   74.19
   0 -20  -1   -6.50   15.30
   0 -20   1  -55.09   31.80
   0 -20   1    5.50   11.70
   0 -20  -1   11.50   14.70
   0 -20   1   16.40   10.60
   0 -20  -1   50.19   41.10
   0  20  -2   16.20   27.70
   0  20   2   80.39   28.00
   0  20   2   58.99   57.39
   0  20  -2   60.69   55.99
   0 -20   2   91.19   32.60
   0 -20  -2  -36.70   44.10
   0 -20  -2   91.69   19.20
   0 -20   2   71.99   28.20
   0 -20   2   71.19   10.00
   0 -20  -2   58.49   18.80
   0  20  -3    5.50   28.40
   0  20   3  -24.00   55.79
   0  20   3   -9.60   28.70
   0  20  -3  -50.49   59.69
   0 -20  -3   12.70   49.30
   0 -20  -3    3.80   19.70
   0 -20   3   22.00   26.00
   0 -20  -3    6.60   19.20
   0 -20   3   -3.20   29.60
   0  20  -4  -17.90   30.80
   0  20   4   10.80   31.80
   0  20  -4  -10.70   60.59
   0  20   4  -36.50   55.09
   0 -20   4  -16.80   24.20
   0 -20  -4   28.20   37.30
   0  20  -5 -108.99   56.09
   0  20   5    6.10   62.19
   0  20   5   -1.50   29.00
   0 -20   5   11.20   25.70
   0 -20  -5    2.10   24.30
   0  20  -6   -8.00   68.09
   0  20   6  -16.50   34.40
   0  20   6    1.90   66.19
   0 -20  -6   29.70   28.70
   0 -20   6    1.60   26.60
   0  20   7  -13.80   36.80
   0  20   7   -4.40   64.59
   0 -20  -7  -22.30   28.10
   0  20   8  -79.59   62.59
   0  20   8   10.40   40.00
   0 -20  -8   -4.80   31.60
   0  21   0   -8.20   29.30
   0  21   0  131.59   61.59
   0 -21   0   10.80   15.70
   0 -21   0   -2.00   13.40
   0  21   1  -16.50   26.90
   0  21  -1   34.10   31.50
   0  21   1   38.60   61.29
   0  21  -1   96.89   58.99
   0 -21   1   35.60   13.00
   0 -21  -1   42.00   17.40
   0 -21   1   19.40   11.40
   0  21  -2   31.40   58.89
   0  21   2   11.40   61.09
   0  21   2   67.79   58.19
   0  21  -2   40.30   31.50
   0 -21   2   17.70    7.50
   0 -21   2   19.20    7.20
   0 -21  -2   45.40   20.10
   0 -21   2   -1.50   29.40
   0  21  -3  -41.30   30.20
   0  21   3  -22.30   57.39
   0  21   3  -16.00   30.00
   0  21  -3   11.80   65.99
   0 -21   3    4.60   28.80
   0 -21  -3    6.50   23.10
   0  21   4    1.40   61.89
   0  21  -4   63.49   35.50
   0  21  -4  188.78   73.09
   0  21   4  168.88   37.20
   0 -21  -4   44.90   24.70
   0 -21   4   41.10   26.90
   0  21   5   -4.20   33.20
   0  21   5    3.20   64.29
   0  21  -5   28.80   71.69
   0 -21  -5   36.40   27.80
   0  21  -6  -46.50   74.49
   0  21   6    3.10   36.50
   0  21   6 -106.59   61.49
   0 -21  -6  -14.40   29.10
   0  21   7   56.89   79.29
   0  21   7   24.60   40.80
   0 -21  -7    7.10   35.60
   0  22   0  -52.99   62.79
   0  22   0   46.70   63.09
   0 -22   0   22.30   15.90
   0  22  -1   15.10   32.60
   0  22   1   22.20   35.60
   0  22   1  103.39   66.19
   0  22  -1   57.59   72.29
   0 -22   1   -5.40   13.40
   0 -22  -1  -20.00   18.40
   0  22  -2  -15.00   33.40
   0  22   2   18.90   61.89
   0  22   2   13.80   36.00
   0  22  -2   -7.40   64.59
   0 -22   2    4.20   31.70
   0 -22  -2  -30.20   20.40
   0  22  -3   72.39   38.70
   0  22  -3   32.90   75.49
   0  22   3   96.79   67.69
   0  22   3   30.10   32.70
   0 -22  -3   33.80   24.30
   0 -22   3   59.59   41.10
   0  22  -4   60.79   41.20
   0  22   4   10.50   35.50
   0  22  -4  -12.70   77.49
   0  22   4    0.40   65.89
   0 -22  -4   53.19   27.10
   0  22   5  -27.20   34.30
   0  22  -5  -18.50   80.19
   0  22   5   49.80   69.89
   0 -22  -5   -4.50   27.90
   0  22   6  -52.69   72.09
   0  22   6   11.50   40.80
   0  22  -6   27.00   83.39
   0 -22  -6  -75.29   31.40
   0  23   0  -14.20   38.00
   0  23   0   60.29   69.59
   0 -23   0   -4.50   17.90
   0  23  -1  -88.69   37.00
   0  23   1   24.40   39.00
   0  23   1   90.79   70.59
   0  23  -1   86.99   80.29
   0 -23   1    1.20   13.70
   0  23   2   64.69   72.19
   0  23  -2   -5.60   39.40
   0  23   2  -52.99   37.60
   0  23  -2  -34.20   77.99
   0 -23  -2   14.80   22.80
   0  23  -3  -55.19   80.09
   0  23   3   24.90   37.70
   0  23  -3   54.89   47.30
   0  23   3  228.28   80.09
   0 -23  -3    5.80   26.40
   0  23   4   14.10   79.29
   0  23  -4  -26.30   80.29
   0  23   4   -7.30   39.10
   0  23  -4  -80.99   48.70
   0 -23  -4   11.00   29.30
   0  24   0   10.00   82.59
   0  24   0   11.00   39.80
   0 -24   0    1.20   19.90
   0  24  -1  -25.40   42.80
   0  24   1   35.20   83.29
   0  24   1  -74.29   37.00
   0  24  -1   30.60   81.79
   0 -24   1   28.00   13.20
   0  24   2  121.89   85.19
   0  24   2  -52.39   40.10
   0  24  -2    8.00   45.70
   0  24  -2   32.20   90.89
   0 -24  -2   18.80   26.00
  -1   0  15  119.99   75.29
   1   0 -15   47.00   42.20
  -1   0  14   17.70   58.59
   1   0 -14    7.10   34.90
  -1   0  13   -7.20   45.40
   1   0 -13  -37.10   27.50
  -1   0  12  354.46   60.99
   1   0 -12  448.56   41.00
  -1   0  12  341.47   38.30
  -1   0  11  -16.40   15.80
  -1   0  11  -39.40   33.00
   1   0 -11  -19.40   17.80
  -1   0  10  129.79   35.30
  -1   0  10  107.39   19.30
   1   0 -10  166.08   39.80
   1   0 -10  130.99   21.50
   1   0  -9    2.70   12.90
  -1   0   9   -9.60   11.50
   1   0  -9    2.80   26.50
  -1   0   9   -4.90   22.10
   1   0  -8 1189.58   60.69
  -1   0   8 1056.59   57.69
   1   0  -8 1112.29   69.79
  -1   0   8 1072.59   70.19
   1   0  -7    4.60   17.50
  -1   0   7    2.20   17.30
   1   0  -7   -4.10    8.10
  -1   0   6 1276.87   71.79
   1   0  -6 1380.86   72.29
  -1   0   6 1290.17   64.49
   1   0  -5  -10.00   10.40
   1   0  -5   -3.80    5.50
  -1   0   5   -4.20    4.00
  -1   0   5    6.30   10.80
   1   0  -4 1541.05   72.79
  -1   0   4 1569.84   72.59
  -1   0   4 1414.76   79.39
   1   0  -4 1625.44   77.09
   1   0  -3    0.50    2.20
  -1   0   3    2.50    3.50
   1   0  -3   -5.20    6.10
   1   0  -3    1.50    3.50
  -1   0   3   -0.50    6.80
  -1   0   2  294.37   17.10
  -1   0   2  289.87   15.30
   1   0  -2  295.47   15.30
   1   0  -2  292.17   17.50
  -1   0  -1    1.20    1.40
   1   0   1    0.30    1.50
   1   0   1   -2.90    2.50
  -1   0  -1   -0.10    1.40
  -1   0  -1    0.70    3.10
   1   0   2 9830.32  432.06
  -1   0  -2 9999.00  431.76
  -1   0  -2 9164.08  428.76
   1   0   2 9457.75  428.66
   1   0   3    2.30    3.40
  -1   0  -3   -9.90    7.50
   1   0   3    3.60    9.30
  -1   0  -3    3.00    4.00
   1   0   4  177.68   13.00
  -1   0  -4  201.58   19.70
   1   0   4  189.38   19.50
  -1   0  -4  174.58   13.40
   1   0   5   -4.80    5.50
   1   0   5   10.20   13.60
  -1   0  -5  -12.60   13.10
  -1   0  -6  340.57   30.40
  -1   0  -6  223.08   19.90
   1   0   6  264.07   19.20
   1   0   7   11.70   19.10
  -1   0  -7    2.70    9.60
  -1   0  -7   21.90   20.70
   1   0   7   -8.00    8.30
   1   0   8  284.27   24.20
   1   0   8  321.07   39.50
  -1   0  -8  243.58   37.50
  -1   0  -9   22.40   31.50
   1   0   9    0.20   12.40
  -1   0  -9    6.10   13.80
   1   0   9  -12.10   12.40
   1   0   9   -0.70   26.40
   1   0  10  175.88   23.10
   1   0  10  234.78   46.70
  -1   0 -10  196.58   26.10
   1   0  10  140.19   18.40
   1   0  11   20.50   18.60
  -1   0 -11  -15.20   18.90
   1   0  11  -10.00   36.80
   1   0  12   74.59   24.60
   1   0  12   64.99   46.20
  -1   0 -12   84.09   30.80
  -1   0 -13   25.20   30.00
   1   0  13   56.09   59.29
  -1   0 -14   38.90   41.20
   1   0  14   30.40   70.79
   1   1 -15  -38.60   36.40
  -1   1  15   73.99   75.19
  -1  -1  15   10.70   66.99
   1  -1 -15   -5.20   38.70
   1   1 -14  128.69   34.10
  -1   1  14  111.09   61.39
  -1  -1  14   83.99   60.29
   1  -1 -14  113.09   35.40
  -1   1  13   65.19   51.39
   1   1 -13   25.10   24.90
  -1  -1  13   -1.90   25.20
  -1  -1  13  -54.39   42.80
   1  -1 -13    4.50   26.20
  -1   1  12  141.89   50.79
   1   1 -12  196.78   30.40
  -1   1  12   82.39   25.10
  -1  -1  12  195.98   49.20
  -1  -1  12  164.48   28.00
   1  -1 -12  108.09   28.30
   1   1 -11   33.90   19.20
  -1   1  11   -4.50   17.10
  -1   1  11  -26.40   30.10
   1  -1 -11    8.80   18.40
  -1  -1  11    2.70   16.10
  -1  -1  11  -23.30   34.40
   1   1 -10   54.79   32.00
  -1   1  10   34.50   15.80
   1   1 -10   19.80   17.70
  -1   1  10    7.00   28.30
   1  -1 -10   16.70   16.20
   1  -1 -10  -17.10   31.50
  -1  -1  10    1.50   29.70
  -1  -1  10   22.30   14.70
  -1   1   9  183.78   22.90
   1   1  -9  171.48   23.00
   1   1  -9  240.28   35.70
  -1   1   9  235.98   38.90
  -1  -1   9  172.58   33.20
   1  -1  -9  177.38   23.20
   1  -1  -9  281.57   41.60
  -1  -1   9  224.78   22.50
   1   1  -8   32.10   12.20
  -1   1   8   15.30   11.30
  -1   1   8   91.19   25.90
   1   1  -8   91.49   25.20
  -1  -1   8   41.20   11.80
   1  -1  -8   81.09   25.70
  -1  -1   8  113.99   26.00
   1  -1  -8   25.60   12.90
  -1   1   7  536.35   42.70
  -1   1   7  483.85   28.70
   1   1  -7  562.94   40.90
  -1   1   7  607.64   33.30
   1   1  -7  545.95   33.20
   1  -1  -7  555.34   43.40
   1  -1  -7  589.74   34.20
  -1  -1   7  515.65   42.10
  -1  -1   7  597.04   32.70
  -1   1   6 1199.68   58.99
  -1   1   6 1151.78   56.19
   1   1  -6 1180.08   61.79
  -1   1   6 1155.58   66.49
   1   1  -6 1230.38   65.99
   1  -1  -6 1164.78   59.59
  -1  -1   6 1144.99   58.29
   1  -1  -6 1220.58   66.39
  -1  -1   6 1165.58   65.19
   1   1  -5 1039.60   51.09
  -1   1   5 1080.79   51.29
  -1   1   5  979.90   56.89
  -1   1   5  983.20   49.10
   1   1  -5 1044.00   55.99
   1  -1  -5  998.00   51.79
   1  -1  -5 1043.00   56.99
  -1  -1   5  999.40   60.29
  -1  -1   5 1063.49   50.69
  -1   1   4 1789.62   80.49
  -1   1   4 1701.93   81.49
  -1   1   4 1939.21   91.49
   1   1  -4 1661.93   81.09
   1   1  -4 1749.92   84.79
   1  -1  -4 1718.43   85.89
  -1  -1   4 1703.43   80.99
  -1  -1   4 1770.32   85.09
   1  -1  -4 1632.94   81.49
  -1   1   3  287.07   15.80
   1   1  -3  238.28   15.00
   1  -1  -3  278.77   15.80
  -1  -1   3  277.37   15.40
  -1   1   2  105.49    7.70
   1   1  -2  118.59    7.50
   1   1  -2  141.49    9.60
  -1  -1   2  106.89    7.30
   1  -1  -2  117.89    7.70
  -1   1   1  953.30   44.60
  -1  -1   1  872.21   44.30
   1  -1  -1 1114.19   45.40
   1  -1  -1  964.10   48.10
  -1  -1   0  917.11   41.60
   1  -1   0  888.11   42.20
  -1  -1   0  898.31   41.80
  -1   1  -1   13.90    4.20
  -1   1  -1    7.20    1.80
   1   1   1   16.50    4.80
  -1  -1  -1   10.70    2.10
  -1  -1  -1   13.10    4.30
   1  -1   1   11.20    4.30
  -1  -1  -1   12.10    2.50
   1   1   2  522.75   26.10
   1   1   2  504.25   29.50
  -1   1  -2  566.64   29.30
  -1   1  -2  523.45   25.70
   1  -1   2  530.65   25.50
  -1  -1  -2  545.75   29.40
  -1  -1  -2  491.05   26.10
   1  -1   2  568.84   29.60
  -1   1  -3  901.01   46.80
  -1   1  -3  875.61   42.50
   1   1   3  924.31   42.90
   1  -1   3  891.11   42.20
   1  -1   3  842.22   47.30
  -1  -1  -3  913.31   47.60
  -1  -1  -3  843.92   43.00
  -1   1  -4  409.86   23.40
  -1   1  -4  409.76   28.30
   1   1   4  409.36   23.30
   1   1   4  457.15   30.80
  -1  -1  -4  373.36   23.50
  -1  -1  -4  449.26   29.50
   1  -1   4  405.76   22.90
   1  -1   4  457.65   30.30
  -1   1  -5   63.29   16.80
   1   1   5   59.79   17.30
   1   1   5   47.50    9.00
  -1   1  -5   31.10    7.80
   1  -1   5   77.39   16.90
  -1  -1  -5   64.79   16.70
   1  -1   5   49.80    8.20
  -1   1  -6  578.54   42.00
   1   1   6  585.74   44.20
  -1   1  -6  534.05   32.70
  -1  -1  -6  597.94   42.10
  -1  -1  -6  532.75   33.10
   1  -1   6  557.74   42.20
   1  -1   6  578.24   31.60
   1   1   7   30.40   12.60
   1   1   7   32.70   20.10
  -1   1  -7   35.20   11.10
   1   1   7   34.50   10.80
  -1   1  -7   43.70   21.60
   1  -1   7    2.80    9.40
  -1  -1  -7    2.30   10.80
  -1  -1  -7   61.39   23.20
   1  -1   7   19.10   19.40
  -1   1  -8  370.06   39.70
   1   1   8  347.87   27.00
  -1   1  -8  313.37   27.10
   1   1   8  289.37   39.80
   1   1   8  314.17   27.80
   1  -1   8  392.26   26.30
  -1  -1  -8  379.96   28.60
  -1  -1  -8  314.27   40.50
   1  -1   8  385.06   40.50
  -1   1  -9   45.40   15.10
  -1   1  -9   69.29   31.50
   1   1   9   49.80   15.70
   1   1   9   33.30   16.00
   1   1   9    2.40   27.30
   1  -1   9   29.60   13.70
  -1  -1  -9   64.49   35.30
  -1  -1  -9   80.49   18.20
   1  -1   9   73.69   32.80
   1  -1   9   64.09   13.30
   1   1  10  160.78   42.70
   1   1  10  141.49   21.40
   1   1  10  151.78   22.50
  -1   1 -10  141.39   23.20
   1  -1  10  142.39   14.30
   1  -1  10  151.98   21.20
  -1  -1 -10  165.28   25.30
   1  -1  10  217.18   42.90
   1   1  11   20.90   12.20
   1   1  11   11.70   19.50
   1   1  11  -17.60   38.70
  -1   1 -11   -2.80   18.20
   1  -1  11   52.79   43.80
   1  -1  11    8.60   18.00
  -1  -1 -11   32.50   21.30
   1   1  12   32.50   50.09
  -1   1 -12   73.09   26.70
   1   1  12   53.79   24.70
   1  -1  12   96.59   26.90
   1  -1  12   42.10   47.80
  -1  -1 -12   77.59   27.30
   1   1  13  120.19   63.99
  -1   1 -13    4.10   31.70
  -1  -1 -13   15.40   34.40
   1  -1  13   24.90   30.90
   1  -1  13   -7.70   57.99
  -1   1 -14  116.09   39.00
   1   1  14   44.50   68.39
  -1  -1 -14   44.30   39.20
   1  -1  14  117.79   72.79
   1   2 -15   19.40   37.20
  -1   2  15  134.89   78.09
   1  -2 -15  -13.00   36.90
  -1  -2  15   67.19   65.49
  -1   2  14  112.89   63.59
   1   2 -14   34.10   31.10
   1  -2 -14   -1.70   34.90
  -1  -2  14   60.99   55.99
  -1   2  13  -55.29   74.49
   1   2 -13   69.39   28.90
   1  -2 -13   52.79   31.20
  -1  -2  13    6.20   24.10
  -1  -2  13  -19.60   43.40
  -1   2  12  122.09   47.50
   1   2 -12   80.19   23.50
  -1   2  12   50.69   25.20
  -1  -2  12   43.30   20.60
   1  -2 -12   71.89   24.40
  -1  -2  12   79.19   41.40
  -1   2  11  119.99   40.40
  -1   2  11  138.09   22.80
   1   2 -11   97.19   22.70
  -1  -2  11   83.09   19.30
   1  -2 -11   96.39   24.10
  -1  -2  11  103.29   37.70
   1   2 -10   -6.30   14.30
  -1   2  10  -40.30   14.20
   1   2 -10   14.40   32.90
  -1   2  10  -28.70   28.80
  -1  -2  10   38.90   30.80
   1  -2 -10   -2.90   33.30
   1  -2 -10  -17.00   15.10
  -1  -2  10   10.20   15.50
  -1   2   9  329.47   23.50
   1   2  -9  326.57   43.90
  -1   2   9  288.17   45.10
   1   2  -9  303.47   27.80
  -1   2   9  379.16   29.00
   1  -2  -9  396.56   50.09
  -1  -2   9  362.56   28.70
   1  -2  -9  372.86   30.60
  -1  -2   9  313.37   42.90
   1   2  -8  562.04   36.00
   1   2  -8  665.73   47.60
  -1   2   8  576.44   33.50
  -1   2   8  561.54   35.90
  -1   2   8  581.24   48.50
   1  -2  -8  607.54   50.49
  -1  -2   8  582.24   47.70
   1  -2  -8  551.54   36.90
  -1  -2   8  587.94   35.10
  -1   2   7  295.67   22.10
   1   2  -7  274.27   30.20
  -1   2   7  249.78   34.10
   1   2  -7  267.27   23.70
  -1   2   7  265.77   20.30
   1  -2  -7  270.97   22.50
   1  -2  -7  266.97   31.80
  -1  -2   7  258.47   28.40
  -1  -2   7  291.77   21.20
   1   2  -6  129.79   14.00
   1   2  -6  120.79   22.30
  -1   2   6  135.29   16.40
   1  -2  -6  131.69   14.00
  -1  -2   6  157.68   13.60
  -1   2   5   47.20    9.90
   1   2  -5   49.40   12.70
  -1   2   5   66.79   17.20
  -1   2   5   46.60    8.60
   1   2  -5   49.50    8.50
  -1  -2   5   33.90    7.10
   1  -2  -5   39.90    8.90
   1   2  -4 1384.06   63.29
  -1   2   4 1381.56   63.99
   1   2  -4 1329.47   66.29
  -1   2   4 1325.57   64.59
   1  -2  -4 1296.07   68.79
  -1  -2   4 1330.57   62.99
  -1  -2   4 1324.77   66.69
   1  -2  -4 1306.07   64.19
  -1   2   3  630.04   31.30
   1   2  -3  530.85   28.20
   1   2  -3  557.14   28.50
  -1   2   3  556.04   29.30
  -1   2   3  622.24   34.30
   1   2  -3  583.24   30.80
   1  -2  -3  596.44   33.90
   1  -2  -3  571.84   29.60
  -1  -2   3  553.14   28.60
   1  -2  -3  632.14   31.00
  -1  -2   3  569.24   31.00
  -1   2   2  103.59   10.10
   1   2  -2  114.19    8.70
   1   2  -2  100.39    7.90
  -1   2   2  107.79    7.70
   1   2  -2   85.99    6.60
  -1   2   2  104.69   11.10
   1  -2  -2  110.39    7.80
  -1  -2   2  104.89    6.80
   1  -2  -2  115.69   11.60
  -1  -2   2  107.79    8.10
   1  -2  -2  104.19   10.20
  -1   2   1  657.13   29.80
   1   2  -1  591.34   31.70
  -1  -2   1  659.43   29.50
  -1  -2   1  646.04   28.90
   1  -2  -1  658.43   30.40
   1  -2  -1  586.64   32.30
   1   2   0 1285.07   56.69
  -1   2   0 1219.58   55.29
   1  -2   0 1236.68   55.29
  -1  -2   0 1332.27   56.29
  -1  -2   0 1195.88   56.39
   1  -2   0 1133.79   58.99
   1  -2   0 1216.98   56.59
  -1   2  -1  363.76   20.00
   1   2   1  357.66   20.90
  -1   2  -1  374.26   17.50
   1  -2   1  381.06   19.60
  -1  -2  -1  386.36   18.70
  -1  -2  -1  368.46   20.90
  -1  -2  -1  392.36   18.90
   1  -2   1  380.56   20.60
  -1   2  -2 2275.07  104.29
   1   2   2 2327.47  102.09
   1   2   2 2104.89  105.19
  -1  -2  -2 2285.57  105.39
   1  -2   2 2333.87  100.89
  -1  -2  -2 2195.38  102.09
   1  -2   2 2116.79  104.29
   1   2   3  680.43   38.60
  -1   2  -3  636.24   31.50
   1   2   3  600.64   32.20
  -1   2  -3  609.04   35.40
   1  -2   3  653.33   31.30
  -1  -2  -3  678.73   37.90
  -1  -2  -3  646.04   32.80
   1  -2   3  640.54   37.00
   1   2   4  186.38   13.50
   1   2   4  151.28   19.90
  -1   2  -4  160.48   19.30
  -1   2  -4  157.18   12.40
  -1  -2  -4  164.18   19.30
   1  -2   4  152.68   19.10
   1  -2   4  192.48   12.30
  -1  -2  -4  156.18   15.20
  -1   2  -5  246.58   18.20
   1   2   5  301.47   19.10
  -1   2  -5  225.98   24.40
   1   2   5  275.27   29.20
  -1  -2  -5  300.17   29.30
  -1  -2  -5  273.17   18.90
   1  -2   5  259.47   17.00
   1  -2   5  263.17   26.70
  -1   2  -6   52.29   19.50
   1   2   6   79.99   22.70
   1   2   6   69.99   15.20
  -1   2  -6   54.89   11.10
   1   2   6   67.69   11.50
   1  -2   6   71.09   10.50
  -1  -2  -6   62.39   20.50
   1  -2   6   53.99   19.30
  -1  -2  -6   57.09   12.00
   1   2   7   65.29   22.60
   1   2   7   61.59   12.40
  -1   2  -7   97.19   24.80
   1   2   7   67.89   16.10
  -1  -2  -7   37.80   12.40
   1  -2   7   63.49   11.20
  -1  -2  -7   58.09   22.40
   1  -2   7  101.29   25.10
   1   2   8  692.83   49.60
   1   2   8  777.12   59.19
  -1   2  -8  833.02   46.50
  -1   2  -8  762.02   55.29
   1   2   8  825.32   45.30
   1  -2   8  751.32   43.60
   1  -2   8  725.93   56.49
  -1  -2  -8  799.92   46.90
  -1  -2  -8  837.32   61.59
  -1   2  -9  108.69   34.10
  -1   2  -9  109.69   18.60
   1   2   9   95.29   33.60
   1   2   9   61.29   29.00
   1   2   9  102.39   18.10
   1  -2   9  107.49   17.20
  -1  -2  -9   78.99   37.70
   1  -2   9  103.19   15.70
   1  -2   9  121.89   34.10
  -1  -2  -9   93.39   21.30
   1   2  10  559.54   58.99
   1   2  10  561.64   39.30
   1   2  10  474.85   37.80
  -1   2 -10  562.94   42.80
  -1  -2 -10  572.44   42.70
   1  -2  10  523.05   61.59
   1  -2  10  509.55   36.90
   1   2  11   96.99   42.80
   1   2  11   36.30   21.60
   1   2  11   61.29   17.40
  -1   2 -11  -28.20   18.70
  -1  -2 -11    9.80   21.90
   1  -2  11   38.00   19.80
   1  -2  11   41.30   38.20
  -1   2 -12   41.10   25.90
   1   2  12   23.30   47.90
  -1  -2 -12   22.70   24.40
   1  -2  12  -40.80   24.00
   1  -2  12   13.60   49.80
  -1   2 -13  -23.10   30.80
   1   2  13  -13.70   54.39
   1  -2  13  -16.10   52.39
  -1  -2 -13   41.70   32.20
   1   2  14   -4.70   65.39
  -1   2 -14   75.39   37.20
  -1  -2 -14   79.89   40.00
   1  -2  14  -98.59   66.09
  -1   3  15  104.39   74.29
   1   3 -15   47.60   37.80
  -1  -3  15   99.69   69.69
   1  -3 -15  101.39   52.99
   1   3 -14   91.79   36.10
  -1   3  14   92.69   63.89
  -1  -3  14  -62.99   53.39
   1  -3 -14   36.70   33.70
  -1   3  13   45.60   95.99
   1   3 -13  101.89   31.40
  -1  -3  13   65.19   48.70
  -1  -3  13  101.39   28.90
   1  -3 -13  142.19   33.30
   1   3 -12   90.39   24.90
  -1   3  12  129.59   50.89
  -1  -3  12   51.39   40.80
   1  -3 -12   72.79   26.30
  -1  -3  12   52.69   21.10
  -1   3  11   69.39   20.80
  -1   3  11  143.19   44.50
   1   3 -11   25.00   17.70
   1   3 -11  135.39   41.80
  -1  -3  11   60.29   18.30
  -1  -3  11   86.89   34.90
   1  -3 -11   17.50   20.50
  -1   3  10    3.70   13.90
   1   3 -10    8.60   15.10
   1   3 -10   17.20   31.50
  -1   3  10   -1.90   31.20
  -1   3  10   -0.80   15.60
  -1  -3  10   28.40   13.90
   1  -3 -10  -10.20   15.30
   1  -3 -10    4.00   36.90
  -1  -3  10   10.60   28.40
  -1   3   9   59.59   32.30
   1   3  -9   64.89   26.10
  -1   3   9   81.79   16.80
  -1   3   9   70.79   16.30
   1   3  -9   56.69   15.20
  -1  -3   9   62.99   25.90
  -1  -3   9   69.99   15.50
   1  -3  -9   96.29   34.50
   1  -3  -9   65.29   17.00
  -1   3   8  180.68   21.40
  -1   3   8  242.98   35.70
  -1   3   8  195.28   22.20
   1   3  -8  237.98   34.00
   1  -3  -8  197.18   33.70
  -1  -3   8  232.78   32.50
   1  -3  -8  229.58   23.00
  -1  -3   8  170.08   18.50
   1   3  -7   58.69   18.80
  -1   3   7   52.39   21.30
   1   3  -7   47.50   10.50
  -1   3   7   60.89   13.60
  -1   3   7   50.19   12.50
  -1  -3   7   51.79   10.20
  -1  -3   7   49.70   19.50
   1  -3  -7   62.79   13.00
   1  -3  -7   41.50   21.80
   1   3  -6  430.96   26.50
  -1   3   6  416.06   38.10
  -1   3   6  486.45   28.30
  -1   3   6  466.25   30.20
   1  -3  -6  456.95   37.50
   1  -3  -6  435.66   28.10
  -1  -3   6  478.45   34.40
  -1  -3   6  456.85   26.70
   1   3  -5   32.70    7.50
  -1   3   5   50.99   16.20
  -1   3   5   30.20    8.20
  -1   3   5   63.19   12.70
   1   3  -5   45.50   13.00
  -1  -3   5   48.50    7.20
   1  -3  -5   33.80    8.80
   1  -3  -5   60.69   12.20
   1  -3  -5   48.10   16.10
  -1  -3   5   34.50    7.20
   1   3  -4   34.30    6.50
   1   3  -4   38.30    9.90
  -1   3   4   45.40   10.70
  -1   3   4   34.30   15.30
  -1   3   4   39.40    7.10
   1   3  -4   45.40    8.20
  -1  -3   4   29.20    5.60
  -1  -3   4   28.60    9.20
   1  -3  -4   35.70   10.00
   1  -3  -4   25.80   13.00
  -1  -3   4   44.70    7.40
  -1   3   3  615.94   31.80
   1   3  -3  575.34   32.30
   1   3  -3  658.93   33.00
  -1   3   3  630.94   37.10
  -1   3   3  689.63   35.90
   1   3  -3  606.84   30.70
  -1  -3   3  649.93   32.60
  -1  -3   3  569.64   32.50
   1  -3  -3  698.93   37.50
   1  -3  -3  635.04   32.20
   1  -3  -3  650.43   35.00
  -1  -3   3  622.04   30.70
  -1   3   2  122.99   12.30
   1   3  -2  125.49   11.30
   1   3  -2   98.09    7.60
  -1   3   2  115.29    9.30
  -1   3   2  111.99    8.20
  -1   3   2  111.89   13.00
   1  -3  -2  117.89   13.90
  -1  -3   2  114.89   10.60
   1  -3  -2  127.89   13.00
  -1  -3   2  107.49    7.90
  -1  -3   2  114.49    7.30
   1  -3  -2  108.89    8.30
  -1  -3   2  101.49    6.90
   1   3  -1    5.60    2.10
  -1   3   1    0.80    3.10
  -1   3   1    2.80    2.30
   1   3  -1   17.30    6.30
  -1  -3   1   20.60    6.20
   1  -3  -1   22.20    7.00
   1  -3  -1    3.60    3.30
  -1  -3   1    1.40    1.80
   1  -3  -1    2.00    2.30
  -1  -3   1    3.60    2.10
   1   3   0   37.60    5.30
  -1   3   0   42.00    5.40
  -1   3   0   48.90    9.80
  -1   3   0   39.90    2.90
   1   3   0   49.20    8.80
   1   3   0   34.70    3.90
   1  -3   0   49.20    9.90
   1  -3   0   33.00    2.80
  -1  -3   0   40.50    4.00
  -1  -3   0   36.10    5.20
   1  -3   0   38.40    5.20
  -1   3  -1 1343.47   61.89
   1   3   1 1274.27   67.29
   1   3   1 1354.06   66.19
  -1   3  -1 1368.46   68.19
  -1   3  -1 1409.46   64.69
  -1   3  -1 1419.66   61.89
  -1  -3  -1 1335.07   65.69
   1  -3   1 1448.85   65.49
   1  -3   1 1328.07   67.49
  -1  -3  -1 1485.45   63.79
  -1  -3  -1 1452.65   63.99
   1  -3   1 1395.16   64.59
   1   3   2 5246.88  245.68
   1   3   2 5320.67  245.88
  -1   3  -2 5424.86  243.98
   1   3   2 5577.34  242.18
   1  -3   2 5352.06  245.48
  -1  -3  -2 5378.86  242.28
   1  -3   2 5371.66  240.38
   1  -3   2 5520.75  244.68
  -1  -3  -2 5285.87  245.38
   1   3   3  366.66   31.30
   1   3   3  390.36   26.60
  -1   3  -3  422.26   26.10
   1   3   3  419.76   22.70
   1  -3   3  389.36   26.70
   1  -3   3  415.36   27.00
  -1  -3  -3  418.46   27.80
   1  -3   3  427.66   20.90
  -1  -3  -3  442.16   23.60
  -1   3  -4  913.31   44.20
   1   3   4  861.91   48.80
   1   3   4  974.80   45.70
   1   3   4  842.12   51.79
  -1   3  -4  896.91   49.70
  -1  -3  -4  916.61   46.10
   1  -3   4  894.01   48.50
   1  -3   4  889.11   50.49
   1  -3   4  944.01   43.80
  -1   3  -5  928.41   46.00
   1   3   5  860.41   55.19
   1   3   5  907.21   50.79
   1   3   5  840.32   46.80
  -1   3  -5  947.41   52.89
   1  -3   5  930.01   49.70
   1  -3   5  896.61   53.49
  -1  -3  -5 1031.20   56.89
  -1  -3  -5  872.81   47.60
   1  -3   5  934.61   45.20
   1   3   6  472.05   41.10
  -1   3  -6  474.95   36.70
  -1   3  -6  443.06   27.60
   1   3   6  436.56   44.30
   1   3   6  444.56   28.20
  -1  -3  -6  464.75   29.70
   1  -3   6  467.35   26.10
   1  -3   6  433.06   36.60
  -1  -3  -6  436.36   39.90
   1  -3   6  460.55   30.80
  -1   3  -7  241.88   23.30
  -1   3  -7  210.68   29.10
   1   3   7  269.27   34.80
   1   3   7  196.58   21.20
   1   3   7  206.08   25.60
   1  -3   7  263.27   19.60
  -1  -3  -7  215.48   22.20
   1  -3   7  290.17   34.50
   1  -3   7  221.08   22.90
  -1  -3  -7  253.67   37.00
   1   3   8  352.76   28.00
   1   3   8  401.16   47.00
  -1   3  -8  337.07   38.00
   1  -3   8  383.06   25.50
   1  -3   8  348.97   39.90
  -1  -3  -8  411.86   46.80
   1  -3   8  335.67   26.70
  -1  -3  -8  354.96   29.90
  -1   3  -9  155.08   35.60
   1   3   9  120.09   35.30
   1   3   9  136.09   20.30
  -1   3  -9  125.49   20.40
  -1  -3  -9  228.28   42.50
  -1  -3  -9  119.79   21.10
   1  -3   9  129.59   17.70
   1  -3   9  132.69   18.20
   1  -3   9   95.09   32.10
   1   3  10   48.70   33.00
  -1   3 -10   31.80   17.00
   1   3  10   17.90   17.40
  -1  -3 -10   73.69   21.30
   1  -3  10   16.30   33.10
   1  -3  10   18.80   16.10
  -1   3 -11    2.20   19.10
   1   3  11   17.60   41.50
   1   3  11   -4.20   22.00
   1  -3  11   15.70   36.60
   1  -3  11  -23.80   17.90
  -1  -3 -11   18.10   21.70
   1   3  12   18.00   19.40
  -1   3 -12   38.20   27.50
   1  -3  12   14.70   49.00
   1  -3  12   34.80   24.00
  -1  -3 -12  -11.40   28.30
   1   3  13  -27.70   58.59
  -1   3 -13   49.10   31.90
  -1  -3 -13   16.90   32.00
   1  -3  13  134.09   61.89
   1   3  14   34.00   71.19
  -1   3 -14   43.00   35.20
   1  -3  14   44.50   69.29
  -1  -3 -14  106.99   40.90
  -1   4  15   17.00   71.99
   1   4 -15  -47.80   42.10
   1  -4 -15   -0.60   45.70
  -1  -4  15 -173.88   71.09
   1   4 -14   42.10   33.30
  -1   4  14   22.50   62.29
   1  -4 -14    8.60   33.40
  -1  -4  14  -19.20   59.89
  -1   4  13  -28.80   48.40
   1   4 -13   10.00   25.80
   1  -4 -13   25.20   29.30
  -1  -4  13   30.80   26.10
  -1  -4  13  140.49   53.69
   1   4 -12   85.29   23.30
  -1   4  12  114.19   46.10
   1  -4 -12    3.60   23.50
  -1  -4  12   31.40   38.40
  -1  -4  12   -5.10   19.90
  -1   4  11  187.18   46.50
   1   4 -11  191.28   26.70
  -1   4  11  164.88   24.50
   1   4 -11  183.38   44.70
  -1   4  11  193.18   26.90
   1  -4 -11  171.08   28.50
  -1  -4  11  197.08   25.00
  -1  -4  11  124.69   38.60
  -1   4  10   21.50   17.00
   1   4 -10   25.80   15.30
   1   4 -10   50.69   31.80
  -1   4  10   25.70   31.80
  -1   4  10   -4.60   29.10
  -1  -4  10   32.10   15.40
   1  -4 -10   10.40   17.60
  -1  -4  10   31.30   30.90
  -1   4   9  229.78   23.50
  -1   4   9  302.17   46.50
   1   4  -9  295.77   26.90
   1   4  -9  329.47   41.20
   1  -4  -9  259.87   27.90
   1  -4  -9  264.07   42.70
  -1  -4   9  297.47   23.80
  -1  -4   9  288.17   40.20
   1   4  -8   -2.40   21.50
  -1   4   8   74.29   14.30
   1   4  -8   45.20   15.00
  -1   4   8   66.49   27.10
  -1  -4   8   52.49   21.80
   1  -4  -8   22.70   26.80
   1  -4  -8   36.00   12.40
  -1  -4   8   36.20   10.70
   1   4  -7  289.17   22.40
  -1   4   7  270.97   23.50
  -1   4   7  372.96   39.40
   1   4  -7  350.46   31.80
  -1   4   7  329.67   31.80
   1  -4  -7  331.67   36.10
  -1  -4   7  296.87   20.90
   1  -4  -7  272.97   24.40
  -1  -4   7  385.86   33.40
  -1   4   6  698.93   39.50
   1   4  -6  716.43   38.10
  -1   4   6  762.22   51.19
  -1   4   6  723.53   43.10
   1   4  -6  718.73   44.00
  -1  -4   6  737.33   37.60
   1  -4  -6  715.73   40.50
   1  -4  -6  718.93   48.60
  -1  -4   6  697.53   44.50
  -1  -4   6  681.53   36.40
   1   4  -5  220.78   17.70
  -1   4   5  222.18   21.80
  -1   4   5  171.08   25.20
  -1  -4   5  146.79   19.20
  -1  -4   5  186.38   15.80
   1  -4  -5  163.58   24.60
   1  -4  -5  206.78   21.00
   1   4  -4    6.90    4.30
  -1   4   4    8.40   11.10
  -1   4   4   13.20    6.20
   1   4  -4    6.50    7.40
   1   4  -4   13.90    8.50
  -1   4   4    6.90   12.50
   1  -4  -4    2.00   12.50
  -1  -4   4   20.00    7.90
   1  -4  -4   21.80   11.00
  -1  -4   4    5.30    4.00
   1  -4  -4    4.50    6.10
  -1  -4   4   11.60    7.90
  -1   4   3  338.97   23.00
  -1   4   3  294.17   26.40
  -1   4   3  264.57   16.10
   1   4  -3  232.08   16.00
  -1  -4   3  276.27   17.00
   1  -4  -3  306.87   21.90
  -1  -4   3  234.38   14.40
   1  -4  -3  295.07   24.10
   1  -4  -3  226.48   16.00
  -1  -4   3  231.58   14.60
   1   4  -2  708.73   38.60
   1   4  -2  706.83   34.00
  -1   4   2  760.62   36.40
  -1   4   2  772.42   35.00
  -1   4   2  705.43   40.00
  -1  -4   2  708.73   33.90
  -1  -4   2  721.33   33.60
  -1  -4   2  723.73   38.30
   1  -4  -2  667.83   40.00
  -1  -4   2  681.33   33.80
   1  -4  -2  660.33   38.90
   1  -4  -2  732.33   35.00
  -1   4   1   91.69    8.40
   1   4  -1   91.99    6.90
  -1   4   1   87.89    6.40
   1  -4  -1   87.99    8.30
  -1  -4   1   86.29    6.90
  -1  -4   1   72.49    5.90
   1  -4  -1   71.99    6.20
  -1   4   0 1775.82   80.79
   1   4   0 1641.14   84.29
   1   4   0 1886.01   79.49
  -1   4   0 1692.23   85.29
   1   4   0 1664.23   80.49
  -1   4   0 1728.83   78.19
   1  -4   0 1781.92   80.79
  -1  -4   0 1669.33   80.29
  -1  -4   0 1710.13   84.59
  -1  -4   0 1850.11   79.59
   1  -4   0 1774.52   78.39
   1  -4   0 1733.33   85.09
  -1   4  -1 4062.89  192.28
   1   4   1 4118.99  189.78
   1   4   1 4035.50  191.98
  -1   4  -1 4185.78  188.08
  -1  -4  -1 4130.89  187.18
   1  -4   1 4290.77  188.08
   1  -4   1 4213.58  192.08
  -1  -4  -1 4195.08  189.48
  -1  -4  -1 4171.38  186.88
   1   4   2 1517.75   70.89
  -1   4  -2 1484.65   68.59
   1   4   2 1593.44   75.89
  -1   4  -2 1454.45   75.99
   1   4   2 1678.13   77.09
   1  -4   2 1445.06   71.59
   1  -4   2 1498.85   68.49
   1  -4   2 1528.95   73.39
   1  -4   2 1506.75   75.69
   1   4   3   41.70    7.00
   1   4   3   61.09   13.80
  -1   4  -3   53.09   10.90
   1  -4   3   44.70    5.20
   1  -4   3   36.40   12.00
   1  -4   3   35.60   11.20
  -1  -4  -3   75.29   14.30
  -1  -4  -3   35.00    8.30
   1   4   4   72.89   17.20
  -1   4  -4   41.90   11.80
   1   4   4   65.99   16.70
   1  -4   4   45.60   12.20
  -1  -4  -4   16.20    7.50
  -1  -4  -4   42.60   17.30
   1  -4   4   76.19   14.20
   1   4   5   82.89   20.30
  -1   4  -5   95.69   17.70
  -1   4  -5   87.09   10.20
   1   4   5   68.79   10.90
   1  -4   5   63.29    8.40
  -1  -4  -5   61.69   11.80
   1  -4   5   66.79   17.20
  -1  -4  -5   86.59   20.30
   1  -4   5   65.19   15.40
   1   4   6   91.19   13.80
   1   4   6  116.79   26.00
  -1   4  -6   94.79   12.00
  -1   4  -6  113.59   22.10
   1  -4   6   93.49   20.30
  -1  -4  -6   88.49   23.70
  -1  -4  -6   99.19   14.80
   1  -4   6  100.99   11.20
   1  -4   6  110.29   17.50
   1   4   7  390.76   43.50
  -1   4  -7  357.96   25.60
   1   4   7  329.67   26.10
   1   4   7  401.36   32.40
  -1   4  -7  282.27   35.20
   1  -4   7  373.16   23.70
  -1  -4  -7  325.07   27.40
  -1  -4  -7  358.16   42.80
   1  -4   7  337.57   27.50
   1  -4   7  384.66   37.80
  -1   4  -8   35.40   27.50
   1   4   8   52.49   28.00
  -1   4  -8   -8.80   18.70
   1   4   8   -1.00   11.90
   1   4   8   39.70   19.00
   1  -4   8   35.20   15.30
  -1  -4  -8   -2.70   26.70
  -1  -4  -8    4.30   13.10
   1  -4   8   43.20   24.70
   1   4   9  281.07   33.20
   1   4   9  331.47   29.20
   1   4   9  324.37   49.20
  -1   4  -9  283.67   26.60
  -1   4  -9  374.36   48.30
   1  -4   9  354.96   48.50
   1  -4   9  289.37   23.70
  -1  -4  -9  261.17   44.50
   1  -4   9  297.07   24.10
  -1  -4  -9  338.27   31.80
  -1   4 -10   57.69   18.30
  -1   4 -10   37.40   42.90
   1   4  10   56.99   23.30
   1   4  10   94.89   38.30
   1   4  10   73.59   21.20
   1  -4  10   41.00   14.80
  -1  -4 -10   45.10   21.90
   1  -4  10   30.20   32.70
  -1   4 -11  210.78   27.90
   1   4  11  230.08   54.79
   1   4  11  190.98   31.30
   1  -4  11  167.28   22.90
  -1  -4 -11  209.58   32.30
   1  -4  11  122.39   47.70
   1   4  12   29.70   96.19
  -1   4 -12   18.20   23.40
   1  -4  12  -39.30   19.10
   1  -4  12    0.90   48.90
  -1  -4 -12   40.90   29.90
   1   4  13  -73.39   55.99
  -1   4 -13  -30.80   30.10
   1   4  13    9.30   33.00
   1  -4  13   56.89   58.39
  -1  -4 -13  -23.20   31.10
   1   4  14  -90.79   68.79
  -1   4 -14    9.20   40.90
  -1  -4 -14    9.10   43.70
   1  -4  14   32.40   68.09
   1   5 -15   35.90   48.30
  -1   5  15   66.29   75.69
  -1  -5  15  -44.90   66.59
   1  -5 -15  -29.90   40.50
   1   5 -14  -35.90   33.00
  -1   5  14  -49.20   61.59
   1  -5 -14   -6.50   39.10
  -1  -5  14   36.80   68.19
   1   5 -13   38.30   25.60
  -1   5  13   41.20   57.69
   1  -5 -13   61.39   31.40
  -1  -5  13   64.09   52.69
  -1  -5  13   94.09   25.90
  -1   5  12   20.10   46.80
   1   5 -12   -5.10   19.90
  -1  -5  12   11.40   20.70
   1  -5 -12   -4.40   23.90
  -1  -5  12    7.70   40.20
   1   5 -11  110.29   21.80
  -1   5  11  135.29   46.60
   1   5 -11  104.59   40.90
   1  -5 -11  149.79   27.30
  -1  -5  11  147.29   39.40
  -1  -5  11  118.09   21.50
  -1   5  10    5.40   16.60
  -1   5  10  -16.80   20.30
   1   5 -10   45.00   16.60
  -1   5  10   18.90   31.70
   1   5 -10    6.80   30.50
   1  -5 -10   17.30   17.60
  -1  -5  10  -26.80   27.20
  -1   5   9   38.00   19.10
   1   5  -9   16.80   26.70
  -1   5   9   24.70   14.80
   1   5  -9   -4.30   14.40
  -1   5   9   43.40   30.60
   1  -5  -9  -15.30   13.90
  -1  -5   9   21.50   12.90
  -1  -5   9   15.10   22.60
   1  -5  -9    6.80   33.90
   1   5  -8   54.29   22.20
   1   5  -8   54.39   11.70
  -1   5   8   65.69   19.40
  -1   5   8   29.60   26.50
  -1   5   8   52.89   14.10
  -1  -5   8   57.29   22.20
   1  -5  -8   41.60   27.00
  -1  -5   8   22.70   11.40
   1  -5  -8   40.70   14.40
   1   5  -7  763.42   47.30
  -1   5   7  756.62   41.80
  -1   5   7  708.03   54.09
   1   5  -7  731.03   39.70
   1  -5  -7  720.03   53.39
   1  -5  -7  664.53   42.20
  -1  -5   7  680.23   38.60
  -1  -5   7  739.33   48.10
  -1   5   6  681.83   35.20
   1   5  -6  629.54   38.70
   1   5  -6  624.64   33.00
  -1   5   6  560.04   44.80
   1  -5  -6  546.45   44.20
  -1  -5   6  564.44   39.00
  -1  -5   6  601.84   32.30
   1  -5  -6  615.14   36.00
  -1  -5   6  565.24   33.90
  -1   5   5 1159.18   55.39
   1   5  -5 1066.49   52.79
   1   5  -5 1123.99   57.19
  -1   5   5 1047.00   61.69
  -1   5   5 1024.80   64.29
   1   5  -5 1108.49   56.79
  -1  -5   5 1110.49   58.39
  -1  -5   5 1091.59   55.99
   1  -5  -5 1092.29   60.19
   1  -5  -5 1135.39   63.89
   1  -5  -5 1010.80   55.49
  -1  -5   5 1122.49   52.99
  -1   5   4  780.62   44.30
   1   5  -4  599.74   36.10
   1   5  -4  734.03   39.70
  -1   5   4  749.13   44.50
   1  -5  -4  676.63   36.40
  -1  -5   4  718.33   38.80
  -1  -5   4  606.54   33.60
  -1  -5   4  640.74   36.90
   1  -5  -4  701.83   47.40
   1  -5  -4  767.22   42.60
  -1  -5   4  640.74   34.50
   1   5  -3  749.03   38.50
  -1   5   3  823.92   39.40
   1  -5  -3  909.41   46.20
  -1  -5   3  740.23   37.30
  -1  -5   3  736.33   38.00
  -1  -5   3  800.02   39.30
   1  -5  -3  894.11   46.60
   1  -5  -3  668.23   40.80
  -1   5   2 2097.49   94.79
   1   5  -2 1949.60   90.29
  -1   5   2 2100.79   90.89
   1   5  -2 1935.31   95.79
  -1   5   2 1782.12   97.89
  -1  -5   2 2003.50   90.29
   1  -5  -2 1883.61   95.29
  -1  -5   2 1994.90   95.69
   1  -5  -2 1971.90   96.09
  -1  -5   2 1882.41   89.59
  -1  -5   2 2028.40   89.39
   1  -5  -2 2014.70   97.59
  -1   5   1   39.20    5.10
   1  -5  -1   42.60    5.30
  -1  -5   1   32.40    4.40
  -1   5   0  682.63   39.00
  -1   5   0  625.54   32.10
   1   5   0  583.64   31.40
  -1   5   0  565.44   28.80
   1   5   0  649.74   37.70
   1  -5   0  680.43   38.70
  -1  -5   0  606.54   32.20
  -1  -5   0  622.34   30.40
   1  -5   0  652.63   32.40
   1  -5   0  624.74   29.30
  -1  -5   0  669.73   37.50
  -1  -5  -1  141.79   10.10
   1   5   2   67.39    7.60
   1   5   2   64.39   15.30
   1   5   2   57.39   12.30
  -1   5  -2   82.59   15.10
  -1  -5  -2   61.39   12.30
   1  -5   2   69.89   10.70
   1  -5   2   45.40    3.50
   1  -5   2   79.39   15.60
   1  -5   2   47.40    8.40
  -1   5  -3  975.20   51.29
  -1   5  -3  958.90   46.40
   1   5   3  975.20   55.59
   1   5   3  978.50   49.10
   1  -5   3 1082.69   55.49
  -1  -5  -3  975.00   49.80
   1  -5   3  977.50   50.29
  -1  -5  -3 1147.09   56.29
   1  -5   3  987.20   46.30
   1   5   4  554.14   31.20
  -1   5  -4  582.94   35.00
   1   5   4  532.65   38.40
   1   5   4  605.54   41.00
   1  -5   4  644.04   37.50
  -1  -5  -4  585.04   38.70
  -1  -5  -4  504.85   31.30
   1  -5   4  538.55   27.90
   1  -5   4  562.54   35.90
   1   5   5  441.26   38.90
  -1   5  -5  476.85   25.50
   1   5   5  483.55   28.30
   1   5   5  425.46   34.50
  -1   5  -5  454.85   33.00
  -1  -5  -5  418.46   36.50
   1  -5   5  476.35   24.90
   1  -5   5  433.76   33.20
  -1  -5  -5  524.15   29.60
   1  -5   5  433.96   32.40
  -1   5  -6  329.77   31.60
   1   5   6  356.06   31.60
   1   5   6  311.57   23.30
   1   5   6  260.27   36.20
  -1   5  -6  358.36   21.80
   1  -5   6  268.97   27.60
   1  -5   6  294.47   31.40
  -1  -5  -6  372.26   38.20
   1  -5   6  336.37   20.20
  -1  -5  -6  309.27   24.90
   1   5   7  194.58   18.40
  -1   5  -7  172.58   18.10
   1   5   7  180.98   34.90
   1   5   7  225.28   30.00
  -1   5  -7  152.98   27.40
  -1  -5  -7  185.38   33.10
   1  -5   7  190.68   29.70
   1  -5   7  174.38   22.90
   1  -5   7  178.98   16.20
  -1  -5  -7  163.08   21.40
   1   5   8   -0.40   26.30
  -1   5  -8   25.20   25.50
   1   5   8   26.20   13.90
  -1   5  -8   10.80   12.10
   1   5   8   18.50   19.60
   1  -5   8   32.60   24.90
   1  -5   8   16.20   15.90
  -1  -5  -8   58.59   16.40
   1  -5   8    9.20   10.40
  -1  -5  -8   15.00   29.00
   1   5   9   25.90   16.20
   1   5   9   15.00   21.50
   1   5   9   13.90   34.40
  -1   5  -9   13.70   14.50
  -1   5  -9   32.60   29.70
   1  -5   9   23.50   12.30
   1  -5   9   78.89   30.30
   1  -5   9    4.50   14.10
  -1  -5  -9    8.10   15.90
  -1   5 -10    1.40   39.20
  -1   5 -10   14.70   17.50
   1   5  10   66.09   26.00
   1   5  10   55.79   19.10
   1   5  10   20.10   36.80
   1  -5  10   43.60   11.90
  -1  -5 -10   13.90   21.00
   1  -5  10   82.39   39.80
  -1   5 -11   93.09   22.20
   1   5  11  112.89   48.80
   1   5  11  124.59   30.20
   1  -5  11  110.79   44.90
  -1  -5 -11   41.70   26.00
   1  -5  11   72.19   19.80
  -1   5 -12   32.70   22.20
   1   5  12   45.80   51.59
   1   5  12   -1.40   27.60
   1  -5  12   49.80   22.70
   1  -5  12   54.29   47.90
  -1  -5 -12   17.50   27.70
   1   5  13   47.10   63.29
  -1   5 -13   57.39   29.20
   1  -5  13  105.99   67.29
  -1  -5 -13  131.09   37.50
   1   5  14   83.19   75.99
  -1   5 -14  -14.80   63.49
  -1  -5 -14   27.10   41.50
   1  -5  14  -41.50   68.39
  -1   6  15 -103.49   79.49
  -1  -6  15  -27.00   74.19
   1  -6 -15  -51.09   41.80
   1   6 -14   79.59   34.20
  -1   6  14   11.90   66.49
   1  -6 -14   33.00   38.40
  -1  -6  14   10.10   97.69
  -1   6  13   84.49   55.09
   1   6 -13   57.49   28.00
  -1  -6  13   -5.90   26.60
   1  -6 -13  -41.90   28.50
  -1  -6  13  -87.29   46.70
  -1   6  12  -29.40   42.90
  -1   6  12    0.40   26.30
   1   6 -12   -9.70   22.00
  -1  -6  12  -26.30   42.10
  -1  -6  12   -6.40   19.50
   1  -6 -12  -20.60   25.10
  -1   6  11  308.47   57.79
  -1   6  11  250.67   36.20
   1   6 -11  250.97   32.40
   1   6 -11  260.47   48.10
   1  -6 -11  237.08   31.80
  -1  -6  11  282.97   29.10
  -1  -6  11  215.48   44.70
  -1   6  10   29.90   17.70
   1   6 -10   -4.60   30.80
  -1   6  10    0.80   22.70
  -1   6  10   -0.50   32.20
  -1  -6  10  -24.60   27.80
   1  -6 -10   15.40   14.60
  -1  -6  10   15.00   12.10
  -1   6   9  636.64   38.70
  -1   6   9  529.35   44.80
  -1   6   9  454.65   54.49
   1   6  -9  571.24   36.90
   1   6  -9  672.83   51.59
   1  -6  -9  579.14   39.90
  -1  -6   9  561.84   35.60
   1  -6  -9  486.95   55.99
  -1  -6   9  648.14   50.29
  -1   6   8    2.20   27.00
   1   6  -8    3.30   10.10
   1   6  -8    1.40   20.30
  -1   6   8   16.90   19.20
  -1   6   8    8.90   12.40
   1  -6  -8   16.80   26.90
  -1  -6   8   -2.90    8.60
  -1  -6   8   -1.90   18.20
   1   6  -7  669.53   36.30
   1   6  -7  721.13   44.40
  -1   6   7  619.94   53.49
  -1   6   7  662.03   38.80
  -1   6   7  648.54   45.70
  -1  -6   7  619.04   35.50
   1  -6  -7  674.53   40.40
  -1  -6   7  611.44   37.40
   1  -6  -7  605.54   50.69
  -1  -6   7  627.44   44.90
  -1   6   6   35.60   16.90
   1   6  -6    4.40    6.30
  -1   6   6   14.70    9.10
   1   6  -6   24.50   14.10
  -1   6   6   14.80   18.40
   1  -6  -6   15.60   10.20
   1  -6  -6    8.30   20.80
  -1  -6   6   -1.50   11.10
  -1  -6   6   28.50   12.90
  -1  -6   6   15.20    8.80
  -1  -6   6   12.70    6.50
   1  -6  -6   19.50   17.50
  -1   6   5   18.50    8.70
  -1   6   5   50.09   19.80
   1   6  -5   72.29   15.60
   1   6  -5   39.80   11.30
  -1   6   5   89.29   19.70
  -1  -6   5   56.69   19.60
   1  -6  -5   63.89   18.50
   1  -6  -5   15.40    9.00
   1  -6  -5   47.60   20.40
   1   6  -4  174.48   20.80
  -1   6   4  197.48   23.40
   1   6  -4  151.88   14.50
  -1   6   4  182.38   25.50
  -1   6   4  152.98   13.80
  -1  -6   4  149.99   11.00
   1  -6  -4  147.89   24.70
  -1  -6   4  151.38   13.00
   1  -6  -4  196.18   24.30
  -1  -6   4  190.98   20.00
   1  -6  -4  143.19   13.40
  -1  -6   4  145.89   15.10
  -1   6   3  888.41   52.59
  -1   6   3  956.40   58.49
   1   6  -3  967.40   51.59
  -1   6   3  902.61   44.80
  -1   6   3  880.21   46.90
   1   6  -3  861.71   44.30
   1  -6  -3  954.70   52.79
  -1  -6   3  878.01   44.00
   1  -6  -3  930.51   51.99
  -1  -6   3  862.01   42.70
   1  -6  -3  920.11   45.40
  -1  -6   3  848.02   44.30
  -1  -6   3  978.80   50.99
   1   6  -2  116.49    9.80
  -1   6   2  113.49    8.90
  -1   6   2   84.39   13.50
  -1  -6   2   87.39    7.10
  -1  -6   2  121.19    9.80
  -1  -6   2   89.99    8.70
   1   6  -1 1715.23   91.69
  -1   6   1 1879.21   87.39
  -1   6   1 1855.01   83.69
   1   6  -1 1833.32   85.09
  -1  -6   1 1792.62   83.99
   1  -6  -1 1856.91   86.49
  -1  -6   1 1838.62   85.19
  -1  -6   1 1879.11   92.19
   1  -6  -1 1862.81   92.99
   1  -6  -1 1834.42   84.19
   1   6   0  576.04   30.40
  -1   6   0  620.34   33.20
  -1   6   0  471.35   40.50
   1  -6   0  554.34   37.10
   1  -6   0  607.44   31.00
  -1  -6   0  546.05   32.20
  -1  -6   0  546.35   30.90
   1  -6   0  614.64   27.70
  -1  -6   0  626.84   28.90
  -1  -6   0  605.84   37.80
  -1   6  -1 1819.92   80.39
   1   6   1 1595.24   79.89
  -1   6  -1 1559.24   84.09
   1  -6   1 1591.94   77.49
   1  -6   1 1601.54   83.59
  -1  -6  -1 1618.94   75.89
  -1  -6  -1 1646.34   79.59
  -1  -6  -1 1608.44   83.79
   1  -6   1 1717.53   73.19
   1  -6   1 1623.24   73.19
   1   6   2   26.00   22.40
   1   6   2   54.99   15.80
  -1   6  -2   29.70    9.10
  -1   6  -2   34.90   15.10
   1   6   2   38.40    6.80
  -1  -6  -2   32.30    6.80
   1  -6   2   44.10    9.80
   1  -6   2   31.70    8.10
  -1  -6  -2   53.89   11.80
   1  -6   2   53.99   15.20
   1   6   3  816.32   46.80
   1   6   3  689.23   37.60
   1   6   3  801.32   46.90
  -1   6  -3  680.43   34.00
  -1  -6  -3  875.61   46.70
   1  -6   3  713.63   38.80
   1  -6   3  666.53   34.10
   1  -6   3  804.12   42.80
  -1  -6  -3  708.43   38.60
   1   6   4  171.28   24.00
   1   6   4  120.19   13.50
  -1   6  -4  125.59   17.70
   1   6   4  132.79   22.90
  -1   6  -4  116.49    9.50
   1  -6   4  181.88   22.90
  -1  -6  -4  162.78   23.30
   1  -6   4  111.69    9.10
   1  -6   4  155.08   18.70
  -1  -6  -4  129.69   14.40
   1  -6   4  140.69   17.80
   1   6   5  124.39   14.30
   1   6   5  195.48   28.50
   1  -6   5  225.48   24.10
  -1  -6  -5  202.78   27.90
  -1  -6  -5  157.08   17.30
   1  -6   5  169.98   18.80
   1  -6   5  144.59   11.70
   1   6   6    8.70    9.90
  -1   6  -6   20.70   17.00
   1   6   6    5.00   19.30
  -1   6  -6   -1.50    7.20
   1   6   6   32.20   18.50
  -1  -6  -6   -2.30   21.30
   1  -6   6   24.30    6.60
   1  -6   6   24.40   16.30
  -1  -6  -6   -2.50   10.60
   1  -6   6   20.30   15.90
  -1   6  -7  242.68   32.60
  -1   6  -7  152.68   17.50
   1   6   7  186.38   35.40
   1   6   7  172.48   21.00
   1   6   7  189.68   30.30
  -1  -6  -7  168.18   22.60
  -1  -6  -7  251.17   37.90
   1  -6   7  185.48   16.00
   1  -6   7  209.68   31.10
   1  -6   7  209.98   26.50
  -1   6  -8   31.70   12.50
   1   6   8   49.60   24.00
  -1   6  -8    5.70   23.00
   1   6   8   60.79   16.00
   1   6   8   18.80   27.30
  -1  -6  -8   47.80   32.70
   1  -6   8   17.60   23.90
   1  -6   8   34.50   11.10
   1  -6   8   42.50   17.60
  -1  -6  -8   47.00   16.80
   1   6   9  149.59   31.00
   1   6   9  119.89   21.10
  -1   6  -9  113.99   18.80
   1   6   9  142.09   42.00
  -1   6  -9  141.39   36.00
   1  -6   9  152.78   24.20
  -1  -6  -9  125.49   24.30
   1  -6   9  137.59   33.30
   1  -6   9  135.49   16.90
   1   6  10   63.69   39.20
  -1   6 -10    3.50   36.70
   1   6  10   31.80   25.60
  -1   6 -10    1.60   18.20
  -1  -6 -10   35.50   22.50
   1  -6  10   34.80   14.30
   1  -6  10   63.79   37.10
   1  -6  10   28.50   15.50
   1   6  11  131.29   32.80
   1   6  11   48.90   45.70
  -1   6 -11   40.20   22.50
   1  -6  11   46.50   17.50
  -1  -6 -11   84.99   27.10
   1  -6  11   66.49   43.20
  -1   6 -12   78.19   27.60
   1   6  12   96.09   32.80
   1   6  12   68.59   56.79
  -1  -6 -12  103.59   32.70
   1  -6  12    6.50   44.70
   1  -6  12   41.00   18.90
  -1   6 -13   14.70   29.90
   1   6  13  -52.89   34.50
   1   6  13   29.30   59.89
  -1  -6 -13  -42.70   33.20
   1  -6  13 -135.49   54.69
   1   6  14  181.18   80.79
  -1  -6 -14   23.80   42.10
   1  -6  14 -152.88   65.39
  -1   7  15   58.79   76.29
   1  -7 -15   15.60   45.00
  -1  -7  15  -41.10   71.19
   1   7 -14   66.79   36.90
  -1   7  14  -17.70   67.19
   1  -7 -14  128.59   41.10
   1   7 -13  118.39   29.90
  -1   7  13   40.20   59.59
  -1   7  13   57.79   35.90
  -1  -7  13    1.20   49.80
   1  -7 -13   73.19   34.40
   1   7 -12   23.10   22.90
  -1   7  12   35.60   55.39
  -1   7  12   18.80   29.70
  -1  -7  12   19.40   19.20
   1  -7 -12   45.30   28.10
  -1  -7  12    8.00   41.10
   1   7 -11  122.89   45.00
  -1   7  11   72.29   47.00
  -1   7  11  127.79   33.10
  -1  -7  11  125.39   20.10
   1  -7 -11  127.39   28.50
  -1  -7  11  158.18   41.60
  -1   7  10    3.20   34.40
   1   7 -10   14.00   31.40
  -1   7  10   16.50   25.10
   1   7 -10   18.90   17.20
  -1  -7  10   29.10   14.10
  -1  -7  10   29.80   30.90
   1  -7 -10   40.90   20.40
  -1   7   9    6.80   15.90
  -1   7   9  -32.20   28.30
   1   7  -9   26.60   25.80
  -1   7   9   22.40   22.50
   1   7  -9  -17.00   11.90
  -1  -7   9   28.50   24.90
   1  -7  -9   -8.50   33.30
   1  -7  -9   34.20   17.30
  -1  -7   9  -11.90   10.90
  -1   7   8  110.39   26.80
  -1   7   8  109.49   33.40
  -1   7   8  160.88   19.80
   1   7  -8  131.49   26.80
   1   7  -8  125.59   15.80
  -1  -7   8  139.59   20.00
  -1  -7   8  156.38   28.20
  -1  -7   8  116.09   14.60
   1  -7  -8  115.09   35.00
   1  -7  -8   90.69   19.50
  -1   7   7  201.18   31.50
  -1   7   7  181.58   33.60
   1   7  -7  158.38   16.60
   1   7  -7  192.08   26.90
  -1   7   7  182.28   20.50
   1  -7  -7  201.38   21.90
   1  -7  -7  179.08   33.70
  -1  -7   7  166.48   15.70
  -1  -7   7  173.68   19.80
  -1  -7   7  161.08   22.50
  -1  -7   7  195.28   27.70
   1   7  -6  149.49   13.70
  -1   7   6  140.79   17.40
   1   7  -6  191.78   22.00
  -1   7   6  172.38   31.30
  -1   7   6  193.68   30.10
   1  -7  -6  137.89   18.40
   1  -7  -6  149.99   30.30
  -1  -7   6  184.18   23.60
   1  -7  -6  199.48   30.10
  -1  -7   6  173.38   13.70
  -1  -7   6  139.59   21.60
  -1  -7   6  162.68   17.10
  -1   7   5  534.75   29.90
  -1   7   5  479.05   41.70
   1   7  -5  468.85   35.80
   1   7  -5  486.65   30.40
  -1   7   5  453.85   39.00
   1  -7  -5  480.05   39.60
  -1  -7   5  509.35   26.50
  -1  -7   5  538.75   45.30
   1  -7  -5  439.16   41.90
   1  -7  -5  508.05   30.30
  -1  -7   5  500.05   28.40
  -1  -7   5  491.35   34.40
  -1   7   4 1173.38   57.69
  -1   7   4 1178.98   54.79
  -1   7   4 1068.19   63.79
  -1   7   4 1094.99   64.49
   1   7  -4  897.01   64.59
  -1  -7   4 1149.19   51.89
   1  -7  -4  932.41   76.59
   1  -7  -4 1079.59   64.39
   1  -7  -4 1118.59   55.39
  -1  -7   4 1137.79   60.59
  -1  -7   4 1055.99   54.69
  -1  -7   4 1103.39   53.39
   1   7  -3 1782.72   82.99
  -1   7   3 1748.43   93.09
  -1   7   3 1764.62   85.69
  -1   7   3 1809.32   82.99
  -1  -7   3 1794.52   82.59
  -1  -7   3 1742.13   89.69
   1  -7  -3 1821.62   83.79
   1  -7  -3 1559.84   96.89
   1  -7  -3 1795.72   90.99
  -1  -7   3 1815.12   80.79
  -1  -7   3 1700.93   82.29
  -1   7   2 1416.66   65.39
  -1   7   2 1322.57   75.19
  -1   7   2 1408.96   68.49
   1   7  -2 1374.86   79.49
   1   7  -2 1380.16   66.09
   1  -7  -2 1395.36   65.99
  -1  -7   2 1281.17   64.69
  -1  -7   2 1429.16   74.29
   1  -7  -2 1383.86   72.19
   1  -7  -2 1356.56   75.69
  -1  -7   2 1406.06   66.09
  -1  -7   2 1522.15   64.29
   1   7  -1  445.66   25.40
   1   7  -1  562.74   36.10
  -1   7   1  559.14   37.30
  -1   7   1  438.86   26.70
  -1   7   1  424.06   23.30
   1  -7  -1  433.56   24.10
  -1  -7   1  395.46   23.50
  -1  -7   1  479.15   25.80
   1  -7  -1  467.15   27.00
  -1  -7   1  552.84   35.90
  -1  -7   1  435.46   25.50
   1  -7  -1  562.54   37.50
   1   7   0 1164.38   56.49
   1   7   0 1144.89   64.29
  -1   7   0 1110.59   58.89
  -1   7   0 1081.89   63.79
  -1  -7   0 1155.68   53.79
  -1  -7   0 1129.39   63.59
   1  -7   0 1189.38   52.79
   1  -7   0 1177.28   56.49
   1  -7   0 1128.49   63.79
  -1  -7   0 1113.79   56.59
   1   7   1   48.80   11.90
   1   7   1   46.60    8.90
  -1  -7  -1   28.10    5.80
  -1  -7  -1   27.50    6.00
   1  -7   1   28.80    3.10
  -1  -7  -1   34.90   15.90
   1  -7   1   21.70    3.00
   1  -7   1   27.10    8.10
  -1  -7  -1   60.79   11.90
  -1   7  -2  838.72   43.40
   1   7   2  783.22   51.59
   1   7   2  814.12   50.69
  -1   7  -2  769.82   49.99
  -1  -7  -2  841.22   41.20
   1  -7   2  890.01   43.30
   1  -7   2  813.32   44.00
  -1  -7  -2  789.02   41.60
   1  -7   2  880.11   51.49
  -1  -7  -2  846.52   47.40
   1   7   3  384.26   22.10
  -1   7  -3  352.76   32.70
   1   7   3  340.47   31.80
   1   7   3  360.96   33.20
   1  -7   3  331.17   28.50
  -1  -7  -3  367.26   23.10
  -1  -7  -3  300.07   33.70
   1  -7   3  382.76   23.90
   1  -7   3  372.56   32.10
   1  -7   3  365.66   17.10
   1   7   4   63.49   21.50
   1   7   4   24.70    8.90
   1   7   4   54.29   19.40
  -1   7  -4   45.80    5.80
   1  -7   4   40.70    5.10
  -1  -7  -4   32.00   17.70
  -1  -7  -4   31.80    9.80
   1  -7   4   63.39   14.00
   1  -7   4   48.00   18.40
   1  -7   4   43.50   10.80
   1   7   5  322.97   38.10
   1   7   5  339.07   35.00
  -1   7  -5  371.36   20.80
   1   7   5  370.46   25.00
  -1   7  -5  402.96   30.40
   1  -7   5  364.46   31.60
   1  -7   5  352.46   27.20
   1  -7   5  383.06   33.80
  -1  -7  -5  427.26   39.30
   1  -7   5  374.86   20.30
  -1  -7  -5  364.36   26.50
   1   7   6    4.40   18.90
   1   7   6    8.90    8.30
  -1   7  -6   -3.50   16.90
   1   7   6  -21.50   19.30
   1  -7   6   10.60    6.00
  -1  -7  -6   12.70   10.40
   1  -7   6   18.60   13.00
   1  -7   6   11.20   17.30
  -1  -7  -6   -7.30   22.50
   1  -7   6    9.70   16.30
   1   7   7  154.58   31.00
   1   7   7  105.19   31.50
  -1   7  -7  104.69   13.50
   1   7   7  120.19   18.10
  -1   7  -7  118.89   26.00
   1  -7   7  111.09   13.70
   1  -7   7  175.08   27.20
  -1  -7  -7   97.69   18.30
   1  -7   7  119.69   20.00
  -1  -7  -7   84.99   30.30
   1  -7   7  106.89   24.70
  -1   7  -8    2.00   11.00
   1   7   8  -17.60   11.00
  -1   7  -8   25.10   24.70
   1   7   8   41.80   23.80
   1   7   8    3.60   27.80
  -1  -7  -8  -16.10   14.20
   1  -7   8   18.70   18.00
  -1  -7  -8   53.29   34.80
   1  -7   8    7.10    9.00
   1  -7   8   63.69   23.30
   1   7   9    0.50   32.60
   1   7   9    2.00   24.40
  -1   7  -9   26.20   30.60
   1   7   9    8.70   17.60
  -1   7  -9   34.80   14.60
  -1  -7  -9  -15.50   17.40
   1  -7   9   51.79   12.30
   1  -7   9   -2.00   28.40
   1  -7   9   25.50   18.90
   1   7  10    0.10   37.10
  -1   7 -10  -11.90   36.60
  -1   7 -10   15.50   16.60
   1   7  10   38.00   28.80
   1  -7  10   46.50   19.40
  -1  -7 -10   25.50   21.70
   1  -7  10  -15.80   12.90
   1  -7  10   27.60   36.70
   1   7  11   27.10   47.20
   1   7  11   20.70   32.00
  -1   7 -11   14.40   23.60
  -1  -7 -11   36.90   25.90
   1  -7  11  -48.70   36.70
   1  -7  11   20.90   16.30
   1   7  12   52.79   35.90
   1   7  12 -105.59   49.10
  -1   7 -12    1.00   26.00
  -1  -7 -12   51.79   31.10
   1  -7  12   40.20   49.90
   1   7  13   66.29   40.10
   1   7  13   18.20   68.39
  -1   7 -13   21.00   31.70
  -1  -7 -13  134.29   42.00
   1  -7  13   58.39   62.79
   1   7  14  -31.20   72.59
  -1  -7 -14  -24.10   42.90
   1  -7  14   30.80   71.69
  -1   8  14   40.70   68.19
   1  -8 -14   27.50   38.40
  -1   8  13  -14.60   37.90
  -1   8  13   -6.50   59.29
   1   8 -13   43.00   26.90
  -1  -8  13   62.09   48.50
   1  -8 -13    3.20   32.60
  -1   8  12   52.99   69.89
  -1   8  12  -22.20   32.60
   1  -8 -12   32.70   22.30
  -1  -8  12   19.00   42.60
  -1  -8  12   57.39   31.30
  -1   8  11   68.79   44.90
  -1   8  11   42.40   31.70
   1   8 -11   24.40   20.50
   1   8 -11   48.60   41.00
  -1  -8  11   56.99   26.10
  -1  -8  11   34.00   16.50
   1  -8 -11   42.80   24.40
  -1  -8  11   42.90   36.30
  -1   8  10  163.68   44.40
   1   8 -10  161.08   21.60
  -1   8  10  128.89   34.90
   1   8 -10  183.68   38.90
  -1  -8  10  199.68   27.10
  -1  -8  10  174.28   22.40
  -1  -8  10  179.08   37.00
   1  -8 -10  191.08   29.50
   1   8  -9  115.39   29.60
  -1   8   9  169.08   33.00
  -1   8   9  182.08   42.80
   1   8  -9   98.89   16.50
  -1   8   9   85.79   19.10
  -1  -8   9   86.59   28.50
  -1  -8   9  131.99   16.60
  -1  -8   9  109.29   21.50
   1  -8  -9  130.49   21.20
   1   8  -8  259.87   35.50
  -1   8   8  259.47   39.00
   1   8  -8  265.07   21.50
  -1   8   8  236.08   26.10
  -1   8   8  316.67   48.00
   1  -8  -8  257.47   43.80
  -1  -8   8  246.38   33.40
  -1  -8   8  243.08   28.40
   1  -8  -8  249.68   27.70
  -1  -8   8  272.57   26.40
  -1  -8   8  264.37   21.10
   1   8  -7   81.79   19.30
   1   8  -7   49.99    9.60
  -1   8   7   22.30   25.50
  -1   8   7   46.60   13.80
  -1   8   7   58.79   26.10
  -1  -8   7   51.39   13.10
  -1  -8   7   45.20    9.70
   1  -8  -7   59.69   28.10
   1  -8  -7   57.69   15.90
  -1  -8   7   71.69   19.40
  -1  -8   7   80.89   19.30
   1   8  -6   62.89   16.00
  -1   8   6   70.79   12.30
  -1   8   6  102.59   28.40
   1   8  -6   92.79   22.80
  -1   8   6  107.49   27.00
   1  -8  -6  128.99   29.80
   1  -8  -6   52.39   14.00
  -1  -8   6   63.69   16.00
  -1  -8   6   92.29   20.50
  -1  -8   6   73.59    9.70
   1  -8  -6   94.79   27.20
   1   8  -5  196.78   28.30
  -1   8   5  205.18   31.70
  -1   8   5  275.07   20.20
  -1   8   5  258.27   34.20
   1  -8  -5  259.07   21.00
   1  -8  -5  252.47   34.10
  -1  -8   5  229.78   27.60
  -1  -8   5  257.47   19.00
   1  -8  -5  258.17   33.30
  -1  -8   5  251.17   15.90
   1   8  -4   61.89    7.10
   1   8  -4   96.49   20.30
  -1   8   4   73.39   20.20
  -1   8   4   75.39   11.00
  -1   8   4   80.69   14.00
   1  -8  -4  119.49   25.50
  -1  -8   4   65.89    8.40
  -1  -8   4   86.59   11.20
   1  -8  -4   74.59   12.50
  -1  -8   4  106.59   13.60
  -1  -8   4  106.99   22.20
   1  -8  -4   76.09   20.70
   1   8  -3  102.29   12.80
  -1   8   3  110.69   14.80
   1  -8  -3  183.48   26.60
  -1   8   2  177.58   28.40
   1   8  -2  130.59   22.80
   1   8  -2  142.59   13.40
  -1   8   2  163.68   15.80
  -1  -8   2  161.78   10.60
   1  -8  -2  163.58   13.10
   1  -8  -2  158.28   26.10
  -1  -8   2  167.28   13.80
   1  -8  -2  155.28   22.20
  -1   8   1  942.21   59.59
  -1   8   1 1008.00   51.19
  -1   8   1 1026.30   47.10
   1   8  -1  941.51   58.59
   1   8  -1  907.01   51.59
   1  -8  -1 1015.90   60.69
  -1  -8   1  977.20   47.60
  -1  -8   1  917.81   62.19
   1  -8  -1 1125.29   48.20
  -1  -8   1  951.30   49.50
  -1  -8   1 1087.69   50.19
   1   8   0  670.53   45.90
   1   8   0  667.03   37.40
  -1   8   0  716.13   38.10
  -1   8   0  691.53   46.90
   1  -8   0  727.33   38.60
   1  -8   0  617.94   45.70
  -1  -8   0  761.72   47.70
   1  -8   0  740.23   34.60
  -1  -8   0  708.13   34.40
  -1  -8   0  645.84   34.20
  -1  -8   0  687.23   38.30
   1   8   1  307.57   31.20
  -1   8  -1  349.77   33.50
   1   8   1  360.96   23.10
  -1   8  -1  343.87   22.50
   1  -8   1  348.37   33.70
  -1  -8  -1  329.97   31.90
  -1  -8  -1  349.96   19.80
   1  -8   1  372.56   17.00
  -1  -8  -1  321.77   25.70
   1  -8   1  371.26   23.30
  -1  -8  -1  392.26   20.60
   1  -8   1  328.77   16.90
  -1   8  -2  216.98   18.20
   1   8   2  210.18   28.80
  -1   8  -2  222.88   31.40
  -1  -8  -2  196.58   23.00
  -1  -8  -2  221.98   27.20
   1  -8   2  241.88   34.90
  -1  -8  -2  214.48   15.10
   1  -8   2  200.28   19.90
  -1  -8  -2  213.18   15.80
   1   8   3    7.10    6.50
   1   8   3    7.70   16.80
  -1   8  -3   -7.60   16.30
   1   8   3   10.80   15.40
  -1  -8  -3    1.60    7.00
   1  -8   3   -2.50    7.70
  -1  -8  -3    8.70   14.10
   1   8   4  417.26   36.30
  -1   8  -4  405.66   18.50
  -1   8  -4  385.96   18.30
   1   8   4  410.66   25.00
  -1   8  -4  383.36   37.00
   1   8   4  354.56   34.90
   1  -8   4  424.36   26.70
  -1  -8  -4  392.56   26.40
   1  -8   4  327.77   52.69
   1  -8   4  404.46   19.30
   1  -8   4  362.06   28.70
  -1  -8  -4  341.07   33.90
   1   8   5   57.89   23.00
  -1   8  -5   36.30    5.80
   1   8   5   35.90   10.60
   1   8   5   54.69   23.00
   1  -8   5   37.70   13.10
  -1  -8  -5   45.50   22.70
  -1  -8  -5   42.20   12.10
   1  -8   5   56.69   16.80
   1  -8   5   37.50    5.70
   1   8   6   87.49   15.20
  -1   8  -6   79.79   10.70
  -1   8  -6  108.19   22.60
   1   8   6   94.69   27.40
   1   8   6   68.59   27.60
   1  -8   6   84.19   19.20
  -1  -8  -6  104.29   17.30
   1  -8   6   92.69   10.70
   1  -8   6  100.89   18.00
  -1  -8  -6   99.29   28.60
  -1   8  -7  218.38   32.70
   1   8   7  183.28   21.40
   1   8   7  173.88   38.60
   1   8   7  179.88   34.00
   1  -8   7  147.69   15.30
  -1  -8  -7  171.28   22.80
   1  -8   7  181.88   24.00
  -1  -8  -7  180.88   36.00
   1  -8   7  208.58   34.20
   1  -8   7  150.78   28.40
   1   8   8  108.99   29.00
  -1   8  -8   61.19   28.10
  -1   8  -8   52.39   12.60
   1   8   8   61.09   17.20
   1   8   8   39.80   33.10
  -1  -8  -8   30.90   35.90
  -1  -8  -8   34.60   17.20
   1  -8   8   45.80   10.60
   1  -8   8   47.70   19.50
   1  -8   8   39.00   25.30
   1  -8   8   63.49   22.80
   1   8   9   56.89   40.50
  -1   8  -9   34.10   14.90
   1   8   9   35.30   29.80
  -1   8  -9   83.19   34.20
   1  -8   9  100.59   23.30
  -1  -8  -9   29.20   20.40
   1  -8   9   84.69   12.90
   1  -8   9   63.99   31.50
   1  -8   9   54.09   23.60
   1   8  10   28.70   42.00
  -1   8 -10   88.49   42.70
   1   8  10   63.79   32.60
  -1   8 -10   58.39   17.80
   1  -8  10   52.19   28.70
  -1  -8 -10   40.50   24.90
   1  -8  10  101.69   37.90
   1  -8  10   28.10   22.30
   1  -8  10   61.79   15.00
   1   8  11  -31.20   51.79
  -1   8 -11   60.79   22.20
   1   8  11   84.49   36.60
   1  -8  11   30.90   17.50
   1  -8  11   37.70   42.90
  -1  -8 -11   74.89   28.60
   1   8  12   30.60   55.29
   1   8  12   18.70   40.00
   1  -8  12   95.49   54.79
  -1  -8 -12  -14.70   31.00
   1   8  13   43.30   44.80
   1   8  13   33.60   64.19
   1  -8  13   57.49   62.09
   1   8  14   80.59   82.99
  -1  -8 -14   37.60   44.10
   1  -8  14  127.09   73.99
  -1   9  14   97.59   70.09
   1  -9 -14  -17.20   38.90
  -1   9  13  -55.59   55.89
  -1   9  13   -6.50   41.10
  -1  -9  13   83.99   55.39
   1  -9 -13   26.70   34.30
  -1   9  12   78.59   55.89
   1   9 -12  131.19   25.90
  -1  -9  12  124.99   46.10
   1  -9 -12  152.68   34.30
  -1  -9  12  101.79   20.70
  -1  -9  12  162.28   33.40
  -1   9  11   73.49   47.60
  -1   9  11   23.60   34.90
   1   9 -11  110.49   21.20
   1   9 -11   22.20   43.60
  -1  -9  11   70.29   37.00
  -1  -9  11  133.79   28.20
  -1  -9  11   78.59   18.20
   1  -9 -11  107.69   28.90
  -1   9  10    4.60   39.20
   1   9 -10   99.69   35.90
  -1   9  10   42.90   31.90
   1   9 -10   80.29   17.30
  -1  -9  10  154.58   35.70
  -1  -9  10   59.69   15.40
   1  -9 -10  113.09   26.80
  -1  -9  10   82.29   22.40
  -1   9   9   76.39   31.20
   1   9  -9    8.10   11.50
  -1   9   9   21.60   36.10
   1   9  -9    0.00   25.60
  -1  -9   9   12.00   17.50
  -1  -9   9   37.20   26.20
  -1  -9   9   37.90   12.20
   1  -9  -9   26.90   19.30
  -1   9   8   23.90   30.70
   1   9  -8   11.80    8.90
   1   9  -8   -5.50   19.60
  -1   9   8  -47.00   23.80
  -1   9   8   -0.90   14.10
   1  -9  -8    1.80   14.40
  -1  -9   8   -3.80    9.00
  -1  -9   8   17.90   20.70
  -1  -9   8  -17.40   13.20
   1  -9  -8  -11.50   33.40
  -1  -9   8   -5.50   19.00
  -1   9   7   -3.10   24.10
   1   9  -7   22.00   17.00
  -1   9   7   -6.20   12.60
   1   9  -7   16.00   22.50
  -1   9   7   25.10   26.10
  -1  -9   7   19.20   16.90
  -1  -9   7    7.20   12.00
   1  -9  -7   85.59   30.80
  -1  -9   7   37.90   20.20
   1  -9  -7    1.60    9.50
  -1  -9   7    9.20    8.00
  -1   9   6   31.50   11.40
   1   9  -6   10.90   21.20
  -1   9   6   31.30   25.10
  -1   9   6   27.30   22.90
   1  -9  -6   37.90   13.20
  -1  -9   6   13.20    6.60
   1  -9  -6   67.59   26.10
   1  -9  -6   27.30   26.20
  -1  -9   6   26.70   13.90
  -1  -9   6   24.60   11.10
  -1  -9   6   -3.20   30.50
  -1   9   5   74.79   16.50
   1   9  -5   77.29    8.40
  -1   9   5  149.19   29.70
   1   9  -5   93.99   24.40
  -1   9   5   67.39   12.70
  -1   9   5  120.89   28.90
  -1  -9   5  116.19   23.50
   1  -9  -5  100.69   28.90
  -1  -9   5   77.49    9.90
   1  -9  -5   93.29   14.80
  -1  -9   5   99.79   13.70
   1  -9  -5  107.69   28.60
  -1   9   4  144.59   14.50
   1   9  -4  130.29    9.70
  -1   9   4  133.09   18.90
   1   9  -4  155.88   27.80
  -1   9   4  139.39   29.20
   1  -9  -4  151.58   26.90
  -1  -9   4  147.49   15.50
  -1  -9   4  163.38   25.90
  -1  -9   4  120.89   14.70
  -1  -9   4  142.89   10.80
   1  -9  -4  133.69   15.30
   1  -9  -4  153.08   28.90
  -1   9   3  252.67   17.90
   1   9  -3  255.87   31.30
   1   9  -3  244.48   13.80
   1   9  -3  241.38   19.10
  -1   9   3  247.68   22.60
  -1   9   3  249.97   34.20
  -1  -9   3  277.07   31.20
  -1  -9   3  244.48   14.30
  -1  -9   3  259.67   18.10
   1  -9  -3  212.08   32.00
  -1  -9   3  259.57   18.50
   1  -9  -3  250.77   29.60
   1  -9  -3  240.38   18.20
   1   9  -2   26.30   19.50
   1   9  -2   22.40    8.30
  -1   9   2   16.40    6.30
  -1   9   2   44.90   20.80
  -1   9   2   25.60   10.00
  -1  -9   2   16.30    4.90
   1  -9  -2   24.20   20.40
  -1  -9   2   43.10   18.60
   1  -9  -2   23.50    7.20
  -1  -9   2   18.10    8.00
   1  -9  -2   33.70   15.50
   1   9  -1  134.09   24.70
   1   9  -1  131.49   14.00
  -1   9   1  100.89   14.50
  -1   9   1  110.39   24.90
  -1  -9   1  175.08   28.30
  -1  -9   1  117.09   15.00
   1  -9  -1  174.88   29.30
   1  -9  -1  139.29   11.50
  -1  -9   1  155.08   14.50
   1  -9  -1  165.68   17.20
  -1  -9   1  117.39   10.80
   1   9   0  105.39   22.30
  -1   9   0  111.99   14.60
   1   9   0   82.29   12.30
  -1   9   0   81.09   22.40
   1  -9   0  122.09   24.80
  -1  -9   0   95.09    9.10
  -1  -9   0  115.09   24.70
   1  -9   0   61.19   12.30
   1  -9   0   63.99    6.80
  -1  -9   0   67.99    8.90
  -1   9  -1  489.45   40.20
  -1   9  -1  373.66   24.80
   1   9   1  406.76   26.10
   1   9   1  390.56   37.00
   1  -9   1  367.56   18.70
   1  -9   1  322.47   18.50
  -1  -9  -1  359.96   21.90
  -1  -9  -1  389.26   28.70
  -1  -9  -1  385.36   36.00
  -1  -9  -1  397.86   21.50
   1  -9   1  390.86   25.10
   1  -9   1  414.76   36.00
  -1   9  -2  772.82   53.69
   1   9   2  790.32   43.80
   1   9   2  736.03   47.20
  -1   9  -2  776.02   42.30
   1   9   2  708.93   51.79
  -1  -9  -2  783.52   40.20
  -1  -9  -2  753.62   46.70
   1  -9   2  742.73   52.89
   1  -9   2  802.02   42.30
  -1  -9  -2  771.92   39.20
  -1  -9  -2  766.72   54.09
  -1   9  -3   97.59   15.40
  -1   9  -3   79.19   26.80
   1   9   3   98.09   27.00
   1   9   3  117.39   24.10
   1  -9   3  144.99   26.20
  -1  -9  -3   98.69   12.10
  -1  -9  -3   95.09   13.60
  -1  -9  -3  114.69   22.10
   1  -9   3  116.79   19.70
   1  -9   3  105.39   14.50
   1   9   4 1027.40   68.69
  -1   9  -4 1053.49   67.89
   1   9   4 1126.99   55.39
   1   9   4 1002.90   67.09
   1  -9   4 1036.40   58.99
   1  -9   4 1113.79   49.00
  -1  -9  -4 1114.69   56.79
   1  -9   4 1089.89   66.09
  -1  -9  -4 1051.29   64.39
   1  -9   4 1139.29   57.19
   1   9   5  656.43   51.89
  -1   9  -5  669.93   30.80
   1   9   5  653.83   54.29
   1   9   5  679.53   38.30
  -1   9  -5  653.53   30.60
   1  -9   5  682.93   39.50
   1  -9   5  633.24   31.60
   1  -9   5  624.04   48.80
  -1  -9  -5  635.54   51.39
  -1  -9  -5  717.33   40.40
   1  -9   5  619.44   43.10
  -1   9  -6 1033.40   48.30
   1   9   6  969.40   69.59
   1   9   6 1030.30   54.89
   1   9   6  998.10   67.89
   1  -9   6 1015.40   64.59
   1  -9   6  976.90   48.30
   1  -9   6 1015.50   60.99
  -1  -9  -6 1012.10   69.49
   1  -9   6 1025.00   56.49
  -1  -9  -6 1039.40   57.09
   1   9   7   54.59   27.50
  -1   9  -7   19.00    8.40
   1   9   7   44.10   31.40
   1   9   7    9.90   14.80
   1  -9   7   43.40   17.20
  -1  -9  -7   30.70   15.90
   1  -9   7   38.50   21.30
   1  -9   7   24.00   24.20
   1  -9   7   22.70    7.50
  -1  -9  -7   -3.40   30.70
  -1   9  -8   75.59   29.80
   1   9   8  134.99   34.40
   1   9   8  127.39   40.80
  -1  -9  -8  106.49   23.10
  -1  -9  -8  177.38   67.39
   1  -9   8   90.29   11.90
   1  -9   8  138.89   28.30
   1  -9   8  109.79   22.80
   1  -9   8  109.29   30.40
   1   9   9   13.10   38.50
  -1   9  -9    0.60   12.00
   1   9   9   19.50   28.90
  -1   9  -9   33.90   32.90
  -1  -9  -9   -1.70   19.40
   1  -9   9  -27.80   28.00
   1  -9   9   29.80   10.70
   1  -9   9   55.79   25.30
   1   9  10   38.40   34.40
   1   9  10    9.20   42.40
  -1   9 -10   16.10   16.20
  -1   9 -10  -48.60   38.70
   1  -9  10    8.60   12.70
  -1  -9 -10   15.60   23.10
   1  -9  10   12.10   33.60
   1  -9  10   23.80   26.90
   1  -9  10   39.40   25.70
   1   9  11    3.10   37.00
  -1   9 -11   32.40   20.10
   1   9  11   34.70   56.49
   1  -9  11   27.90   42.10
  -1  -9 -11   22.70   23.20
   1  -9  11    1.50   14.80
   1   9  12   72.79   43.40
  -1   9 -12    9.90   29.10
   1   9  12   56.39   56.99
   1  -9  12  106.89   53.49
  -1  -9 -12   16.80   34.10
   1   9  13   62.79   65.29
   1   9  13   61.49   48.20
   1  -9  13  142.29   66.99
  -1  -9 -13    0.30   38.20
  -1  10  14  -39.60   72.79
   1 -10 -14   94.99   44.80
  -1 -10  14   46.20  126.69
  -1  10  13  -21.50   45.30
  -1  10  13  -61.59   62.99
   1 -10 -13  -22.70   35.00
  -1 -10  13    1.20   54.19
   1  10 -12   15.60   21.00
  -1  10  12   80.39   56.19
  -1  10  12    9.80   40.40
  -1 -10  12  137.69   46.20
  -1 -10  12   26.30   30.50
   1 -10 -12  -28.90   29.20
  -1  10  11  -72.89   34.30
  -1  10  11   -8.00   44.10
   1  10 -11    2.30   16.60
   1  10 -11  -14.60   42.10
  -1 -10  11   -1.60   15.40
  -1 -10  11  -60.39   25.10
   1 -10 -11    5.30   26.20
  -1 -10  11   37.00   35.60
   1  10 -10   70.79   34.50
  -1  10  10   36.20   34.20
   1  10 -10   48.60   14.80
  -1  10  10   26.70   42.20
   1 -10 -10  104.19   27.20
  -1 -10  10   57.49   15.20
  -1 -10  10   76.49   23.50
  -1 -10  10   62.29   31.20
   1  10  -9   46.60   26.80
  -1  10   9   -4.10   35.60
  -1  10   9   61.09   32.80
   1  10  -9   12.10   10.90
   1 -10  -9   18.50   19.10
  -1 -10   9   83.49   29.20
  -1 -10   9   47.70   18.90
  -1  10   8  167.38   42.20
  -1  10   8  139.49   35.90
  -1 -10   8  108.99   26.00
  -1 -10   8  133.49   28.40
   1 -10  -8   85.39   38.10
  -1 -10   8  110.59   13.50
   1 -10  -8   99.99   21.10
  -1 -10   8  127.39   19.20
  -1  10   7    3.30   28.10
   1  10  -7   10.50    7.90
  -1  10   7    2.90   13.30
   1  10  -7  -28.00   22.80
  -1  10   7  -16.30   24.90
  -1 -10   7   16.20   12.70
   1 -10  -7   -8.80   12.10
  -1 -10   7    9.90   17.20
  -1 -10   7  -19.30   20.00
   1 -10  -7   10.30   29.80
  -1 -10   7   12.10    8.20
  -1  10   6   49.10   27.00
   1  10  -6   43.90    6.90
  -1  10   6   51.79   13.80
  -1  10   6   59.09   27.70
  -1  10   6   78.19   18.20
   1  10  -6   38.80   24.90
  -1 -10   6   24.40   23.10
   1 -10  -6   43.00   27.30
  -1 -10   6   47.40   16.00
  -1 -10   6   48.70   13.30
   1 -10  -6   39.70   13.90
  -1 -10   6   44.50    8.30
   1 -10  -6   21.50   28.40
   1  10  -5   55.39   25.10
  -1  10   5   35.90   27.20
  -1  10   5   44.60   11.50
   1  10  -5   32.90    6.10
  -1  10   5   46.60   15.70
   1 -10  -5   39.80   25.10
  -1 -10   5   37.20   11.30
  -1 -10   5   29.00    6.90
   1 -10  -5   70.79   29.20
   1 -10  -5   32.90   12.10
  -1 -10   5   41.40   23.50
   1  10  -4   13.00   21.60
  -1  10   4   22.00   12.40
  -1  10   4   -7.10   23.60
   1  10  -4   22.40    4.60
   1  10  -4   23.10   10.50
  -1  10   4   15.50    8.30
  -1 -10   4    1.60   19.80
   1 -10  -4   24.40   19.80
  -1 -10   4   21.70    5.40
  -1 -10   4   28.30   10.20
   1 -10  -4   53.59   26.00
   1 -10  -4   20.80   10.80
  -1  10   3   54.49   24.30
   1  10  -3   20.40   20.20
  -1  10   3    7.40   11.20
   1  10  -3   22.80    4.40
  -1  10   3    7.60    7.90
   1  10  -3   24.00    9.80
  -1 -10   3    9.50   19.20
   1 -10  -3   19.10    8.00
  -1 -10   3   25.20    8.60
   1 -10  -3   48.40   24.70
  -1 -10   3   23.20    5.00
  -1 -10   3   17.70    9.30
   1 -10  -3   25.10   19.80
   1  10  -2  451.85   28.70
  -1  10   2  485.85   44.50
  -1  10   2  485.55   30.80
  -1  10   2  451.35   25.60
   1  10  -2  416.36   39.30
  -1 -10   2  528.75   43.70
  -1 -10   2  482.35   36.40
  -1 -10   2  521.45   24.80
   1 -10  -2  485.55   27.10
   1 -10  -2  341.87   40.20
   1 -10  -2  424.76   42.10
  -1  10   1  175.18   32.50
   1  10  -1  156.58   28.30
   1  10  -1  139.89   16.00
  -1  10   1  146.09   18.10
  -1 -10   1  118.29   11.70
  -1 -10   1  142.49   10.80
   1 -10  -1  133.09   17.40
  -1 -10   1  134.09   15.80
   1 -10  -1  169.78   31.50
   1 -10  -1  154.28   12.30
  -1 -10   1  134.69   17.20
  -1 -10   1  175.88   30.20
   1 -10  -1  163.18   22.80
  -1  10   0  800.82   45.40
  -1  10   0  766.02   56.59
   1  10   0  781.52   57.59
   1  10   0  860.41   45.60
  -1 -10   0  921.01   42.10
   1 -10   0  822.12   56.89
   1 -10   0  886.41   40.10
  -1 -10   0  829.42   41.70
   1 -10   0  894.51   46.10
  -1 -10   0  793.82   57.49
  -1 -10   0  783.72   46.40
   1 -10   0  849.02   40.50
   1  10   1   10.40   10.00
  -1  10  -1   52.19   22.50
  -1  10  -1    3.60   10.10
  -1 -10  -1   13.10    7.00
   1 -10   1   15.00   10.50
  -1 -10  -1   26.40   13.00
  -1 -10  -1   49.60   23.50
   1 -10   1   45.90   23.10
  -1 -10  -1    3.60    5.90
   1  10   2  564.64   46.20
   1  10   2  492.25   32.10
  -1  10  -2  462.75   42.40
  -1  10  -2  491.15   31.80
  -1 -10  -2  509.35   29.60
  -1 -10  -2  487.65   46.30
  -1 -10  -2  482.45   28.00
  -1 -10  -2  477.05   41.50
   1 -10   2  481.75   42.00
   1 -10   2  489.95   31.60
  -1  10  -3   33.80   25.10
  -1  10  -3   19.90   12.60
   1  10   3    3.00   17.80
   1  10   3   48.70   23.50
   1  10   3   18.30   12.50
   1 -10   3    7.10   22.50
   1 -10   3   34.40   12.20
  -1 -10  -3   57.09   20.40
  -1 -10  -3   28.50    9.80
  -1 -10  -3   22.90    8.50
   1 -10   3   12.70   12.10
   1  10   4  113.79   26.70
  -1  10  -4  115.59   28.40
   1  10   4  136.29   31.20
  -1 -10  -4  118.89   26.90
  -1 -10  -4   66.29   13.70
   1 -10   4   84.29   17.60
   1 -10   4  113.99   17.00
   1 -10   4  133.39   29.60
   1  10   5   85.19   27.40
   1  10   5   86.49   14.60
   1  10   5  116.69   31.30
   1 -10   5   82.79    6.90
   1 -10   5   79.19   16.50
   1 -10   5  105.09   21.00
   1 -10   5  117.99   27.00
  -1 -10  -5  152.88   30.70
  -1 -10  -5   65.19   15.30
   1  10   6  110.29   33.10
   1  10   6  126.09   35.50
  -1  10  -6  121.79    8.80
   1  10   6  123.89   18.10
   1 -10   6  119.69   31.00
  -1 -10  -6  158.18   36.10
   1 -10   6  146.79   25.70
   1 -10   6  101.49   10.00
   1 -10   6  126.29   20.30
  -1 -10  -6  104.89   19.10
  -1  10  -7   57.89    7.90
   1  10   7   36.10   15.10
   1  10   7   62.49   32.20
   1  10   7   42.90   33.70
  -1  10  -7   58.59    8.50
   1 -10   7   56.29   18.60
   1 -10   7   43.60    8.00
  -1 -10  -7   79.69   18.80
  -1 -10  -7   46.50   36.90
   1 -10   7   65.99   28.50
   1 -10   7   74.49   23.80
   1  10   8  273.57   50.09
  -1  10  -8  280.37   20.20
   1  10   8  269.87   47.00
  -1  10  -8  280.97   19.10
  -1 -10  -8  269.17   32.10
   1 -10   8  285.07   19.70
   1 -10   8  244.98   37.40
   1 -10   8  268.67   41.40
   1 -10   8  247.08   31.20
   1  10   9   -1.20   32.20
  -1  10  -9   -2.80   10.80
  -1  10  -9    1.90   15.40
   1  10   9  -35.60   37.10
   1 -10   9  -24.60    9.30
   1 -10   9   -1.00   27.70
   1 -10   9  -24.20   29.80
   1 -10   9   -4.70   24.40
  -1 -10  -9   22.80   21.20
   1  10  10  183.98   45.10
   1  10  10  220.78   61.09
  -1  10 -10  188.98   23.50
   1 -10  10  203.48   41.10
  -1 -10 -10  151.18   32.90
   1 -10  10   59.99   35.20
   1 -10  10  175.38   46.50
   1 -10  10  207.18   21.50
   1  10  11   30.50   42.80
   1  10  11   75.19   54.19
  -1  10 -11   24.30   20.90
   1 -10  11   48.20   15.00
   1 -10  11   34.20   29.70
   1 -10  11   70.09   44.80
   1  10  12  222.18   69.99
   1  10  12  144.79   51.09
  -1 -10 -12   89.89   39.60
   1 -10  12   65.49   55.59
   1  10  13  106.69   77.99
   1  10  13   63.49   53.39
  -1 -10 -13  -24.50   39.30
   1 -10  13   23.30   66.59
  -1  11  14   96.19   80.19
   1 -11 -14  -48.30   43.50
  -1 -11  14   47.80  133.79
  -1  11  13  -56.99   67.29
  -1  11  13   22.50   51.59
  -1 -11  13   62.69   55.09
   1 -11 -13    6.30   39.70
  -1  11  12   16.30   54.69
  -1  11  12    7.90   43.70
  -1 -11  12   33.60   45.00
   1 -11 -12  -14.00   30.30
  -1 -11  12   64.29   47.30
   1  11 -11    1.10   44.90
  -1  11  11  -45.00   39.70
   1  11 -11    0.70   15.00
  -1 -11  11   13.80   27.60
  -1 -11  11  -34.70   14.00
   1 -11 -11  -18.80   29.40
  -1 -11  11   27.00   37.70
  -1  11  10   68.49   39.60
  -1  11  10   -8.70   40.40
  -1 -11  10    0.20   12.50
   1 -11 -10   20.30   23.00
  -1 -11  10  -23.60   21.20
  -1 -11  10   45.10   33.00
  -1  11   9  -32.10   35.80
  -1  11   9   52.89   35.40
  -1 -11   9  -21.10   17.20
   1 -11  -9   29.10   21.80
  -1 -11   9    7.60   11.30
  -1 -11   9   35.00   26.40
  -1  11   8   68.29   33.70
  -1  11   8   38.20   34.00
  -1  11   8   33.70   19.90
   1  11  -8   17.70    8.00
  -1 -11   8   21.20   16.70
   1 -11  -8   35.10   18.70
  -1 -11   8   51.29   22.20
  -1 -11   8   83.79   28.60
  -1 -11   8   12.80    9.20
  -1  11   7   48.40   32.60
  -1  11   7   23.60   14.20
  -1  11   7   71.29   34.60
   1  11  -7   14.80    6.80
   1  11  -7   15.00   26.90
  -1  11   7   28.00   18.50
   1 -11  -7   24.70   16.00
   1 -11  -7  -24.50   33.30
  -1 -11   7   17.00   25.30
  -1 -11   7   26.80   14.40
  -1 -11   7   11.30    7.70
  -1 -11   7   43.40   18.50
  -1  11   6  241.98   23.10
  -1  11   6  281.07   43.40
  -1  11   6  256.47   28.10
   1  11  -6  196.08   14.60
   1  11  -6  362.16   42.10
   1 -11  -6  199.18   39.60
   1 -11  -6  284.67   44.40
  -1 -11   6  260.57   26.60
   1 -11  -6  206.98   24.20
  -1 -11   6  226.08   16.50
  -1 -11   6  271.27   37.50
  -1 -11   6  245.38   23.30
  -1  11   5   39.80   13.00
  -1  11   5   68.29   17.90
   1  11  -5   57.79    6.40
   1  11  -5   51.49   27.80
  -1  11   5   35.60   29.30
   1 -11  -5   61.09   31.00
  -1 -11   5   10.10   24.50
   1 -11  -5   55.69   29.00
  -1 -11   5   49.00    7.50
  -1 -11   5   49.30   13.00
  -1 -11   5   63.59   21.00
   1 -11  -5   59.19   14.30
   1  11  -4  941.81   42.30
   1  11  -4  943.21   49.80
   1  11  -4  842.62   62.49
  -1  11   4  858.41   47.10
  -1  11   4  869.41   51.99
  -1  11   4  820.42   65.09
  -1 -11   4  865.71   47.30
  -1 -11   4  904.71   43.40
   1 -11  -4  942.71   49.30
  -1 -11   4 1010.80   49.20
  -1 -11   4  893.91   62.19
   1 -11  -4  860.81   66.79
   1 -11  -4  892.91   61.39
  -1  11   3  186.98   35.40
  -1  11   3  148.19   14.40
  -1  11   3  142.79   20.20
   1  11  -3  153.78   17.80
   1  11  -3  106.29   28.30
  -1 -11   3  162.78   18.00
   1 -11  -3  149.49   17.40
   1 -11  -3  139.69   27.30
  -1 -11   3  236.48   35.50
  -1 -11   3  162.48   11.30
   1 -11  -3  170.58   35.30
  -1 -11   3  163.58   16.10
   1  11  -2  871.41   64.19
  -1  11   2  952.40   52.19
   1  11  -2  899.71   49.70
  -1  11   2  920.21   66.59
  -1  11   2  950.50   46.80
  -1 -11   2 1009.10   45.80
   1 -11  -2  940.11   67.09
  -1 -11   2  940.71   49.99
   1 -11  -2  859.21   57.19
  -1 -11   2  975.20   64.89
   1 -11  -2  985.80   48.40
  -1  11   1  260.77   22.10
   1  11  -1  263.27   21.50
  -1  11   1  244.48   35.50
   1  11  -1  229.08   36.20
   1 -11  -1  231.78   16.70
  -1 -11   1  233.08   15.60
  -1 -11   1  231.88   16.60
  -1 -11   1  321.97   41.70
   1 -11  -1  246.08   15.80
  -1 -11   1  229.88   22.30
   1 -11  -1  267.97   23.00
   1 -11  -1  258.87   37.50
  -1  11   0  159.68   19.00
   1  11   0  173.28   18.70
   1  11   0  141.19   30.50
  -1  11   0  200.08   36.50
   1 -11   0  153.08   11.10
   1 -11   0  162.78   32.30
  -1 -11   0  148.59   13.00
  -1 -11   0  138.19   13.00
  -1 -11   0  154.18   31.90
   1 -11   0  157.48   12.10
  -1 -11   0  144.79   21.00
   1 -11   0  177.78   18.60
  -1  11  -1  146.49   19.00
   1  11   1  164.38   34.30
  -1  11  -1  197.48   35.40
   1  11   1  138.89   17.50
  -1 -11  -1  141.69   32.10
   1 -11   1  123.29    9.90
  -1 -11  -1  153.38   14.40
  -1 -11  -1  151.78   13.70
   1 -11   1  138.29    9.80
   1 -11   1  158.88   17.90
  -1 -11  -1  172.78   23.20
   1 -11   1  203.38   35.90
  -1  11  -2   93.09   16.10
   1  11   2   62.19   15.00
  -1  11  -2  124.19   30.40
   1  11   2  125.69   30.70
  -1 -11  -2   81.99   11.60
   1 -11   2   80.99   15.20
   1 -11   2  115.19   30.40
  -1 -11  -2   87.29   20.10
  -1 -11  -2   75.19   11.90
  -1 -11  -2   59.59   29.00
  -1  11  -3  173.28   34.50
   1  11   3  205.08   37.00
  -1  11  -3  164.28   20.90
   1  11   3  215.88   31.40
   1  11   3  188.78   22.40
   1 -11   3  225.58   35.90
   1 -11   3  158.88   22.60
  -1 -11  -3  185.58   28.70
  -1 -11  -3  230.88   38.50
   1 -11   3  172.48   21.50
  -1 -11  -3  206.58   18.50
  -1 -11  -3  200.88   20.40
   1  11   4  130.29   21.80
   1  11   4  159.28   36.50
  -1  11  -4  155.08   32.90
   1  11   4  121.29   28.60
   1 -11   4  128.49   18.60
  -1 -11  -4  125.09   26.20
   1 -11   4  115.89   21.30
  -1 -11  -4  122.99   16.10
   1 -11   4  139.19   32.30
  -1 -11  -4  120.39   17.00
   1  11   5   -5.30   24.00
  -1  11  -5    7.40   27.80
   1  11   5  -10.90   26.30
  -1 -11  -5    7.60   11.90
  -1 -11  -5   62.99   27.40
   1 -11   5   14.50   27.30
   1 -11   5   23.00   17.10
   1 -11   5   25.80   14.90
   1  11   6   60.29   16.20
   1  11   6  103.99   35.10
   1  11   6   54.49   29.30
   1 -11   6   90.99   19.20
   1 -11   6   79.39   32.40
  -1 -11  -6   54.99   31.90
   1 -11   6  110.19   23.60
  -1 -11  -6   73.49   17.00
   1  11   7   88.19   37.40
  -1  11  -7   63.49    7.70
  -1  11  -7   73.19    7.60
   1  11   7   62.49   33.60
  -1 -11  -7   80.99   20.10
   1 -11   7   69.59   31.90
   1 -11   7   63.79    8.20
   1 -11   7   75.99   19.80
  -1 -11  -7   77.29   35.30
   1 -11   7   46.90   24.50
   1  11   8   -7.90   40.50
  -1  11  -8   36.30    7.90
   1  11   8   -2.20   31.00
  -1  11  -8   33.30    8.40
  -1 -11  -8   -0.70   18.50
   1 -11   8   44.50   21.70
   1 -11   8   90.49   33.60
   1 -11   8   65.19   27.70
   1 -11   8   22.20    8.30
   1  11   9   18.60   34.90
  -1  11  -9    0.90   10.40
  -1  11  -9    2.90   10.40
   1  11   9  -33.10   45.00
   1 -11   9    4.70    9.20
   1 -11   9  -19.10   32.10
   1 -11   9  -20.60   30.60
  -1 -11  -9   21.20   22.10
   1 -11   9   18.50   24.90
   1  11  10  -53.79   38.10
  -1  11 -10   45.40   14.30
   1  11  10  -25.50   52.29
  -1  11 -10   16.70   13.90
   1 -11  10   48.80   37.10
   1 -11  10   -2.60   34.70
   1 -11  10   18.00   12.60
  -1 -11 -10   -3.90   25.80
   1  11  11   29.30   57.89
   1  11  11   -3.70   44.00
  -1 -11 -11   37.70   24.10
   1 -11  11    1.30   46.40
   1  11  12   31.90   72.59
   1  11  12   73.99   52.49
  -1 -11 -12   69.99   39.10
   1 -11  12  127.29   59.59
   1  11  13   37.60   80.19
   1  11  13  -17.30   59.19
   1 -11  13   44.00   66.09
  -1 -11 -13   14.40   43.10
  -1  12  13   50.29   38.50
  -1  12  13  108.19   58.89
  -1  12  13    3.40   71.99
   1 -12 -13  -64.39   38.60
  -1 -12  13   64.39   58.79
  -1  12  12   -7.70   47.30
  -1  12  12   37.70   33.30
  -1  12  12   59.59   60.39
   1 -12 -12   -9.20   31.90
  -1 -12  12   -3.50   46.90
   1  12 -11  -11.70   18.10
  -1  12  11  101.29   54.19
  -1  12  11  -66.79   40.40
  -1  12  11  -71.49   26.70
  -1 -12  11   23.60   37.90
  -1 -12  11   33.80   30.00
  -1 -12  11   -0.50   14.30
   1 -12 -11  -35.90   27.70
  -1  12  10  153.18   34.70
  -1  12  10  172.48   46.20
  -1  12  10  258.07   61.09
   1  12 -10  127.69   16.80
  -1 -12  10  160.28   38.10
  -1 -12  10  207.48   30.00
   1 -12 -10  176.88   32.60
  -1 -12  10  143.39   17.70
  -1  12   9  -38.70   37.80
   1  12  -9   -4.60    9.20
  -1  12   9  -16.70   20.50
  -1  12   9   -9.80   34.70
  -1 -12   9    6.30   10.50
  -1 -12   9   38.60   27.60
  -1 -12   9   34.20   20.50
   1 -12  -9   25.70   21.00
  -1  12   8  279.37   35.70
   1  12  -8  238.38   17.00
  -1  12   8  219.78   48.60
  -1  12   8  307.37   52.19
  -1 -12   8  268.17   29.80
   1 -12  -8  212.18   28.70
  -1 -12   8  199.48   39.80
  -1 -12   8  227.38   32.70
  -1 -12   8  219.38   18.90
  -1  12   7   52.69   34.40
   1  12  -7    3.70   30.10
  -1  12   7   65.59   23.10
   1  12  -7   39.80    7.30
  -1 -12   7    8.60   17.90
   1 -12  -7    9.40   15.90
  -1 -12   7   25.70   15.70
  -1 -12   7   39.50   29.40
   1 -12  -7   26.10   36.10
  -1 -12   7   35.30    8.70
  -1  12   6  122.29   38.80
   1  12  -6  140.09   10.50
  -1  12   6  127.79   24.00
  -1  12   6  147.79   19.70
   1  12  -6  121.49   35.90
   1 -12  -6  186.88   45.80
  -1 -12   6  181.68   21.80
  -1 -12   6  176.88   37.20
   1 -12  -6  150.28   21.60
  -1 -12   6  128.39   20.50
   1 -12  -6  107.69   36.40
  -1 -12   6  139.29   12.90
   1  12  -5   83.59   31.30
   1  12  -5   80.79    7.50
  -1  12   5   47.30   13.80
  -1  12   5   94.09   20.70
  -1  12   5   99.99   35.50
   1 -12  -5  124.19   34.20
  -1 -12   5   99.99   21.30
  -1 -12   5   59.19   29.40
  -1 -12   5  117.49   17.10
   1 -12  -5   95.29   37.80
  -1 -12   5   82.69   10.40
   1 -12  -5  101.89   17.20
  -1  12   4  -32.70   26.00
   1  12  -4   -2.60   25.00
   1  12  -4   24.00   12.80
  -1  12   4   -4.60   14.60
  -1  12   4    7.50    9.60
   1 -12  -4   22.10   25.80
   1 -12  -4   25.90   32.70
  -1 -12   4  -12.30   11.00
  -1 -12   4    8.50    5.50
  -1 -12   4   33.10   28.30
   1 -12  -4    5.80   11.40
  -1 -12   4   15.60   10.70
   1  12  -3   48.40   13.40
  -1  12   3   49.40   29.00
  -1  12   3   45.10   11.00
  -1  12   3   55.79   15.80
   1  12  -3   60.99   28.70
   1 -12  -3   72.39   23.70
  -1 -12   3   55.89   12.10
  -1 -12   3   41.50    6.90
   1 -12  -3   56.49   12.40
  -1 -12   3   27.90   27.30
  -1 -12   3   59.49   13.40
   1 -12  -3   44.40   30.90
   1  12  -2   54.49   13.40
  -1  12   2   28.20   14.10
   1  12  -2   13.30   24.30
  -1  12   2   70.19   30.30
  -1 -12   2   27.00   12.90
   1 -12  -2   31.40   28.50
  -1 -12   2   30.40    6.40
  -1 -12   2   12.90   11.60
   1 -12  -2   50.19   21.90
  -1 -12   2   93.09   29.30
   1 -12  -2   34.70   10.20
  -1 -12   2   39.70    7.20
   1  12  -1   49.10   24.80
  -1  12   1   10.60   26.40
   1  12  -1   26.40   11.00
  -1  12   1   27.40   12.90
   1 -12  -1   26.70   14.70
   1 -12  -1   18.10   28.00
  -1 -12   1   24.80    7.20
  -1 -12   1   28.90   26.20
  -1 -12   1   22.00    7.80
   1 -12  -1   32.20   18.70
   1 -12  -1   17.30    6.70
  -1 -12   1   30.80   13.70
   1 -12  -1   20.10    7.40
  -1  12   0   89.19   31.00
   1  12   0  134.99   32.40
   1  12   0  128.59   18.10
  -1  12   0  141.59   19.20
   1 -12   0  118.99   32.50
  -1 -12   0  138.99   19.90
  -1 -12   0  132.19   35.60
   1 -12   0  124.09   11.60
   1 -12   0  109.69   10.10
  -1 -12   0  110.99   13.20
   1 -12   0  108.29   17.00
  -1 -12   0  115.29   12.50
  -1  12  -1   52.09   28.50
   1  12   1   26.40   24.50
   1  12   1   15.50   13.40
  -1  12  -1   29.50   13.20
   1 -12   1   30.10    5.40
  -1 -12  -1   25.30    8.40
   1 -12   1   19.20    5.20
   1 -12   1   27.80   14.40
   1 -12   1   -3.60   24.80
  -1 -12  -1   13.40   16.90
  -1 -12  -1   28.10   29.00
  -1 -12  -1   17.50    8.80
  -1  12  -2  374.36   28.20
  -1  12  -2  373.46   43.90
   1  12   2  347.47   30.30
   1  12   2  349.17   45.20
  -1 -12  -2  396.76   26.30
   1 -12   2  379.76   29.20
  -1 -12  -2  399.76   49.10
  -1 -12  -2  386.46   36.60
   1 -12   2  360.76   46.80
  -1 -12  -2  397.16   24.70
   1  12   3  -15.60   24.90
  -1  12  -3   41.90   29.40
   1  12   3   24.90   14.60
  -1  12  -3  -14.50   12.50
   1 -12   3   25.70   14.00
  -1 -12  -3    3.60   10.70
   1 -12   3    6.40   13.40
  -1 -12  -3  -10.60   20.00
  -1 -12  -3    4.80   30.40
  -1 -12  -3    2.70   10.30
   1 -12   3   47.60   27.30
   1  12   4  173.68   38.30
  -1  12  -4  114.19   33.00
   1  12   4  157.38   31.20
   1  12   4  162.68   24.30
   1 -12   4  138.09   20.20
   1 -12   4  121.69   34.30
  -1 -12  -4  150.68   18.30
  -1 -12  -4   74.19   27.20
   1 -12   4  118.79   22.10
  -1 -12  -4  146.99   19.20
   1  12   5   28.10   18.40
   1  12   5   30.60   29.70
   1  12   5   52.99   29.70
  -1  12  -5   49.00   31.80
   1 -12   5   60.09   31.80
   1 -12   5   52.59   19.00
  -1 -12  -5   -8.30   24.90
  -1 -12  -5   29.00   13.50
  -1 -12  -5   34.40   16.40
   1 -12   5   31.30   15.90
   1  12   6   -8.10   29.80
   1  12   6  -58.89   29.70
  -1 -12  -6  -35.10   30.20
   1 -12   6   29.90   19.80
   1 -12   6    9.80   18.10
  -1 -12  -6   -6.90   13.40
  -1 -12  -6   16.30   15.10
   1  12   7   -8.50   31.90
   1  12   7   46.50   35.80
   1 -12   7   48.60   34.60
   1 -12   7   46.00   23.90
  -1 -12  -7   29.00   37.60
  -1 -12  -7   31.70   19.10
   1 -12   7   45.00   21.20
   1  12   8  129.69   46.80
   1  12   8   96.19   41.50
  -1  12  -8  105.29    8.30
   1 -12   8  130.69   31.70
   1 -12   8  195.48   28.80
  -1 -12  -8   70.09   22.60
   1 -12   8  161.38   39.30
   1  12   9   92.89   48.80
  -1  12  -9   99.99   13.30
  -1  12  -9  110.69   13.90
   1  12   9  197.68   48.20
   1 -12   9  108.39   37.10
  -1 -12  -9  101.99   27.90
   1 -12   9  161.28   41.40
   1 -12   9    2.70   27.50
   1  12  10  -39.60   41.20
  -1  12 -10   11.10   11.70
   1  12  10   69.59   92.09
  -1  12 -10   30.10   14.10
   1 -12  10   23.80   38.90
   1 -12  10   45.70   38.40
   1  12  11   43.80   61.29
   1  12  11  -12.10   47.70
   1 -12  11   -6.10   47.10
  -1 -12 -11  -15.50   29.90
   1  12  12   14.20   71.89
   1  12  12   88.99   57.69
   1 -12  12   33.90   60.09
  -1 -12 -12   14.40   38.60
  -1  13  13  118.79   64.79
  -1  13  13   -9.50   75.49
  -1  13  13   37.50   40.80
   1 -13 -13   11.30   42.30
  -1 -13  13  -44.40   58.29
  -1  13  12   47.30   37.60
  -1  13  12  -28.60   53.59
  -1  13  12   32.80   64.69
   1 -13 -12  -24.90   35.30
  -1 -13  12  -17.90   47.60
  -1  13  11  -47.00   29.40
  -1  13  11  -71.29   46.10
  -1  13  11    8.10   53.59
  -1 -13  11   30.50   39.70
  -1 -13  11   18.00   30.80
  -1 -13  11  -10.60   17.20
   1 -13 -11   27.10   30.40
  -1  13  10    9.50   50.19
   1  13 -10   39.10   12.10
  -1  13  10   86.49   46.60
  -1 -13  10   27.70   27.00
  -1 -13  10   82.29   35.00
  -1 -13  10    7.80   11.90
  -1  13   9   -1.50   39.50
  -1  13   9   -3.10   25.20
   1  13  -9   16.00    8.90
  -1 -13   9    4.40   10.00
   1 -13  -9   -0.60   21.80
  -1 -13   9   23.30   21.70
  -1 -13   9    3.60   27.70
  -1  13   8   73.69   42.00
  -1  13   8  -17.10   21.00
  -1 -13   8   31.90   23.80
   1 -13  -8   -2.20   18.40
  -1 -13   8   34.40   34.90
  -1 -13   8   -0.80   18.70
   1  13  -7   72.29    8.30
  -1  13   7  113.59   41.70
  -1  13   7   93.49   24.50
   1  13  -7   65.69   35.40
  -1 -13   7   65.19   19.60
   1 -13  -7  -11.40   36.90
   1 -13  -7   73.39   19.50
  -1 -13   7   67.09    9.30
  -1 -13   7   80.69   34.40
  -1 -13   7   84.49   21.90
  -1  13   6  170.08   26.50
  -1  13   6  125.99   41.50
   1  13  -6  151.48    9.00
  -1  13   6  155.78   22.40
   1  13  -6  146.19   40.30
  -1 -13   6  140.59   12.60
   1 -13  -6  134.29   21.60
  -1 -13   6  173.08   22.40
   1 -13  -6  194.78   40.40
  -1 -13   6  147.09   36.90
  -1 -13   6  152.38   21.50
   1 -13  -6   77.19   44.30
  -1  13   5  637.24   43.40
   1  13  -5  616.44   58.29
  -1  13   5  541.65   36.30
  -1  13   5  507.55   59.69
   1 -13  -5  549.25   57.09
  -1 -13   5  672.43   39.70
  -1 -13   5  609.54   30.20
  -1 -13   5  585.04   41.50
   1 -13  -5  627.04   40.70
  -1 -13   5  528.85   56.19
   1 -13  -5  591.04   66.19
  -1  13   4  125.99   23.00
   1  13  -4  141.79   35.80
  -1  13   4  146.69   40.60
   1  13  -4  161.08   21.90
  -1  13   4  140.29   17.20
  -1 -13   4  141.99   19.70
  -1 -13   4  155.28   18.90
   1 -13  -4  142.79   34.10
  -1 -13   4  189.08   40.20
   1 -13  -4  175.38   45.20
  -1 -13   4  139.29   11.60
   1 -13  -4  133.39   18.60
  -1  13   3  163.38   39.30
   1  13  -3  170.18   39.40
   1  13  -3  191.48   22.00
  -1  13   3  174.68   23.20
  -1 -13   3  188.68   21.70
  -1 -13   3  147.29   12.30
   1 -13  -3  210.38   43.80
  -1 -13   3  223.48   43.10
   1 -13  -3  194.48   32.60
  -1 -13   3  197.28   19.60
   1 -13  -3  167.88   19.50
  -1 -13   3  179.78   13.00
   1  13  -2   81.09   33.60
   1  13  -2   58.99   14.30
  -1  13   2   39.80   16.50
  -1  13   2   74.99   31.40
   1 -13  -2   80.89   24.80
   1 -13  -2   68.69   10.60
   1 -13  -2   63.79   11.90
   1 -13  -2   73.49   33.50
  -1 -13   2   54.79   15.10
  -1 -13   2   68.69    8.50
  -1 -13   2   55.69   15.10
  -1 -13   2   70.59    9.40
  -1 -13   2   84.59   31.70
  -1  13   1  525.65   56.89
  -1  13   1  630.54   39.90
   1  13  -1  546.45   55.49
   1  13  -1  597.44   37.60
   1 -13  -1  622.14   56.39
   1 -13  -1  629.04   31.10
  -1 -13   1  469.15   51.29
   1 -13  -1  567.84   45.60
  -1 -13   1  577.34   30.90
  -1 -13   1  539.95   31.70
  -1 -13   1  577.24   38.50
   1 -13  -1  597.54   32.50
   1  13   0    5.40   12.90
  -1  13   0   11.40   29.90
  -1  13   0   -5.10   13.10
   1  13   0   40.30   28.70
  -1 -13   0   19.70    7.90
   1 -13   0    5.80    6.00
   1 -13   0  -15.30   13.00
   1 -13   0  -16.10   32.00
   1 -13   0   17.40    6.90
  -1 -13   0    7.30   28.30
  -1 -13   0   34.50   16.10
  -1 -13   0   20.40    8.00
  -1  13  -1   45.90   15.30
   1  13   1   42.70   28.80
   1  13   1   58.29   15.90
  -1  13  -1  -16.90   26.90
  -1 -13  -1   87.09   34.60
   1 -13   1   38.00    6.60
   1 -13   1   63.29   33.60
   1 -13   1   42.50    6.50
  -1 -13  -1   43.20   11.00
   1 -13   1   40.80   15.00
  -1 -13  -1   38.10    9.50
   1  13   2   95.79   32.20
  -1  13  -2  160.18   38.00
   1  13   2  113.89   21.00
  -1  13  -2  137.29   20.70
  -1 -13  -2  104.29   14.70
  -1 -13  -2  132.19   36.30
   1 -13   2   93.79   18.70
  -1 -13  -2  110.89   25.70
  -1 -13  -2  148.59   16.10
   1 -13   2  183.48   39.70
  -1  13  -3   67.59   33.00
   1  13   3   -9.90   28.10
  -1  13  -3   43.60   16.00
   1  13   3   13.30   16.70
  -1 -13  -3   35.40   23.70
   1 -13   3   11.80   15.80
   1 -13   3   33.80   28.90
   1 -13   3   19.60   16.60
  -1 -13  -3   18.80   11.30
   1  13   4  122.39   37.10
  -1  13  -4  104.69   37.50
   1  13   4  148.79   24.30
   1 -13   4  160.18   37.30
  -1 -13  -4  131.59   17.50
   1 -13   4  138.59   24.50
   1 -13   4  149.29   22.60
  -1 -13  -4  142.89   19.70
  -1 -13  -4  140.29   31.40
   1  13   5    9.30   29.00
   1  13   5    1.90   30.90
  -1  13  -5  -17.90   32.70
   1  13   5  -24.20   16.60
   1 -13   5  -13.10   16.10
  -1 -13  -5  -51.49   26.40
   1 -13   5   11.70   18.80
  -1 -13  -5   -8.20   12.80
  -1 -13  -5  -12.30   14.80
   1 -13   5   70.69   35.60
   1  13   6  184.68   43.60
   1  13   6   81.99   39.80
   1  13   6   52.39   22.90
   1 -13   6  122.39   26.10
   1 -13   6   95.59   38.50
  -1 -13  -6   68.39   19.10
   1 -13   6  149.79   22.50
  -1 -13  -6  119.79   22.10
  -1 -13  -6  120.69   39.50
   1  13   7   -8.50   35.90
   1  13   7   21.00   36.10
   1 -13   7   24.00   23.60
   1 -13   7   -1.40   38.90
  -1 -13  -7   15.40   19.70
   1 -13   7  -27.00   21.80
  -1 -13  -7   36.30   19.90
   1  13   8   50.99   43.80
   1  13   8   23.70   39.70
   1 -13   8  -34.20   23.80
  -1 -13  -8   41.50   22.00
   1 -13   8   90.99   40.80
   1 -13   8   -8.80   26.70
   1  13   9  -28.20   41.70
   1  13   9   -9.40   50.29
   1 -13   9    4.40   35.80
  -1 -13  -9   45.20   26.00
   1 -13   9  -75.59   40.30
   1  13  10  -44.40   55.79
   1  13  10  -20.30   46.40
  -1 -13 -10   30.90   26.70
   1 -13  10   -2.00   40.30
   1  13  11   13.50   65.89
   1  13  11   30.40   52.69
   1 -13  11   26.30   48.60
  -1 -13 -11   29.20   35.60
   1  13  12   63.29   63.69
   1  13  12   51.79   75.49
  -1 -13 -12  -25.80   39.70
   1 -13  12   18.20   61.39
  -1  14  12  100.59   40.70
  -1  14  12   50.39   59.39
  -1 -14  12   42.30   50.99
   1 -14 -12   33.00   36.40
  -1  14  11  -53.59   52.89
  -1  14  11   43.10   34.80
  -1 -14  11   58.19   43.40
   1 -14 -11   50.39   32.10
  -1  14  10   -5.50   29.10
  -1  14  10   34.30   49.00
  -1 -14  10  -23.70   33.50
  -1 -14  10    6.60   11.10
   1 -14 -10   -7.60   25.10
  -1 -14  10  -25.00   27.60
  -1  14   9   -7.40   43.70
  -1  14   9   79.79   29.70
  -1 -14   9   59.89   10.80
  -1 -14   9   52.69   25.60
   1 -14  -9   47.70   26.80
  -1 -14   9   70.29   32.10
   1  14  -8  -11.60   38.90
  -1  14   8   13.60   42.20
  -1  14   8    0.10   23.00
  -1 -14   8   69.99   40.80
  -1 -14   8   21.40   23.40
   1 -14  -8   15.70   20.20
  -1 -14   8    7.10    7.70
  -1 -14   8   17.90   21.70
  -1  14   7  215.38   32.00
  -1  14   7  124.29   48.40
   1  14  -7  171.68   44.60
  -1 -14   7  199.88   25.90
  -1 -14   7  148.49   26.70
  -1 -14   7  191.18   13.90
  -1 -14   7  210.68   46.10
   1 -14  -7  170.38   26.80
   1  14  -6   10.90   34.20
  -1  14   6   15.60   21.00
  -1  14   6   27.50   39.70
  -1 -14   6   31.80   36.00
  -1 -14   6   65.39   19.20
  -1 -14   6   31.40   17.10
   1 -14  -6   58.59   41.60
  -1 -14   6   41.90    7.10
   1 -14  -6   64.09   19.80
   1 -14  -6   77.29   48.50
  -1  14   5    1.30   13.70
  -1  14   5   -0.10   18.00
   1  14  -5   -8.00   32.30
  -1  14   5  -22.60   35.40
  -1 -14   5   37.00   16.40
   1 -14  -5  -40.50   38.50
   1 -14  -5  -18.20   33.80
  -1 -14   5   32.60   34.00
  -1 -14   5    3.90   16.20
  -1 -14   5   11.30    5.50
   1 -14  -5    3.10   13.80
  -1  14   4  -16.10   34.80
   1  14  -4   12.40   15.10
  -1  14   4   14.70   16.00
   1  14  -4   -6.30   31.10
  -1 -14   4    5.10    5.10
  -1 -14   4   31.10   15.50
  -1 -14   4    9.40   14.80
   1 -14  -4  -47.40   38.80
   1 -14  -4   12.10   12.00
   1 -14  -4    8.30   28.40
  -1 -14   4  -17.90   31.90
  -1 -14   4   -7.70    5.50
   1  14  -3  -20.50   13.50
   1  14  -3  -37.60   30.00
  -1  14   3   -0.60   31.30
  -1  14   3    3.90   14.90
  -1 -14   3  -40.30   32.30
  -1 -14   3   28.60   15.30
  -1 -14   3   -0.70    5.30
  -1 -14   3    1.40    5.80
  -1 -14   3    6.70   12.10
   1 -14  -3   -3.10   10.00
   1 -14  -3   -2.80   25.30
   1 -14  -3  -17.60   10.50
   1 -14  -3   58.89   39.10
   1  14  -2   15.40   14.20
  -1  14   2   44.00   32.50
  -1  14   2    9.00   15.40
   1  14  -2   35.90   32.90
  -1 -14   2   23.30   15.80
  -1 -14   2   20.50   14.30
   1 -14  -2   32.70   10.80
   1 -14  -2   18.30   24.20
  -1 -14   2   22.30    7.30
   1 -14  -2   46.30   37.30
  -1 -14   2   24.30    7.90
   1 -14  -2   22.10    9.40
  -1 -14   2   31.90   31.80
  -1  14   1  166.98   22.90
  -1  14   1  139.29   42.60
   1  14  -1  166.98   23.00
   1  14  -1  115.59   37.60
   1 -14  -1  183.08   16.00
  -1 -14   1  166.08   14.70
  -1 -14   1  150.28   41.90
   1 -14  -1  109.49   28.90
   1 -14  -1  165.58   14.50
   1 -14  -1  113.99   42.90
  -1 -14   1  149.29   15.70
  -1 -14   1  185.68   24.00
   1  14   0   78.99   17.90
  -1  14   0   34.10   34.10
  -1  14   0   78.99   18.80
   1  14   0   94.09   35.00
  -1 -14   0   74.59   20.60
   1 -14   0   42.80   22.70
   1 -14   0  107.69   20.90
  -1 -14   0   86.09   36.30
   1 -14   0   75.29    9.90
   1 -14   0   63.19   36.20
  -1 -14   0   75.59   12.10
   1 -14   0   78.89   10.50
  -1 -14   0   86.09   12.10
   1  14   1  436.06   51.69
  -1  14  -1  509.35   35.70
  -1  14  -1  500.95   57.29
   1  14   1  422.66   33.70
  -1 -14  -1  425.36   40.30
  -1 -14  -1  400.06   58.89
  -1 -14  -1  479.85   29.40
   1 -14   1  434.16   54.49
   1 -14   1  468.85   24.60
  -1 -14  -1  462.45   28.60
   1 -14   1  449.66   34.20
   1 -14   1  474.75   24.50
  -1  14  -2  105.49   39.40
   1  14   2   75.69   19.30
   1  14   2   83.69   36.40
  -1  14  -2  104.29   20.90
   1 -14   2   97.69   20.40
   1 -14   2   60.89   39.10
  -1 -14  -2  107.79   14.40
  -1 -14  -2  103.69   26.80
  -1 -14  -2  153.08   43.60
  -1 -14  -2   99.89   15.40
  -1  14  -3   32.40   34.40
   1  14   3   63.39   19.90
  -1  14  -3   54.89   18.90
   1  14   3   72.49   37.20
  -1 -14  -3   41.80   15.10
   1 -14   3   25.90   36.80
  -1 -14  -3   59.29   13.60
  -1 -14  -3   41.10   27.60
   1 -14   3   24.40   18.40
   1 -14   3   35.90   18.00
  -1  14  -4   -6.20   34.40
   1  14   4  -15.10   31.30
   1  14   4   14.20   18.40
  -1 -14  -4   12.20   11.70
  -1 -14  -4   39.20   28.70
   1 -14   4   -5.80   17.70
  -1 -14  -4    5.30   12.80
   1 -14   4  -36.70   34.70
   1 -14   4  -12.70   17.70
   1  14   5  -17.80   17.10
  -1  14  -5   71.49   38.50
   1  14   5  -44.70   33.80
  -1 -14  -5   -7.70   15.60
  -1 -14  -5   16.60   31.80
   1 -14   5   13.70   19.80
  -1 -14  -5   19.10   15.20
   1 -14   5   17.10   39.60
   1 -14   5   -0.80   18.80
   1  14   6   44.70   24.70
   1  14   6   56.99   38.80
   1  14   6   27.70   38.40
   1 -14   6   12.90   40.80
  -1 -14  -6   27.40   17.60
  -1 -14  -6   30.70   18.70
   1 -14   6   12.70   21.00
   1 -14   6   31.90   22.60
  -1 -14  -6   -4.60   36.20
   1  14   7  -39.00   38.10
   1  14   7   13.70   23.70
   1  14   7   16.00   42.40
   1 -14   7  -58.19   42.50
  -1 -14  -7    9.60   19.90
   1 -14   7   37.70   25.00
   1 -14   7  -29.20   23.80
  -1 -14  -7   29.50   20.30
   1  14   8   88.79   51.99
   1  14   8   89.19   31.40
   1  14   8   28.70   44.60
   1 -14   8   80.39   31.70
   1 -14   8   63.19   26.80
   1 -14   8   20.90   44.90
  -1 -14  -8   70.59   24.50
   1  14   9   88.79   55.69
   1  14   9  -16.20   48.30
   1 -14   9   69.39   38.60
  -1 -14  -9   31.40   26.70
   1 -14   9  -28.10   48.50
   1  14  10  240.58   69.79
   1  14  10   56.79   53.79
   1 -14  10    7.00   43.40
  -1 -14 -10   32.80   31.20
   1  14  11   17.60   58.89
   1  14  11  103.99   73.39
   1 -14  11   88.69   53.69
  -1 -14 -11  -77.99   32.20
   1  14  12   60.79   67.59
   1  14  12  163.28   82.79
   1 -14  12  -53.59   65.39
  -1 -14 -12   55.19   45.00
  -1  15  12   -8.60   41.40
  -1  15  12   14.50   65.99
  -1 -15  12  -24.70   50.69
   1 -15 -12   26.00   39.00
  -1  15  11  -21.70   59.19
  -1  15  11   33.50   38.90
  -1 -15  11  -13.00   43.40
   1 -15 -11  -87.19   31.20
  -1  15  10   17.60   51.49
  -1  15  10   -4.60   30.10
   1 -15 -10   40.40   30.90
  -1 -15  10  -12.30   35.50
  -1  15   9   -7.30   48.10
  -1  15   9    4.00   28.10
   1 -15  -9   14.00   23.30
  -1 -15   9   33.60   27.70
  -1 -15   9  -14.80   30.60
  -1  15   8  125.09   48.50
  -1  15   8   10.70   25.90
   1  15  -8   34.00   44.50
  -1 -15   8   10.00   45.90
   1 -15  -8   32.10   23.30
  -1 -15   8   53.99   25.90
  -1 -15   8   54.09   24.80
  -1  15   7   49.60   24.30
  -1  15   7   16.10   41.70
   1  15  -7  101.89   44.40
  -1 -15   7   20.50   45.00
  -1 -15   7    7.50   21.20
  -1 -15   7   17.10   21.60
   1 -15  -7   44.10   22.20
   1  15  -6  -40.30   37.10
  -1  15   6    4.00   41.30
  -1  15   6  -17.50   21.60
  -1 -15   6  -33.80   18.60
   1 -15  -6  -18.60   16.30
   1 -15  -6   91.69   41.10
  -1 -15   6   28.70   18.30
  -1 -15   6   10.00   41.30
  -1  15   5  155.28   28.10
  -1  15   5   88.19   45.30
   1  15  -5   83.89   43.90
  -1 -15   5   91.89   41.50
  -1 -15   5  137.69   22.70
   1 -15  -5  113.99   19.30
   1 -15  -5  108.79   40.50
  -1 -15   5   97.69    8.50
  -1 -15   5   90.29    9.60
  -1  15   4  -11.00   36.70
   1  15  -4  -15.90   16.80
   1  15  -4   33.80   37.00
  -1  15   4   31.70   18.20
  -1 -15   4    1.50    5.90
  -1 -15   4   19.80   39.50
   1 -15  -4   -9.70   13.30
  -1 -15   4    3.60    5.30
   1 -15  -4  -23.10   30.60
   1 -15  -4   -5.90   23.40
  -1 -15   4   -0.20   16.60
   1  15  -3   -8.80   15.10
  -1  15   3   -0.90   34.40
   1  15  -3   14.80   36.80
  -1  15   3  -28.60   15.00
   1 -15  -3   -3.90   38.20
  -1 -15   3   -5.50    6.00
   1 -15  -3   22.00   26.90
  -1 -15   3   23.20   15.70
  -1 -15   3    5.30    6.70
  -1 -15   3   16.90   39.50
  -1 -15   3   -6.00   15.90
   1 -15  -3   -1.20   10.80
   1 -15  -3   -1.40   12.00
  -1  15   2   -0.70   32.80
   1  15  -2   27.60   16.60
  -1  15   2    5.10   16.80
   1  15  -2   -8.90   32.30
  -1 -15   2   14.20    7.50
  -1 -15   2   -3.90    7.20
   1 -15  -2   11.10   25.60
   1 -15  -2   15.50    9.70
  -1 -15   2   13.00   16.60
   1 -15  -2    7.60   10.70
  -1 -15   2   17.90   35.10
   1 -15  -2   85.99   38.80
   1  15  -1  -19.00   33.20
  -1  15   1  -42.00   30.90
  -1  15   1   -4.20   15.70
   1  15  -1   -4.80   13.70
  -1 -15   1   -0.10    8.00
   1 -15  -1   -0.70    7.70
   1 -15  -1   -0.80    8.80
  -1 -15   1  -31.80   38.60
  -1 -15   1   31.00   18.00
   1 -15  -1    0.10   36.10
   1 -15  -1  -23.00   23.10
  -1 -15   1  -19.70    8.20
   1  15   0   33.90   17.10
  -1  15   0   38.10   16.90
  -1  15   0   22.10   35.70
   1  15   0   27.80   33.40
   1 -15   0   30.50   23.30
   1 -15   0   64.89   21.00
   1 -15   0   31.20   38.70
   1 -15   0   34.30    9.50
   1 -15   0   31.10    8.30
  -1 -15   0   23.00   10.00
  -1 -15   0   14.70   38.80
  -1 -15   0   32.50   10.70
   1  15   1   28.50   17.40
  -1  15  -1   49.60   35.70
  -1  15  -1   24.80   17.30
   1  15   1   32.60   35.90
   1 -15   1   23.00   18.60
   1 -15   1   35.20    7.30
  -1 -15  -1   23.30   11.50
  -1 -15  -1   74.69   38.10
   1 -15   1   32.50    7.40
   1 -15   1  -12.10   40.50
  -1 -15  -1   65.59   12.00
  -1 -15  -1   81.49   25.00
  -1  15  -2   51.99   19.50
   1  15   2   43.10   19.20
   1  15   2  125.69   43.10
  -1  15  -2   57.19   37.30
  -1 -15  -2  160.08   44.70
  -1 -15  -2   71.59   12.40
  -1 -15  -2   79.89   27.50
  -1 -15  -2   83.79   15.80
   1 -15   2  104.49   40.60
   1 -15   2   67.59   21.70
  -1  15  -3  185.28   26.70
   1  15   3  210.48   47.10
  -1  15  -3  192.28   46.70
   1  15   3  198.78   29.10
  -1 -15  -3  167.28   22.20
   1 -15   3  240.08   52.99
  -1 -15  -3  223.78   20.90
   1 -15   3  264.07   29.80
   1 -15   3  214.78   28.80
  -1 -15  -3  181.98   36.10
  -1  15  -4   30.00   39.80
   1  15   4   21.80   18.40
   1  15   4  -57.69   31.40
  -1  15  -4    6.70   20.40
  -1 -15  -4   17.00   12.90
  -1 -15  -4   20.90   14.40
  -1 -15  -4  -17.10   31.80
   1 -15   4   41.10   20.50
   1 -15   4   30.20   20.60
   1 -15   4  -18.80   42.30
  -1  15  -5  134.19   47.20
   1  15   5  114.29   42.80
   1  15   5  140.49   28.50
  -1 -15  -5  143.49   42.10
  -1 -15  -5  110.59   23.10
  -1 -15  -5  111.79   21.50
   1 -15   5  102.39   25.00
   1 -15   5  103.49   24.60
   1 -15   5  200.28   52.19
   1  15   6   13.40   41.30
   1  15   6  -10.30   23.00
   1 -15   6  -12.70   22.40
  -1 -15  -6   36.50   19.40
   1 -15   6    9.20   48.50
   1 -15   6   18.70   24.50
  -1 -15  -6  100.59   51.19
  -1 -15  -6   12.60   17.80
   1  15   7  190.98   33.90
   1  15   7   32.90   49.90
  -1 -15  -7  158.38   28.90
   1 -15   7  145.79   32.00
   1 -15   7  159.78   51.39
   1 -15   7  131.19   29.60
  -1 -15  -7  183.68   27.70
   1  15   8    0.60   51.29
   1  15   8   67.79   48.60
   1  15   8   20.20   49.90
   1 -15   8   73.49   53.89
   1 -15   8   42.80   31.20
  -1 -15  -8    0.80   28.20
   1  15   9   29.60   32.70
   1  15   9 -114.29  107.49
   1  15   9  -44.70   51.89
  -1 -15  -9   -0.20   27.00
   1 -15   9  -24.50   36.60
   1 -15   9   24.00   54.49
   1  15  10  -19.90   62.19
   1  15  10   55.89   58.49
  -1 -15 -10   -5.00   30.00
   1 -15  10   26.00   45.30
   1  15  11   13.90   65.09
   1  15  11   81.99   76.99
   1  15  11   27.40   41.60
   1 -15  11   92.69   55.59
  -1 -15 -11  -80.99   35.00
  -1  16  11 -122.89   63.29
  -1  16  11    1.40   38.30
  -1 -16  11  -58.29   44.00
   1 -16 -11   22.90   38.10
  -1  16  10   27.40   34.50
  -1  16  10   38.20   56.89
   1 -16 -10   77.89   34.00
  -1 -16  10   -6.80   36.40
  -1  16   9  -50.49   52.29
  -1  16   9  -52.39   28.90
   1 -16  -9   23.30   26.60
  -1 -16   9  -20.80   29.30
  -1 -16   9   17.90   31.20
  -1  16   8   40.00   47.60
   1  16  -8   28.70   49.70
  -1  16   8  -16.80   44.30
  -1 -16   8  -12.90   25.50
  -1 -16   8   21.20   25.90
  -1  16   7   65.79   49.70
  -1  16   7   73.39   29.40
   1  16  -7   24.40   48.90
  -1 -16   7   38.90   23.10
  -1 -16   7  148.09   50.29
  -1 -16   7   66.09   25.00
   1 -16  -7   51.79   24.40
   1  16  -6   16.40   44.30
  -1  16   6    2.90   23.00
  -1  16   6   55.49   45.20
  -1 -16   6   13.50   21.40
   1 -16  -6   22.00   18.10
  -1 -16   6   94.19   46.50
  -1 -16   6   26.10   31.20
  -1  16   5   83.79   47.20
  -1  16   5   39.40   22.80
   1  16  -5   91.79   45.00
   1 -16  -5   35.10   16.20
  -1 -16   5   25.80    4.80
   1 -16  -5   -1.50   40.00
   1 -16  -5    7.40   15.70
  -1 -16   5   50.79   43.40
  -1 -16   5   46.90   20.60
  -1  16   4  -29.50   40.30
  -1  16   4   37.60   20.20
   1  16  -4  -15.70   35.30
   1  16  -4   -5.10   19.00
  -1 -16   4    6.60    5.70
  -1 -16   4   75.59   44.90
  -1 -16   4   24.60    6.60
  -1 -16   4   12.10   19.10
   1 -16  -4   -2.00   14.80
   1 -16  -4    4.60   33.40
   1  16  -3   65.29   20.40
   1  16  -3   19.20   40.00
  -1  16   3   95.79   42.80
  -1  16   3  110.39   23.20
   1 -16  -3  105.89   15.70
  -1 -16   3  138.39   47.60
  -1 -16   3   97.89   12.10
  -1 -16   3   98.99   20.70
   1 -16  -3    5.00   32.90
  -1 -16   3   80.79   10.00
  -1 -16   3   68.79   21.10
   1 -16  -3   84.39   16.30
   1  16  -2    8.30   36.60
  -1  16   2  -12.30   33.60
   1  16  -2  -14.60   17.00
  -1  16   2  -22.30   17.40
   1 -16  -2  -11.80   11.20
  -1 -16   2   46.70   70.09
  -1 -16   2   -1.00    8.10
  -1 -16   2   31.40   18.40
  -1 -16   2   -6.10    7.90
   1 -16  -2    8.90   10.10
   1 -16  -2   14.30   29.50
  -1  16   1   45.00   20.40
  -1  16   1  -17.70   37.70
   1  16  -1    8.20   33.60
   1  16  -1   17.50   18.10
  -1 -16   1   39.30   11.00
  -1 -16   1   24.80   19.80
   1 -16  -1   37.40   11.70
  -1 -16   1   40.20   10.90
   1 -16  -1   58.09   28.30
   1 -16  -1   30.70    9.70
  -1  16   0  -41.00   33.70
  -1  16   0  -11.40   17.00
   1  16   0  -29.50   14.00
   1  16   0  -79.69   33.00
  -1 -16   0    4.90   10.60
  -1 -16   0    9.60   20.20
   1 -16   0    5.00    8.70
   1 -16   0    4.10    8.20
   1 -16   0   25.80   25.40
  -1 -16   0   -1.40    9.80
   1 -16   0    1.90   19.20
  -1  16  -1   60.59   38.50
  -1  16  -1   54.19   21.60
   1  16   1   78.19   21.30
   1  16   1   57.89   38.90
   1 -16   1   51.89    8.60
   1 -16   1   70.39   23.50
  -1 -16  -1   62.69   13.30
   1 -16   1   44.70   26.10
   1 -16   1   66.49    8.70
  -1 -16  -1   69.59   14.20
  -1 -16  -1   55.69   25.60
   1  16   2   60.09   39.10
  -1  16  -2    0.40   17.90
   1  16   2   11.90   18.70
  -1  16  -2  -13.20   41.00
  -1 -16  -2   19.60   12.10
  -1 -16  -2  -39.70   25.00
  -1 -16  -2    2.60   13.40
   1 -16   2  -15.60   20.50
  -1  16  -3   -1.90   41.20
   1  16   3   56.69   43.90
   1  16   3    6.90   18.70
  -1  16  -3   22.10   19.40
  -1 -16  -3   -6.80   15.30
  -1 -16  -3  -23.60   28.70
   1 -16   3   12.40   22.20
  -1 -16  -3   -2.10   12.20
   1 -16   3   17.00   20.90
  -1  16  -4  -44.20   38.60
   1  16   4  -42.00   38.80
  -1  16  -4    8.40   20.90
   1  16   4  -28.20   20.90
   1 -16   4   52.89   24.10
  -1 -16  -4  -18.20   15.90
  -1 -16  -4   -7.30   13.80
  -1 -16  -4  -19.00   32.80
   1 -16   4   -8.40   21.70
   1  16   5   81.29   47.00
  -1  16  -5    3.10   45.80
   1  16   5   15.90   22.40
  -1 -16  -5   13.60   17.10
  -1 -16  -5  -11.90   18.40
  -1 -16  -5   63.29   40.40
   1 -16   5   18.70   23.60
   1 -16   5   49.00   25.90
   1  16   6    6.70   25.10
   1  16   6   18.40   47.00
   1 -16   6  -10.50   25.00
   1 -16   6   27.10   26.00
  -1 -16  -6   -1.80   19.80
  -1 -16  -6  -17.60   18.70
   1  16   7   96.39   35.90
   1  16   7  149.59   54.59
   1 -16   7   83.99   29.80
   1 -16   7   81.79  100.09
  -1 -16  -7   93.49   25.80
   1  16   8  -27.30   29.60
   1  16   8   42.30   53.99
  -1 -16  -8   20.00   26.10
   1 -16   8   -2.50   31.50
   1 -16   8  -90.59   71.09
   1  16   9   65.89   55.79
   1  16   9  122.39   40.90
  -1 -16  -9  110.29   33.70
   1 -16   9   89.09   43.60
   1  16  10    0.40   37.30
  -1 -16 -10  -36.30   32.90
   1 -16  10  -54.89   46.00
   1  16  11   99.99   72.29
   1  16  11   38.30   46.90
  -1 -16 -11   48.10   41.50
   1 -16  11   88.29   59.59
  -1  17  11  -40.70   40.50
  -1  17  11 -116.49   66.99
   1 -17 -11   48.70   37.30
  -1  17  10  118.19   67.39
  -1  17  10    7.50   34.60
  -1 -17  10   29.10   39.30
   1 -17 -10   30.10   36.00
  -1  17   9   38.20   33.00
  -1  17   9  -45.60   64.39
   1 -17  -9   42.40   28.60
  -1 -17   9   25.00   33.10
   1  17  -8   31.20   53.99
  -1  17   8  -20.90   48.50
  -1  17   8    6.30   30.70
   1 -17  -8    6.50   27.80
  -1 -17   8   17.50   27.10
  -1 -17   8  -19.10   28.60
   1 -17  -8    9.60   27.60
  -1  17   7   15.30   48.60
   1  17  -7   50.29   52.89
  -1 -17   7   32.10   24.00
  -1 -17   7   64.29   28.00
   1 -17  -7   64.79   25.20
  -1  17   6    2.80   47.00
   1  17  -6   79.19   51.09
  -1  17   6   62.09   27.60
   1 -17  -6   62.79   20.60
  -1 -17   6   95.79   25.50
   1 -17  -6   21.40   20.20
  -1  17   5  151.18   31.40
   1  17  -5  167.68   52.29
  -1  17   5  196.58   56.59
  -1 -17   5  119.49   26.70
   1 -17  -5  154.28   23.30
   1 -17  -5   92.69   44.70
   1 -17  -5  157.58   25.50
   1  17  -4   25.10   21.90
  -1  17   4    2.30   20.70
  -1  17   4  -34.00   40.80
   1  17  -4    9.30   41.50
  -1 -17   4  -19.20   18.60
  -1 -17   4    1.20    6.00
   1 -17  -4  -10.70   16.60
   1 -17  -4   12.40   39.50
   1 -17  -4   14.20   16.20
  -1 -17   4  -13.10   22.20
   1  17  -3  100.09   23.50
   1  17  -3   56.99   42.30
  -1  17   3  100.79   47.00
  -1  17   3   53.79   25.20
  -1 -17   3   48.80   20.10
  -1 -17   3   63.99    9.50
   1 -17  -3   56.99   16.70
   1 -17  -3   49.30   13.90
  -1 -17   3   53.19    9.60
   1 -17  -3   47.10   37.10
   1  17  -2  -40.30   17.70
   1  17  -2   25.70   44.60
  -1  17   2   -3.90   19.70
  -1  17   2   33.40   40.20
  -1 -17   2  -16.80    8.70
   1 -17  -2   69.89   33.90
   1 -17  -2  -17.70    9.80
   1 -17  -2   33.60   13.20
  -1 -17   2    2.00    8.70
  -1 -17   2  -13.30   19.20
   1  17  -1   67.39   21.00
  -1  17   1   20.80   19.00
  -1  17   1   49.60   44.90
   1  17  -1   71.09   46.00
   1 -17  -1   29.00   10.80
  -1 -17   1   65.39   12.10
   1 -17  -1   60.19   31.60
   1 -17  -1   44.50   12.80
  -1 -17   1   36.80   12.10
   1  17   0    5.40   19.00
   1  17   0  -19.50   34.90
  -1  17   0   27.20   21.00
  -1  17   0   10.90   40.60
  -1 -17   0   11.90   12.10
  -1 -17   0   17.40   24.50
   1 -17   0   18.50    9.50
   1 -17   0   18.50   29.90
  -1 -17   0   20.60   11.90
   1 -17   0   23.20   10.50
   1  17   1  -51.49   38.70
  -1  17  -1  -16.10   19.00
  -1  17  -1   53.39   43.80
   1  17   1   -7.70   18.10
   1 -17   1   15.40   26.60
  -1 -17  -1   22.80   27.00
   1 -17   1    7.70    6.40
   1 -17   1    1.20   23.10
  -1 -17  -1    5.90   11.70
   1 -17   1    9.10    7.40
  -1 -17  -1  -12.40   12.10
   1  17   2    8.30   39.50
   1  17   2   43.20   22.70
  -1  17  -2   33.50   43.50
  -1  17  -2   38.00   22.70
  -1 -17  -2   30.70   14.80
  -1 -17  -2   46.40   30.60
   1 -17   2   36.40   23.20
  -1 -17  -2   39.20   15.60
  -1  17  -3   88.39   25.30
  -1  17  -3   67.99   49.20
   1  17   3  137.49   29.10
   1  17   3   89.89   49.40
  -1 -17  -3  114.89   20.10
   1 -17   3   89.59   26.80
  -1 -17  -3   31.90   34.70
  -1 -17  -3  111.99   18.10
   1 -17   3  105.89   25.40
  -1  17  -4    0.00   45.50
   1  17   4   64.29   45.80
   1  17   4   66.79   24.80
  -1  17  -4   29.90   23.50
  -1 -17  -4   31.60   16.90
  -1 -17  -4   29.90   38.70
  -1 -17  -4   25.30   17.20
   1 -17   4   73.19   26.30
   1 -17   4   51.69   24.60
   1  17   5   -1.20   24.70
   1  17   5  -38.60   47.20
  -1  17  -5   22.30   49.00
  -1 -17  -5   18.90   43.20
   1 -17   5   21.30   24.40
  -1 -17  -5   12.30   18.80
   1 -17   5  -75.19   44.90
  -1 -17  -5  -18.00   20.00
   1  17   6  -40.50   46.10
   1  17   6  -17.10   25.90
  -1 -17  -6   14.50   25.00
  -1 -17  -6   12.60   22.60
   1 -17   6   24.20   28.80
   1  17   7   25.20   29.60
   1  17   7   88.09   55.89
  -1 -17  -7   35.10   30.00
  -1 -17  -7   46.20   25.80
   1 -17   7   46.70   32.30
   1  17   8   43.70   34.50
  -1 -17  -8  -16.00   28.60
   1 -17   8   91.69   36.50
   1  17   9   25.80   59.79
   1  17   9  -22.70   36.40
  -1 -17  -9   18.10   32.00
   1 -17   9   13.20   44.00
   1  17  10    7.00   66.29
   1  17  10   21.50   39.60
   1 -17  10    0.50   51.69
  -1 -17 -10   24.60   39.60
  -1  18  10  137.49   75.09
  -1  18  10  -70.59   35.90
   1 -18 -10  -32.20   32.30
  -1  18   9  -61.39   59.49
  -1  18   9   27.50   34.60
   1 -18  -9   30.80   31.30
  -1 -18   9   25.30   35.80
   1  18  -8  -50.69   59.29
  -1  18   8   12.00   56.59
  -1  18   8  -10.30   32.40
  -1 -18   8    9.50   28.80
   1 -18  -8  -10.70   30.20
   1  18  -7  128.99   59.99
  -1  18   7  111.09   34.50
   1 -18  -7   51.99   26.80
  -1 -18   7  133.09   42.70
  -1 -18   7  109.69   30.80
   1 -18  -7   79.79   28.60
   1  18  -6    2.70   51.39
  -1  18   6  -35.60   49.50
  -1 -18   6  -51.69   26.00
   1 -18  -6   11.70   24.10
   1 -18  -6  -38.60   20.90
  -1  18   5  -13.60   26.50
   1  18  -5  -15.40   47.60
  -1  18   5   82.39   53.59
  -1 -18   5  -10.90   26.00
   1 -18  -5   13.20   20.10
   1 -18  -5    4.40   18.00
   1  18  -4   55.89   26.30
  -1  18   4   32.30   26.00
   1  18  -4  -11.80   43.80
  -1  18   4  -47.70   42.20
  -1 -18   4   21.00   20.90
  -1 -18   4    2.70    5.40
   1 -18  -4   -4.70   16.60
  -1 -18   4  -39.70   24.70
   1 -18  -4   11.20   17.10
   1 -18  -4  -11.60   44.70
   1  18  -3    6.90   22.50
   1  18  -3   33.00   47.80
  -1  18   3  -25.20   45.90
  -1  18   3   22.70   23.30
   1 -18  -3   14.60   15.50
   1 -18  -3   46.40   39.60
  -1 -18   3   -0.90    8.10
  -1 -18   3    4.60   20.40
  -1 -18   3   14.10    8.10
   1 -18  -3   -0.60   13.30
   1  18  -2   72.29   46.80
  -1  18   2   19.10   22.30
  -1  18   2   71.29   46.10
   1  18  -2   25.10   22.50
   1 -18  -2   21.90   12.10
  -1 -18   2   -0.30   21.80
  -1 -18   2   25.20   10.30
   1 -18  -2   17.20   15.20
   1 -18  -2   16.50   34.80
  -1 -18   2   11.50    9.90
  -1  18   1   39.90   44.00
   1  18  -1   -3.20   41.70
  -1  18   1   12.70   22.20
   1  18  -1   26.60   21.60
   1 -18  -1    6.20   11.20
  -1 -18   1   -6.10   10.90
   1 -18  -1  -33.30   31.90
   1 -18  -1   49.80   13.60
  -1 -18   1   37.10   12.10
  -1 -18   1   -1.40   35.70
   1  18   0   12.40   46.20
  -1  18   0    1.50   42.20
  -1  18   0   20.80   23.00
   1  18   0   31.70   21.60
  -1 -18   0   33.70   12.90
   1 -18   0    6.20   10.30
   1 -18   0   -2.90   10.00
   1 -18   0    0.60   30.50
  -1 -18   0    5.50   12.10
  -1 -18   0   49.00   27.10
   1  18   1  197.28   54.19
  -1  18  -1  177.38   29.80
  -1  18  -1  214.58   59.79
   1  18   1  201.18   30.90
   1 -18   1  226.58   16.70
  -1 -18  -1  218.38   23.50
  -1 -18  -1  159.98   36.90
  -1 -18  -1  240.78   24.10
   1 -18   1  242.28   39.50
   1 -18   1  195.78   15.40
   1  18   2  -47.60   42.00
  -1  18  -2   26.30   22.90
  -1  18  -2   60.69   50.39
   1  18   2    0.60   23.10
  -1 -18  -2  -28.80   31.60
  -1 -18  -2   18.30   15.60
   1 -18   2  -20.40   29.00
  -1 -18  -2   21.00   15.20
   1  18   3   70.69   47.60
  -1  18  -3   -1.60   25.20
  -1  18  -3  -15.70   50.79
   1  18   3   36.00   25.40
  -1 -18  -3    0.50   16.90
  -1 -18  -3   20.00   17.10
  -1 -18  -3   90.99   38.60
   1 -18   3   -2.50   25.50
  -1  18  -4   30.80   25.70
   1  18   4  -21.50   24.70
  -1  18  -4   -1.50   50.19
   1  18   4   -7.70   50.59
  -1 -18  -4   48.90   40.60
  -1 -18  -4   16.40   17.70
   1 -18   4    6.30   27.00
  -1 -18  -4    7.10   19.50
  -1  18  -5  -22.40   51.69
   1  18   5   41.60   29.20
   1 -18   5   17.40   27.70
  -1 -18  -5   -5.50   22.10
  -1 -18  -5  -37.70   22.10
   1  18   6   12.50   30.70
   1 -18   6   18.90   29.90
  -1 -18  -6    6.40   21.20
  -1 -18  -6   -8.40   24.70
   1  18   7  -13.90   32.60
   1  18   7  -12.00   53.69
  -1 -18  -7   19.70   25.80
   1 -18   7   11.60   31.60
   1  18   8   60.09   61.29
   1  18   8   34.10   35.00
  -1 -18  -8   18.50   29.70
   1 -18   8   23.40   38.00
   1  18   9  -15.00   66.99
   1  18   9   -5.80   37.10
   1 -18   9  -26.80   45.50
  -1 -18  -9  -27.70   31.80
  -1  19   9  -73.19   66.99
  -1  19   9   18.30   40.00
   1 -19  -9  141.89   35.30
   1  19  -8   -8.70   67.49
  -1  19   8   20.70   33.60
  -1  19   8   70.59   64.29
   1 -19  -8   -1.70   32.50
  -1  19   7   22.60   64.29
   1  19  -7  -13.00   62.89
  -1  19   7   17.30   33.70
   1 -19  -7   -9.00   27.60
   1  19  -6  100.29   66.29
  -1  19   6  -58.09   51.59
  -1  19   6    9.90   28.30
   1 -19  -6   36.80   26.30
   1  19  -5   20.60   55.89
  -1 -19   5   77.49   32.00
   1 -19  -5   29.90   21.80
  -1 -19   5   47.70   21.80
   1 -19  -5   77.99   21.80
  -1  19   4   39.60   58.59
   1  19  -4   52.49   27.20
  -1  19   4   51.79   28.80
   1  19  -4   66.39   53.99
   1 -19  -4  -15.20   48.30
   1 -19  -4    4.90   19.60
   1 -19  -4   27.40   19.00
  -1 -19   4   34.10   21.60
   1  19  -3   30.60   54.29
   1  19  -3   -9.20   22.90
  -1  19   3   11.70   24.30
  -1  19   3   19.70   51.49
   1 -19  -3   42.00   15.70
  -1 -19   3   13.10   22.40
  -1 -19   3   17.80    8.90
   1 -19  -3   57.09   45.40
   1 -19  -3  -19.20   16.90
  -1 -19   3   17.90    9.20
   1  19  -2   92.59   27.10
  -1  19   2   80.19   28.80
   1  19  -2   66.39   50.79
  -1  19   2   91.99   49.50
  -1 -19   2   50.69   12.10
   1 -19  -2   82.59   17.30
  -1 -19   2   44.60   12.20
   1 -19  -2   66.69   15.90
  -1 -19   2  103.49   23.70
   1 -19  -2  -14.10   41.40
  -1 -19   2   59.89   24.10
   1  19  -1   37.20   25.20
   1  19  -1   82.09   53.19
  -1  19   1   66.49   52.59
  -1  19   1   15.50   25.60
  -1 -19   1   35.40   26.40
   1 -19  -1   41.80   13.90
  -1 -19   1   11.50   12.10
   1 -19  -1  -12.90   35.40
  -1 -19   1   -8.30   12.20
   1  19   0    3.10   22.90
  -1  19   0   47.00   27.30
  -1  19   0   23.90   50.79
   1  19   0   -6.00   45.20
   1 -19   0   -7.60   35.50
   1 -19   0   17.30   11.40
  -1 -19   0   37.50   14.80
  -1 -19   0   24.20   30.40
  -1 -19   0   19.80   14.10
   1 -19   0   26.20   11.60
  -1  19  -1    8.10   53.09
   1  19   1   30.00   51.39
  -1  19  -1   17.00   22.70
   1  19   1   12.60   22.70
  -1 -19  -1  -26.30   15.00
  -1 -19  -1   50.69   33.40
   1 -19   1   -8.40   34.10
   1 -19   1   -3.80    7.60
  -1 -19  -1   23.60   15.80
   1 -19   1   -3.50    8.30
   1  19   2   16.90   24.30
  -1  19  -2   85.19   55.89
  -1  19  -2    9.40   24.90
   1  19   2  -51.79   43.80
  -1 -19  -2    1.30   15.80
  -1 -19  -2   46.20   17.50
   1 -19   2   25.90   33.70
  -1 -19  -2  -17.60   36.00
   1 -19   2   -6.90   27.00
   1  19   3   85.79   63.99
  -1  19  -3   12.40   56.99
   1  19   3   42.40   25.60
  -1  19  -3  -18.90   27.00
  -1 -19  -3   24.50   17.40
  -1 -19  -3   57.19   43.00
  -1 -19  -3   20.30   19.30
   1 -19   3   20.40   28.50
   1  19   4  -25.10   27.30
  -1  19  -4  -25.30   53.89
   1  19   4 -123.69   74.89
  -1  19  -4   -6.10   27.20
  -1 -19  -4   19.20   21.50
  -1 -19  -4  -11.20   20.50
   1 -19   4   21.80   29.20
  -1 -19  -4    0.00   45.00
   1  19   5  -64.59   50.79
   1  19   5   -0.30   27.80
  -1  19  -5    9.30   60.29
  -1 -19  -5   -0.60   20.80
   1 -19   5   37.60   28.60
  -1 -19  -5   -5.20   21.50
   1  19   6   80.59   57.09
   1  19   6   -8.40   33.00
   1 -19   6   31.00   31.90
  -1 -19  -6  -14.50   27.10
   1  19   7  -20.00   34.80
   1  19   7   60.89   66.99
  -1 -19  -7   18.00   27.80
   1 -19   7   14.80   33.80
   1  19   8   79.79   41.40
   1  19   8  134.69   73.69
  -1 -19  -8   -9.60   32.60
   1 -19   8   83.69   40.20
   1  19   9   43.40   42.40
   1  19   9  -57.49   70.49
  -1 -19  -9  -62.29   35.20
  -1  20   9 -117.49   73.09
  -1  20   9  -34.40   40.20
   1  20  -8   64.59   77.59
  -1  20   8  -16.70   72.39
  -1  20   8  114.59   40.90
   1 -20  -8   96.19   34.70
   1  20  -7   42.90   71.99
  -1  20   7   57.69   69.69
  -1  20   7   -5.10   36.40
   1 -20  -7   19.70   29.30
   1  20  -6  -44.70   68.59
  -1  20   6  -11.40   58.99
  -1  20   6   29.80   33.00
   1 -20  -6   28.50   24.30
  -1  20   5   56.69   57.69
   1  20  -5 -119.59   55.89
  -1  20   5   44.70   32.80
   1 -20  -5  -12.20   22.60
  -1 -20   5   53.89   18.60
  -1  20   4    2.50   31.10
   1  20  -4  101.59   60.69
  -1  20   4   32.80   55.29
   1  20  -4  -23.10   29.00
  -1 -20   4   35.70   27.30
   1 -20  -4   -9.80   20.20
  -1  20   3   40.60   59.29
  -1  20   3   19.50   26.70
   1  20  -3   -9.80   58.39
   1  20  -3  -38.20   26.50
   1 -20  -3   37.80   19.70
   1 -20  -3   57.29   16.80
   1 -20  -3   -4.40   48.40
  -1 -20   3   50.29   23.70
  -1 -20   3   25.90    9.30
  -1  20   2   83.69   57.89
  -1  20   2   68.29   30.60
   1  20  -2   66.19   59.29
   1  20  -2   36.40   27.40
   1 -20  -2  107.89   46.70
   1 -20  -2   38.50   16.10
  -1 -20   2   51.29   11.90
  -1 -20   2   48.70   30.00
  -1 -20   2   34.00   12.80
   1 -20  -2   45.30   17.80
  -1 -20   2  -18.50   23.00
   1  20  -1    0.00   24.60
  -1  20   1   37.60   81.49
  -1  20   1  -22.70   26.20
   1  20  -1   35.60   92.19
  -1 -20   1  -48.00   28.20
  -1 -20   1   -8.80   13.40
   1 -20  -1   23.90   14.50
  -1 -20   1    1.50   13.60
   1 -20  -1    1.70   13.10
   1  20   0   48.40   28.30
  -1  20   0    0.00   27.70
   1 -20   0   40.00   39.80
  -1 -20   0  -58.79   31.30
   1 -20   0   -8.10   10.80
  -1 -20   0  -17.80   14.30
  -1 -20   0   24.40   15.30
   1 -20   0   -2.40   12.30
  -1  20  -1    0.60   25.50
   1  20   1    6.50   25.70
  -1  20  -1  -95.69   85.49
   1  20   1   47.60   58.09
   1 -20   1    0.10    8.60
  -1 -20  -1  -13.80   15.80
  -1 -20  -1   14.50   35.20
   1 -20   1  -31.50   37.30
  -1 -20  -1    0.00   16.50
   1  20   2   30.90   29.10
  -1  20  -2  -28.10   64.79
  -1  20  -2   57.49   29.80
   1  20   2   23.90   56.29
   1 -20   2  -18.00   29.90
   1 -20   2   23.40   37.30
  -1 -20  -2   65.19   20.80
  -1 -20  -2   44.40   41.20
  -1 -20  -2   16.70   17.30
  -1  20  -3   -3.90   30.20
  -1  20  -3   31.30   68.39
   1  20   3   33.40   55.29
   1  20   3    4.30   27.00
  -1 -20  -3  -54.49   44.70
   1 -20   3   14.00   30.40
   1 -20   3   34.30   38.00
  -1 -20  -3    2.70   18.90
  -1 -20  -3  -30.10   25.60
   1  20   4   33.50   30.60
  -1  20  -4   22.80   33.90
   1  20   4   47.60   60.19
  -1  20  -4   12.00   73.29
   1 -20   4    3.50   28.30
  -1 -20  -4  -10.60   21.90
   1  20   5   72.59   61.19
  -1  20  -5  -33.10   72.69
   1  20   5    0.90   31.20
  -1 -20  -5   58.39   28.20
   1 -20   5   15.60   31.40
   1  20   6  -11.50   34.50
   1  20   6   44.60   63.69
   1 -20   6   -0.20   32.10
  -1 -20  -6  -35.20   25.30
   1  20   7   18.80   39.00
   1  20   7   28.70   63.69
  -1 -20  -7   -5.00   32.90
   1 -20   7  -18.40   36.80
   1  20   8   28.40   44.80
   1  20   8   11.40   66.99
  -1 -20  -8  -11.80   35.10
  -1  21   8   33.30   44.30
   1  21  -7   20.30   77.29
  -1  21   7  -14.50   39.00
  -1  21   7   95.99   74.99
   1 -21  -7   24.00   28.30
  -1  21   6  -34.80   36.20
   1  21  -6   -2.80   71.49
  -1  21   6   13.30   70.49
   1 -21  -6  -48.00   27.30
   1  21  -5    0.00   67.49
  -1  21   5  -20.10   32.60
  -1  21   5   74.89   64.89
   1 -21  -5   15.00   24.70
   1  21  -4   96.29   68.19
  -1  21   4   50.29   64.29
  -1  21   4  -32.50   30.10
   1  21  -4   43.00   35.20
   1 -21  -4   34.30   27.50
  -1  21   3   46.40   34.60
   1  21  -3   75.69   33.10
  -1  21   3   64.39   61.59
   1  21  -3  -29.00   59.39
   1 -21  -3  -84.09   65.39
   1 -21  -3    0.90   20.30
  -1 -21   3   16.50    8.90
   1  21  -2  141.49   67.69
  -1  21   2  139.89   66.09
   1  21  -2   15.60   30.10
   1 -21  -2   61.59   19.40
  -1 -21   2   52.09   12.60
  -1 -21   2   18.20   25.80
   1 -21  -2  181.28   54.29
  -1 -21   2   46.20   13.40
   1  21  -1   -0.90   57.59
  -1  21   1   11.00   31.70
   1  21  -1   28.80   30.70
  -1  21   1  -43.20   61.09
   1 -21  -1  -52.49   51.49
   1 -21  -1    2.20   15.60
  -1 -21   1  -24.40   13.30
   1 -21  -1   28.90   15.30
  -1 -21   1    1.80   14.60
  -1  21   0  -46.90   56.89
   1  21   0  -34.30   28.90
  -1  21   0  -30.10   28.30
   1  21   0  -18.60   58.19
  -1 -21   0   32.50   17.00
   1 -21   0   13.30   13.00
   1 -21   0   10.00   11.60
   1  21   1  118.99   64.69
  -1  21  -1  -13.40   29.00
   1  21   1   21.10   31.10
  -1  21  -1   76.89   67.79
   1 -21   1   29.10    8.40
   1 -21   1   22.90    8.20
  -1 -21  -1    5.50   18.60
  -1  21  -2    7.60   64.59
  -1  21  -2    4.40   32.70
   1  21   2   57.19   59.29
   1  21   2    0.00   35.80
   1 -21   2    3.90   33.50
  -1 -21  -2   28.10   20.50
  -1  21  -3   44.80   35.10
  -1  21  -3 -101.59   62.39
   1  21   3   73.89   31.60
   1  21   3   31.30   65.99
  -1 -21  -3   25.60   22.90
   1 -21   3   71.59   35.10
  -1  21  -4   94.39   72.59
  -1  21  -4   70.29   37.80
   1  21   4  108.49   64.59
   1  21   4   23.70   32.90
   1 -21   4   39.00   32.30
  -1 -21  -4   54.19   24.50
   1  21   5   28.10   34.80
   1  21   5  -60.29   66.69
  -1  21  -5    2.50   77.29
   1 -21   5  -51.99   32.90
  -1 -21  -5   13.40   26.90
   1  21   6  -14.40   69.59
   1  21   6   10.20   37.80
  -1 -21  -6   34.80   33.20
   1  21   7  -42.80   76.69
   1  21   7  -70.49   38.10
  -1 -21  -7   17.80   33.70
  -1  22   6   72.09   78.69
   1  22  -6  186.18   87.69
  -1  22   6   41.40   41.50
   1 -22  -6   64.09   30.90
   1  22  -5   33.50   78.99
  -1  22   5   26.40   72.49
  -1  22   5   55.69   38.50
   1 -22  -5    1.30   26.50
  -1  22   4   47.70   70.29
   1  22  -4  -35.20   36.70
  -1  22   4   56.29   34.90
   1  22  -4   28.80   76.49
   1 -22  -4   -2.80   23.30
   1  22  -3   73.49   68.09
  -1  22   3   -6.90   35.40
   1  22  -3  -14.00   34.50
  -1  22   3  -87.09   60.49
  -1  22   2  -27.80   33.70
   1  22  -2   -2.80   63.09
  -1  22   2  107.99   68.99
   1  22  -2  -26.00   33.50
  -1 -22   2   35.60   13.60
   1 -22  -2    7.60   19.80
  -1  22   1   64.49   33.70
   1  22  -1  -98.09   63.39
   1  22  -1    3.90   32.10
  -1  22   1  -34.60   67.59
  -1 -22   1   38.60   16.30
   1 -22  -1  -20.40   16.90
  -1  22   0   44.00   38.10
   1  22   0  -35.60   32.00
  -1  22   0  -91.69   62.89
   1  22   0    5.30   60.89
   1 -22   0    2.00   14.10
  -1 -22   0    9.80   18.10
  -1  22  -1  -77.29   70.29
   1  22   1  -52.79   58.99
   1  22   1   29.80   52.59
  -1 -22  -1   25.10   20.40
  -1  22  -2   27.70   68.59
  -1  22  -2  -34.90   71.49
   1  22   2   28.00   33.60
   1  22   2  -62.19   69.89
   1 -22   2  -69.99   35.70
  -1 -22  -2    3.90   22.70
   1  22   3   18.50   33.30
   1  22   3   39.70   63.99
  -1  22  -3  101.79   66.89
  -1  22  -3   61.69   78.99
   1 -22   3   26.70   38.00
  -1 -22  -3   -5.10   23.30
   1  22   4   74.89   74.39
   1  22   4  -27.10   34.40
  -1  22  -4    1.80   75.89
  -1 -22  -4    3.00   26.10
   1  22   5   21.30   41.40
   1  22   5  137.69   75.69
  -1  22  -5  -15.50   80.69
  -1 -22  -5    0.20   26.30
   1  22   6  -12.60   41.10
   1  23  -5   35.40   86.99
  -1  23   5   51.29   82.69
   1 -23  -5   14.00   30.80
   1  23  -4  -28.50   42.00
  -1  23   4   48.50   43.80
   1  23  -4  -37.80   81.89
  -1  23   4   41.90   78.19
   1 -23  -4   80.79   27.50
  -1  23   3  -50.49   68.99
   1  23  -3   37.50   79.89
   1  23  -3    7.60   41.10
  -1  23   3  -35.20   36.70
   1 -23  -3    8.40   24.70
   1  23  -2   82.69   78.69
  -1  23   2   68.19   42.00
  -1  23   2  132.89   77.69
  -1 -23   2   31.00   14.20
   1 -23  -2    7.00   22.80
   1  23  -1  -22.20   39.70
  -1  23   1  -82.19   69.09
   1  23  -1   85.99   76.19
  -1  23   1   91.49   40.50
   1 -23  -1   14.10   18.80
  -1 -23   1   34.70   18.10
  -1  23   0   21.10   37.70
  -1  23   0  -61.69   70.19
   1  23   0  -42.90   36.60
   1  23   0   75.79   77.69
   1 -23   0   25.50   14.90
  -1 -23   0    1.00   20.30
   1  23   1   42.30   38.80
   1  23   1 -103.39   69.49
  -1  23  -1   60.39   81.89
  -1  23  -1  -34.10   36.40
  -1 -23  -1    8.30   22.00
   1  23   2   83.89   41.40
   1  23   2 -102.09   66.69
  -1  23  -2 -108.29   72.99
  -1  23  -2    7.30   39.90
  -1 -23  -2   49.30   24.40
  -1  23  -3   40.10   43.50
   1  23   3  -23.80   75.69
   1  23   3   -6.00   36.80
  -1  23  -3  -60.29   80.39
  -1 -23  -3   -2.20   26.60
   1  23   4   10.30   39.10
   1  23   4   88.89   78.19
  -1  23  -4  -32.40   82.79
  -1 -23  -4    3.60   29.70
  -1  24   2   12.10   40.40
  -1  24   2   29.20   78.79
   1  24  -2  -24.00   84.99
   1  24  -2   13.80   43.70
   1 -24  -2   58.69   25.10
  -1 -24   2   16.40   14.30
   1  24  -1    8.60   41.10
  -1  24   1  -10.90   40.90
   1  24  -1   35.30   80.89
  -1  24   1   56.59   84.69
   1 -24  -1  -22.70   20.40
  -1 -24   1   18.70   19.10
  -1  24   0  -69.09   78.99
   1  24   0   90.19   78.89
  -1  24   0  -18.20   39.10
   1  24   0   67.79   43.20
   1 -24   0   18.40   14.60
   1  24   1   -1.00   74.49
  -1  24  -1  -57.89   86.29
  -1  24  -1  -36.60   42.90
   1  24   1  -48.50   39.70
  -1 -24  -1  -12.40   24.60
   2   0 -16  -65.19   41.60
  -2   0  16  108.79   79.09
   2   0 -15  -49.50   34.40
  -2   0  15  -34.70   68.59
  -2   0  14  -21.00   52.39
   2   0 -14    4.70   28.70
   2   0 -13  -22.70   23.50
  -2   0  13  -11.70   45.60
  -2   0  13   29.00   26.50
   2   0 -12  274.87   35.30
  -2   0  12  194.18   29.40
  -2   0  12  208.68   48.80
  -2   0  11   74.79   33.70
   2   0 -11  -30.20   35.20
  -2   0  11   25.10   17.70
   2   0 -11    2.50   17.40
   2   0 -10  603.94   56.59
   2   0 -10  664.83   44.00
  -2   0  10  584.64   55.89
  -2   0  10  722.93   42.80
   2   0  -9  -10.20   12.10
  -2   0   9  -15.10   12.70
  -2   0   9  -20.40   22.40
   2   0  -9  -36.40   23.10
   2   0  -8  929.61   51.49
  -2   0   8  854.91   59.49
  -2   0   8  935.91   50.19
   2   0  -8  977.60   60.09
  -2   0   7  -10.30   14.40
   2   0  -7    1.10    8.70
   2   0  -7   -2.80   16.30
   2   0  -6 3587.54  179.38
  -2   0   6 3665.53  175.18
  -2   0   6 3726.73  169.08
  -2   0   5  -10.80    5.20
   2   0  -5   -1.20    3.60
   2   0  -5   -2.70    6.40
   2   0  -5   -3.90   10.50
   2   0  -4 2231.78   90.19
   2   0  -4 2042.40   95.09
  -2   0   4 2185.38   96.09
   2   0  -4 1640.94   90.69
  -2   0   4 1699.63   90.79
   2   0  -3   -1.20    3.60
  -2   0   3   -0.50    6.60
  -2   0   3   -2.30    3.40
   2   0  -3    9.90    7.50
   2   0  -2   12.50    3.30
  -2   0   2   10.80    3.40
   2   0  -1   -0.60    1.70
   2   0  -1   -3.40    1.50
  -2   0   1    0.00    1.80
  -2   0   1   -1.50    1.70
  -2   0   0  832.42   41.30
   2   0   0  924.51   41.60
   2   0   0  917.91   43.00
   2   0   1    2.90    2.50
  -2   0  -1    5.60    5.60
   2   0   1   13.30    5.70
  -2   0  -1    3.00    2.50
  -2   0  -2  310.97   17.50
  -2   0  -2  352.36   18.10
   2   0   3    1.50    3.90
  -2   0  -3   -3.30    4.10
   2   0   3   14.10   11.30
  -2   0  -3   -1.70    3.90
  -2   0  -3   -6.90    9.60
  -2   0  -4  158.68   20.90
  -2   0  -4  151.08   12.90
   2   0   4  143.09   12.20
   2   0   4  175.68   20.40
   2   0   5   -0.50    6.50
  -2   0  -5    3.90    8.00
  -2   0  -5   -6.00   15.30
   2   0   5   -3.20   13.50
  -2   0  -6  274.07   33.10
   2   0   6  293.27   20.00
   2   0   6  314.97   32.50
  -2   0  -6  217.08   20.40
  -2   0  -7   -5.40   21.00
   2   0   7    7.90   19.50
  -2   0  -7   -8.10   10.50
   2   0   7   -5.00    9.00
   2   0   8  160.48   34.10
   2   0   8  156.88   19.80
  -2   0  -8  127.09   19.70
  -2   0  -8   71.59   32.40
   2   0   9   19.50   28.80
  -2   0  -9   -3.10   33.70
  -2   0  -9   -5.00   14.00
   2   0   9    8.60   14.30
   2   0  10  276.47   29.50
  -2   0 -10  262.37   31.10
   2   0  10  277.57   53.39
   2   0  10  241.28   44.50
  -2   0 -11  -27.40   21.00
   2   0  11    6.80   17.00
   2   0  11   34.50   42.00
   2   0  11  -26.90   21.40
   2   0  12  132.39   64.59
   2   0  12  114.49   27.80
  -2   0 -12  121.69   30.20
  -2   0 -13   16.60   36.60
   2   0  13   38.20   62.59
  -2   0 -14   -3.90   44.60
   2   0  14    3.30   75.49
  -2   1  16   58.69   75.19
  -2  -1  16   59.99   80.99
   2   1 -15  -64.39   33.10
  -2   1  15   34.50   68.99
   2  -1 -15   26.40   41.50
  -2  -1  15 -117.39   64.89
   2   1 -14   26.80   29.10
  -2   1  14    4.00   55.19
  -2  -1  14  185.98  101.49
   2  -1 -14   83.69   31.60
  -2   1  13   34.50   50.39
   2   1 -13   23.50   26.50
   2  -1 -13   -5.60   24.40
  -2  -1  13  -85.89   43.30
  -2  -1  13   26.30   25.00
  -2   1  12  358.76   41.40
   2   1 -12  388.66   38.80
  -2   1  12  408.06   62.49
  -2  -1  12  337.47   37.00
   2  -1 -12  385.96   42.80
  -2  -1  12  383.66   56.09
  -2   1  11  222.78   45.70
   2   1 -11  156.08   25.60
  -2   1  11  149.69   23.80
  -2  -1  11  163.18   40.70
  -2  -1  11  155.98   23.80
   2  -1 -11  135.79   25.50
   2   1 -10   39.40   15.70
   2   1 -10   46.20   31.50
  -2   1  10   65.59   16.50
  -2   1  10   84.29   32.00
   2  -1 -10   26.60   17.30
   2  -1 -10   21.30   32.10
  -2  -1  10   91.09   33.00
  -2  -1  10   35.40   15.60
   2   1  -9   37.20   13.90
   2   1  -9   74.19   27.10
  -2   1   9    6.10   22.80
  -2   1   9   41.10   14.00
  -2  -1   9   53.99   14.50
   2  -1  -9   26.70   14.50
  -2  -1   9   59.09   28.20
   2  -1  -9   84.99   29.40
   2   1  -8    0.70   20.40
  -2   1   8   56.89   21.90
  -2   1   8   17.60   10.60
   2   1  -8    2.40   10.40
   2  -1  -8   53.59   22.40
   2  -1  -8   11.00   11.20
  -2  -1   8    1.40    9.70
  -2  -1   8   63.89   21.10
   2   1  -7  191.28   18.60
  -2   1   7  218.88   29.90
   2   1  -7  247.28   28.70
  -2   1   7  229.58   18.90
  -2  -1   7  204.18   25.70
   2  -1  -7  200.98   19.70
  -2  -1   7  197.08   17.70
   2  -1  -7  213.78   28.70
  -2   1   6  734.53   45.90
   2   1  -6  645.64   36.30
  -2   1   6  651.73   36.30
   2   1  -6  622.44   46.80
   2  -1  -6  627.84   36.80
   2  -1  -6  657.03   43.60
  -2  -1   6  640.44   35.80
  -2  -1   6  731.53   43.80
  -2   1   5  110.59   11.70
   2   1  -5   87.39   10.80
   2  -1  -5  111.09   13.60
  -2  -1   5  114.99   12.00
   2   1  -4 1757.32   83.09
  -2   1   4 1707.03   80.19
   2   1  -4 1593.14   79.59
  -2   1   4 1566.34   95.39
  -2  -1   4 1823.92   83.59
   2  -1  -4 1566.24   79.99
   2  -1  -4 1834.82   79.99
   2  -1  -4 1772.82   84.79
  -2  -1   4 1674.53   79.79
   2   1  -3  148.89   11.20
  -2   1   3  136.39   11.30
  -2   1   3  200.58   16.00
   2   1  -3  191.78   14.60
   2  -1  -3  191.58   14.00
  -2  -1   3  164.88   11.30
  -2  -1   3  201.48   14.80
   2  -1  -3  182.38   15.90
   2  -1  -3  163.58   11.60
  -2   1   2 1097.09   49.60
  -2   1   2 1075.39   50.09
   2   1  -2 1029.60   49.70
  -2  -1   2 1075.59   48.10
   2  -1  -2 1050.99   49.50
   2  -1  -2 1084.29   50.09
  -2  -1   2 1066.69   49.90
   2   1  -1   16.20    2.90
  -2   1   1   18.20    3.20
  -2  -1   1   22.40    3.30
   2  -1  -1   27.80    3.70
   2  -1  -1   15.50    2.70
   2   1   0  111.39    7.50
  -2   1   0  115.19    6.90
   2   1   0  114.89    8.90
  -2  -1   0  114.49    8.60
   2  -1   0  117.09    6.90
  -2  -1   0  116.49    7.60
   2   1   1   76.29    9.40
  -2   1  -2 1074.79   56.69
   2   1   2 1254.57   61.99
  -2   1  -2 1206.68   61.09
  -2   1  -2 1218.88   57.29
  -2  -1  -2 1149.69   57.39
   2  -1   2 1439.76   62.99
  -2  -1  -2 1324.87   61.89
  -2  -1  -2 1211.28   57.89
   2   1   3  202.88   22.10
  -2   1  -3  222.98   18.90
  -2   1  -3  135.99   11.30
   2   1   3  190.08   12.50
  -2   1  -3  166.18   11.90
   2  -1   3  177.28   11.60
  -2  -1  -3  176.88   12.90
  -2   1  -4 1591.64   79.09
  -2   1  -4 1399.56   71.89
   2   1   4 1583.14   80.09
   2   1   4 1542.05   72.29
   2  -1   4 1516.15   79.19
   2  -1   4 1498.45   71.59
  -2  -1  -4 1618.04   79.39
  -2  -1  -4 1437.26   73.19
  -2   1  -5   74.49   17.50
  -2   1  -5   32.90    8.20
   2   1   5   87.49   19.80
   2   1   5   32.60    7.90
   2  -1   5   70.39   17.70
  -2  -1  -5   65.69   18.20
  -2  -1  -5   28.70    9.10
   2  -1   5   26.40    7.10
   2   1   6  440.56   26.80
  -2   1  -6  406.66   37.50
   2   1   6  423.26   39.30
  -2  -1  -6  385.56   27.50
  -2  -1  -6  477.95   40.00
   2  -1   6  420.26   25.80
   2  -1   6  421.26   37.00
   2   1   7   21.40   22.60
   2   1   7    5.20   10.50
  -2   1  -7    1.50   10.00
  -2   1  -7   48.90   23.90
   2  -1   7   -0.50   19.40
   2  -1   7   37.20   21.90
  -2  -1  -7    0.50   10.60
  -2  -1  -7   20.60   23.20
  -2   1  -8   96.19   29.50
   2   1   8   94.99   16.40
   2   1   8   89.89   31.40
  -2   1  -8  105.19   18.70
   2  -1   8   99.69   15.70
  -2  -1  -8  104.69   18.30
   2  -1   8  148.59   33.20
  -2  -1  -8   69.19   30.70
  -2   1  -9  116.79   33.90
   2   1   9  110.59   36.90
   2   1   9  111.39   19.10
  -2   1  -9  126.19   21.20
  -2  -1  -9  154.58   23.50
   2  -1   9  118.59   36.30
   2  -1   9  146.99   19.20
  -2  -1  -9  108.09   48.10
  -2   1 -10   19.10   17.70
   2   1  10   60.49   40.00
   2   1  10   38.00   19.70
   2  -1  10   29.50   17.00
  -2  -1 -10    0.40   18.40
   2  -1  10   16.80   18.90
   2  -1  10   36.70   35.70
   2   1  11  -10.40   40.50
  -2   1 -11   29.80   24.10
   2   1  11   30.90   21.10
   2  -1  11   21.00   14.70
   2  -1  11   -1.90   40.30
  -2  -1 -11    5.70   25.50
   2  -1  11    2.60   17.20
   2  -1  11   23.70   21.60
   2   1  12   40.90   53.29
  -2   1 -12   69.19   30.70
   2  -1  12   70.09   25.90
  -2  -1 -12   65.19   28.60
   2   1  13    8.20   62.99
  -2   1 -13   -1.70   35.80
  -2  -1 -13   52.29   33.10
   2  -1  13   67.79   61.79
  -2   1 -14    7.00   39.70
   2   1  14   27.70   73.99
  -2  -1 -14    9.40   40.60
   2  -1  14   17.40   75.59
  -2   2  15  119.09   72.89
   2   2 -15   30.00   38.90
  -2  -2  15   78.09   66.79
   2  -2 -15   46.80   36.50
  -2   2  14   26.00   55.99
   2   2 -14   26.60   30.40
  -2  -2  14  133.19  104.19
  -2  -2  14   17.40   32.90
   2  -2 -14   79.09   32.10
   2   2 -13   34.20   26.10
  -2   2  13  -17.90   43.50
  -2  -2  13   -2.40   26.40
   2  -2 -13   -9.60   24.00
  -2  -2  13   61.79   48.90
  -2   2  12  114.09   45.30
  -2   2  12   34.90   21.70
   2   2 -12    9.60   22.80
  -2  -2  12   12.60   37.60
  -2  -2  12   31.00   19.70
   2  -2 -12   49.90   23.30
   2   2 -11   13.00   19.80
  -2   2  11   40.00   19.80
  -2   2  11   87.59   35.10
   2   2 -11  -30.70   35.10
   2  -2 -11   17.10   20.50
  -2  -2  11   23.70   16.60
  -2  -2  11   15.30   32.20
   2   2 -10  163.28   38.00
  -2   2  10  110.39   20.60
   2   2 -10  138.39   20.50
  -2   2  10  144.99   35.80
  -2  -2  10  144.19   34.70
  -2  -2  10  125.99   19.60
   2  -2 -10  105.99   35.80
   2  -2 -10  125.59   22.90
  -2   2   9  966.00   52.59
   2   2  -9  916.91   62.19
  -2   2   9  827.22   64.29
   2   2  -9  945.51   53.49
  -2  -2   9  825.02   61.69
   2  -2  -9  923.31   67.89
  -2  -2   9  951.10   51.39
   2  -2  -9 1029.80   55.19
   2   2  -8  133.09   27.70
  -2   2   8  160.78   17.50
  -2   2   8  203.88   32.30
   2   2  -8  169.78   19.90
   2  -2  -8  145.99   29.60
  -2  -2   8  209.88   31.30
   2  -2  -8  139.69   19.60
  -2  -2   8  120.99   18.70
  -2   2   7  549.85   43.90
  -2   2   7  520.35   32.40
   2   2  -7  557.34   40.70
   2  -2  -7  534.65   33.00
  -2  -2   7  543.45   40.60
   2  -2  -7  523.95   43.50
  -2  -2   7  540.85   31.50
  -2   2   6  120.79   16.40
   2   2  -6  137.69   13.90
   2   2  -6  172.78   20.20
   2  -2  -6  228.18   28.20
  -2  -2   6  140.09   14.00
   2  -2  -6  142.99   14.30
   2   2  -5  311.97   20.30
  -2   2   5  339.07   28.00
  -2   2   5  339.77   22.60
   2   2  -5  328.37   24.90
  -2   2   5  343.67   21.30
   2  -2  -5  316.37   21.60
   2  -2  -5  355.06   21.90
  -2  -2   5  301.77   20.10
  -2  -2   5  389.46   29.90
   2  -2  -5  360.26   28.70
  -2   2   4 1915.11  101.99
  -2   2   4 2112.49   96.99
  -2   2   4 2045.60   98.49
   2   2  -4 2085.09   98.79
   2   2  -4 1959.50   95.09
   2   2  -4 2105.09   96.39
  -2  -2   4 2126.59   96.39
   2  -2  -4 2098.39  101.99
  -2  -2   4 2072.89   98.99
   2  -2  -4 2303.77   99.99
   2  -2  -4 2060.39   97.89
  -2   2   3   16.30    4.90
   2   2  -3   19.60    4.90
  -2   2   3   26.70    5.60
   2   2  -3   42.90    7.50
   2  -2  -3   18.20    5.10
   2  -2  -3   24.60    9.00
  -2  -2   3   23.30    5.10
   2  -2  -3   41.30   10.70
   2   2  -2 4333.37  201.88
  -2   2   2 4587.54  202.38
  -2   2   2 4512.15  202.28
   2   2  -2 4538.05  201.78
  -2  -2   2 4552.14  201.88
   2  -2  -2 4689.73  202.48
   2  -2  -2 4383.26  205.58
   2  -2  -2 4377.26  202.18
   2   2  -1  249.78   13.40
  -2   2   1  268.87   14.20
  -2   2   1  253.77   13.30
  -2  -2   1  243.08   13.40
   2  -2  -1  248.38   13.20
   2  -2  -1  248.48   14.00
   2   2   0  461.35   24.10
  -2   2   0  447.96   23.70
  -2   2   0  449.95   22.00
   2   2   0  474.15   23.20
  -2  -2   0  475.45   23.20
  -2  -2   0  491.05   24.00
   2  -2   0  455.75   22.00
   2  -2   0  456.45   23.80
   2   2   1   76.89   10.40
   2  -2   1   74.89   10.40
  -2   2  -2 3123.29  143.29
   2   2   2 3078.99  148.69
  -2   2  -2 3198.38  143.49
  -2   2  -2 3292.17  147.79
  -2  -2  -2 3199.08  148.09
  -2  -2  -2 3229.48  144.99
  -2  -2  -2 3190.38  144.49
   2  -2   2 3160.78  148.49
  -2   2  -3  221.68   18.90
   2   2   3  200.78   14.10
  -2   2  -3  196.68   12.60
  -2   2  -3  198.48   13.10
   2   2   3  241.38   21.70
   2  -2   3  208.58   12.80
  -2  -2  -3  255.77   22.10
  -2  -2  -3  194.48   19.40
   2  -2   3  206.28   22.00
   2   2   4  815.22   48.90
  -2   2  -4  814.02   40.30
  -2   2  -4  783.42   49.70
   2   2   4  825.62   41.00
  -2  -2  -4  729.43   43.60
  -2  -2  -4  826.32   47.70
   2  -2   4  782.72   47.10
   2  -2   4  822.82   39.80
  -2   2  -5  101.29   12.70
   2   2   5  132.79   23.10
  -2   2  -5  108.39   20.40
   2  -2   5   97.59   10.90
   2  -2   5  102.79   20.40
  -2  -2  -5   98.59   13.70
  -2  -2  -5  113.99   20.80
  -2   2  -6   32.20   10.80
  -2   2  -6   54.59   20.10
   2   2   6   60.99   11.50
   2   2   6   78.59   24.00
   2  -2   6   81.19   22.20
   2  -2   6   58.89    9.90
  -2  -2  -6   76.39   21.90
  -2  -2  -6   34.30   11.70
  -2   2  -7  204.68   32.60
   2   2   7  178.48   32.50
   2   2   7  202.58   20.50
   2  -2   7  257.87   37.00
   2  -2   7  206.48   18.30
  -2  -2  -7  204.38   33.50
  -2  -2  -7  200.88   22.00
  -2   2  -8   25.30   13.30
  -2   2  -8   24.70   26.20
   2   2   8   14.70   13.10
   2   2   8   56.89   29.30
   2   2   8   19.70   18.40
   2  -2   8   64.99   28.30
   2  -2   8   40.30   11.70
  -2  -2  -8   46.10   29.70
  -2  -2  -8   23.80   14.20
   2   2   9  203.48   28.10
  -2   2  -9   77.69   35.00
   2   2   9  119.29   20.60
  -2   2  -9  115.09   20.50
   2   2   9  115.89   37.70
  -2  -2  -9  123.29   22.90
   2  -2   9  157.48   40.10
   2  -2   9  163.78   19.30
   2   2  10  267.37   36.20
   2   2  10  225.48   49.40
   2   2  10  179.78   25.70
  -2   2 -10  234.78   29.30
   2  -2  10  253.87   51.09
   2  -2  10  208.68   29.90
   2  -2  10  196.98   24.40
  -2  -2 -10  190.88   28.20
   2   2  11   54.99   45.30
   2   2  11  -28.80   21.20
  -2   2 -11   40.20   25.00
  -2  -2 -11   33.60   24.80
   2  -2  11   54.89   46.40
   2  -2  11   63.09   21.90
   2  -2  11    7.00   12.90
   2   2  12   93.69   58.19
  -2   2 -12   27.90   28.40
   2  -2  12   33.20   24.20
  -2  -2 -12  -15.80   27.20
  -2   2 -13  -41.80   29.70
   2   2  13  -57.39   57.59
   2  -2  13   28.70   60.69
  -2  -2 -13   27.10   33.70
  -2   2 -14   29.50   39.10
   2   2  14  -35.20   71.89
   2  -2  14   36.90   72.89
  -2  -2 -14   39.80   41.10
  -2   3  15  142.99   73.99
   2   3 -15   45.50   39.30
  -2  -3  15  189.68   68.49
   2  -3 -15   77.69   38.60
  -2   3  14    7.10   57.19
   2   3 -14  -20.10   31.00
   2  -3 -14    3.60   31.20
  -2  -3  14  -10.40   28.90
  -2  -3  14   41.90   62.29
   2   3 -13   30.10   24.30
  -2   3  13   15.00   45.40
  -2  -3  13   75.39   50.39
  -2  -3  13   79.49   25.50
   2  -3 -13   86.19   29.30
   2   3 -12  190.88   28.10
  -2   3  12  187.98   48.30
  -2  -3  12  159.78   44.40
   2  -3 -12  174.58   30.70
  -2  -3  12  148.09   25.00
   2   3 -11   83.09   20.10
   2   3 -11   74.29   38.00
  -2   3  11   27.90   20.70
  -2   3  11   58.19   38.00
  -2  -3  11   62.99   20.30
  -2  -3  11   98.59   36.50
   2  -3 -11   56.49   21.50
  -2   3  10   30.30   13.30
  -2   3  10   46.90   31.20
   2   3 -10    8.40   15.70
   2   3 -10    8.40   30.50
  -2  -3  10    2.10   13.60
   2  -3 -10   12.00   33.70
  -2  -3  10    1.70   26.10
   2  -3 -10   33.00   17.30
   2   3  -9   85.69   28.90
   2   3  -9   19.40   14.00
  -2   3   9   21.50   14.00
  -2   3   9  162.88   33.80
  -2  -3   9  129.19   29.20
   2  -3  -9   65.89   16.10
  -2  -3   9   30.50   11.80
   2  -3  -9   84.69   31.50
  -2   3   8   23.90   13.00
  -2   3   8   19.30   11.60
  -2   3   8   22.50   23.10
   2   3  -8    7.80   18.10
   2   3  -8    4.20   10.40
   2  -3  -8   11.80   11.90
  -2  -3   8   23.10   11.10
   2  -3  -8   50.99   25.10
  -2  -3   8   23.10   19.40
  -2   3   7   33.90   12.40
  -2   3   7    2.00    7.30
  -2   3   7   24.10   18.80
   2   3  -7   16.10   16.50
   2   3  -7    4.50   17.20
  -2  -3   7   12.40   15.30
  -2  -3   7   11.30    7.90
   2  -3  -7   -4.30    9.40
   2  -3  -7    8.30   19.60
  -2   3   6  300.77   32.70
  -2   3   6  306.07   21.30
   2   3  -6  299.77   20.60
   2   3  -6  298.37   27.00
  -2   3   6  352.56   25.20
   2  -3  -6  341.07   31.80
   2  -3  -6  287.27   22.50
   2  -3  -6  305.57   23.40
  -2  -3   6  317.67   20.60
  -2  -3   6  339.87   27.70
   2   3  -5 1517.15   69.39
  -2   3   5 1389.46   71.99
   2   3  -5 1428.06   67.79
  -2   3   5 1590.94   70.69
  -2   3   5 1399.16   76.69
   2   3  -5 1443.76   72.29
  -2  -3   5 1315.07   72.69
   2  -3  -5 1413.36   71.49
  -2  -3   5 1432.86   68.99
   2  -3  -5 1514.85   70.99
   2   3  -4 1235.58   62.59
   2   3  -4 1311.77   60.99
  -2   3   4 1335.97   62.09
  -2   3   4 1234.78   64.79
   2   3  -4 1230.48   61.49
   2  -3  -4 1347.67   68.49
   2  -3  -4 1272.97   64.49
  -2  -3   4 1347.37   61.19
  -2  -3   4 1241.48   63.09
  -2   3   3 2327.57  114.79
  -2   3   3 2670.33  111.59
   2   3  -3 2294.07  110.69
  -2   3   3 2406.66  111.49
   2   3  -3 2348.76  112.29
   2   3  -3 2478.35  110.39
   2  -3  -3 2328.37  114.49
   2  -3  -3 2459.85  115.99
  -2  -3   3 2324.87  110.89
  -2  -3   3 2578.44  110.69
  -2  -3   3 2338.57  108.49
   2  -3  -3 2479.35  111.49
  -2   3   2  723.03   33.00
   2   3  -2  673.73   32.20
  -2   3   2  651.03   37.70
   2   3  -2  596.14   31.40
  -2   3   2  707.73   33.60
  -2  -3   2  676.23   32.30
   2  -3  -2  620.54   37.20
   2  -3  -2  710.03   33.70
   2  -3  -2  692.33   33.00
  -2   3   1 1464.75   65.79
   2   3  -1 1422.86   66.19
  -2   3   1 1459.75   67.19
   2  -3  -1 1420.56   66.99
   2  -3  -1 1425.46   65.79
   2  -3  -1 1411.76   71.89
  -2  -3   1 1447.36   66.29
   2   3   0 1221.38   56.09
  -2   3   0 1221.88   54.59
   2   3   0 1138.39   56.69
  -2   3   0 1224.78   56.99
   2  -3   0 1154.38   54.39
   2  -3   0 1214.78   62.29
  -2  -3   0 1176.78   56.49
  -2  -3   0 1254.57   56.19
   2  -3   0 1204.08   56.79
   2   3   1 4377.66  204.58
   2   3   1 4680.63  202.38
  -2   3  -1 4312.07  200.28
   2  -3   1 4488.15  204.48
  -2  -3  -1 4525.05  204.18
   2  -3   1 4612.04  203.38
   2  -3   1 4293.97  200.38
  -2  -3  -1 4604.54  201.98
   2   3   2 1137.99   64.79
  -2   3  -2 1261.77   60.79
  -2   3  -2 1294.17   55.79
  -2  -3  -2 1205.78   61.19
  -2  -3  -2 1131.29   63.39
  -2  -3  -2 1303.17   57.69
   2  -3   2 1112.89   63.69
  -2   3  -3  602.84   34.90
   2   3   3  522.25   36.70
  -2   3  -3  590.24   29.20
   2   3   3  616.14   30.90
  -2   3  -3  602.84   28.70
   2  -3   3  565.44   28.70
   2  -3   3  583.54   36.00
  -2  -3  -3  607.84   36.70
  -2  -3  -3  567.54   30.50
  -2   3  -4 1399.96   64.89
   2   3   4 1323.67   66.09
  -2   3  -4 1413.36   71.59
   2   3   4 1290.27   73.39
  -2  -3  -4 1424.86   67.19
  -2  -3  -4 1419.86   73.29
   2  -3   4 1375.56   64.19
   2  -3   4 1262.07   71.59
   2   3   5  207.28   16.50
  -2   3  -5  225.28   16.70
   2   3   5  191.68   28.80
  -2   3  -5  268.47   27.50
  -2  -3  -5  249.68   28.10
   2  -3   5  219.48   14.80
   2  -3   5  188.78   24.20
  -2  -3  -5  184.68   18.20
  -2   3  -6  234.48   31.50
   2   3   6  283.37   37.70
  -2   3  -6  217.48   18.70
   2   3   6  284.77   21.30
  -2  -3  -6  255.37   22.20
   2  -3   6  249.38   18.70
   2  -3   6  271.47   30.40
  -2  -3  -6  269.27   34.40
   2   3   7  302.57   31.40
   2   3   7  318.97   43.00
   2   3   7  398.16   26.00
  -2   3  -7  435.26   41.10
  -2   3  -7  355.36   36.90
  -2  -3  -7  372.56   42.40
  -2  -3  -7  348.67   28.40
   2  -3   7  350.06   39.00
   2  -3   7  374.26   25.00
   2   3   8  121.89   34.50
   2   3   8  148.59   26.40
   2   3   8  128.19   19.10
  -2   3  -8  150.38   34.20
  -2   3  -8   83.79   17.70
  -2  -3  -8  128.89   20.90
  -2  -3  -8  124.09   34.30
   2  -3   8  124.89   24.40
   2  -3   8  145.69   34.50
   2  -3   8  135.99   17.30
   2   3   9   18.60   22.10
   2   3   9   20.10   15.50
  -2   3  -9   40.90   31.90
  -2   3  -9   12.70   15.70
   2   3   9   58.99   33.00
   2  -3   9   43.50   20.10
   2  -3   9   22.90   12.80
   2  -3   9   48.60   31.60
  -2  -3  -9   26.10   17.40
  -2   3 -10   17.70   17.10
   2   3  10   38.00   20.40
   2   3  10   62.79   36.80
   2   3  10   42.20   24.80
   2  -3  10   19.00   16.90
   2  -3  10  -19.00   32.90
   2  -3  10   59.79   19.50
  -2  -3 -10   81.69   22.70
  -2   3 -11   28.00   20.90
   2   3  11  -23.40   40.10
   2   3  11   40.30   26.80
   2  -3  11   -5.00   42.80
  -2  -3 -11  -20.20   23.20
   2  -3  11   11.40   20.10
   2   3  12  -27.50   48.80
  -2   3 -12   19.60   28.90
  -2  -3 -12   23.80   30.00
   2  -3  12  -35.00   23.30
   2  -3  12   24.90  100.69
  -2   3 -13   47.40   34.60
   2   3  13  -17.50   62.69
  -2  -3 -13   51.29   36.40
   2  -3  13   54.29   64.39
  -2   3 -14  -17.20   43.00
   2   3  14   23.80   76.69
  -2  -3 -14   28.50   43.00
   2  -3  14  -15.70   74.09
   2   4 -15   54.99   36.60
  -2   4  15    3.10   73.19
  -2  -4  15  160.08   69.49
  -2   4  14   78.09   61.19
   2   4 -14   26.70   31.80
   2  -4 -14   14.30   33.30
  -2  -4  14   64.69   56.19
   2   4 -13  -17.40   25.90
  -2   4  13  -23.60   57.89
  -2  -4  13   18.50   22.90
  -2  -4  13   -9.20   44.30
   2  -4 -13  -10.60   24.90
  -2   4  12   30.30   44.80
   2   4 -12   79.39   24.70
  -2  -4  12    1.50   36.20
   2  -4 -12   38.00   20.70
  -2  -4  12   75.59   23.80
  -2   4  11   39.60   37.30
   2   4 -11   98.59   38.00
   2   4 -11   92.49   19.80
  -2   4  11   43.10   20.30
  -2  -4  11   83.69   18.90
   2  -4 -11   66.39   22.50
  -2  -4  11   53.29   36.00
   2   4 -10  116.49   19.00
  -2   4  10  139.99   21.50
  -2   4  10   92.19   21.20
   2   4 -10  119.29   31.90
  -2   4  10  138.09   39.20
   2  -4 -10  128.19   23.50
  -2  -4  10  108.29   18.20
  -2  -4  10  124.09   33.20
   2  -4 -10  177.08   41.30
  -2   4   9  706.03   58.59
   2   4  -9  581.54   48.80
  -2   4   9  491.15   36.80
  -2   4   9  594.24   39.50
   2   4  -9  570.94   36.10
  -2  -4   9  498.95   34.40
   2  -4  -9  535.45   52.59
  -2  -4   9  581.94   49.00
   2  -4  -9  541.65   39.40
  -2   4   8   73.39   18.00
   2   4  -8   35.70   13.20
  -2   4   8   27.20   24.40
  -2   4   8   30.40   13.00
   2   4  -8   53.39   22.40
  -2  -4   8   29.60   18.90
  -2  -4   8   49.00   11.20
   2  -4  -8   45.80   26.30
   2  -4  -8   32.40   13.50
  -2   4   7  217.38   23.50
  -2   4   7  205.38   20.10
   2   4  -7  180.28   17.60
   2   4  -7  234.48   26.40
  -2   4   7  243.08   32.40
   2  -4  -7  244.78   23.90
   2  -4  -7  270.27   35.60
  -2  -4   7  239.08   19.00
   2  -4  -7  235.18   21.40
  -2  -4   7  205.28   26.90
  -2   4   6  751.62   50.69
   2   4  -6  714.93   39.60
  -2   4   6  789.22   41.40
  -2   4   6  784.72   45.00
   2   4  -6  752.62   38.80
   2   4  -6  735.13   44.00
   2  -4  -6  748.03   43.80
   2  -4  -6  880.31   53.49
  -2  -4   6  740.93   49.50
  -2  -4   6  699.33   39.30
   2  -4  -6  731.63   41.70
  -2   4   5   53.59   14.60
   2   4  -5   19.00    6.40
  -2   4   5   68.39   18.60
  -2   4   5   23.20    6.80
   2   4  -5   37.10   10.30
  -2  -4   5   57.99   12.00
  -2  -4   5   26.20    6.90
   2  -4  -5   26.30    8.40
   2  -4  -5   25.20   16.20
   2  -4  -5   66.89   14.50
  -2   4   4  656.03   38.90
   2   4  -4  671.13   32.40
  -2   4   4  631.94   36.80
   2   4  -4  636.74   33.90
   2   4  -4  608.44   35.00
  -2   4   4  659.23   33.90
  -2   4   4  643.94   40.40
   2  -4  -4  623.34   40.30
  -2  -4   4  653.13   32.60
  -2  -4   4  628.04   34.40
   2  -4  -4  636.84   34.10
   2  -4  -4  614.34   38.00
  -2  -4   4  635.14   31.00
  -2   4   3  719.73   37.10
   2   4  -3  632.84   36.70
   2   4  -3  658.53   32.40
  -2   4   3  720.33   34.10
  -2   4   3  679.03   39.70
   2   4  -3  605.74   32.30
   2  -4  -3  690.03   40.40
   2  -4  -3  684.13   39.70
  -2  -4   3  613.54   32.80
  -2  -4   3  634.14   31.10
  -2  -4   3  713.33   33.00
   2  -4  -3  674.63   34.10
  -2   4   2   17.60    4.50
  -2   4   2   41.80   13.00
   2   4  -2   26.50    4.40
   2   4  -2   20.90    3.30
   2   4  -2   34.00   10.00
  -2   4   2   35.70    6.50
   2  -4  -2   34.90   11.80
   2  -4  -2   25.70    6.30
   2  -4  -2   18.90    4.70
  -2  -4   2   25.00    4.20
   2   4  -1 5874.41  272.87
  -2   4   1 6235.28  272.47
  -2   4   1 6061.99  279.67
  -2   4   1 6207.58  274.37
  -2  -4   1 6042.50  273.07
   2  -4  -1 6300.57  274.37
   2  -4  -1 5928.11  279.07
  -2  -4   1 5932.41  271.57
   2  -4  -1 6246.48  272.57
  -2   4   0 2474.65  114.29
   2   4   0 2471.35  113.09
  -2   4   0 2460.65  111.49
   2   4   0 2500.75  114.09
   2  -4   0 2469.45  119.59
  -2  -4   0 2609.64  113.39
  -2  -4   0 2541.85  113.69
   2  -4   0 2457.95  114.19
   2  -4   0 2364.66  111.29
   2   4   1 5301.17  239.08
  -2   4  -1 5100.99  233.78
  -2   4  -1 5357.56  237.98
  -2  -4  -1 5429.86  238.58
  -2  -4  -1 5062.09  241.28
   2  -4   1 4911.81  233.88
   2  -4   1 5481.55  237.78
   2  -4   1 5273.17  242.68
  -2  -4  -1 5322.47  236.08
  -2   4  -2  285.57   14.30
   2  -4   2  291.87   24.30
   2  -4   2  268.67   25.40
  -2  -4  -2  300.97   17.30
  -2  -4  -2  306.27   22.70
   2  -4   2  252.67   18.60
   2   4   3 3928.71  192.18
   2   4   3 4263.27  186.48
  -2   4  -3 4160.08  189.78
  -2   4  -3 4047.59  183.68
  -2  -4  -3 4010.60  191.28
   2  -4   3 4050.59  192.48
  -2  -4  -3 4054.99  186.88
  -2  -4  -3 4393.26  186.48
   2  -4   3 3912.81  190.68
   2   4   4  343.17   22.00
  -2   4  -4  361.76   19.90
  -2   4  -4  323.17   26.70
   2   4   4  316.27   29.70
  -2   4  -4  347.77   18.90
   2  -4   4  362.36   19.30
   2  -4   4  350.56   30.90
  -2  -4  -4  331.17   22.90
  -2  -4  -4  344.07   29.40
   2  -4   4  366.16   29.40
   2   4   5   24.50   15.40
   2   4   5    6.20    6.60
   2   4   5   32.20   18.20
  -2   4  -5   26.00    7.80
  -2   4  -5   15.50   15.30
   2  -4   5   16.00   15.50
  -2  -4  -5    1.80   16.10
   2  -4   5   25.40    6.60
   2  -4   5   26.40   15.80
  -2  -4  -5   26.20   10.10
  -2   4  -6   12.60    8.60
   2   4   6   69.69   19.50
  -2   4  -6   50.69   20.80
   2   4   6   16.30   21.70
   2   4   6   35.80   10.80
   2  -4   6   27.80   18.00
   2  -4   6   29.90   19.10
  -2  -4  -6   32.80   11.70
  -2  -4  -6   13.40   20.00
   2  -4   6   23.90    7.80
   2   4   7   57.59   14.20
   2   4   7  116.29   23.60
   2   4   7   93.19   29.80
  -2   4  -7   46.20   12.50
  -2   4  -7   96.69   26.50
  -2  -4  -7   54.29   15.40
   2  -4   7   72.39   21.50
  -2  -4  -7  108.89   30.30
   2  -4   7   79.39   11.70
   2  -4   7   98.59   26.60
   2   4   8    1.50   19.80
  -2   4  -8    8.50   12.60
   2   4   8   -2.80   25.20
   2   4   8   -3.00   12.30
  -2   4  -8   26.40   26.90
  -2  -4  -8   65.79   31.30
  -2  -4  -8   27.80   15.80
   2  -4   8  -21.10   24.40
   2  -4   8   10.20   11.00
   2  -4   8    6.20   19.60
  -2   4  -9  129.49   20.80
   2   4   9  153.28   40.20
  -2   4  -9  124.89   38.90
   2   4   9   92.99   20.90
   2   4   9  149.59   29.00
   2  -4   9  210.78   41.70
   2  -4   9  156.28   24.40
  -2  -4  -9  123.79   24.30
   2   4  10   61.89   40.10
   2   4  10   96.29   29.90
  -2   4 -10  133.79   23.20
   2   4  10  128.49   23.80
   2  -4  10  118.59   20.10
  -2  -4 -10  151.58   27.90
   2  -4  10  119.99   41.10
   2  -4  10  154.28   22.90
   2   4  11   52.99   46.60
   2   4  11   47.10   29.10
  -2   4 -11   53.69   24.40
   2  -4  11   41.20   42.60
   2  -4  11   39.30   20.20
  -2  -4 -11   34.70   25.60
   2   4  12    9.40   56.89
  -2   4 -12    0.20   24.40
   2   4  12  -19.10   28.60
   2  -4  12   65.59   24.20
  -2  -4 -12   29.30   30.60
   2  -4  12  -42.90   92.59
  -2   4 -13   70.09   34.60
   2   4  13   14.20   66.09
  -2  -4 -13   27.50   37.10
   2  -4  13   60.29   64.89
   2   4  14 -182.78   76.29
  -2  -4 -14   27.90   43.70
   2  -4  14   36.30   72.49
   2   5 -15   16.50   39.90
  -2   5  15   46.40   67.79
  -2  -5  15  -35.30   60.49
   2  -5 -15   63.39   41.90
   2   5 -14  -12.10   30.50
  -2   5  14   44.50   61.59
   2  -5 -14   27.40   33.70
  -2  -5  14  -82.99   50.39
  -2   5  13  113.39  101.89
   2   5 -13   73.29   28.90
  -2  -5  13  103.19   26.70
   2  -5 -13   61.19   29.80
  -2  -5  13   98.99   47.50
  -2   5  12   35.30   41.30
   2   5 -12   48.30   22.90
   2  -5 -12   19.30   22.40
  -2  -5  12  -18.80   37.90
  -2  -5  12   -2.40   20.40
   2   5 -11  298.37   47.60
   2   5 -11  299.67   34.10
  -2   5  11  294.07   56.29
   2  -5 -11  339.87   37.00
  -2  -5  11  361.26   52.39
  -2  -5  11  355.16   32.90
   2   5 -10   53.59   30.20
  -2   5  10   28.30   33.30
  -2   5  10   12.70   13.80
   2   5 -10   17.90   16.30
   2  -5 -10  -30.20   41.40
  -2  -5  10    4.40   26.20
   2  -5 -10   19.20   17.10
  -2  -5  10   21.50   16.70
  -2   5   9   19.00   28.60
  -2   5   9    6.30   14.10
   2   5  -9   74.89   27.10
   2  -5  -9   30.50   15.80
   2  -5  -9   32.60   31.70
  -2  -5   9   31.30   23.80
  -2  -5   9   19.80   10.80
   2   5  -8  281.47   24.40
  -2   5   8  296.17   39.40
  -2   5   8  341.57   26.80
   2   5  -8  331.97   34.00
   2  -5  -8  279.07   42.50
  -2  -5   8  325.97   34.00
  -2  -5   8  335.97   23.20
   2  -5  -8  290.47   26.90
   2   5  -7  155.68   17.00
  -2   5   7  220.58   35.00
  -2   5   7  173.88   19.80
   2   5  -7  204.78   29.20
   2  -5  -7  229.88   26.20
   2  -5  -7  219.58   33.20
  -2  -5   7  182.78   16.30
   2  -5  -7  185.58   20.00
  -2  -5   7  200.28   26.60
  -2   5   6  125.89   15.30
   2   5  -6  117.89   16.40
   2   5  -6  121.89   18.70
  -2   5   6  126.79   24.80
   2   5  -6   84.49   11.80
   2  -5  -6  129.09   21.10
   2  -5  -6   92.69   14.40
  -2  -5   6  106.49   12.40
   2  -5  -6  118.29   25.60
   2   5  -5 2942.71  134.19
  -2   5   5 2893.21  135.99
  -2   5   5 2775.72  143.49
   2   5  -5 2957.50  136.39
   2   5  -5 2966.50  137.39
  -2  -5   5 2880.91  134.39
   2  -5  -5 3062.79  137.19
   2  -5  -5 3040.90  144.99
   2  -5  -5 2940.21  140.69
  -2  -5   5 2829.82  136.99
  -2  -5   5 2879.61  133.39
   2   5  -4  409.96   22.90
  -2   5   4  389.86   25.90
  -2   5   4  482.95   33.00
   2   5  -4  480.85   29.30
   2   5  -4  430.86   24.40
   2  -5  -4  466.25   32.30
   2  -5  -4  435.46   36.80
  -2  -5   4  446.36   23.70
  -2  -5   4  439.16   25.40
   2  -5  -4  419.66   25.30
  -2  -5   4  419.96   22.30
  -2   5   3  667.33   33.40
   2   5  -3  639.64   31.10
  -2   5   3  603.64   36.60
   2   5  -3  702.23   31.60
   2   5  -3  667.63   31.80
   2  -5  -3  568.74   34.80
  -2  -5   3  661.33   31.20
  -2  -5   3  651.73   32.10
  -2   5   2   -7.60    3.70
   2   5  -2    3.00    3.40
   2   5  -2   33.80   11.20
   2   5  -2   -3.00    3.20
  -2   5   2   -1.90    5.40
  -2   5   2   34.50   15.30
  -2  -5   2    1.80    3.30
   2  -5  -2   10.00   11.70
   2  -5  -2    2.40    5.70
  -2  -5   2    1.50    3.20
   2   5  -1  196.48   11.50
   2   5  -1  147.49   10.50
  -2   5   1  148.69    9.90
   2  -5  -1  163.78   10.40
  -2   5   0  244.08   21.60
  -2   5   0  192.18   10.50
   2   5   0  219.08   15.40
  -2   5   0  306.37   37.60
   2   5   0  189.68   12.60
   2   5   0  253.87   22.50
   2  -5   0  172.58   21.10
   2  -5   0  199.78   15.10
  -2  -5   0  241.78   14.70
  -2  -5   0  180.98   12.60
   2  -5   0  177.58   10.50
  -2   5  -1  567.34   25.20
  -2   5  -1  526.95   25.20
  -2  -5  -1  561.04   28.50
   2  -5   1  650.83   30.80
   2  -5   1  507.35   25.50
   2   5   2    0.70    8.50
  -2   5  -2    1.90    2.10
  -2   5  -2    0.60    1.90
   2   5   2    1.90   12.80
   2  -5   2   -5.70    6.50
  -2  -5  -2    6.80    9.40
   2  -5   2    6.40   12.60
   2  -5   2   -5.10    7.20
  -2  -5  -2    0.90    3.80
  -2  -5  -2   -4.60    4.50
  -2   5  -3 1008.30   52.49
   2   5   3 1301.87   64.09
   2   5   3 1130.39   61.59
  -2   5  -3 1028.10   51.09
   2  -5   3 1181.48   60.19
  -2  -5  -3 1233.78   61.29
   2  -5   3 1269.27   64.09
  -2  -5  -3 1054.89   55.09
  -2  -5  -3 1011.20   54.09
   2  -5   3 1009.30   56.39
  -2   5  -4    5.10    4.00
  -2   5  -4   -2.00   12.80
   2   5   4   -4.70   15.20
   2   5   4    8.50   15.10
   2   5   4    0.60    5.80
   2  -5   4    5.80    4.10
  -2  -5  -4   -8.30    7.20
  -2  -5  -4   -8.70   14.20
   2  -5   4   -5.30   11.20
   2  -5   4   29.10   16.10
   2   5   5  959.20   65.89
   2   5   5 1162.98   56.19
   2   5   5 1005.40   62.59
  -2   5  -5 1157.58   52.29
  -2   5  -5 1149.29   53.79
  -2   5  -5 1108.29   61.99
   2  -5   5 1069.99   62.69
   2  -5   5  972.30   61.79
  -2  -5  -5 1160.98   57.69
  -2  -5  -5 1111.09   66.19
   2  -5   5 1112.79   52.59
  -2   5  -6  155.98   26.70
   2   5   6  159.08   26.40
   2   5   6  153.18   31.20
  -2   5  -6  134.89   14.90
   2   5   6  144.79   17.20
  -2  -5  -6  131.19   18.40
  -2  -5  -6  148.99   29.90
   2  -5   6  106.99   23.80
   2  -5   6  151.18   13.50
   2  -5   6  148.99   25.30
   2   5   7  427.36   40.40
  -2   5  -7  449.06   40.10
   2   5   7  537.95   48.60
   2   5   7  499.65   31.90
  -2   5  -7  459.45   29.70
   2  -5   7  473.75   42.50
   2  -5   7  429.06   27.30
  -2  -5  -7  418.46   33.00
   2  -5   7  454.15   39.10
  -2  -5  -7  446.76   45.30
   2   5   8    7.70   11.00
   2   5   8    2.50   30.50
  -2   5  -8    3.80   12.10
   2   5   8  -21.40   20.00
  -2   5  -8   67.89   26.80
  -2  -5  -8  -16.70   14.60
   2  -5   8   -8.30    9.40
   2  -5   8   12.20   19.40
  -2  -5  -8  -15.90   29.70
   2  -5   8  -19.10   21.50
  -2   5  -9   35.80   18.30
   2   5   9   41.80   26.60
   2   5   9   33.20   17.90
   2   5   9   -2.50   31.80
  -2   5  -9   14.70   32.10
   2  -5   9   27.50   20.70
  -2  -5  -9   16.30   17.90
   2  -5   9    6.40   12.00
   2  -5   9  -16.70   28.90
  -2   5 -10  -18.90   17.70
   2   5  10  -35.40   36.10
   2   5  10  -48.80   25.70
   2  -5  10   53.99   38.50
  -2  -5 -10    9.40   20.40
   2  -5  10   18.20   17.70
   2  -5  10    8.60   19.20
  -2   5 -11   43.30   24.90
   2   5  11   46.20   30.90
   2   5  11   27.70   50.99
   2  -5  11   23.40   13.70
   2  -5  11   18.60   19.00
   2  -5  11   52.59   45.90
  -2  -5 -11   52.69   26.60
   2   5  12  -16.40   56.99
  -2   5 -12  105.79   29.20
   2   5  12   25.10   33.80
  -2  -5 -12   49.30   33.70
   2  -5  12  110.59   81.19
  -2   5 -13   53.49   36.60
   2   5  13   16.20   60.59
  -2  -5 -13   84.59   39.60
   2  -5  13   57.29   66.79
   2   5  14  104.29   79.69
   2  -5  14  -25.70   77.49
  -2  -5 -14   43.60   46.40
  -2   6  15   50.39   70.89
   2   6 -15   79.19   52.09
   2  -6 -15   36.30   41.30
  -2  -6  15   42.50   68.29
  -2   6  14   24.30   60.69
   2   6 -14   39.70   31.70
  -2  -6  14  -25.80   54.79
   2   6 -13    2.30   25.40
  -2   6  13  -49.50   48.50
  -2  -6  13   26.30   24.10
  -2  -6  13   26.40   47.40
   2  -6 -13  -40.90   25.70
  -2   6  12  -30.50   43.80
   2   6 -12    7.10   19.40
   2  -6 -12   66.99   25.90
  -2  -6  12  -52.79   19.20
  -2  -6  12  -32.10   37.40
   2   6 -11  214.88   27.80
   2   6 -11  264.97   44.50
  -2   6  11  244.68   50.09
  -2   6  11  245.78   38.60
  -2  -6  11  334.87   48.80
  -2  -6  11  237.98   27.30
   2  -6 -11  243.48   33.50
  -2   6  10    6.80   16.80
  -2   6  10   21.30   31.60
   2   6 -10    9.60   28.40
  -2   6  10    4.70   21.60
   2   6 -10  -17.70   16.00
  -2  -6  10   14.70   13.70
   2  -6 -10    9.70   17.60
  -2  -6  10    1.70   25.00
  -2   6   9  793.02   54.49
  -2   6   9  777.42   67.79
   2   6  -9  854.81   58.69
  -2   6   9  811.02   49.50
   2  -6  -9  860.61   71.29
  -2  -6   9  797.02   46.00
  -2  -6   9  878.41   59.69
   2  -6  -9  792.72   50.99
   2   6  -8  202.68   29.70
  -2   6   8  156.88   37.00
   2   6  -8  155.08   18.60
  -2   6   8  180.58   21.80
  -2   6   8  219.78   29.90
  -2  -6   8  177.58   27.70
   2  -6  -8  199.78   22.90
  -2  -6   8  161.48   18.10
   2  -6  -8  206.78   38.20
  -2   6   7 1710.03  100.69
  -2   6   7 1888.91   89.99
  -2   6   7 1816.52   95.59
   2   6  -7 1991.10   87.49
   2   6  -7 1743.63   88.99
  -2  -6   7 1710.73   92.69
   2  -6  -7 1810.72  100.89
   2  -6  -7 1762.62   94.79
   2  -6  -7 1784.62   90.49
  -2  -6   7 1865.01   87.19
  -2   6   6   58.69   11.80
   2   6  -6   65.39   14.50
   2   6  -6   92.29   16.70
  -2   6   6   57.69   19.20
  -2   6   6   59.19   20.80
   2   6  -6   48.00    9.20
   2  -6  -6   64.79   23.00
  -2  -6   6   63.79    9.80
   2  -6  -6  100.59   21.60
   2  -6  -6   41.20   11.90
  -2  -6   6   61.29    9.90
   2   6  -5  483.95   27.40
  -2   6   5  552.04   40.80
  -2   6   5  494.15   32.20
  -2   6   5  478.35   30.00
   2   6  -5  624.34   35.90
  -2   6   5  614.34   40.30
   2   6  -5  496.15   30.30
   2  -6  -5  629.44   43.40
   2  -6  -5  570.24   39.50
  -2  -6   5  548.65   32.10
   2  -6  -5  470.75   30.70
  -2  -6   5  460.85   27.70
  -2  -6   5  474.85   27.30
   2   6  -4  404.66   28.00
   2   6  -4  299.17   19.60
  -2   6   4  364.06   21.40
  -2   6   4  365.46   23.50
   2   6  -4  320.67   18.60
  -2   6   4  400.06   31.50
  -2  -6   4  344.67   21.20
   2  -6  -4  340.27   30.20
  -2  -6   4  307.47   19.10
  -2  -6   4  311.67   18.70
   2  -6  -4  325.77   21.70
   2  -6  -4  389.46   31.30
   2   6  -3  306.27   17.40
  -2   6   3  340.67   22.30
  -2   6   3  325.27   19.30
   2   6  -3  336.07   18.00
   2  -6  -3  301.97   19.40
  -2  -6   3  322.27   17.70
  -2  -6   3  303.27   17.70
  -2  -6   3  340.37   17.30
  -2   6   2  260.07   18.00
   2   6  -2  250.37   14.90
  -2   6   2  263.07   15.70
  -2   6   2  276.47   27.20
   2   6  -2  252.07   15.10
   2   6  -2  244.18   23.70
   2  -6  -2  260.97   25.30
  -2  -6   2  267.37   15.10
  -2  -6   2  263.77   15.30
   2  -6  -2  258.57   18.60
  -2   6   1  241.88   13.60
  -2   6   1  231.38   28.10
   2   6  -1  256.57   14.60
   2   6  -1  251.77   15.20
   2  -6  -1  228.58   16.90
  -2  -6   1  220.68   13.60
  -2  -6   1  243.78   14.90
   2  -6  -1  248.98   13.90
   2  -6  -1  244.48   24.30
   2   6   0  120.79   13.40
  -2   6   0  133.99    7.50
   2   6   0  125.29   19.20
  -2   6   0  120.59   29.30
   2   6   0  135.59   10.10
   2  -6   0  136.99   12.60
   2  -6   0  170.98   23.90
   2  -6   0  133.09    7.90
  -2  -6   0  120.59   12.10
  -2  -6   0  122.79   10.20
  -2   6  -1   29.80    8.00
   2   6   1   94.59   18.80
   2   6   1   51.39   11.90
   2  -6   1   89.79   18.80
  -2  -6  -1   51.39   10.50
   2  -6   1   23.70    8.00
   2   6   2   45.70   16.40
  -2  -6  -2   -2.10    5.40
  -2  -6  -2    2.90    5.40
   2  -6   2   16.70    8.20
  -2  -6  -2    7.60   10.70
   2  -6   2   31.70   16.70
  -2   6  -3  107.39    7.00
  -2   6  -3  103.49    7.60
  -2  -6  -3  124.89   12.50
   2   6   4  153.88   25.30
  -2   6  -4  116.79   10.30
   2   6   4  154.88   15.00
  -2   6  -4  132.49    9.30
   2   6   4  136.59   24.30
   2  -6   4  134.69   17.70
  -2  -6  -4  159.88   23.70
  -2  -6  -4  133.69   13.40
  -2  -6  -4  155.88   16.20
   2  -6   4  140.69   21.60
   2  -6   4  164.08   24.40
  -2   6  -5   92.49   10.40
   2   6   5  130.69   16.10
   2   6   5  215.48   29.60
  -2   6  -5  155.98   22.30
   2  -6   5  190.38   21.50
  -2  -6  -5  114.89   16.50
   2  -6   5  126.59   10.80
   2   6   6   13.70   22.90
  -2   6  -6   12.50    7.20
  -2   6  -6   10.30    8.30
  -2   6  -6   25.50   19.30
   2   6   6   21.10   11.20
   2   6   6    3.10   19.10
   2  -6   6    7.50   15.30
  -2  -6  -6   -3.40   10.50
  -2  -6  -6   23.20   25.00
   2  -6   6   13.30    6.90
   2  -6   6    9.70   19.00
  -2   6  -7  488.05   31.40
   2   6   7  471.45   32.10
  -2   6  -7  537.05   45.40
   2   6   7  512.45   49.99
   2   6   7  495.65   44.30
   2  -6   7  499.55   45.40
  -2  -6  -7  468.15   35.90
  -2  -6  -7  545.85   53.29
   2  -6   7  448.96   28.20
   2  -6   7  546.75   42.60
   2   6   8    7.40   30.00
   2   6   8   27.00   24.70
  -2   6  -8   10.40   12.90
   2   6   8   -6.40   11.20
  -2   6  -8   77.49   30.60
   2  -6   8   15.60    9.70
   2  -6   8   24.60   23.90
  -2  -6  -8  -19.90   15.00
  -2  -6  -8  -23.60   31.70
   2  -6   8   43.10   21.90
  -2   6  -9  341.37   29.90
   2   6   9  285.87   53.79
   2   6   9  377.86   32.60
  -2   6  -9  313.27   26.30
  -2   6  -9  344.57   47.60
   2   6   9  278.17   40.60
   2  -6   9  292.47   35.90
  -2  -6  -9  333.87   35.20
   2  -6   9  291.27   25.00
   2  -6   9  305.97   45.50
   2   6  10    5.80   29.20
   2   6  10  -53.49   38.30
  -2   6 -10   15.80   20.80
   2  -6  10  -11.10   20.60
  -2  -6 -10  -19.30   22.20
   2  -6  10   45.60   38.50
   2  -6  10   16.40   14.40
   2   6  11  143.59   69.19
   2   6  11  129.19   36.80
  -2   6 -11  139.99   27.30
   2  -6  11  166.88   51.69
   2  -6  11  109.69   21.30
   2  -6  11  116.99   20.60
  -2  -6 -11  120.29   31.10
  -2   6 -12   12.30   25.60
   2   6  12  100.39   59.39
   2   6  12   -3.60   34.80
  -2  -6 -12  -42.10   31.10
   2  -6  12  129.89   87.19
   2   6  13   59.79   60.79
   2   6  13  -51.99   66.09
  -2  -6 -13   19.00   38.20
   2  -6  13  101.79   68.79
  -2   7  15   28.40   73.49
  -2  -7  15  -58.39   70.09
   2  -7 -15   56.79   41.20
  -2   7  14   48.70   64.49
   2   7 -14   44.60   31.90
  -2  -7  14  -57.29   55.59
   2  -7 -14   14.30   35.00
   2   7 -13   99.89   27.20
  -2   7  13   44.30   54.09
   2  -7 -13  157.38   37.00
  -2  -7  13   98.49   23.50
  -2  -7  13   67.99   48.80
   2   7 -12   69.19   53.99
  -2   7  12   70.69   48.00
  -2   7  12  170.48   34.60
   2   7 -12  100.19   24.00
  -2  -7  12   37.10   21.80
   2  -7 -12   78.39   28.60
  -2  -7  12   37.80   40.10
  -2   7  11  234.68   52.49
   2   7 -11  196.68   25.00
   2   7 -11  130.59   41.00
  -2   7  11  229.48   36.00
   2  -7 -11  214.38   32.40
  -2  -7  11  195.78   41.70
   2   7 -10   -6.20   28.60
  -2   7  10   31.50   34.70
  -2   7  10   58.89   25.50
   2   7 -10    7.80   15.50
   2  -7 -10   33.10   19.40
  -2  -7  10   31.40   13.30
  -2  -7  10    6.90   25.90
   2   7  -9   81.09   25.30
   2   7  -9   40.40   13.20
  -2   7   9   27.50   23.40
  -2   7   9   51.99   32.40
  -2   7   9   27.60   16.70
   2  -7  -9   42.60   37.70
   2  -7  -9   27.40   16.80
  -2  -7   9   41.70   23.50
  -2  -7   9   28.70   11.70
  -2   7   8   13.50   21.00
   2   7  -8    5.30   18.80
  -2   7   8  -10.70   12.40
  -2   7   8    0.10   26.40
   2   7  -8   12.20   10.20
  -2  -7   8    6.40   10.00
   2  -7  -8   18.20   31.20
  -2  -7   8   15.50   18.70
  -2  -7   8   -7.90   10.40
   2  -7  -8   10.10   13.30
   2   7  -7   17.40   15.60
  -2   7   7   53.49   21.00
   2   7  -7    5.30    8.00
   2   7  -7   49.50   16.50
  -2   7   7   37.10   23.60
  -2   7   7   15.90   11.30
  -2  -7   7    3.90    8.30
   2  -7  -7   30.60   20.40
   2  -7  -7    5.50   11.00
   2  -7  -7   34.70   25.10
  -2  -7   7    4.90    9.40
   2   7  -6   35.10    7.90
  -2   7   6    8.40   18.50
  -2   7   6   42.40   11.50
   2   7  -6   66.09   13.60
  -2   7   6   47.80   22.40
  -2  -7   6   32.00   13.80
  -2  -7   6   30.80    8.70
   2  -7  -6   24.40   11.20
  -2  -7   6   30.80    8.10
   2  -7  -6   31.70   20.40
   2  -7  -6   11.60   21.90
  -2   7   5  362.86   27.40
   2   7  -5  364.36   24.00
   2   7  -5  363.56   31.60
   2   7  -5  380.66   21.40
  -2   7   5  426.96   35.50
  -2   7   5  385.56   24.90
  -2  -7   5  374.36   22.00
  -2  -7   5  377.76   22.00
  -2  -7   5  393.66   25.50
   2  -7  -5  353.86   25.10
   2  -7  -5  375.26   35.80
   2  -7  -5  415.36   36.20
  -2   7   4  153.78   25.10
  -2   7   4  101.39   12.50
   2   7  -4  102.89    9.00
  -2   7   4  108.09   15.00
  -2  -7   4   97.29    9.50
  -2  -7   4   90.29   10.00
   2  -7  -4  110.59   24.80
  -2  -7   4   95.89   11.90
   2  -7  -4   97.89   12.50
   2  -7  -4  129.99   23.00
  -2   7   3 1012.10   51.09
   2   7  -3  981.10   47.00
  -2   7   3  957.70   58.29
  -2   7   3  889.81   49.40
   2   7  -3  986.40   46.30
   2   7  -3  913.21   57.59
  -2  -7   3  864.41   45.00
   2  -7  -3 1012.00   48.60
  -2  -7   3 1007.80   47.00
  -2  -7   3 1017.00   55.99
   2  -7  -3 1018.30   62.59
  -2  -7   3 1004.00   46.60
   2   7  -2  266.57   16.40
   2   7  -2  256.17   15.40
   2   7  -2  250.97   25.10
  -2   7   2  303.37   28.60
  -2   7   2  243.88   19.10
  -2   7   2  276.17   16.40
  -2  -7   2  269.37   16.50
  -2  -7   2  293.57   16.10
   2  -7  -2  255.87   16.20
  -2  -7   2  265.67   13.30
   2  -7  -2  326.57   51.39
  -2   7   1  183.48   15.10
   2   7  -1  161.28   11.20
   2   7  -1  162.38   13.00
   2   7  -1  246.48   25.20
  -2   7   1  165.08   10.80
  -2   7   1  216.98   25.10
   2  -7  -1  175.48   24.10
  -2  -7   1  185.18   12.40
   2  -7  -1  156.78   11.10
   2  -7  -1  166.28   14.90
  -2  -7   1  150.88   11.70
  -2   7   0  104.59   21.40
   2   7   0   56.09    7.70
  -2   7   0   48.80    4.50
   2   7   0   71.79   18.00
   2   7   0   56.19    9.30
  -2   7   0   44.90    9.40
  -2  -7   0   78.79   11.20
   2  -7   0   70.09   20.50
  -2  -7   0   57.99    7.70
   2  -7   0   53.99   10.00
   2  -7   0   56.59    5.30
  -2   7  -1   95.89   21.50
  -2   7  -1   66.69   11.30
   2   7   1   80.09   19.70
   2   7   1   68.09   13.80
  -2  -7  -1   67.39    8.90
  -2  -7  -1   49.99    8.20
   2  -7   1   64.19   11.10
   2  -7   1   65.79   19.70
  -2  -7  -1   54.49   12.10
   2   7   2   44.10   18.00
  -2   7  -2   30.50   10.40
  -2   7  -2   66.79   19.90
   2  -7   2   35.50   13.90
  -2  -7  -2   27.60   12.70
   2  -7   2   35.90   11.60
  -2  -7  -2   31.00    7.90
  -2  -7  -2   34.90    7.40
   2  -7   2   20.20   20.20
   2   7   3  229.68   27.90
   2   7   3  280.27   29.60
  -2  -7  -3  267.17   27.50
   2  -7   3  270.27   24.70
   2  -7   3  283.77   21.30
   2  -7   3  286.67   31.10
  -2  -7  -3  283.37   20.00
   2   7   4   73.29   22.70
  -2   7  -4   70.69    7.50
   2   7   4   72.69   21.80
  -2   7  -4   76.59    6.70
  -2  -7  -4   76.49   11.20
   2  -7   4   72.69   16.40
   2  -7   4   64.39   14.60
  -2  -7  -4   84.39   13.10
  -2  -7  -4  117.79   23.80
   2  -7   4   80.79   26.00
  -2   7  -5  110.99    9.30
  -2   7  -5   84.69   10.20
   2   7   5  100.09   25.30
   2   7   5   95.69   26.20
   2   7   5   95.09   14.50
   2  -7   5  103.39    9.70
   2  -7   5  103.29   17.00
   2  -7   5  104.79   21.40
  -2  -7  -5   90.69   15.60
  -2  -7  -5  117.29   27.20
   2   7   6   80.69   26.10
   2   7   6   78.49   14.80
  -2   7  -6   89.69   23.60
   2   7   6   71.09   27.10
  -2   7  -6   86.09   11.00
   2  -7   6   90.09   11.10
   2  -7   6   66.79   18.20
  -2  -7  -6   55.19   26.50
   2  -7   6   76.49   22.70
  -2  -7  -6  110.99   17.50
  -2   7  -7   43.30    9.60
   2   7   7   32.00   30.20
   2   7   7   90.29   28.00
  -2   7  -7   39.80   11.00
  -2   7  -7   33.00   24.50
   2   7   7   26.80   14.00
   2  -7   7   30.20    8.60
   2  -7   7   64.09   24.60
  -2  -7  -7   33.80   15.70
   2  -7   7   46.20   19.70
  -2  -7  -7   67.19   30.90
   2   7   8  -20.50   23.20
  -2   7  -8   18.40   29.10
   2   7   8   24.80   34.10
  -2   7  -8    6.80   10.30
   2   7   8  -26.90   14.30
  -2   7  -8    8.20   12.00
  -2  -7  -8  -27.90   36.50
   2  -7   8  -17.90   24.00
  -2  -7  -8   -3.30   12.70
   2  -7   8   10.80   26.30
   2  -7   8    0.10    9.00
  -2   7  -9    5.10   12.80
  -2   7  -9   10.70   14.70
   2   7   9   12.70   28.30
  -2   7  -9    3.00   36.00
   2   7   9   47.90   38.70
  -2  -7  -9   -4.90   19.20
   2  -7   9   10.10   11.30
   2  -7   9   40.10   23.70
   2  -7   9   36.20   32.10
   2   7  10   29.50   43.10
   2   7  10   40.70   31.20
  -2   7 -10   13.60   18.60
  -2  -7 -10    2.20   24.00
   2  -7  10   59.79   23.80
   2  -7  10   14.30   36.90
   2  -7  10    1.40   14.50
  -2   7 -11  -31.30   27.80
   2   7  11   22.40   34.60
   2   7  11 -115.49   77.89
  -2  -7 -11  -19.30   25.40
   2  -7  11   70.49   50.89
   2  -7  11   12.80   17.90
   2  -7  11   53.49   22.70
   2   7  12   15.80   39.10
  -2   7 -12  -32.10   27.60
   2   7  12  -41.70   56.69
   2  -7  12   65.39  101.29
  -2  -7 -12  -36.50   30.60
   2   7  13  -14.30   52.09
   2   7  13  -41.70   71.59
  -2  -7 -13   73.59   41.80
   2  -7  13  197.58   68.39
  -2   8  15  116.29   76.79
   2  -8 -15   99.39   45.80
  -2  -8  15   36.70   70.09
   2   8 -14   77.89   33.80
  -2   8  14  -17.90   56.69
  -2  -8  14   10.10   58.49
   2  -8 -14  -19.80   36.50
  -2   8  13  -33.60   52.59
   2   8 -13  -14.00   25.60
  -2  -8  13   39.10   48.50
  -2  -8  13    0.80   31.30
   2   8 -12  -59.39   46.20
  -2   8  12   51.09   52.19
   2   8 -12    3.90   22.00
  -2   8  12   49.90   32.00
  -2  -8  12   67.89   40.70
  -2  -8  12   29.10   26.80
  -2  -8  12   33.30   20.10
   2  -8 -12   38.80   27.60
  -2   8  11   39.40   28.70
   2   8 -11   14.70   36.40
  -2   8  11   37.30   39.00
   2   8 -11   36.60   20.60
   2  -8 -11    6.60   22.80
  -2  -8  11   27.80   33.00
  -2  -8  11  -19.20   15.80
  -2  -8  11  -16.80   19.80
   2   8 -10  165.48   21.20
   2   8 -10  146.79   35.80
  -2   8  10  153.68   33.10
  -2   8  10  158.08   44.90
  -2  -8  10  175.08   24.10
  -2  -8  10  175.78   19.80
   2  -8 -10  153.98   27.40
  -2  -8  10  129.89   33.90
   2   8  -9  105.99   27.30
   2   8  -9   98.69   15.80
  -2   8   9  114.39   30.60
  -2   8   9  131.79   39.90
  -2   8   9  127.09   20.10
  -2  -8   9  135.89   29.30
  -2  -8   9  106.09   18.60
   2  -8  -9  123.49   22.30
  -2  -8   9   95.49   15.70
   2  -8  -9   80.69   37.00
   2   8  -8  434.66   37.60
   2   8  -8  449.26   27.70
  -2   8   8  359.56   44.00
  -2   8   8  472.85   33.20
  -2   8   8  365.06   46.90
  -2  -8   8  442.56   28.60
  -2  -8   8  404.96   38.50
  -2  -8   8  427.36   29.30
   2  -8  -8  421.56   50.89
   2  -8  -8  462.85   34.40
   2  -8  -8  403.96   46.70
  -2   8   7   66.89   24.40
   2   8  -7   44.10   15.70
  -2   8   7   67.79   28.20
   2   8  -7   27.00    9.00
  -2   8   7   46.10   13.40
  -2  -8   7   58.99   17.50
   2  -8  -7   45.10   25.30
   2  -8  -7   33.90   13.90
  -2  -8   7   49.80   10.30
   2  -8  -7   16.40   28.30
  -2  -8   7   32.50   10.90
   2   8  -6   26.40   12.10
  -2   8   6   35.40   11.30
  -2   8   6   14.80   13.20
   2   8  -6   12.10    6.80
  -2   8   6   45.60   22.20
  -2   8   6   17.20   21.20
   2   8  -6    4.60   17.20
  -2  -8   6   27.30    8.00
  -2  -8   6   28.10    9.10
   2  -8  -6   58.49   23.30
   2  -8  -6   29.10   12.10
  -2  -8   6   29.40   22.90
   2  -8  -6   50.59   25.70
  -2   8   5   32.40   21.40
  -2   8   5    4.80   11.20
   2   8  -5    2.90    4.90
   2   8  -5   27.50   17.40
  -2   8   5    7.60    9.60
  -2  -8   5   11.40    9.40
  -2  -8   5   11.60    6.90
   2  -8  -5   62.59   23.90
  -2  -8   5    6.60    6.00
   2  -8  -5   10.90    9.90
   2  -8  -5   36.50   21.70
  -2  -8   5   23.00   15.50
  -2   8   4  122.49   25.50
  -2   8   4   71.59   11.10
   2   8  -4  117.89   22.20
  -2   8   4   75.79   13.90
  -2  -8   4   66.29    8.80
   2  -8  -4   71.19   11.40
   2  -8  -4   71.79   20.80
  -2  -8   4   91.29   10.70
  -2  -8   4  115.19   22.30
  -2  -8   4   92.29   11.20
   2  -8  -4   98.79   25.00
   2   8  -3  194.28   26.60
   2   8  -3  188.88   14.20
   2   8  -3  139.79   11.50
  -2   8   3  177.78   14.10
  -2   8   3  205.88   18.30
  -2   8   3  252.17   31.70
  -2  -8   3  178.98   12.60
  -2  -8   3  192.08   14.10
  -2  -8   3  176.08   11.10
   2  -8  -3  196.08   15.00
   2  -8  -3  194.18   24.80
   2  -8  -3  218.88   30.40
   2   8  -2  431.46   24.80
   2   8  -2  421.56   35.40
  -2   8   2  449.06   24.00
   2   8  -2  455.35   23.30
  -2   8   2  418.26   38.50
  -2   8   2  455.35   28.00
  -2  -8   2  493.05   24.00
   2  -8  -2  430.46   28.40
   2  -8  -2  401.76   37.80
   2  -8  -2  461.05   24.60
  -2  -8   2  446.46   35.90
  -2  -8   2  395.96   22.00
   2   8  -1 1570.44   74.19
  -2   8   1 1518.85   75.89
   2   8  -1 1680.03   72.69
  -2   8   1 1643.44   71.49
   2   8  -1 1411.46   82.79
  -2   8   1 1442.36   84.79
   2  -8  -1 1519.35   84.59
   2  -8  -1 1604.54   76.39
  -2  -8   1 1426.26   72.59
  -2  -8   1 1637.04   73.39
  -2   8   0   39.50   10.50
  -2   8   0   56.09   20.30
   2   8   0   64.99   20.10
  -2   8   0   59.69    5.00
   2   8   0   59.99   10.30
   2  -8   0   70.59   11.80
  -2  -8   0   47.90    7.60
   2  -8   0   53.79    5.90
   2  -8   0   48.50   21.30
  -2  -8   0   68.89   11.40
  -2   8  -1 1584.74   89.89
   2   8   1 1621.64   83.09
  -2   8  -1 1665.63   80.29
   2   8   1 1550.94   88.89
   2  -8   1 1579.74   89.19
  -2  -8  -1 1527.25   77.49
   2  -8   1 1735.83   80.49
  -2  -8  -1 1584.24   80.99
  -2  -8  -1 1876.51   78.09
  -2   8  -2  522.85   42.90
   2   8   2  528.65   43.70
  -2   8  -2  588.14   34.40
   2   8   2  509.25   38.90
   2  -8   2  562.04   44.10
   2  -8   2  590.74   34.00
   2  -8   2  593.24   35.80
  -2  -8  -2  514.15   36.90
  -2  -8  -2  639.14   31.80
  -2  -8  -2  585.74   31.80
   2   8   3  327.07   33.40
   2   8   3  326.47   35.30
   2  -8   3  325.27   35.30
  -2  -8  -3  278.47   22.90
  -2  -8  -3  306.97   22.20
  -2  -8  -3  324.77   30.80
   2  -8   3  344.07   24.90
   2  -8   3  322.97   27.20
   2   8   4   31.80   20.60
  -2   8  -4   46.60    4.60
  -2   8  -4   40.20    4.10
   2   8   4   69.79   22.70
   2  -8   4   47.50   13.20
  -2  -8  -4   65.99   21.10
  -2  -8  -4   45.40   12.10
   2  -8   4   55.39   22.10
  -2  -8  -4   52.39   11.70
   2  -8   4   42.60   17.00
   2   8   5  282.27   36.70
  -2   8  -5  289.97   17.50
   2   8   5  286.87   39.30
  -2  -8  -5  284.67   35.40
   2  -8   5  349.37   36.10
  -2  -8  -5  321.57   26.20
   2  -8   5  339.17   32.80
  -2  -8  -5  314.47   24.50
   2  -8   5  332.17   27.50
  -2   8  -6   32.70    8.00
   2   8   6   26.10   10.70
   2   8   6   61.39   27.70
   2   8   6   57.29   27.10
  -2   8  -6   22.90    6.90
   2  -8   6   66.49   25.10
   2  -8   6   63.99   17.40
  -2  -8  -6   11.40   25.30
   2  -8   6   47.70   21.70
  -2  -8  -6   41.00   14.90
  -2   8  -7   21.30    8.50
   2   8   7   24.50   26.80
   2   8   7  -18.50   29.30
   2   8   7   38.90   15.20
  -2   8  -7   19.80   23.30
   2  -8   7   75.29   24.80
   2  -8   7    5.00   17.30
  -2  -8  -7   50.49   16.60
   2  -8   7   -0.30   24.50
  -2  -8  -7    9.00   30.70
   2  -8   7   22.00    8.10
   2   8   8  102.99   20.70
   2   8   8  147.99   34.10
  -2   8  -8  139.59   17.20
   2   8   8  112.89   39.00
  -2   8  -8  130.99   17.00
  -2   8  -8   99.49   33.00
   2  -8   8  205.98   32.20
  -2  -8  -8  139.29   24.10
   2  -8   8  150.68   34.60
   2  -8   8  118.19   15.80
   2  -8   8   88.89   26.40
  -2   8  -9   14.30   34.70
  -2   8  -9   17.80   13.00
  -2   8  -9   13.70   14.60
   2   8   9    5.80   36.80
   2   8   9   18.70   29.80
   2  -8   9   25.60   28.50
  -2  -8  -9    9.60   16.60
   2  -8   9    5.90   30.20
   2  -8   9   36.90   12.20
   2  -8   9    6.60   25.10
  -2   8 -10   52.99   19.70
   2   8  10   51.89   46.20
   2   8  10   96.89   37.50
   2  -8  10   22.70   36.80
  -2  -8 -10   66.59   27.20
   2  -8  10   32.60   15.60
   2  -8  10   70.09   28.90
   2   8  11  -16.60   50.69
   2   8  11   37.60   37.40
  -2   8 -11    0.50   20.70
   2  -8  11   -7.70   23.70
   2  -8  11   51.09   49.70
  -2  -8 -11    9.10   28.20
   2   8  12   48.00   42.10
   2   8  12  -62.79   61.29
   2  -8  12  106.59   99.59
  -2  -8 -12  -15.80   34.60
   2   8  13  -38.40   68.39
   2   8  13  -24.70   53.89
  -2  -8 -13  -22.50   41.80
   2  -8  13   85.29   70.19
  -2   9  14    7.20   71.99
  -2  -9  14  166.28   62.29
   2  -9 -14   48.40   39.90
   2   9 -13   -4.90   28.50
  -2   9  13   67.19   58.09
  -2   9  13    4.20   40.90
  -2  -9  13   -5.10   45.60
   2  -9 -13    8.30   32.80
   2   9 -12  117.09   50.39
  -2   9  12  137.09   75.09
  -2   9  12   80.59   39.20
  -2  -9  12   48.40   28.70
  -2  -9  12   83.49   42.70
   2  -9 -12   80.19   30.00
  -2  -9  12   73.69   19.70
   2   9 -11   52.79   17.60
  -2   9  11   30.40   32.60
   2   9 -11  -67.19   36.90
  -2   9  11   17.10   43.70
  -2  -9  11   -3.20   20.90
  -2  -9  11   68.09   34.50
   2  -9 -11  -12.90   17.80
  -2  -9  11   35.70   17.30
  -2   9  10   17.30   29.20
  -2   9  10   56.89   38.70
   2   9 -10   34.60   31.20
   2   9 -10   29.10   14.00
  -2  -9  10    2.40   13.20
  -2  -9  10   11.40   27.40
  -2  -9  10   29.80   17.90
   2  -9 -10   72.59   22.40
   2   9  -9   -2.90   11.10
  -2   9   9    4.80   33.10
  -2   9   9    5.70   28.00
   2   9  -9   -1.00   23.10
  -2  -9   9   17.00   22.40
  -2  -9   9   -4.90   14.30
  -2  -9   9    3.30   11.40
   2  -9  -9   36.40   18.80
  -2   9   8   52.79   27.90
  -2   9   8   64.79   16.40
   2   9  -8   65.19   11.80
   2   9  -8  101.39   25.40
   2   9  -8   56.59   20.50
  -2   9   8   60.19   18.70
  -2   9   8   48.40   30.20
   2  -9  -8   46.40   31.00
   2  -9  -8   91.09   19.20
  -2  -9   8   74.19   14.40
  -2  -9   8   65.09   12.40
  -2  -9   8   85.99   22.40
   2  -9  -8   70.19   39.00
  -2   9   7  347.87   44.10
  -2   9   7  375.76   28.90
   2   9  -7  343.67   37.30
  -2   9   7  354.16   42.50
   2   9  -7  412.76   31.30
   2   9  -7  430.16   24.00
  -2   9   7  310.67   31.20
  -2  -9   7  422.06   32.30
   2  -9  -7  421.46   48.10
   2  -9  -7  383.46   30.90
  -2  -9   7  415.66   33.70
   2  -9  -7  347.27   43.80
  -2  -9   7  410.96   25.10
  -2   9   6  339.77   25.30
  -2   9   6  310.47   28.00
  -2   9   6  340.27   40.10
   2   9  -6  321.47   36.20
  -2  -9   6  296.57   40.60
  -2  -9   6  323.87   21.40
   2  -9  -6  293.67   40.00
   2  -9  -6  321.57   26.60
  -2  -9   6  352.26   22.70
   2  -9  -6  387.56   42.20
   2   9  -5  186.68   29.10
  -2   9   5  148.69   20.90
  -2   9   5  148.09   16.00
  -2   9   5  150.98   32.80
  -2  -9   5  139.09   14.80
   2  -9  -5  121.09   29.80
   2  -9  -5  126.79   17.10
   2  -9  -5  190.88   35.10
  -2  -9   5  165.38   27.50
  -2  -9   5  146.39   12.80
  -2  -9   5  126.89   16.10
  -2   9   4  444.06   39.40
   2   9  -4  425.76   24.90
  -2   9   4  369.66   28.00
   2   9  -4  397.46   37.20
  -2   9   4  416.26   24.90
  -2  -9   4  357.66   21.80
  -2  -9   4  369.26   22.60
   2  -9  -4  419.66   41.10
   2  -9  -4  379.26   36.80
   2  -9  -4  367.06   25.40
  -2  -9   4  402.86   23.80
  -2  -9   4  453.55   36.70
  -2   9   3  195.68   30.00
  -2   9   3  229.88   16.40
   2   9  -3  208.68   16.20
  -2   9   3  207.38   19.70
   2   9  -3  197.28   29.30
  -2  -9   3  197.18   15.80
   2  -9  -3  263.37   36.00
  -2  -9   3  178.88   12.30
   2  -9  -3  189.28   29.20
   2  -9  -3  217.68   17.00
  -2  -9   3  225.98   13.90
  -2  -9   3  192.48   28.80
  -2   9   2   26.00   10.60
  -2   9   2   52.09   22.30
  -2   9   2   34.90    6.70
   2   9  -2   27.50    5.90
   2   9  -2   16.00   17.80
  -2  -9   2   44.30    7.30
  -2  -9   2   48.30    7.40
   2  -9  -2   35.00   11.80
   2  -9  -2   26.40    6.90
   2  -9  -2   56.29   22.80
  -2  -9   2   36.30   20.50
   2   9  -1   10.60    5.40
   2   9  -1   49.10   19.70
  -2   9   1   18.50    4.80
  -2   9   1   52.79   20.80
   2   9  -1    9.80    7.80
  -2   9   1   19.20    9.90
   2  -9  -1   14.60    5.10
  -2  -9   1   30.60    8.10
   2  -9  -1   26.40   10.70
  -2  -9   1   15.20    6.40
   2  -9  -1   19.10   18.80
  -2  -9   1   45.90   20.70
   2   9   0   87.09   23.30
  -2   9   0   61.19   23.50
   2   9   0   58.39   11.30
  -2   9   0   79.89   13.30
  -2  -9   0   85.59   13.00
   2  -9   0   77.09   25.50
  -2  -9   0   66.19    8.90
   2  -9   0   55.09    7.50
   2  -9   0   68.59   12.80
  -2  -9   0   74.09    9.40
  -2   9  -1   69.39   22.80
   2   9   1   14.70   10.30
   2   9   1   69.49   22.00
   2   9   1   32.90   15.50
  -2   9  -1   23.30   10.30
   2  -9   1   33.80   10.70
  -2  -9  -1   47.80   13.20
   2  -9   1   62.29   23.10
  -2  -9  -1    6.40    7.00
  -2  -9  -1   32.40    7.80
  -2   9  -2  204.28   33.10
   2   9   2  189.28   26.00
   2   9   2  176.78   30.80
  -2   9  -2  140.49   18.90
  -2  -9  -2  173.38   14.70
  -2  -9  -2  167.38   15.40
  -2  -9  -2  171.48   23.50
   2  -9   2  179.48   19.10
   2  -9   2  216.38   34.00
   2   9   3  292.17   33.40
   2   9   3  349.77   38.60
  -2  -9  -3  277.27   20.30
   2  -9   3  326.27   37.90
   2  -9   3  252.57   22.30
  -2  -9  -3  255.27   30.70
   2  -9   3  279.37   26.60
  -2  -9  -3  279.57   21.60
   2   9   4  247.58   34.40
   2   9   4  258.17   33.00
   2  -9   4  220.78   35.70
  -2  -9  -4  251.67   34.40
   2  -9   4  246.28   27.70
  -2  -9  -4  264.47   21.20
  -2  -9  -4  240.88   20.40
   2  -9   4  250.67   24.30
   2   9   5  526.75   50.79
   2   9   5  508.45   48.70
  -2   9  -5  552.04   25.50
  -2   9  -5  521.65   25.20
   2  -9   5  551.54   36.00
   2  -9   5  456.65   46.40
  -2  -9  -5  537.05   35.80
  -2  -9  -5  503.25   45.50
  -2  -9  -5  600.14   34.30
   2  -9   5  555.94   41.30
  -2   9  -6  677.13   33.80
   2   9   6  708.73   56.59
   2   9   6  683.73   61.49
  -2   9  -6  687.33   34.60
   2  -9   6  709.83   51.79
  -2  -9  -6  775.62   42.80
   2  -9   6  629.34   53.99
  -2  -9  -6  715.63   44.50
  -2  -9  -6  652.33   55.69
   2  -9   6  697.73   45.30
  -2   9  -7  319.67   19.80
  -2   9  -7  348.37   21.90
   2   9   7  382.36   53.29
   2   9   7  362.16   46.00
   2   9   7  319.57   29.20
   2  -9   7  257.77   40.80
  -2  -9  -7  249.68   29.30
  -2  -9  -7  374.56   52.99
  -2  -9  -7  334.47   31.80
   2  -9   7  305.97   39.90
   2  -9   7  347.77   33.50
  -2   9  -8   41.20   11.10
   2   9   8   60.79   34.50
   2   9   8   28.20   39.80
   2  -9   8  103.99   25.70
   2  -9   8   50.19   29.40
   2  -9   8  111.89   29.40
  -2  -9  -8   49.80   17.80
   2   9   9  -81.79   39.80
  -2   9  -9  -30.40   37.40
  -2   9  -9  -22.70   19.60
  -2   9  -9   13.40   12.20
   2   9   9   50.69   33.20
   2  -9   9   25.40   26.70
   2  -9   9   -4.20   27.70
   2  -9   9   32.60   28.70
  -2  -9  -9   -3.60   16.60
   2   9  10   -2.70   36.10
   2   9  10  -18.20   45.30
  -2   9 -10   -5.20   16.50
  -2  -9 -10  -52.19   22.50
   2  -9  10  -36.60   30.20
   2  -9  10   -9.60   39.90
   2   9  11   14.70   42.10
  -2   9 -11    2.70   22.40
   2   9  11  122.89   56.89
   2  -9  11  -11.10   46.20
  -2  -9 -11    1.80   29.80
   2   9  12  216.98   73.99
   2   9  12  148.19   48.70
  -2  -9 -12   31.20   37.40
   2   9  13   61.89   76.89
   2   9  13  -19.60   57.39
   2  -9  13   49.10   70.99
  -2  -9 -13  -38.50   42.20
  -2  10  14   85.79   73.59
   2 -10 -14   -2.30   37.00
  -2 -10  14  121.49   62.79
  -2  10  13  -41.70   55.59
  -2  10  13   47.70   47.20
  -2 -10  13    2.60   48.10
   2 -10 -13   41.40   34.90
  -2  10  12  -27.50   38.10
   2  10 -12    2.20   19.90
   2  10 -12   13.00   48.00
  -2  10  12  -36.50   53.49
  -2 -10  12   61.89   43.80
  -2 -10  12   59.79   28.50
  -2 -10  12   21.60   19.10
   2  10 -11  -17.50   37.80
   2  10 -11   -5.90   16.40
  -2  10  11   27.00   36.30
  -2  10  11   38.30   47.60
   2 -10 -11    5.00   23.90
  -2 -10  11   26.20   34.40
  -2 -10  11   18.40   16.10
  -2 -10  11   33.30   22.20
   2  10 -10   35.00   29.70
   2  10 -10   67.39   15.60
  -2  10  10   27.50   39.00
  -2  10  10   75.69   35.30
  -2 -10  10  114.09   21.50
   2 -10 -10   67.79   22.80
  -2 -10  10   73.59   15.80
  -2 -10  10   62.39   30.30
   2  10  -9   82.69   25.90
   2  10  -9   86.09   13.50
  -2  10   9   57.69   32.30
  -2  10   9   79.29   38.10
  -2  10   9   84.29   24.00
  -2 -10   9   80.89   17.70
   2 -10  -9   80.49   22.30
  -2 -10   9   89.29   26.40
  -2 -10   9  101.79   15.00
   2  10  -8   61.99   20.10
   2  10  -8   91.49   12.00
  -2  10   8   93.59   33.80
  -2  10   8   78.59   21.40
  -2  10   8   55.89   32.40
  -2  10   8   25.90   16.40
   2  10  -8   62.29   27.60
  -2 -10   8  103.89   13.80
  -2 -10   8   96.69   16.60
   2 -10  -8   77.49   19.30
  -2 -10   8  112.79   22.70
   2 -10  -8   31.80   36.40
   2 -10  -8  100.59   35.90
  -2  10   7   54.59   14.70
   2  10  -7   -5.80    9.40
  -2  10   7   18.10   16.80
  -2  10   7   32.00   26.50
   2  10  -7   43.40   25.20
   2 -10  -7   30.80   15.40
  -2 -10   7   21.50    9.30
  -2 -10   7   43.70   17.80
  -2 -10   7   29.20   12.00
   2 -10  -7   71.89   32.50
   2 -10  -7   24.50   29.10
  -2  10   6   10.80   14.20
   2  10  -6   14.40   21.90
  -2  10   6  -15.10   24.50
  -2  10   6   29.90   12.10
  -2 -10   6   23.10   11.00
  -2 -10   6   33.90    8.70
   2 -10  -6   -8.70   26.40
   2 -10  -6   -6.60   25.10
   2 -10  -6   52.19   13.80
  -2 -10   6   26.50   15.90
  -2  10   5   32.10   10.40
  -2  10   5   10.40   12.60
  -2  10   5   56.79   27.20
   2  10  -5   36.40   23.90
  -2 -10   5   32.70   10.10
   2 -10  -5   12.20   26.50
   2 -10  -5   16.00   11.00
  -2 -10   5   22.60    9.40
   2 -10  -5  -16.30   22.10
  -2 -10   5   16.20    7.00
  -2 -10   5   17.10   20.50
  -2  10   4   65.69   26.20
  -2  10   4   56.19   14.50
   2  10  -4   59.39   12.60
   2  10  -4   21.40   22.20
  -2  10   4   59.99   11.20
   2 -10  -4   34.80   26.40
  -2 -10   4   31.60    9.40
   2 -10  -4   37.80   11.10
  -2 -10   4   73.19   24.00
  -2 -10   4   46.10    8.30
   2 -10  -4   84.39   24.90
  -2 -10   4   39.20    7.30
   2  10  -3  305.77   21.70
  -2  10   3  251.37   35.60
  -2  10   3  326.77   25.40
   2  10  -3  260.37   32.90
  -2  10   3  356.56   21.20
  -2 -10   3  296.77   17.50
  -2 -10   3  346.17   19.20
  -2 -10   3  353.06   21.90
   2 -10  -3  289.67   37.00
  -2 -10   3  291.17   36.40
   2 -10  -3  317.07   21.50
   2 -10  -3  337.17   35.30
  -2  10   2  518.15   32.80
  -2  10   2  542.75   47.00
   2  10  -2  514.05   26.20
  -2  10   2  511.05   27.00
   2  10  -2  448.06   43.00
   2  10  -2  475.85   29.40
   2 -10  -2  515.95   28.00
   2 -10  -2  502.55   44.20
  -2 -10   2  449.16   26.80
   2 -10  -2  468.45   38.60
   2 -10  -2  520.95   32.90
  -2 -10   2  504.05   41.80
  -2 -10   2  485.45   27.10
   2  10  -1    0.90    8.60
  -2  10   1   18.40   10.80
   2  10  -1   15.80   20.20
  -2  10   1    9.30   21.00
  -2 -10   1   14.30    9.00
  -2 -10   1   23.10   22.30
  -2 -10   1    3.50    6.60
   2 -10  -1   11.50   11.30
   2 -10  -1   16.70   23.40
   2 -10  -1   17.40    6.00
   2  10   0 1069.89   54.09
  -2  10   0  994.10   68.19
  -2  10   0 1012.50   54.39
   2  10   0  930.51   64.29
   2 -10   0 1064.09   68.19
  -2 -10   0 1019.10   50.69
  -2 -10   0 1131.49   51.49
   2 -10   0 1040.10   54.79
   2 -10   0 1052.59   48.60
  -2 -10   0  945.41   53.69
   2  10   1   -5.30    9.10
   2  10   1    5.80   20.20
  -2  10  -1    4.40   10.00
  -2  10  -1    1.60   21.80
   2 -10   1  -10.40   22.30
  -2 -10  -1  -10.40    5.70
   2 -10   1    0.70    1.50
   2 -10   1  -19.60   10.30
  -2 -10  -1    2.20    7.20
  -2 -10  -1    7.00   12.10
  -2  10  -2  453.15   45.40
   2  10   2  462.45   45.00
   2  10   2  490.15   38.00
  -2  10  -2  452.35   31.20
   2 -10   2  451.15   46.20
  -2 -10  -2  513.45   28.20
   2 -10   2  530.85   32.70
  -2 -10  -2  456.35   28.70
   2  10   3   79.89   24.00
   2  10   3  103.29   28.90
  -2  10  -3   65.99   29.70
  -2 -10  -3   60.29   12.50
   2 -10   3   77.09   28.10
   2 -10   3  117.59   17.70
  -2 -10  -3   90.59   12.80
   2 -10   3   75.29   18.30
  -2 -10  -3   72.59   23.00
   2  10   4  234.98   35.00
   2  10   4  242.48   38.80
   2 -10   4  219.48   23.80
  -2 -10  -4  224.08   22.00
  -2 -10  -4  231.68   33.20
   2 -10   4  208.28   36.20
   2 -10   4  201.98   27.80
  -2 -10  -4  239.58   20.80
   2  10   5   -4.80   25.60
   2  10   5   -7.50   26.00
   2 -10   5   -5.10   25.40
  -2 -10  -5   23.70   13.40
  -2 -10  -5   34.50   24.90
   2 -10   5    4.30   13.80
   2 -10   5    6.40   17.60
  -2 -10  -5   12.50   12.30
  -2  10  -6   11.80    4.30
   2  10   6  -12.20   27.10
   2  10   6   36.50   30.00
  -2 -10  -6   20.20   30.70
   2 -10   6   59.79   22.90
  -2 -10  -6   21.00   14.60
  -2 -10  -6   19.80   14.70
   2 -10   6   36.60   28.40
   2 -10   6   21.90   17.20
   2  10   7  178.58   40.80
   2  10   7  232.88   46.10
  -2  10  -7  171.68   14.60
  -2  10  -7  185.28   13.70
   2 -10   7  215.18   29.30
  -2 -10  -7  183.88   44.30
   2 -10   7  218.48   37.00
  -2 -10  -7  214.08   27.40
  -2 -10  -7  191.08   24.80
   2 -10   7  177.18   33.00
   2  10   8   27.50   41.40
   2  10   8   67.59   36.20
  -2  10  -8   43.90    9.60
  -2  10  -8   31.40   10.70
   2 -10   8  -15.20   22.60
   2 -10   8   34.70   30.80
  -2 -10  -8   27.70   20.10
   2 -10   8   18.40   27.70
   2  10   9   20.20   44.30
  -2  10  -9    0.90   12.70
   2  10   9   57.99   37.80
  -2  10  -9   18.70   11.60
  -2 -10  -9   -9.60   21.10
   2 -10   9   18.20   32.30
   2 -10   9    7.50   32.80
  -2  10 -10   52.99   18.20
   2  10  10  139.49   59.09
   2  10  10   38.40   39.20
  -2 -10 -10   -2.10   25.90
   2 -10  10  119.29   45.30
   2 -10  10  107.89   36.40
   2  10  11  118.59   64.69
   2  10  11    8.90   43.70
  -2 -10 -11   33.20   31.70
   2 -10  11   72.49   51.89
   2  10  12   92.39   54.69
   2  10  12  -45.90   69.49
  -2 -10 -12   26.80   39.00
   2  10  13   87.19   84.19
   2  10  13  -43.30   63.19
   2 -10  13   40.10   70.89
  -2 -10 -13   14.60   43.70
  -2  11  14   36.00   39.60
  -2  11  14 -134.49   71.59
   2 -11 -14  -12.20   39.20
  -2 -11  14   42.60   62.09
  -2  11  13   95.79   50.69
  -2  11  13   -6.00   32.00
  -2  11  13    6.90   66.79
   2 -11 -13  -20.30   33.20
  -2 -11  13  124.19   52.79
  -2  11  12  -24.50   49.70
   2  11 -12   21.60   21.20
  -2  11  12  -18.70   43.70
  -2  11  12   59.29   30.90
   2  11 -12   59.69   51.19
  -2 -11  12   85.49   28.90
   2 -11 -12   20.80   31.60
  -2 -11  12   60.79   42.00
   2  11 -11   37.00   37.30
  -2  11  11   11.20   38.80
  -2  11  11   50.99   25.90
  -2  11  11   63.09   53.89
   2  11 -11   20.20   16.10
  -2 -11  11   14.60   34.10
   2 -11 -11   11.80   26.80
  -2 -11  11  -12.70   15.70
  -2 -11  11  -35.90   21.90
   2  11 -10   11.20   28.90
   2  11 -10    8.30   12.40
  -2  11  10  -16.50   39.20
  -2  11  10   21.30   35.60
  -2  11  10   47.20   25.10
  -2 -11  10   17.70   19.20
  -2 -11  10   50.19   30.50
  -2 -11  10   23.70   13.70
   2 -11 -10   12.40   21.00
   2  11  -9   35.90   11.70
  -2  11   9  -16.30   33.90
  -2  11   9   56.99   23.50
  -2  11   9    6.10   32.80
  -2 -11   9   42.10   12.80
  -2 -11   9   64.59   25.20
   2 -11  -9   64.39   21.10
  -2 -11   9   34.40   17.30
  -2  11   8  -36.70   30.20
  -2  11   8    4.70   19.60
   2  11  -8    1.00   27.20
  -2 -11   8   21.00   19.40
   2 -11  -8  -29.10   40.50
   2 -11  -8    1.60   35.60
  -2 -11   8   -7.80    9.30
  -2 -11   8  -11.90   13.70
   2 -11  -8  -15.30   15.40
  -2  11   7   61.79   31.90
  -2  11   7   11.90   13.90
  -2  11   7   57.69   19.60
   2  11  -7   53.49   26.60
   2 -11  -7   78.39   36.40
  -2 -11   7   32.90    9.90
  -2 -11   7   -0.50   12.10
   2 -11  -7   12.70   13.90
   2 -11  -7   51.79   34.30
  -2 -11   7   16.50   17.80
  -2  11   6  146.89   24.40
  -2  11   6  151.18   37.20
  -2  11   6  176.98   22.40
   2  11  -6  150.88   18.90
   2  11  -6  169.18   33.60
  -2 -11   6  166.18   32.90
  -2 -11   6  161.78   21.10
   2 -11  -6  121.69   36.10
   2 -11  -6   84.09   33.70
  -2 -11   6  150.48   18.30
  -2 -11   6  151.78   15.00
   2 -11  -6  164.78   21.00
  -2  11   5  180.58   23.10
  -2  11   5  164.48   35.40
  -2  11   5  158.38   17.90
   2  11  -5  155.38   13.30
   2  11  -5  155.38   32.40
   2 -11  -5  133.89   18.70
  -2 -11   5  142.89   13.80
  -2 -11   5  241.88   36.80
  -2 -11   5  116.79   16.60
   2 -11  -5  164.48   32.70
   2 -11  -5  178.08   36.60
   2  11  -4  237.18   36.50
  -2  11   4  298.37   45.60
  -2  11   4  289.47   26.00
  -2  11   4  281.57   20.80
   2  11  -4  273.77   22.60
  -2 -11   4  246.88   18.00
   2 -11  -4  319.37   38.40
  -2 -11   4  292.87   18.00
   2 -11  -4  264.87   23.20
  -2 -11   4  337.77   39.40
   2 -11  -4  332.17   46.60
  -2 -11   4  305.97   23.10
   2  11  -3   -5.70    9.10
   2  11  -3   -8.00   20.00
  -2  11   3   -3.00    7.80
  -2  11   3   22.80   26.90
  -2  11   3    8.50   12.60
  -2 -11   3   -0.70    5.60
   2 -11  -3   26.40   25.40
  -2 -11   3  -13.90   23.00
   2 -11  -3  -10.60    7.20
  -2 -11   3   -0.30    5.60
  -2 -11   3    8.10    7.40
   2 -11  -3  -11.00   21.10
   2  11  -2  804.82   42.30
   2  11  -2  721.73   56.79
  -2  11   2  796.52   38.90
  -2  11   2  737.23   45.10
  -2  11   2  677.73   56.99
   2 -11  -2  838.12   40.40
  -2 -11   2  708.73   39.30
   2 -11  -2  800.22   45.30
   2 -11  -2  741.33   51.39
  -2 -11   2  790.12   39.30
   2 -11  -2  712.93   57.29
  -2 -11   2  755.82   54.99
   2  11  -1   22.60   23.50
  -2  11   1   21.30   23.10
  -2  11   1   34.80   13.20
   2  11  -1   11.20    9.80
  -2 -11   1   23.50   22.70
  -2 -11   1   14.40    7.10
  -2 -11   1    8.10    6.20
   2 -11  -1   18.80   12.30
   2 -11  -1   23.00    6.60
  -2 -11   1   27.70   10.80
   2 -11  -1  -13.90   22.90
   2  11   0   25.40   23.00
  -2  11   0   34.90   24.80
   2  11   0   17.80   11.00
  -2  11   0   13.40   11.20
  -2 -11   0   -7.10    6.60
   2 -11   0   -6.80   11.50
  -2 -11   0    5.70   11.90
   2 -11   0    3.30    4.00
  -2 -11   0    3.40    6.50
   2 -11   0   17.30   24.10
  -2  11  -1   14.40   25.80
   2  11   1  -19.70   20.50
   2  11   1    5.30   11.20
  -2  11  -1   16.30   12.40
  -2 -11  -1   -0.70    8.00
   2 -11   1    1.30    2.20
   2 -11   1   -2.50   25.10
   2 -11   1   -7.10   11.80
  -2 -11  -1   -1.00   13.70
  -2 -11  -1   -9.80    6.40
  -2  11  -2  153.58   33.60
   2  11   2  166.68   33.60
   2  11   2  198.88   29.50
  -2  11  -2  122.79   18.60
   2  11   2  138.89   20.00
   2 -11   2  214.78   37.40
   2 -11   2  132.69   19.10
  -2 -11  -2  195.08   27.50
  -2 -11  -2  122.79   14.60
  -2 -11  -2  146.99   16.20
  -2  11  -3  132.09   20.70
  -2  11  -3  124.69   33.10
   2  11   3  137.19   28.00
   2  11   3  122.89   32.50
  -2 -11  -3  162.08   16.90
  -2 -11  -3  185.58   28.10
   2 -11   3  157.18   32.80
  -2 -11  -3  146.39   18.80
   2 -11   3  150.88   23.30
   2 -11   3  167.78   22.40
   2  11   4   82.29   30.00
   2  11   4  123.69   30.30
  -2 -11  -4  114.99   17.20
   2 -11   4  148.79   24.30
  -2 -11  -4   94.79   27.00
   2 -11   4   96.39   19.80
  -2 -11  -4  129.99   16.80
   2 -11   4  157.18   33.30
   2  11   5   44.50   30.70
   2  11   5   64.39   31.30
  -2 -11  -5   57.49   16.60
   2 -11   5   90.19   24.10
   2 -11   5   48.30   17.20
  -2 -11  -5   93.09   31.30
  -2 -11  -5   50.99   14.70
   2 -11   5   67.59   30.70
   2  11   6  105.89   36.60
   2  11   6  112.99   37.60
  -2 -11  -6  104.19   35.10
  -2 -11  -6  104.89   19.30
  -2 -11  -6   97.19   21.00
   2 -11   6   89.69   26.60
   2 -11   6   81.59   21.90
   2 -11   6  147.59   36.50
   2  11   7   19.80   32.50
  -2  11  -7   19.50    3.70
   2  11   7   42.70   34.90
   2 -11   7   60.49   32.30
   2 -11   7   35.90   25.10
  -2 -11  -7   35.00   17.80
  -2 -11  -7   41.60   19.70
  -2 -11  -7   -2.00   43.10
   2 -11   7   44.10   22.00
  -2  11  -8   51.69    8.70
  -2  11  -8   51.99    9.20
   2  11   8   88.39   42.50
   2  11   8   91.39   40.00
   2 -11   8   26.70   35.20
   2 -11   8   59.99   29.80
  -2 -11  -8   91.59   24.40
   2 -11   8   35.30   25.60
  -2  11  -9   44.50   12.30
  -2  11  -9   69.69   12.60
   2  11   9  123.59   44.40
   2  11   9  128.99   53.39
   2 -11   9  102.19   36.60
  -2 -11  -9   56.99   27.10
   2 -11   9   56.79   38.30
  -2  11 -10   32.70   14.70
  -2  11 -10   24.20   17.80
   2  11  10   30.60   43.30
   2 -11  10  -31.80   37.80
   2 -11  10  124.09   45.30
   2  11  11   18.60   66.99
   2  11  11   73.89   50.69
   2 -11  11   47.80   53.49
  -2 -11 -11    9.50   32.50
   2  11  12 -102.89   71.49
   2  11  12   -2.20   54.99
  -2 -11 -12   67.89   41.70
   2 -11  12  158.58   75.69
  -2  12  14  -25.60   42.30
  -2 -12  14    2.70   62.79
  -2  12  13  -25.10   35.60
  -2  12  13   -2.50   63.19
  -2  12  13    1.20   54.09
   2 -12 -13   59.99   37.60
  -2 -12  13   82.59   51.79
  -2  12  12  -10.50   46.70
  -2  12  12    4.20   57.29
  -2  12  12  -11.70   30.60
  -2 -12  12   13.70   41.90
   2 -12 -12   -9.90   31.20
  -2  12  11   32.60   44.40
  -2  12  11  -30.60   32.70
  -2 -12  11   19.90   16.50
   2 -12 -11   -2.30   30.80
  -2 -12  11   65.49   25.30
  -2 -12  11   16.30   34.90
  -2  12  10  205.48   36.10
  -2  12  10  192.68   47.30
  -2 -12  10  217.88   23.40
  -2 -12  10  150.08   36.30
   2 -12 -10  183.38   32.20
  -2 -12  10  248.98   29.10
  -2  12   9   21.30   37.90
  -2  12   9   -5.10   21.90
  -2 -12   9    6.60   11.00
  -2 -12   9   45.00   25.70
  -2 -12   9   34.20   17.70
   2 -12  -9   29.40   20.90
   2  12  -8  294.07   44.90
  -2  12   8  287.77   49.80
   2  12  -8  346.27   21.30
  -2  12   8  288.27   33.60
  -2 -12   8  307.47   23.10
  -2 -12   8  279.77   28.10
   2 -12  -8  371.36   33.90
   2 -12  -8  313.57   53.79
  -2 -12   8  259.17   34.30
   2  12  -7    8.50   29.50
   2  12  -7   43.10    8.90
  -2  12   7   29.60   18.50
  -2  12   7   25.50   31.50
   2 -12  -7   23.30   37.90
   2 -12  -7   27.00   16.30
   2 -12  -7   47.90   40.40
  -2 -12   7   36.20    9.90
  -2 -12   7   53.59   15.00
   2  12  -6  227.58   39.10
   2  12  -6  188.58   15.10
  -2  12   6  237.18   29.60
  -2  12   6  238.18   46.10
  -2  12   6  210.78   23.30
  -2 -12   6  276.27   40.90
   2 -12  -6  198.48   24.60
   2 -12  -6  182.48   40.70
  -2 -12   6  185.18   22.60
   2 -12  -6  287.07   49.40
  -2 -12   6  218.28   17.30
  -2 -12   6  233.08   22.40
   2  12  -5   32.30   27.60
  -2  12   5  -15.90    9.90
  -2  12   5   -7.90   14.40
  -2  12   5   11.90   29.40
   2  12  -5   -0.40    5.80
  -2 -12   5    7.10    9.40
   2 -12  -5   -3.10   29.50
   2 -12  -5  -10.40   10.70
   2 -12  -5  -11.00   27.40
  -2 -12   5   11.20    7.00
  -2 -12   5   -8.10   24.80
  -2  12   4  -19.00    9.20
   2  12  -4   -4.70   26.30
   2  12  -4    5.10    6.10
  -2  12   4   36.40   15.40
  -2  12   4    6.10   27.70
   2  12  -4   14.10   11.30
  -2 -12   4    8.90    7.40
  -2 -12   4   10.40   26.20
  -2 -12   4   10.10   10.80
   2 -12  -4   10.20    9.80
   2 -12  -4    7.00   23.60
  -2 -12   4   21.40    7.00
   2 -12  -4   31.80   32.80
   2  12  -3  140.39   18.70
  -2  12   3  134.69   20.80
  -2  12   3  143.39   38.10
   2  12  -3  187.98   35.20
  -2  12   3  155.38   15.60
  -2 -12   3  134.29   12.80
  -2 -12   3  163.28   18.40
   2 -12  -3  163.18   31.70
  -2 -12   3  161.58   13.60
  -2 -12   3  115.79   14.80
   2 -12  -3  190.08   38.70
  -2 -12   3  176.18   35.60
   2 -12  -3  162.28   17.50
  -2  12   2   45.70   29.20
   2  12  -2   33.90   25.70
   2  12  -2   49.30   12.60
  -2  12   2   42.30   14.30
  -2  12   2   51.09    9.10
  -2 -12   2   66.79   28.10
  -2 -12   2   38.90   11.00
   2 -12  -2   44.80    9.90
   2 -12  -2   50.59   29.80
   2 -12  -2   78.49   16.30
  -2 -12   2   37.00    8.90
   2 -12  -2   20.40   21.80
  -2  12   1   40.20   14.60
   2  12  -1   25.00   28.10
   2  12  -1   27.40   12.00
  -2  12   1   65.69   29.50
  -2 -12   1   29.90    8.00
   2 -12  -1   68.99   30.20
   2 -12  -1   30.70   14.50
  -2 -12   1   27.90   11.80
  -2 -12   1   60.59   27.50
   2 -12  -1   32.90    7.90
  -2 -12   1   31.50    9.40
   2  12   0   10.80   11.20
  -2  12   0   18.10   13.60
  -2  12   0   38.10   28.20
   2  12   0   54.69   28.90
   2 -12   0   11.60   28.70
   2 -12   0   18.60   14.70
   2 -12   0   28.30    6.30
  -2 -12   0   38.50   14.00
   2 -12   0   32.70    5.30
  -2 -12   0   23.00    8.60
  -2 -12   0   29.70    8.20
  -2  12  -1   68.59   31.80
  -2  12  -1   99.39   17.70
   2  12   1  101.69   31.70
   2  12   1  117.79   18.70
  -2 -12  -1   93.29   13.30
   2 -12   1  101.49   18.80
   2 -12   1  101.89    6.40
  -2 -12  -1  106.99   20.30
   2 -12   1  104.49   31.90
  -2 -12  -1  104.99   13.40
   2  12   2   14.50   13.90
   2  12   2   44.30   29.20
  -2  12  -2   11.20   13.00
  -2  12  -2   -8.80   27.30
  -2 -12  -2   30.50   18.90
   2 -12   2    0.50   27.20
  -2 -12  -2    4.60    9.00
  -2 -12  -2    4.50    8.20
   2 -12   2   10.70   14.40
   2  12   3   96.49   34.90
  -2  12  -3  105.99   35.50
   2  12   3  139.79   29.80
   2  12   3  135.99   21.80
  -2  12  -3   95.59   18.90
  -2 -12  -3  113.49   16.50
  -2 -12  -3  114.09   15.00
  -2 -12  -3   96.09   26.20
   2 -12   3   87.99   21.40
   2 -12   3  129.99   36.50
   2 -12   3  155.48   21.50
   2  12   4   -7.80   25.00
   2  12   4   45.20   32.10
   2 -12   4  -21.50   15.60
  -2 -12  -4   -6.50   11.50
   2 -12   4   10.90   19.20
  -2 -12  -4    5.40   25.60
  -2 -12  -4   -5.90   12.40
   2 -12   4   57.79   31.00
   2  12   5   27.80   30.60
   2  12   5   38.00   31.30
  -2 -12  -5   25.70   14.60
   2 -12   5   28.80   21.60
   2 -12   5   19.90   32.60
  -2 -12  -5   60.99   30.50
  -2 -12  -5   30.00   13.70
   2 -12   5   45.50   18.10
   2  12   6   53.29   37.30
   2  12   6   37.30   33.10
   2 -12   6   51.39   24.50
  -2 -12  -6   14.80   36.60
   2 -12   6  111.39   37.40
   2 -12   6   35.30   20.60
  -2 -12  -6   52.99   17.90
  -2 -12  -6   50.89   18.40
   2  12   7   17.60   35.80
   2  12   7   -6.80   37.10
  -2 -12  -7  -34.20   16.30
   2 -12   7   54.49   37.70
   2 -12   7  -10.70   24.10
   2 -12   7   20.70   23.00
  -2 -12  -7   27.00   18.90
   2  12   8  288.17   61.39
   2  12   8  220.98   47.80
   2 -12   8  235.18   40.80
   2 -12   8  194.08   36.40
   2 -12   8  195.28   45.40
  -2 -12  -8  257.47   34.00
  -2  12  -9   40.30    8.00
   2  12   9   42.00   41.10
   2  12   9   34.00   52.09
  -2  12  -9   29.10    8.20
  -2 -12  -9   14.20   26.00
   2 -12   9  -36.70   41.50
   2 -12   9   62.79   35.50
   2  12  10    4.10   46.90
   2  12  10   34.60   56.69
   2 -12  10  137.29   47.80
  -2 -12 -10   43.60   31.30
   2  12  11   45.00   52.39
   2  12  11  -29.10   67.69
   2 -12  11   16.70   53.59
  -2 -12 -11  -10.00   32.50
   2  12  12   80.49   62.99
   2  12  12  -63.49   77.59
   2 -12  12  -14.20   65.89
  -2 -12 -12   16.40   42.30
  -2  13  13   53.29   60.89
  -2  13  13   14.40   40.40
  -2 -13  13   41.90   54.49
   2 -13 -13    6.90   39.10
  -2  13  12   46.10   34.20
  -2  13  12  -67.99   49.90
   2 -13 -12   51.59   36.30
  -2 -13  12   21.70   44.30
  -2  13  11  -21.80   28.80
   2  13 -11    2.30   18.40
  -2  13  11   73.79   50.59
   2 -13 -11    5.00   26.60
  -2 -13  11  -51.79   25.40
  -2 -13  11   14.00   37.30
  -2  13  10   44.30   30.10
  -2  13  10   76.09   44.30
   2  13 -10   43.60   13.50
  -2 -13  10   56.99   33.00
  -2 -13  10   55.79   23.40
  -2 -13  10   63.69   15.50
   2 -13 -10   38.50   28.30
  -2  13   9   -2.60   39.70
   2  13  -9   -5.00    9.70
  -2  13   9   42.10   24.50
  -2 -13   9   35.20   19.60
  -2 -13   9    9.30   24.90
  -2 -13   9   13.10   11.20
   2 -13  -9    8.50   20.90
  -2  13   8   47.10   39.40
  -2  13   8   11.80   19.60
   2  13  -8   21.70   34.80
   2  13  -8    1.70    8.80
   2 -13  -8    1.90   17.40
  -2 -13   8    4.00   20.40
   2 -13  -8   28.70   47.90
  -2 -13   8   20.60   17.00
  -2 -13   8    0.30    9.80
   2  13  -7    7.60    7.20
  -2  13   7  -31.40   16.40
   2  13  -7   17.90   33.00
   2 -13  -7  111.59   47.80
   2 -13  -7  -22.60   34.20
   2 -13  -7   -8.00   14.90
  -2 -13   7   19.00   15.70
  -2 -13   7   13.20    9.10
  -2  13   6   47.90   20.60
  -2  13   6   63.29   15.20
   2  13  -6   82.59   34.00
  -2  13   6   61.79   35.40
   2  13  -6   59.99    8.60
  -2 -13   6   49.70   15.10
   2 -13  -6  160.38   48.10
  -2 -13   6   60.59   15.80
   2 -13  -6   92.79   37.60
  -2 -13   6   66.29   10.60
  -2 -13   6   51.09   34.60
   2 -13  -6   57.59   16.90
   2  13  -5  138.99   36.40
   2  13  -5  102.19   10.70
  -2  13   5  113.19   37.50
  -2  13   5  122.19   21.70
  -2  13   5  101.89   15.80
   2 -13  -5  111.09   19.00
  -2 -13   5   82.79   10.80
   2 -13  -5  103.79   38.40
   2 -13  -5   59.59   31.20
  -2 -13   5   91.99   16.50
  -2 -13   5  109.89   14.10
  -2 -13   5   60.09   34.20
   2  13  -4  130.29   11.20
   2  13  -4  124.69   18.00
   2  13  -4  144.09   36.30
  -2  13   4  105.99   21.50
  -2  13   4  132.09   16.30
  -2  13   4   87.29   37.50
   2 -13  -4  131.69   18.40
   2 -13  -4   71.39   30.20
   2 -13  -4  145.09   41.90
  -2 -13   4  149.88   35.40
  -2 -13   4  111.19   12.70
  -2 -13   4  128.89   12.80
  -2 -13   4  144.39   18.20
  -2  13   3   77.59   19.20
  -2  13   3   68.69   33.50
  -2  13   3   76.59   12.40
   2  13  -3  126.19   36.60
   2  13  -3   51.09   14.20
   2 -13  -3   58.39   12.70
  -2 -13   3  102.19   11.80
  -2 -13   3   70.29   12.00
   2 -13  -3  100.29   27.50
  -2 -13   3   86.39   12.00
  -2 -13   3   92.09   32.20
   2 -13  -3  129.19   39.10
  -2 -13   3   76.59   15.50
  -2  13   2  161.38   22.40
  -2  13   2  166.38   41.00
   2  13  -2  151.08   20.30
   2  13  -2  204.78   39.90
  -2 -13   2  135.69   17.70
  -2 -13   2  162.38   14.10
  -2 -13   2  182.98   40.00
   2 -13  -2  142.59   15.90
  -2 -13   2  157.38   15.20
   2 -13  -2  159.78   31.70
   2 -13  -2  165.48   38.10
  -2  13   1   22.70   13.90
   2  13  -1   44.80   30.30
  -2  13   1   34.00   31.30
   2  13  -1    9.50   11.60
   2 -13  -1   24.50    7.80
  -2 -13   1   24.10    8.20
  -2 -13   1   42.20   32.60
  -2 -13   1   24.50   13.40
   2 -13  -1   19.40    7.10
   2 -13  -1   83.19   34.70
   2 -13  -1   45.90   17.40
  -2 -13   1   15.70    9.30
  -2  13   0   -1.30   12.10
   2  13   0   11.10   13.00
  -2  13   0   13.20   30.10
   2  13   0   -6.50   27.20
   2 -13   0   -4.30   14.20
  -2 -13   0   -6.60   14.10
   2 -13   0   -4.90   33.00
  -2 -13   0  -19.10    7.90
   2 -13   0   -2.40    4.60
   2 -13   0    4.30    5.80
  -2 -13   0   -9.20    8.40
   2  13   1   66.19   33.00
  -2  13  -1   53.59   16.80
   2  13   1   70.89   17.50
  -2  13  -1   23.30   31.70
  -2 -13  -1   65.79   12.30
   2 -13   1   69.79    5.70
   2 -13   1   67.89   17.10
   2 -13   1   71.59   34.80
  -2 -13  -1   77.09   12.60
   2 -13   1   61.99    5.90
  -2  13  -2    4.60   29.50
   2  13   2   -8.60   27.70
  -2  13  -2   11.50   14.70
   2  13   2   16.20   14.90
   2 -13   2   -1.80   32.60
   2 -13   2   12.00   16.10
  -2 -13  -2    4.60    9.00
  -2 -13  -2    4.40   11.00
  -2 -13  -2   15.90   19.60
  -2  13  -3   58.09   34.80
  -2  13  -3   65.19   18.90
   2  13   3   99.79   36.70
   2  13   3   30.10   18.50
  -2 -13  -3   78.79   15.60
   2 -13   3   76.99   21.00
   2 -13   3  148.99   38.00
   2 -13   3   61.79   18.20
  -2 -13  -3   63.29   13.20
  -2 -13  -3   56.39   25.40
  -2  13  -4   60.69   37.00
   2  13   4  131.09   34.60
   2  13   4   94.89   39.40
   2  13   4  150.08   25.60
   2 -13   4   83.79   21.40
  -2 -13  -4  125.99   20.80
  -2 -13  -4   87.99   31.30
  -2 -13  -4  118.29   17.10
   2 -13   4   93.49   23.90
   2 -13   4  153.08   40.30
   2  13   5  -12.10   32.10
   2  13   5   15.90   30.40
  -2 -13  -5  -22.40   13.70
   2 -13   5   -5.50   33.70
   2 -13   5    1.60   20.70
   2 -13   5  -21.30   17.90
  -2 -13  -5   -9.90   16.60
  -2 -13  -5   11.50   32.30
   2  13   6   95.09   41.50
   2  13   6   75.89   38.10
   2 -13   6   71.09   24.90
  -2 -13  -6  109.59   21.10
  -2 -13  -6   43.90   38.40
  -2 -13  -6   76.19   21.00
   2 -13   6   65.59   27.60
   2 -13   6  110.29   42.00
   2  13   7   35.10   37.40
   2  13   7  -41.70   35.90
   2 -13   7   17.90   27.10
  -2 -13  -7    7.70   19.80
  -2 -13  -7  -25.40   17.50
   2 -13   7   -3.60   23.10
   2 -13   7  -33.90   40.50
   2  13   8   15.00   50.19
   2  13   8   -1.30   40.80
   2 -13   8  -15.70   43.70
  -2 -13  -8   22.20   24.40
   2 -13   8    9.20   30.30
   2  13   9  -15.70   42.50
   2  13   9   76.09   57.09
   2 -13   9   17.20   37.10
  -2 -13  -9   -3.90   25.90
   2 -13   9   -5.00   47.90
   2  13  10   47.80   66.19
   2  13  10   30.00   50.69
   2 -13  10  -91.19   43.70
  -2 -13 -10   21.00   32.20
   2  13  11  -51.09   56.19
   2  13  11   44.40   69.69
   2 -13  11   92.69   56.39
  -2 -13 -11  -27.70   33.50
   2  13  12   17.50   66.89
   2  13  12   65.49   85.59
  -2 -13 -12  -50.99   41.50
   2 -13  12  130.19   71.89
  -2  14  13   26.00   44.30
  -2  14  13  -39.00   64.59
  -2 -14  13   73.89   57.49
   2 -14 -13  -49.50   40.30
  -2  14  12   33.00   35.50
  -2  14  12  -33.30   56.99
   2 -14 -12   39.10   34.80
  -2 -14  12   -3.50   45.90
  -2  14  11   26.90   51.69
  -2  14  11   56.99   32.50
   2 -14 -11   63.89   31.20
  -2 -14  11  -51.09   36.70
  -2  14  10   15.80   44.60
  -2  14  10  -20.20   26.80
   2  14 -10   -4.70   14.00
  -2 -14  10  -26.50   30.60
   2 -14 -10    5.30   26.30
  -2 -14  10  -12.30   24.40
  -2 -14  10  -11.60   12.90
  -2  14   9   54.29   27.30
  -2  14   9   10.40   44.20
   2  14  -9   97.59   44.20
   2  14  -9   67.59   11.60
  -2 -14   9   53.79   22.00
   2 -14  -9   68.29   25.40
  -2 -14   9   17.60   26.00
  -2 -14   9   50.49   12.40
   2  14  -8    3.40   38.90
  -2  14   8   -8.80   35.60
  -2  14   8  -31.70   20.20
   2  14  -8   13.30    8.40
   2 -14  -8   16.30   18.70
  -2 -14   8    3.90    9.90
  -2 -14   8  -12.40   20.60
  -2 -14   8   -1.10   18.60
   2  14  -7  146.09   12.70
   2  14  -7   94.99   42.70
  -2  14   7  154.78   29.50
  -2  14   7  137.49   47.60
  -2 -14   7  160.28   16.10
   2 -14  -7  139.49   59.59
   2 -14  -7  174.38   27.00
  -2 -14   7  136.89   21.70
  -2  14   6    8.40   35.70
  -2  14   6   13.60   18.10
   2  14  -6    4.80    6.20
   2  14  -6   -7.60   34.50
  -2 -14   6    3.60    8.30
   2 -14  -6  -58.69   37.40
   2 -14  -6  153.58   49.10
  -2 -14   6   16.70   15.50
   2 -14  -6    1.60   14.80
  -2  14   5  165.78   20.50
  -2  14   5  187.28   47.50
  -2  14   5  165.38   26.70
   2  14  -5  145.59   41.00
   2  14  -5  194.08   25.50
  -2 -14   5  171.68   23.20
  -2 -14   5  123.49   16.50
   2 -14  -5  147.89   48.20
   2 -14  -5  151.78   22.30
   2 -14  -5  160.08   40.60
  -2 -14   5  150.38   14.80
  -2 -14   5  163.48   39.70
   2  14  -4   18.30   31.20
  -2  14   4  -62.19   28.50
  -2  14   4   26.40   16.90
   2  14  -4  -18.80   13.10
  -2  14   4    5.00   11.80
   2 -14  -4   20.70   13.60
  -2 -14   4   38.30   34.90
  -2 -14   4   -4.80   13.90
   2 -14  -4  -23.90   28.00
   2 -14  -4   20.90   39.50
  -2 -14   4   10.30   10.50
  -2 -14   4    5.50    8.10
  -2 -14   4   16.40    7.80
   2  14  -3   -8.30   12.90
  -2  14   3   10.10   32.50
   2  14  -3  -24.00   28.40
  -2  14   3   -4.20   15.20
  -2 -14   3   11.70    9.00
   2 -14  -3    0.10   38.50
  -2 -14   3    3.90    7.40
  -2 -14   3   50.79   35.60
  -2 -14   3   -9.50   10.10
   2 -14  -3   35.80   27.70
  -2 -14   3    5.50    6.90
   2 -14  -3  -15.40    9.70
  -2  14   2  107.89   38.30
   2  14  -2  105.79   38.50
   2  14  -2   90.39   18.40
  -2  14   2  124.09   22.20
  -2 -14   2  126.19   16.70
   2 -14  -2  125.09   14.80
  -2 -14   2  108.49   13.10
   2 -14  -2   91.69   28.90
   2 -14  -2  103.99   41.70
  -2 -14   2   98.59   35.50
  -2 -14   2  101.79   13.00
  -2  14   1   27.60   15.90
   2  14  -1   62.19   32.50
   2  14  -1   15.00   13.60
  -2  14   1   32.00   34.50
  -2 -14   1   26.90    9.00
  -2 -14   1   16.90   34.80
   2 -14  -1   15.50   34.50
   2 -14  -1   41.10    8.20
  -2 -14   1   30.40   15.30
   2 -14  -1   17.10   24.30
  -2 -14   1   26.40   10.70
   2 -14  -1   41.50   19.60
   2 -14  -1   25.60    9.00
   2  14   0  316.67   50.09
   2  14   0  303.07   27.30
  -2  14   0  330.77   54.69
  -2  14   0  322.67   30.40
  -2 -14   0  282.77   21.50
   2 -14   0  308.07   29.40
   2 -14   0  278.77   17.30
   2 -14   0  280.37   18.10
   2 -14   0  376.46   55.99
  -2 -14   0  212.28   28.90
  -2 -14   0  263.47   22.00
  -2  14  -1   81.89   19.30
   2  14   1   48.80   33.60
  -2  14  -1    0.10   33.50
   2  14   1   92.59   19.80
   2 -14   1  131.89   43.00
  -2 -14  -1   69.09   12.90
   2 -14   1   80.29    6.70
  -2 -14  -1   76.89   21.30
   2 -14   1   79.99    6.20
   2 -14   1   70.89   20.70
  -2 -14  -1   95.99   13.70
   2  14   2  173.88   24.40
  -2  14  -2  208.18   47.00
  -2  14  -2  164.78   24.00
   2  14   2  164.98   41.60
  -2 -14  -2  179.38   21.60
   2 -14   2  144.79   42.90
   2 -14   2  180.28   25.50
  -2 -14  -2  152.38   27.90
   2  14   3   24.40   34.40
  -2  14  -3   -2.10   17.40
   2  14   3   35.10   18.40
  -2  14  -3  -32.90   34.60
  -2 -14  -3   -9.40   12.70
   2 -14   3  -17.30   16.30
  -2 -14  -3   26.60   25.90
  -2 -14  -3   16.70   11.90
   2 -14   3   -6.00   19.00
   2 -14   3   22.70   39.00
   2  14   4   70.59   23.70
  -2  14  -4   15.80   38.60
   2  14   4   81.39   40.10
   2 -14   4  -16.60   39.90
  -2 -14  -4   34.10   15.70
  -2 -14  -4   34.80   14.50
  -2 -14  -4   -6.90   29.80
   2 -14   4   57.59   24.10
   2 -14   4   41.40   21.10
   2  14   5   30.10   35.90
   2  14   5   21.70   20.80
   2  14   5   26.00   34.90
  -2 -14  -5    1.60   34.10
   2 -14   5    1.60   21.40
  -2 -14  -5   25.60   15.60
   2 -14   5  -51.69   41.30
   2 -14   5   20.80   22.90
  -2 -14  -5   16.50   15.60
   2  14   6   12.60   22.10
   2  14   6   12.60   38.20
   2  14   6   -3.90   35.00
   2 -14   6    7.90   25.00
  -2 -14  -6   -1.00   17.80
   2 -14   6   30.80   24.30
   2 -14   6   44.90   45.50
  -2 -14  -6  -16.70   16.90
  -2 -14  -6    6.60   38.40
   2  14   7  -38.30   37.10
   2  14   7   -2.70   35.90
  -2 -14  -7  -28.80   26.20
  -2 -14  -7   25.20   21.80
   2 -14   7  -24.30   27.90
   2 -14   7  -70.79   43.70
   2  14   8  -39.50   45.00
   2  14   8  -42.70   46.20
   2 -14   8  -33.80   50.39
   2 -14   8   37.30   33.00
   2  14   9   12.70   50.69
   2  14   9  -71.49   84.09
   2 -14   9  -31.50   53.39
  -2 -14  -9   12.80   28.10
   2 -14   9   36.80   38.10
   2  14  10   43.40   55.29
   2  14  10  -34.10   68.09
   2 -14  10   57.79   50.59
  -2 -14 -10   14.70   32.20
   2  14  11   40.10   76.59
   2  14  11  -17.00   61.99
   2 -14  11   51.59   61.09
  -2 -14 -11   -4.00   37.40
  -2  15  12  -36.40   63.59
  -2  15  12  -37.60   37.10
   2 -15 -12   47.00   41.90
  -2 -15  12  -13.70   46.80
  -2  15  11   74.09   36.10
  -2  15  11  124.09   60.19
  -2 -15  11   70.09   41.10
  -2  15  10   20.60   52.79
  -2  15  10  -35.20   27.20
  -2 -15  10   24.30   12.40
  -2 -15  10  -32.10   39.30
  -2 -15  10  -27.80   31.00
   2 -15 -10   18.00   27.30
   2  15  -9   11.80    8.90
   2  15  -9   15.40   47.70
  -2  15   9   -6.20   43.40
  -2  15   9  -91.79   41.60
  -2 -15   9  -44.10   23.60
  -2 -15   9   15.00   11.00
  -2 -15   9  -14.60   26.40
   2  15  -8    0.10    6.40
  -2  15   8   -1.20   23.90
  -2  15   8   32.20   45.00
   2  15  -8  -93.89   39.90
  -2 -15   8    4.60    9.40
   2 -15  -8   31.60   21.30
  -2 -15   8  -10.30   20.30
  -2 -15   8   -4.40   22.50
  -2  15   7   48.40   44.50
  -2  15   7   21.30   23.20
   2  15  -7  -29.10   38.70
   2 -15  -7   21.10   18.50
  -2 -15   7   33.00    9.50
  -2 -15   7    9.10   18.70
  -2  15   6   10.30   42.20
   2  15  -6  -20.10   37.60
  -2  15   6   10.90   21.50
  -2 -15   6  -19.80   12.10
   2 -15  -6  -48.70   36.70
  -2 -15   6   10.10   16.50
  -2 -15   6   -1.00    8.00
   2 -15  -6  -16.60   17.10
   2  15  -5  220.38   29.60
   2  15  -5  180.08   47.60
  -2  15   5  251.87   31.40
  -2  15   5  231.98   54.29
  -2 -15   5  196.58   19.00
  -2 -15   5  268.47   18.00
  -2 -15   5  275.17   52.09
  -2 -15   5  242.28   27.70
   2 -15  -5  249.97   49.60
   2 -15  -5  222.38   25.70
  -2  15   4   74.19   40.90
  -2  15   4   88.59   15.80
   2  15  -4  106.29   41.20
   2  15  -4   90.59   20.50
  -2  15   4   92.09   24.00
  -2 -15   4   82.19   11.10
  -2 -15   4   81.99   19.00
   2 -15  -4   81.99   16.60
  -2 -15   4  121.59   42.60
  -2 -15   4   85.39   13.30
  -2 -15   4   94.79   12.50
   2 -15  -4   19.90   34.00
  -2  15   3  191.48   48.70
   2  15  -3  126.39   20.70
   2  15  -3   97.59   41.60
  -2  15   3  116.19   23.40
  -2 -15   3  124.89   13.50
  -2 -15   3   92.49   39.10
  -2 -15   3  122.09   15.20
   2 -15  -3  123.39   49.20
   2 -15  -3  108.09   16.40
   2 -15  -3  135.49   34.40
  -2 -15   3  120.39   14.60
  -2 -15   3  119.19   15.70
  -2  15   2   52.59   19.10
  -2  15   2   38.30   36.50
   2  15  -2   91.79   37.30
   2  15  -2   51.19   16.90
   2 -15  -2   56.59   10.90
   2 -15  -2   46.70   29.40
   2 -15  -2   52.19   12.40
  -2 -15   2   49.80   14.80
  -2 -15   2   43.00    9.90
   2 -15  -2   46.00   42.90
  -2 -15   2   41.90   10.70
  -2 -15   2   83.59   43.50
  -2  15   1    3.40   35.10
  -2  15   1   21.10   17.10
   2  15  -1    4.20   15.10
   2  15  -1   21.30   33.70
   2 -15  -1   29.50   20.30
   2 -15  -1   31.10    7.90
   2 -15  -1  -27.50   36.70
  -2 -15   1   17.80   10.20
   2 -15  -1   14.80    9.10
  -2 -15   1   -7.40   15.00
  -2 -15   1   21.80    9.70
   2 -15  -1   58.39   27.90
  -2  15   0   25.70   17.10
   2  15   0    4.70   32.80
   2  15   0   14.10   15.20
  -2  15   0    5.00   33.80
  -2 -15   0    1.80   17.00
   2 -15   0   -4.60    6.70
   2 -15   0    1.10   40.60
   2 -15   0  -10.40    6.10
   2 -15   0   39.90   18.40
  -2 -15   0   -8.20   10.20
  -2 -15   0    3.80    9.50
   2  15   1   13.60   33.30
   2  15   1   -6.30   16.80
  -2  15  -1   11.00   17.70
  -2  15  -1    6.50   38.10
   2 -15   1    6.90    3.80
   2 -15   1   14.70   38.80
  -2 -15  -1    1.30   11.50
  -2 -15  -1   70.39   21.40
  -2 -15  -1    4.90   11.00
   2 -15   1   42.80   19.40
  -2  15  -2   -6.70   36.70
   2  15   2   38.50   20.10
  -2  15  -2   70.99   20.30
   2  15   2   41.90   34.20
  -2 -15  -2   27.80   14.20
   2 -15   2   -3.20   20.70
  -2 -15  -2   43.60   16.20
   2 -15   2   26.60   39.40
  -2 -15  -2   93.19   27.20
   2  15   3  188.88   28.70
  -2  15  -3   85.29   43.00
  -2  15  -3  132.59   24.60
   2  15   3  142.49   45.40
   2 -15   3  113.29   24.30
   2 -15   3  168.18   29.00
  -2 -15  -3  170.58   33.00
   2 -15   3  128.69   47.90
  -2 -15  -3  153.28   20.90
  -2 -15  -3  108.89   19.00
   2  15   4   35.70   38.60
  -2  15  -4   63.09   43.40
   2  15   4  103.89   26.50
   2 -15   4   76.89   26.70
  -2 -15  -4   48.40   17.30
  -2 -15  -4   20.40   16.70
   2 -15   4  104.09   43.50
  -2 -15  -4    7.70   32.10
   2 -15   4   75.29   24.40
   2  15   5  104.49   41.70
   2  15   5  144.69   30.90
  -2 -15  -5  132.69   23.50
  -2 -15  -5   98.59   22.70
   2 -15   5  123.99   28.50
   2 -15   5  128.99   27.80
   2 -15   5  147.89   51.59
  -2 -15  -5   88.49   40.60
   2  15   6  -30.30   23.70
   2  15   6   17.90   41.50
   2  15   6   42.70   43.70
   2 -15   6   50.39   28.60
  -2 -15  -6   -7.30   18.40
   2 -15   6  105.29   50.19
  -2 -15  -6   10.90   20.70
   2  15   7   12.40   27.00
   2  15   7  -12.70   44.30
   2  15   7   54.49   47.20
  -2 -15  -7   72.89   27.00
   2 -15   7   -2.00   51.29
   2 -15   7   30.70   31.50
   2  15   8  -20.20   28.10
   2  15   8   11.70   49.60
   2  15   8   25.70   53.09
   2 -15   8  128.69   59.19
  -2 -15  -8  -21.90   25.50
   2 -15   8   52.49   35.40
   2  15   9   95.69   67.99
   2  15   9   22.70   52.79
  -2 -15  -9   72.39   33.00
   2 -15   9  103.09   43.70
   2  15  10   63.29   72.19
   2  15  10   26.10   63.59
   2 -15  10   27.90   53.39
  -2 -15 -10   -7.30   34.30
   2  15  11  110.39   73.29
   2  15  11  144.19   86.29
   2 -15  11  -16.10   66.29
  -2 -15 -11   22.50   40.70
  -2  16  12  -31.90   42.90
   2 -16 -12   10.80   38.90
  -2  16  11  -64.79   33.20
  -2  16  11   30.80   62.79
  -2 -16  11  131.39   41.50
   2 -16 -11   47.40   39.10
  -2  16  10   38.10   32.70
  -2  16  10   14.10   55.59
  -2 -16  10    9.00   16.30
   2 -16 -10   14.80   28.10
  -2 -16  10   47.60   34.60
  -2  16   9   29.50   31.10
   2  16  -9  -16.40   51.79
  -2  16   9   11.60   53.99
  -2 -16   9   22.70   25.30
  -2 -16   9   20.70   12.40
  -2 -16   9    0.20   26.80
   2 -16  -9    2.30   24.30
  -2  16   8    0.90   45.50
  -2  16   8   22.50   48.50
   2  16  -8   34.40   47.00
   2 -16  -8  -30.70   23.80
  -2 -16   8   -4.60    8.80
  -2 -16   8   46.80   22.90
   2  16  -7   54.39   47.50
  -2  16   7   30.90   47.00
  -2  16   7   66.79   26.90
  -2 -16   7   31.70   17.40
  -2 -16   7  119.89   23.30
  -2 -16   7   53.09   10.00
   2 -16  -7   57.79   22.30
  -2  16   6   46.60   46.80
   2  16  -6   93.09   45.70
  -2  16   6   43.60   25.70
  -2 -16   6   -7.00   19.10
  -2 -16   6   37.50    8.90
  -2 -16   6   44.90   13.40
   2 -16  -6   48.80   19.80
   2  16  -5  -19.10   40.80
  -2  16   5   10.20   39.10
  -2  16   5   -0.60   21.50
   2  16  -5   11.50   20.10
   2 -16  -5   76.49   42.90
   2 -16  -5   27.30   14.90
  -2 -16   5    7.30   11.10
  -2 -16   5  -26.90   17.90
  -2 -16   5   17.50    8.40
  -2 -16   5   17.90    9.70
  -2  16   4   29.40   19.90
   2  16  -4  -25.50   16.30
  -2  16   4    9.50   40.90
   2  16  -4   25.40   37.90
  -2 -16   4    4.90    7.80
  -2 -16   4   18.80   44.00
  -2 -16   4   20.80   11.00
   2 -16  -4   16.90   35.10
  -2 -16   4    1.00    8.40
  -2 -16   4    4.60    8.50
   2 -16  -4    7.70   13.60
   2  16  -3  213.08   29.10
  -2  16   3  254.67   52.99
   2  16  -3  271.67   52.99
  -2  16   3  295.17   32.30
   2 -16  -3  264.67   25.30
  -2 -16   3  313.27   66.19
   2 -16  -3  213.08   22.50
  -2 -16   3  248.58   18.70
  -2 -16   3  246.08   19.80
   2 -16  -3  261.87   44.30
  -2 -16   3  192.08   22.30
  -2 -16   3  281.07   19.90
  -2  16   2   51.39   39.40
   2  16  -2   18.70   17.20
   2  16  -2   -2.70   36.70
  -2  16   2   17.40   18.00
   2 -16  -2   13.70   11.40
  -2 -16   2   40.60   15.70
   2 -16  -2    9.70    9.60
   2 -16  -2    1.30   30.50
  -2 -16   2    5.00    9.10
  -2 -16   2   18.30   10.70
   2  16  -1  274.17   52.79
  -2  16   1  424.76   62.89
   2  16  -1  339.27   32.30
  -2  16   1  385.56   34.70
   2 -16  -1  330.97   21.90
   2 -16  -1  362.36   37.90
  -2 -16   1  338.67   23.90
   2 -16  -1  300.57   42.30
  -2 -16   1  330.57   25.50
   2 -16  -1  364.56   24.30
  -2 -16   1  294.17   31.60
   2  16   0  104.09   21.70
   2  16   0  126.69   44.30
  -2  16   0  117.79   23.60
  -2  16   0   41.30   43.20
  -2 -16   0   59.79   35.90
  -2 -16   0   80.09   14.30
   2 -16   0   74.29   10.40
   2 -16   0   56.19    9.20
  -2 -16   0   74.59   14.50
   2 -16   0   81.49   23.00
  -2  16  -1  336.57   35.20
   2  16   1  360.86   34.00
   2  16   1  334.47   58.19
  -2  16  -1  308.67   61.09
  -2 -16  -1  269.17   34.80
  -2 -16  -1  292.77   25.90
   2 -16   1  288.37   15.40
   2 -16   1  372.56   38.10
  -2 -16  -1  369.16   27.70
  -2  16  -2   25.50   41.50
   2  16   2   19.00   18.40
  -2  16  -2   35.00   19.10
   2  16   2   -6.10   35.50
   2 -16   2  -40.60   19.80
  -2 -16  -2   36.90   27.10
  -2 -16  -2  -17.90   13.00
  -2 -16  -2   -3.60   13.30
   2  16   3  134.79   26.20
  -2  16  -3   93.49   48.00
   2  16   3   83.49   43.40
  -2  16  -3  166.88   28.70
  -2 -16  -3  140.79   21.50
  -2 -16  -3  141.49   20.90
   2 -16   3  115.09   28.20
   2 -16   3   94.89   25.40
  -2 -16  -3  147.79   36.10
   2  16   4   54.99   43.90
   2  16   4   46.40   23.20
  -2  16  -4   65.69   49.90
   2 -16   4   50.59   27.60
  -2 -16  -4   35.50   20.00
  -2 -16  -4   13.10   17.80
   2 -16   4   50.49   22.60
  -2 -16  -4   -6.10   36.20
   2  16   5  -16.90   41.10
   2  16   5   17.60   25.70
  -2 -16  -5   17.50   18.60
   2 -16   5  -21.20   25.30
  -2 -16  -5  -28.40   18.10
  -2 -16  -5   19.80   41.40
   2  16   6   14.90   27.90
   2  16   6   14.70   47.10
  -2 -16  -6    0.70   23.60
  -2 -16  -6   -8.60   22.00
   2 -16   6   20.20   29.40
   2  16   7   12.30   50.89
   2  16   7    6.70   34.10
   2  16   7   24.50   48.70
   2 -16   7   50.89   34.40
  -2 -16  -7   58.19   25.60
   2  16   8   58.49   55.29
   2  16   8   62.39   35.10
   2  16   8 -108.79   54.19
  -2 -16  -8   15.30   29.00
   2 -16   8   52.89   37.80
   2  16   9  -17.30   34.90
   2  16   9  -23.80   64.69
  -2 -16  -9   65.69   33.80
   2 -16   9   53.19   44.70
   2  16  10  -23.00   77.59
   2  16  10  110.49   67.99
   2  16  10   50.39   42.90
  -2 -16 -10    6.70   36.60
   2 -16  10   70.49   56.09
  -2  17  11   45.40   71.39
  -2  17  11   19.00   38.80
   2 -17 -11    4.40   35.90
  -2  17  10  -20.50   33.30
  -2 -17  10   35.00   37.30
   2  17  -9  -43.40   56.19
  -2  17   9  -10.40   31.60
  -2  17   9  -95.79   54.29
  -2 -17   9   -5.20    7.10
   2 -17  -9    9.30   29.50
  -2 -17   9   16.80   34.50
   2  17  -8   68.69   55.29
  -2  17   8  -69.39   49.20
  -2  17   8   30.70   28.70
  -2 -17   8    2.10   25.20
   2 -17  -8   -6.40   25.50
  -2  17   7  -11.40   29.20
  -2  17   7  -79.89   48.00
   2  17  -7   30.50   51.59
  -2 -17   7    5.90   23.30
  -2 -17   7   14.20   15.00
   2 -17  -7   39.80   21.90
  -2  17   6   69.49   28.20
   2  17  -6   21.90   47.60
  -2  17   6  -25.50   44.60
   2 -17  -6    4.30   20.10
  -2 -17   6   -2.30    6.80
  -2 -17   6   10.80    9.10
  -2 -17   6  -17.30   22.00
  -2 -17   6    7.70   11.30
   2  17  -5  107.49   50.49
  -2  17   5  230.68   54.89
  -2  17   5  150.98   30.90
   2  17  -5  155.28   27.90
  -2 -17   5  129.29   15.20
   2 -17  -5  116.59   21.30
   2 -17  -5  156.08   52.89
  -2 -17   5  144.99   13.30
  -2 -17   5  115.89   25.00
   2  17  -4    2.90   45.70
  -2  17   4  -23.50   42.60
  -2  17   4    9.30   19.60
   2  17  -4   -7.90   20.10
   2 -17  -4   -5.10   14.80
   2 -17  -4   18.30   14.10
  -2 -17   4    4.90    9.20
  -2 -17   4   -3.70    8.00
   2 -17  -4   44.90   40.80
   2  17  -3  160.78   24.90
  -2  17   3   73.49   44.20
  -2  17   3   88.59   24.80
   2  17  -3   99.89   48.70
  -2 -17   3  124.59   16.20
  -2 -17   3  125.79   16.10
   2 -17  -3   93.49   17.90
  -2 -17   3  132.19   16.80
   2 -17  -3   79.59   37.70
   2 -17  -3   86.29   15.50
  -2 -17   3  114.69   13.40
   2  17  -2   43.60   20.40
  -2  17   2   57.39   44.60
   2  17  -2  -10.60   40.60
  -2  17   2   48.90   22.50
  -2 -17   2   37.80   11.10
  -2 -17   2   54.19   17.20
   2 -17  -2   21.60   12.80
   2 -17  -2   61.69   35.60
   2 -17  -2   25.70   11.40
  -2 -17   2   27.40   11.80
   2  17  -1   23.70   19.90
  -2  17   1  -45.30   42.60
   2  17  -1  -15.50   41.80
  -2  17   1   20.50   20.50
  -2 -17   1   17.70   11.50
   2 -17  -1   -4.90   10.10
   2 -17  -1   16.10   32.60
  -2 -17   1   19.40   12.20
  -2 -17   1   22.10   18.60
   2 -17  -1    3.50    9.00
  -2  17   0   19.90   21.40
  -2  17   0  -40.80   38.40
   2  17   0   11.50   18.90
   2  17   0   35.90   39.00
  -2 -17   0   19.50   13.00
   2 -17   0   10.00    8.10
  -2 -17   0  -10.00   29.70
  -2 -17   0   25.70   13.60
   2 -17   0   10.10    8.40
   2 -17   0   -0.50   30.80
  -2  17  -1  -60.49   40.00
  -2  17  -1   13.60   22.30
   2  17   1   47.90   41.90
   2  17   1   13.90   19.50
  -2 -17  -1   30.20   25.50
  -2 -17  -1   17.90   13.90
  -2 -17  -1    5.50   13.70
  -2  17  -2  -20.30   44.90
  -2  17  -2    4.90   21.50
   2  17   2   13.20   22.70
   2  17   2   57.69   45.00
  -2 -17  -2  -14.20   14.30
  -2 -17  -2   11.60   28.10
  -2 -17  -2  -13.40   14.20
  -2  17  -3  144.29   31.10
  -2  17  -3  189.58   57.39
   2  17   3  181.28   31.40
   2  17   3  150.58   50.69
  -2 -17  -3  188.28   25.50
   2 -17   3  129.49   32.00
  -2 -17  -3  168.18   23.30
  -2 -17  -3  120.59   38.30
  -2  17  -4  -43.80   47.90
   2  17   4   27.10   25.00
   2  17   4  -22.70   40.70
  -2 -17  -4  -18.40   16.70
   2 -17   4   33.00   29.70
  -2 -17  -4  -22.30   38.10
  -2 -17  -4   10.80   17.80
   2  17   5   20.20   49.60
   2  17   5   69.79   28.20
  -2 -17  -5   80.09   46.30
  -2 -17  -5   78.89   22.60
  -2 -17  -5   -7.00   21.70
   2 -17   5   57.89   31.00
   2  17   6   37.30   49.99
   2  17   6   31.00   52.39
  -2 -17  -6   -9.70   26.60
  -2 -17  -6   14.10   26.60
   2 -17   6   -1.40   31.00
   2  17   7   54.09   33.90
  -2 -17  -7    5.90   27.10
   2 -17   7    2.50   33.50
   2  17   8  -22.20   59.49
   2  17   8   -2.40   33.40
  -2 -17  -8   64.39   31.20
   2 -17   8   -6.60   40.00
   2  17   9    7.10   63.39
   2  17   9   25.60   42.10
   2 -17   9   -7.40   46.50
  -2 -17  -9  -15.00   36.30
   2  17  10   72.39   43.80
  -2  18  10   40.00   38.90
  -2  18  10   -2.00   66.49
   2 -18 -10   70.59   38.90
   2  18  -9  -27.80   61.89
  -2  18   9  -23.30   31.90
  -2  18   9   34.40   62.89
   2 -18  -9  -63.09   31.10
   2  18  -8   63.89   57.39
  -2  18   8   38.30   61.79
  -2  18   8   57.59   31.50
   2 -18  -8   27.80   28.30
  -2 -18   8   44.70   21.50
   2  18  -7  133.69   58.99
  -2  18   7   64.19   60.49
  -2  18   7  145.09   33.30
   2 -18  -7  146.89   27.50
  -2 -18   7   58.49   27.20
   2  18  -6  -13.20   50.69
  -2  18   6   10.20   50.79
   2 -18  -6    8.30   21.30
  -2 -18   6   -3.40    6.10
   2 -18  -6  -13.20   23.60
  -2 -18   6  -57.69   24.20
   2  18  -5  174.58   29.50
  -2  18   5   96.79   29.20
  -2  18   5   41.70   48.80
   2  18  -5   32.50   51.19
  -2 -18   5   89.99   11.60
   2 -18  -5  136.49   22.30
  -2 -18   5   82.79   10.40
   2 -18  -5   90.39   22.60
   2  18  -4   34.80   23.80
  -2  18   4  -14.90   45.20
  -2  18   4    9.00   25.80
   2  18  -4   43.30   48.10
  -2 -18   4   18.10    9.20
   2 -18  -4   -2.20   16.20
  -2 -18   4    6.20    9.70
   2 -18  -4    5.50   43.10
   2 -18  -4    3.70   16.40
   2  18  -3  -10.80   21.60
  -2  18   3   28.50   23.30
   2  18  -3   64.19   47.60
  -2  18   3  -35.00   43.30
  -2 -18   3    6.30   13.30
   2 -18  -3   11.30   13.40
  -2 -18   3   20.10   10.50
  -2 -18   3   19.70   10.00
   2 -18  -3   33.30   42.80
   2 -18  -3   18.90   15.80
  -2 -18   3   26.50   11.20
   2  18  -2   13.00   21.20
  -2  18   2  -12.70   23.30
   2  18  -2   35.20   45.80
  -2  18   2   14.20   43.70
  -2 -18   2    8.80   11.20
   2 -18  -2   15.80   11.40
   2 -18  -2   16.90   13.70
  -2 -18   2  -10.00   12.10
   2 -18  -2    4.20   38.10
  -2 -18   2   -0.60   17.20
   2  18  -1  -23.60   44.00
  -2  18   1   -0.90   43.50
   2  18  -1  -19.90   19.50
  -2  18   1    5.70   22.40
  -2 -18   1   14.90   13.40
  -2 -18   1   -9.40   19.50
   2 -18  -1   -2.00   35.60
  -2 -18   1  -17.60   11.90
   2 -18  -1    1.50    9.80
   2 -18  -1    3.00   11.00
  -2  18   0   21.50   24.20
  -2  18   0   -7.00   49.00
   2  18   0    1.30   43.20
   2  18   0    6.90   21.40
   2 -18   0   16.20    9.10
  -2 -18   0   40.70   23.70
  -2 -18   0   -8.80   13.70
   2 -18   0    5.80    8.50
  -2 -18   0   -7.00   13.50
   2  18   1   31.60   46.00
   2  18   1   34.40   22.50
  -2  18  -1   60.89   52.59
  -2  18  -1   18.30   22.80
  -2 -18  -1   66.19   16.60
  -2 -18  -1   40.30   15.70
  -2 -18  -1   74.19   29.60
  -2  18  -2   36.20   25.00
  -2  18  -2  -15.90   43.40
   2  18   2   70.19   48.00
   2  18   2    9.80   22.10
  -2 -18  -2   44.70   17.70
   2 -18   2  -22.90   25.90
  -2 -18  -2  106.99   35.40
  -2 -18  -2    4.80   16.60
   2  18   3   -6.70   44.50
  -2  18  -3   43.50   52.19
  -2  18  -3  -47.20   23.40
   2  18   3    4.50   22.50
  -2 -18  -3   20.70   38.60
  -2 -18  -3   20.50   18.70
  -2 -18  -3   -2.30   18.80
   2 -18   3  -25.10   28.20
   2  18   4  -12.60   44.50
  -2  18  -4  -21.50   50.39
   2  18   4  -16.20   23.70
   2 -18   4   27.60   32.50
  -2 -18  -4   -9.30   21.00
  -2 -18  -4  -12.60   43.60
  -2 -18  -4   10.70   19.00
   2  18   5   83.49   32.60
  -2 -18  -5   44.10   25.90
  -2 -18  -5    8.90   23.40
   2 -18   5  101.29   34.00
   2  18   6    4.60   53.39
   2  18   6   -4.10   30.70
  -2 -18  -6   23.40   27.20
  -2 -18  -6  -35.70   22.20
   2 -18   6  -65.99   33.00
   2  18   7   18.10   36.50
   2  18   7  -14.40   57.79
   2 -18   7   75.89   37.80
  -2 -18  -7   43.90   28.90
   2  18   8   57.99   42.20
   2  18   8   82.39   64.39
  -2 -18  -8   11.30   32.50
   2 -18   8    0.00   42.50
   2  18   9    1.50   43.10
   2  18   9   56.39   74.19
  -2 -18  -9   26.40   36.20
   2 -18   9  167.18   52.79
  -2  19  10    1.20   38.00
  -2  19  10  116.99   73.49
   2 -19 -10   -8.80   40.20
  -2  19   9    2.10   65.99
  -2  19   9   28.80   37.20
   2  19  -9  123.49   77.39
   2 -19  -9  -41.20   32.70
   2  19  -8   87.49   67.19
  -2  19   8   21.00   33.80
   2 -19  -8    7.70   31.40
  -2  19   7  -11.50   30.40
   2  19  -7   75.79   63.09
  -2  19   7   40.80   60.19
   2 -19  -7   15.00   24.00
   2  19  -6  -33.90   59.29
  -2  19   6   16.80   28.50
  -2  19   6  -51.99   54.09
   2 -19  -6   77.09   42.10
   2  19  -5  -22.90   51.49
   2  19  -5   42.10   28.60
   2 -19  -5   31.30   20.70
   2 -19  -5   14.70   20.60
  -2 -19   5   26.00    8.70
   2  19  -4   24.30   25.90
  -2  19   4  -20.60   25.30
   2  19  -4    8.40   51.99
  -2  19   4   59.09   63.49
   2 -19  -4   -1.90   17.70
  -2 -19   4    0.80    9.80
   2 -19  -4   41.60   17.10
  -2 -19   4    3.10   10.50
  -2  19   3  -59.39   48.30
   2  19  -3  -31.20   49.90
  -2  19   3   39.10   26.10
   2  19  -3   -1.10   23.80
   2 -19  -3    2.60   14.90
   2 -19  -3   63.39   17.10
  -2 -19   3   15.10   11.40
   2 -19  -3   72.49   47.10
  -2 -19   3   21.10   10.40
  -2 -19   3   28.00   12.20
  -2 -19   3   40.20   11.90
  -2  19   2   48.00   26.10
   2  19  -2   -5.50   50.49
  -2  19   2  -12.00   52.29
   2  19  -2   42.30   23.70
   2 -19  -2   48.70   15.70
   2 -19  -2   26.40   43.30
  -2 -19   2  -31.50   24.80
  -2 -19   2   24.60   13.10
  -2 -19   2   26.00   13.50
   2 -19  -2   30.50   13.40
  -2 -19   2   13.60   18.50
   2  19  -1  -11.60   23.00
   2  19  -1  -42.90   44.20
  -2  19   1   -2.30   25.70
  -2  19   1   42.80   49.90
   2 -19  -1  -99.09   40.30
  -2 -19   1   12.30   14.30
   2 -19  -1    0.50   10.80
  -2 -19   1   -5.80   14.20
   2 -19  -1   16.30   12.00
  -2 -19   1    4.40   22.00
  -2  19   0  -44.80   52.79
   2  19   0  -64.89   47.80
   2  19   0    1.10   22.10
  -2  19   0  -18.10   24.50
  -2 -19   0   -2.90   14.50
  -2 -19   0   -2.50   14.90
   2 -19   0   31.00   38.60
   2 -19   0    2.60    9.40
  -2 -19   0  -22.00   26.00
   2 -19   0    1.40    8.30
   2  19   1   51.19   25.20
  -2  19  -1  -13.50   25.50
   2  19   1   -3.50   52.09
  -2  19  -1  -20.60   52.69
  -2 -19  -1   -2.70   31.90
  -2 -19  -1   37.00   16.20
  -2 -19  -1   14.60   17.00
   2 -19   1  -41.30   36.90
  -2  19  -2   80.69   58.19
  -2  19  -2   13.00   25.60
   2  19   2   -6.40   22.50
   2  19   2  -27.50   49.60
  -2 -19  -2  -23.10   17.60
   2 -19   2   31.50   28.80
  -2 -19  -2  -21.60   17.60
  -2 -19  -2  -35.20   35.50
  -2  19  -3   -8.90   26.50
  -2  19  -3   42.90   56.79
   2  19   3    7.40   27.40
   2 -19   3   -6.00   31.40
  -2 -19  -3  -18.30   20.80
  -2 -19  -3    5.90   20.80
  -2 -19  -3   13.70   42.70
   2  19   4    3.10   30.10
  -2  19  -4   -6.60   58.29
   2  19   4  -37.80   51.89
  -2 -19  -4  -34.10   46.50
  -2 -19  -4  -22.80   26.60
  -2 -19  -4    1.90   21.30
   2 -19   4    2.50   33.90
   2  19   5   29.40   31.20
   2  19   5   -6.30   54.59
   2 -19   5   57.19   35.40
  -2 -19  -5   47.60   26.30
   2  19   6   50.49   66.29
   2  19   6   21.50   34.30
  -2 -19  -6   24.40   27.10
   2 -19   6  -39.90   35.90
   2  19   7  -21.00   34.80
   2  19   7   13.50   65.19
   2 -19   7   -1.00   40.40
  -2 -19  -7  -29.10   27.50
   2  19   8   73.09   43.70
   2  19   8    4.40   71.29
   2 -19   8   20.50   45.50
  -2 -19  -8    3.40   34.30
  -2  20   9   68.39   40.60
   2  20  -9  155.38   86.79
  -2  20   9   61.99   76.09
   2 -20  -9   40.30   39.10
  -2  20   8  -19.70   36.60
  -2  20   8  -77.19   67.49
   2  20  -8   45.00   77.89
   2 -20  -8   -8.40   31.50
  -2  20   7   70.59   65.39
  -2  20   7   27.70   35.60
   2  20  -7 -100.59   64.39
   2 -20  -7   37.60   26.60
   2  20  -6    2.30   66.89
  -2  20   6  -14.90   61.19
  -2  20   6   -0.50   31.60
   2 -20  -6  -44.00   23.20
   2  20  -5   33.00   60.39
  -2  20   5   37.70   62.29
   2  20  -5   17.00   32.10
  -2  20   5  -17.70   29.40
  -2 -20   5   -1.30    7.00
  -2 -20   5   10.20    7.50
  -2  20   4   31.60   29.00
  -2  20   4   21.80   54.29
   2  20  -4   14.30   60.89
   2  20  -4   -9.40   28.00
  -2 -20   4   15.30   10.60
   2 -20  -4   57.49   21.30
  -2 -20   4    0.40   12.20
   2  20  -3   25.20   59.39
  -2  20   3   31.10   60.59
  -2  20   3   29.40   36.10
   2  20  -3  -16.40   27.10
  -2 -20   3   59.59   13.60
  -2 -20   3   57.79   13.80
   2 -20  -3   68.39   19.30
   2 -20  -3  -77.69   57.09
   2 -20  -3   70.79   17.10
  -2  20   2    1.30   27.60
   2  20  -2  -62.09   67.69
   2  20  -2   27.40   27.50
  -2  20   2   25.70   58.29
  -2 -20   2    9.80   23.80
  -2 -20   2   18.00   13.70
  -2 -20   2   11.20   19.20
   2 -20  -2    8.20   13.70
   2 -20  -2   -6.80   15.00
   2 -20  -2  -33.40   48.50
  -2 -20   2   22.80   14.80
   2  20  -1  -26.80   25.70
  -2  20   1   51.59   60.19
  -2  20   1  -12.70   27.70
   2 -20  -1    0.70   13.20
   2 -20  -1   -6.30   12.00
  -2 -20   1    7.40   15.50
  -2 -20   1    6.00   23.60
  -2 -20   1   11.40   14.70
   2 -20  -1  -26.10   45.00
  -2  20   0  -48.70   75.79
   2  20   0   -3.40   57.29
   2  20   0   57.49   27.20
  -2  20   0   26.10   28.80
   2 -20   0   30.00   10.00
   2 -20   0   29.40   15.50
   2 -20   0  -22.40   44.60
  -2 -20   0   -0.10   28.90
  -2 -20   0   36.10   17.70
  -2 -20   0    8.90   16.80
   2  20   1   34.30   27.80
   2  20   1   14.60   56.39
  -2  20  -1  100.29   32.40
  -2 -20  -1   25.30   18.80
  -2 -20  -1   35.80   18.70
   2 -20   1  -15.70   41.80
  -2 -20  -1  -14.40   33.60
   2  20   2   26.60   28.00
   2  20   2  -86.49   50.09
  -2  20  -2   10.60   28.90
   2 -20   2   -8.90   32.50
  -2 -20  -2   -6.50   20.40
   2 -20   2  -17.70   40.80
  -2 -20  -2   31.70   38.40
  -2 -20  -2    3.70   19.50
   2  20   3   -4.40   56.09
  -2  20  -3  109.09   35.20
   2  20   3   28.30   31.10
   2 -20   3   27.70   35.70
  -2 -20  -3   48.00   46.60
  -2 -20  -3    9.20   28.60
   2  20   4   38.50   32.90
   2  20   4  -41.60   61.59
  -2 -20  -4   37.80   23.60
   2 -20   4    8.90   34.50
   2  20   5 -111.29   64.09
   2  20   5   67.19   34.50
   2 -20   5   -5.50   36.30
  -2 -20  -5  -20.80   24.10
   2  20   6  -60.69   59.89
   2  20   6   37.20   36.80
   2 -20   6  -69.19   38.90
  -2 -20  -6   -9.10   30.80
   2  20   7 -114.79   61.89
   2  20   7  -13.60   42.00
  -2 -20  -7    6.00   35.70
   2 -20   7   -5.10   41.90
  -2  21   8    8.50   44.30
  -2  21   8   11.10   78.19
   2  21  -8   -8.00   84.39
   2 -21  -8    7.50   31.30
  -2  21   7   92.79   68.69
   2  21  -7  -12.70   75.89
  -2  21   7  -27.60   38.30
   2 -21  -7   19.80   31.90
  -2  21   6   24.90   37.10
   2  21  -6   66.19   76.99
  -2  21   6    9.10   67.99
   2 -21  -6  -33.70   26.70
   2  21  -5   89.19   71.19
   2  21  -5   21.40   34.60
  -2  21   5   10.40   66.89
  -2  21   5  -38.60   34.00
   2 -21  -5   18.70   24.50
   2  21  -4    4.00   33.20
   2  21  -4   67.59   66.79
  -2  21   4   70.49   64.89
  -2  21   4   29.20   35.40
   2 -21  -4  -42.20   22.00
  -2 -21   4   11.50   10.60
  -2  21   3  -25.00   63.89
  -2  21   3    5.60   30.70
   2  21  -3   64.99   31.30
   2  21  -3   -4.80   63.99
  -2 -21   3   16.70   13.30
   2 -21  -3  -17.90   18.50
  -2 -21   3   -2.60   12.70
  -2  21   2   82.19   68.49
  -2  21   2   45.50   32.80
   2  21  -2   21.70   30.00
   2  21  -2  -64.09   59.19
   2 -21  -2   65.59   18.20
  -2 -21   2   36.40   17.60
  -2 -21   2   69.59   16.60
  -2 -21   2   26.70   16.70
   2 -21  -2   49.60   53.69
   2  21  -1   35.50   59.49
   2  21  -1    4.70   27.80
  -2  21   1   32.50   67.29
   2 -21  -1   27.40   50.49
   2 -21  -1   -8.70   14.00
   2 -21  -1   34.10   13.60
  -2 -21   1   -5.10   16.00
   2  21   0  -18.50   27.90
  -2  21   0  -37.40   31.20
   2  21   0    1.90   56.19
  -2  21   0    0.40   60.79
  -2 -21   0   -4.40   17.70
   2 -21   0  -12.50    9.30
   2 -21   0   26.40   81.59
   2  21   1   15.10   58.09
  -2  21  -1  -28.10   60.99
  -2  21  -1  -40.90   30.90
   2  21   1    8.20   30.60
  -2 -21  -1  -17.90   20.20
   2  21   2  -42.50   58.39
   2  21   2   11.40   37.70
  -2  21  -2   43.50   65.89
  -2  21  -2  -18.90   34.20
  -2 -21  -2  -18.30   24.90
   2 -21   2  -58.29   35.60
  -2  21  -3   57.79   72.49
   2  21   3   34.40   30.90
  -2  21  -3  -22.50   34.20
   2  21   3   10.40   58.39
  -2 -21  -3   27.70   24.50
   2 -21   3   46.20   38.00
   2  21   4  -13.80   59.09
   2  21   4   27.40   33.10
  -2  21  -4  -32.10   66.19
  -2 -21  -4   -5.90   25.10
   2 -21   4    8.40   38.10
   2  21   5  -25.90   38.70
   2  21   5  -24.60   67.29
  -2 -21  -5  -49.20   29.60
   2 -21   5    3.90   39.10
   2  21   6   17.80   40.10
   2  21   6  -20.20   69.09
  -2 -21  -6   -0.70   30.10
   2 -21   6    9.20   46.20
   2  22  -7  113.69   88.39
  -2  22   7  -43.80   40.80
  -2  22   7   77.39   81.69
   2  22  -6  -39.20   79.19
  -2  22   6    2.20   42.10
  -2  22   6   25.40   74.79
   2 -22  -6  -62.89   29.30
  -2  22   5   27.80   35.00
   2  22  -5  -45.80   39.60
   2  22  -5    4.30   73.99
  -2  22   5   78.49   73.29
   2 -22  -5  -51.19   25.50
  -2  22   4  -13.60   33.90
   2  22  -4  -27.70   71.19
   2  22  -4   34.70   37.60
  -2  22   4   -4.40   66.69
   2 -22  -4    2.00   23.90
  -2 -22   4   10.70    9.50
  -2  22   3    6.60   67.89
  -2  22   3   34.00   37.80
   2  22  -3   30.10   69.79
   2  22  -3   10.50   35.00
   2 -22  -3  -10.80   20.30
  -2 -22   3    7.20   13.80
   2  22  -2   -0.30   31.90
  -2  22   2   17.40   33.80
  -2  22   2   32.10   69.79
   2  22  -2  -55.59   63.19
   2 -22  -2   36.70   19.00
  -2 -22   2   20.50   17.10
   2  22  -1  -21.20   30.50
   2  22  -1    8.30   67.09
  -2  22   1   55.99   74.89
  -2  22   1  -13.40   33.30
   2 -22  -1   24.50   15.60
  -2 -22   1  -43.70   17.90
  -2  22   0  -43.20   64.19
   2  22   0    4.20   32.40
  -2  22   0   -5.90   35.60
   2  22   0    5.80   67.79
  -2 -22   0   29.10   21.20
   2  22   1   18.20   59.69
   2  22   1   -5.40   69.19
  -2  22  -1   40.70   36.00
  -2  22  -1   72.49   72.39
  -2 -22  -1   11.20   26.70
   2  22   2  -29.90   61.59
  -2  22  -2   29.70   72.29
   2  22   2   54.49   37.10
  -2  22  -2   74.89   38.60
  -2 -22  -2   -7.40   24.00
   2 -22   2   13.30   39.90
  -2  22  -3   41.00   40.50
   2  22   3   41.20   35.10
   2  22   3  -47.20   68.99
  -2  22  -3  -57.89   73.19
  -2 -22  -3   46.60   27.50
   2 -22   3   22.20   43.30
   2  22   4    5.70   36.90
   2  22   4  136.09   77.69
  -2 -22  -4   -0.50   27.70
   2 -22   4    7.80   39.50
   2  22   5   74.49   41.70
   2  22   5   53.89   76.49
  -2 -22  -5  -10.80   32.20
   2  23  -5 -122.09   77.49
  -2  23   5   93.29   44.70
  -2  23   5  -16.30   78.29
   2 -23  -5   55.59   30.30
  -2  23   4   63.79   43.30
  -2  23   4  -27.30   75.59
   2  23  -4    8.60   43.20
   2  23  -4   -0.60   83.89
   2 -23  -4   54.09   27.50
  -2  23   3  -11.20   38.00
   2  23  -3    8.70   79.39
  -2  23   3  105.69   78.59
   2  23  -3   31.00   40.50
  -2 -23   3    4.80   14.50
   2 -23  -3  -45.30   23.40
   2  23  -2    1.70   37.80
   2  23  -2   36.70   76.19
  -2  23   2   75.99   80.29
  -2  23   2   -8.80   39.10
   2 -23  -2   12.90   21.20
  -2 -23   2   37.00   18.30
  -2  23   1   61.19   40.70
   2  23  -1  -32.40   71.89
  -2  23   1  142.59   82.09
  -2 -23   1  -16.60   19.90
   2 -23  -1   19.90   16.10
  -2  23   0   47.00   79.09
  -2  23   0   15.90   39.20
   2  23   0  -76.69   69.89
   2  23   0  -32.80   37.30
  -2 -23   0   44.80   26.30
   2  23   1  -36.10   69.69
  -2  23  -1   -8.40   39.10
  -2  23  -1   83.19   79.29
   2  23   1   -3.40   38.00
   2 -23   1    1.30   41.90
  -2 -23  -1    5.10   23.50
  -2  23  -2 -142.39   79.29
   2  23   2  -65.59   38.10
  -2  23  -2   19.90   40.70
   2  23   2  109.89   81.39
  -2 -23  -2    0.90   26.50
   2 -23   2   26.50   44.50
  -2  23  -3  -74.29   84.09
   2  23   3  -13.80   39.50
  -2  23  -3    9.30   41.90
   2  23   3  -12.70   78.99
  -2 -23  -3   -4.30   28.60
  -2  24   2  -22.70   40.40
  -2  24   2   39.80   88.19
   2  24  -2    4.60   80.69
   2  24  -2   44.00   44.20
  -2  24   1    0.00   41.10
   2  24  -1   47.00   42.80
   2  24  -1  151.48   87.99
  -2  24   1   -2.40   81.19
   2 -24  -1   24.90   16.70
   2  24   0   14.20   43.30
   2  24   0   49.90   84.79
  -2  24   0   11.40   43.50
  -2  24   0  122.39   87.89
  -2 -24   0   20.40   23.80
  -3   0  16  -54.19   69.09
   3   0 -16   38.50   41.30
   3   0 -15  -26.60   31.80
  -3   0  15   14.70   63.89
   3   0 -14   47.40   29.70
  -3   0  14   78.89   61.69
  -3   0  13  -32.80   42.10
   3   0 -13   -9.00   23.70
  -3   0  13   31.00   27.60
  -3   0  12  -12.40   36.80
   3   0 -12   -7.20   19.00
  -3   0  12   -5.60   19.80
  -3   0  11  -14.80   32.40
   3   0 -11  -18.80   34.90
   3   0 -11    2.20   15.80
  -3   0  11   -6.80   16.70
  -3   0  10  403.76   47.90
   3   0 -10  278.37   42.20
   3   0 -10  254.57   27.90
  -3   0  10  228.78   26.20
  -3   0   9    4.70   24.40
   3   0  -9  -21.40   22.10
   3   0  -9   10.30   12.10
  -3   0   9   13.30   12.10
   3   0  -8  406.56   28.80
  -3   0   8  382.76   26.70
  -3   0   7   -8.40    7.80
   3   0  -7    0.90   16.40
  -3   0   7  -15.50   15.20
   3   0  -7   18.60    9.80
   3   0  -6  968.50   50.69
  -3   0   6  995.70   50.69
   3   0  -5   -2.60    5.60
   3   0  -5  -14.80   10.20
  -3   0   5    6.90    6.60
  -3   0   4 2088.69   95.79
  -3   0   4 2109.59   93.79
   3   0  -4 1943.91   95.49
  -3   0   3   -3.90    3.90
   3   0  -3   -2.70    3.80
  -3   0   3    0.90    2.80
   3   0  -3   -1.40    2.80
   3   0  -2 1050.19   47.80
  -3   0   2 1030.70   48.90
  -3   0   2 1062.09   47.90
   3   0  -2  983.80   48.70
   3   0  -1   -1.00    2.50
   3   0  -1    1.50    3.30
  -3   0   1    2.40    3.00
  -3   0   0   51.69    5.90
   3   0   1   -0.60    6.60
  -3   0  -1   -9.20    6.30
   3   0   1    1.60    3.30
  -3   0  -1   -5.00    3.10
  -3   0  -2  244.98   19.90
   3   0   3   13.00   12.00
  -3   0  -3    1.00    5.30
  -3   0  -4  109.79   19.50
   3   0   5    9.00   16.40
  -3   0  -5   -7.70    6.70
  -3   0  -5   16.20   10.30
  -3   0  -5   -5.80   16.80
  -3   0  -6  467.35   39.30
   3   0   6  404.16   30.50
  -3   0  -6  452.25   27.90
  -3   0  -6  453.25   29.50
   3   0   6  482.55   42.80
   3   0   7   -3.00   10.20
  -3   0  -7   13.50   11.20
  -3   0  -7  -22.00   10.90
   3   0   7   10.20   22.50
  -3   0  -7   15.80   24.20
  -3   0  -8  193.28   37.00
  -3   0  -8  180.48   23.80
   3   0   8  168.88   21.00
  -3   0  -8  140.89   19.10
   3   0   8  177.38   38.90
  -3   0  -9  -10.30   18.10
   3   0   9    5.00   14.70
   3   0   9    9.70   34.30
   3   0  10  260.77   52.99
   3   0  10  238.08   29.90
  -3   0 -10  189.88   29.20
   3   0  11  -26.00   45.90
  -3   0 -11   -6.00   23.40
   3   0  12  179.68   60.69
  -3   0 -12  141.79   38.50
   3   0  13  -67.99   68.89
  -3   0 -13   50.39   40.40
   3   1 -16    4.80   40.70
  -3   1  16   18.70   73.59
   3  -1 -16  -26.00   42.40
  -3  -1  16   -3.60   73.69
   3   1 -15   32.10   36.50
  -3   1  15   -9.30   66.59
  -3  -1  15  -22.90   60.49
   3  -1 -15  -58.49   31.00
   3   1 -14   86.59   30.40
   3  -1 -14    6.60   28.50
  -3  -1  14   10.30   52.69
   3   1 -13   88.79   26.80
  -3   1  13   24.10   46.30
   3  -1 -13   11.90   23.80
  -3  -1  13   21.60   43.60
  -3  -1  13   48.90   24.90
  -3   1  12  275.07   34.10
   3   1 -12  280.97   35.80
  -3   1  12  399.36   60.69
  -3  -1  12  334.77   38.80
  -3  -1  12  332.17   54.49
   3  -1 -12  274.27   35.90
   3   1 -11  129.59   42.10
  -3   1  11  136.99   24.50
   3   1 -11  158.68   26.30
  -3   1  11  132.79   39.30
  -3  -1  11  145.39   23.10
   3  -1 -11  147.49   24.30
   3  -1 -11  145.69   39.50
  -3  -1  11  193.18   43.00
  -3   1  10  165.18   36.30
  -3   1  10  172.38   22.40
   3   1 -10  208.48   37.60
   3   1 -10  154.28   22.90
   3  -1 -10  146.49   22.60
  -3  -1  10  152.38   20.70
  -3  -1  10  164.68   34.70
   3  -1 -10  164.48   38.20
  -3   1   9  105.59   29.70
   3   1  -9  125.79   29.30
  -3   1   9  129.99   18.20
   3   1  -9  149.88   19.30
   3  -1  -9  113.09   31.90
  -3  -1   9  122.19   28.60
   3  -1  -9  120.49   19.10
  -3  -1   9  130.49   18.30
  -3   1   8  123.89   26.60
   3   1  -8  144.39   26.90
   3   1  -8  115.39   16.70
  -3   1   8   98.89   14.40
   3  -1  -8   86.99   14.80
   3  -1  -8  152.48   28.00
  -3  -1   8  104.69   15.50
  -3  -1   8  159.58   28.70
  -3   1   7   48.40   20.00
  -3   1   7   23.00   10.20
   3   1  -7   21.00    9.30
   3   1  -7   22.70   16.70
   3  -1  -7   25.80   19.10
  -3  -1   7   16.80   16.10
  -3  -1   7   22.90    9.50
   3  -1  -7   18.20   10.10
   3  -1  -7   29.30    8.50
  -3   1   6   39.50    9.80
  -3  -1   6   40.80    9.60
   3  -1  -6   34.70    9.40
   3   1  -5   24.90    8.30
  -3   1   5   41.90    8.40
  -3  -1   5   38.30    8.10
  -3   1   4 2395.56  112.19
  -3   1   4 2390.56  110.79
   3   1  -4 2364.86  111.79
   3   1  -4 2525.25  115.09
  -3  -1   4 2420.96  111.99
   3  -1  -4 2417.36  116.29
   3   1  -3   79.39    8.30
  -3   1   3   91.29    8.30
  -3   1   3   95.69    7.90
  -3  -1   3   90.39    5.90
   3  -1  -3   94.49    8.80
  -3  -1   3   80.19    8.50
   3  -1  -3   90.59    7.90
   3   1  -2   19.90    4.50
  -3   1   2   21.70    4.60
  -3  -1   2   20.10    4.50
   3  -1  -2   32.20    4.60
   3  -1  -2   14.10    4.20
  -3   1   1  376.66   19.60
  -3   1   1  354.26   18.90
   3   1  -1  366.96   19.20
   3  -1  -1  384.66   19.60
   3  -1  -1  336.07   18.60
  -3  -1   1  386.36   19.50
  -3   1   0  306.27   16.70
   3   1   0  314.97   17.50
   3   1   0  314.77   19.40
   3  -1   0  314.27   16.90
  -3  -1   0  339.47   19.80
  -3  -1   0  321.07   17.60
  -3   1  -1  769.82   37.90
   3   1   1  605.54   34.30
   3   1   1  837.72   39.30
  -3   1  -1  650.43   33.60
  -3  -1  -1  666.03   34.20
   3  -1   1  756.72   39.00
   3  -1   1  623.04   33.70
  -3   1  -2  253.27   14.40
  -3   1  -2  186.28   12.90
  -3  -1  -2  205.78   13.80
  -3  -1  -2  228.68   14.70
  -3   1  -3  325.97   19.40
   3   1   3  355.86   27.30
  -3   1  -3  324.37   20.10
   3  -1   3  394.06   28.60
   3   1   4 1848.92   94.69
  -3   1  -4 1701.13   84.89
  -3   1  -4 1695.83   85.79
  -3   1  -4 1945.01   93.19
  -3  -1  -4 1636.44   85.29
   3  -1   4 1922.41   94.69
  -3  -1  -4 1997.00   93.79
   3   1   5 1639.74   91.69
  -3   1  -5 1774.42   80.49
  -3   1  -5 1684.13   88.99
  -3   1  -5 1617.24   81.69
  -3  -1  -5 1629.94   82.19
  -3  -1  -5 1720.43   80.99
   3  -1   5 1730.23   92.19
  -3  -1  -5 1671.33   89.69
  -3   1  -6  771.92   52.39
   3   1   6  778.52   42.70
   3   1   6  807.52   56.09
  -3   1  -6  751.42   43.10
  -3   1  -6  817.62   41.90
   3  -1   6  790.82   42.00
  -3  -1  -6  787.52   42.50
  -3  -1  -6  759.92   44.20
   3  -1   6  784.92   55.09
  -3  -1  -6  779.62   53.99
  -3   1  -7  250.77   25.60
  -3   1  -7  300.27   40.70
   3   1   7  243.18   37.80
  -3   1  -7  300.07   24.10
   3   1   7  280.67   24.00
   3  -1   7  290.27   37.90
  -3  -1  -7  356.16   42.20
  -3  -1  -7  268.47   26.90
  -3  -1  -7  300.77   24.10
   3  -1   7  267.87   22.40
   3   1   8  118.69   36.30
  -3   1  -8  150.08   37.60
  -3   1  -8   94.49   17.90
   3   1   8  102.59   18.10
  -3   1  -8  140.89   20.70
  -3  -1  -8  110.79   18.40
   3  -1   8  134.99   36.30
  -3  -1  -8  150.38   35.80
   3  -1   8  111.99   17.10
  -3  -1  -8  151.38   23.00
  -3   1  -9  -24.50   15.10
   3   1   9   24.70   16.70
   3   1   9   11.90   31.70
  -3  -1  -9  -12.40   16.00
   3  -1   9    2.80   14.80
   3  -1   9   10.70   33.90
   3   1  10   -7.00   37.70
   3   1  10   23.00   19.10
   3   1  10   14.10   26.70
  -3   1 -10    0.00   21.70
  -3  -1 -10   22.00   19.70
   3  -1  10    2.20   17.00
   3  -1  10   10.30   36.10
  -3   1 -11  -25.80   22.70
   3   1  11  -32.20   49.80
   3   1  11   25.50   29.10
  -3  -1 -11  -12.80   24.30
   3  -1  11   13.60   48.60
   3   1  12   87.19   57.39
  -3   1 -12   73.09   30.80
  -3  -1 -12   26.30   31.80
   3  -1  12   66.99   61.39
   3  -1  12   65.69   20.20
  -3   1 -13   27.80   36.30
   3   1  13   88.29   70.89
  -3  -1 -13   -0.50   36.10
   3  -1  13   60.09   73.29
  -3   2  16  -40.40   75.19
   3   2 -16   35.90   41.20
  -3  -2  16  -21.00   75.19
   3  -2 -16   -3.70   54.59
   3   2 -15  -24.50   36.30
  -3   2  15  -31.70   65.49
   3  -2 -15  -64.49   32.00
  -3  -2  15   91.09   62.49
   3   2 -14    4.10   27.60
  -3   2  14   73.29   63.19
  -3  -2  14   19.80   52.29
   3  -2 -14   41.80   29.70
  -3  -2  14   32.30   31.60
   3   2 -13   39.90   24.30
  -3   2  13   21.80   47.00
  -3  -2  13    1.00   45.60
  -3  -2  13  -12.40   24.00
   3  -2 -13  -52.79   21.60
  -3   2  12   13.80   21.50
  -3   2  12  100.09   41.50
   3   2 -12   15.10   19.40
   3  -2 -12   13.70   20.10
  -3  -2  12   43.50   20.10
  -3  -2  12  129.09   42.40
   3   2 -11   72.19   19.30
  -3   2  11   31.70   19.00
   3   2 -11   48.00   35.30
  -3   2  11   60.29   35.50
   3  -2 -11   35.20   40.50
  -3  -2  11   92.29   36.30
   3  -2 -11   39.50   19.80
  -3  -2  11   82.49   19.60
   3   2 -10  842.22   63.49
  -3   2  10  781.62   66.09
   3   2 -10  796.32   49.30
  -3   2  10  821.72   49.70
   3  -2 -10  801.12   67.79
  -3  -2  10  843.22   63.19
  -3  -2  10  838.92   48.80
   3  -2 -10  791.42   51.19
   3   2  -9  167.98   31.40
  -3   2   9  206.38   36.70
   3   2  -9  155.08   20.30
  -3   2   9  108.79   18.10
   3  -2  -9  118.79   20.30
  -3  -2   9  148.29   19.60
   3  -2  -9  176.58   36.80
  -3  -2   9  183.98   33.40
   3   2  -8  851.81   56.19
  -3   2   8  823.12   60.49
   3   2  -8  907.71   48.40
  -3   2   8  945.61   48.80
  -3  -2   8  809.42   55.09
   3  -2  -8  882.51   59.39
   3  -2  -8  900.71   49.90
  -3  -2   8  819.12   50.19
  -3   2   7  120.79   16.10
  -3   2   7  153.78   27.10
   3   2  -7   94.39   14.60
   3   2  -7  134.59   21.80
  -3  -2   7  158.18   15.80
  -3  -2   7  170.08   25.10
   3  -2  -7  124.59   16.60
   3  -2  -7  166.28   27.80
   3  -2  -7  138.99   16.40
  -3   2   6  949.71   48.00
  -3   2   6  861.11   55.39
   3   2  -6  975.30   47.90
   3   2  -6  898.21   51.99
   3   2  -6  837.42   43.30
  -3  -2   6  952.30   47.20
   3  -2  -6  952.70   48.40
  -3  -2   6  877.21   52.19
   3  -2  -6  877.31   47.60
   3  -2  -6  913.21   56.39
   3   2  -5  414.96   27.80
  -3   2   5  414.36   30.70
  -3   2   5  368.06   23.70
   3   2  -5  308.97   22.20
  -3  -2   5  437.96   28.40
  -3  -2   5  388.06   23.20
   3  -2  -5  419.46   26.50
   3  -2  -5  350.66   23.50
   3  -2  -5  439.76   32.60
  -3   2   4   74.29    9.40
   3   2  -4   69.89    8.80
  -3   2   4   86.69    9.30
   3  -2  -4   61.99   10.40
  -3  -2   4   65.39    8.50
   3   2  -3   50.89    7.10
  -3   2   3   49.80    7.20
  -3   2   3   71.49    7.60
   3  -2  -3   55.49    7.00
   3  -2  -3   47.80    6.90
  -3  -2   3   56.39    7.10
   3   2  -2 1684.43   77.49
  -3   2   2 1610.84   77.59
  -3   2   2 1702.23   77.69
   3  -2  -2 1640.64   77.69
  -3  -2   2 1705.63   77.59
   3  -2  -2 1721.53   77.79
   3   2  -1  986.10   45.90
  -3   2   1  917.41   45.20
  -3   2   1  990.40   46.40
   3   2  -1  989.70   46.20
  -3  -2   1  925.41   45.80
   3  -2  -1  928.31   45.00
   3  -2  -1  993.60   46.40
  -3   2   0 3378.86  155.98
   3   2   0 3310.97  157.18
   3   2   0 3470.15  158.78
   3  -2   0 3382.56  157.88
  -3  -2   0 3559.94  158.48
  -3  -2   0 3612.94  157.38
   3  -2   0 3550.54  156.18
   3   2   1    3.20    4.90
   3   2   1   21.40    8.20
  -3  -2  -1    5.20    4.60
  -3  -2  -1   26.90    8.40
   3  -2   1   16.10    3.90
  -3   2  -2 1556.64   71.09
  -3   2  -2 1634.84   71.09
  -3   2  -2 1569.34   76.29
  -3  -2  -2 1461.45   78.79
   3  -2   2 1348.86   71.79
   3  -2   2 1571.74   77.89
  -3  -2  -2 1499.65   75.89
  -3  -2  -2 1581.94   71.99
   3   2   3 1389.06   71.49
  -3   2  -3 1312.87   62.79
  -3   2  -3 1275.97   72.39
  -3   2  -3 1375.66   62.49
   3  -2   3 1290.47   69.89
  -3  -2  -3 1305.37   63.79
  -3   2  -4 1036.10   52.29
  -3   2  -4 1104.39   51.49
   3   2   4 1023.90   61.29
  -3   2  -4 1044.90   58.89
   3  -2   4 1030.40   60.79
  -3  -2  -4 1112.69   52.99
  -3  -2  -4 1096.99   60.89
  -3  -2  -4 1019.20   53.69
  -3   2  -5   16.90    7.00
   3   2   5   12.70   18.20
  -3   2  -5   19.20   17.60
  -3   2  -5   13.60    7.60
  -3  -2  -5   10.60   17.30
  -3  -2  -5    7.10    7.80
   3  -2   5   21.80   16.70
  -3  -2  -5    5.60    9.40
  -3   2  -6   10.90    8.10
  -3   2  -6   19.90   10.10
   3   2   6    6.00    9.50
   3   2   6   57.09   23.20
  -3   2  -6   44.10   21.30
  -3  -2  -6   11.80    9.70
   3  -2   6   45.00   21.60
  -3  -2  -6    1.10   10.60
   3  -2   6   15.00    9.30
  -3  -2  -6   88.39   23.20
  -3   2  -7   42.40   13.00
   3   2   7   29.60   13.40
   3   2   7   37.90   25.70
  -3   2  -7   73.19   27.40
  -3   2  -7   35.80   12.10
  -3  -2  -7   46.70   13.30
   3  -2   7   32.10   23.90
   3  -2   7   23.10   10.50
  -3  -2  -7   31.60   14.00
  -3  -2  -7   23.80   25.80
  -3   2  -8   15.00   13.80
   3   2   8   13.70   29.90
  -3   2  -8   26.40   30.50
   3   2   8   51.69   15.00
  -3   2  -8   11.30   15.20
  -3  -2  -8   10.70   15.00
  -3  -2  -8   32.30   14.70
  -3  -2  -8   13.90   30.80
   3  -2   8   44.30   13.20
   3  -2   8   49.40   31.60
  -3   2  -9  208.58   26.10
   3   2   9  215.08   26.10
   3   2   9  241.08   34.20
   3   2   9  229.88   46.10
   3  -2   9  254.07   28.10
   3  -2   9  209.48   43.70
  -3  -2  -9  280.97   31.60
  -3   2 -10   34.30   23.10
   3   2  10   58.49   43.10
   3   2  10   58.29   22.30
   3   2  10   68.39   30.40
   3  -2  10   92.89   19.20
  -3  -2 -10   13.30   23.60
   3  -2  10   49.60   42.40
   3   2  11   26.20   54.49
  -3   2 -11   14.30   24.30
   3   2  11   58.99   30.90
  -3  -2 -11   17.40   26.00
   3  -2  11   52.79   27.90
   3  -2  11  108.49   51.99
  -3   2 -12   20.50   28.20
   3   2  12   62.29   32.90
   3   2  12   81.59   61.59
   3  -2  12  -53.89   57.79
  -3  -2 -12   -8.60   30.70
   3   2  13   56.19   66.39
  -3   2 -13   54.29   36.20
   3  -2  13  104.49   73.39
  -3  -2 -13   47.30   38.40
   3   3 -16   41.30   39.90
  -3   3  16  114.59   81.99
  -3  -3  16  -33.80   70.09
   3  -3 -16   60.69   43.10
   3   3 -15   57.89   39.10
  -3   3  15   -5.50   66.29
  -3  -3  15    4.20   63.19
   3  -3 -15   28.20   35.50
  -3   3  14   -2.70   56.99
   3   3 -14   30.80   31.60
  -3  -3  14   38.10   50.19
   3  -3 -14  -42.10   27.60
  -3  -3  14  -29.90   28.50
   3   3 -13   16.50   25.80
  -3   3  13   54.89   50.39
  -3  -3  13   94.89   48.20
   3  -3 -13  -14.90   23.80
  -3  -3  13   51.99   27.90
  -3   3  12   98.89   44.50
   3   3 -12  256.27   84.09
   3   3 -12   99.39   23.80
  -3   3  12   80.19   26.00
  -3  -3  12   85.59   43.30
  -3  -3  12  126.09   24.00
   3  -3 -12  113.79   26.60
   3   3 -11   14.30   32.50
  -3   3  11    9.70   18.80
   3   3 -11  -12.40   17.00
  -3   3  11   -1.60   32.20
  -3  -3  11  -25.50   15.20
   3  -3 -11   -3.00   18.30
  -3  -3  11   38.90   32.90
  -3   3  10   22.90   28.50
   3   3 -10   36.60   28.60
  -3   3  10   24.90   16.40
   3   3 -10   -2.70   13.10
   3  -3 -10   15.10   16.60
  -3  -3  10    6.40   13.80
   3  -3 -10  -22.90   31.80
  -3  -3  10   -8.20   26.30
   3   3  -9   83.89   27.70
  -3   3   9   29.00   14.40
   3   3  -9   30.30   12.90
  -3   3   9   88.19   30.00
  -3  -3   9   59.79   14.70
   3  -3  -9   18.70   28.90
  -3  -3   9   83.29   25.00
   3  -3  -9   25.90   15.20
   3   3  -8  189.18   29.10
   3   3  -8  137.69   18.30
  -3   3   8  171.08   20.10
  -3   3   8  188.68   34.30
  -3  -3   8  216.08   31.10
   3  -3  -8  229.28   34.50
   3  -3  -8  169.98   20.30
   3  -3  -8  157.08   20.90
  -3  -3   8  164.98   18.30
   3   3  -7   15.00   16.10
  -3   3   7    5.00   18.50
  -3   3   7   15.50   10.30
  -3  -3   7    4.40    8.00
   3  -3  -7  -17.20   18.50
   3  -3  -7   16.00   12.00
   3  -3  -7   22.80    9.30
  -3  -3   7    6.70   14.80
   3   3  -6 1111.09   56.99
  -3   3   6 1164.78   58.29
   3   3  -6 1072.99   55.09
  -3   3   6 1125.29   66.89
   3   3  -6 1120.99   61.19
  -3  -3   6 1265.77   57.99
   3  -3  -6 1108.19   59.59
   3  -3  -6 1168.08   58.79
   3  -3  -6 1158.78   67.69
   3   3  -5  934.81   50.29
   3   3  -5  920.91   47.30
  -3   3   5  953.70   55.19
  -3   3   5  959.70   50.69
   3  -3  -5  841.02   74.39
  -3  -3   5  962.20   47.60
   3  -3  -5  982.70   48.90
  -3  -3   5 1003.60   50.89
   3  -3  -5  914.31   51.39
  -3   3   4 2419.76  106.99
   3   3  -4 2241.48  107.09
  -3   3   4 2447.16  108.99
   3   3  -4 2294.77  105.79
   3  -3  -4 2205.48  110.39
   3  -3  -4 2199.78  107.09
   3  -3  -4 2275.77  112.19
  -3  -3   4 2265.07  105.99
  -3  -3   4 2252.07  107.19
  -3   3   3 1647.64   78.29
   3   3  -3 1676.83   77.49
   3   3  -3 1666.53   77.99
  -3   3   3 1673.63   78.29
  -3  -3   3 1638.44   77.69
   3  -3  -3 1658.23   78.29
   3  -3  -3 1659.03   83.79
   3  -3  -3 1728.93   80.29
  -3   3   2 2059.09   95.59
  -3   3   2 2074.59   94.89
   3   3  -2 2113.69   94.69
   3  -3  -2 2000.10   95.29
  -3  -3   2 2150.18   94.99
   3  -3  -2 2101.99   94.89
   3  -3  -2 1924.71  101.19
   3   3  -1 5446.46  240.48
  -3   3   1 5428.46  241.28
  -3   3   1 5368.56  239.68
   3   3  -1 5193.48  240.18
  -3  -3   1 5626.54  240.78
   3  -3  -1 5273.97  241.08
   3  -3  -1 5072.99  239.38
   3   3   0  559.94   28.40
  -3   3   0  527.95   26.40
  -3   3   0  510.65   29.00
   3   3   0  564.24   30.10
  -3  -3   0  541.95   28.20
  -3  -3   0  582.84   29.50
   3  -3   0  542.55   26.40
   3  -3   0  546.25   29.30
   3   3   1  521.25   30.70
  -3   3  -1  500.95   25.20
   3  -3   1  457.75   25.10
   3  -3   1  527.35   28.80
  -3  -3  -1  531.75   30.00
  -3  -3  -1  544.65   27.20
   3  -3   1  522.45   30.60
  -3   3  -2  208.58   12.00
  -3   3  -2  201.08   12.00
  -3  -3  -2  218.68   14.10
   3  -3   2  156.18   18.00
  -3  -3  -2  180.78   19.40
  -3   3  -3   26.00   12.40
   3   3   3   28.00   13.60
  -3  -3  -3   16.80    6.60
  -3  -3  -3    8.60    6.90
  -3  -3  -3   49.70   16.60
   3  -3   3   31.80   12.70
  -3   3  -4  478.85   27.30
   3   3   4  531.75   38.30
  -3   3  -4  475.75   34.80
  -3   3  -4  513.35   26.50
  -3  -3  -4  469.65   37.40
  -3  -3  -4  521.55   30.00
   3  -3   4  457.75   35.80
  -3  -3  -4  510.85   28.40
  -3   3  -5   33.50   17.60
   3   3   5   45.70   19.70
  -3   3  -5   38.40    8.70
  -3   3  -5   34.60    8.50
   3  -3   5   67.09   19.10
  -3  -3  -5   41.70   11.30
  -3  -3  -5   23.00   19.50
  -3  -3  -5   29.90    9.60
  -3   3  -6  142.29   15.50
  -3   3  -6  146.59   26.70
   3   3   6  136.09   17.70
  -3   3  -6  110.59   14.80
   3   3   6  147.29   31.20
  -3  -3  -6  140.89   18.60
  -3  -3  -6  197.18   32.00
  -3  -3  -6  137.99   16.70
   3  -3   6  141.59   27.90
   3   3   7  143.99   33.80
  -3   3  -7   90.09   18.40
  -3   3  -7  123.09   28.30
  -3   3  -7  133.59   17.30
   3   3   7  102.59   16.80
   3  -3   7  105.79   29.60
  -3  -3  -7  104.09   16.80
  -3  -3  -7   89.19   16.20
   3  -3   7  130.69   15.90
  -3  -3  -7   89.39   29.50
  -3   3  -8   18.60   13.40
  -3   3  -8   26.60   13.30
   3   3   8    4.80   28.70
  -3   3  -8   70.39   30.40
   3   3   8   43.10   15.60
   3   3   8   32.50   22.70
  -3  -3  -8  106.29   32.70
  -3  -3  -8   36.30   16.30
   3  -3   8  -20.00   24.30
  -3  -3  -8    5.20   14.30
   3   3   9   16.90   34.60
   3   3   9   23.10   17.40
  -3   3  -9  -20.70   16.70
   3   3   9   43.20   26.60
   3  -3   9   49.70   13.90
   3  -3   9   28.20   26.70
   3  -3   9   87.09   39.30
  -3  -3  -9   14.30   18.60
   3   3  10   38.80   41.20
  -3   3 -10  -38.60   17.30
   3   3  10    2.60   20.40
   3   3  10   17.80   29.40
  -3  -3 -10   -4.00   24.00
   3  -3  10  -33.20   36.70
   3  -3  10  -17.10   27.10
   3   3  11  -42.20   29.20
  -3   3 -11  -40.30   21.00
  -3  -3 -11  -11.10   24.00
   3  -3  11   17.00   48.20
   3  -3  11   85.29   27.30
   3   3  12  -31.90   53.59
  -3   3 -12  -37.40   26.90
   3   3  12  -26.50   34.20
   3  -3  12  -16.80   54.89
  -3  -3 -12   12.80   33.40
  -3   3 -13   11.50   35.40
   3   3  13   70.49   73.39
   3  -3  13   81.69   71.89
  -3  -3 -13   -4.40   38.80
   3   4 -16  122.09   45.60
  -3   4  16   26.40   78.69
  -3  -4  16   37.80   73.09
   3  -4 -16  -45.50   42.80
   3   4 -15   19.70   33.80
  -3   4  15 -102.79   63.99
  -3  -4  15  138.29   63.09
   3   4 -14   -1.30   26.20
  -3   4  14   34.40   57.89
   3  -4 -14  -21.20   29.70
  -3  -4  14  -14.20   30.50
  -3  -4  14   25.40   54.19
  -3   4  13  -17.50   43.70
   3   4 -13    8.70   23.80
  -3  -4  13   22.20   23.80
  -3  -4  13   13.60   41.50
   3  -4 -13  -18.10   24.10
   3   4 -12  -10.40   21.30
  -3   4  12   19.80   41.50
   3   4 -12   21.80   41.40
  -3  -4  12   33.70   21.50
  -3  -4  12   46.00   37.60
   3  -4 -12  -17.40   22.40
   3   4 -11   92.19   37.80
  -3   4  11  127.79   24.30
  -3   4  11   82.29   39.40
   3   4 -11  114.69   23.10
  -3  -4  11  198.38   40.00
   3  -4 -11   93.19   24.00
  -3  -4  11  121.79   22.20
   3   4 -10   94.29   29.80
   3   4 -10   55.39   16.40
  -3   4  10   87.19   19.00
  -3   4  10   45.80   33.20
  -3  -4  10  103.39   30.20
  -3  -4  10   62.79   16.10
   3  -4 -10   27.40   37.30
   3  -4 -10   65.79   19.60
  -3   4   9  604.24   40.00
   3   4  -9  610.94   38.60
   3   4  -9  614.64   49.20
  -3   4   9  660.63   55.49
   3  -4  -9  607.04   54.69
   3  -4  -9  674.13   42.80
  -3  -4   9  602.34   49.70
   3   4  -8   10.20   18.80
  -3   4   8   -3.80   10.90
  -3   4   8   35.90   24.70
   3  -4  -8  -12.60   10.70
  -3  -4   8   22.50   18.00
   3  -4  -8   31.50   15.50
   3  -4  -8   36.30   26.00
  -3   4   7  909.91   46.80
   3   4  -7  784.52   41.90
   3   4  -7  840.32   51.19
  -3   4   7  817.62   57.59
   3  -4  -7  809.42   48.50
  -3  -4   7  763.62   50.49
   3  -4  -7  863.21   57.29
   3  -4  -7  882.61   47.40
  -3  -4   7  871.11   44.80
   3   4  -6  252.27   19.00
  -3   4   6  257.87   40.40
   3   4  -6  231.58   17.40
   3   4  -6  208.58   21.60
  -3   4   6  212.88   19.20
  -3   4   6  257.97   31.40
  -3  -4   6  219.78   17.50
  -3  -4   6  264.67   24.00
   3  -4  -6  247.08   25.20
   3  -4  -6  204.18   19.40
   3  -4  -6  261.07   30.10
  -3   4   5  849.72   42.80
  -3   4   5  822.22   42.90
   3   4  -5  794.22   40.90
  -3   4   5  740.43   52.89
   3   4  -5  785.62   43.30
   3  -4  -5  765.42   42.60
  -3  -4   5  838.92   41.40
   3  -4  -5  790.92   47.40
   3  -4  -5  873.21   52.29
  -3  -4   5  807.92   43.90
  -3   4   4   24.20    9.00
   3   4  -4   16.70    5.20
  -3   4   4   80.99   19.70
  -3   4   4   22.20    7.00
   3   4  -4   45.20    8.40
   3  -4  -4   59.29   15.00
  -3  -4   4   18.20    6.20
   3  -4  -4   18.60    6.80
  -3  -4   4   24.80    3.00
   3   4  -3  159.98   11.40
  -3   4   3  160.18   12.10
   3   4  -3  154.58   11.30
  -3   4   3  183.98   13.70
  -3  -4   3  153.28   11.30
   3  -4  -3  176.18   20.00
   3  -4  -3  142.29   12.80
   3   4  -2   46.80    6.10
  -3   4   2   54.19    7.00
   3   4  -2   35.00    4.40
   3  -4  -2   44.30   14.70
   3  -4  -2   50.39    8.40
   3  -4  -2   40.60    6.90
  -3  -4   2   48.30    6.50
  -3   4   1   50.69    6.10
   3   4  -1   42.30    6.50
   3   4  -1   61.19    7.80
  -3  -4   1   38.70    6.40
   3  -4  -1   76.19   17.30
   3  -4  -1   61.19    8.60
   3  -4  -1   36.20    5.00
   3   4   0   66.79   10.00
  -3   4   0   60.49    5.90
  -3   4   0   67.29    9.50
   3   4   0   73.19    8.60
  -3  -4   0   63.79    8.20
  -3  -4   0   70.49    9.60
   3  -4   0   73.09    9.70
   3  -4   0   64.89    5.60
   3  -4   0   73.79   18.00
   3   4   1 2762.12  130.59
   3   4   1 2777.72  127.79
  -3   4  -1 2738.83  124.89
   3  -4   1 2799.82  128.89
  -3  -4  -1 2848.62  127.39
   3  -4   1 2649.43  125.19
  -3  -4  -1 2848.71  129.89
  -3   4  -2   53.89    6.10
   3   4   2   65.59   16.40
  -3  -4  -2   86.69   14.90
   3  -4   2   63.99   14.10
   3  -4   2   80.29   12.20
  -3  -4  -2   51.69    8.90
  -3  -4  -2   57.49    7.80
   3   4   3 1402.56   74.79
  -3   4  -3 1478.15   65.29
  -3   4  -3 1392.06   72.09
  -3   4  -3 1285.47   65.19
  -3  -4  -3 1404.76   68.59
  -3  -4  -3 1426.76   73.49
  -3  -4  -3 1399.66   67.69
   3  -4   3 1432.76   74.29
   3   4   4  202.48   28.20
  -3   4  -4  206.08   23.70
  -3   4  -4  192.78   14.40
  -3   4  -4  197.48   13.60
   3  -4   4  191.98   23.70
  -3  -4  -4  270.87   26.60
  -3  -4  -4  187.98   16.80
  -3  -4  -4  214.58   17.20
  -3   4  -5  171.08   25.30
  -3   4  -5  144.49   14.60
   3   4   5  181.08   30.00
  -3   4  -5  166.48   13.70
   3  -4   5  173.38   27.60
  -3  -4  -5  162.78   18.80
  -3  -4  -5  215.88   28.60
  -3  -4  -5  141.49   16.60
   3   4   6   87.69   29.00
  -3   4  -6   94.99   25.00
  -3   4  -6   97.59   13.30
  -3   4  -6   75.79   11.10
  -3  -4  -6   50.99   26.20
  -3  -4  -6   76.19   13.90
   3  -4   6   64.99   22.60
  -3  -4  -6   62.89   15.40
  -3   4  -7   17.20   10.00
   3   4   7   59.59   22.80
   3   4   7   16.20   25.70
  -3   4  -7    6.20   11.20
   3   4   7    0.80   12.30
  -3   4  -7   -4.20   25.70
   3  -4   7   19.10   24.30
   3  -4   7   28.60   23.20
  -3  -4  -7    7.70   29.60
  -3  -4  -7   -3.10   12.30
  -3  -4  -7   42.30   14.90
   3   4   8   20.40   24.50
   3   4   8  -35.60   27.30
   3   4   8   17.50   15.80
  -3   4  -8  -64.69   28.50
  -3   4  -8   -3.30   12.90
  -3  -4  -8  -63.99   36.00
  -3  -4  -8   -0.30   14.90
   3  -4   8  -21.00   24.00
   3  -4   8   12.00   27.10
  -3  -4  -8    8.90   16.30
   3   4   9  197.98   26.90
   3   4   9  259.67   47.40
   3   4   9  264.27   41.00
  -3   4  -9  265.67   30.30
  -3  -4  -9  267.97   32.40
   3  -4   9  234.38   46.30
   3  -4   9  277.17   39.00
   3   4  10   45.80   30.70
  -3   4 -10   14.40   21.50
   3   4  10   27.90   43.90
   3  -4  10   28.00   27.10
   3  -4  10   67.79   43.20
  -3  -4 -10   37.70   24.20
  -3   4 -11   50.39   25.50
   3   4  11   25.50   58.89
   3   4  11   13.50   31.30
   3  -4  11  -25.60   44.50
   3  -4  11  -27.10   25.10
  -3  -4 -11   18.50   27.00
  -3   4 -12    1.20   30.60
   3   4  12    5.00   61.29
   3   4  12   43.10   37.70
   3  -4  12   67.09   61.59
  -3  -4 -12  -66.39   30.30
   3   4  13   24.40   69.59
  -3   4 -13  -10.60   42.30
   3  -4  13  139.39   74.49
  -3  -4 -13  -27.00   39.50
  -3   5  15  104.19   67.39
   3   5 -15  137.69   39.80
  -3  -5  15   96.29   67.09
   3  -5 -15   18.10   36.00
   3   5 -14  -14.90   29.80
  -3   5  14   36.50   54.39
  -3  -5  14   57.39   48.60
   3  -5 -14  -24.80   30.50
   3   5 -13  180.98   29.70
  -3   5  13  167.58   58.09
   3  -5 -13  130.39   32.80
  -3  -5  13  133.69   27.50
  -3  -5  13  215.98   53.59
  -3   5  12    4.00   38.70
   3   5 -12   12.20   41.50
   3   5 -12   29.80   21.00
   3  -5 -12   48.60   24.80
  -3  -5  12   14.60   19.40
  -3  -5  12   42.20   37.20
  -3   5  11  172.68   44.00
  -3   5  11  119.59   23.80
   3   5 -11  167.78   38.50
   3   5 -11  120.89   21.80
  -3  -5  11  112.79   36.70
   3  -5 -11  157.08   26.60
  -3  -5  11  121.09   20.70
   3   5 -10    4.70   27.10
   3   5 -10   38.80   16.70
  -3   5  10   50.19   18.30
  -3   5  10   26.90   30.70
   3  -5 -10   -7.90   16.10
  -3  -5  10   30.30   26.90
   3  -5 -10   -6.80   36.10
  -3  -5  10   36.90   14.90
   3   5  -9  411.66   42.50
   3   5  -9  415.46   29.10
  -3   5   9  386.66   31.70
  -3   5   9  402.36   47.00
   3  -5  -9  402.16   33.80
   3  -5  -9  404.16   49.00
  -3  -5   9  395.66   28.60
  -3  -5   9  433.66   41.10
  -3   5   8  266.77   37.60
   3   5  -8  287.07   22.30
  -3   5   8  280.07   41.40
   3   5  -8  322.97   33.30
  -3   5   8  312.87   25.70
  -3  -5   8  295.67   33.10
   3  -5  -8  277.57   39.30
   3  -5  -8  290.37   26.30
   3  -5  -8  276.07   30.40
  -3  -5   8  291.17   22.70
  -3   5   7  359.36   40.10
  -3   5   7  347.27   42.30
   3   5  -7  368.06   30.20
   3   5  -7  335.87   23.90
   3   5  -7  350.76   24.60
  -3   5   7  349.77   25.70
   3  -5  -7  372.06   32.30
   3  -5  -7  289.57   37.70
   3  -5  -7  387.46   27.40
  -3  -5   7  347.77   23.60
  -3  -5   7  340.17   30.40
   3   5  -6  828.42   41.20
  -3   5   6  777.32   43.50
  -3   5   6  843.52   43.40
   3   5  -6  776.42   44.30
  -3   5   6  757.32   53.09
   3   5  -6  746.53   43.40
   3  -5  -6  783.32   48.70
   3  -5  -6  799.92   43.70
   3  -5  -6  743.63   52.49
  -3  -5   6  807.42   41.70
   3   5  -5  923.61   50.19
   3   5  -5  939.81   45.80
  -3   5   5  925.51   47.50
  -3   5   5  904.21   48.10
   3   5  -5  911.11   47.30
  -3  -5   5  895.91   45.90
  -3  -5   5  962.20   48.30
   3  -5  -5  912.61   48.00
   3  -5  -5  939.31   54.29
  -3  -5   5  849.81   42.90
   3  -5  -5  930.51   57.79
   3   5  -4  153.58   17.80
   3   5  -4  150.78   11.20
   3   5  -4  141.19   12.00
  -3   5   4  161.38   14.50
  -3  -5   4  151.18    8.70
   3  -5  -4  151.18   13.40
   3  -5  -4  182.28   40.90
  -3  -5   4  159.18   12.40
   3  -5  -4  160.88   22.90
  -3  -5   4  128.29   12.60
  -3   5   3  872.51   41.50
   3   5  -3  773.02   37.90
   3   5  -3  701.83   49.50
   3   5  -3  861.11   40.40
  -3   5   3  841.92   42.70
   3   5  -3  809.62   38.10
   3  -5  -3  856.21   50.39
   3  -5  -3  841.62   42.70
  -3  -5   3  837.42   40.60
   3  -5  -3  851.41   41.70
   3   5  -2   61.09    6.30
  -3   5   2   57.69    7.30
   3   5  -2   68.09    8.00
   3  -5  -2   79.99   19.70
  -3  -5   2   63.99    7.70
   3  -5  -2   58.09    7.50
   3  -5  -2   44.30    8.90
   3   5  -1 1762.12   86.09
   3   5  -1 1911.91   86.89
  -3   5   1 1982.60   85.79
   3  -5  -1 1845.12   85.49
   3  -5  -1 1921.41   88.59
  -3  -5   1 1852.71   85.69
  -3  -5   1 1825.32   87.09
   3  -5  -1 1848.81   95.49
   3   5   0 2093.29  101.19
  -3   5   0 2117.19   97.59
  -3   5   0 2088.69  101.79
   3   5   0 2180.88   99.89
   3  -5   0 2419.06  110.59
   3  -5   0 2064.49   97.29
   3  -5   0 2151.28  101.29
  -3  -5   0 2227.88  100.09
  -3  -5   0 2102.09  100.39
   3   5   2   93.49   16.10
  -3   5  -2   63.69    6.70
  -3   5  -2   78.29    7.20
   3  -5   2   98.29   14.80
  -3  -5  -2   85.19    9.50
   3  -5   2  112.69   23.30
   3  -5   2   87.19   16.00
  -3  -5  -2   92.59   11.20
  -3  -5  -2  102.49   16.40
  -3   5  -3 1713.83   76.29
   3   5   3 1538.85   86.19
  -3  -5  -3 1660.53   80.49
   3  -5   3 1717.93   82.69
   3  -5   3 1691.33   89.79
  -3  -5  -3 1641.54   79.49
   3  -5   3 1659.13   86.39
  -3  -5  -3 1656.33   85.69
  -3   5  -4  210.48   26.10
  -3   5  -4  240.78   14.90
   3   5   4  260.87   29.00
  -3  -5  -4  225.68   19.60
  -3  -5  -4  260.67   19.30
  -3  -5  -4  260.07   30.10
   3  -5   4  220.88   31.30
   3  -5   4  240.88   27.50
   3   5   5  985.20   66.39
  -3   5  -5 1068.69   52.19
  -3   5  -5 1094.59   50.79
  -3   5  -5 1026.70   61.59
  -3  -5  -5 1064.19   56.39
   3  -5   5  992.20   64.89
  -3  -5  -5 1104.19   54.89
   3  -5   5 1007.80   64.29
  -3  -5  -5 1038.10   63.89
  -3   5  -6   53.49   22.70
   3   5   6   45.70   26.80
  -3   5  -6   21.80   10.20
   3   5   6   53.89   22.20
  -3   5  -6   53.59    9.70
   3  -5   6   52.89   37.20
  -3  -5  -6   25.40   13.00
   3  -5   6   51.09   22.40
  -3  -5  -6   45.10   14.60
  -3  -5  -6   52.19   25.10
   3   5   7  961.60   74.59
  -3   5  -7 1015.10   67.69
   3   5   7  966.10   66.49
  -3   5  -7 1077.49   54.79
  -3   5  -7 1001.40   52.19
  -3  -5  -7 1132.29   71.19
  -3  -5  -7 1063.69   58.89
   3  -5   7  960.70   69.39
  -3  -5  -7 1050.49   56.89
   3   5   8    9.30   29.50
   3   5   8  -19.30   25.00
  -3   5  -8   24.20   31.90
  -3   5  -8   -4.20   13.40
  -3   5  -8   -2.60   11.40
  -3  -5  -8   -4.50   16.40
   3  -5   8  -16.70   25.80
   3   5   9   16.90   37.30
   3   5   9  100.89   30.70
  -3  -5  -9   19.50   20.80
   3  -5   9   82.89   38.60
   3   5  10   34.10   44.60
   3   5  10   53.59   33.30
  -3   5 -10   39.30   21.30
   3  -5  10    1.20   43.00
  -3  -5 -10   34.00   25.30
   3  -5  10    9.80   28.00
   3   5  11   24.40   35.70
   3   5  11   -0.70   49.40
  -3   5 -11   26.80   25.10
   3  -5  11   23.90   26.40
   3  -5  11    7.20   48.10
  -3  -5 -11   87.89   30.80
   3   5  12   53.89   39.10
  -3   5 -12    2.90   28.90
   3   5  12  -49.70   59.49
  -3  -5 -12  -58.39   36.10
   3  -5  12   99.09   63.69
   3   5  13    8.60   75.19
   3  -5  13  100.69   77.69
   3   6 -15   52.79   39.10
  -3   6  15  212.28   75.89
   3  -6 -15   56.19   40.50
  -3  -6  15   62.29   77.09
   3   6 -14   21.80   31.10
  -3   6  14  137.19   62.59
   3  -6 -14  -22.00   35.70
  -3  -6  14   -1.30   52.09
   3   6 -13   10.60   21.70
  -3  -6  13   -5.90   41.90
   3  -6 -13   -7.40   26.40
  -3  -6  13    9.60   25.50
   3   6 -12   -1.30   41.60
   3   6 -12    6.60   18.60
  -3   6  12   67.69   45.30
  -3  -6  12   30.50   20.80
  -3  -6  12   18.40   38.30
   3  -6 -12   -3.10   23.00
  -3   6  11   30.30   37.20
   3   6 -11   52.19   18.90
   3   6 -11  -10.30   34.30
  -3  -6  11   31.10   17.80
   3  -6 -11   17.70   20.40
  -3  -6  11   60.19   33.90
   3   6 -10   49.00   27.70
  -3   6  10   69.99   25.50
   3   6 -10   87.89   18.10
  -3   6  10   65.09   20.50
  -3   6  10   76.29   33.30
  -3  -6  10   66.19   28.20
   3  -6 -10   39.70   19.70
   3   6  -9  370.66   40.10
  -3   6   9  459.45   51.09
  -3   6   9  355.76   30.70
  -3   6   9  405.76   38.60
   3  -6  -9  320.57   32.10
   3  -6  -9  343.77   49.99
  -3  -6   9  338.57   27.70
  -3  -6   9  353.56   38.70
   3   6  -8   35.40   11.20
   3   6  -8   78.29   20.90
   3   6  -8   78.59   15.60
  -3   6   8   61.19   15.00
  -3   6   8   74.89   27.40
  -3   6   8   55.99   22.40
   3  -6  -8   66.39   31.00
  -3  -6   8   35.30   10.90
   3  -6  -8   66.49   15.60
  -3  -6   8   31.00   18.90
   3   6  -7  864.31   47.00
  -3   6   7  733.13   45.30
   3   6  -7  850.91   48.30
  -3   6   7  795.12   47.40
  -3   6   7  930.11   55.09
  -3   6   7  891.91   61.29
   3   6  -7  778.92   43.20
   3  -6  -7  730.93   46.40
  -3  -6   7  786.52   41.40
  -3  -6   7  786.82   43.70
   3  -6  -7  864.11   59.49
  -3  -6   7  906.71   50.39
   3  -6  -7  713.93   58.99
   3   6  -6   60.39   13.00
   3   6  -6   50.69    9.30
   3   6  -6   72.99   15.60
  -3   6   6   71.89   21.70
  -3   6   6   63.19   11.20
  -3   6   6   69.59   14.00
  -3  -6   6   59.59    8.10
  -3  -6   6   65.99   13.70
  -3  -6   6   67.19   10.40
   3  -6  -6   77.69   21.60
   3  -6  -6   60.79   12.40
   3  -6  -6   70.39   22.60
   3   6  -5  174.98   14.00
  -3   6   5  181.98   17.10
   3   6  -5  287.07   28.50
  -3   6   5  224.18   19.60
   3   6  -5  232.38   16.80
  -3  -6   5  183.98   12.60
   3  -6  -5  225.28   18.20
   3  -6  -5  286.97   31.00
  -3  -6   5  190.78   14.90
   3  -6  -5  244.68   28.40
  -3   6   4   21.70    8.90
   3   6  -4   14.80    4.90
   3   6  -4   23.90   13.20
  -3   6   4   18.70    7.40
   3   6  -4   20.50    6.10
  -3   6   4   -9.90   14.90
  -3  -6   4   18.70    4.10
  -3  -6   4   25.00    6.50
   3  -6  -4    4.60   15.50
   3  -6  -4   16.10    7.20
   3  -6  -4   21.40   17.80
  -3   6   3  227.48   15.10
   3   6  -3  210.98   14.00
  -3   6   3  221.58   17.30
   3   6  -3  200.58   12.50
   3  -6  -3  290.67   27.60
   3  -6  -3  207.28   15.00
  -3  -6   3  208.98   14.00
   3   6  -2  122.89    9.60
  -3   6   2  132.99   10.60
   3   6  -2  114.99   10.70
  -3   6   2  131.19   23.00
  -3   6   2  134.09   13.80
   3   6  -2  129.49   19.20
   3  -6  -2  132.59   13.40
   3  -6  -2  162.38   25.30
  -3  -6   2  140.29   10.80
   3   6  -1  378.96   21.50
   3   6  -1  374.46   21.40
  -3   6   1  463.45   35.70
  -3   6   1  360.26   23.30
   3   6  -1  447.66   32.30
  -3   6   1  372.76   20.00
  -3  -6   1  360.56   20.40
   3  -6  -1  370.26   32.10
   3  -6  -1  378.36   23.60
  -3  -6   1  373.36   21.80
  -3   6   0  228.78   13.00
  -3   6   0  233.88   17.80
   3   6   0  251.77   19.00
   3   6   0  254.67   25.40
   3   6   0  240.28   15.80
  -3  -6   0  245.68   15.80
  -3  -6   0  241.88   17.40
   3  -6   0  228.28   17.60
   3  -6   0  234.28   12.60
   3  -6   0  281.57   30.00
  -3   6  -1 2310.07  109.99
  -3   6  -1 2368.76  104.39
   3   6   1 2267.57  110.19
   3   6   1 2244.38  112.09
  -3  -6  -1 2288.47  110.39
   3  -6   1 2441.66  119.39
   3  -6   1 2109.19  104.49
  -3  -6  -1 2569.14  108.39
   3   6   2   34.10   13.60
  -3   6  -2   25.30    3.60
  -3   6  -2   29.90    3.80
  -3  -6  -2    7.70   12.20
   3  -6   2   34.40   10.50
  -3  -6  -2   23.70    7.60
   3  -6   2   35.20   12.50
   3  -6   2   43.00   20.00
  -3  -6  -2   31.50    8.60
  -3   6  -3  141.39    9.80
  -3   6  -3  143.59   10.20
   3  -6   3  179.68   18.80
  -3  -6  -3  161.58   16.00
  -3  -6  -3  137.09   14.30
   3   6   4   19.10   19.10
   3   6   4    6.30   16.70
  -3   6  -4   12.30    8.00
  -3  -6  -4   12.10    9.40
   3  -6   4    1.70   12.40
   3  -6   4    3.40   14.90
   3  -6   4   24.90   24.50
  -3  -6  -4    9.40    8.80
  -3  -6  -4  -19.60   16.90
  -3   6  -5   64.99    8.80
  -3   6  -5   77.59   20.90
   3   6   5  109.39   25.90
  -3  -6  -5   51.69   12.70
  -3  -6  -5   96.99   15.50
   3  -6   5   87.89   17.50
   3  -6   5  136.19   25.80
  -3  -6  -5  124.79   25.40
   3   6   6  101.19   30.60
  -3   6  -6   92.09   23.80
   3   6   6  129.79   29.20
  -3   6  -6  100.29   13.00
  -3   6  -6   93.79   11.40
  -3  -6  -6   85.29   28.70
  -3  -6  -6   74.19   15.40
   3  -6   6  125.69   29.50
   3  -6   6  113.39   29.20
  -3  -6  -6   89.59   17.80
   3   6   7  242.48   41.40
  -3   6  -7  219.38   18.10
  -3   6  -7  231.58   20.60
  -3   6  -7  229.18   34.90
   3   6   7  230.18   36.40
  -3  -6  -7  191.08   25.40
  -3  -6  -7  235.48   41.20
  -3  -6  -7  184.68   23.00
   3  -6   7  192.78   35.40
   3  -6   7  261.57   37.00
  -3   6  -8    4.20   13.10
  -3   6  -8    3.30   29.40
   3   6   8   -9.80   25.60
  -3   6  -8  -10.90   10.70
   3   6   8  -51.99   28.80
  -3  -6  -8  -10.30   16.80
   3  -6   8   36.40   29.50
   3  -6   8  -15.60   26.10
   3   6   9  422.06   65.49
  -3   6  -9  441.36   34.10
   3   6   9  442.46   51.39
  -3   6  -9  423.36   35.00
  -3  -6  -9  381.96   40.40
   3  -6   9  423.66   51.39
   3  -6   9  484.95   57.09
   3   6  10   30.50   46.70
   3   6  10    4.60   34.50
   3  -6  10  -16.40   42.10
  -3  -6 -10   39.00   24.30
   3   6  11  109.49   55.49
   3   6  11   68.49   40.80
  -3   6 -11   86.59   27.20
  -3  -6 -11  107.79   33.70
   3  -6  11   79.29   53.09
   3  -6  11  115.69   28.30
  -3   6 -12    4.00   31.00
   3   6  12    6.10   40.30
   3   6  12   -4.60   60.19
  -3  -6 -12  -39.30   33.90
   3  -6  12   63.79   62.49
   3   6  13  118.19   73.49
  -3  -6 -13  -20.80   44.10
   3  -6  13  160.08   74.29
   3   7 -15   28.80   66.89
  -3   7  15   52.39   74.39
   3  -7 -15   -8.50   40.00
   3   7 -14   81.89   31.10
  -3   7  14   67.59   66.49
  -3  -7  14  114.39   58.49
   3   7 -13  134.79   29.30
  -3   7  13   87.89   54.19
   3  -7 -13   86.99   33.10
  -3  -7  13   83.89   26.40
  -3  -7  13  118.29   47.40
   3   7 -12   65.89   43.90
   3   7 -12   71.69   23.40
  -3   7  12   97.19   47.30
  -3  -7  12  115.09   24.40
   3  -7 -12   89.99   28.10
  -3  -7  12   51.09   38.80
   3   7 -11  168.98   37.60
   3   7 -11  106.49   21.80
  -3   7  11  132.09   42.10
  -3  -7  11   81.79   34.40
   3  -7 -11   63.49   25.50
  -3  -7  11   98.69   19.40
  -3   7  10   65.49   21.50
  -3   7  10   34.40   35.80
  -3   7  10   -4.80   24.20
   3  -7 -10    2.20   18.80
  -3  -7  10   21.20   14.00
  -3  -7  10   29.80   27.70
  -3   7   9   81.99   26.10
  -3   7   9   57.39   17.80
   3   7  -9   31.50   22.00
  -3   7   9   52.09   33.40
   3  -7  -9   85.89   27.30
   3  -7  -9   43.70   17.70
  -3  -7   9   36.90   22.10
  -3  -7   9   47.40   14.10
   3  -7  -9   21.00   34.40
  -3   7   8  267.87   41.70
  -3   7   8  305.17   26.40
  -3   7   8  322.77   28.90
   3   7  -8  258.87   27.10
   3   7  -8  284.37   30.50
   3   7  -8  269.47   22.20
  -3   7   8  243.18   35.20
   3  -7  -8  255.27   36.90
   3  -7  -8  349.77   47.50
  -3  -7   8  261.87   31.20
  -3  -7   8  263.07   21.10
  -3  -7   8  269.67   22.50
   3  -7  -8  235.88   26.20
  -3   7   7   28.40   11.60
   3   7  -7   52.59   14.80
   3   7  -7   74.49   21.90
  -3   7   7   26.40   14.20
   3   7  -7   23.80    8.80
  -3  -7   7   14.80    8.90
   3  -7  -7   50.99   27.70
   3  -7  -7   15.70   11.80
   3  -7  -7   55.79   24.20
  -3  -7   7   21.30    8.20
   3   7  -6    8.00   14.20
  -3   7   6   -5.60    8.60
   3   7  -6   21.40   10.20
  -3   7   6   11.90   11.00
  -3   7   6   27.50   20.40
   3   7  -6   -5.40    6.20
   3  -7  -6   -7.20    9.60
   3  -7  -6   24.40   22.70
   3  -7  -6   -2.50   18.30
  -3  -7   6   -2.00    5.60
  -3  -7   6    3.40    7.40
  -3  -7   6    9.70   10.60
  -3   7   5  290.97   24.00
   3   7  -5  318.27   19.50
   3   7  -5  298.17   18.80
  -3   7   5  315.17   34.00
  -3   7   5  328.97   22.00
  -3  -7   5  290.57   17.30
  -3  -7   5  315.87   21.00
   3  -7  -5  326.97   33.70
  -3  -7   5  277.97   19.60
   3  -7  -5  343.17   22.70
   3  -7  -5  273.97   34.00
   3   7  -4  512.05   26.60
   3   7  -4  466.55   36.10
  -3   7   4  545.75   29.40
  -3   7   4  530.65   31.60
  -3   7   4  442.06   40.60
   3  -7  -4  463.55   40.70
  -3  -7   4  512.95   27.20
  -3  -7   4  485.05   25.20
   3  -7  -4  525.85   29.20
   3  -7  -4  446.56   37.90
  -3   7   3  776.52   53.09
   3   7  -3  816.52   39.70
   3   7  -3  754.22   38.40
  -3   7   3  812.92   43.40
   3   7  -3  759.12   49.20
  -3   7   3  837.02   41.00
  -3  -7   3  861.71   40.10
   3  -7  -3  690.83   50.49
   3  -7  -3  788.52   43.40
   3  -7  -3  813.52   41.00
   3   7  -2  133.19   22.20
  -3   7   2  160.58   26.90
  -3   7   2   94.29   10.00
   3   7  -2  118.89   10.20
  -3   7   2  133.19   14.20
   3   7  -2   99.69   10.30
   3  -7  -2  131.19   25.20
   3  -7  -2  112.19   13.80
   3  -7  -2  114.59   10.30
  -3  -7   2  108.59   10.30
   3   7  -1  598.44   32.30
   3   7  -1  610.54   31.90
   3   7  -1  644.54   43.30
  -3   7   1  669.43   47.20
  -3   7   1  625.44   34.80
   3   7  -1  605.94   32.30
  -3   7   1  632.34   30.50
   3  -7  -1  627.14   34.70
  -3  -7   1  583.84   32.30
  -3  -7   1  579.74   30.90
   3  -7  -1  669.23   45.70
  -3   7   0   28.40    9.70
   3   7   0   39.30    7.80
  -3   7   0   38.30   19.80
  -3   7   0   39.00    5.10
   3   7   0   57.09   18.60
   3   7   0   51.59   11.30
   3  -7   0   39.10    4.80
   3  -7   0   48.00   10.70
   3  -7   0   50.19   19.50
  -3  -7   0   41.50    7.90
  -3  -7   0   57.09   10.30
  -3   7  -1  185.98    8.90
  -3   7  -1  174.08    9.00
  -3  -7  -1  206.18   14.80
   3   7   2 1495.05   80.49
  -3   7  -2 1565.14   68.59
  -3   7  -2 1549.94   68.59
   3   7   2 1476.45   84.19
  -3  -7  -2 1591.64   74.89
  -3  -7  -2 1582.14   78.89
   3  -7   2 1485.25   78.99
   3  -7   2 1579.34   86.49
  -3  -7  -2 1456.85   75.59
   3  -7   2 1532.85   76.09
   3   7   3  925.71   57.79
   3   7   3  867.91   60.09
  -3   7  -3  968.60   43.60
  -3   7  -3  939.61   43.20
   3  -7   3  961.70   51.29
   3  -7   3  968.60   61.29
  -3  -7  -3  930.31   55.39
  -3  -7  -3  975.10   49.90
   3  -7   3  874.21   53.99
  -3  -7  -3  950.40   48.50
  -3   7  -4   97.39    9.50
   3   7   4  124.59   25.20
   3   7   4  148.89   29.50
  -3   7  -4  117.39   10.30
   3  -7   4   90.79   17.90
  -3  -7  -4  134.79   25.20
  -3  -7  -4  121.29   13.80
  -3  -7  -4  124.39   16.60
   3  -7   4  131.29   24.70
   3  -7   4  132.49   28.50
  -3   7  -5  214.88   14.20
   3   7   5  213.88   34.60
   3   7   5  236.88   36.30
  -3  -7  -5  253.07   36.20
  -3  -7  -5  186.18   22.00
   3  -7   5  175.98   34.30
   3  -7   5  183.38   23.70
  -3  -7  -5  189.88   20.20
   3  -7   5  225.78   30.70
   3   7   6  171.98   36.80
  -3   7  -6  123.29   28.20
   3   7   6  123.99   32.70
  -3   7  -6  154.78   13.70
   3  -7   6  166.38   25.30
   3  -7   6  137.89   28.90
  -3  -7  -6  176.48   18.80
  -3  -7  -6  147.29   35.10
   3  -7   6  143.09   32.90
  -3  -7  -6  150.38   21.70
  -3   7  -7  216.68   18.20
  -3   7  -7  195.98   36.20
   3   7   7  255.97   42.00
   3   7   7  249.58   43.60
  -3   7  -7  227.88   21.10
   3  -7   7  244.18   38.80
  -3  -7  -7  202.38   27.00
   3  -7   7  298.77   34.80
  -3  -7  -7  207.08   40.00
   3  -7   7  300.67   42.10
  -3  -7  -7  205.18   26.30
   3   7   8  155.78   36.00
   3   7   8  183.48   43.50
  -3   7  -8  139.49   37.50
  -3   7  -8  155.68   18.90
  -3   7  -8  157.68   19.20
   3  -7   8  177.38   38.20
  -3  -7  -8  133.49   25.30
   3  -7   8   83.29   34.20
   3   7   9    6.10   32.90
   3   7   9    2.60   36.80
  -3   7  -9   15.90   13.70
  -3   7  -9  -10.20   16.10
   3  -7   9   40.30   30.90
   3  -7   9   36.30   34.50
  -3  -7  -9    8.10   20.60
  -3   7 -10   16.80   21.20
   3   7  10  -15.70   34.80
   3   7  10   64.19   50.19
   3  -7  10   17.30   44.40
  -3  -7 -10    6.50   24.80
   3  -7  10  -10.00   36.70
   3   7  11   36.20   53.39
   3   7  11   53.59   41.20
  -3   7 -11  -36.00   29.50
  -3  -7 -11  -49.40   26.70
   3  -7  11  176.58   58.39
   3   7  12   12.70   44.10
   3   7  12   -8.60   63.39
   3  -7  12   81.09   61.39
  -3  -7 -12  -43.10   41.00
   3   7  13   51.79   79.99
   3  -7  13  -53.59   73.89
  -3  -7 -13  -41.00   48.70
  -3   8  15   15.30   80.19
  -3  -8  15 -200.28  126.29
   3  -8 -15   33.40   41.80
   3   8 -14  -11.30   29.30
  -3   8  14  -37.20   59.69
   3  -8 -14   36.10   35.70
  -3  -8  14  -43.00   56.29
   3   8 -13   27.70   24.50
  -3   8  13    0.90   52.99
   3  -8 -13  -10.30   29.00
  -3  -8  13   11.10   45.40
  -3  -8  13  -70.09   27.20
  -3  -8  13   60.29   23.60
   3   8 -12   19.10   44.00
  -3   8  12   47.10   48.90
   3   8 -12   -4.00   19.40
  -3  -8  12  -15.80   22.00
   3  -8 -12   -6.60   24.70
  -3  -8  12    2.40   19.90
  -3  -8  12  -25.30   35.30
  -3   8  11   23.10   42.20
   3   8 -11  -12.20   33.20
  -3   8  11    7.70   30.00
  -3  -8  11   -3.40   17.60
   3  -8 -11  -23.70   19.70
  -3  -8  11    2.90   29.80
  -3  -8  11   32.40   15.90
  -3   8  10   84.09   40.80
   3   8 -10   24.40   27.50
  -3   8  10   59.49   28.90
  -3  -8  10   89.99   17.70
  -3  -8  10   58.69   28.50
  -3  -8  10   69.79   16.40
   3  -8 -10   77.39   22.80
  -3   8   9  112.69   31.90
   3   8  -9   58.99   13.70
  -3   8   9   64.89   18.90
  -3   8   9   85.59   36.10
  -3   8   9   99.39   21.50
   3   8  -9   73.89   24.40
   3  -8  -9  141.29   42.30
  -3  -8   9  110.59   26.30
   3  -8  -9   87.79   20.30
   3  -8  -9   59.99   30.80
  -3  -8   9   97.49   15.60
  -3   8   8  381.56   43.90
  -3   8   8  331.07   31.20
  -3   8   8  398.46   46.00
   3   8  -8  381.96   34.60
  -3   8   8  377.26   30.50
   3   8  -8  424.96   26.00
   3  -8  -8  368.86   31.50
  -3  -8   8  371.36   26.30
  -3  -8   8  377.46   25.30
   3  -8  -8  375.86   50.49
   3  -8  -8  340.87   44.30
  -3  -8   8  371.26   35.40
   3   8  -7  638.84   38.80
  -3   8   7  674.73   50.49
  -3   8   7  599.64   38.00
  -3   8   7  623.34   41.30
   3   8  -7  642.34   34.30
   3  -8  -7  595.84   51.89
   3  -8  -7  653.73   40.20
  -3  -8   7  590.94   33.10
  -3  -8   7  583.34   35.00
   3  -8  -7  549.74   53.19
  -3   8   6  117.29   29.10
   3   8  -6  130.59   23.40
  -3   8   6  150.78   19.40
  -3   8   6  127.89   16.50
   3   8  -6  120.19   15.10
   3   8  -6  106.59   12.10
   3  -8  -6  125.09   30.00
  -3  -8   6  104.89   13.70
  -3  -8   6  119.29   16.30
   3  -8  -6   90.89   15.40
  -3  -8   6   93.29   11.80
   3  -8  -6  111.99   28.60
   3   8  -5  119.29   11.60
  -3   8   5  159.98   30.70
  -3   8   5  125.99   15.10
  -3   8   5  134.19   18.40
   3   8  -5  148.19   24.70
  -3  -8   5  107.09   13.30
  -3  -8   5  130.89   11.30
   3  -8  -5  180.98   30.70
   3  -8  -5  170.48   29.70
  -3  -8   5  114.89   12.80
   3  -8  -5  122.99   15.90
  -3   8   4    3.50    7.00
   3   8  -4    4.10   16.20
  -3   8   4   19.40   10.40
  -3   8   4    3.00   20.80
   3   8  -4    4.00    5.80
   3   8  -4   -0.30    5.20
   3  -8  -4  -15.00    6.50
  -3  -8   4    1.10    5.10
   3  -8  -4   28.40   22.30
  -3  -8   4    0.10    5.50
   3  -8  -4   32.10   20.30
  -3   8   3    6.00    6.20
   3   8  -3   24.50   18.40
  -3   8   3   -0.40   19.90
  -3   8   3   23.10    9.90
   3   8  -3    2.60    5.30
   3   8  -3   13.10    5.80
   3  -8  -3    8.80    9.90
   3  -8  -3   19.90   20.20
   3  -8  -3   10.90    6.60
  -3  -8   3    4.10    5.40
   3   8  -2    8.50    5.90
  -3   8   2   13.20    6.70
  -3   8   2   21.20   10.30
   3   8  -2   20.00   16.90
  -3   8   2   21.60   19.40
   3   8  -2   10.50    5.90
   3  -8  -2   15.20    9.80
  -3  -8   2    6.90    5.80
   3  -8  -2    1.70    5.40
   3  -8  -2    6.40   19.70
  -3   8   1  476.35   30.00
  -3   8   1  532.35   25.20
   3   8  -1  528.65   41.10
   3   8  -1  479.65   26.90
  -3   8   1  517.15   43.80
   3   8  -1  469.95   27.70
   3  -8  -1  465.85   25.40
  -3  -8   1  477.85   26.00
   3  -8  -1  530.45   43.20
  -3  -8   1  470.05   27.30
   3  -8  -1  505.65   30.40
  -3   8   0  347.87   36.00
  -3   8   0  345.67   25.50
   3   8   0  336.17   25.30
   3   8   0  337.37   33.40
  -3   8   0  375.86   18.00
   3   8   0  384.96   22.00
  -3  -8   0  340.37   23.50
   3  -8   0  389.26   25.90
  -3  -8   0  409.56   22.50
   3  -8   0  332.87   35.50
   3   8   1  175.78   28.60
  -3   8  -1  131.39   16.00
   3   8   1  155.38   20.90
   3  -8   1  136.09   16.10
  -3  -8  -1  135.99   13.30
  -3  -8  -1  158.58   18.90
  -3  -8  -1  126.59   12.80
   3  -8   1   99.19    6.60
   3  -8   1  188.38   32.50
   3   8   2  463.95   35.80
   3   8   2  448.86   39.50
  -3  -8  -2  429.66   27.40
   3  -8   2  443.36   29.80
   3  -8   2  484.45   43.10
   3  -8   2  454.65   33.30
  -3  -8  -2  450.15   33.90
   3   8   3   88.39   25.60
   3   8   3   85.19   21.80
   3  -8   3   86.89   15.00
  -3  -8  -3   99.39   20.70
   3  -8   3  117.69   27.90
  -3  -8  -3   48.20   11.80
   3  -8   3   74.89   18.20
  -3   8  -4   42.00    5.00
  -3   8  -4   47.30    5.80
   3   8   4   53.19   25.20
   3   8   4   49.70   20.70
   3  -8   4   49.20   19.50
  -3  -8  -4   40.90   20.90
  -3  -8  -4   54.99   13.40
  -3  -8  -4   40.00   11.90
   3  -8   4  108.99   27.70
   3  -8   4   62.89   16.20
  -3   8  -5   88.69   11.30
   3   8   5  128.39   32.00
   3   8   5  134.99   30.90
  -3   8  -5  102.59    9.50
   3  -8   5  102.39   19.70
   3  -8   5  162.98   35.00
   3  -8   5   90.19   24.10
  -3  -8  -5  109.49   16.50
  -3  -8  -5   90.89   14.30
  -3  -8  -5   77.39   25.90
  -3   8  -6   29.00    7.80
   3   8   6   41.00   27.10
  -3   8  -6   25.10    9.00
   3   8   6   23.00   27.30
  -3  -8  -6   60.49   31.90
   3  -8   6   27.40   23.50
   3  -8   6   42.80   28.40
  -3  -8  -6   20.00   14.30
  -3  -8  -6   22.60   12.70
   3  -8   6   82.59   19.80
   3   8   7   32.30   31.40
  -3   8  -7   -2.10    8.20
   3   8   7   15.10   25.90
  -3  -8  -7   15.00   16.70
   3  -8   7   11.80   29.80
  -3  -8  -7   11.80   16.30
  -3  -8  -7  -12.00   32.80
   3  -8   7   72.09   26.50
   3  -8   7  -17.70   20.20
  -3   8  -8  132.79   40.90
  -3   8  -8  186.68   18.40
   3   8   8  170.08   40.80
   3   8   8  136.49   44.60
  -3   8  -8  168.68   19.90
   3  -8   8  187.68   31.70
   3  -8   8  140.99   36.40
  -3  -8  -8  145.89   27.00
   3  -8   8  175.48   37.00
  -3   8  -9   68.69   18.30
   3   8   9   76.89   45.20
   3   8   9   90.19   35.50
  -3   8  -9   67.59   15.30
  -3  -8  -9   31.10   24.10
   3  -8   9  161.28   37.70
   3  -8   9   57.59   36.00
   3   8  10   90.39   41.10
   3   8  10   88.29   57.69
  -3   8 -10   95.29   22.70
   3  -8  10   15.30   44.60
  -3  -8 -10  133.69   31.10
   3  -8  10   90.79   35.40
   3   8  11   14.80   57.09
  -3   8 -11   46.40   27.30
   3   8  11   22.90   43.20
  -3  -8 -11  -32.60   31.70
   3  -8  11  174.58   59.89
   3   8  12    6.00   47.80
   3   8  12  -92.59   68.39
   3  -8  12   45.40   63.89
  -3  -8 -12   21.40   37.60
   3  -8  13   99.19   79.39
  -3  -8 -13 -130.29   44.50
  -3   9  15   24.10   71.19
  -3   9  15   21.60   36.60
   3  -9 -15  -26.30   41.60
  -3  -9  15  -48.40   78.89
  -3   9  14   36.50   35.30
  -3   9  14   -1.70   65.89
  -3  -9  14   -5.80   53.79
   3  -9 -14  -47.70   33.20
   3   9 -13   13.60   23.10
  -3   9  13   29.40   31.10
  -3   9  13  -18.60   52.99
   3  -9 -13   16.70   32.60
  -3  -9  13   60.89   46.20
  -3   9  12    6.30   55.59
  -3   9  12   35.90   28.80
  -3   9  12   13.10   37.50
   3   9 -12   -9.20   42.60
  -3  -9  12   28.20   23.00
   3  -9 -12   67.09   28.40
  -3  -9  12   55.59   38.80
  -3   9  11   72.69   49.50
  -3   9  11   34.40   34.40
   3   9 -11   59.29   35.50
  -3   9  11   49.30   24.50
  -3  -9  11   20.00   31.60
   3  -9 -11   37.40   24.00
  -3  -9  11   30.50   16.90
  -3  -9  11   38.70   19.60
  -3   9  10   31.60   21.70
   3   9 -10   30.30   14.20
   3   9 -10   23.00   26.90
  -3   9  10   13.10   30.40
  -3   9  10   41.10   36.80
  -3  -9  10   53.49   26.70
   3  -9 -10   -0.70   19.70
  -3  -9  10   40.80   14.80
  -3  -9  10   16.70   14.80
  -3   9   9  -27.30   15.30
   3   9  -9   -7.70   11.00
  -3   9   9  -53.49   25.20
   3   9  -9   -4.10   19.60
   3  -9  -9   -7.60   16.70
  -3  -9   9    0.00   12.20
  -3  -9   9    2.20   11.80
   3  -9  -9   15.00   32.70
  -3  -9   9   30.00   21.50
   3   9  -8   51.39   11.60
  -3   9   8   74.59   19.40
   3   9  -8   77.29   19.90
   3   9  -8   61.69   23.60
  -3   9   8   74.19   17.80
  -3   9   8  108.89   31.40
   3  -9  -8  101.39   38.60
  -3  -9   8   73.89   13.10
   3  -9  -8   70.39   32.50
  -3  -9   8   81.79   20.70
   3  -9  -8   71.39   18.60
  -3  -9   8   74.79   13.00
   3   9  -7  150.38   19.80
  -3   9   7  116.79   21.20
  -3   9   7  126.09   19.00
   3   9  -7  145.69   26.90
   3   9  -7  132.69   14.90
  -3   9   7  167.78   35.00
  -3  -9   7  121.59   14.60
   3  -9  -7  146.39   20.90
  -3  -9   7  158.98   26.50
   3  -9  -7  156.08   37.50
   3  -9  -7  137.29   34.00
  -3  -9   7  115.69   15.60
  -3   9   6 1187.38   64.59
   3   9  -6 1165.78   70.29
   3   9  -6 1185.48   57.59
  -3   9   6 1209.18   61.69
  -3   9   6 1142.29   75.69
  -3  -9   6 1081.19   59.59
  -3  -9   6 1190.98   57.69
   3  -9  -6 1128.89   74.89
   3  -9  -6 1239.28   75.69
   3  -9  -6 1259.87   63.99
  -3  -9   6 1242.08   59.19
   3   9  -5  518.85   43.50
  -3   9   5  549.45   35.90
  -3   9   5  545.65   48.60
  -3   9   5  559.54   32.70
   3   9  -5  581.34   29.20
   3  -9  -5  600.54   34.10
  -3  -9   5  454.85   28.20
  -3  -9   5  536.35   29.00
  -3  -9   5  588.24   30.20
   3  -9  -5  596.44   46.80
   3  -9  -5  440.16   46.90
  -3   9   4 1226.08   63.29
  -3   9   4 1227.68   59.69
   3   9  -4 1220.88   57.39
   3   9  -4 1151.98   70.29
  -3   9   4 1153.48   74.79
   3   9  -4 1159.38   57.49
  -3  -9   4 1210.18   57.29
   3  -9  -4 1145.29   59.79
   3  -9  -4 1130.49   70.19
  -3  -9   4 1242.88   57.89
[truncated: 827,355 more chars]
