# Supplementary material for: Structure-reactivity analysis of novel hypervalent iodine reagents in S-vinylation of thiols
Source: Front Chem. 2024 Feb 29;12:1376948. doi: 10.3389/fchem.2024.1376948 (PMC10937425; doi:10.3389/fchem.2024.1376948)
Supplement: Supplementary file 2 [file DataSheet1.ZIP › CIF files/2b.cif]

 
data_plate
 
_audit_creation_method            'SHELXL-2014/7'
_shelx_SHELXL_version_number      '2014/7'
_chemical_name_systematic         ?
_chemical_name_common             ?
_chemical_melting_point           ?
_chemical_formula_moiety          ?
_chemical_formula_sum
 'C18 H13 F6 I O' 
_chemical_formula_weight          486.18

loop_
 _atom_type_symbol
 _atom_type_description
 _atom_type_scat_dispersion_real
 _atom_type_scat_dispersion_imag
 _atom_type_scat_source
 'C'  'C'   0.0033   0.0016
 'International Tables Vol C Tables 4.2.6.8 and 6.1.1.4'
 'H'  'H'   0.0000   0.0000
 'International Tables Vol C Tables 4.2.6.8 and 6.1.1.4'
 'O'  'O'   0.0106   0.0060
 'International Tables Vol C Tables 4.2.6.8 and 6.1.1.4'
 'F'  'F'   0.0171   0.0103
 'International Tables Vol C Tables 4.2.6.8 and 6.1.1.4'
 'I'  'I'  -0.4742   1.8119
 'International Tables Vol C Tables 4.2.6.8 and 6.1.1.4'
 
_space_group_crystal_system       monoclinic
_space_group_IT_number            14
_space_group_name_H-M_alt         'P 21/c'
_space_group_name_Hall            '-P 2ybc'
 
_shelx_space_group_comment
;
The symmetry employed for this shelxl refinement is uniquely defined
by the following loop, which should always be used as a source of
symmetry information in preference to the above space-group names.
They are only intended as comments.
;
 
loop_
 _space_group_symop_operation_xyz
 'x, y, z'
 '-x, y+1/2, -z+1/2'
 '-x, -y, -z'
 'x, -y-1/2, z-1/2'
 
_cell_length_a                    11.7460(5)
_cell_length_b                    15.4664(6)
_cell_length_c                    9.9360(4)
_cell_angle_alpha                 90
_cell_angle_beta                  98.693(2)
_cell_angle_gamma                 90
_cell_volume                      1784.32(13)
_cell_formula_units_Z             4
_cell_measurement_temperature     296(2)
_cell_measurement_reflns_used     9883
_cell_measurement_theta_min       2.46
_cell_measurement_theta_max       26.17
 
_exptl_crystal_description        'plate'
_exptl_crystal_colour             ?
_exptl_crystal_density_meas       ?
_exptl_crystal_density_method     ?
_exptl_crystal_density_diffrn     1.810          
_exptl_crystal_F_000              944
_exptl_transmission_factor_min    ?
_exptl_transmission_factor_max    ?
_exptl_crystal_size_max           0.360
_exptl_crystal_size_mid           0.305
_exptl_crystal_size_min           0.150
_exptl_absorpt_coefficient_mu     1.858
_shelx_estimated_absorpt_T_min    0.554
_shelx_estimated_absorpt_T_max    0.768
_exptl_absorpt_correction_type    'multi-scan'
_exptl_absorpt_correction_T_min   0.6039  
_exptl_absorpt_correction_T_max   0.7454
_exptl_absorpt_process_details    ?
_exptl_absorpt_special_details    ?
_diffrn_ambient_temperature       296(2)
_diffrn_radiation_wavelength      0.71073
_diffrn_radiation_type            MoK\a
_diffrn_source                    ?
_diffrn_measurement_device_type   'Bruker APEX-II CCD'
_diffrn_measurement_method        '\f and \w scans'
_diffrn_detector_area_resol_mean  ?
_diffrn_reflns_number             35410
_diffrn_reflns_av_unetI/netI      0.0208
_diffrn_reflns_av_R_equivalents   0.0473
_diffrn_reflns_limit_h_min        -14
_diffrn_reflns_limit_h_max        14
_diffrn_reflns_limit_k_min        -19
_diffrn_reflns_limit_k_max        19
_diffrn_reflns_limit_l_min        -12
_diffrn_reflns_limit_l_max        12
_diffrn_reflns_theta_min          2.193
_diffrn_reflns_theta_max          26.438
_diffrn_reflns_theta_full         25.242
_diffrn_measured_fraction_theta_max   0.998
_diffrn_measured_fraction_theta_full  1.000
_diffrn_reflns_Laue_measured_fraction_max    0.998
_diffrn_reflns_Laue_measured_fraction_full   1.000
_diffrn_reflns_point_group_measured_fraction_max   0.998
_diffrn_reflns_point_group_measured_fraction_full  1.000
_reflns_number_total              3674
_reflns_number_gt                 3053
_reflns_threshold_expression      'I > 2\s(I)'
_reflns_Friedel_coverage          0.000
_reflns_Friedel_fraction_max      .
_reflns_Friedel_fraction_full     .
 
_reflns_special_details
;
 Reflections were merged by SHELXL according to the crystal
 class for the calculation of statistics and refinement.
 
 _reflns_Friedel_fraction is defined as the number of unique
 Friedel pairs measured divided by the number that would be
 possible theoretically, ignoring centric projections and
 systematic absences.
;
 
_computing_data_collection        'Bruker APEX2'
_computing_cell_refinement        'Bruker SAINT'
_computing_data_reduction         'Bruker SAINT'
_computing_structure_solution     'SHELXS-97 (Sheldrick 2008)'
_computing_structure_refinement   'SHELXL-2014 (Sheldrick 2014)'
_computing_molecular_graphics     'Bruker SHELXTL'
_computing_publication_material   'Bruker SHELXTL'
_refine_special_details           ?
_refine_ls_structure_factor_coef  Fsqd
_refine_ls_matrix_type            full
_refine_ls_weighting_scheme       calc
_refine_ls_weighting_details
'w=1/[\s^2^(Fo^2^)+(0.0213P)^2^+1.2299P] where P=(Fo^2^+2Fc^2^)/3'
_atom_sites_solution_primary      ?
_atom_sites_solution_secondary    ?
_atom_sites_solution_hydrogens    geom
_refine_ls_hydrogen_treatment     constr
_refine_ls_extinction_method      none
_refine_ls_extinction_coef        .
_refine_ls_number_reflns          3674
_refine_ls_number_parameters      236
_refine_ls_number_restraints      0
_refine_ls_R_factor_all           0.0359
_refine_ls_R_factor_gt            0.0245
_refine_ls_wR_factor_ref          0.0550
_refine_ls_wR_factor_gt           0.0503
_refine_ls_goodness_of_fit_ref    1.037
_refine_ls_restrained_S_all       1.037
_refine_ls_shift/su_max           0.001
_refine_ls_shift/su_mean          0.000
 
loop_
 _atom_site_label
 _atom_site_type_symbol
 _atom_site_fract_x
 _atom_site_fract_y
 _atom_site_fract_z
 _atom_site_U_iso_or_equiv
 _atom_site_adp_type
 _atom_site_occupancy
 _atom_site_site_symmetry_order  
 _atom_site_calc_flag
 _atom_site_refinement_flags_posn
 _atom_site_refinement_flags_adp
 _atom_site_refinement_flags_occupancy
 _atom_site_disorder_assembly
 _atom_site_disorder_group
I1 I 0.53446(2) 0.38090(2) 0.51199(2) 0.04257(7) Uani 1 1 d . . . . .
C1 C 0.8952(3) 0.1904(2) 0.1918(3) 0.0729(10) Uani 1 1 d . . . . .
H1A H 0.9708 0.2129 0.2231 0.109 Uiso 1 1 calc R U . . .
H1B H 0.8751 0.2015 0.0961 0.109 Uiso 1 1 calc R U . . .
H1C H 0.8946 0.1292 0.2079 0.109 Uiso 1 1 calc R U . . .
F1 F 0.80991(19) 0.59563(12) 0.3821(3) 0.0925(7) Uani 1 1 d . . . . .
F2 F 0.89445(18) 0.50020(14) 0.2840(3) 0.1051(8) Uani 1 1 d . . . . .
C2 C 0.8091(3) 0.23386(19) 0.2678(3) 0.0512(7) Uani 1 1 d . . . . .
F3 F 0.8709(2) 0.48242(16) 0.4900(3) 0.1057(8) Uani 1 1 d . . . . .
C3 C 0.7406(3) 0.18726(18) 0.3422(3) 0.0543(7) Uani 1 1 d . . . . .
H3 H 0.7478 0.1274 0.3464 0.065 Uiso 1 1 calc R U . . .
C13 C 0.2694(2) 0.19018(17) 0.5710(3) 0.0447(6) Uani 1 1 d . . . . .
F4 F 0.5488(2) 0.45259(17) 0.1516(3) 0.1180(10) Uani 1 1 d . . . . .
C4 C 0.6616(2) 0.22739(17) 0.4108(3) 0.0500(7) Uani 1 1 d . . . . .
H4 H 0.6151 0.1951 0.4597 0.060 Uiso 1 1 calc R U . . .
C12 C 0.3462(2) 0.25522(18) 0.5259(3) 0.0470(6) Uani 1 1 d . . . . .
H12 H 0.3140 0.2913 0.4555 0.056 Uiso 1 1 calc R U . . .
F5 F 0.6262(2) 0.57735(13) 0.1768(2) 0.0907(7) Uani 1 1 d . . . . .
C5 C 0.6527(2) 0.31662(16) 0.4056(3) 0.0390(6) Uani 1 1 d . . . . .
F6 F 0.7114(3) 0.47568(15) 0.0891(2) 0.1038(8) Uani 1 1 d . . . . .
C6 C 0.7193(2) 0.36649(16) 0.3317(3) 0.0404(6) Uani 1 1 d . . . . .
O1 O 0.63493(17) 0.49147(11) 0.4198(2) 0.0561(5) Uani 1 1 d . . . . .
C11 C 0.4553(2) 0.26832(17) 0.5736(3) 0.0479(7) Uani 1 1 d . . . . .
H11 H 0.4965 0.2290 0.6329 0.057 Uiso 1 1 calc R U . . .
C7 C 0.7964(2) 0.32331(18) 0.2627(3) 0.0477(6) Uani 1 1 d . . . . .
H7 H 0.8411 0.3553 0.2111 0.057 Uiso 1 1 calc R U . . .
C8 C 0.7035(2) 0.46596(17) 0.3297(3) 0.0432(6) Uani 1 1 d . . . . .
C9 C 0.6487(3) 0.4935(2) 0.1857(4) 0.0663(9) Uani 1 1 d . . . . .
C10 C 0.8209(3) 0.51111(19) 0.3711(4) 0.0608(8) Uani 1 1 d . . . . .
C16 C 0.1192(3) 0.0704(2) 0.6550(4) 0.0794(11) Uani 1 1 d . . . . .
H16 H 0.0687 0.0303 0.6831 0.095 Uiso 1 1 calc R U . . .
C15 C 0.0830(3) 0.1240(3) 0.5488(5) 0.0879(12) Uani 1 1 d . . . . .
H15 H 0.0077 0.1202 0.5039 0.105 Uiso 1 1 calc R U . . .
C14 C 0.1573(3) 0.1842(2) 0.5072(4) 0.0718(10) Uani 1 1 d . . . . .
H14 H 0.1313 0.2211 0.4353 0.086 Uiso 1 1 calc R U . . .
C17 C 0.2297(3) 0.0755(2) 0.7200(4) 0.0703(9) Uani 1 1 d . . . . .
H17 H 0.2547 0.0390 0.7929 0.084 Uiso 1 1 calc R U . . .
C18 C 0.3038(3) 0.13456(19) 0.6781(3) 0.0563(8) Uani 1 1 d . . . . .
H18 H 0.3792 0.1372 0.7229 0.068 Uiso 1 1 calc R U . . .
 
loop_
 _atom_site_aniso_label
 _atom_site_aniso_U_11
 _atom_site_aniso_U_22
 _atom_site_aniso_U_33
 _atom_site_aniso_U_23
 _atom_site_aniso_U_13
 _atom_site_aniso_U_12
I1 0.03995(10) 0.04143(10) 0.04769(11) 0.00239(8) 0.01103(7) -0.00433(7)
C1 0.080(2) 0.070(2) 0.070(2) -0.0086(18) 0.0152(18) 0.0304(19)
F1 0.0842(15) 0.0486(11) 0.153(2) -0.0240(12) 0.0459(14) -0.0212(10)
F2 0.0752(13) 0.0940(16) 0.164(2) -0.0439(15) 0.0760(15) -0.0291(12)
C2 0.0543(17) 0.0504(17) 0.0468(16) -0.0068(13) 0.0013(13) 0.0116(13)
F3 0.0916(16) 0.1018(17) 0.1102(19) 0.0001(15) -0.0281(14) -0.0287(14)
C3 0.0637(19) 0.0366(14) 0.0595(18) -0.0018(13) -0.0008(15) 0.0104(13)
C13 0.0413(15) 0.0463(15) 0.0486(16) -0.0046(12) 0.0137(12) -0.0054(12)
F4 0.1045(18) 0.1024(18) 0.126(2) 0.0459(16) -0.0514(16) -0.0285(15)
C4 0.0523(17) 0.0418(15) 0.0541(17) 0.0046(13) 0.0025(13) -0.0024(13)
C12 0.0450(15) 0.0500(16) 0.0464(16) 0.0056(13) 0.0080(12) -0.0044(12)
F5 0.1254(19) 0.0530(11) 0.0964(16) 0.0265(11) 0.0259(14) 0.0181(12)
C5 0.0391(13) 0.0384(13) 0.0384(14) -0.0009(11) 0.0025(11) -0.0004(11)
F6 0.177(2) 0.0842(15) 0.0576(12) 0.0130(11) 0.0422(14) 0.0264(16)
C6 0.0409(14) 0.0411(14) 0.0385(13) -0.0018(11) 0.0043(11) 0.0004(11)
O1 0.0604(12) 0.0376(10) 0.0789(14) 0.0020(9) 0.0387(11) 0.0009(9)
C11 0.0462(16) 0.0447(15) 0.0525(17) 0.0110(13) 0.0067(13) -0.0060(12)
C7 0.0494(16) 0.0510(16) 0.0444(15) -0.0015(12) 0.0123(13) 0.0044(13)
C8 0.0457(15) 0.0377(13) 0.0499(16) 0.0005(12) 0.0189(12) -0.0014(11)
C9 0.084(2) 0.0444(17) 0.071(2) 0.0147(16) 0.0133(19) 0.0014(16)
C10 0.0581(19) 0.0490(18) 0.080(2) -0.0090(16) 0.0255(18) -0.0069(15)
C16 0.073(2) 0.070(2) 0.105(3) 0.001(2) 0.046(2) -0.023(2)
C15 0.0447(19) 0.098(3) 0.121(3) 0.000(3) 0.011(2) -0.0222(19)
C14 0.0489(18) 0.077(2) 0.087(3) 0.0149(19) 0.0028(17) -0.0101(17)
C17 0.079(2) 0.065(2) 0.073(2) 0.0113(18) 0.0297(19) -0.0128(18)
C18 0.0547(17) 0.0622(19) 0.0527(17) 0.0060(14) 0.0111(14) -0.0122(14)
 
_geom_special_details
;
 All esds (except the esd in the dihedral angle between two l.s. planes)
 are estimated using the full covariance matrix.  The cell esds are taken
 into account individually in the estimation of esds in distances, angles
 and torsion angles; correlations between esds in cell parameters are only
 used when they are defined by crystal symmetry.  An approximate (isotropic)
 treatment of cell esds is used for estimating esds involving l.s. planes.
;
 
loop_
 _geom_bond_atom_site_label_1
 _geom_bond_atom_site_label_2
 _geom_bond_distance
 _geom_bond_site_symmetry_2
 _geom_bond_publ_flag
I1 C11 2.108(3) . ?
I1 C5 2.116(3) . ?
I1 O1 2.3416(18) . ?
C1 C2 1.509(4) . ?
C1 H1A 0.9600 . ?
C1 H1B 0.9600 . ?
C1 H1C 0.9600 . ?
F1 C10 1.320(3) . ?
F2 C10 1.323(4) . ?
C2 C3 1.376(4) . ?
C2 C7 1.392(4) . ?
F3 C10 1.315(4) . ?
C3 C4 1.380(4) . ?
C3 H3 0.9300 . ?
C13 C14 1.375(4) . ?
C13 C18 1.380(4) . ?
C13 C12 1.466(4) . ?
F4 C9 1.332(4) . ?
C4 C5 1.384(4) . ?
C4 H4 0.9300 . ?
C12 C11 1.312(4) . ?
C12 H12 0.9300 . ?
F5 C9 1.324(3) . ?
C5 C6 1.386(4) . ?
F6 C9 1.323(4) . ?
C6 C7 1.387(4) . ?
C6 C8 1.549(3) . ?
O1 C8 1.351(3) . ?
C11 H11 0.9300 . ?
C7 H7 0.9300 . ?
C8 C9 1.537(4) . ?
C8 C10 1.545(4) . ?
C16 C15 1.359(5) . ?
C16 C17 1.362(5) . ?
C16 H16 0.9300 . ?
C15 C14 1.382(5) . ?
C15 H15 0.9300 . ?
C14 H14 0.9300 . ?
C17 C18 1.369(4) . ?
C17 H17 0.9300 . ?
C18 H18 0.9300 . ?
 
loop_
 _geom_angle_atom_site_label_1
 _geom_angle_atom_site_label_2
 _geom_angle_atom_site_label_3
 _geom_angle
 _geom_angle_site_symmetry_1
 _geom_angle_site_symmetry_3
 _geom_angle_publ_flag
C11 I1 C5 96.23(10) . . ?
C11 I1 O1 170.90(9) . . ?
C5 I1 O1 74.95(8) . . ?
C2 C1 H1A 109.5 . . ?
C2 C1 H1B 109.5 . . ?
H1A C1 H1B 109.5 . . ?
C2 C1 H1C 109.5 . . ?
H1A C1 H1C 109.5 . . ?
H1B C1 H1C 109.5 . . ?
C3 C2 C7 118.2(3) . . ?
C3 C2 C1 121.7(3) . . ?
C7 C2 C1 120.1(3) . . ?
C2 C3 C4 121.4(3) . . ?
C2 C3 H3 119.3 . . ?
C4 C3 H3 119.3 . . ?
C14 C13 C18 117.5(3) . . ?
C14 C13 C12 119.7(3) . . ?
C18 C13 C12 122.7(3) . . ?
C3 C4 C5 118.9(3) . . ?
C3 C4 H4 120.6 . . ?
C5 C4 H4 120.6 . . ?
C11 C12 C13 127.4(3) . . ?
C11 C12 H12 116.3 . . ?
C13 C12 H12 116.3 . . ?
C4 C5 C6 121.9(3) . . ?
C4 C5 I1 120.1(2) . . ?
C6 C5 I1 117.97(18) . . ?
C5 C6 C7 117.2(2) . . ?
C5 C6 C8 118.9(2) . . ?
C7 C6 C8 123.9(2) . . ?
C8 O1 I1 115.61(15) . . ?
C12 C11 I1 118.2(2) . . ?
C12 C11 H11 120.9 . . ?
I1 C11 H11 120.9 . . ?
C6 C7 C2 122.4(3) . . ?
C6 C7 H7 118.8 . . ?
C2 C7 H7 118.8 . . ?
O1 C8 C9 109.2(2) . . ?
O1 C8 C10 106.8(2) . . ?
C9 C8 C10 110.7(2) . . ?
O1 C8 C6 111.3(2) . . ?
C9 C8 C6 108.6(2) . . ?
C10 C8 C6 110.2(2) . . ?
F6 C9 F5 106.4(3) . . ?
F6 C9 F4 106.4(3) . . ?
F5 C9 F4 106.8(3) . . ?
F6 C9 C8 114.6(3) . . ?
F5 C9 C8 112.6(3) . . ?
F4 C9 C8 109.5(3) . . ?
F3 C10 F1 107.2(3) . . ?
F3 C10 F2 107.3(3) . . ?
F1 C10 F2 105.2(3) . . ?
F3 C10 C8 110.3(3) . . ?
F1 C10 C8 112.1(3) . . ?
F2 C10 C8 114.4(3) . . ?
C15 C16 C17 119.8(3) . . ?
C15 C16 H16 120.1 . . ?
C17 C16 H16 120.1 . . ?
C16 C15 C14 120.4(4) . . ?
C16 C15 H15 119.8 . . ?
C14 C15 H15 119.8 . . ?
C13 C14 C15 120.8(3) . . ?
C13 C14 H14 119.6 . . ?
C15 C14 H14 119.6 . . ?
C16 C17 C18 119.9(3) . . ?
C16 C17 H17 120.0 . . ?
C18 C17 H17 120.0 . . ?
C17 C18 C13 121.6(3) . . ?
C17 C18 H18 119.2 . . ?
C13 C18 H18 119.2 . . ?
 
loop_
 _geom_torsion_atom_site_label_1
 _geom_torsion_atom_site_label_2
 _geom_torsion_atom_site_label_3
 _geom_torsion_atom_site_label_4
 _geom_torsion
 _geom_torsion_site_symmetry_1
 _geom_torsion_site_symmetry_2
 _geom_torsion_site_symmetry_3
 _geom_torsion_site_symmetry_4
 _geom_torsion_publ_flag
C7 C2 C3 C4 -0.3(4) . . . . ?
C1 C2 C3 C4 -179.6(3) . . . . ?
C2 C3 C4 C5 -0.9(4) . . . . ?
C14 C13 C12 C11 -178.6(3) . . . . ?
C18 C13 C12 C11 2.7(5) . . . . ?
C3 C4 C5 C6 1.2(4) . . . . ?
C3 C4 C5 I1 -179.0(2) . . . . ?
C4 C5 C6 C7 -0.2(4) . . . . ?
I1 C5 C6 C7 179.97(19) . . . . ?
C4 C5 C6 C8 179.4(2) . . . . ?
I1 C5 C6 C8 -0.4(3) . . . . ?
C13 C12 C11 I1 -169.2(2) . . . . ?
C5 C6 C7 C2 -1.1(4) . . . . ?
C8 C6 C7 C2 179.4(3) . . . . ?
C3 C2 C7 C6 1.3(4) . . . . ?
C1 C2 C7 C6 -179.4(3) . . . . ?
I1 O1 C8 C9 107.7(2) . . . . ?
I1 O1 C8 C10 -132.5(2) . . . . ?
I1 O1 C8 C6 -12.2(3) . . . . ?
C5 C6 C8 O1 8.9(3) . . . . ?
C7 C6 C8 O1 -171.6(2) . . . . ?
C5 C6 C8 C9 -111.4(3) . . . . ?
C7 C6 C8 C9 68.2(3) . . . . ?
C5 C6 C8 C10 127.2(3) . . . . ?
C7 C6 C8 C10 -53.3(3) . . . . ?
O1 C8 C9 F6 176.8(3) . . . . ?
C10 C8 C9 F6 59.5(3) . . . . ?
C6 C8 C9 F6 -61.6(3) . . . . ?
O1 C8 C9 F5 54.9(3) . . . . ?
C10 C8 C9 F5 -62.4(4) . . . . ?
C6 C8 C9 F5 176.5(3) . . . . ?
O1 C8 C9 F4 -63.8(3) . . . . ?
C10 C8 C9 F4 178.9(3) . . . . ?
C6 C8 C9 F4 57.8(3) . . . . ?
O1 C8 C10 F3 65.9(3) . . . . ?
C9 C8 C10 F3 -175.4(3) . . . . ?
C6 C8 C10 F3 -55.2(3) . . . . ?
O1 C8 C10 F1 -53.5(3) . . . . ?
C9 C8 C10 F1 65.3(3) . . . . ?
C6 C8 C10 F1 -174.5(3) . . . . ?
O1 C8 C10 F2 -173.1(3) . . . . ?
C9 C8 C10 F2 -54.3(4) . . . . ?
C6 C8 C10 F2 65.8(3) . . . . ?
C17 C16 C15 C14 -0.5(6) . . . . ?
C18 C13 C14 C15 -0.6(5) . . . . ?
C12 C13 C14 C15 -179.3(3) . . . . ?
C16 C15 C14 C13 0.9(6) . . . . ?
C15 C16 C17 C18 -0.1(6) . . . . ?
C16 C17 C18 C13 0.4(5) . . . . ?
C14 C13 C18 C17 -0.1(5) . . . . ?
C12 C13 C18 C17 178.6(3) . . . . ?
 
_refine_diff_density_max    0.422
_refine_diff_density_min   -0.375
_refine_diff_density_rms    0.059

_shelx_res_file
;

    plate.res created by SHELXL-2014/7


TITL mo_Ken_Berit_plate_rhombus_0ma_a.res in P2(1)/c
CELL 0.71073 11.7460 15.4664 9.9360 90.000 98.693 90.000
ZERR 4.00 0.0005 0.0006 0.0004 0.000 0.002 0.000
LATT 1
SYMM -x, y+1/2, -z+1/2
SFAC C H O F I
UNIT 72 52 4 24 4
LIST 6 ! automatically inserted. Change 6 to 4 for CHECKCIF!!
TEMP 23.420
SIZE 0.150 0.305 0.360
ACTA
L.S. 4
FMAP 2
PLAN -4 0 0.00
HTAB
BOND $H
CONF
WGHT    0.021300    1.229900
FVAR       0.29782
I1    5    0.534463    0.380898    0.511988    11.00000    0.03995    0.04143 =
         0.04769    0.00239    0.01103   -0.00433
C1    1    0.895223    0.190390    0.191814    11.00000    0.07989    0.06975 =
         0.07029   -0.00861    0.01518    0.03036
AFIX 137
H1A   2    0.970774    0.212858    0.223125    11.00000   -1.50000
H1B   2    0.875130    0.201455    0.096099    11.00000   -1.50000
H1C   2    0.894561    0.129197    0.207862    11.00000   -1.50000
AFIX   0
F1    4    0.809915    0.595628    0.382100    11.00000    0.08424    0.04860 =
         0.15317   -0.02405    0.04587   -0.02116
F2    4    0.894452    0.500197    0.283979    11.00000    0.07525    0.09399 =
         0.16407   -0.04388    0.07596   -0.02910
C2    1    0.809103    0.233864    0.267816    11.00000    0.05427    0.05042 =
         0.04681   -0.00675    0.00132    0.01160
F3    4    0.870853    0.482419    0.490017    11.00000    0.09163    0.10178 =
         0.11021    0.00007   -0.02809   -0.02875
C3    1    0.740641    0.187256    0.342215    11.00000    0.06367    0.03663 =
         0.05949   -0.00180   -0.00079    0.01037
AFIX  43
H3    2    0.747805    0.127395    0.346362    11.00000   -1.20000
AFIX   0
C13   1    0.269383    0.190177    0.571035    11.00000    0.04134    0.04626 =
         0.04856   -0.00458    0.01375   -0.00536
F4    4    0.548751    0.452593    0.151613    11.00000    0.10449    0.10240 =
         0.12592    0.04587   -0.05138   -0.02854
C4    1    0.661572    0.227395    0.410823    11.00000    0.05230    0.04178 =
         0.05412    0.00458    0.00251   -0.00242
AFIX  43
H4    2    0.615055    0.195057    0.459714    11.00000   -1.20000
AFIX   0
C12   1    0.346246    0.255224    0.525949    11.00000    0.04497    0.04999 =
         0.04636    0.00561    0.00802   -0.00437
AFIX  43
H12   2    0.314031    0.291339    0.455516    11.00000   -1.20000
AFIX   0
F5    4    0.626221    0.577350    0.176769    11.00000    0.12537    0.05303 =
         0.09643    0.02651    0.02590    0.01811
C5    1    0.652671    0.316617    0.405638    11.00000    0.03915    0.03842 =
         0.03843   -0.00092    0.00249   -0.00038
F6    4    0.711379    0.475681    0.089147    11.00000    0.17705    0.08421 =
         0.05755    0.01298    0.04215    0.02644
C6    1    0.719318    0.366493    0.331678    11.00000    0.04089    0.04112 =
         0.03853   -0.00175    0.00434    0.00041
O1    3    0.634934    0.491474    0.419813    11.00000    0.06043    0.03758 =
         0.07892    0.00196    0.03873    0.00093
C11   1    0.455296    0.268318    0.573602    11.00000    0.04620    0.04472 =
         0.05254    0.01101    0.00669   -0.00602
AFIX  43
H11   2    0.496501    0.229012    0.632914    11.00000   -1.20000
AFIX   0
C7    1    0.796361    0.323307    0.262662    11.00000    0.04936    0.05098 =
         0.04438   -0.00147    0.01234    0.00439
AFIX  43
H7    2    0.841121    0.355268    0.211080    11.00000   -1.20000
AFIX   0
C8    1    0.703475    0.465964    0.329676    11.00000    0.04568    0.03772 =
         0.04993    0.00050    0.01886   -0.00144
C9    1    0.648716    0.493499    0.185694    11.00000    0.08440    0.04442 =
         0.07053    0.01467    0.01335    0.00140
C10   1    0.820851    0.511113    0.371086    11.00000    0.05809    0.04902 =
         0.07988   -0.00901    0.02550   -0.00692
C16   1    0.119159    0.070393    0.654973    11.00000    0.07319    0.06982 =
         0.10515    0.00082    0.04575   -0.02292
AFIX  43
H16   2    0.068651    0.030291    0.683102    11.00000   -1.20000
AFIX   0
C15   1    0.082987    0.124045    0.548848    11.00000    0.04471    0.09762 =
         0.12094   -0.00025    0.01136   -0.02215
AFIX  43
H15   2    0.007725    0.120240    0.503928    11.00000   -1.20000
AFIX   0
C14   1    0.157337    0.184237    0.507237    11.00000    0.04886    0.07741 =
         0.08686    0.01489    0.00280   -0.01009
AFIX  43
H14   2    0.131287    0.221149    0.435257    11.00000   -1.20000
AFIX   0
C17   1    0.229668    0.075541    0.720038    11.00000    0.07903    0.06487 =
         0.07272    0.01127    0.02972   -0.01280
AFIX  43
H17   2    0.254722    0.039013    0.792856    11.00000   -1.20000
AFIX   0
C18   1    0.303833    0.134558    0.678116    11.00000    0.05474    0.06221 =
         0.05274    0.00595    0.01110   -0.01220
AFIX  43
H18   2    0.379239    0.137232    0.722872    11.00000   -1.20000
REM <hkl>
REM D:\frames\guest\Ken_Berit_plate_rhombus\work\autostructure_private\mo_Ke
REM n_Berit_plate_rhombus_0ma_a.hkl
REM </hkl>
AFIX   0
HKLF 4 1 1 0 0 0 1 0 0 0 1

REM  mo_Ken_Berit_plate_rhombus_0ma_a.res in P2(1)/c
REM R1 =  0.0245 for    3053 Fo > 4sig(Fo)  and  0.0359 for all    3674 data
REM    236 parameters refined using      0 restraints

END

WGHT      0.0213      1.2299

REM No hydrogen bonds found for HTAB generation

REM Highest difference peak  0.422,  deepest hole -0.375,  1-sigma level  0.059
Q1    1   0.4645  0.1444  0.4893  11.00000  0.05    0.42
Q2    1   0.8984  0.4571  0.4043  11.00000  0.05    0.31
Q3    1   0.5840  0.4738  0.3540  11.00000  0.05    0.29
Q4    1   0.9147  0.4511  0.3560  11.00000  0.05    0.28
;
_shelx_res_checksum    9395

_shelx_hkl_file
;
   0   0   2 1780.32   42.10
   0   0  -2 1766.72   41.70
   0   0  -2 1786.82   41.90
   0   0  -2 1773.12   42.00
   0   0   2 1846.52   41.80
   0   0   2 1874.41   41.70
   0   0  -2 1754.42   41.60
   0   0   3    0.70    0.40
   0   0  -3    0.70    0.90
   0   0  -3   -0.40    0.80
   0   0  -3   -2.00    0.90
   0   0  -3    0.40    1.00
   0   0   3   -0.20    0.80
   0   0   3   -0.50    1.00
   0   0   4  973.50   24.30
   0   0  -4  987.50   25.00
   0   0   4  932.91   25.10
   0   0   4  919.91   22.40
   0   0  -4  995.90   24.40
   0   0  -4  941.31   24.40
   0   0  -4  962.10   24.80
   0   0   5   -1.00    0.60
   0   0  -5   -2.70    1.30
   0   0   5    3.20    1.90
   0   0  -5    1.30    1.80
   0   0  -5    0.60    2.00
   0   0  -5   -2.00    1.30
   0   0   5   -0.70    1.40
   0   0  -6  860.61   24.40
   0   0   6  855.11   24.90
   0   0  -6  891.11   23.70
   0   0   6  837.62   20.70
   0   0  -6  897.11   23.90
   0   0  -6  861.51   24.30
   0   0   6  835.32   23.40
   0   0  -7   -1.40    2.20
   0   0   7    2.90    3.00
   0   0  -7   -1.10    2.20
   0   0   7    0.80    2.40
   0   0   7    0.00    0.90
   0   0  -7   -0.40    3.10
   0   0  -7    4.40    2.80
   0   0  -8  153.58    8.70
   0   0  -8  161.98    9.80
   0   0   8  159.08    8.70
   0   0  -8  162.58    9.20
   0   0  -8  156.28    8.90
   0   0   8  152.78    5.10
   0   0   8  147.19    9.90
   0   0  -9    2.20    3.70
   0   0   9    1.00    4.80
   0   0  -9   -1.40    4.50
   0   0   9   -1.50    3.60
   0   0   9   -0.50    1.20
   0   0  -9   -4.30    4.20
   0   0  -9   -0.20    3.70
   0   0  10  105.19    4.10
   0   0 -10  115.79    9.60
   0   0  10   91.69   10.20
   0   0  10  120.79    9.70
   0   0 -10   94.59   10.70
   0   0 -10   93.39   11.00
   0   0 -10  121.19   11.40
   0   0 -11    7.90    7.90
   0   0 -11   -1.90    6.10
   0   0  11   -4.10    7.20
   0   0 -11   -6.20    5.30
   0   0 -11   -0.70    5.90
   0   0 -12   64.39   10.30
   0   0  12   59.59   11.30
   0   0 -12   68.29    9.90
   0   0 -12   64.09    9.40
   0   1  -1 1945.51   42.00
   0   1   1 1734.03   41.20
   0   1   1 1978.70   43.00
   0   1  -1 1701.33   41.40
   0   1  -1 1541.15   41.30
   0  -1   1 1903.91   42.50
   0  -1  -1 1909.91   43.80
   0  -1  -1 1657.73   41.10
   0   1  -2  175.58    4.30
   0   1  -2  174.28    4.90
   0   1  -2  174.28    5.70
   0   1   2  156.18    5.80
   0   1  -2  162.98    4.90
   0   1   2  168.48    5.40
   0  -1   2  166.38    5.60
   0  -1  -2  169.68    5.20
   0  -1  -2  173.58    5.40
   0  -1  -2  175.48    5.30
   0  -1   2  172.38    4.30
   0  -1  -2  173.28    5.40
   0   1  -3 2131.49   49.30
   0   1   3 2047.60   49.70
   0   1   3 2134.19   49.90
   0   1  -3 2106.19   49.99
   0   1  -3 2119.89   50.29
   0   1  -3 2161.28   49.20
   0   1   3 2082.59   49.70
   0  -1  -3 2161.78   49.80
   0  -1   3 2132.99   50.39
   0  -1  -3 2092.59   49.70
   0  -1   3 2265.67   49.70
   0  -1  -3 1997.30   49.70
   0  -1   3 2110.59   49.20
   0  -1  -3 2051.89   49.70
   0   1  -4  235.18    7.80
   0   1   4  254.37    8.70
   0   1  -4  254.27    9.00
   0   1  -4  249.97    8.70
   0   1  -4  252.97    8.10
   0   1   4  255.57    8.50
   0  -1  -4  240.28    8.30
   0  -1   4  241.28    8.90
   0  -1  -4  252.27    8.50
   0  -1   4  247.68    7.90
   0  -1   4  250.87    6.40
   0  -1  -4  258.77    8.60
   0  -1  -4  254.37    8.50
   0   1  -5  484.95   13.90
   0   1   5  479.05   15.00
   0   1  -5  483.35   14.10
   0   1  -5  482.95   14.90
   0   1  -5  473.25   15.10
   0   1   5  499.35   14.50
   0  -1  -5  492.95   14.50
   0  -1  -5  476.55   14.60
   0  -1   5  475.75   11.80
   0  -1  -5  480.15   14.60
   0  -1   5  461.85   15.30
   0  -1   5  484.65   13.90
   0  -1  -5  478.75   14.50
   0   1  -6  163.08    8.20
   0   1   6  152.88    7.30
   0   1  -6  160.28    7.00
   0   1   6  160.58    5.20
   0   1  -6  155.28    7.10
   0   1  -6  164.78    7.90
   0   1   6  163.18    8.10
   0  -1  -6  158.78    7.40
   0  -1   6  162.88    4.80
   0  -1  -6  161.08    7.70
   0  -1  -6  153.18    7.50
   0  -1  -6  159.78    7.40
   0  -1   6  162.48    7.10
   0  -1   6  162.68    8.50
   0   1  -7  307.27   12.30
   0   1  -7  302.67   12.10
   0   1   7  287.47    8.30
   0   1  -7  281.17   11.00
   0   1  -7  288.47   10.80
   0   1   7  288.67   11.40
   0   1   7  283.27   12.00
   0  -1  -7  288.27   11.70
   0  -1  -7  288.47   11.20
   0  -1   7  295.27    7.80
   0  -1  -7  294.17   11.60
   0  -1  -7  290.97   11.50
   0  -1   7  285.67   12.50
   0  -1   7  288.17   10.70
   0   1  -8   79.09    7.10
   0   1   8   84.19    3.90
   0   1  -8   67.39    7.40
   0   1   8   88.59    8.10
   0   1   8   84.49    7.00
   0   1  -8   86.59    6.50
   0   1  -8   87.29    6.70
   0  -1   8   86.39    6.50
   0  -1   8   88.79    3.40
   0  -1  -8   85.09    8.60
   0  -1   8   89.59    8.10
   0  -1  -8   81.79    7.10
   0  -1  -8   99.99    7.20
   0  -1  -8   91.49    7.10
   0   1   9   93.89    8.40
   0   1  -9  107.99    8.30
   0   1  -9  127.09   10.30
   0   1  -9  104.89    7.90
   0   1  -9  105.49    8.60
   0   1   9  108.59    4.60
   0   1   9   98.29    9.10
   0  -1   9  102.49    3.70
   0  -1   9   95.19    9.80
   0  -1  -9  110.79    9.30
   0  -1  -9   96.99    8.40
   0  -1  -9  102.89    8.40
   0  -1   9  124.99    8.30
   0  -1  -9   96.99    8.50
   0   1  10   29.00    3.10
   0   1 -10   30.20    7.20
   0   1  10   38.20    6.80
   0   1 -10   29.90    5.70
   0   1  10   26.70    7.20
   0   1 -10   36.10    6.30
   0  -1 -10   15.90    5.60
   0  -1  10   26.90    5.40
   0  -1  10   24.70    7.50
   0  -1  10   26.40    1.90
   0  -1 -10   41.20    7.80
   0   1 -11   24.30    6.00
   0   1 -11   11.50    9.10
   0   1  11   16.80    2.10
   0   1 -11   16.40    6.80
   0   1  11   20.50    7.90
   0   1 -11   11.80    5.70
   0  -1 -11   25.30    7.30
   0  -1 -11   19.00    6.80
   0  -1  11   19.60    8.00
   0  -1 -11   19.40    6.50
   0   1  12   15.10    8.30
   0   1 -12   17.10    8.40
   0   1 -12   33.90    7.90
   0   1 -12   17.20    6.80
   0  -1 -12   17.10    8.60
   0  -1 -12   17.40    8.20
   0  -1 -12   21.20    7.40
   0  -1  12   17.40   10.40
   0   2   0  811.62   19.20
   0   2   0  842.32   19.10
   0  -2   0  819.72   19.00
   0   2   1  137.49    3.80
   0   2  -1  134.99    4.20
   0   2  -1  139.39    4.50
   0   2   1  136.79    4.30
   0   2  -1  158.58    4.90
   0  -2  -1  136.89    4.30
   0  -2  -1  137.99    3.70
   0  -2  -1  137.59    4.30
   0   2   2   92.79    3.70
   0   2   2   92.19    3.40
   0   2   2   97.79    3.80
   0   2   2   86.09    3.60
   0   2  -2   86.79    2.80
   0   2  -2   89.89    3.90
   0   2  -2   89.19    2.80
   0  -2  -2   89.59    3.60
   0  -2  -2   91.19    3.10
   0  -2  -2   91.69    3.30
   0  -2   2   91.39    2.80
   0  -2   2   94.29    4.00
   0  -2  -2   89.99    3.70
   0   2  -3   76.79    3.10
   0   2   3   73.49    3.80
   0   2  -3   72.49    4.10
   0   2   3   71.79    3.80
   0   2   3   72.89    3.50
   0   2  -3   78.89    2.50
   0   2  -3   81.99    3.10
   0  -2  -3   78.19    3.60
   0  -2   3   80.79    2.50
   0  -2   3   68.89    4.10
   0  -2  -3   72.39    3.80
   0  -2  -3   76.99    3.80
   0  -2  -3   76.89    3.50
   0   2   4   71.39    4.20
   0   2  -4   70.49    2.70
   0   2   4   71.39    4.10
   0   2  -4   74.59    3.50
   0   2   4   76.99    4.20
   0   2  -4   71.49    4.50
   0   2  -4   72.99    4.30
   0   2  -4   68.59    3.50
   0  -2   4   73.89    2.50
   0  -2   4   66.99    3.40
   0  -2  -4   74.39    4.00
   0  -2   4   78.69    4.90
   0  -2  -4   79.59    4.30
   0  -2  -4   78.09    4.10
   0  -2  -4   74.99    4.30
   0   2   5   66.59    4.60
   0   2  -5   73.29    4.90
   0   2  -5   69.99    4.10
   0   2   5   70.49    4.80
   0   2  -5   66.89    5.10
   0   2  -5   69.79    4.00
   0  -2  -5   74.29    4.60
   0  -2  -5   64.59    4.60
   0  -2   5   76.99    4.10
   0  -2  -5   63.29    4.40
   0  -2   5   60.89    5.10
   0  -2   5   71.99    2.60
   0  -2  -5   71.09    4.50
   0   2  -6   85.69    5.10
   0   2   6   87.59    6.00
   0   2  -6   80.59    4.90
   0   2   6   85.59    5.60
   0   2  -6   89.79    5.90
   0   2  -6   81.69    6.20
   0  -2   6   85.99    6.80
   0  -2   6   86.29    3.00
   0  -2  -6   86.59    5.80
   0  -2  -6   89.99    5.80
   0  -2  -6   88.59    5.70
   0  -2   6   90.29    5.00
   0  -2  -6   83.99    5.70
   0   2   7  129.09    4.90
   0   2   7  122.99    7.90
   0   2  -7  120.19    6.50
   0   2  -7  135.29    7.90
   0   2  -7  125.69    8.60
   0   2   7  128.69    7.70
   0   2  -7  122.09    6.80
   0  -2  -7  116.29    7.10
   0  -2   7  124.79    4.00
   0  -2   7  121.59    8.40
   0  -2  -7  121.29    7.30
   0  -2   7  123.89    6.60
   0  -2  -7  119.79    7.30
   0  -2  -7  120.49    7.20
   0   2  -8   -2.20    3.90
   0   2   8   -0.30    1.40
   0   2  -8   -0.20    3.30
   0   2  -8    0.30    2.80
   0   2   8    4.50    3.70
   0   2   8   -5.50    2.80
   0  -2  -8   -0.70    3.40
   0  -2  -8   -1.10    3.20
   0  -2  -8    0.60    3.00
   0  -2   8    0.30    2.60
   0  -2  -8   -1.20    3.80
   0  -2   8   -2.80    4.00
   0  -2   8    0.30    0.90
   0   2  -9   77.69    9.30
   0   2  -9  102.29    7.70
   0   2  -9  111.59    9.00
   0   2   9  104.89    4.80
   0   2  -9  102.29    7.80
   0   2   9  104.29    8.80
   0   2   9   96.69    9.30
   0  -2  -9  122.79    9.20
   0  -2   9  117.99    7.90
   0  -2  -9  100.09    8.50
   0  -2  -9  103.79    9.30
   0  -2   9   96.79    3.40
   0  -2   9  102.49    9.80
   0  -2  -9  106.29    8.80
   0   2 -10    3.20    6.70
   0   2  10   17.80    5.30
   0   2  10    1.80    5.90
   0   2  10    3.10    2.00
   0   2 -10    3.70    4.30
   0   2 -10    2.00    6.30
   0   2 -10    3.90    4.30
   0  -2 -10    0.70    5.30
   0  -2 -10    1.90    4.90
   0  -2  10   -2.20    6.30
   0  -2 -10    4.00    5.00
   0   2 -11   50.49   10.00
   0   2 -11   70.49    9.50
   0   2  11   64.49    4.60
   0   2 -11   80.09    9.30
   0   2 -11   81.69   10.40
   0   2  11   68.59    8.90
   0  -2 -11   75.79   10.60
   0  -2 -11   61.99    8.80
   0  -2  11   61.09   10.80
   0  -2 -11   54.19    9.10
   0   2  12    0.80    8.50
   0   2 -12   -2.20    6.30
   0   2  12   -2.60    2.10
   0   2  12   -1.60    2.40
   0   2 -12  -12.30    7.80
   0  -2 -12   14.00    7.60
   0  -2 -12    6.50    8.00
   0  -2  12   -1.50    9.00
   0  -2 -12   -1.90    6.70
   0   3   0    0.10    0.40
   0   3   0   -0.40    0.30
   0   3   0    0.20    0.40
   0  -3   0    0.00    0.30
   0  -3   0    0.00    0.30
   0   3   1  241.38    7.10
   0   3  -1  263.57    7.10
   0   3   1  250.77    6.20
   0   3  -1  246.18    5.80
   0   3  -1  252.57    7.30
   0   3   1  259.57    7.10
   0  -3   1  261.47    7.10
   0  -3  -1  247.58    6.20
   0  -3   1  256.17    7.40
   0  -3  -1  248.48    7.10
   0  -3  -1  226.78    7.10
   0   3   2  405.06   11.40
   0   3   2  408.86   10.60
   0   3  -2  405.86   11.70
   0   3   2  412.46   11.30
   0   3   2  425.96   10.40
   0   3  -2  409.76   11.20
   0   3  -2  412.06    9.70
   0  -3  -2  396.66   11.00
   0  -3   2  399.96   11.70
   0  -3  -2  419.36   11.40
   0  -3   2  395.86    9.70
   0  -3  -2  426.26   11.50
   0   3   3  180.38    6.00
   0   3  -3  180.78    5.40
   0   3  -3  193.48    5.40
   0   3  -3  192.18    7.20
   0   3   3  188.88    6.80
   0   3   3  185.18    6.70
   0  -3  -3  187.48    6.10
   0  -3   3  174.08    7.10
   0  -3  -3  182.68    6.80
   0  -3  -3  189.08    6.80
   0  -3   3  185.88    5.30
   0   3  -4  108.59    4.20
   0   3  -4  104.29    4.10
   0   3   4  108.29    5.40
   0   3  -4  110.89    5.80
   0   3  -4   95.29    3.90
   0   3  -4  100.49    5.20
   0   3   4  103.99    5.30
   0   3   4  102.29    4.80
   0  -3  -4   96.29    5.10
   0  -3  -4  109.09    4.70
   0  -3   4  107.69    3.50
   0  -3  -4  106.99    4.90
   0  -3  -4  107.99    5.20
   0  -3   4  108.39    5.80
   0   3  -5  190.88    8.20
   0   3  -5  201.18    7.10
   0   3  -5  199.48    5.50
   0   3   5  209.08    8.50
   0   3   5  197.78    7.90
   0   3  -5  191.68    6.80
   0   3  -5  192.28    8.90
   0  -3   5  196.48    6.80
   0  -3   5  198.08    5.60
   0  -3  -5  207.18    7.60
   0  -3  -5  191.08    8.20
   0  -3  -5  190.28    7.70
   0  -3  -5  176.08    8.00
   0  -3   5  198.88    9.00
   0   3  -6   24.80    3.10
   0   3  -6   29.10    3.30
   0   3  -6   22.70    3.70
   0   3   6   29.80    4.20
   0   3   6   26.20    3.90
   0   3  -6   29.30    4.80
   0  -3  -6   18.30    3.40
   0  -3   6   26.10    4.60
   0  -3   6   21.30    3.00
   0  -3  -6   29.80    4.30
   0  -3   6   19.50    1.80
   0  -3  -6   27.40    3.80
   0  -3  -6   27.30    3.70
   0   3   7   98.09    7.20
   0   3  -7   89.79    7.60
   0   3  -7  102.19    5.80
   0   3  -7  107.39    6.10
   0   3  -7   96.99    7.20
   0   3   7   99.19    7.00
   0  -3   7   90.19    8.20
   0  -3   7   97.09    5.70
   0  -3  -7  110.79    6.90
   0  -3  -7  103.39    7.40
   0  -3  -7   93.89    7.10
   0  -3  -7  102.09    6.90
   0  -3   7   97.29    3.60
   0   3  -8   16.20    3.60
   0   3  -8   16.00    4.60
   0   3   8   21.60    2.60
   0   3  -8   22.20    3.60
   0   3  -8   21.80    5.30
   0   3   8   17.40    4.40
   0   3   8   27.00    5.30
   0  -3  -8   18.30    4.40
   0  -3   8   18.60    5.60
   0  -3  -8   13.20    4.20
   0  -3   8   20.10    3.80
   0  -3  -8   22.00    4.50
   0  -3   8   17.50    1.90
   0  -3  -8    7.50    4.10
   0   3   9   63.89    8.00
   0   3  -9   60.59    6.50
   0   3   9   61.99    4.40
   0   3  -9   60.29    8.50
   0   3   9   76.59    8.40
   0   3  -9   57.69    6.80
   0   3  -9   61.49    7.70
   0  -3   9   75.19    9.10
   0  -3  -9   60.29    7.80
   0  -3  -9   59.89    7.50
   0  -3   9   73.89    6.60
   0  -3  -9   68.39    8.50
   0   3 -10   69.79    7.90
   0   3  10   72.49    9.70
   0   3 -10   62.99    8.90
   0   3  10   65.89    4.80
   0   3  10   62.99    8.30
   0   3 -10   78.39   11.20
   0   3 -10   69.59    7.70
   0  -3 -10   65.09    8.30
   0  -3 -10   62.89    8.00
   0  -3 -10   74.69    9.10
   0   3  11   25.80    7.90
   0   3 -11   23.10    6.00
   0   3  11   27.20    7.30
   0   3 -11   10.90    8.70
   0   3 -11   21.70    7.10
   0   3  11   21.50    3.30
   0   3 -11   17.40    5.70
   0  -3 -11   28.40    7.40
   0  -3  11   35.60    9.70
   0  -3 -11   29.30    7.60
   0  -3 -11   18.80    6.80
   0   3 -12    7.90    8.10
   0   3 -12   26.80    7.20
   0   3  12   32.70    9.30
   0   3  12    6.80    3.10
   0   3 -12    9.00    6.80
   0  -3 -12   -1.70    7.00
   0  -3 -12   15.00    9.20
   0  -3  12   27.90   11.00
   0  -3 -12   17.70    8.20
   0   4   0  226.28    6.40
   0   4   0  245.48    6.70
   0   4   0  253.47    6.80
   0   4   0  246.18    6.60
   0  -4   0  241.88    6.80
   0  -4   0  235.38    6.50
   0   4  -1  151.48    3.90
   0   4   1  149.29    5.10
   0   4  -1  148.29    5.00
   0   4   1  155.58    5.10
   0   4  -1  154.38    5.30
   0   4   1  151.88    4.00
   0  -4   1  160.08    3.80
   0  -4   1  147.89    5.00
   0  -4   1  151.98    3.80
   0  -4  -1  150.18    4.00
   0  -4   1  151.58    5.30
   0  -4  -1  157.38    5.10
   0   4  -2 1261.07   30.60
   0   4  -2 1293.07   29.00
   0   4  -2 1282.27   31.30
   0   4   2 1259.77   29.60
   0   4   2 1258.27   30.90
   0   4   2 1310.87   30.90
   0   4  -2 1227.38   29.80
   0  -4  -2 1228.18   30.80
   0  -4   2 1268.67   31.30
   0  -4  -2 1237.28   30.70
   0   4  -3    2.40    1.70
   0   4  -3    2.00    0.60
   0   4  -3    2.40    1.30
   0   4  -3    2.30    0.60
   0   4   3    1.10    0.90
   0   4   3    2.00    1.40
   0   4   3    1.10    1.40
   0   4  -3    2.10    0.70
   0  -4  -3    1.90    1.40
   0  -4   3    1.70    0.60
   0  -4   3    2.10    1.70
   0  -4  -3    2.30    1.10
   0  -4  -3    2.00    1.40
   0   4  -4 1128.69   29.20
   0   4  -4 1105.19   27.20
   0   4  -4 1108.79   30.00
   0   4   4 1186.38   29.60
   0   4  -4 1117.29   27.00
   0   4   4 1131.79   28.20
   0   4  -4 1105.09   26.70
   0   4   4 1154.28   29.50
   0  -4   4 1129.99   30.30
   0  -4  -4 1135.69   28.30
   0  -4  -4 1205.18   29.70
   0  -4  -4 1111.09   29.20
   0   4  -5   49.60    3.10
   0   4  -5   46.70    4.40
   0   4   5   59.39    4.70
   0   4  -5   43.50    5.10
   0   4  -5   46.90    2.30
   0   4   5   52.19    4.10
   0   4  -5   46.40    3.20
   0  -4   5   47.30    2.50
   0  -4   5   40.70    4.90
   0  -4  -5   49.99    4.60
   0  -4  -5   48.00    3.90
   0  -4  -5   43.70    4.60
   0   4  -6  970.50   23.20
   0   4  -6  958.60   27.40
   0   4  -6  918.61   24.80
   0   4  -6 1003.10   25.30
   0   4   6  951.60   26.50
   0   4  -6  958.60   28.20
   0   4   6 1020.90   27.50
   0  -4  -6  954.00   27.40
   0  -4   6  947.61   28.50
   0  -4   6 1116.99   28.30
   0  -4  -6  980.10   27.30
   0  -4  -6  970.20   26.40
   0   4   7    4.60    3.10
   0   4  -7   -0.60    1.90
   0   4  -7   -0.80    3.80
   0   4  -7   -0.80    1.80
   0   4   7    1.70    3.00
   0   4  -7    0.80    2.80
   0  -4  -7   -1.70    2.80
   0  -4  -7   -0.70    2.60
   0  -4   7    0.50    3.60
   0   4  -8  221.88    9.50
   0   4   8  226.18   11.10
   0   4  -8  231.28    9.40
   0   4  -8  211.28   11.80
   0   4   8  220.18   11.20
   0   4  -8  216.48   11.30
   0  -4   8  217.58    9.10
   0  -4   8  211.68   12.70
   0  -4  -8  244.58   11.90
   0  -4  -8  232.38   10.90
   0   4  -9    1.10    5.00
   0   4   9   -0.70    4.30
   0   4  -9    1.80    4.60
   0   4  -9    6.30    3.30
   0   4   9    3.70    2.20
   0   4  -9    2.20    3.20
   0   4   9    1.80    4.50
   0  -4  -9   -2.10    3.80
   0  -4  -9    4.10    4.50
   0  -4  -9   -7.80    4.20
   0  -4   9   10.40    5.60
   0   4 -10   43.80    7.70
   0   4  10   58.99    8.00
   0   4 -10   39.80    5.70
   0   4  10   39.50    4.90
   0   4  10   50.69    7.90
   0   4 -10   43.70    9.20
   0   4 -10   50.19    8.00
   0   4 -10   51.59    6.10
   0  -4 -10   49.80    7.80
   0  -4 -10   49.00    7.70
   0  -4  10   47.40    9.40
   0  -4 -10   50.49    7.50
   0   4 -11    7.80    9.00
   0   4 -11   -2.80    6.00
   0   4 -11    2.30   13.50
   0   4  11    2.00    6.70
   0   4 -11    7.90    5.00
   0   4  11   -3.10    3.00
   0   4  11   11.40    7.10
   0   4 -11    5.90    4.80
   0  -4 -11    8.50    6.20
   0  -4 -11  -12.20    6.60
   0  -4  11   20.70    8.70
   0  -4 -11    6.80    6.20
   0   4 -12   13.90    8.40
   0   4  12   28.00    9.70
   0   4 -12    9.30    6.50
   0   4  12   13.70    3.90
   0   4 -12   16.30    6.20
   0  -4 -12   10.40    8.10
   0  -4 -12    4.90    9.40
   0  -4 -12   16.60    8.10
   0   5   0    1.10    0.60
   0   5   0    0.80    0.60
   0   5   0   -0.80    0.70
   0   5   0    0.90    0.80
   0  -5   0    0.40    0.60
   0  -5   0    0.10    0.60
   0  -5   0   -0.90    0.70
   0   5   1  951.40   22.20
   0   5  -1  937.21   22.40
   0   5   1  982.40   23.80
   0   5  -1  985.50   24.00
   0   5  -1  985.40   23.80
   0   5   1  998.60   23.90
   0  -5   1  969.30   23.80
   0  -5   1  941.81   22.20
   0  -5   1  954.60   22.30
   0  -5  -1  976.00   23.70
   0  -5  -1  939.41   22.20
   0   5   2   26.40    2.60
   0   5  -2   31.50    1.00
   0   5  -2   24.00    2.30
   0   5   2   23.70    1.60
   0   5   2   28.40    2.50
   0   5  -2   25.30    2.00
   0   5  -2   24.30    2.70
   0  -5  -2   23.90    2.40
   0  -5   2   25.90    2.40
   0  -5  -2   24.60    2.50
   0  -5   2   28.20    3.00
   0   5  -3 1203.28   31.40
   0   5  -3 1268.07   30.70
   0   5  -3 1173.48   27.90
   0   5   3 1210.98   30.90
   0   5   3 1157.98   29.60
   0   5  -3 1230.48   28.10
   0   5   3 1208.58   30.80
   0   5   3 1244.98   29.50
   0   5  -3 1221.08   29.20
   0  -5  -3 1203.58   30.90
   0  -5   3 1251.47   31.70
   0  -5  -3 1242.28   29.30
   0  -5  -3 1242.98   30.90
   0   5   4    4.70    1.90
   0   5  -4    4.20    1.10
   0   5  -4    4.60    0.90
   0   5  -4    4.40    1.90
   0   5  -4    4.60    1.10
   0   5   4    4.70    1.50
   0   5   4    4.90    2.10
   0   5  -4    2.40    2.40
   0  -5   4    5.40    2.50
   0  -5  -4    6.80    2.20
   0  -5  -4    3.50    1.90
   0  -5  -4    5.10    1.60
   0   5  -5  286.77   10.70
   0   5  -5  270.47    8.10
   0   5   5  279.77    9.40
   0   5   5  252.37   10.40
   0   5  -5  284.67   10.50
   0   5  -5  283.47    7.80
   0   5  -5  273.47   11.40
   0   5  -5  273.37    8.30
   0  -5   5  256.27   11.30
   0  -5  -5  290.07   10.70
   0  -5  -5  263.47   10.60
   0  -5  -5  260.57    9.30
   0   5   6   82.69    6.40
   0   5  -6   91.79    6.60
   0   5  -6   77.59    4.40
   0   5   6   83.89    5.50
   0   5  -6   89.39    6.50
   0   5  -6   77.99    6.80
   0   5  -6   83.49    3.40
   0   5  -6   83.69    4.30
   0  -5  -6   87.79    6.30
   0  -5   6   74.79    6.90
   0  -5  -6   81.59    5.50
   0  -5  -6   88.49    6.60
   0   5  -7  288.37   13.60
   0   5  -7  307.47   12.50
   0   5   7  307.97   12.90
   0   5  -7  285.97    9.80
   0   5  -7  289.37   10.20
   0   5   7  292.57   11.60
   0   5  -7  293.67    8.10
   0   5  -7  297.17   12.60
   0  -5  -7  307.27   12.80
   0  -5   7  298.77   13.80
   0  -5  -7  308.47   12.90
   0  -5  -7  298.17   11.50
   0   5  -8   27.90    6.10
   0   5  -8   17.10    4.90
   0   5  -8   24.10    3.50
   0   5  -8   32.40    5.60
   0   5  -8   18.70    3.40
   0   5   8   23.40    5.30
   0   5   8   19.20    4.60
   0  -5  -8   18.80    5.10
   0  -5  -8   24.90    5.50
   0  -5   8   24.80    6.00
   0  -5  -8   24.20    4.60
   0   5  -9   72.69    9.10
   0   5   9   58.29    7.40
   0   5   9   68.39    8.60
   0   5  -9   84.49    8.80
   0   5  -9   60.39    8.20
   0   5  -9   57.79    6.10
   0   5  -9   58.39    5.90
   0  -5   9   78.09   10.40
   0  -5  -9   59.99    8.00
   0  -5  -9   66.19    7.60
   0  -5  -9   57.99    8.20
   0   5 -10    6.50    6.40
   0   5 -10   14.20    4.20
   0   5 -10    5.80    7.60
   0   5 -10   -2.50    5.70
   0   5  10    9.60    3.10
   0   5 -10   14.70    4.40
   0   5  10   -0.30    5.60
   0   5  10    5.40    5.30
   0  -5  10   -6.70    6.60
   0  -5 -10   10.10    6.00
   0  -5 -10    3.40    6.00
   0  -5 -10   15.60    5.50
   0   5 -11   24.70    5.60
   0   5  11   31.50    8.00
   0   5  11   17.40    7.60
   0   5  11   24.40    4.10
   0   5 -11   20.30    7.50
   0   5 -11   14.20    5.20
   0  -5 -11   35.60    8.20
   0  -5 -11   31.50    7.50
   0  -5  11   37.50   10.60
   0  -5 -11   18.20    8.00
   0   6   0   36.70    2.20
   0   6   0   36.20    2.30
   0   6   0   33.40    2.30
   0   6   0   32.30    2.10
   0  -6   0   32.90    2.10
   0  -6   0   34.10    2.40
   0   6   1   27.50    2.30
   0   6   1   30.30    2.50
   0   6   1   30.10    1.30
   0   6  -1   29.00    2.60
   0   6  -1   27.30    1.60
   0   6  -1   30.20    2.30
   0  -6  -1   27.20    2.80
   0  -6   1   30.70    1.40
   0  -6  -1   26.40    2.10
   0  -6   1   28.10    1.50
   0  -6   1   26.50    2.40
   0  -6  -1   28.30    2.30
   0   6   2   67.19    2.60
   0   6   2   57.79    3.60
   0   6  -2   64.79    1.90
   0   6  -2   59.99    3.30
   0   6  -2   62.29    4.00
   0   6   2   55.69    3.60
   0   6  -2   64.19    3.70
   0  -6   2   64.49    3.80
   0  -6  -2   62.49    3.80
   0  -6  -2   68.09    4.00
   0  -6   2   60.69    4.00
   0   6   3  237.18    8.80
   0   6   3  237.78    8.70
   0   6  -3  237.48    5.70
   0   6  -3  238.68    8.50
   0   6  -3  235.68    9.10
   0   6  -3  238.28    7.40
   0   6   3  231.38    7.20
   0  -6  -3  238.28    8.80
   0  -6  -3  240.78    7.00
   0  -6  -3  235.38    8.60
   0  -6   3  234.38    9.30
   0   6  -4   19.20    3.10
   0   6   4   17.60    3.10
   0   6  -4   19.00    1.50
   0   6   4   23.90    3.40
   0   6  -4   19.20    1.50
   0   6  -4   20.30    2.10
   0   6  -4   21.20    3.60
   0   6   4   21.20    2.20
   0  -6  -4   20.00    3.30
   0  -6  -4   20.20    2.40
   0  -6   4   21.20    3.70
   0  -6  -4   22.50    3.40
   0   6  -5   96.99    4.00
   0   6  -5  104.49    6.50
   0   6  -5   87.69    6.80
   0   6   5   99.69    6.50
   0   6  -5   99.89    6.40
   0   6   5  107.79    5.10
   0   6  -5  100.19    3.70
   0   6  -5   97.69    4.00
   0  -6  -5  102.39    5.10
   0  -6   5   92.69    7.20
   0  -6  -5  104.29    6.60
   0  -6  -5   98.69    6.20
   0   6  -6   26.00    2.90
   0   6  -6   28.80    2.60
   0   6  -6   30.90    4.60
   0   6  -6   27.50    2.40
   0   6   6   27.10    4.50
   0   6  -6   21.20    8.10
   0   6   6   29.80    3.80
   0  -6  -6   29.60    4.00
   0  -6  -6   32.10    4.70
   0  -6   6   29.80    5.20
   0  -6  -6   31.40    4.70
   0   6   7   48.30    6.60
   0   6  -7   46.50    4.20
   0   6  -7   66.99    7.10
   0   6  -7   48.50    3.80
   0   6  -7   49.80    7.10
   0   6  -7   46.90    6.00
   0   6  -7   56.29    3.00
   0   6   7   53.49    5.50
   0  -6  -7   59.89    6.50
   0  -6  -7   56.99    5.40
   0  -6  -7   53.49    6.80
   0  -6   7   57.39    7.70
   0   6  -8    5.10    2.30
   0   6   8    7.60    4.30
   0   6  -8   10.60    4.40
   0   6  -8   14.40    4.80
   0   6   8   10.70    4.00
   0   6  -8    9.60    3.00
   0   6  -8    7.90    5.20
   0  -6  -8    3.80    4.50
   0  -6  -8   18.70    4.20
   0  -6  -8    7.60    4.40
   0  -6   8   13.90    5.80
   0   6   9   66.69    8.00
   0   6   9   48.10    7.50
   0   6  -9   53.59    5.80
   0   6  -9   64.19    9.10
   0   6  -9   74.39    8.60
   0   6  -9   77.69    8.90
   0   6  -9   49.40    5.30
   0  -6  -9   51.79    7.40
   0  -6   9   47.20    8.80
   0  -6  -9   61.09    7.50
   0  -6  -9   51.89    7.50
   0   6 -10   -1.20    3.40
   0   6 -10   -6.20    6.40
   0   6 -10   -1.40    3.50
   0   6 -10   -6.10    7.50
   0   6 -10   -1.20    6.20
   0   6  10    1.70    5.90
   0   6  10    0.60    5.20
   0  -6 -10   -1.70    5.10
   0  -6 -10   -7.40    6.00
   0  -6 -10   -0.70    5.60
   0  -6  10  -11.00    7.10
   0   6 -11   25.40    8.30
   0   6 -11   33.70    5.70
   0   6  11   34.00    8.00
   0   6 -11   31.30    5.60
   0   6  11   43.60    9.80
   0  -6 -11   38.10    7.50
   0  -6 -11   40.80    9.50
   0  -6 -11   25.30    7.80
   0  -6  11   41.70   10.80
   0   7   0   -0.10    0.90
   0   7   0   -0.40    1.00
   0   7   0   -0.50    0.90
   0   7   0    0.90    1.30
   0  -7   0   -1.40    1.00
   0  -7   0   -0.10    0.80
   0  -7   0    0.10    0.90
   0   7   1  959.20   24.50
   0   7  -1  995.70   24.60
   0   7   1  962.50   23.20
   0   7   1 1008.10   24.50
   0   7  -1  969.80   23.10
   0   7  -1  987.70   24.80
   0   7   1  952.30   22.40
   0  -7  -1  939.21   24.30
   0  -7   1  952.70   24.60
   0  -7   1  984.60   22.90
   0  -7   1  901.91   22.70
   0  -7  -1  976.20   24.20
   0  -7  -1 1020.30   24.60
   0   7  -2   65.69    4.40
   0   7  -2   65.79    4.00
   0   7   2   70.09    2.70
   0   7   2   64.19    4.10
   0   7  -2   72.19    2.20
   0   7   2   58.39    4.00
   0   7  -2   66.09    3.90
   0  -7  -2   63.39    4.20
   0  -7   2   61.09    4.10
   0  -7  -2   64.29    4.00
   0   7  -3   86.99    5.50
   0   7   3   92.49    5.40
   0   7   3   93.09    5.40
   0   7  -3   87.19    5.00
   0   7   3   78.99    3.50
   0   7  -3   86.09    4.30
   0  -7   3   94.99    5.80
   0  -7  -3   92.89    5.40
   0  -7  -3   90.89    3.60
   0  -7  -3   91.49    5.20
   0   7   4  104.79    6.30
   0   7  -4  111.29    3.10
   0   7  -4  110.59    4.70
   0   7  -4  117.89    6.40
   0   7   4  116.89    6.70
   0   7  -4   94.29    3.30
   0   7   4  111.59    4.40
   0   7  -4  109.39    6.80
   0  -7  -4  106.19    6.30
   0  -7  -4  115.09    4.70
   0  -7   4  109.09    7.10
   0  -7  -4  124.39    6.80
   0   7   5  233.08    8.20
   0   7  -5  264.47    7.90
   0   7   5  239.38   10.40
   0   7  -5  237.78   10.10
   0   7  -5  240.98    6.90
   0   7  -5  243.08    7.70
   0   7  -5  253.07   11.10
   0   7  -5  244.88   10.20
   0  -7   5  220.38   10.80
   0  -7  -5  241.28    8.50
   0  -7  -5  233.78   10.10
   0  -7  -5  268.67   10.90
   0   7   6   77.89    6.70
   0   7  -6   74.89    6.30
   0   7  -6   67.79    7.10
   0   7   6   68.09    4.90
   0   7  -6   74.69    3.80
   0   7  -6   74.69    3.40
   0   7  -6   77.59    3.80
   0   7  -6   75.29    6.90
   0  -7  -6   65.49    6.30
   0  -7  -6   73.69    6.90
   0  -7   6   72.89    7.20
   0  -7  -6   79.39    5.10
   0   7  -7   93.89    4.20
   0   7  -7   79.29    8.30
   0   7   7   98.79    6.50
   0   7  -7   92.09    4.50
   0   7  -7   91.89    4.80
   0   7  -7   94.09    7.40
   0   7   7   86.19    7.80
   0   7  -7   92.29    7.60
   0  -7  -7   83.49    7.90
   0  -7  -7   86.99    6.20
   0  -7   7   78.49    8.60
   0  -7  -7   91.79    8.10
   0   7  -8  102.89    4.20
   0   7  -8  104.99    5.90
   0   7   8   86.19    7.40
   0   7  -8  103.19    9.40
   0   7   8  120.09    9.00
   0   7  -8  100.69    5.30
   0   7  -8  114.39   10.40
   0   7  -8   93.29    9.00
   0  -7  -8   93.29    7.00
   0  -7   8   90.69    9.80
   0  -7  -8   92.09    9.20
   0  -7  -8   91.29    8.80
   0   7  -9   34.90    7.70
   0   7  -9   29.20    4.30
   0   7  -9   23.00    6.40
   0   7   9   30.90    6.80
   0   7  -9   20.30    6.20
   0   7   9   32.40    5.60
   0   7  -9   28.30    3.70
   0  -7  -9   34.50    6.90
   0  -7  -9   30.40    6.60
   0  -7   9   13.50    8.90
   0  -7  -9   34.20    5.80
   0   7  10   39.60    7.00
   0   7 -10   26.90    8.30
   0   7 -10   35.90    9.50
   0   7 -10   36.50    8.60
   0   7  10   39.60    9.30
   0   7 -10   47.90    6.50
   0   7 -10   46.50    6.00
   0  -7 -10   41.90    6.90
   0  -7 -10   42.30    8.30
   0  -7 -10   36.70    8.30
   0  -7  10   38.80    9.50
   0   7 -11    0.70    7.70
   0   7  11    7.90    4.50
   0   7 -11    1.10    4.10
   0   7  11    8.80    7.40
   0   7 -11   -0.20    4.20
   0  -7 -11    2.90    7.20
   0  -7 -11   14.90    8.70
   0  -7 -11    0.70    6.70
   0   8   0 1645.54   39.40
   0   8   0 1659.73   39.40
   0   8   0 1625.84   38.00
   0  -8   0 1657.23   39.00
   0  -8   0 1666.03   39.10
   0  -8   0 1628.34   39.90
   0   8  -1  521.55   14.60
   0   8   1  504.25   13.00
   0   8  -1  519.75   14.40
   0   8   1  507.05   14.20
   0   8   1  505.85   14.40
   0   8  -1  515.85   13.00
   0   8   1  504.15   12.00
   0  -8   1  481.05   12.60
   0  -8  -1  479.35   14.00
   0  -8  -1  501.65   14.20
   0  -8  -1  510.85   14.10
   0  -8   1  490.85   14.50
   0  -8   1  500.35   12.60
   0   8   2 1330.17   34.00
   0   8   2 1398.86   34.10
   0   8   2 1278.67   31.30
   0   8  -2 1371.86   33.90
   0   8  -2 1330.27   33.60
   0   8  -2 1391.36   34.50
   0  -8   2 1382.26   34.10
   0  -8  -2 1301.27   33.90
   0  -8  -2 1343.27   33.80
   0   8  -3  117.39    5.50
   0   8   3  116.69    6.30
   0   8  -3  114.99    6.20
   0   8   3  140.89    4.60
   0   8  -3  120.59    6.70
   0   8   3  117.69    6.40
   0  -8  -3  120.29    4.20
   0  -8  -3  116.89    6.30
   0  -8  -3  119.19    6.50
   0   8   4  862.11   24.80
   0   8  -4  877.31   24.50
   0   8   4  854.11   21.50
   0   8  -4  899.01   25.60
   0   8  -4  889.31   22.80
   0   8   4  942.41   25.20
   0  -8  -4  895.81   22.00
   0  -8  -4  860.81   24.90
   0  -8   4  867.31   25.80
   0  -8  -4  849.02   24.60
   0   8   5   11.00    3.10
   0   8  -5    7.20    1.80
   0   8  -5    5.90    2.90
   0   8   5    5.70    1.80
   0   8  -5    4.10    3.70
   0   8  -5    6.50    0.80
   0   8  -5    8.00    1.10
   0   8  -5    6.40    3.00
   0  -8   5   11.80    4.00
   0  -8  -5    7.30    2.10
   0  -8  -5    1.70    3.00
   0   8   6  304.47   12.90
   0   8  -6  337.27   13.20
   0   8  -6  309.17    8.70
   0   8  -6  306.17   13.90
   0   8  -6  323.47   12.90
   0   8  -6  312.37    9.60
   0   8   6  300.57   10.40
   0  -8  -6  336.47   13.50
   0  -8  -6  321.77   10.80
   0  -8  -6  313.37   13.40
   0  -8   6  303.67   14.10
   0   8   7   14.50    3.30
   0   8  -7   13.00    4.50
   0   8   7    9.50    4.30
   0   8  -7   14.00    4.80
   0   8  -7   11.10    5.40
   0   8  -7   15.70    2.30
   0   8  -7   15.50    2.30
   0  -8  -7    7.90    4.70
   0  -8   7   16.70    6.00
   0  -8  -7   20.90    5.00
   0  -8  -7   16.00    3.50
   0   8  -8  108.99    5.20
   0   8  -8  120.79    9.40
   0   8  -8  117.49   11.30
   0   8  -8  119.29    9.70
   0   8  -8  121.49    5.10
   0   8   8  109.99    7.70
   0   8   8  127.89    9.80
   0   8  -8  123.99    5.90
   0  -8   8  123.19   11.10
   0  -8  -8  128.49   10.30
   0  -8  -8  122.69    7.80
   0  -8  -8  130.99   10.30
   0   8   9    1.30    5.40
   0   8  -9   -0.10    2.60
   0   8  -9   -6.30    5.90
   0   8  -9   -0.20    6.50
   0   8   9   -9.90    3.90
   0   8  -9   -2.70    2.20
   0   8  -9    4.80    9.80
   0   8  -9   -0.70    1.50
   0  -8  -9    2.60    4.10
   0  -8   9    9.50    7.30
   0  -8  -9   -2.80    5.80
   0   8 -10   51.99    8.70
   0   8  10   47.10    7.30
   0   8 -10   42.70   10.80
   0   8 -10   57.89    6.20
   0   8 -10   40.50    5.40
   0   8 -10   65.69   12.60
   0   8  10   54.49    9.10
   0  -8 -10   53.79    7.50
   0  -8 -10   55.19    8.80
   0  -8 -10   43.70    8.80
   0   8 -11    5.50    7.70
   0   8 -11    2.40    3.90
   0   8 -11    2.20    4.10
   0  -8 -11    9.80    6.70
   0  -8 -11  -12.20    7.70
   0   9   0   -1.90    1.20
   0   9   0   -1.50    0.80
   0   9   0    0.40    1.40
   0  -9   0    0.40    1.20
   0  -9   0   -0.60    1.20
   0   9   1 1531.75   36.90
   0   9  -1 1483.15   36.80
   0   9   1 1430.66   33.90
   0   9   1 1478.65   36.60
   0   9   1 1470.45   35.20
   0   9  -1 1434.76   35.20
   0   9  -1 1499.05   36.90
   0  -9   1 1459.85   34.80
   0  -9  -1 1495.35   36.50
   0  -9   1 1478.35   34.70
   0  -9  -1 1574.84   36.70
   0  -9  -1 1449.76   36.40
   0  -9   1 1502.15   37.10
   0   9   2   11.80    2.60
   0   9   2   11.80    2.60
   0   9  -2   12.90    2.70
   0   9   2   11.10    1.30
   0   9   2   11.10    1.60
   0   9  -2    8.90    2.70
   0   9  -2    9.20    2.40
   0  -9  -2   14.50    2.80
   0  -9  -2   12.40    2.70
   0  -9   2   12.90    2.70
   0  -9  -2   11.90    2.30
   0   9  -3  536.85   16.10
   0   9  -3  543.05   17.00
   0   9   3  514.35   16.30
   0   9   3  547.45   16.60
   0   9  -3  496.95   15.20
   0  -9  -3  493.25   16.20
   0  -9  -3  519.45   13.30
   0  -9   3  544.15   16.50
   0  -9  -3  533.05   16.30
   0   9   4    6.60    2.80
   0   9  -4   17.60    4.00
   0   9  -4    6.70    2.00
   0   9  -4    9.60    2.80
   0  -9  -4   10.00    1.80
   0  -9  -4    8.60    3.10
   0   9  -5  323.77   12.50
   0   9   5  333.17   13.20
   0   9  -5  319.87   12.60
   0   9   5  312.27    9.50
   0   9  -5  337.77   10.50
   0  -9  -5  349.17   10.30
   0  -9  -5  332.57   13.30
   0  -9  -5  308.07   12.80
   0   9  -6    8.60    3.80
   0   9   6   13.50    2.60
   0   9  -6    9.80    2.20
   0   9  -6   10.30    1.10
   0   9  -6    7.90    4.00
   0   9  -6   10.50    1.10
   0   9   6   10.20    4.10
   0   9  -6    7.30    4.80
   0  -9  -6    8.80    2.60
   0  -9   6   15.10    5.10
   0  -9  -6    4.80    4.00
   0  -9  -6   10.90    4.20
   0   9   7  243.78   12.70
   0   9  -7  234.48    6.90
   0   9  -7  243.78   13.30
   0   9  -7  235.98    7.00
   0   9  -7  239.28    8.30
   0   9  -7  233.48   12.10
   0   9  -7  250.87   12.20
   0   9   7  238.38    9.40
   0  -9  -7  245.08   12.40
   0  -9  -7  267.77   12.80
   0  -9  -7  241.18    9.70
   0  -9   7  241.58   13.70
   0   9  -8    4.20    4.70
   0   9  -8    7.60    2.20
   0   9  -8   12.60    5.40
   0   9   8    9.70    3.80
   0   9  -8   11.00    6.60
   0   9   8    1.90    5.10
   0   9  -8   10.30    2.20
   0  -9  -8    7.80    5.20
   0  -9  -8   11.10    5.20
   0  -9  -8   13.70    4.00
   0   9  -9   34.00    4.50
   0   9  -9   35.30    8.50
   0   9   9   45.90    6.20
   0   9  -9   43.90    8.00
   0   9  -9   46.70    8.30
   0   9  -9   48.70    3.60
   0   9   9   52.09    8.80
   0  -9  -9   39.90    6.20
   0  -9  -9   52.19    8.70
   0  -9  -9   37.40    7.70
   0   9 -10    7.10    3.30
   0   9  10   -1.10    7.20
   0   9 -10   30.20    7.70
   0   9  10    9.10    5.90
   0  -9 -10   17.30    8.30
   0  -9 -10   11.20    5.50
   0  -9 -10    0.80    6.90
   0  10   0  427.16   12.60
   0  10   0  432.66   12.60
   0  10   0  430.76   11.00
   0 -10   0  436.16   12.40
   0 -10   0  445.46   12.40
   0 -10   0  427.76   13.40
   0  10   1    1.10    1.60
   0  10   1    1.90    1.70
   0  10  -1    1.60    1.80
   0  10   1    0.80    1.20
   0  10  -1    3.50    2.20
   0  10   1    3.00    0.70
   0 -10  -1    2.30    1.80
   0 -10   1    2.00    1.10
   0 -10  -1    3.10    1.90
   0 -10  -1    3.50    1.90
   0 -10   1    3.10    1.00
   0 -10   1    2.70    2.10
   0  10   2  115.69    6.30
   0  10  -2  110.29    6.20
   0  10  -2  108.29    6.40
   0  10  -2  104.69    6.00
   0  10   2  108.79    3.80
   0  10   2  106.99    6.00
   0 -10  -2  114.19    5.60
   0 -10   2  107.89    6.00
   0 -10  -2  113.69    6.10
   0 -10  -2  108.59    6.10
   0  10  -3   19.70    3.50
   0  10  -3   14.20    2.80
   0  10   3   14.50    3.20
   0  10  -3   11.70    3.50
   0  10   3   12.20    1.10
   0  10   3   12.60    3.30
   0 -10   3   14.30    3.20
   0 -10  -3   13.30    3.20
   0 -10  -3   15.10    3.50
   0  10  -4   45.10    5.70
   0  10  -4   37.70    3.90
   0  10   4   35.60    4.70
   0  10  -4   41.10    5.70
   0  10  -4   46.10    4.70
   0 -10  -4   35.20    4.80
   0 -10  -4   39.40    2.90
   0 -10  -4   34.90    4.80
   0  10  -5  184.88    7.70
   0  10  -5  194.78    9.90
   0  10  -5  189.28    9.40
   0  10  -5  194.88   11.00
   0  10   5  199.48    9.90
   0 -10  -5  191.08    7.00
   0 -10  -5  181.68    9.70
   0 -10  -5  184.88   10.10
   0  10   6   11.60    4.30
   0  10  -6    8.10    3.60
   0  10  -6   11.70    2.60
   0  10   6    6.20    2.20
   0  10  -6   10.40    4.60
   0 -10  -6   10.20    2.50
   0 -10  -6    3.10    4.00
   0 -10  -6   10.90    4.40
   0  10  -7    7.10    4.60
   0  10  -7    6.00    5.90
   0  10   7    0.20    4.40
   0  10   7    0.10    2.60
   0  10  -7    0.80    1.90
   0  10  -7   -4.40    4.50
   0 -10  -7   -1.90    2.70
   0 -10  -7    4.40    4.50
   0 -10  -7    4.40    4.60
   0  10   8    5.90    3.60
   0  10  -8    8.30    5.30
   0  10  -8    0.80    5.50
   0  10  -8    0.70    6.30
   0  10  -8    5.20    2.40
   0  10  -8    7.70    1.40
   0  10  -8   10.60    1.50
   0 -10  -8    9.00    6.00
   0 -10  -8    7.30    5.80
   0 -10  -8    9.70    3.80
   0  10  -9   39.20    7.60
   0  10  -9   43.70    3.50
   0  10  -9   43.70    3.60
   0  10  -9   43.50   10.00
   0  10  -9   38.60    8.90
   0  10   9   42.30    8.20
   0  10  -9   42.90    4.20
   0 -10  -9   52.19    8.90
   0 -10  -9   43.20    8.80
   0 -10  -9   46.70    6.20
   0  10 -10   10.80    2.70
   0  10 -10    9.10    2.70
   0  10 -10   16.80    7.90
   0 -10 -10   -1.10    5.50
   0 -10 -10    2.60    7.90
   0  11   0   -0.30    0.80
   0  11   0    1.80    1.80
   0 -11   0    1.80    1.90
   0 -11   0   -0.50    1.60
   0 -11   0    0.20    1.40
   0  11   1   34.30    2.90
   0  11  -1   36.70    4.20
   0  11   1   31.60    1.30
   0  11  -1   27.50    4.00
   0  11  -1   30.10    3.90
   0 -11   1   35.20    4.20
   0 -11   1   33.60    2.40
   0 -11  -1   30.10    3.80
   0 -11  -1   27.20    3.60
   0 -11   1   31.70    2.60
   0 -11  -1   35.90    3.90
   0  11   2   23.50    3.50
   0  11  -2   18.30    3.60
   0  11   2   26.00    2.00
   0  11  -2   25.20    3.80
   0  11  -2   23.50    3.60
   0 -11   2   23.10    3.80
   0 -11  -2   24.80    3.70
   0 -11  -2   21.60    3.20
   0 -11  -2   23.40    3.50
   0  11  -3   99.09    6.80
   0  11   3   95.09    6.50
   0  11  -3   91.09    5.90
   0  11  -3   98.09    5.70
   0  11  -3   94.09    6.20
   0 -11  -3   82.09    6.50
   0 -11   3   77.99    6.50
   0 -11  -3   96.39    6.60
   0 -11  -3   90.99    5.70
   0  11  -4   38.60    4.30
   0  11  -4   32.30    4.40
   0  11  -4   33.40    5.00
   0  11   4   28.30    4.70
   0  11  -4   29.50    5.30
   0 -11  -4   22.00    4.30
   0 -11  -4   33.50    5.10
   0 -11  -4   27.80    2.60
   0  11  -5  115.29    6.50
   0  11   5  114.89    8.50
   0  11  -5  118.39    8.60
   0  11  -5  126.49    9.80
   0  11  -5  123.99    7.80
   0 -11  -5  137.29    9.10
   0 -11  -5  120.89    8.80
   0 -11  -5  129.49    5.50
   0  11   6   34.40    5.80
   0  11  -6   35.90    4.50
   0  11  -6   44.90    7.30
   0  11  -6   38.80    5.90
   0  11  -6   36.00    5.40
   0 -11  -6   36.30    6.00
   0 -11  -6   37.80    4.20
   0 -11  -6   45.60    6.70
   0  11  -7   48.10    7.00
   0  11  -7   52.89    8.20
   0  11   7   44.30    6.90
   0  11  -7   35.20    4.50
   0  11  -7   46.00    6.90
   0 -11  -7   38.90    6.80
   0 -11  -7   38.90    5.00
   0 -11  -7   45.20    7.30
   0  11  -8   28.30    3.50
   0  11  -8   24.50    6.80
   0  11  -8   13.70    6.60
   0  11   8   34.30    7.00
   0  11  -8   21.90    8.10
   0 -11  -8   25.00    6.80
   0 -11  -8   28.60    4.70
   0 -11  -8   39.30    8.10
   0  11  -9   -1.20   13.30
   0  11  -9   -0.80    2.50
   0  11  -9  -10.00    5.60
   0  11   9    9.90    7.00
   0 -11  -9    0.40    7.10
   0 -11  -9    3.00    4.40
   0 -11  -9  -11.60    8.60
   0  11 -10   17.00    2.70
   0  11 -10   28.70    8.60
   0 -11 -10   10.70    9.00
   0 -11 -10   21.50    6.40
   0  12   0  191.88    7.60
   0  12   0  188.28    5.40
   0 -12   0  201.48    8.60
   0 -12   0  180.08    7.10
   0 -12   0  187.48    7.30
   0  12  -1    0.60    2.60
   0  12  -1   -1.80    2.50
   0  12   1   -0.20    1.60
   0  12  -1   -1.20    2.40
   0 -12  -1   -0.90    2.30
   0 -12  -1   -2.80    1.90
   0 -12   1   -0.10    1.20
   0 -12   1   -2.30    1.30
   0 -12   1    2.60    2.60
   0 -12  -1   -3.10    2.20
   0  12   2  431.36   11.40
   0  12  -2  441.86   13.30
   0  12  -2  445.06   15.20
   0  12  -2  455.25   15.00
   0  12  -2  465.65   15.30
   0 -12  -2  452.05   14.90
   0 -12  -2  453.35   14.80
   0 -12   2  464.55   15.50
   0 -12  -2  455.65   14.40
   0  12   3    7.90    3.20
   0  12  -3    5.40    2.50
   0  12  -3    4.80    2.70
   0  12  -3    3.20    3.40
   0  12  -3    2.90    3.80
   0 -12  -3    2.80    2.70
   0 -12  -3    3.60    3.20
   0 -12   3    4.40    3.50
   0 -12  -3    3.00    3.00
   0  12   4  184.28   10.60
   0  12  -4  182.48   11.00
   0  12  -4  179.18    9.50
   0  12  -4  190.48    8.90
   0  12  -4  188.78    8.70
   0 -12  -4  213.38    9.20
   0 -12  -4  171.68    9.90
   0 -12  -4  192.48   10.30
   0  12  -5   11.20    4.00
   0  12  -5    7.00    4.90
   0  12   5   13.20    4.40
   0  12  -5    7.20    4.40
   0  12  -5   11.80    3.10
   0 -12  -5   10.00    2.20
   0 -12  -5   12.00    4.50
   0 -12  -5    8.90    4.50
   0  12  -6  216.88    9.10
   0  12  -6  214.88   13.20
   0  12   6  216.08   12.10
   0  12  -6  213.48   11.50
   0  12  -6  210.68   12.00
   0 -12  -6  213.18   12.10
   0 -12  -6  204.08    8.10
   0 -12  -6  212.18   12.20
   0  12  -7   26.90    6.20
   0  12  -7   31.00    4.00
   0  12  -7   17.80    7.70
   0  12   7   32.90    6.90
   0  12  -7   27.70    6.40
   0 -12  -7   27.80    4.10
   0 -12  -7   17.90    6.40
   0 -12  -7   32.00    7.00
   0  12   8   36.50    7.90
   0  12  -8   36.40    8.20
   0  12  -8   31.10    8.90
   0  12  -8   43.60    5.40
   0 -12  -8   39.50    8.60
   0 -12  -8   38.70    8.50
   0 -12  -8   41.20    5.20
   0  12  -9   24.70    7.80
   0  12  -9   19.80    3.70
   0 -12  -9   15.10    5.20
   0 -12  -9    7.50    8.30
   0  13   0    2.10    2.30
   0  13   0   -0.70    0.80
   0  13   0   -2.80    3.00
   0 -13   0   -4.40    2.00
   0 -13   0   -2.30    1.80
   0 -13   0   -0.90    2.60
   0  13  -1  270.57    8.40
   0  13   1  281.37    8.90
   0  13  -1  283.37   11.80
   0  13  -1  274.37   10.60
   0  13  -1  270.17    8.20
   0 -13   1  274.67    8.20
   0 -13  -1  270.97   10.10
   0 -13   1  289.97   11.40
   0 -13   1  267.57    8.40
   0 -13  -1  273.07   10.30
   0 -13  -1  279.67   10.80
   0  13  -2    0.10    2.00
   0  13  -2   -0.80    3.00
   0  13  -2   -1.80    3.30
   0  13   2   -0.80    1.10
   0  13  -2   -1.50    3.00
   0 -13  -2   -3.30    2.60
   0 -13   2    0.10    3.00
   0 -13  -2   -5.40    2.80
   0 -13  -2    0.40    2.40
   0  13  -3  142.99    7.10
   0  13  -3  118.49    8.80
   0  13  -3  139.89    8.50
   0  13  -3  136.79    8.20
   0 -13  -3  143.49    8.50
   0 -13  -3  123.49    8.40
   0 -13   3  142.19    8.90
   0 -13  -3  148.59    7.70
   0  13  -4   -2.00    2.70
   0  13  -4   -4.70    4.30
   0  13  -4    1.90    3.10
   0  13  -4    1.60    3.70
   0  13   4    4.20    3.80
   0 -13  -4   -1.10    2.70
   0 -13  -4   -1.30    3.90
   0 -13  -4   -2.30    3.90
   0  13  -5  268.27   12.00
   0  13  -5  260.87   14.00
   0  13   5  265.07   13.10
   0  13  -5  281.27   12.70
   0  13  -5  258.87   10.90
   0 -13  -5  270.47   13.60
   0 -13  -5  260.57    8.10
   0 -13  -5  252.87   13.20
   0  13  -6    6.00    6.30
   0  13   6   -6.70    4.30
   0  13  -6    2.30    4.40
   0  13  -6    4.00    5.20
   0  13  -6    3.70    3.20
   0 -13  -6    4.40    2.50
   0 -13  -6   -5.50    5.00
   0 -13  -6    9.70    5.70
   0  13  -7   74.79   10.80
   0  13  -7   79.59    6.50
   0  13   7   79.49    9.60
   0  13  -7   95.29   10.80
   0  13  -7   68.69    9.40
   0 -13  -7   56.19    8.70
   0 -13  -7   73.39    9.40
   0 -13  -7   63.29    6.00
   0  13  -8  -10.10    8.60
   0  13  -8   -1.10    6.50
   0  13  -8    0.40    8.60
   0  13  -8    0.50    3.30
   0 -13  -8    6.50    3.90
   0  13  -9   43.60    9.10
   0  13  -9   28.30    4.40
   0 -13  -9   47.80   10.60
   0 -13  -9   35.50    6.20
   0  14   0   67.69    7.00
   0  14   0   67.49    5.30
   0 -14   0   73.89    6.50
   0 -14   0   69.39    4.60
   0  14  -1    4.90    3.10
   0  14  -1    3.60    3.40
   0  14  -1    3.50    1.60
   0  14  -1    7.10    1.60
   0  14   1    4.00    2.10
   0 -14  -1    5.30    3.10
   0 -14   1    4.30    3.60
   0 -14  -1   -1.50    3.10
   0 -14  -1    6.90    2.80
   0 -14   1    2.70    1.80
   0 -14   1    4.60    1.70
   0  14  -2  108.69    8.00
   0  14  -2  116.49    5.80
   0  14  -2  108.19    7.90
   0  14   2  112.99    3.50
   0  14  -2  116.39    7.90
   0 -14  -2  111.89    7.20
   0 -14  -2  113.79    7.30
   0 -14  -2  119.99    7.70
   0 -14   2  123.19    8.30
   0  14  -3    0.80    3.70
   0  14  -3   -4.60    2.40
   0  14  -3    0.00    3.30
   0 -14  -3    3.00    3.70
   0 -14  -3   -5.50    3.40
   0 -14   3   -4.40    3.40
   0 -14  -3   -3.90    2.80
   0  14  -4   73.59    7.00
   0  14  -4   55.99    7.60
   0  14  -4   53.09    6.10
   0  14  -4   64.19    8.20
   0 -14  -4   69.39    8.10
   0 -14  -4   62.79    6.60
   0 -14  -4   52.29    7.50
   0  14  -5    1.30    5.50
   0  14  -5    8.10    5.00
   0  14  -5    7.30    3.60
   0  14  -5    0.50    3.90
   0 -14  -5    7.30    5.20
   0 -14  -5    9.90    5.20
   0 -14  -5    2.80    3.70
   0  14  -6   20.70    5.70
   0  14  -6   11.40    7.10
   0  14  -6   24.50    6.00
   0  14  -6   15.80    3.90
   0 -14  -6   20.70    3.00
   0 -14  -6   20.80    6.40
   0 -14  -6    9.40    6.40
   0  14  -7   18.80    7.70
   0  14  -7   24.00    4.40
   0  14  -7   27.70    8.90
   0  14  -7   16.30    5.90
   0 -14  -7   14.10    3.60
   0 -14  -7   28.50    7.50
   0  14  -8   35.20    7.50
   0  14  -8    7.60    4.10
   0 -14  -8   12.30    4.50
   0 -14  -8   26.10    8.40
   0  15   0   -1.80    2.60
   0  15   0    7.00    4.30
   0 -15   0    2.80    2.60
   0 -15   0    2.00    2.20
   0 -15   0   -4.10    3.30
   0  15  -1    5.00    4.30
   0  15   1   -0.70    3.80
   0  15  -1    4.40    1.60
   0  15  -1    4.00    1.60
   0  15   1    2.10    2.10
   0  15  -1   -2.80    3.30
   0 -15   1   -0.70    3.60
   0 -15   1    4.20    1.90
   0 -15  -1    1.10    3.10
   0 -15   1    4.60    1.70
   0 -15  -1    0.90    2.80
   0 -15  -1    3.80    3.60
   0  15  -2    1.10    3.60
   0  15  -2    2.40    4.00
   0  15  -2   10.30    4.50
   0  15  -2    0.50    2.20
   0 -15  -2    0.30    3.30
   0 -15   2    1.00    3.90
   0 -15  -2    1.10    3.40
   0 -15  -2    0.10    3.50
   0  15  -3   25.60    3.90
   0  15  -3   21.40    4.80
   0  15  -3   20.70    5.20
   0  15  -3   10.70    5.10
   0 -15   3   19.90    5.40
   0 -15  -3   27.80    5.50
   0 -15  -3   18.10    4.70
   0 -15  -3   23.20    4.60
   0  15  -4   14.20    5.60
   0  15  -4   19.90    4.60
   0  15  -4   28.30    5.90
   0  15  -4   21.60    4.50
   0 -15  -4   19.50    5.50
   0 -15  -4   17.40    4.50
   0 -15  -4   21.60    5.70
   0  15  -5    8.10    4.10
   0  15  -5    5.10    6.50
   0  15  -5    0.50    5.60
   0  15  -5   -9.30    4.00
   0 -15  -5    6.00    4.20
   0 -15  -5    2.90    5.70
   0 -15  -5    2.30    5.00
   0  15  -6   30.50    6.40
   0  15  -6   26.70    7.30
   0  15  -6   36.10    5.30
   0  15  -6   38.50    8.30
   0 -15  -6   33.00    7.50
   0 -15  -6   10.10   11.10
   0 -15  -6   39.10    6.60
   0  15  -7   18.60    9.50
   0  15  -7  -10.60    5.60
   0  15  -7    8.50    4.30
   0 -15  -7   -6.20    6.80
   0 -15  -7   -1.50    2.90
   0  16   0  235.58    9.60
   0 -16   0  249.48    9.60
   0 -16   0  262.97   12.20
   0  16   1    6.40    2.40
   0  16  -1   10.60    4.20
   0  16  -1    5.40    5.30
   0  16   1    6.40    5.00
   0  16  -1    2.60    1.40
   0 -16   1    2.40    4.50
   0 -16   1    3.20    2.20
   0 -16  -1    2.50    3.20
   0 -16   1    3.90    1.80
   0 -16  -1   -1.40    4.00
   0 -16  -1    5.70    3.70
   0  16  -2  115.79    9.10
   0  16  -2  106.99    5.40
   0  16  -2  115.09    9.00
   0  16  -2  100.09    5.40
   0  16   2  117.89    9.80
   0 -16   2  103.19    9.20
   0 -16  -2  104.79    8.70
   0 -16  -2   92.39    7.90
   0 -16  -2  124.09    8.70
   0  16  -3   24.10    5.90
   0  16  -3   15.40    5.90
   0  16  -3    6.60    4.60
   0  16  -3   11.50    3.50
   0 -16  -3    4.90    4.30
   0 -16  -3   21.70    5.50
   0 -16  -3   11.50    4.40
   0  16  -4   77.19    8.80
   0  16  -4   78.69    7.40
   0  16  -4  101.09   10.40
   0  16  -4   90.89   11.00
   0 -16  -4   79.19   10.10
   0 -16  -4   97.79    9.90
   0 -16  -4   84.19    8.20
   0  16  -5   18.70    5.20
   0  16  -5   16.90    7.50
   0  16  -5   18.60    7.10
   0  16  -5   17.10    5.10
   0 -16  -5   14.10    5.20
   0 -16  -5   18.40    7.30
   0 -16  -5    7.20    6.30
   0  16  -6   31.70    8.60
   0  16  -6   51.79    6.60
   0  16  -6   59.09    8.00
   0  16  -6   44.70   10.60
   0 -16  -6   54.29    9.40
   0 -16  -6   49.90    7.10
   0  17   0   -6.70    5.20
   0  17   0   -4.00    3.20
   0 -17   0    0.50    4.90
   0 -17   0   -1.90    3.00
   0  17  -1  124.89    8.70
   0  17   1  141.39   11.90
   0  17  -1  138.69   10.70
   0 -17   1  138.99   10.70
   0 -17  -1  122.69    9.80
   0 -17  -1  143.39    8.70
   0 -17  -1  132.69   10.00
   0 -17   1  125.79    5.30
   0  17  -2    0.30    4.60
   0  17  -2   -1.20    2.30
   0  17  -2    0.10    2.30
   0  17   2   -0.80    5.10
   0 -17  -2    6.30    4.90
   0 -17  -2    2.60    4.00
   0 -17  -2   -0.80    4.60
   0 -17   2    5.00    5.40
   0  17  -3  130.59   11.60
   0  17  -3  133.59   10.10
   0  17  -3  127.59   11.20
   0  17   3  153.08   12.40
   0  17  -3  135.89    7.30
   0 -17  -3  133.49   10.20
   0 -17  -3  124.89    9.70
   0 -17  -3  125.69   11.00
   0  17   4    0.30    5.80
   0  17  -4   -1.10    6.70
   0  17  -4   -0.70    4.80
   0  17  -4    1.20    4.00
   0  17  -4    4.10    6.50
   0 -17  -4   -3.70    5.60
   0 -17  -4    2.20    6.50
   0 -17  -4   -3.10    4.70
   0  17  -5   47.20    9.20
   0  17  -5   32.10    9.00
   0  17  -5   42.90    6.60
   0  17  -5   42.20    6.60
   0 -17  -5   43.00    8.50
   0 -17  -5   47.50    7.20
   0  18   0   15.90    4.10
   0  18   0   20.50    6.40
   0 -18   0   11.40    3.60
   0 -18   0   22.60    6.60
   0 -18   0   20.10    3.90
   0  18  -1    4.30    5.90
   0  18  -1    6.00    4.70
   0  18   1   -4.60    5.80
   0 -18   1   -0.20    1.90
   0 -18   1    8.50    6.00
   0 -18  -1   -1.50    5.30
   0 -18  -1    1.90    4.50
   0  18  -2   33.50    7.00
   0  18  -2   33.10    3.40
   0  18  -2   38.10    7.40
   0  18   2   24.60    7.70
   0  18  -2   32.00    3.40
   0 -18  -2   40.70    6.40
   0 -18  -2   29.00    5.50
   0 -18  -2   36.40    6.80
   0  18  -3   -1.30    5.20
   0  18  -3   -0.80    6.60
   0  18  -3    4.20    3.20
   0  18   3   11.70    6.70
   0  18  -3   -4.60    3.20
   0 -18  -3   -2.70    5.50
   0 -18  -3   -0.70    6.30
   0 -18  -3    0.90    5.50
   0  18  -4   25.50    5.00
   0  18  -4   20.40    6.20
   0  18  -4   28.90    8.90
   0  18   4   29.10    8.40
   0  18  -4   36.50    8.70
   0 -18  -4   21.30    6.70
   0 -18  -4   35.70    7.90
   0  19   0   -0.70    6.60
   0 -19   0    6.00    3.40
   0 -19   0    2.20    3.80
   0 -19   0    4.90   10.00
   0  19   1    6.10    6.90
   0  19  -1   -7.20    5.10
   0  19  -1   -3.10    5.90
   0 -19  -1    9.90    6.30
   0 -19  -1   -1.60    4.70
   0 -19   1   -2.30    6.40
   0  19   2    2.10    7.40
   0  19  -2    3.90    6.50
   0  19  -2    0.60    6.30
   0 -19  -2   -3.20    5.00
   0 -19   2    4.00    6.90
   0 -19  -2    5.00    6.20
   0 -19  -2   -6.60    5.90
  -1   0  12   67.29   12.10
  -1   0  12   98.29   12.60
   1   0 -12   88.49   11.60
   1   0 -12   58.99    9.40
  -1   0  12   63.49    4.30
   1   0 -12   81.79   10.90
   1   0 -11   -4.50    5.00
  -1   0  11   -9.50    7.20
  -1   0  11   -0.10    2.10
  -1   0  11   -5.90    5.40
   1   0 -11    0.70    6.50
   1   0 -11   -7.10    5.30
   1   0 -10  136.99    9.80
  -1   0  10  125.19   10.10
  -1   0  10  125.79   12.00
  -1   0  10  129.19    5.60
   1   0 -10  131.79   10.20
   1   0 -10  139.99   10.50
   1   0  -9   -2.40    4.20
  -1   0   9    6.00    4.10
  -1   0   9    1.60    1.70
  -1   0   9    2.80    5.00
   1   0  -9    5.20    4.90
   1   0  -9   -0.10    3.40
   1   0  -9    3.60    3.90
   1   0  -8  191.18    9.40
  -1   0   8  185.88   11.00
  -1   0   8  186.98    6.40
   1   0  -8  177.58    9.90
   1   0  -8  187.58    9.50
   1   0  -8  187.78   10.40
  -1   0   8  179.98    9.40
   1   0  -7    1.60    3.00
   1   0  -7   -0.20    2.20
   1   0  -7   -1.80    2.40
  -1   0   7    0.10    1.20
  -1   0   7    2.40    2.60
  -1   0   7   -2.80    2.80
   1   0  -7    0.80    2.40
  -1   0   6  574.14   15.00
  -1   0   6  614.74   17.60
   1   0  -6  620.74   17.40
   1   0  -6  578.54   17.50
  -1   0   6  575.34   18.50
   1   0  -6  580.64   18.00
   1   0  -6  576.44   17.90
   1   0  -5   -1.50    1.60
  -1   0   5   -0.30    0.70
  -1   0   5    1.70    1.50
   1   0  -5    1.20    1.50
  -1   0   5   -1.30    1.70
   1   0  -5    0.00    1.50
   1   0  -4  544.05   15.40
   1   0  -4  566.94   15.30
   1   0  -4  581.64   16.00
  -1   0   4  566.44   13.90
  -1   0   4  567.04   16.20
  -1   0   4  553.04   15.40
   1   0  -3    0.10    0.80
   1   0  -3   -0.20    1.00
  -1   0   3   -0.70    1.10
  -1   0   3   -0.60    0.80
  -1   0   3   -0.40    0.40
  -1   0   2  291.17    8.00
  -1   0   2  282.97    7.10
   1   0  -2  293.87    7.70
  -1   0   2  245.08    8.00
   1   0  -1    0.10    0.30
   1   0  -1    0.10    0.30
  -1   0   1    0.50    0.30
   1   0  -1   -0.20    0.30
  -1   0   1    0.20    0.20
  -1   0   1    0.20    0.30
   1   0   1   -0.30    0.30
   1   0   1    0.10    0.40
  -1   0  -1    0.40    0.40
   1   0   1    0.10    0.10
  -1   0  -1    0.40    0.20
  -1   0  -1    0.00    0.40
  -1   0  -2 9349.96  216.18
  -1   0  -2 9188.28  215.38
   1   0   2 8961.40  217.38
  -1   0  -2 9999.00  215.48
  -1   0  -2 8753.52  214.78
   1   0   2 8938.91  214.18
   1   0   2 9395.76  216.08
  -1   0  -3    0.30    0.90
   1   0   3    1.20    1.00
   1   0   3    1.70    1.00
  -1   0  -3    0.40    1.20
   1   0   3    1.30    1.30
  -1   0  -3    1.50    0.90
   1   0   3    2.10    1.20
  -1   0  -3    2.20    1.20
  -1   0  -4  384.86   12.20
   1   0   4  400.66   11.80
  -1   0  -4  389.26   12.00
   1   0   4  395.36   11.50
  -1   0  -4  400.76   11.70
   1   0   4  384.06   12.30
  -1   0  -4  396.06   11.70
  -1   0  -5   -2.40    2.10
  -1   0  -5   -1.20    1.60
   1   0   5   -0.20    1.80
  -1   0  -5   -3.70    1.50
  -1   0  -5   -1.60    1.50
   1   0   5    1.00    1.60
   1   0   5   -0.50    0.50
  -1   0  -6  588.94   18.30
  -1   0  -6  560.04   17.50
   1   0   6  582.44   18.40
   1   0   6  602.74   17.00
   1   0   6  563.94   13.70
  -1   0  -6  564.04   17.10
  -1   0  -6  541.95   16.90
  -1   0  -7    1.50    2.40
  -1   0  -7   -0.50    2.60
   1   0   7   -0.50    2.40
  -1   0  -7   -5.20    2.20
   1   0   7   -4.40    2.80
  -1   0  -7    4.30    3.40
   1   0   7    0.00    0.70
  -1   0  -8   71.79    6.60
  -1   0  -8   75.69    6.90
  -1   0  -8   82.59    7.70
   1   0   8  101.39    8.10
  -1   0  -8   91.19    7.00
   1   0   8   86.19    2.80
  -1   0  -9   -3.40    3.70
  -1   0  -9    0.50    4.30
   1   0   9   -2.00    4.90
  -1   0  -9   -1.30    4.80
  -1   0  -9    0.60    3.50
   1   0  10   50.19    8.40
  -1   0 -10   45.30    6.80
  -1   0 -10   52.19   10.00
  -1   0 -10   66.79    9.10
  -1   0 -11   -9.10    5.00
  -1   0 -11    8.90    6.20
  -1   0 -11    1.70    8.30
  -1   0 -11    8.00    6.40
  -1   0 -12   22.10    7.20
  -1   0 -12    8.20    8.10
  -1   0 -12   -0.40    8.40
  -1   1  12    9.40    7.50
   1   1 -12    5.40    6.60
   1   1 -12    5.80    7.10
  -1   1  12    8.50    8.50
   1   1 -12   -2.90    7.80
  -1   1  12    1.70    2.60
   1  -1 -12   -0.30    7.60
  -1  -1  12    2.60    9.10
   1  -1 -12   -8.80    7.30
  -1  -1  12   16.40    7.50
   1  -1 -12    3.20    6.90
   1   1 -11   28.90    6.30
   1   1 -11   40.30    8.50
   1   1 -11   29.80    6.40
  -1   1  11   29.40    7.10
  -1   1  11   36.30    4.40
  -1   1  11   39.00    8.90
   1  -1 -11   40.70    7.20
  -1  -1  11   37.10    6.70
  -1  -1  11   29.60    8.80
   1  -1 -11   42.40    8.00
   1  -1 -11   29.20    6.70
  -1  -1  11   33.40    3.60
  -1   1  10   38.40    7.40
   1   1 -10   30.00    7.60
   1   1 -10   29.70    5.40
  -1   1  10   24.90    3.00
  -1   1  10   37.20    6.70
   1   1 -10   45.80    8.00
   1   1 -10   27.90    5.60
  -1  -1  10   24.90    7.80
   1  -1 -10   17.40    5.80
  -1  -1  10   27.50    5.90
  -1  -1  10   26.50    3.30
   1  -1 -10   25.70    9.70
  -1   1   9  145.59    9.70
   1   1  -9  146.49   10.80
   1   1  -9  156.38    9.00
  -1   1   9  143.99   10.40
  -1   1   9  148.69    6.00
   1   1  -9  145.99    9.90
   1   1  -9  143.59    9.20
  -1  -1   9  147.99    9.20
   1  -1  -9  156.48    9.80
  -1  -1   9  142.79   11.30
  -1  -1   9  147.29    5.60
   1  -1  -9  156.38   10.50
   1  -1  -9  150.08    9.60
   1   1  -8   17.30    4.30
   1   1  -8   20.00    3.90
  -1   1   8   24.10    5.40
   1   1  -8   19.10    5.20
  -1   1   8   13.20    3.90
  -1   1   8   13.90    2.20
   1   1  -8   15.70    3.80
   1  -1  -8   17.50    4.40
   1  -1  -8   20.40    4.10
   1  -1  -8   11.80    3.80
  -1  -1   8   12.80    3.60
  -1  -1   8   16.80    2.10
   1  -1  -8   18.00    4.80
  -1  -1   8   13.70    5.30
   1   1  -7  303.07   11.30
  -1   1   7  343.17    9.50
  -1   1   7  330.17   12.30
   1   1  -7  313.97   11.70
   1   1  -7  323.67   12.80
   1   1  -7  325.07   12.60
  -1   1   7  313.47   12.90
  -1  -1   7  319.77   11.60
   1  -1  -7  309.17   11.70
   1  -1  -7  308.17   12.20
   1  -1  -7  318.37   12.30
   1  -1  -7  304.87   12.20
  -1  -1   7  319.87    9.00
  -1  -1   7  344.47   13.70
   1   1  -6   96.79    5.30
   1   1  -6   96.59    6.30
  -1   1   6   86.19    5.60
   1   1  -6   95.09    5.60
   1   1  -6   86.09    6.00
  -1   1   6   90.19    6.00
  -1   1   6   92.99    3.90
  -1  -1   6   94.79    3.70
   1  -1  -6   84.39    5.50
   1  -1  -6   83.69    5.70
   1  -1  -6   86.39    5.70
   1  -1  -6   90.59    5.60
  -1  -1   6   87.09    5.40
  -1  -1   6   96.49    7.00
   1   1  -5  480.55   14.30
  -1   1   5  498.75   12.70
   1   1  -5  513.95   14.20
   1   1  -5  489.35   15.30
  -1   1   5  485.15   14.60
  -1   1   5  507.75   15.40
  -1  -1   5  491.45   15.70
   1  -1  -5  459.55   14.40
   1  -1  -5  506.25   15.00
  -1  -1   5  483.15   12.50
   1  -1  -5  501.05   14.80
  -1  -1   5  488.85   14.20
   1  -1  -5  490.45   14.80
   1   1  -4   90.39    4.10
  -1   1   4   90.29    4.60
  -1   1   4   93.49    3.40
   1   1  -4   88.99    4.80
   1   1  -4   98.59    3.30
  -1   1   4   89.09    4.60
  -1  -1   4   88.69    4.90
  -1  -1   4   95.39    3.30
  -1  -1   4   90.59    4.20
   1  -1  -4   97.99    4.60
   1  -1  -4   96.49    4.60
   1  -1  -4   88.09    4.50
   1   1  -3 1154.18   27.60
   1   1  -3 1186.88   28.40
  -1   1   3 1216.58   29.10
   1   1  -3 1221.68   29.40
  -1   1   3 1229.08   29.10
  -1  -1   3 1201.18   29.60
  -1  -1   3 1114.89   27.60
   1  -1  -3 1156.78   28.80
   1   1  -2  105.19    3.50
   1   1  -2  109.99    3.90
   1   1  -2  117.59    4.20
  -1   1   2  111.69    4.00
  -1  -1   2  114.29    3.40
  -1  -1   2  104.49    3.70
  -1  -1   2  114.09    4.30
   1  -1  -2  114.79    4.00
   1   1  -1   25.40    1.20
   1   1  -1   31.00    1.40
  -1  -1   1   28.70    1.20
   1  -1  -1   30.90    1.50
   1   1   0  145.89    4.60
   1   1   1 3319.97   86.79
   1   1   1 3976.70   87.69
  -1   1  -1 3435.66   85.49
   1   1   1 3672.03   85.39
  -1  -1  -1 3615.04   85.19
   1  -1   1 3789.82   85.49
   1  -1   1 3675.43   86.39
  -1   1  -2  196.48    6.60
   1   1   2  205.28    6.20
  -1   1  -2  192.68    6.20
   1   1   2  210.58    6.30
   1   1   2  204.08    6.30
  -1   1  -2  197.58    5.70
  -1   1  -2  200.68    5.70
  -1  -1  -2  189.38    6.10
  -1  -1  -2  202.88    6.20
   1  -1   2  191.78    6.50
  -1  -1  -2  199.98    6.10
   1  -1   2  199.58    5.70
  -1  -1  -2  188.38    6.00
   1  -1   2  204.98    6.30
  -1   1  -3 3240.28   76.19
   1   1   3 3311.87   76.89
  -1   1  -3 3261.07   76.19
   1   1   3 3211.78   76.59
   1   1   3 3360.06   76.99
  -1   1  -3 3268.27   76.89
   1   1   3 3363.56   76.99
  -1   1  -3 3360.06   77.59
   1  -1   3 3447.26   77.29
  -1  -1  -3 3314.97   76.89
   1  -1   3 3226.58   76.19
  -1  -1  -3 3297.67   76.79
  -1  -1  -3 3402.96   76.89
  -1  -1  -3 3339.47   76.89
   1  -1   3 3335.77   77.59
   1   1   4  172.78    6.60
  -1   1  -4  165.08    6.10
   1   1   4  163.28    6.60
  -1   1  -4  171.28    7.30
  -1   1  -4  171.18    6.80
   1   1   4  176.18    6.90
  -1   1  -4  160.08    6.10
  -1  -1  -4  171.88    6.60
   1  -1   4  172.28    7.20
   1  -1   4  165.08    6.00
  -1  -1  -4  168.68    6.60
  -1  -1  -4  159.08    6.60
  -1  -1  -4  172.58    6.60
   1  -1   4  174.38    6.30
   1   1   5  102.69    5.80
  -1   1  -5  111.49    5.30
   1   1   5  107.79    5.70
  -1   1  -5  112.09    5.90
  -1   1  -5  112.89    6.40
   1   1   5  107.99    5.60
  -1   1  -5  100.29    5.20
  -1  -1  -5  106.99    5.70
   1  -1   5  100.29    5.20
   1  -1   5  108.29    5.10
   1  -1   5   99.49    6.10
  -1  -1  -5  114.49    5.90
  -1  -1  -5  108.59    5.90
  -1  -1  -5  103.09    5.50
   1  -1   5  104.39    2.70
   1   1   6   86.49    5.70
  -1   1  -6   88.29    5.40
   1   1   6   82.09    6.00
   1   1   6   82.69    5.50
  -1   1  -6   74.69    6.50
  -1   1  -6   84.99    5.80
  -1   1  -6   76.79    5.00
   1  -1   6   86.69    6.60
  -1  -1  -6   84.99    5.60
  -1  -1  -6   77.09    5.40
   1  -1   6   81.19    2.30
  -1  -1  -6   90.29    6.00
   1  -1   6   90.69    5.20
  -1  -1  -6   77.49    5.50
   1   1   7   83.19    6.80
  -1   1  -7   96.29    6.70
  -1   1  -7   92.59    6.10
   1   1   7   88.99    3.40
   1   1   7   95.39    6.50
  -1   1  -7  101.49    7.40
  -1   1  -7   90.99    6.00
  -1  -1  -7   89.59    6.50
  -1  -1  -7   81.29    6.80
   1  -1   7   96.69    7.70
  -1  -1  -7   89.29    6.40
  -1  -1  -7   84.49    6.20
  -1   1  -8  118.19    7.60
  -1   1  -8  126.19    8.40
  -1   1  -8  137.09    9.80
   1   1   8  121.89    8.20
  -1   1  -8  128.39    7.90
   1   1   8  133.79    9.10
   1   1   8  127.69    4.30
  -1  -1  -8  126.49    8.90
  -1  -1  -8  134.89    8.40
   1  -1   8  121.49    9.40
  -1  -1  -8  119.99    8.00
  -1  -1  -8  123.59    8.20
  -1   1  -9   29.10    4.90
  -1   1  -9   29.40    6.50
   1   1   9   24.10    2.20
  -1   1  -9   20.30    5.60
   1   1   9   29.40    6.60
  -1   1  -9   30.50    5.40
  -1  -1  -9   27.20    5.50
  -1  -1  -9   30.10    5.50
  -1  -1  -9   31.80    5.70
   1  -1   9   28.10    6.80
  -1  -1  -9   30.10    6.30
  -1   1 -10   60.29    8.20
  -1   1 -10   58.79    9.10
   1   1  10   38.80    2.00
  -1   1 -10   50.89    7.90
   1   1  10   42.20    8.40
  -1  -1 -10   44.50    8.50
  -1  -1 -10   40.90    7.30
   1  -1  10   51.49    8.90
  -1  -1 -10   45.80    8.10
  -1   1 -11   10.40    6.40
  -1   1 -11    4.00    8.40
  -1   1 -11    4.80    5.50
  -1   1 -11   20.20    6.90
  -1  -1 -11    7.60    6.30
  -1  -1 -11   13.10    6.30
  -1  -1 -11   -4.20    7.60
  -1  -1 -11   15.30    6.50
  -1   1 -12   14.90    7.10
  -1   1 -12   26.40    8.20
  -1   1 -12   45.50    9.40
  -1  -1 -12   28.70    8.50
  -1  -1 -12   37.10    8.00
  -1  -1 -12   26.90   11.30
  -1  -1 -12    4.40    8.60
   1   2 -12    4.70    6.00
  -1   2  12    1.40    3.10
   1   2 -12  -12.40    7.70
  -1   2  12    9.70    8.20
  -1   2  12    2.30    8.40
   1  -2 -12    1.20    7.60
   1  -2 -12    0.60    7.50
  -1  -2  12   23.30   10.30
   1  -2 -12   -1.30    7.10
   1   2 -11   31.20    7.50
   1   2 -11   14.80    8.50
   1   2 -11   21.50    6.50
  -1   2  11   13.70    3.10
  -1   2  11    9.70    6.70
   1   2 -11   14.60    5.50
  -1  -2  11   24.10    6.30
  -1  -2  11   10.00    8.30
   1  -2 -11   15.20    6.60
   1  -2 -11   23.10    7.20
  -1  -2  11   15.90    2.20
   1  -2 -11   17.20    6.40
   1   2 -10    7.50    4.20
  -1   2  10   -4.00    4.80
   1   2 -10   -1.90    3.90
   1   2 -10    7.50    6.30
  -1   2  10    8.00    6.20
  -1   2  10   -0.90    2.20
  -1  -2  10   -4.90    6.20
  -1  -2  10    1.30    1.70
  -1  -2  10   -5.80    3.80
   1  -2 -10   -5.00    4.80
   1  -2 -10    3.70    5.00
   1   2  -9   88.19    7.10
  -1   2   9   84.19    8.90
  -1   2   9   76.09    7.90
   1   2  -9   82.09    8.90
   1   2  -9  100.19    7.60
   1   2  -9  110.59    9.00
  -1   2   9   80.59    4.90
   1  -2  -9   89.69    8.10
  -1  -2   9   81.19    7.30
  -1  -2   9   82.19    4.10
   1  -2  -9   90.19    8.40
   1  -2  -9   94.19    8.40
  -1  -2   9   84.69    9.90
   1   2  -8    7.10    3.70
   1   2  -8    7.40    3.30
  -1   2   8   11.90    4.50
   1   2  -8   10.00    4.50
  -1   2   8    4.20    3.40
   1   2  -8    0.80    2.70
  -1   2   8    2.90    1.70
  -1  -2   8    2.80    4.40
  -1  -2   8    5.50    1.60
   1  -2  -8    1.50    3.30
  -1  -2   8    8.00    3.00
   1  -2  -8    3.00    3.60
   1  -2  -8   13.30    3.90
  -1   2   7  129.19    5.20
   1   2  -7  132.59    8.00
   1   2  -7  129.59    6.90
   1   2  -7  133.39    6.70
   1   2  -7  131.79    8.30
  -1   2   7  121.39    7.70
  -1   2   7  133.59    7.70
   1  -2  -7  116.79    7.50
  -1  -2   7  124.29    4.70
  -1  -2   7  129.09    6.80
   1  -2  -7  114.89    7.20
  -1  -2   7  122.69    8.30
   1  -2  -7  128.49    7.30
  -1   2   6   37.10    2.70
  -1   2   6   36.40    4.50
   1   2  -6   37.50    4.60
   1   2  -6   36.50    3.70
   1   2  -6   40.10    3.60
  -1   2   6   37.50    4.60
  -1  -2   6   42.70    5.40
   1  -2  -6   36.70    4.00
   1  -2  -6   42.40    4.50
  -1  -2   6   32.20    3.70
  -1  -2   6   36.40    2.40
   1  -2  -6   34.50    4.30
   1   2  -5    7.90    1.90
   1   2  -5    6.10    1.10
   1   2  -5    8.50    2.60
  -1   2   5    5.20    2.10
   1   2  -5    7.80    1.90
  -1   2   5    9.70    2.50
  -1  -2   5    4.20    2.60
   1  -2  -5    6.90    2.20
  -1  -2   5    8.60    2.00
  -1  -2   5    8.50    1.30
   1  -2  -5    9.40    2.30
   1  -2  -5    4.80    2.10
  -1   2   4   30.40    2.80
   1   2  -4   36.70    1.90
   1   2  -4   30.90    2.30
   1   2  -4   31.10    3.20
  -1   2   4   32.20    3.00
   1  -2  -4   31.70    3.10
   1  -2  -4   32.30    2.90
  -1  -2   4   30.60    1.80
  -1  -2   4   29.40    3.40
   1   2  -3   48.10    2.90
  -1   2   3   42.10    2.70
   1   2  -3   40.80    3.00
  -1   2   3   34.90    2.70
   1   2  -3   39.20    1.90
   1   2  -3   41.50    2.20
  -1  -2   3   40.90    1.90
  -1  -2   3   39.40    2.30
  -1  -2   3   42.90    3.10
   1  -2  -3   37.20    2.80
   1  -2  -3   44.90    2.90
   1   2  -2   -0.30    0.80
   1   2  -2    0.50    0.40
   1   2  -2    0.40    0.80
   1   2  -2    0.40    0.50
  -1   2   2   -0.30    0.70
  -1  -2   2    0.40    0.40
  -1  -2   2   -0.20    0.70
  -1  -2   2    0.60    0.40
   1  -2  -2    1.00    0.80
  -1  -2   2    0.70    0.90
   1   2  -1  634.34   15.20
   1   2  -1  657.63   15.80
   1   2  -1  637.64   15.80
  -1   2   1  668.53   15.80
  -1  -2   1  610.54   15.50
   1  -2  -1  661.63   15.70
  -1  -2   1  651.13   15.90
   1   2   0    0.70    0.40
  -1   2   0   -0.10    0.20
  -1   2   0    0.20    0.20
  -1   2   0    0.20    0.20
   1   2   0    0.50    0.40
  -1  -2   0    0.80    0.40
   1  -2   0    0.60    0.20
  -1  -2   0    0.60    0.40
   1  -2   0    0.20    0.20
  -1   2  -1  598.84   14.40
   1   2   1  698.23   15.60
   1   2   1  609.74   14.90
  -1  -2  -1  618.64   15.30
   1  -2   1  601.14   15.10
   1  -2   1  598.84   14.40
   1   2   2  364.56   10.30
  -1   2  -2  345.97    9.20
  -1   2  -2  363.56   10.70
  -1   2  -2  367.66   10.10
   1   2   2  374.96   10.20
   1   2   2  366.46    9.90
  -1   2  -2  362.96    9.20
  -1  -2  -2  362.76    9.60
  -1  -2  -2  395.26   10.40
   1  -2   2  372.26    9.30
   1  -2   2  365.86   10.20
  -1  -2  -2  370.46    9.80
  -1  -2  -2  366.86   10.30
  -1   2  -3  130.39    5.40
   1   2   3  136.79    5.60
   1   2   3  135.69    5.10
  -1   2  -3  131.99    4.60
   1   2   3  137.09    5.40
  -1   2  -3  144.39    3.40
   1   2   3  142.09    5.30
  -1   2  -3  137.39    5.90
  -1   2  -3  136.89    4.60
  -1  -2  -3  139.69    5.10
  -1  -2  -3  131.29    5.10
  -1  -2  -3  139.39    5.50
   1  -2   3  136.39    5.90
   1  -2   3  142.29    4.70
  -1  -2  -3  136.29    5.40
   1   2   4   67.29    4.30
  -1   2  -4   64.39    4.20
   1   2   4   66.39    4.10
  -1   2  -4   72.09    3.50
  -1   2  -4   64.09    4.60
   1   2   4   62.19    3.90
   1   2   4   63.79    4.00
  -1   2  -4   65.69    3.40
   1  -2   4   62.79    3.40
  -1  -2  -4   71.09    4.00
  -1  -2  -4   66.59    3.90
  -1  -2  -4   61.39    4.10
  -1  -2  -4   67.29    4.30
   1  -2   4   67.89    4.70
  -1   2  -5 1074.19   29.30
  -1   2  -5 1113.09   27.40
   1   2   5 1084.89   28.20
  -1   2  -5 1087.99   27.30
   1   2   5  980.40   28.10
   1   2   5 1064.69   28.40
  -1   2  -5 1108.69   28.70
   1  -2   5 1048.10   29.30
  -1  -2  -5 1082.79   28.50
  -1  -2  -5 1074.19   28.30
  -1  -2  -5 1124.49   28.30
  -1  -2  -5 1090.09   28.20
   1   2   6    4.50    2.30
  -1   2  -6    2.10    3.10
  -1   2  -6    4.70    1.90
  -1   2  -6    4.70    2.10
   1   2   6   -0.10    2.50
  -1   2  -6    3.30    2.40
   1   2   6    3.00    2.60
   1  -2   6    2.00    3.10
  -1  -2  -6    3.50    2.50
  -1  -2  -6    2.50    2.50
  -1  -2  -6   -0.20    2.40
  -1  -2  -6   13.00    2.90
  -1   2  -7  228.98   10.30
  -1   2  -7  213.18    9.00
   1   2   7  236.88   10.00
  -1   2  -7  208.38    9.10
   1   2   7  195.68    9.90
  -1  -2  -7  217.98    9.70
  -1  -2  -7  227.38   10.20
  -1  -2  -7  227.08   10.00
  -1  -2  -7  221.48   10.10
   1  -2   7  208.08   10.90
   1   2   8    4.80    1.40
  -1   2  -8   -2.20    2.90
   1   2   8    5.20    3.50
   1   2   8    6.00    3.70
  -1   2  -8    2.90    3.10
  -1   2  -8    7.50    3.60
  -1   2  -8    8.10    4.70
  -1  -2  -8    0.70    3.20
   1  -2   8   -5.20    4.50
  -1  -2  -8   -0.60    3.30
  -1  -2  -8    0.00    3.50
  -1   2  -9  108.69    9.30
   1   2   9  122.49    4.80
   1   2   9  135.99   10.10
  -1   2  -9  126.09    8.40
  -1   2  -9  110.59   10.00
  -1   2  -9  125.39    8.40
   1  -2   9  108.29   10.10
  -1  -2  -9  115.39    8.80
  -1  -2  -9  119.89    9.40
  -1  -2  -9  113.99    9.90
  -1  -2  -9  121.19    9.20
  -1   2 -10   -1.30    4.20
   1   2  10   -0.80    1.80
   1   2  10   11.20    6.20
  -1   2 -10    4.40    6.70
   1   2  10    2.10    1.50
  -1   2 -10   -2.50    5.30
  -1   2 -10   -6.00    4.50
  -1  -2 -10    9.50    6.60
  -1  -2 -10    6.60    5.50
  -1  -2 -10    3.30    4.80
   1  -2  10   -0.90    7.30
  -1  -2 -10    8.20    8.10
  -1   2 -11   74.49   10.40
   1   2  11   65.59    3.10
  -1   2 -11   50.39   11.00
  -1   2 -11   71.19    9.50
  -1   2 -11   85.49   11.30
  -1  -2 -11   73.39   10.10
  -1  -2 -11   77.09   10.80
  -1  -2 -11   98.09   11.20
  -1  -2 -11   84.09   11.70
  -1   2 -12  -11.50    7.50
  -1   2 -12   -8.20    5.90
  -1  -2 -12    3.40    8.70
  -1  -2 -12    6.20    7.20
  -1  -2 -12    0.30    7.50
   1   3 -12    7.50    6.80
  -1   3  12    9.00    8.70
  -1   3  12   23.10    8.60
   1   3 -12    9.80    8.20
  -1   3  12    9.20    3.70
   1   3 -12   15.90    6.30
   1  -3 -12    9.00    8.20
   1  -3 -12   11.70    8.30
   1  -3 -12    4.40    7.60
  -1  -3  12   20.00    9.90
  -1   3  11   24.50    7.30
  -1   3  11   20.80    3.70
   1   3 -11   30.70    6.30
  -1   3  11   21.70    8.00
   1   3 -11   18.10    7.90
   1   3 -11   24.80    7.80
   1   3 -11   17.00    8.80
   1   3 -11   13.40    5.70
  -1  -3  11   31.10    6.40
  -1  -3  11   21.10    9.00
   1  -3 -11   28.30    7.30
   1  -3 -11   37.50    7.50
   1  -3 -11   13.80    6.70
   1   3 -10   32.80    5.50
  -1   3  10   30.70    6.60
   1   3 -10   33.20    6.90
   1   3 -10   24.60    5.40
   1   3 -10   21.60    6.40
  -1   3  10   26.30    7.10
  -1   3  10   24.70    3.60
   1   3 -10   42.00    8.00
   1  -3 -10   24.20    6.20
  -1  -3  10   26.60    3.20
   1  -3 -10   34.70    6.70
  -1  -3  10   27.30    5.30
   1  -3 -10   30.40    6.70
  -1   3   9   48.60    4.40
   1   3  -9   56.29    7.60
  -1   3   9   58.09    7.10
   1   3  -9   56.49    8.10
  -1   3   9   46.40    7.10
   1   3  -9   53.79    6.30
   1   3  -9   40.30    5.00
   1   3  -9   41.60    6.50
   1  -3  -9   45.10    6.50
  -1  -3   9   47.50    7.90
   1  -3  -9   36.20    5.90
  -1  -3   9   44.10    5.40
  -1  -3   9   39.00    3.20
   1  -3  -9   65.09    8.00
  -1   3   8   37.50    3.60
   1   3  -8   45.90    6.70
  -1   3   8   43.60    5.90
  -1   3   8   36.40    5.70
   1   3  -8   33.80    4.80
   1   3  -8   35.90    5.10
   1   3  -8   27.00    5.10
   1  -3  -8   49.30    6.20
  -1  -3   8   40.90    6.70
   1  -3  -8   46.20    5.80
  -1  -3   8   47.30    5.10
   1  -3  -8   41.30    5.90
  -1  -3   8   34.70    2.90
   1   3  -7  337.07   16.20
   1   3  -7  363.66   12.00
  -1   3   7  380.36   13.80
   1   3  -7  383.66   12.60
   1   3  -7  366.26   14.00
  -1   3   7  379.16   13.90
   1  -3  -7  358.86   13.90
  -1  -3   7  381.76   15.20
  -1  -3   7  363.36   12.20
  -1  -3   7  366.96   10.10
   1  -3  -7  347.07   13.30
   1  -3  -7  361.66   13.30
  -1   3   6    0.40    2.40
   1   3  -6    0.10    1.50
   1   3  -6   -1.30    0.90
  -1   3   6   -0.60    2.20
   1   3  -6    3.30    2.00
   1   3  -6   -1.80    2.60
   1  -3  -6    3.00    2.40
  -1  -3   6   -2.30    1.00
   1  -3  -6    2.20    2.30
   1  -3  -6    2.20    2.40
  -1  -3   6    0.00    1.80
  -1  -3   6   -2.70    2.60
  -1   3   5  610.14   17.60
   1   3  -5  579.54   17.90
  -1   3   5  601.24   17.30
   1   3  -5  600.44   16.00
   1   3  -5  595.54   15.00
   1   3  -5  596.74   16.20
   1   3  -5  619.74   17.50
   1  -3  -5  559.54   17.50
   1  -3  -5  587.94   17.40
   1  -3  -5  610.84   17.10
  -1  -3   5  592.14   18.50
  -1  -3   5  588.54   15.00
  -1   3   4   -0.30    1.20
  -1   3   4   -0.40    1.40
   1   3  -4   -1.60    0.70
   1   3  -4   -3.20    1.30
   1   3  -4    2.40    1.70
   1   3  -4    1.50    0.90
   1  -3  -4   -2.60    1.20
  -1  -3   4    1.20    0.80
   1  -3  -4    0.40    1.40
  -1  -3   4    0.00    1.00
  -1  -3   4   -0.30    1.70
   1  -3  -4    0.90    1.30
  -1   3   3 1922.71   47.30
   1   3  -3 1944.11   45.70
   1   3  -3 1917.91   45.70
  -1   3   3 2048.40   46.70
   1   3  -3 2037.70   47.80
   1   3  -3 2021.60   47.20
   1  -3  -3 1962.10   47.50
  -1  -3   3 1966.80   45.90
   1  -3  -3 1994.60   47.30
   1  -3  -3 1977.70   46.50
  -1  -3   3 2014.30   48.00
   1   3  -2 1039.40   25.20
  -1   3   2 1048.50   25.30
   1   3  -2  936.51   23.80
   1   3  -2 1028.90   25.40
   1   3  -2 1019.30   24.30
  -1  -3   2 1015.70   25.20
   1  -3  -2 1099.69   25.30
  -1  -3   2 1045.50   25.60
   1  -3  -2 1024.10   25.30
  -1  -3   2 1008.50   24.40
   1   3  -1 5680.93  133.19
   1   3  -1 5418.26  130.69
   1   3  -1 5554.64  131.49
   1   3  -1 5949.10  134.89
  -1   3   1 5745.93  134.09
  -1  -3   1 5422.46  137.79
  -1  -3   1 5056.09  128.69
  -1  -3   1 5960.50  134.09
   1  -3  -1 6336.07  135.49
   1   3   0  101.39    3.10
  -1   3   0  102.89    2.70
  -1   3   0  101.99    3.20
   1   3   0   95.19    3.50
  -1   3   0  102.39    3.00
  -1  -3   0   96.99    3.50
   1  -3   0  103.29    3.00
   1  -3   0   97.89    2.70
  -1  -3   0   93.49    3.20
  -1  -3   0   97.29    2.90
   1   3   1  396.26   10.60
   1   3   1  400.46   10.00
  -1   3  -1  394.16   10.30
  -1  -3  -1  378.16   10.70
   1  -3   1  387.86   10.20
  -1  -3  -1  430.26   10.70
   1  -3   1  386.86    9.20
  -1   3  -2  727.33   17.40
   1   3   2  771.32   19.30
  -1   3  -2  774.72   19.80
  -1   3  -2  751.62   18.80
   1   3   2  714.63   19.00
   1   3   2  780.52   18.50
  -1   3  -2  718.03   17.50
  -1  -3  -2  741.43   19.10
  -1  -3  -2  821.12   19.30
  -1  -3  -2  733.03   17.80
  -1  -3  -2  746.03   18.40
   1  -3   2  707.33   17.40
  -1   3  -3  224.18    5.80
   1   3   3  195.18    7.00
   1   3   3  193.98    7.20
   1   3   3  194.38    6.60
  -1   3  -3  192.68    5.70
  -1   3  -3  186.18    5.70
  -1   3  -3  200.78    7.00
   1   3   3  192.88    6.30
  -1   3  -3  190.08    7.60
  -1  -3  -3  194.98    7.10
  -1  -3  -3  200.88    7.20
  -1  -3  -3  198.58    6.50
   1  -3   3  196.58    5.70
  -1  -3  -3  193.98    6.20
   1  -3   3  193.08    7.70
  -1   3  -4  271.17    6.60
  -1   3  -4  267.37    9.30
   1   3   4  270.77    9.60
  -1   3  -4  261.67    7.90
   1   3   4  258.57    8.80
   1   3   4  266.37    9.00
   1   3   4  272.17    9.40
  -1   3  -4  276.27   10.20
  -1   3  -4  267.37    8.00
  -1  -3  -4  265.27    8.80
  -1  -3  -4  261.17    9.30
  -1  -3  -4  258.07    8.60
   1  -3   4  273.97   10.30
  -1  -3  -4  281.97    9.70
  -1   3  -5  463.25   14.80
  -1   3  -5  474.75   15.80
  -1   3  -5  454.85   13.30
   1   3   5  485.85   14.80
  -1   3  -5  479.45   13.30
   1   3   5  477.35   14.40
   1   3   5  523.35   15.40
  -1  -3  -5  473.45   14.30
  -1  -3  -5  448.46   14.60
   1  -3   5  458.05   15.80
  -1  -3  -5  457.95   14.90
  -1  -3  -5  475.35   14.10
   1   3   6  154.98    7.80
  -1   3  -6  155.48    6.70
  -1   3  -6  157.38    8.70
   1   3   6  160.98    8.30
   1   3   6  157.68    8.00
  -1   3  -6  146.79    8.00
  -1   3  -6  165.98    6.80
  -1  -3  -6  164.28    8.10
  -1  -3  -6  161.18    7.50
   1  -3   6  172.68    9.20
  -1  -3  -6  172.38    8.20
  -1  -3  -6  162.28    7.50
   1   3   7   89.39    6.60
  -1   3  -7   84.69    5.50
  -1   3  -7   70.69    5.30
  -1   3  -7   88.29    8.00
   1   3   7   88.29    6.60
  -1   3  -7   74.09    6.40
  -1  -3  -7   89.59    6.70
  -1  -3  -7   79.09    6.60
   1  -3   7   84.39    7.90
  -1  -3  -7   84.39    6.50
  -1  -3  -7   81.09    6.10
  -1   3  -8   70.29    6.00
   1   3   8   80.59    7.50
  -1   3  -8   68.89    6.00
  -1   3  -8   77.89    8.40
  -1   3  -8   69.99    7.00
   1   3   8   91.79    7.80
  -1  -3  -8   58.79    7.30
  -1  -3  -8   63.59    6.90
  -1  -3  -8   61.49    7.00
   1  -3   8   79.89    8.90
  -1  -3  -8   76.99    6.70
   1   3   9   74.19    8.40
  -1   3  -9   78.49    7.10
   1   3   9   77.59    4.40
  -1   3  -9   67.69    6.90
  -1   3  -9   80.89    8.30
  -1   3  -9   92.69    9.70
   1  -3   9   83.39    9.60
  -1  -3  -9   57.79    8.40
  -1  -3  -9   78.59    7.60
  -1  -3  -9   76.79    8.20
  -1  -3  -9   66.79    8.70
  -1   3 -10   47.90    8.70
  -1   3 -10   43.00    5.90
  -1   3 -10   41.50    6.20
  -1   3 -10   47.10    7.60
   1   3  10   43.50    3.90
   1   3  10   50.19    8.10
  -1  -3 -10   68.99    9.70
  -1  -3 -10   42.00    7.70
  -1  -3 -10   42.90    7.40
  -1  -3 -10   52.79    8.50
  -1   3 -11   -0.80    6.40
  -1   3 -11   12.10    6.00
   1   3  11   14.20    2.70
  -1   3 -11   21.80    9.70
  -1   3 -11   12.00    5.40
   1   3  11   14.30    2.50
  -1  -3 -11    5.00    6.30
  -1  -3 -11    7.90    7.40
  -1  -3 -11    7.80    6.20
  -1   4  12   27.40    9.00
  -1   4  12    6.70   14.40
   1   4 -12   26.90    9.20
  -1   4  12   24.30    4.60
   1   4 -12   18.00    6.20
   1   4 -12   15.50    6.50
   1  -4 -12   12.40    8.10
   1  -4 -12   13.60    9.20
  -1  -4  12   15.50   10.60
   1  -4 -12    9.50    7.90
  -1   4  11    0.40    6.80
  -1   4  11    1.30    3.40
  -1   4  11   -7.80    6.60
   1   4 -11   13.50    5.10
   1   4 -11    2.40    8.60
   1   4 -11   11.10    5.30
   1   4 -11    7.40    8.30
   1   4 -11   16.10    6.70
  -1  -4  11   14.60    8.70
   1  -4 -11    5.70    6.10
   1  -4 -11   -0.50    6.10
   1  -4 -11    8.00    7.00
  -1   4  10  135.69    7.10
  -1   4  10  152.48   11.80
   1   4 -10  165.98   12.50
   1   4 -10  140.69   13.10
   1   4 -10  131.29    9.10
  -1   4  10  161.38   11.90
   1   4 -10  142.79   12.00
   1   4 -10  158.88    9.10
  -1  -4  10  155.68    9.60
   1  -4 -10  155.78   11.80
   1  -4 -10  163.58   12.00
   1  -4 -10  143.59   11.00
  -1  -4  10  139.29   13.50
   1   4  -9    4.90    5.40
   1   4  -9   -0.40    2.70
   1   4  -9   -2.40    4.30
   1   4  -9    1.80    4.50
  -1   4   9   -4.50    4.30
  -1   4   9    2.70    2.40
  -1   4   9    7.80    4.50
   1   4  -9    1.30    3.30
  -1  -4   9   -2.30    5.50
  -1  -4   9    1.90    1.70
  -1  -4   9   -2.50    3.10
   1  -4  -9    6.80    4.40
   1  -4  -9    6.90    4.60
   1  -4  -9    3.20    4.50
   1   4  -8  370.46   12.90
   1   4  -8  347.87   12.20
   1   4  -8  332.67   15.00
  -1   4   8  362.16   14.40
   1   4  -8  374.16   15.10
   1   4  -8  361.26   14.60
  -1   4   8  349.07   14.40
   1  -4  -8  361.96   14.90
  -1  -4   8  349.17   10.20
  -1  -4   8  355.36   12.50
  -1  -4   8  368.06   16.10
   1  -4  -8  356.56   13.90
   1   4  -7   -0.40    3.40
   1   4  -7    0.50    2.10
   1   4  -7    1.40    1.90
   1   4  -7    0.30    3.10
  -1   4   7    4.80    3.00
   1   4  -7    1.00    1.10
   1   4  -7    2.40    3.30
  -1   4   7    0.70    3.10
   1  -4  -7   -1.70    3.00
  -1  -4   7   -0.40    1.30
   1  -4  -7    1.20    2.70
  -1  -4   7    0.40    1.90
   1  -4  -7    1.40    2.70
  -1  -4   7   -6.30    3.20
   1   4  -6 1220.08   31.30
  -1   4   6 1154.38   30.60
   1   4  -6 1149.58   29.30
   1   4  -6 1120.59   31.70
   1   4  -6 1133.99   28.80
   1   4  -6 1142.99   27.70
  -1   4   6 1174.88   31.40
  -1  -4   6 1141.49   27.90
  -1  -4   6 1077.49   29.70
   1  -4  -6 1156.58   31.50
  -1  -4   6 1176.28   32.80
   1  -4  -6 1160.18   30.30
   1  -4  -6 1155.58   31.10
  -1   4   5   75.69    4.80
   1   4  -5   78.09    5.80
  -1   4   5   73.29    5.40
   1   4  -5   80.59    3.80
   1   4  -5   84.59    5.50
   1   4  -5   82.59    4.10
   1   4  -5   77.39    3.40
  -1  -4   5   79.99    3.90
   1  -4  -5   77.79    5.40
   1  -4  -5   82.69    4.90
  -1  -4   5   79.79    6.00
   1  -4  -5   73.69    5.20
  -1  -4   5   76.29    3.60
   1   4  -4 2492.65   60.29
  -1   4   4 2451.15   58.69
   1   4  -4 2548.74   59.59
  -1   4   4 2545.65   59.89
   1   4  -4 2465.35   57.39
   1   4  -4 2485.15   57.39
   1  -4  -4 2457.85   59.89
  -1  -4   4 2447.56   57.69
  -1  -4   4 2485.85   60.69
   1  -4  -4 2545.85   59.69
   1  -4  -4 2460.95   58.59
   1   4  -3    2.50    0.90
   1   4  -3    1.10    1.50
  -1   4   3    1.50    1.30
   1   4  -3    0.00    0.60
   1   4  -3   -0.70    1.10
   1  -4  -3   -0.20    1.20
  -1  -4   3    1.00    0.80
  -1  -4   3   -0.60    1.40
   1  -4  -3    1.50    1.00
   1  -4  -3    1.70    1.30
   1   4  -2  943.11   23.30
   1   4  -2  922.11   22.50
  -1   4   2  946.91   23.40
   1   4  -2  943.61   23.50
   1   4  -2  897.81   21.70
   1  -4  -2  895.51   21.90
   1  -4  -2  960.20   23.30
  -1  -4   2  937.61   22.80
  -1  -4   2  950.00   23.40
   1  -4  -2  916.01   23.40
  -1  -4   2  927.01   23.70
   1   4  -1  106.49    4.10
   1   4  -1  103.79    3.90
   1   4  -1  106.39    3.20
   1   4  -1  103.39    3.90
  -1   4   1   93.89    3.80
   1  -4  -1  105.69    3.80
  -1  -4   1  108.19    4.00
  -1  -4   1  105.39    4.00
  -1  -4   1  106.39    4.10
   1  -4  -1   94.89    4.40
   1  -4  -1   98.19    3.60
   1   4   0 1448.26   33.80
   1   4   0 1543.45   33.40
  -1   4   0 1480.95   33.00
  -1   4   0 1499.25   32.90
  -1   4   0 1422.26   33.00
   1   4   0 1428.36   32.70
   1   4   0 1431.66   32.90
  -1  -4   0 1245.88   33.10
  -1  -4   0 1423.06   33.60
  -1  -4   0 1353.26   33.20
   1  -4   0 1404.66   32.80
  -1  -4   0 1353.46   33.20
   1   4   1    5.40    0.80
   1   4   1    4.00    1.10
  -1   4  -1    4.50    0.60
  -1   4  -1    6.60    1.10
   1  -4   1    5.50    0.50
  -1  -4  -1    4.80    1.10
  -1  -4  -1    3.90    1.10
   1  -4   1    3.80    0.50
  -1   4  -2 1215.58   29.50
  -1   4  -2 1220.48   30.50
   1   4   2 1172.28   29.70
   1   4   2 1278.27   30.10
  -1   4  -2 1216.98   29.40
   1   4   2 1189.08   28.90
  -1   4  -2 1142.39   27.50
  -1  -4  -2 1270.97   30.00
  -1  -4  -2 1199.68   28.70
  -1  -4  -2 1229.38   29.90
  -1   4  -3   77.09    2.90
   1   4   3   83.59    4.50
   1   4   3   75.89    3.80
   1   4   3   75.39    4.30
   1   4   3   76.49    3.40
  -1   4  -3   78.59    4.10
  -1   4  -3   79.09    4.80
  -1   4  -3   79.49    2.80
  -1   4  -3   82.09    2.70
  -1  -4  -3   79.79    3.60
  -1  -4  -3   76.19    4.40
  -1  -4  -3   78.49    3.20
  -1  -4  -3   75.69    4.30
  -1   4  -4 1054.19   28.60
  -1   4  -4 1043.20   25.30
   1   4   4 1062.79   27.50
   1   4   4 1072.69   26.90
   1   4   4 1016.80   26.20
  -1   4  -4 1018.20   25.30
   1   4   4 1100.99   28.00
  -1   4  -4 1056.09   27.40
  -1  -4  -4 1060.79   27.70
  -1  -4  -4 1046.40   26.50
   1  -4   4 1039.60   28.50
  -1  -4  -4 1082.49   27.70
  -1  -4  -4 1006.10   25.90
  -1   4  -5   92.09    5.70
   1   4   5   99.39    5.80
   1   4   5   97.79    6.10
  -1   4  -5   92.69    4.20
  -1   4  -5   89.69    2.90
  -1   4  -5   90.09    4.20
   1   4   5   87.89    5.00
   1   4   5   92.99    5.50
  -1   4  -5   87.99    6.40
  -1  -4  -5  102.79    6.10
  -1  -4  -5   85.99    5.10
  -1  -4  -5   84.99    5.70
  -1  -4  -5   82.99    4.80
   1  -4   5   83.69    6.30
  -1   4  -6  424.36   16.20
   1   4   6  445.66   15.30
  -1   4  -6  456.05   13.40
  -1   4  -6  474.05   15.70
  -1   4  -6  442.26   13.30
   1   4   6  458.25   14.70
   1   4   6  472.25   15.70
   1  -4   6  449.16   16.60
  -1  -4  -6  476.95   15.60
  -1  -4  -6  476.55   14.80
  -1  -4  -6  448.96   15.50
  -1  -4  -6  450.55   14.20
  -1   4  -7   54.69    7.20
  -1   4  -7   44.00    4.30
  -1   4  -7   40.40    5.70
   1   4   7   43.50    5.30
  -1   4  -7   49.30    4.30
   1   4   7   44.70    5.50
  -1  -4  -7   48.90    5.90
  -1  -4  -7   46.00    5.70
  -1  -4  -7   42.50    5.30
  -1  -4  -7   45.50    5.00
   1  -4   7   48.20    7.00
  -1   4  -8  221.38    9.40
  -1   4  -8  196.58   10.90
   1   4   8  206.58   10.60
  -1   4  -8  228.48    9.40
   1   4   8  226.58   11.40
  -1   4  -8  212.68   12.20
  -1  -4  -8  226.18   11.50
  -1  -4  -8  236.88   11.00
   1  -4   8  235.08   13.30
  -1  -4  -8  211.18   11.60
  -1  -4  -8  210.18   10.50
  -1   4  -9   -0.50    3.10
  -1   4  -9    1.90    3.10
   1   4   9   -3.10    4.20
  -1   4  -9   -0.40    4.30
  -1   4  -9   -2.30    5.40
  -1  -4  -9    5.00    5.00
  -1  -4  -9    0.20    4.00
  -1  -4  -9    0.40    3.70
   1  -4   9    6.40    6.00
  -1  -4  -9    0.10    4.80
  -1   4 -10   20.60    4.90
  -1   4 -10   25.90    6.80
  -1   4 -10   15.40    4.50
  -1   4 -10   17.20    8.10
   1   4  10   28.80    7.00
   1   4  10   14.50    2.90
  -1  -4 -10   14.80    6.00
  -1  -4 -10   35.10    6.80
  -1  -4 -10   19.90    5.90
   1   4  11    0.80    3.00
   1   4  11    1.90    2.70
  -1   4 -11   -0.10   15.00
  -1   4 -11    7.10    6.60
  -1   4 -11   -5.60    4.50
  -1   4 -11    4.30    5.00
  -1  -4 -11    6.30    7.20
  -1  -4 -11   -4.10    6.00
  -1  -4 -11   23.20    6.50
   1   5 -11   35.90    5.80
   1   5 -11   48.30    6.90
  -1   5  11   25.90    8.10
   1   5 -11   43.60    8.90
  -1   5  11   45.10    8.30
  -1  -5  11   55.59   11.10
   1  -5 -11   42.70    8.30
   1  -5 -11   31.50    8.20
   1  -5 -11   30.00    7.10
   1   5 -10    7.20    5.70
  -1   5  10   20.20    6.30
  -1   5  10   18.60    6.60
   1   5 -10   18.00    6.50
   1   5 -10   17.50    4.10
  -1   5  10    9.50    3.40
   1   5 -10   10.70    4.10
   1   5 -10   16.70    7.60
   1  -5 -10   30.20    6.70
  -1  -5  10   -0.30    7.30
   1  -5 -10    8.70    5.20
   1  -5 -10   14.70    6.00
  -1   5   9   94.79    9.60
   1   5  -9  109.39    6.70
   1   5  -9  119.99    9.60
   1   5  -9  102.79    7.30
   1   5  -9  111.89   10.70
  -1   5   9  107.19    9.10
   1   5  -9  119.49    9.50
   1  -5  -9   96.19    9.10
   1  -5  -9   91.39    7.90
   1  -5  -9  112.59    9.70
  -1  -5   9   94.79    7.00
  -1  -5   9   91.59   11.10
   1   5  -8    5.40    2.40
   1   5  -8    1.30    3.80
  -1   5   8    5.00    3.80
   1   5  -8    2.70    2.60
   1   5  -8    4.10    4.20
  -1   5   8    6.30    4.20
   1   5  -8    2.30    4.70
  -1  -5   8   10.20    5.20
   1  -5  -8    3.00    4.00
   1  -5  -8    3.90    3.30
  -1  -5   8    2.30    1.80
   1  -5  -8    9.60    4.10
   1   5  -7  215.08   11.20
  -1   5   7  213.28   10.70
   1   5  -7  247.08   10.90
   1   5  -7  232.28    8.30
  -1   5   7  231.08   10.20
   1   5  -7  232.48    7.20
   1   5  -7  227.18    8.80
   1   5  -7  220.78   10.90
   1  -5  -7  243.58   11.30
   1  -5  -7  222.88    9.90
   1  -5  -7  243.88   11.30
  -1  -5   7  235.08   12.40
  -1  -5   7  239.18   10.40
  -1  -5   7  219.98    7.50
   1   5  -6   -0.40    1.70
  -1   5   6    0.20    2.70
   1   5  -6    2.90    3.20
   1   5  -6    1.80    1.50
   1   5  -6    0.20    2.80
   1   5  -6    3.30    1.20
  -1   5   6    6.00    2.40
  -1  -5   6    3.10    1.70
   1  -5  -6    3.20    2.90
  -1  -5   6    0.90    1.40
  -1  -5   6    2.00    3.30
   1  -5  -6    5.10    2.90
   1  -5  -6    3.50    2.20
   1   5  -5 1381.36   36.40
   1   5  -5 1341.47   32.70
  -1   5   5 1384.06   35.80
   1   5  -5 1341.27   33.10
   1   5  -5 1364.16   32.70
   1   5  -5 1382.76   35.50
  -1   5   5 1380.46   34.50
   1  -5  -5 1359.76   35.90
   1  -5  -5 1416.76   35.70
  -1  -5   5 1397.66   37.00
  -1  -5   5 1376.56   33.10
   1  -5  -5 1333.27   34.10
   1   5  -4   25.90    3.70
  -1   5   4   25.30    3.40
   1   5  -4   22.00    2.10
  -1   5   4   20.30    2.50
   1   5  -4   21.70    3.10
   1   5  -4   18.70    1.70
  -1  -5   4   15.30    3.40
   1  -5  -4   14.20    2.70
   1  -5  -4   21.20    2.50
  -1  -5   4   19.10    2.40
   1  -5  -4   27.80    3.30
   1   5  -3  903.91   22.50
  -1   5   3  995.60   25.10
   1   5  -3  980.70   25.30
   1   5  -3  968.40   24.80
   1   5  -3  939.41   23.40
   1  -5  -3  963.30   24.90
  -1  -5   3  960.20   23.80
  -1  -5   3  949.40   22.50
  -1  -5   3  956.80   25.60
  -1  -5   3  953.90   24.90
   1  -5  -3  977.00   25.20
   1  -5  -3  961.50   23.30
   1   5  -2    1.10    0.50
   1   5  -2   -0.30    1.10
   1   5  -2    2.10    0.90
  -1   5   2    0.50    1.00
   1   5  -2   -1.30    1.00
  -1  -5   2   -1.10    1.30
  -1  -5   2    2.20    1.20
   1  -5  -2    2.30    1.30
  -1  -5   2    0.40    0.40
   1  -5  -2    2.00    1.20
  -1   5   1 2074.49   49.20
   1   5  -1 2046.50   48.20
   1   5  -1 2125.89   49.40
   1   5  -1 2100.79   49.40
   1   5  -1 2098.19   49.10
  -1  -5   1 2112.19   49.30
   1  -5  -1 2054.19   48.40
  -1  -5   1 2119.09   49.60
   1  -5  -1 2182.48   49.10
   1   5   0   29.80    1.70
   1   5   0   32.10    2.10
  -1   5   0   28.70    1.90
  -1   5   0   29.90    1.20
  -1   5   0   32.60    1.90
   1   5   0   30.80    1.60
   1   5   0   27.10    2.20
  -1  -5   0   31.50    2.00
   1  -5   0   27.30    1.80
  -1  -5   0   31.20    1.80
  -1  -5   0   31.80    2.90
   1  -5   0   31.60    1.70
  -1  -5   0   28.50    2.10
   1   5   1  959.90   22.40
  -1   5  -1  953.40   22.70
  -1   5  -1 1004.50   24.20
   1   5   1  874.01   23.40
  -1   5  -1  959.70   23.20
  -1   5  -1  951.00   21.90
  -1  -5  -1  923.71   22.60
  -1  -5  -1  955.90   23.50
   1  -5   1  937.91   23.20
   1  -5   1  939.31   21.60
   1  -5   1  932.31   21.70
  -1  -5  -1  953.30   23.50
   1   5   2   13.80    2.00
  -1   5  -2   16.30    1.90
   1   5   2   14.10    2.20
  -1   5  -2   12.50    1.80
  -1   5  -2   18.10    2.70
   1   5   2   14.70    1.60
  -1  -5  -2   15.70    1.50
  -1  -5  -2   15.00    2.20
  -1  -5  -2   17.40    2.40
  -1   5  -3  784.02   21.80
  -1   5  -3  797.12   20.50
  -1   5  -3  806.82   20.70
  -1   5  -3  720.03   18.20
  -1   5  -3  743.23   18.00
   1   5   3  756.02   20.80
   1   5   3  737.33   21.00
  -1   5  -3  774.02   19.10
   1   5   3  798.42   19.90
  -1  -5  -3  781.72   21.00
  -1  -5  -3  836.72   21.20
  -1  -5  -3  777.92   19.50
  -1   5  -4   40.80    2.20
   1   5   4   31.00    4.00
  -1   5  -4   34.60    2.10
   1   5   4   38.30    3.30
  -1   5  -4   35.90    3.60
  -1   5  -4   40.40    3.90
  -1   5  -4   38.00    2.10
   1   5   4   36.00    2.80
  -1   5  -4   34.90    4.30
   1   5   4   38.10    3.90
   1  -5   4   36.30    4.30
  -1  -5  -4   37.00    4.00
  -1  -5  -4   33.60    3.10
  -1  -5  -4   39.80    4.00
  -1   5  -5  486.95   13.10
   1   5   5  521.05   16.30
   1   5   5  491.45   14.30
  -1   5  -5  486.15   12.20
   1   5   5  496.45   15.80
  -1   5  -5  510.65   15.80
   1   5   5  453.85   14.70
  -1   5  -5  493.15   16.90
  -1   5  -5  480.35   13.10
  -1  -5  -5  493.15   14.60
   1  -5   5  481.35   16.80
  -1  -5  -5  511.55   16.00
  -1  -5  -5  468.05   15.60
  -1  -5  -5  499.95   13.90
   1   5   6   91.99    7.00
  -1   5  -6  103.79    6.70
  -1   5  -6   99.89    4.80
   1   5   6   96.19    5.70
  -1   5  -6   88.99    8.80
  -1   5  -6   93.89    4.70
   1   5   6   90.89    6.50
  -1  -5  -6   91.89    5.70
  -1  -5  -6  101.09    7.10
  -1  -5  -6   93.09    6.90
  -1  -5  -6  103.79    5.70
   1  -5   6   98.59    7.70
  -1   5  -7  239.28   11.10
   1   5   7  245.18   11.10
  -1   5  -7  236.78   12.30
   1   5   7  232.78   10.10
  -1   5  -7  238.48    8.80
  -1   5  -7  242.68    8.80
  -1  -5  -7  193.98   16.00
  -1  -5  -7  233.18   10.00
   1  -5   7  237.08   12.30
  -1  -5  -7  245.18   11.20
   1   5   8   50.29    6.40
  -1   5  -8   53.89    5.20
  -1   5  -8   61.19    7.10
   1   5   8   66.59    7.60
  -1   5  -8   63.39    8.30
  -1   5  -8   57.09    5.20
   1  -5   8   62.59    8.30
  -1  -5  -8   44.80    5.80
  -1  -5  -8   64.99    7.50
  -1  -5  -8   51.69    6.70
  -1   5  -9   62.79    6.20
  -1   5  -9   50.59    7.50
  -1   5  -9   53.59    8.80
  -1   5  -9   60.29    6.10
   1   5   9   48.90    6.60
  -1  -5  -9   42.50    7.10
  -1  -5  -9   77.09    8.90
  -1  -5  -9   60.79    7.40
  -1   5 -10   19.30    8.10
   1   5  10    8.20    3.10
  -1   5 -10   11.30    6.90
  -1   5 -10   13.80    4.40
  -1   5 -10   15.70    4.30
  -1   5 -10    8.50    5.90
  -1  -5 -10   24.80    6.40
  -1  -5 -10   19.10    6.40
  -1  -5 -10   21.30    6.50
  -1   5 -11   -1.00    4.60
   1   5  11   12.40    3.50
  -1   5 -11    7.80    7.20
   1   5  11    4.40    3.80
  -1   5 -11    1.30    5.00
  -1  -5 -11   15.90    8.20
  -1  -5 -11   16.80    6.40
  -1  -5 -11   -2.80    6.50
  -1   6  11   30.70    9.50
  -1   6  11   27.20    4.90
   1   6 -11   31.30    5.30
   1   6 -11   36.90    8.60
   1   6 -11   33.90    5.90
  -1   6  11   10.70    7.50
   1  -6 -11   12.20    7.50
  -1  -6  11   34.70   10.20
   1  -6 -11   24.90    7.10
   1  -6 -11   11.40    8.00
   1   6 -10   -2.10    3.30
  -1   6  10    0.30    3.40
  -1   6  10   -5.60    5.20
  -1   6  10    6.30    5.90
   1   6 -10   13.60    7.70
   1   6 -10    3.60    5.80
   1   6 -10   -2.50    3.70
   1   6 -10   -6.80    6.20
  -1  -6  10    6.30    7.10
   1  -6 -10    5.10    5.20
   1  -6 -10    2.40    6.00
   1  -6 -10    0.70    5.70
   1   6  -9   39.70    5.00
   1   6  -9   50.09    7.50
   1   6  -9   41.60    7.70
  -1   6   9   33.40    6.20
  -1   6   9   38.20    6.80
   1   6  -9   43.60    5.10
   1   6  -9   41.50    7.10
  -1  -6   9   48.40    8.50
   1  -6  -9   35.30    6.40
   1  -6  -9   37.60    5.80
  -1  -6   9   45.90    6.50
   1  -6  -9   36.90    6.70
   1   6  -8   25.10    5.20
  -1   6   8   35.90    5.90
   1   6  -8   21.40    3.40
   1   6  -8   33.80    5.70
   1   6  -8   31.80    3.70
  -1   6   8   25.20    4.80
   1   6  -8   40.60    6.90
   1   6  -8   26.60    2.90
  -1  -6   8   28.30    3.40
   1  -6  -8   22.30    5.30
   1  -6  -8   30.10    5.00
   1  -6  -8   30.90    5.60
  -1  -6   8   23.50    6.40
   1   6  -7   41.60    3.20
   1   6  -7   45.20    6.10
   1   6  -7   37.60    4.00
  -1   6   7   43.00    5.30
   1   6  -7   43.20    5.80
   1   6  -7   51.69    6.70
  -1   6   7   35.60    5.40
   1   6  -7   36.10    3.40
   1  -6  -7   40.70    5.70
   1  -6  -7   36.90    4.60
  -1  -6   7   42.30    6.80
   1  -6  -7   36.00    5.30
   1   6  -6   60.19    9.80
   1   6  -6   59.49    3.30
  -1   6   6   50.39    4.60
   1   6  -6   59.69    3.40
   1   6  -6   55.39    3.80
  -1   6   6   56.09    5.80
   1  -6  -6   54.59    5.60
   1  -6  -6   62.09    4.60
   1  -6  -6   50.49    5.60
  -1  -6   6   58.39    3.80
  -1  -6   6   51.19    6.20
  -1   6   5   33.00    4.40
  -1   6   5   26.30    3.30
   1   6  -5   31.90    4.70
   1   6  -5   31.20    4.10
   1   6  -5   29.80    2.20
   1   6  -5   30.20    2.60
   1  -6  -5   28.90    3.20
  -1  -6   5   29.00    4.80
  -1  -6   5   32.00    2.40
   1  -6  -5   29.60    4.30
   1  -6  -5   37.20    4.50
  -1  -6   5   21.00    2.90
   1   6  -4  134.09    6.40
  -1   6   4  137.29    5.40
   1   6  -4  136.59    5.10
   1   6  -4  122.49    6.70
  -1   6   4  124.29    6.60
   1   6  -4  137.19    4.20
   1  -6  -4  143.69    6.80
   1  -6  -4  130.29    5.20
   1  -6  -4  132.39    6.80
  -1  -6   4  137.49    7.40
  -1  -6   4  129.59    4.10
  -1   6   3   25.40    3.20
   1   6  -3   29.90    1.60
   1   6  -3   26.00    3.00
   1   6  -3   25.10    2.40
   1   6  -3   25.70    3.40
   1  -6  -3   30.50    3.40
  -1  -6   3   25.70    3.20
  -1  -6   3   27.10    1.40
   1  -6  -3   25.40    3.10
  -1  -6   3   23.50    3.60
   1  -6  -3   27.80    1.90
   1   6  -2  158.28    6.10
   1   6  -2  164.88    5.90
   1   6  -2  156.38    6.30
   1   6  -2  160.38    4.50
  -1   6   2  164.78    6.30
  -1  -6   2  156.68    6.20
  -1  -6   2  157.98    6.50
   1  -6  -2  155.78    4.20
   1  -6  -2  159.28    6.10
  -1  -6   2  154.18    4.30
   1  -6  -2  146.39    6.10
   1   6  -1    2.00    1.20
   1   6  -1    2.50    0.80
   1   6  -1    2.40    1.10
  -1   6   1    1.10    1.00
   1   6  -1    1.20    1.10
  -1  -6   1    2.30    1.30
  -1  -6   1    1.00    1.20
   1  -6  -1    1.80    0.90
   1  -6  -1    2.70    1.10
  -1  -6   1    2.20    0.80
   1   6   0  359.66   10.80
  -1   6   0  357.36    8.80
  -1   6   0  367.86    9.80
  -1   6   0  370.16   10.00
   1   6   0  353.46    9.50
   1   6   0  370.96    9.50
   1   6   0  359.66   10.20
  -1  -6   0  346.47   10.00
  -1  -6   0  390.66   12.40
  -1  -6   0  365.46   10.60
   1  -6   0  362.66    9.60
   1  -6   0  365.06   10.00
  -1   6  -1  310.07    9.70
  -1   6  -1  294.57    7.60
  -1   6  -1  288.17    8.80
   1   6   1  294.57    9.20
  -1   6  -1  300.97    8.20
   1   6   1  301.17    8.00
  -1  -6  -1  298.47    9.00
   1  -6   1  290.57    8.90
  -1  -6  -1  303.67    9.20
   1  -6   1  301.57    7.30
   1  -6   1  291.17    7.40
   1   6   2   25.60    2.90
   1   6   2   19.70    2.50
  -1   6  -2   25.40    2.70
  -1   6  -2   28.10    3.50
   1   6   2   23.00    1.90
  -1   6  -2   25.40    2.30
  -1  -6  -2   20.70    2.60
  -1  -6  -2   21.60    2.90
  -1  -6  -2   23.70    1.90
   1   6   3  134.99    6.20
  -1   6  -3  125.89    4.90
  -1   6  -3  131.89    5.70
  -1   6  -3  133.09    6.00
  -1   6  -3  119.69    6.60
   1   6   3  131.79    5.10
   1   6   3  121.49    6.10
  -1  -6  -3  132.89    4.90
  -1  -6  -3  137.89    6.30
  -1  -6  -3  128.09    6.10
  -1   6  -4  183.88    7.70
   1   6   4  178.38    6.00
  -1   6  -4  179.58    7.70
  -1   6  -4  174.78    8.60
  -1   6  -4  188.28    6.00
  -1   6  -4  184.78    5.00
   1   6   4  185.28    7.00
   1   6   4  189.38    8.30
   1   6   4  176.58    7.90
  -1  -6  -4  166.78    7.80
  -1  -6  -4  174.68    7.90
  -1  -6  -4  189.78    6.70
  -1   6  -5  185.98    8.60
   1   6   5  173.88    8.40
   1   6   5  180.88    6.90
  -1   6  -5  177.08    5.60
   1   6   5  172.18    7.60
  -1   6  -5  179.58    5.70
   1   6   5  175.38    8.80
  -1   6  -5  173.58    9.50
  -1   6  -5  175.28    8.20
  -1   6  -5  183.48    5.70
  -1  -6  -5  183.58    7.30
  -1  -6  -5  177.58    8.50
  -1  -6  -5  173.68    8.60
  -1   6  -6   47.30    3.30
  -1   6  -6   54.49    6.50
   1   6   6   47.90    4.40
   1   6   6   60.69    7.30
  -1   6  -6   62.19    5.50
  -1   6  -6   53.09    3.40
  -1   6  -6   54.49    6.80
   1   6   6   64.69    6.10
  -1   6  -6   58.29    2.70
  -1  -6  -6   51.49    4.70
  -1  -6  -6   51.59    5.80
   1  -6   6   51.09    6.40
  -1  -6  -6   53.19    6.00
  -1   6  -7  166.78    9.80
   1   6   7  161.28    9.60
   1   6   7  135.99    7.70
  -1   6  -7  147.69    6.40
  -1   6  -7  158.88    6.60
  -1   6  -7  147.79    9.30
  -1   6  -7  150.38   10.30
  -1  -6  -7  161.38    9.30
  -1  -6  -7  160.48    8.20
  -1  -6  -7  151.88    9.20
  -1   6  -8    1.00    2.30
  -1   6  -8    7.70    4.50
   1   6   8    1.30    3.50
  -1   6  -8    3.70    5.10
   1   6   8    0.90    3.90
  -1   6  -8   -0.60    3.90
  -1   6  -8   -0.30    2.40
  -1  -6  -8    0.70    3.40
  -1  -6  -8   -4.70    4.10
  -1  -6  -8   -0.30    3.90
  -1   6  -9   76.49    9.60
  -1   6  -9   89.89    9.60
  -1   6  -9   73.29    6.30
   1   6   9   77.29    8.30
  -1   6  -9   73.99    6.20
  -1   6  -9   84.29   10.90
  -1  -6  -9   72.19    9.40
  -1  -6  -9   77.29    8.20
  -1  -6  -9   72.69    9.90
  -1   6 -10   14.70    7.20
  -1   6 -10    8.20    6.80
  -1   6 -10   12.20    4.00
  -1   6 -10   -7.10    7.90
  -1   6 -10    2.70    3.70
  -1  -6 -10    7.20    6.90
  -1  -6 -10   -6.80    4.60
  -1  -6 -10   -4.90    5.50
  -1   6 -11   40.10    6.20
  -1   6 -11   57.19    8.00
   1   6  11   42.60    5.50
  -1   6 -11   41.50    9.40
   1   6  11   36.30    4.90
  -1  -6 -11   59.89    9.70
  -1  -6 -11   50.39    8.00
  -1  -6 -11   33.50    9.40
  -1   7  11   18.30    7.70
  -1   7  11   28.50    8.80
   1   7 -11   13.90    7.90
   1   7 -11   14.60    4.30
   1   7 -11   13.20    4.90
  -1   7  11   21.60    4.90
  -1  -7  11    5.10    9.70
   1  -7 -11   11.40    8.70
   1  -7 -11   14.40    8.50
   1  -7 -11   23.20    6.70
   1   7 -10   36.30    7.80
   1   7 -10   24.60    4.60
  -1   7  10   22.90    7.80
   1   7 -10   21.80    8.10
  -1   7  10   20.90    6.40
   1   7 -10   19.60    3.80
   1   7 -10   24.10    8.70
   1  -7 -10   27.40    7.40
  -1  -7  10   38.80    9.40
   1  -7 -10   28.30    7.50
   1  -7 -10   34.90    6.60
   1   7  -9   32.70    7.00
  -1   7   9   27.50    5.90
   1   7  -9   29.10    3.30
   1   7  -9   23.60    7.40
  -1   7   9   39.40    7.00
   1   7  -9   29.70    4.30
   1   7  -9   32.70    6.80
   1   7  -9   30.60    4.40
   1  -7  -9   40.50    5.70
   1  -7  -9   39.30    7.00
   1  -7  -9   33.80    6.70
   1   7  -8   22.50    6.30
   1   7  -8   26.50    5.80
   1   7  -8   17.30    5.30
   1   7  -8   21.50    2.90
   1   7  -8   22.10    3.10
  -1   7   8   30.60    5.80
   1   7  -8   16.30    3.20
  -1   7   8   21.80    4.80
   1  -7  -8   22.80    5.40
  -1  -7   8   22.10    6.60
   1  -7  -8   15.80    3.90
   1  -7  -8   18.80    5.20
   1   7  -7  130.89    8.50
   1   7  -7  135.59    9.40
   1   7  -7  118.79    5.20
   1   7  -7  116.59    8.70
  -1   7   7  126.19    8.80
  -1   7   7  114.59    7.10
   1   7  -7  112.39    5.00
   1   7  -7  117.49    5.70
   1  -7  -7  125.99    8.90
   1  -7  -7  125.89    9.10
  -1  -7   7  114.79    5.10
   1  -7  -7  133.59    7.10
  -1  -7   7  125.09    9.70
   1   7  -6   52.79    3.00
   1   7  -6   52.89    6.50
   1   7  -6   51.29    5.60
  -1   7   6   51.39    5.90
  -1   7   6   53.19    4.50
   1   7  -6   45.10    3.40
   1   7  -6   57.19    3.50
   1  -7  -6   59.09    4.40
   1  -7  -6   53.99    6.10
  -1  -7   6   49.80    2.90
   1  -7  -6   60.19    6.10
  -1  -7   6   55.49    7.00
  -1   7   5   51.09    5.40
   1   7  -5   49.99    2.90
   1   7  -5   47.90    5.10
   1   7  -5   57.19    6.10
   1   7  -5   58.19    2.70
  -1   7   5   50.89    3.80
   1   7  -5   49.30    3.40
   1  -7  -5   50.59    5.50
  -1  -7   5   50.39    2.40
   1  -7  -5   57.09    3.80
  -1  -7   5   58.59    6.00
   1  -7  -5   45.70    5.00
   1   7  -4   -2.10    1.10
   1   7  -4    0.60    2.40
  -1   7   4    2.40    2.20
   1   7  -4    1.10    0.70
  -1   7   4    0.20    1.30
   1   7  -4    0.10    2.10
   1  -7  -4    1.40    1.20
  -1  -7   4    0.80    0.60
  -1  -7   4    0.70    2.50
   1  -7  -4    2.70    2.20
   1  -7  -4   -3.00    2.00
   1   7  -3  219.68    8.80
  -1   7   3  227.88    8.70
   1   7  -3  210.68    7.50
   1   7  -3  227.88    8.50
   1   7  -3  221.58    5.90
   1  -7  -3  223.88    8.70
  -1  -7   3  213.88    8.50
  -1  -7   3  220.68    9.10
   1  -7  -3  231.58    8.60
   1  -7  -3  222.68    6.30
  -1  -7   3  217.88    5.50
   1   7  -2   14.90    2.40
   1   7  -2   12.60    2.40
   1   7  -2   13.70    2.10
  -1   7   2   11.60    2.20
   1   7  -2   13.90    1.40
   1  -7  -2   15.20    2.30
  -1  -7   2   13.60    1.10
  -1  -7   2   12.60    2.30
   1  -7  -2    9.90    2.00
  -1  -7   2   13.30    2.50
  -1  -7   2   13.90    1.30
  -1   7   1   57.49    3.50
   1   7  -1   55.39    3.30
   1   7  -1   55.79    2.80
   1   7  -1   59.59    3.60
   1   7  -1   55.29    3.70
  -1  -7   1   50.89    3.50
  -1  -7   1   58.09    3.70
   1  -7  -1   59.89    3.40
  -1  -7   1   56.39    2.70
   1  -7  -1   55.09    3.00
  -1   7   0  272.97    7.90
   1   7   0  259.27    7.50
  -1   7   0  267.17    6.60
  -1   7   0  271.67    8.10
   1   7   0  275.87    7.50
   1   7   0  255.87    8.80
   1   7   0  247.38    8.10
  -1  -7   0  257.17    8.60
   1  -7   0  263.07    7.60
   1  -7   0  253.87    8.00
  -1  -7   0  283.07    8.20
  -1  -7   0  259.77    8.00
  -1   7  -1 1176.98   28.30
   1   7   1 1120.69   28.70
  -1   7  -1 1128.69   26.80
  -1   7  -1 1181.38   29.30
  -1   7  -1 1149.58   27.30
   1   7   1 1143.59   27.00
   1  -7   1 1088.19   26.50
   1  -7   1 1109.39   26.40
  -1  -7  -1 1124.69   28.50
   1  -7   1 1153.48   28.40
  -1  -7  -1 1180.78   28.60
  -1  -7  -1 1169.88   28.50
  -1   7  -2  116.39    4.80
   1   7   2  122.29    5.90
   1   7   2  126.79    4.30
  -1   7  -2  117.19    6.20
  -1   7  -2  118.89    5.40
  -1  -7  -2  114.39    5.60
  -1  -7  -2  113.29    4.20
  -1  -7  -2  112.49    5.60
  -1   7  -3  203.68    7.60
   1   7   3  226.38    8.80
  -1   7  -3  204.08    7.10
   1   7   3  207.18    8.20
  -1   7  -3  201.18    8.00
   1   7   3  204.18    6.90
  -1   7  -3  205.08    8.90
  -1  -7  -3  208.68    8.40
  -1  -7  -3  210.48    6.70
  -1  -7  -3  199.58    8.30
  -1   7  -4  368.66   12.30
  -1   7  -4  369.86   12.50
  -1   7  -4  365.76   10.60
   1   7   4  374.06   11.40
   1   7   4  365.86   13.00
  -1   7  -4  362.16   13.60
   1   7   4  364.06   12.70
  -1  -7  -4  369.96   10.90
  -1  -7  -4  380.46   13.10
  -1  -7  -4  358.66   12.80
   1   7   5  117.29    7.00
  -1   7  -5  104.99    4.40
  -1   7  -5  117.99    6.90
   1   7   5  106.19    4.90
  -1   7  -5   98.19    4.10
   1   7   5  106.19    7.30
   1   7   5   98.49    5.80
  -1   7  -5  111.79    7.90
  -1   7  -5  108.49    6.50
  -1   7  -5  110.49    3.60
  -1  -7  -5  114.49    5.50
  -1  -7  -5  107.69    7.10
  -1  -7  -5  106.69    7.10
  -1   7  -6  142.79    5.00
  -1   7  -6  142.39    5.10
   1   7   6  128.29    6.40
   1   7   6  160.08    8.80
  -1   7  -6  144.09    5.10
  -1   7  -6  147.99    9.50
  -1   7  -6  132.99    8.20
   1   7   6  123.39   10.40
  -1   7  -6  138.89    8.20
  -1  -7  -6  155.38    7.10
  -1  -7  -6  145.89    8.70
  -1  -7  -6  135.99    8.70
  -1   7  -7   37.40    6.80
   1   7   7   45.90    5.00
  -1   7  -7   31.70    3.30
  -1   7  -7   37.40    5.60
  -1   7  -7   38.70    2.50
  -1   7  -7   43.90    6.30
   1   7   7   39.20    5.70
  -1   7  -7   33.40    3.30
  -1  -7  -7   36.10    5.10
  -1  -7  -7   44.40    6.30
  -1  -7  -7   29.80    5.30
  -1   7  -8  112.79    9.40
   1   7   8   93.69    7.30
  -1   7  -8  113.89    9.30
  -1   7  -8   92.39    5.40
  -1   7  -8  102.29    5.70
   1   7   8  116.79    9.40
  -1   7  -8  104.99   10.00
  -1  -7  -8   92.39    9.00
  -1  -7  -8   96.59    7.60
  -1  -7  -8   90.69    8.80
  -1   7  -9    8.60    5.80
  -1   7  -9    9.30    3.00
  -1   7  -9    5.50    2.80
  -1   7  -9   10.40    6.70
  -1  -7  -9   10.80    4.60
  -1  -7  -9   11.00    5.80
  -1   7 -10   46.80    6.40
  -1   7 -10   50.09    9.10
  -1   7 -10   46.10    6.30
  -1   7 -10   28.50    9.40
  -1   7 -10   49.10    8.50
  -1  -7 -10   45.50    7.10
  -1  -7 -10   46.90    8.80
  -1  -7 -10   46.40    9.00
  -1   7 -11   -5.20    4.10
  -1   7 -11   11.10    8.00
  -1   7 -11    1.00    4.40
   1   7  11    4.40    4.70
  -1  -7 -11    9.10    6.70
  -1  -7 -11   -2.00    9.30
  -1  -7 -11   -1.20    7.20
   1   8 -11    6.10    3.90
  -1   8  11    1.70    5.10
   1   8 -11   13.90    8.00
  -1   8  11   -8.60    6.60
   1   8 -11   -2.80    4.50
  -1   8  11    8.30    8.30
  -1  -8  11   22.90   10.70
   1  -8 -11    2.40    6.40
   1  -8 -11    9.90    8.30
   1   8 -10  103.19   13.00
   1   8 -10   68.49    5.80
   1   8 -10   73.69   11.60
   1   8 -10   58.89    9.40
  -1   8  10   58.19    7.90
  -1   8  10   61.99    9.50
   1   8 -10   69.39    7.00
  -1  -8  10   55.09   11.00
   1  -8 -10   75.29    9.20
   1  -8 -10   64.49    9.70
   1  -8 -10   63.69   10.00
   1   8  -9    3.60    2.90
  -1   8   9    0.10    4.20
   1   8  -9   -2.20    6.90
   1   8  -9    4.10    5.90
   1   8  -9   -2.30    2.10
  -1   8   9   10.70    5.50
   1   8  -9   -0.50    1.90
   1  -8  -9   -2.30    3.90
   1  -8  -9    9.30    5.50
  -1  -8   9   13.90    7.10
   1  -8  -9    0.10    6.00
   1   8  -8   80.19    8.40
  -1   8   8   90.39    7.20
   1   8  -8   93.29    8.50
   1   8  -8   96.59    4.90
  -1   8   8   69.89    9.10
   1   8  -8   75.69    5.20
   1   8  -8   83.49    4.70
   1   8  -8   92.99    9.50
  -1  -8   8   98.79   10.20
   1  -8  -8   79.69    6.90
   1  -8  -8  104.89    9.90
   1  -8  -8   88.99    9.10
   1   8  -7    9.10    4.40
   1   8  -7   21.80    5.70
  -1   8   7   15.20    4.50
   1   8  -7   17.10    2.40
  -1   8   7   14.10    3.50
   1   8  -7   18.50    4.90
   1   8  -7   15.90    2.50
   1   8  -7   13.60    2.40
   1  -8  -7   12.00    3.30
   1  -8  -7   15.90    4.80
  -1  -8   7   12.20    5.30
   1  -8  -7   12.20    4.40
   1   8  -6  353.16   10.10
   1   8  -6  350.16   14.60
  -1   8   6  380.16   14.40
   1   8  -6  356.96   13.90
  -1   8   6  357.36   11.80
   1   8  -6  338.27   10.10
   1   8  -6  353.56   10.80
  -1  -8   6  348.77   15.10
   1  -8  -6  354.96   11.60
   1  -8  -6  357.66   14.40
   1  -8  -6  350.16   14.00
   1   8  -5    3.30    1.10
   1   8  -5    6.30    1.70
   1   8  -5    3.60    1.20
  -1   8   5    4.50    1.90
   1   8  -5    2.60    3.40
   1   8  -5    0.40    4.10
  -1   8   5    3.60    2.80
   1  -8  -5    5.60    1.80
  -1  -8   5    2.50    3.60
   1  -8  -5   -1.70    2.70
   1   8  -4  898.21   25.10
   1   8  -4  922.71   25.80
  -1   8   4  916.21   22.80
  -1   8   4  931.61   25.70
   1   8  -4  883.61   23.40
   1  -8  -4  933.11   25.70
   1  -8  -4  902.41   22.30
   1  -8  -4  860.31   25.00
  -1  -8   4  907.91   26.30
  -1   8   3   20.20    3.10
   1   8  -3   20.80    3.50
   1   8  -3   15.00    2.80
   1   8  -3   15.10    2.30
  -1  -8   3   14.50    3.00
   1  -8  -3   15.50    2.90
  -1  -8   3   16.20    3.40
   1  -8  -3   19.60    3.10
   1   8  -2  938.21   22.70
   1   8  -2  939.21   24.90
   1   8  -2  970.60   25.00
   1   8  -2  916.61   24.60
  -1   8   2  925.71   24.90
   1  -8  -2  975.10   24.80
  -1  -8   2  924.61   22.20
   1  -8  -2  946.01   23.60
  -1  -8   2  959.00   25.30
   1  -8  -2  980.60   25.10
  -1  -8   2  955.00   25.30
  -1  -8   2  917.71   22.30
   1   8  -1  155.28    5.40
   1   8  -1  154.88    6.50
   1   8  -1  158.18    6.00
   1   8  -1  152.38    6.50
  -1   8   1  144.29    6.00
   1  -8  -1  138.19    6.50
   1  -8  -1  152.58    5.60
  -1  -8   1  150.88    5.10
   1  -8  -1  159.68    6.00
  -1  -8   1  142.99    6.40
   1   8   0 1058.49   25.70
   1   8   0 1069.39   25.40
  -1   8   0 1021.20   26.00
  -1   8   0  983.10   24.40
  -1   8   0 1102.99   26.40
   1   8   0 1079.29   26.50
   1   8   0 1044.30   27.50
   1  -8   0 1088.79   26.50
   1  -8   0 1086.49   25.80
  -1  -8   0 1082.49   27.20
  -1  -8   0 1057.59   26.30
  -1  -8   0 1050.69   26.10
  -1   8  -1   12.30    1.50
  -1   8  -1   11.00    2.50
   1   8   1   10.60    1.40
   1   8   1    9.40    1.10
  -1   8  -1   13.20    1.70
   1   8   1    7.70    2.10
  -1   8  -1   10.90    2.00
  -1  -8  -1    8.30    2.10
   1  -8   1    7.20    2.00
   1  -8   1    9.40    1.10
  -1  -8  -1    9.30    2.10
  -1  -8  -1    8.70    1.90
   1  -8   1    9.30    1.10
   1   8   2 1351.16   33.30
  -1   8  -2 1296.97   33.70
   1   8   2 1277.77   30.70
  -1   8  -2 1305.77   32.50
  -1   8  -2 1272.97   31.60
  -1  -8  -2 1289.87   30.70
  -1  -8  -2 1248.78   32.70
  -1  -8  -2 1306.37   32.90
   1   8   3   43.40    4.40
  -1   8  -3   42.80    4.10
   1   8   3   47.80    4.40
  -1   8  -3   52.09    3.70
  -1   8  -3   48.90    4.80
   1   8   3   52.29    3.20
  -1   8  -3   46.30    3.80
  -1  -8  -3   49.99    3.00
  -1  -8  -3   42.70    4.40
  -1  -8  -3   51.19    4.80
  -1   8  -4  493.95   15.50
  -1   8  -4  472.25   13.70
   1   8   4  484.75   14.00
  -1   8  -4  490.65   15.20
  -1   8  -4  502.85   17.10
   1   8   4  477.95   16.10
   1   8   4  463.95   15.60
  -1  -8  -4  500.65   16.00
  -1  -8  -4  473.55   15.80
  -1  -8  -4  493.65   13.50
  -1   8  -5    7.90    1.90
   1   8   5    8.30    3.50
  -1   8  -5   11.10    3.40
  -1   8  -5   12.30    3.20
   1   8   5   11.70    3.30
   1   8   5    7.30    2.50
  -1  -8  -5    7.60    3.50
  -1  -8  -5    8.10    3.50
  -1  -8  -5    8.80    2.30
  -1   8  -6  252.47    7.20
  -1   8  -6  267.07   11.40
   1   8   6  256.07   12.10
   1   8   6  261.77   11.90
  -1   8  -6  262.07    8.20
  -1   8  -6  261.07   13.20
  -1   8  -6  276.17   12.10
  -1   8  -6  239.88    7.40
  -1  -8  -6  272.57   12.10
  -1  -8  -6  277.47    9.90
  -1  -8  -6  273.87   12.30
  -1   8  -7   13.90    2.00
  -1   8  -7   16.60    5.90
  -1   8  -7    9.10    4.70
  -1   8  -7   16.60    4.60
   1   8   7   10.60    4.20
  -1   8  -7   17.50    2.20
  -1  -8  -7   22.00    5.20
  -1  -8  -7   16.40    3.60
  -1  -8  -7   13.80    4.80
  -1   8  -8   76.29    9.90
  -1   8  -8   87.39    4.70
  -1   8  -8   99.59   10.00
  -1   8  -8   87.89    9.10
  -1   8  -8   89.49    3.60
  -1   8  -8   92.29    5.00
   1   8   8   94.09    8.90
  -1  -8  -8   94.49    7.20
  -1  -8  -8   87.99    9.00
  -1  -8  -8   81.99    9.50
  -1   8  -9   -4.20    7.10
  -1   8  -9    0.60    6.20
  -1   8  -9    6.80    6.10
  -1   8  -9    3.70    2.60
  -1   8  -9   -1.10    2.40
  -1  -8  -9   12.40    6.30
  -1  -8  -9   -3.00    4.10
  -1  -8  -9   -6.80    5.60
  -1   8 -10   23.40    4.00
  -1   8 -10   26.40    8.10
  -1  -8 -10   37.10    8.30
  -1  -8 -10   20.50    8.40
  -1  -8 -10   22.80    6.10
  -1   8 -11   23.40    8.50
  -1   8 -11    1.40    4.00
   1   8  11   -7.30    5.10
  -1   8 -11   -0.80    4.10
  -1  -8 -11   -0.30    7.60
  -1  -8 -11    8.20    7.30
  -1   9  10   -7.20    5.40
   1   9 -10    2.70    7.10
   1   9 -10    2.90    2.70
  -1   9  10   -7.50    6.40
   1   9 -10   -2.90    3.20
   1  -9 -10   -1.90    7.90
  -1  -9  10    1.50    9.20
   1  -9 -10    2.60    7.20
   1  -9 -10   -5.20    5.20
   1   9  -9   76.19   10.60
   1   9  -9   98.79   11.80
  -1   9   9   57.09    8.90
  -1   9   9   62.79    8.10
   1   9  -9   79.89    5.60
   1   9  -9   69.49    4.90
   1   9  -9   73.49    4.80
   1   9  -9   84.59   10.50
   1  -9  -9   75.69    9.40
  -1  -9   9   78.39   11.00
   1  -9  -9   76.79    7.90
   1   9  -8   10.70    2.50
   1   9  -8   13.70    6.20
  -1   9   8    7.10    5.20
   1   9  -8    8.20    2.40
  -1   9   8   10.90    4.00
   1   9  -8   22.00    5.90
   1   9  -8   14.90    5.60
  -1  -9   8    5.40    6.30
   1  -9  -8   14.20    5.30
   1  -9  -8   12.80    4.30
   1  -9  -8    7.80    5.40
   1   9  -7  141.89   10.30
  -1   9   7  143.19    9.90
   1   9  -7  151.18    6.50
   1   9  -7  151.98   10.10
  -1   9   7  140.29    7.50
   1   9  -7  136.69    5.50
   1   9  -7  146.29    9.60
   1  -9  -7  148.49   10.30
   1  -9  -7  151.78    7.50
   1  -9  -7  138.79   10.00
  -1  -9   7  148.39   11.10
   1   9  -6   13.20    1.70
   1   9  -6   10.40    2.30
  -1   9   6   10.70    4.00
   1   9  -6   11.30    5.00
   1   9  -6    6.50    3.80
  -1   9   6   12.30    2.80
   1   9  -6   11.70    1.80
   1  -9  -6   17.90    3.00
   1  -9  -6   13.70    4.40
  -1  -9   6   12.50    5.50
   1  -9  -6   15.70    4.70
   1   9  -5  407.66   10.00
  -1   9   5  410.86   12.10
   1   9  -5  440.46   14.90
   1   9  -5  353.56   16.80
   1   9  -5  408.56   10.20
   1   9  -5  406.66   12.50
  -1   9   5  407.86   14.90
   1  -9  -5  411.66   15.20
   1  -9  -5  411.16   14.90
  -1  -9   5  419.86   16.10
   1  -9  -5  409.86   11.80
   1   9  -4   -0.30    1.60
  -1   9   4    1.40    2.50
  -1   9   4    0.00    1.40
   1   9  -4   -1.60    2.70
   1   9  -4    0.30    0.60
   1   9  -4   -1.30    2.30
   1  -9  -4    1.50    2.60
   1  -9  -4   -1.40    2.80
   1  -9  -4    0.00    1.10
  -1  -9   4   -0.60    2.90
   1   9  -3  578.84   14.50
  -1   9   3  543.05   17.50
   1   9  -3  582.24   16.80
   1   9  -3  613.44   17.80
   1   9  -3  591.74   17.90
  -1  -9   3  579.14   17.90
   1  -9  -3  596.24   17.60
  -1  -9   3  597.54   18.40
   1  -9  -3  591.04   17.80
   1   9  -2   25.10    3.40
   1   9  -2   21.90    2.00
   1   9  -2   25.90    3.40
   1   9  -2   26.10    3.50
  -1   9   2   19.60    3.00
   1  -9  -2   25.70    3.60
  -1  -9   2   24.30    3.50
   1  -9  -2   17.80    2.80
  -1  -9   2   23.50    1.80
   1  -9  -2   21.90    2.70
  -1  -9   2   22.60    1.60
   1   9  -1  735.63   19.80
  -1   9   1  696.33   19.20
   1   9  -1  730.53   19.10
   1   9  -1  720.23   18.40
   1   9  -1  712.13   20.10
   1  -9  -1  712.03   19.00
  -1  -9   1  704.93   18.00
  -1  -9   1  714.13   19.90
   1  -9  -1  707.93   18.80
   1  -9  -1  693.43   19.20
   1   9   0  312.07    8.80
   1   9   0  314.07    9.10
   1   9   0  337.47   11.20
   1   9   0  309.37    9.90
  -1   9   0  328.77    9.60
  -1   9   0  309.77   10.30
  -1   9   0  302.97    7.80
   1  -9   0  331.07   10.10
  -1  -9   0  310.77    9.70
  -1  -9   0  291.07    9.50
  -1  -9   0  317.17   10.60
   1  -9   0  317.97    9.20
   1   9   1 1053.59   25.40
  -1   9  -1 1094.99   28.70
  -1   9  -1 1062.19   26.20
   1   9   1 1097.39   26.00
  -1   9  -1 1059.99   26.10
   1   9   1 1174.48   28.50
  -1   9  -1 1116.69   27.80
  -1  -9  -1 1069.49   27.70
   1  -9   1 1045.50   25.60
   1  -9   1 1090.69   25.70
   1  -9   1 1116.69   28.10
  -1  -9  -1 1138.69   28.10
  -1  -9  -1 1079.69   28.10
  -1   9  -2  161.68    7.00
   1   9   2  155.48    7.30
  -1   9  -2  156.48    6.00
   1   9   2  157.68    5.20
  -1   9  -2  147.89    7.40
  -1  -9  -2  151.38    6.80
   1  -9   2  151.58    7.00
  -1  -9  -2  156.68    7.10
  -1  -9  -2  158.78    7.10
  -1   9  -3  686.33   19.40
  -1   9  -3  713.83   21.60
  -1   9  -3  703.73   20.10
  -1   9  -3  715.73   19.60
   1   9   3  707.63   18.20
   1   9   3  723.73   21.00
  -1  -9  -3  700.73   20.60
  -1  -9  -3  696.83   18.00
  -1  -9  -3  712.33   20.60
   1   9   4    2.30    2.60
   1   9   4   -2.70    1.70
  -1   9  -4    0.40    1.60
  -1   9  -4    0.80    3.50
  -1   9  -4    1.00    2.20
  -1   9  -4   -1.00    2.60
   1   9   4   -3.60    2.50
  -1  -9  -4    0.30    2.80
  -1  -9  -4   -1.00    1.40
  -1  -9  -4    1.70    4.40
  -1   9  -5  151.18    8.00
   1   9   5  140.29    8.40
  -1   9  -5  155.88    8.50
  -1   9  -5  153.98    6.40
  -1   9  -5  164.18    9.90
   1   9   5  151.88    9.00
  -1  -9  -5  146.69    9.00
  -1  -9  -5  161.28    9.20
  -1  -9  -5  157.88    6.60
  -1   9  -6   38.70    6.60
  -1   9  -6   38.00    5.40
   1   9   6   36.30    5.80
   1   9   6   31.70    5.10
  -1   9  -6   39.60    3.50
  -1   9  -6   34.60    5.60
  -1  -9  -6   32.30    5.40
  -1  -9  -6   35.20    5.80
  -1  -9  -6   38.00    4.40
  -1   9  -7  135.69    9.90
  -1   9  -7  126.99   10.80
   1   9   7  137.29    9.60
  -1   9  -7  120.19    4.10
  -1   9  -7  125.69    5.30
  -1   9  -7  118.39    8.70
  -1   9  -7  122.19    4.10
  -1  -9  -7  114.19    9.40
  -1  -9  -7  121.79   10.00
  -1  -9  -7  127.89    7.30
  -1   9  -8    9.80    5.20
  -1   9  -8    1.30    6.30
  -1   9  -8    5.40    5.40
  -1   9  -8    6.10    1.70
  -1   9  -8    8.80    1.80
  -1   9  -8    3.60    1.80
  -1  -9  -8    0.10    4.90
  -1  -9  -8   10.10    5.90
  -1  -9  -8    3.50    3.70
  -1   9  -9   20.00    2.90
  -1   9  -9   16.80    6.50
  -1   9  -9   12.30    7.30
  -1   9  -9   20.80    8.70
  -1  -9  -9   18.60    7.10
  -1  -9  -9   16.10    5.10
  -1  -9  -9   21.90    6.70
  -1   9 -10    1.70    3.00
  -1   9 -10   -2.30    6.60
  -1  -9 -10    6.00    9.00
  -1  -9 -10   10.50    5.50
  -1  -9 -10    9.50    7.30
  -1  10  10    4.10    5.60
   1  10 -10    0.30    6.90
   1  10 -10    7.10    2.70
   1  10 -10    6.30    4.00
  -1  10  10    9.00    7.80
   1  10 -10   12.10    3.30
   1 -10 -10   19.70    5.90
   1 -10 -10    0.10    7.30
   1  10  -9   29.60    3.40
   1  10  -9   18.80    9.10
   1  10  -9   33.30    3.70
  -1  10   9   24.10    7.40
   1  10  -9   33.40    7.70
   1  10  -9   28.20    8.30
  -1  10   9   34.70    6.00
   1  10  -9   43.60    4.80
   1 -10  -9   42.90    5.80
   1 -10  -9   33.10    8.00
   1 -10  -9   25.90    7.90
  -1 -10   9   51.19    9.70
   1  10  -8   27.60    7.50
   1  10  -8   25.40    2.80
  -1  10   8   31.40   10.90
   1  10  -8   22.80    3.40
   1  10  -8   35.90    6.70
   1  10  -8   30.20    3.20
   1  10  -8   13.10    6.10
  -1  10   8   28.20    4.70
   1 -10  -8   22.80    4.40
   1 -10  -8   25.70    6.80
   1 -10  -8   25.70    6.80
   1  10  -7   -0.60    1.10
  -1  10   7   -0.10    4.40
   1  10  -7    1.80    1.30
   1  10  -7    8.60    5.50
   1  10  -7   -2.90    2.10
   1  10  -7   -2.20    4.20
  -1  10   7    3.60    2.70
   1  10  -7    2.70    4.40
  -1 -10   7   -0.90    5.70
   1 -10  -7    7.40    4.60
   1 -10  -7   -0.60    4.60
   1 -10  -7   -0.40    2.60
   1  10  -6   48.60    4.30
   1  10  -6   52.79    6.60
   1  10  -6   52.89    7.30
  -1  10   6   44.40    4.20
  -1  10   6   46.60    6.40
   1 -10  -6   38.60    6.00
   1 -10  -6   52.39    7.30
   1 -10  -6   47.10    4.00
  -1 -10   6   43.60    7.20
   1  10  -5   22.10    4.60
   1  10  -5   18.40    2.90
  -1  10   5   19.10    2.60
  -1  10   5   13.70    4.00
   1  10  -5   11.20    4.30
  -1 -10   5    8.70    4.70
   1 -10  -5   12.50    4.00
   1 -10  -5   19.30    4.30
   1 -10  -5   19.70    2.70
  -1  10   4   14.60    2.10
   1  10  -4   12.00    2.60
  -1  10   4   14.20    3.40
   1  10  -4    6.90    3.60
   1  10  -4   15.00    3.90
  -1 -10   4   11.60    4.30
   1 -10  -4   12.70    3.60
   1 -10  -4   14.60    1.70
  -1 -10   4   11.40    3.40
   1 -10  -4   10.00    3.30
   1  10  -3    9.30    2.70
   1  10  -3    6.60    2.30
  -1  10   3    5.90    2.80
   1  10  -3   11.80    3.40
   1 -10  -3    8.30    2.90
   1 -10  -3    6.60    2.70
  -1 -10   3    6.80    2.80
   1 -10  -3    9.30    2.20
   1  10  -2   37.60    3.80
   1  10  -2   36.40    4.00
  -1  10   2   30.50    3.70
   1  10  -2   24.40    2.40
   1  10  -2   26.40    3.60
  -1 -10   2   30.90    4.00
   1 -10  -2   29.80    3.90
   1 -10  -2   33.50    4.10
  -1 -10   2   27.60    1.90
  -1 -10   2   28.40    2.10
   1 -10  -2   30.90    3.20
   1  10  -1   21.40    3.10
   1  10  -1   22.30    3.00
  -1  10   1   22.30    3.00
   1  10  -1   20.90    2.60
   1  10  -1   22.80    3.40
  -1 -10   1   18.90    2.50
   1 -10  -1   18.30    2.70
   1 -10  -1   22.20    2.80
  -1 -10   1   22.30    3.40
   1 -10  -1   19.20    2.70
   1  10   0   17.00    3.20
  -1  10   0   17.20    2.90
  -1  10   0   16.10    1.10
   1  10   0   16.20    2.20
  -1  10   0   16.20    1.00
   1  10   0   17.80    2.70
  -1  10   0   20.70    2.50
   1  10   0   15.40    2.00
   1 -10   0   13.40    2.00
   1 -10   0   18.70    2.70
  -1 -10   0   15.60    2.40
  -1 -10   0   15.40    2.40
  -1 -10   0   16.70    2.90
   1 -10   0   15.80    2.10
  -1  10  -1    1.00    2.40
   1  10   1   -0.20    1.80
   1  10   1   -0.10    0.80
   1  10   1   -0.40    0.90
  -1  10  -1    1.40    1.10
  -1  10  -1    1.40    1.80
  -1 -10  -1    2.10    1.90
  -1 -10  -1   -0.90    1.80
   1 -10   1    1.10    0.90
   1 -10   1    1.60    0.90
   1 -10   1    0.50    1.80
  -1 -10  -1    1.00    1.70
   1  10   2  201.08    8.80
  -1  10  -2  203.68    7.20
  -1  10  -2  210.18    8.40
   1  10   2  206.98    6.40
  -1  10  -2  213.78    9.30
  -1 -10  -2  207.08    8.50
  -1 -10  -2  209.48    8.40
  -1 -10  -2  218.88    8.90
   1 -10   2  203.08    8.50
   1  10   3  243.78    7.90
  -1  10  -3  249.97    9.90
   1  10   3  253.17   10.40
  -1  10  -3  254.97    9.60
  -1  10  -3  244.78    9.10
  -1  10  -3  256.47   11.10
  -1 -10  -3  263.17   10.40
  -1 -10  -3  246.28    7.80
  -1  10  -4  147.39    9.20
   1  10   4  136.29    6.00
  -1  10  -4  134.39    6.60
  -1  10  -4  159.98    8.20
   1  10   4  143.59    8.60
  -1  10  -4  145.89    7.30
  -1 -10  -4  143.79    5.90
  -1 -10  -4  145.89    8.50
  -1 -10  -4  151.68    8.50
   1  10   5  236.98   11.50
  -1  10  -5  226.88   10.60
  -1  10  -5  238.58   10.20
  -1  10  -5  217.98    8.40
  -1  10  -5  219.98   12.10
  -1 -10  -5  228.18   11.00
  -1 -10  -5  222.38   11.10
  -1 -10  -5  228.18    8.20
  -1  10  -6    3.00    3.30
  -1  10  -6    3.10    5.20
   1  10   6   -1.10    4.00
  -1  10  -6    0.00    1.90
  -1  10  -6   -3.80    3.90
  -1 -10  -6    1.00    4.10
  -1 -10  -6   -1.30    2.40
  -1 -10  -6   -5.30    3.70
  -1  10  -7  147.99   12.00
  -1  10  -7  139.09    9.60
  -1  10  -7  126.49   10.20
  -1  10  -7  125.69    5.90
  -1 -10  -7  135.19    7.60
  -1 -10  -7  124.49   10.40
  -1 -10  -7  147.19   10.40
  -1  10  -8    5.40    5.60
  -1  10  -8    0.50    2.00
  -1  10  -8    7.40    5.50
  -1  10  -8    1.60    7.50
  -1 -10  -8   -2.10    3.60
  -1 -10  -8   -0.20    6.10
  -1 -10  -8   13.90    6.10
  -1  10  -9   13.50    2.00
  -1  10  -9   10.50    1.90
  -1  10  -9    1.90    7.50
  -1  10  -9    7.10    6.20
  -1  10  -9   26.50   10.00
  -1  10  -9    9.00    1.90
  -1 -10  -9   16.10    7.40
  -1 -10  -9    6.90    7.60
  -1 -10  -9   19.90    5.20
  -1  10 -10   -3.00    2.20
  -1  10 -10   -4.10    2.30
  -1  10 -10    4.50    6.70
  -1 -10 -10    1.90    5.80
  -1 -10 -10    5.20    8.00
   1  11 -10    7.10    2.40
   1  11 -10   -2.50    8.10
   1  11 -10    3.80    3.00
  -1  11  10    0.00    7.60
   1  11 -10    7.70    2.10
   1 -11 -10    3.80    8.90
   1 -11 -10   -4.70    5.20
   1  11  -9    3.20    1.40
   1  11  -9    4.80    1.60
   1  11  -9   -7.70    8.20
  -1  11   9    1.20    4.40
  -1  11   9    8.60    6.60
   1  11  -9    6.00    3.20
   1  11  -9    3.90    6.50
   1 -11  -9    2.30    8.20
   1 -11  -9    4.60    7.10
   1 -11  -9    3.30    4.20
  -1  11   8   33.90    7.50
   1  11  -8   49.30    8.20
   1  11  -8   35.40    8.00
  -1  11   8   24.00    4.60
   1  11  -8   29.80    3.90
   1  11  -8   41.60    7.10
   1 -11  -8   40.80    7.90
   1 -11  -8   36.60    4.80
  -1 -11   8   33.20    8.80
   1 -11  -8   30.70    7.30
   1  11  -7   -3.30    4.40
   1  11  -7   -7.20    5.20
   1  11  -7   -2.80    2.40
  -1  11   7    3.30    2.70
  -1  11   7   -5.90    4.00
   1  11  -7    3.10    4.80
   1 -11  -7   -7.00    4.90
   1 -11  -7    1.30    2.50
  -1 -11   7    3.50    6.40
   1 -11  -7    2.80    4.80
   1  11  -6   -3.40    4.70
   1  11  -6   -2.30    2.20
   1  11  -6   -8.90    4.00
  -1  11   6   -1.80    2.20
   1  11  -6    0.60    3.90
  -1  11   6    0.50    3.90
   1 -11  -6    1.80    4.40
   1 -11  -6    0.60    2.10
  -1 -11   6    5.60    5.30
   1 -11  -6   -0.90    3.90
   1  11  -5  139.69    9.70
  -1  11   5  129.99    8.90
   1  11  -5  151.18    7.20
  -1  11   5  144.79    5.80
   1  11  -5  142.69    8.80
   1 -11  -5  155.18    5.50
   1 -11  -5  154.88    9.80
   1 -11  -5  163.28    9.50
  -1  11   4   -2.50    2.50
   1  11  -4    2.00    2.10
   1  11  -4   -6.70    3.40
  -1  11   4    1.30    1.50
   1  11  -4   -1.10    2.90
   1 -11  -4    0.10    3.00
   1 -11  -4   -1.20    3.00
  -1 -11   4   -4.40    2.90
   1  11  -3   48.60    5.60
   1  11  -3   59.99    4.90
  -1  11   3   47.20    5.10
   1 -11  -3   54.89    4.30
  -1 -11   3   56.19    5.40
   1 -11  -3   53.29    5.70
   1 -11  -3   55.39    5.40
   1  11  -2    3.90    2.60
   1  11  -2    4.70    1.50
  -1  11   2    3.60    2.20
   1  11  -2    1.80    2.30
   1  11  -2    1.10    2.10
  -1 -11   2    6.30    1.30
   1 -11  -2    5.10    2.40
   1 -11  -2    8.00    2.30
  -1 -11   2    4.90    1.10
   1 -11  -2    3.20    2.30
  -1 -11   2    6.50    3.00
   1  11  -1  254.77   10.30
   1  11  -1  249.28    9.00
   1  11  -1  253.57    9.90
   1  11  -1  253.47    8.60
  -1  11   1  256.57    9.30
  -1  11   1  263.07    8.90
  -1 -11   1  264.97   10.30
   1 -11  -1  251.37    9.10
   1 -11  -1  258.97    9.20
  -1 -11   1  243.88    8.10
   1 -11  -1  255.57    9.10
   1  11   0  162.08    8.10
  -1  11   0  168.58    7.30
   1  11   0  166.58    5.60
   1  11   0  166.68    7.00
   1  11   0  166.38    6.10
  -1  11   0  162.78    6.50
   1 -11   0  143.99    6.00
   1 -11   0  166.08    6.20
  -1 -11   0  142.59    7.40
  -1 -11   0  167.58    6.80
   1 -11   0  171.78    7.30
  -1 -11   0  165.78    7.60
  -1  11  -1   13.30    2.80
   1  11   1   14.20    1.70
  -1  11  -1   16.90    2.00
   1  11   1   12.80    2.80
   1  11   1    9.00    2.90
  -1  11  -1   14.60    3.30
   1  11   1   13.80    1.80
  -1 -11  -1   14.80    3.00
   1 -11   1   13.70    3.00
   1 -11   1   14.00    1.80
  -1 -11  -1    8.80    2.40
   1 -11   1   13.90    1.80
  -1 -11  -1   15.70    3.00
  -1  11  -2   73.29    4.10
  -1  11  -2   68.79    5.30
   1  11   2   66.89    5.60
   1  11   2   69.19    3.30
  -1  11  -2   77.99    6.30
  -1 -11  -2   73.09    5.50
   1 -11   2   84.99    5.60
  -1 -11  -2   69.49    5.20
  -1  11  -3   37.10    4.00
  -1  11  -3   33.80    4.50
   1  11   3   28.90    2.80
  -1  11  -3   31.20    5.30
   1  11   3   36.90    5.20
  -1  11  -3   26.60    3.80
  -1 -11  -3   35.00    4.80
  -1 -11  -3   35.10    4.60
  -1 -11  -3   34.20    4.80
  -1  11  -4   38.10    7.40
  -1  11  -4   33.90    4.80
   1  11   4   33.00    5.20
   1  11   4   32.60    3.50
  -1  11  -4   42.20    4.60
  -1  11  -4   36.00    5.00
  -1 -11  -4   34.70    5.10
  -1 -11  -4   37.50    3.40
  -1 -11  -4   30.00    4.90
  -1  11  -5   45.70    6.10
  -1  11  -5   44.80    7.20
  -1  11  -5   36.10    4.50
   1  11   5   44.10    7.50
  -1  11  -5   43.50    5.50
  -1 -11  -5   45.60    6.10
  -1 -11  -5   46.50    4.10
  -1 -11  -5   30.00    5.50
  -1  11  -6  119.89    8.10
  -1  11  -6  132.99    6.50
  -1  11  -6  133.19   11.40
  -1  11  -6  125.09    9.10
  -1 -11  -6  128.39   10.10
  -1 -11  -6  127.79   10.00
  -1 -11  -6  122.89    6.50
  -1  11  -7   51.89    8.70
  -1  11  -7   36.10    4.30
  -1  11  -7   44.50    6.80
  -1  11  -7   48.00    7.30
  -1 -11  -7   48.70    7.70
  -1 -11  -7   43.60    7.20
  -1 -11  -7   34.00    4.70
  -1  11  -8   45.90    4.50
  -1  11  -8   42.90    8.40
  -1  11  -8   37.40    9.20
  -1  11  -8   36.70    7.10
  -1 -11  -8   38.60    8.00
  -1 -11  -8   49.90    6.80
  -1 -11  -8   32.10    7.70
  -1  11  -9   12.80    6.70
  -1  11  -9    9.70    2.40
  -1 -11  -9    7.40    4.90
  -1 -11  -9   12.70    7.90
   1  12  -9    5.00    3.30
   1  12  -9   -2.90    7.10
  -1  12   9   20.40    4.70
  -1  12   9    9.00    7.40
   1 -12  -9    4.70    7.70
   1 -12  -9    6.60    4.60
   1  12  -8   74.29    6.20
   1  12  -8   51.79    8.50
  -1  12   8   63.99    9.00
   1  12  -8   58.49    9.90
  -1  12   8   55.99    6.00
   1 -12  -8   57.39    9.00
   1 -12  -8   64.19    6.40
   1 -12  -8   69.59    9.80
   1  12  -7   33.70    6.60
   1  12  -7   28.20    6.40
   1  12  -7   35.20    7.70
   1  12  -7   34.60    4.20
  -1  12   7   32.50    3.90
  -1  12   7   29.10    6.60
   1 -12  -7   33.30    4.70
   1 -12  -7   40.70    7.20
   1 -12  -7   38.50    7.40
   1  12  -6  154.28   10.70
  -1  12   6  140.69    6.00
  -1  12   6  162.98   11.00
   1  12  -6  143.09   10.10
   1  12  -6  163.78    8.00
   1  12  -6  146.69   10.40
   1 -12  -6  161.08    6.30
   1 -12  -6  138.89   10.30
   1 -12  -6  161.78   10.80
   1  12  -5    4.80    2.60
  -1  12   5   10.20    4.20
   1  12  -5    8.00    4.20
  -1  12   5    7.90    1.80
   1  12  -5    1.20    4.80
   1 -12  -5    6.90    1.70
   1 -12  -5   11.40    4.40
   1 -12  -5    7.40    4.10
   1  12  -4  471.85   16.50
  -1  12   4  458.55   16.50
  -1  12   4  426.86   12.20
   1  12  -4  447.36   15.00
   1 -12  -4  462.15   14.60
  -1 -12   4  467.55   16.90
   1 -12  -4  456.25   16.20
   1 -12  -4  470.25   16.80
   1  12  -3   81.29    6.10
   1  12  -3   86.69    6.80
  -1  12   3   93.79    6.70
   1  12  -3   81.69    6.40
  -1 -12   3   87.49    7.30
   1 -12  -3   77.49    6.70
   1 -12  -3   77.69    6.50
   1 -12  -3   84.99    5.50
   1  12  -2  335.07   12.50
   1  12  -2  331.67    9.80
   1  12  -2  325.57   12.00
  -1  12   2  314.87   11.90
  -1  12   2  327.07   10.10
  -1 -12   2  315.97    8.60
   1 -12  -2  323.17   11.90
   1 -12  -2  317.07   11.80
  -1 -12   2  342.37   12.90
  -1 -12   2  332.17    8.90
   1 -12  -2  333.37   11.20
   1  12  -1   34.60    3.20
   1  12  -1   41.00    5.00
   1  12  -1   45.70    4.30
   1  12  -1   41.20    3.80
  -1  12   1   34.30    4.00
  -1  12   1   37.40    4.30
  -1 -12   1   37.80    4.80
   1 -12  -1   42.40    4.30
   1 -12  -1   40.30    4.30
  -1 -12   1   41.80    3.60
   1 -12  -1   35.90    4.30
   1  12   0  424.06   15.00
   1  12   0  426.06   11.50
  -1  12   0  445.26   13.90
   1  12   0  419.76   12.20
   1  12   0  435.46   13.50
  -1 -12   0  429.16   14.30
   1 -12   0  413.76   12.30
  -1 -12   0  431.36   13.00
  -1 -12   0  399.56   15.20
   1 -12   0  425.56   13.70
   1  12   1   -1.30    2.60
   1  12   1    0.40    1.10
  -1  12  -1   -2.30    2.30
  -1  12  -1   -1.00    2.60
  -1  12  -1   -0.10    1.10
   1  12   1    0.50    2.50
  -1 -12  -1    2.10    2.40
  -1 -12  -1   -1.50    2.00
   1 -12   1   -0.50    2.50
   1 -12   1    1.30    1.10
  -1 -12  -1    0.70    2.80
   1 -12   1   -0.70    1.10
  -1  12  -2  232.08   10.70
   1  12   2  229.78   10.30
  -1  12  -2  229.18   10.20
  -1  12  -2  244.38    9.80
   1  12   2  233.48    7.00
  -1  12  -2  228.58    8.00
  -1 -12  -2  234.58    9.80
  -1 -12  -2  246.48    9.90
  -1 -12  -2  237.98   10.10
   1 -12   2  248.38   10.20
   1  12   3   33.20    3.00
  -1  12  -3   39.20    5.70
  -1  12  -3   36.70    4.70
   1  12   3   44.40    5.60
  -1  12  -3   38.20    4.20
  -1 -12  -3   35.70    4.90
  -1 -12  -3   31.20    4.80
  -1 -12  -3   40.90    5.30
  -1  12  -4   93.69    6.50
  -1  12  -4   90.69    8.20
  -1  12  -4  104.09    7.70
  -1  12  -4   97.69    6.50
   1  12   4   94.39    8.20
  -1 -12  -4   97.99    7.80
  -1 -12  -4   85.79    4.60
  -1 -12  -4   90.59    7.50
  -1  12  -5   15.40    3.30
   1  12   5   11.80    5.30
  -1  12  -5   12.10    3.80
  -1  12  -5   10.90    4.60
  -1  12  -5   19.50    5.70
  -1 -12  -5   14.50    4.80
  -1 -12  -5   10.20    4.70
  -1 -12  -5   12.50    2.80
  -1  12  -6  130.09   11.80
  -1  12  -6  117.09    6.60
  -1  12  -6   88.89    9.60
  -1  12  -6  105.89    8.50
  -1 -12  -6  102.59    9.30
  -1 -12  -6  110.89   10.10
  -1 -12  -6  114.49    6.40
  -1  12  -7    2.90    5.80
  -1  12  -7   -0.50    2.70
  -1  12  -7    4.50    4.90
  -1  12  -7    4.20    7.00
  -1 -12  -7   -4.10    5.30
  -1 -12  -7    1.50    3.30
  -1 -12  -7   -1.20    5.90
  -1  12  -8   62.59    9.50
  -1  12  -8   82.69    5.70
  -1  12  -8   79.59   11.60
  -1 -12  -8   69.99   10.20
  -1 -12  -8   60.99    7.10
  -1  12  -9   34.40    4.60
  -1  12  -9   34.30    7.90
  -1 -12  -9   40.10    9.30
  -1 -12  -9   32.40    6.10
   1  13  -9   54.69    7.10
  -1  13   9   36.20    9.20
   1  13  -9   33.30    8.90
   1 -13  -9   38.10    5.80
   1 -13  -9   50.99   10.60
   1  13  -8   -3.20    3.30
  -1  13   8   18.40    7.20
   1  13  -8    0.20    8.40
   1  13  -8   10.70    6.70
   1 -13  -8    6.00    3.60
   1 -13  -8    6.80    9.30
  -1  13   7  158.08   12.60
   1  13  -7  156.98   11.30
   1  13  -7  169.48    8.60
  -1  13   7  144.19    6.20
   1  13  -7  177.68   13.70
   1  13  -7  171.88   12.00
   1 -13  -7  150.38   12.30
   1 -13  -7  154.28    7.30
   1 -13  -7  194.78   13.70
   1  13  -6    2.80    4.50
   1  13  -6    9.20    3.30
   1  13  -6    9.10    5.30
  -1  13   6   -0.90    4.80
   1  13  -6   14.50    6.20
   1 -13  -6    3.20    2.20
   1 -13  -6    8.20    5.50
   1 -13  -6   10.00    5.40
   1  13  -5  206.58   11.10
   1  13  -5  197.58   12.20
  -1  13   5  214.08   11.60
   1  13  -5  218.58   10.90
   1  13  -5  219.28    9.80
   1 -13  -5  240.18   12.50
   1 -13  -5  202.68    9.50
   1 -13  -5  202.78   11.30
   1  13  -4   -2.50    3.80
  -1  13   4    4.10    3.60
   1  13  -4    3.20    4.50
   1  13  -4   -0.60    2.80
   1 -13  -4    1.80    4.00
   1 -13  -4   -2.00    2.50
   1 -13  -4    7.20    3.90
  -1 -13   4    1.80    3.80
  -1  13   3  334.27   10.10
   1  13  -3  369.56   13.50
  -1  13   3  357.16   13.80
   1  13  -3  361.26   13.90
   1  13  -3  358.96   13.90
  -1 -13   3  358.96   14.30
   1 -13  -3  349.96   12.30
   1 -13  -3  369.86   13.90
   1 -13  -3  349.87   13.50
   1  13  -2   -2.30    2.60
   1  13  -2    3.20    3.00
   1  13  -2    1.80    3.20
  -1  13   2    3.10    2.20
  -1  13   2    0.00    2.70
   1 -13  -2   -0.10    3.00
   1 -13  -2   -3.90    2.30
  -1 -13   2   -0.10    1.20
  -1 -13   2   -2.70    3.20
  -1 -13   2    0.70    1.10
   1 -13  -2    0.50    2.90
   1  13  -1  399.26   12.40
   1  13  -1  417.76   14.90
  -1  13   1  403.56   13.20
   1  13  -1  389.26   12.80
   1  13  -1  390.06   11.50
  -1  13   1  400.06   12.60
   1 -13  -1  362.26   14.00
   1 -13  -1  397.56   12.90
   1 -13  -1  401.46   13.40
  -1 -13   1  398.26   11.80
  -1 -13   1  411.56   14.70
   1  13   0   -1.20    1.30
   1  13   0    0.80    1.90
   1  13   0   -1.40    2.80
  -1  13   0   -4.00    2.50
   1  13   0   -4.40    2.10
   1 -13   0    0.60    1.60
   1 -13   0   -2.20    2.50
  -1 -13   0   -5.90    2.50
  -1 -13   0   -1.20    1.90
  -1 -13   0   -0.70    2.30
   1 -13   0    2.90    1.90
  -1  13  -1  302.37   11.70
  -1  13  -1  285.67    8.10
   1  13   1  288.87    8.00
   1  13   1  287.17   12.30
  -1  13  -1  291.17   11.30
   1  13   1  275.67   11.20
  -1 -13  -1  296.37   11.00
   1 -13   1  279.57    8.10
  -1 -13  -1  308.37   11.70
  -1 -13  -1  294.27   10.50
   1 -13   1  283.97   11.30
   1 -13   1  273.67    8.10
   1  13   2   15.20    1.80
  -1  13  -2   11.30    3.70
  -1  13  -2   20.90    4.90
   1  13   2   15.30    4.10
  -1  13  -2   17.00    4.70
  -1  13  -2   19.90    2.70
   1  13   2   10.60    3.70
   1 -13   2   16.40    3.90
  -1 -13  -2   15.70    3.80
  -1 -13  -2   13.90    3.70
  -1 -13  -2   17.60    3.90
  -1  13  -3  171.08    8.90
  -1  13  -3  159.28    7.30
   1  13   3  160.18    9.60
  -1  13  -3  151.28    8.80
  -1 -13  -3  163.28    9.10
  -1 -13  -3  158.48    9.10
  -1 -13  -3  159.58    8.60
   1  13   4    1.10    4.30
  -1  13  -4    5.30    5.00
  -1  13  -4    0.10    3.10
  -1  13  -4    7.60    4.20
  -1  13  -4    5.80    3.00
  -1 -13  -4    9.50    4.30
  -1 -13  -4   -4.50    3.60
  -1 -13  -4    5.00    3.40
  -1  13  -5  159.88    8.30
  -1  13  -5  141.89    8.90
  -1  13  -5  146.29    9.60
  -1  13  -5  145.69   11.20
  -1 -13  -5  167.58   10.80
  -1 -13  -5  148.39    6.50
  -1 -13  -5  167.28   10.90
  -1  13  -6    2.70    2.90
  -1  13  -6    3.20    5.00
  -1  13  -6    4.00    6.70
  -1  13  -6   -1.30    4.20
  -1 -13  -6   -1.90    2.80
  -1 -13  -6   -4.20    5.80
  -1 -13  -6    5.70    5.20
  -1  13  -7   35.70    7.00
  -1  13  -7   57.59    5.90
  -1  13  -7   37.70    7.80
  -1  13  -7   31.40    8.80
  -1 -13  -7   46.70    8.10
  -1 -13  -7   35.30    4.80
  -1 -13  -7   40.30    8.20
  -1  13  -8   16.50    9.00
  -1  13  -8    2.90    3.10
  -1  13  -8  -10.00    5.70
  -1  13  -8   11.30   15.60
  -1 -13  -8    4.90    7.30
  -1 -13  -8   -4.10    4.10
   1  14  -8   10.20    4.20
  -1  14   8    1.60    6.50
   1  14  -8    1.20    6.90
   1 -14  -8    0.10    8.50
   1 -14  -8    5.50    3.90
   1  14  -7   10.60    6.10
   1  14  -7    3.30    6.60
   1  14  -7    9.50    4.00
  -1  14   7   17.50    6.40
   1  14  -7   -7.10    7.60
   1 -14  -7    9.10    2.80
   1 -14  -7    3.20    6.80
   1  14  -6   39.40    6.50
  -1  14   6   34.60    7.10
   1  14  -6   28.40    4.80
   1  14  -6   20.60    7.00
   1  14  -6   39.30    7.00
   1 -14  -6   26.80    7.10
   1 -14  -6   25.60    7.10
   1 -14  -6   45.10    5.90
   1  14  -5   14.90    5.00
   1  14  -5    7.20    5.70
  -1  14   5    7.00    4.40
   1  14  -5    5.90    3.40
   1  14  -5   13.20    4.70
   1 -14  -5    7.10    5.40
   1 -14  -5    5.40    5.10
   1 -14  -5    8.40    3.60
   1  14  -4   75.19    8.40
   1  14  -4   58.59    7.70
  -1  14   4   72.99    7.70
   1  14  -4   67.19    6.70
   1 -14  -4   69.79    8.20
   1 -14  -4   53.89    6.00
   1 -14  -4   57.69    6.90
  -1  14   3    2.60    3.40
   1  14  -3    6.00    3.90
   1  14  -3    0.80    3.10
  -1  14   3    4.00    1.80
   1  14  -3   -1.10    3.70
   1 -14  -3    2.30    2.90
   1 -14  -3    0.70    3.50
  -1 -14   3    1.00    4.10
   1 -14  -3    3.30    3.70
   1  14  -2   56.59    6.90
  -1  14   2   61.49    4.30
   1  14  -2   55.79    6.00
   1  14  -2   48.50    6.00
  -1  14   2   52.79    5.90
   1 -14  -2   53.99    5.90
   1 -14  -2   50.89    5.90
  -1 -14   2   61.59    7.20
  -1 -14   2   55.29    3.00
   1 -14  -2   52.59    5.60
  -1 -14   2   58.99    2.80
   1  14  -1   50.09    6.20
  -1  14   1   47.10    4.70
   1  14  -1   43.80    3.60
   1  14  -1   34.70    4.50
  -1 -14   1   45.30    4.30
  -1 -14   1   37.10    4.70
   1 -14  -1   43.80    5.10
  -1 -14   1   50.39    6.50
   1 -14  -1   35.10    4.60
   1 -14  -1   39.80    5.40
   1  14   0   63.19    3.30
   1  14   0   62.79    4.40
   1  14   0   66.39    6.90
  -1  14   0   70.79    5.90
   1  14   0   68.59    5.70
  -1 -14   0   69.59    5.10
   1 -14   0   63.29    5.90
   1 -14   0   61.59    4.60
  -1 -14   0   70.29    6.60
  -1 -14   0   57.69    5.50
  -1  14  -1   46.60    6.30
  -1  14  -1   53.49    2.70
   1  14   1   48.60    5.90
   1  14   1   53.69    2.60
   1  14   1   49.00    6.40
  -1 -14  -1   48.10    5.70
   1 -14   1   51.89    3.10
  -1 -14  -1   42.70    5.80
   1 -14   1   50.39    3.10
  -1 -14  -1   52.79    5.20
   1 -14   1   67.59    6.20
  -1  14  -2   71.69    6.90
   1  14   2   97.49    8.30
   1  14   2   82.99    7.40
  -1  14  -2   86.59    8.00
  -1  14  -2   78.59    4.40
  -1  14  -2   77.99    7.50
   1  14   2   78.19    3.00
  -1 -14  -2   87.89    7.00
  -1 -14  -2   86.09    7.30
   1 -14   2   81.29    7.20
  -1 -14  -2   87.79    6.80
  -1  14  -3   15.80    4.40
   1  14   3   23.00    5.20
  -1  14  -3   20.40    3.20
  -1  14  -3   22.20    5.50
   1  14   3   18.00    4.60
  -1  14  -3    6.80    3.60
  -1 -14  -3   14.30    4.70
  -1 -14  -3   10.10    3.70
  -1 -14  -3   13.20    4.20
  -1  14  -4   29.40    4.30
  -1  14  -4   36.00    6.80
  -1  14  -4   34.60    5.70
  -1  14  -4   30.10    4.90
  -1 -14  -4   25.00    5.70
  -1 -14  -4   19.60    5.30
  -1 -14  -4   24.10    5.00
  -1  14  -5   21.20    4.40
  -1  14  -5   20.10    7.30
  -1  14  -5   18.90    4.70
  -1  14  -5   21.20    5.90
  -1 -14  -5   17.40    5.90
  -1 -14  -5   17.90    4.90
  -1 -14  -5   18.70    5.70
  -1  14  -6   13.50    5.10
  -1  14  -6   15.80    4.00
  -1  14  -6   15.20    6.50
  -1  14  -6   19.30    7.60
  -1 -14  -6   16.80    6.50
  -1 -14  -6   14.40    6.80
  -1 -14  -6    9.40    3.30
  -1  14  -7  -18.90    8.80
  -1  14  -7    9.50    5.80
  -1  14  -7   10.00    7.20
  -1  14  -7   12.20    3.90
  -1 -14  -7    2.90    6.90
  -1 -14  -7   13.00    4.20
   1  14   8   12.60    7.10
  -1  14  -8    9.50    3.90
  -1  14  -8   20.20    7.30
  -1 -14  -8   11.60    4.80
  -1 -14  -8    2.40    7.70
   1  15  -7   10.50    6.50
   1  15  -7   13.70    9.20
  -1  15   7    9.40    6.30
   1  15  -7   10.10    4.60
   1 -15  -7   16.60    8.00
   1 -15  -7    2.30    5.20
   1  15  -6   -4.20    3.70
  -1  15   6    7.50    5.70
   1  15  -6    2.70    6.90
   1  15  -6    7.40    5.20
   1  15  -6    2.70    7.20
   1 -15  -6    6.80    6.40
   1 -15  -6    4.00    4.20
   1 -15  -6   -5.90    7.10
   1  15  -5    6.90    5.20
   1  15  -5   -0.10    5.60
   1  15  -5    3.80    3.60
   1  15  -5    5.00    4.40
  -1  15   5   -3.10    4.70
   1 -15  -5    0.90    3.90
   1 -15  -5    0.20    5.50
   1 -15  -5    8.70    5.70
   1  15  -4    2.20    5.10
   1  15  -4    2.70    3.60
   1  15  -4    5.60    3.80
   1  15  -4    6.70    4.50
  -1  15   4    5.90    4.40
   1 -15  -4    9.30    3.70
   1 -15  -4    7.50    4.90
   1 -15  -4    3.10    4.90
   1  15  -3   26.10    4.90
  -1  15   3   22.50    2.20
   1  15  -3   25.60    5.20
   1 -15  -3   19.00    4.30
  -1 -15   3   18.90    5.50
   1 -15  -3   17.20    4.90
   1 -15  -3   23.20    4.90
   1  15  -2   17.80    4.50
   1  15  -2   14.90    4.50
   1  15  -2   14.20    2.80
  -1  15   2   16.50    2.80
   1 -15  -2   15.20    3.90
  -1 -15   2   16.50    1.90
  -1 -15   2   19.00    5.20
   1 -15  -2   16.50    4.10
   1 -15  -2   14.30    4.10
  -1 -15   2   17.10    2.00
  -1  15   1   17.30    3.50
   1  15  -1   20.80    4.60
   1  15  -1   22.50    3.90
   1  15  -1   16.40    2.40
  -1 -15   1   17.70    4.90
   1 -15  -1   18.90    3.60
   1 -15  -1   20.30    4.40
   1 -15  -1   15.60    4.10
  -1 -15   1   19.40    2.60
  -1  15   0   18.00    4.10
   1  15   0   23.00    3.10
   1  15   0   14.80    4.80
   1  15   0   16.60    1.90
   1 -15   0   16.10    4.00
  -1 -15   0   16.50    3.60
   1 -15   0   18.10    3.00
  -1 -15   0   16.20    4.60
   1  15   1    5.30    4.30
  -1  15  -1    4.00    4.10
  -1  15  -1    3.30    4.00
  -1  15  -1    5.90    1.00
   1 -15   1    6.80    1.60
  -1 -15  -1    8.50    3.90
   1 -15   1    6.90    1.60
  -1 -15  -1    2.70    3.50
   1 -15   1    6.40    3.80
  -1 -15  -1    0.00    2.90
  -1  15  -2    6.30    4.40
  -1  15  -2    5.90    2.10
  -1  15  -2    2.80    4.40
   1  15   2    3.10    4.20
  -1  15  -2    3.50    4.10
  -1 -15  -2   10.50    3.80
   1 -15   2    4.70    4.20
  -1 -15  -2    6.40    3.90
  -1 -15  -2   10.60    4.30
  -1  15  -3   10.90    4.60
  -1  15  -3   13.40    4.40
  -1  15  -3   11.20    3.00
  -1  15  -3    8.60    5.40
  -1 -15  -3   12.30    4.90
  -1 -15  -3    9.30    4.30
  -1 -15  -3   13.20    4.40
   1  15   4   20.70    5.80
  -1  15  -4   25.60    5.00
  -1  15  -4   34.70    7.30
  -1  15  -4   33.60    5.80
  -1  15  -4   31.50    4.60
  -1 -15  -4   29.70    5.40
  -1 -15  -4   22.40    6.00
  -1 -15  -4   35.40    6.30
  -1  15  -5    6.10    5.40
  -1  15  -5    0.50    3.80
  -1  15  -5   -2.40    3.90
  -1  15  -5    8.30    7.10
   1  15   5    6.70    5.50
  -1 -15  -5    6.40    4.60
  -1 -15  -5   -4.00    6.00
  -1 -15  -5   -6.00    5.10
  -1  15  -6   31.00    7.70
   1  15   6   38.10    7.70
  -1  15  -6   26.30    6.20
  -1  15  -6   34.80    5.30
  -1  15  -6   27.20    9.30
  -1 -15  -6   40.00    7.00
  -1 -15  -6   23.20    7.70
  -1  15  -7    1.30    5.80
  -1  15  -7   17.50   10.80
  -1  15  -7    7.50    4.30
   1  15   7   -1.10    6.30
  -1 -15  -7   -1.30    3.70
  -1 -15  -7   -4.70    7.20
   1  16  -7    3.70    4.90
   1  16  -6   31.70    7.20
   1  16  -6   35.30   12.70
   1  16  -6   44.80    9.80
   1  16  -6   42.80    6.70
   1 -16  -6   48.10    8.80
   1 -16  -6   33.30    6.20
   1  16  -5    6.20    4.70
   1  16  -5    8.40    5.10
   1  16  -5   28.70    7.40
   1  16  -5    7.60    6.90
   1 -16  -5   10.30    6.20
   1 -16  -5   10.70    4.50
   1 -16  -5   10.90    6.60
   1  16  -4   63.29    8.40
   1  16  -4   50.99    7.30
   1  16  -4   50.09    7.00
   1  16  -4   53.49    7.10
   1 -16  -4   53.09    7.00
   1 -16  -4   49.00    7.20
   1 -16  -4   73.59    9.40
   1  16  -3    1.90    4.50
   1  16  -3   -2.30    3.20
   1  16  -3    1.40    5.20
   1  16  -3    1.00    5.00
   1 -16  -3    3.20    4.50
   1 -16  -3   -4.00    4.30
   1 -16  -3    5.20    3.90
  -1 -16   3   -0.50    4.80
   1  16  -2   92.69   13.60
   1  16  -2  103.79    6.20
   1  16  -2   96.29    8.10
  -1  16   2   98.09    5.20
   1  16  -2  102.49    5.80
  -1 -16   2  115.19    9.80
   1 -16  -2  108.39    8.20
   1 -16  -2  112.79    8.20
   1 -16  -2   97.69    8.10
   1  16  -1    0.10    1.90
  -1  16   1   -4.70    2.90
   1  16  -1    1.30    3.50
   1  16  -1    4.30    2.30
  -1 -16   1    4.30    2.60
   1 -16  -1   -0.50    3.20
  -1 -16   1   -3.20    4.10
  -1 -16   1    0.70    2.10
   1 -16  -1   -0.40    3.90
   1  16   0  124.99    4.10
  -1  16   0  118.89    7.80
   1  16   0  119.39   11.20
  -1 -16   0  129.29    8.80
   1 -16   0  124.79    6.40
  -1 -16   0  124.29    7.50
  -1 -16   0  140.89    9.60
   1 -16   0  121.89    8.90
   1  16   1    9.70    4.80
  -1  16  -1   -0.50    4.40
  -1  16  -1   -6.20    4.10
  -1 -16  -1    5.00    3.30
   1 -16   1    0.70    1.50
  -1 -16  -1    1.60    4.20
   1 -16   1   -1.20    1.40
  -1 -16  -1    3.20    4.00
   1 -16   1   -5.40    4.10
  -1  16  -2  142.79    5.70
  -1  16  -2  159.18   10.70
  -1  16  -2  145.79   10.60
   1  16   2  138.79   10.80
  -1 -16  -2  152.68    9.00
  -1 -16  -2  162.18   10.20
  -1 -16  -2  156.58   10.00
  -1  16  -3   19.70    6.80
  -1  16  -3   25.20    5.50
  -1  16  -3   31.10    6.10
  -1  16  -3   28.20    3.70
   1  16   3   22.50    6.20
  -1 -16  -3   21.90    5.20
  -1 -16  -3   23.30    5.50
  -1 -16  -3   28.80    6.40
  -1  16  -4   57.69    7.80
   1  16   4   85.49   10.50
  -1  16  -4   48.70    8.70
  -1  16  -4   69.99    6.70
  -1  16  -4   73.39    9.80
  -1 -16  -4   59.49    7.70
  -1 -16  -4   59.99    8.20
  -1 -16  -4   52.59    8.20
   1  16   5   21.60    6.60
  -1  16  -5   13.30    4.70
  -1  16  -5    7.90    5.00
  -1  16  -5   -1.50    6.30
  -1  16  -5   10.70    8.10
  -1 -16  -5   -2.50   10.90
  -1 -16  -5    8.50    5.20
  -1 -16  -5   14.10    6.40
  -1  16  -6   40.50    6.90
  -1  16  -6   46.30   10.50
  -1  16  -6   27.10    8.60
   1  16   6   38.00    8.20
  -1  16  -6   59.59    8.10
  -1 -16  -6   48.30    9.00
  -1 -16  -6   41.50    8.50
   1  17  -5   42.00    9.20
   1  17  -5   43.70    6.50
   1  17  -5   32.90    6.70
   1  17  -5   51.39    9.50
   1 -17  -5   60.49    9.20
   1 -17  -5   43.30    6.30
   1  17  -4   -3.80    6.80
   1  17  -4    1.60    6.40
   1  17  -4   -7.90    4.30
   1  17  -4   -1.30    4.80
   1 -17  -4    3.60    5.80
   1 -17  -4   -8.50    5.90
   1 -17  -4    0.50    4.60
   1  17  -3  118.19    7.90
   1  17  -3  133.39   10.80
   1  17  -3  133.29   10.60
  -1 -17   3  138.89   11.90
   1 -17  -3  123.79   10.30
   1 -17  -3  121.29   10.30
   1 -17  -3  118.49    9.30
   1  17  -2    5.50    4.60
   1  17  -2   11.40    4.80
   1  17  -2   -0.30    2.60
   1  17  -2    1.10    2.90
  -1  17   2    2.90    2.30
   1 -17  -2   -0.50    4.10
  -1 -17   2   -4.10    5.10
   1 -17  -2    6.30    4.40
   1 -17  -2   13.00    4.90
  -1  17   1  156.88    8.00
   1  17  -1  151.78    6.10
   1  17  -1  164.38    8.70
   1  17  -1  159.28    5.80
   1  17  -1  163.48   11.20
  -1 -17   1  163.88    6.70
   1 -17  -1  193.88   10.70
   1 -17  -1  168.18    8.90
  -1 -17   1  208.08   12.20
  -1 -17   1  163.18    7.30
   1  17   0    0.80    5.20
  -1  17   0    4.20    5.30
  -1  17   0    1.90    4.20
   1 -17   0   -1.20    2.70
   1 -17   0    2.60    4.70
  -1 -17   0   -5.90    3.40
  -1 -17   0   -2.60    4.70
  -1 -17   0    4.10    3.20
   1 -17   0    0.90    2.70
   1  17   1  149.99   11.10
  -1  17  -1  119.99    9.60
  -1  17  -1  131.29   11.40
   1 -17   1  140.29   10.30
   1 -17   1  121.69    4.10
  -1 -17  -1  144.39   10.40
   1 -17   1  117.29    4.10
  -1 -17  -1  122.99    8.20
  -1 -17  -1  122.29    9.10
  -1  17  -2   -7.60    5.60
  -1  17  -2    6.50    5.30
  -1  17  -2    1.70    1.70
   1  17   2    6.70    5.50
  -1  17  -2   -0.60    1.80
  -1 -17  -2    5.70    4.80
  -1 -17  -2   -1.40    4.30
  -1 -17  -2    2.10    5.00
  -1  17  -3  126.29   10.60
  -1  17  -3  108.19   11.80
   1  17   3   85.99   11.50
  -1  17  -3  116.69   10.90
  -1  17  -3   89.79    6.00
  -1 -17  -3   92.59   11.00
  -1 -17  -3  123.19    9.90
  -1 -17  -3  111.19   10.20
  -1  17  -4   -0.90    7.10
  -1  17  -4   -2.20    6.60
   1  17   4   -4.10    5.80
  -1  17  -4   -0.60    5.10
  -1  17  -4    5.30    3.70
  -1 -17  -4    0.30    5.70
  -1 -17  -4   -7.50    7.90
  -1 -17  -4    1.90    5.20
  -1  17  -5   47.40    6.50
  -1  17  -5   40.80   10.30
  -1  17  -5   50.09    8.40
  -1  17  -5   47.90    9.50
   1  17   5   50.79    9.30
  -1 -17  -5   46.10    8.40
  -1 -17  -5   42.70    8.60
   1  18  -4   17.20    5.80
   1  18  -4   18.30    5.30
   1  18  -4    7.50    8.90
   1  18  -4    0.30    7.40
   1 -18  -4    9.00    5.50
   1 -18  -4   12.90    6.70
   1  18  -3   -5.90    3.80
   1  18  -3  -12.70    5.80
   1  18  -3    0.50    3.70
   1  18  -3   -1.50    5.50
   1 -18  -3    0.40    5.90
   1 -18  -3    1.30    5.40
  -1 -18   3   -1.30    7.00
   1 -18  -3   -0.50    5.00
   1  18  -2   51.69    7.50
   1  18  -2   46.90    5.10
   1  18  -2   44.20    4.90
   1  18  -2   58.19    7.10
   1 -18  -2   71.39    9.00
  -1 -18   2   62.69    9.00
   1 -18  -2   65.39    8.70
   1 -18  -2   44.10    6.30
   1  18  -1    4.10    1.40
  -1  18   1    5.30    3.70
  -1  18   1    5.00    6.30
   1  18  -1    4.40    5.70
  -1 -18   1    3.60    2.50
   1 -18  -1   -5.30    4.80
  -1 -18   1    0.60    2.70
   1 -18  -1    9.60    4.20
  -1  18   0   45.00    8.10
  -1  18   0   38.00    5.50
   1  18   0   37.30    7.50
  -1 -18   0   33.60    7.40
  -1 -18   0   47.90    6.80
   1 -18   0   38.90    5.20
   1 -18   0   38.60    5.20
   1 -18   0   29.90    6.50
  -1  18  -1   11.50    5.70
   1  18   1   23.60    6.50
  -1  18  -1    4.90    5.80
   1 -18   1   -3.50    5.70
  -1 -18  -1    4.50    5.70
  -1 -18  -1   11.00    5.20
  -1 -18  -1   12.30    4.50
   1  18   2   23.30    6.90
  -1  18  -2   25.00    6.40
  -1  18  -2   24.70    7.10
  -1 -18  -2   20.60    6.40
  -1 -18  -2   34.70    6.10
  -1 -18  -2   28.20    6.80
  -1  18  -3    7.10    7.70
  -1  18  -3    7.00    2.80
  -1  18  -3   25.50    6.30
   1  18   3   16.80    7.10
  -1 -18  -3    7.80    5.70
  -1 -18  -3    6.30    7.30
  -1 -18  -3    3.50    6.00
  -1  18  -4    9.60    8.10
  -1  18  -4   14.30    5.90
  -1  18  -4   13.40    8.80
  -1  18  -4   12.40    4.20
   1  18   4   14.00    7.70
  -1 -18  -4   27.60    7.70
  -1 -18  -4   31.20   13.00
   1  19  -2    1.00    2.50
   1  19  -2    5.00    2.50
   1  19  -2    5.50    6.20
  -1  19   2    2.10    7.70
   1 -19  -2    0.60    5.90
   1 -19  -2    5.00    5.30
   1 -19  -2    4.40    5.70
  -1 -19   2   13.30    7.50
  -1  19   1    1.60    6.90
   1  19  -1    0.60    6.20
  -1  19   1   10.80    3.90
  -1 -19   1    1.40    6.70
   1 -19  -1    3.40    4.60
   1 -19  -1   -6.60    4.90
  -1 -19   1   -0.80    2.60
   1 -19  -1   -0.80    6.20
  -1 -19   1    3.70    2.70
   1  19   0   19.80    6.60
  -1  19   0   -3.20    6.20
  -1  19   0   16.00    5.30
  -1 -19   0   13.40    4.80
  -1 -19   0    2.30    4.50
   1 -19   0   16.30    6.50
   1 -19   0   10.00    3.40
  -1 -19   0   18.50    7.40
   1 -19   0   11.80    3.40
  -1  19  -1   -0.70    6.60
   1  19   1    6.10    7.10
  -1 -19  -1   -8.40    6.40
   1 -19   1   -5.00    6.10
  -1 -19  -1    0.70    5.40
  -1 -19  -1   -6.10    7.00
   1  19   2    2.80    7.10
  -1  19  -2   10.20    7.20
  -1 -19  -2    4.30    6.60
  -2   0  12   14.60    7.50
   2   0 -12    1.30    7.70
  -2   0  12   22.10    9.30
   2   0 -12    7.00    7.00
  -2   0  12    9.30    3.40
   2   0 -12   11.00    6.70
  -2   0  11    0.40    6.00
   2   0 -11    6.40    5.50
  -2   0  11   -2.00    2.60
   2   0 -11   -4.10    5.30
   2   0 -11   -5.10    5.70
  -2   0  11   -8.50    7.20
  -2   0  10  223.58   14.50
  -2   0  10  229.58    8.50
   2   0 -10  225.08   13.20
   2   0 -10  246.48   12.60
   2   0 -10  239.38   13.20
  -2   0  10  239.88   12.70
   2   0  -9   -0.20    4.00
   2   0  -9   -0.90    3.40
  -2   0   9    0.50    4.70
  -2   0   9    0.30    2.00
   2   0  -9   -0.90    3.60
  -2   0   9   -0.50    3.60
  -2   0   8  485.85   18.30
  -2   0   8  476.95   16.70
  -2   0   8  482.05   13.60
   2   0  -8  497.95   17.00
   2   0  -8  493.55   17.50
   2   0  -8  477.15   16.20
   2   0  -7   -0.40    2.20
  -2   0   7    3.40    2.90
  -2   0   7   -1.00    1.30
   2   0  -7   -1.80    2.30
  -2   0   7   -1.00    2.40
  -2   0   6 1127.59   31.00
   2   0  -6 1106.39   29.20
  -2   0   6 1087.29   27.30
   2   0  -6 1135.59   29.70
  -2   0   6 1135.79   29.60
  -2   0   5    2.30    2.00
  -2   0   5    0.40    1.60
   2   0  -5   -0.10    1.40
  -2   0   5   -0.20    1.00
  -2   0   4  928.71   22.90
   2   0  -4  941.01   23.90
  -2   0   4  942.21   24.20
  -2   0   4  962.80   25.00
  -2   0   3   -0.20    0.90
   2   0  -3   -0.50    0.70
   2   0  -3    0.10    0.60
  -2   0   3    0.50    0.60
  -2   0   3   -0.30    1.10
   2   0  -3   -0.40    0.80
   2   0  -2 4878.41  115.89
   2   0  -2 4842.82  117.19
  -2   0   2 5295.97  118.19
  -2   0   2 4888.91  116.29
   2   0  -2 4864.41  115.39
  -2   0   1    0.20    0.40
  -2   0   1    0.10    0.40
   2   0  -1    0.60    0.50
   2   0  -1    0.80    0.50
   2   0  -1    0.40    0.40
  -2   0   0    6.90    0.80
   2   0   0    8.00    0.90
  -2   0   0    6.80    1.10
  -2   0   0    8.40    1.10
   2   0   0    7.30    0.90
   2   0   1    1.20    0.60
  -2   0  -1    0.20    0.50
   2   0   1   -0.20    0.30
  -2   0  -1   -0.20    0.60
   2   0   1    0.60    0.60
  -2   0  -1   -0.20    0.30
   2   0   2 1912.71   45.50
  -2   0  -2 1907.41   44.20
   2   0   2 1819.12   44.50
  -2   0  -2 1874.21   44.70
   2   0   2 1912.51   44.90
  -2   0  -2 1987.60   44.50
  -2   0  -3    0.70    0.90
  -2   0  -3    1.00    1.20
   2   0   3    0.10    0.30
  -2   0  -3    0.80    1.40
  -2   0  -3    1.10    1.10
   2   0   3    0.50    1.00
   2   0   3    0.30    1.20
  -2   0  -4 2078.79   49.20
  -2   0  -4 2069.89   48.20
   2   0   4 1762.52   45.30
  -2   0  -4 2062.39   48.70
   2   0   4 2075.19   49.10
   2   0   4 1985.90   48.30
  -2   0  -4 2014.00   48.10
  -2   0  -5   -0.40    1.70
   2   0   5   -0.10    0.30
  -2   0  -5   -3.00    1.50
   2   0   5   -1.30    1.70
  -2   0  -5    0.50    2.30
   2   0   5    0.80    0.40
   2   0   5   -2.20    1.90
  -2   0  -5    0.00    1.70
  -2   0  -6  356.16   12.20
  -2   0  -6  361.96   12.80
   2   0   6  344.47   12.30
  -2   0  -6  350.96   12.20
  -2   0  -6  360.76   13.40
   2   0   7   -1.50    2.60
  -2   0  -7   -1.00    2.60
  -2   0  -7    2.00    3.00
  -2   0  -7    3.60    3.50
  -2   0  -7    2.60    2.80
  -2   0  -8   52.39    6.10
  -2   0  -8   66.19    6.60
  -2   0  -8   55.09    6.40
  -2   0  -8   79.19    7.90
  -2   0  -9    0.60    5.40
  -2   0  -9    3.20    4.20
  -2   0  -9    1.40    3.60
  -2   0  -9   -4.30    3.80
  -2   0 -10    0.80    4.70
  -2   0 -10    1.00    5.00
  -2   0 -10   -6.20    6.30
  -2   0 -10    9.40    5.20
  -2   0 -11    2.40    9.20
  -2   0 -11    1.90    6.70
  -2   0 -11    0.50    5.30
  -2   0 -11  -10.20    6.00
   2   1 -12   -2.40    6.70
  -2   1  12   -0.90    8.90
   2   1 -12    3.40    6.50
   2   1 -12   17.00    7.80
  -2   1  12   -0.90    7.20
  -2   1  12   -2.20    3.30
  -2  -1  12   -3.10    6.90
   2  -1 -12    1.40    7.50
  -2  -1  12   -4.50    9.70
   2  -1 -12    1.90    7.50
  -2  -1  12    2.90    3.00
   2  -1 -12    5.20    7.10
  -2   1  11   63.89   10.00
  -2   1  11   78.89   10.80
   2   1 -11   72.79   10.30
  -2   1  11   67.79    5.80
   2   1 -11   89.39   10.70
   2   1 -11   83.99    9.90
   2  -1 -11   70.39    9.40
   2  -1 -11   59.89    8.90
   2  -1 -11   61.79    8.40
  -2  -1  11   68.39   11.20
  -2  -1  11   58.59    8.00
  -2  -1  11   65.69    5.30
   2   1 -10    3.80    4.40
  -2   1  10   -3.90    5.60
  -2   1  10    1.70    2.40
   2   1 -10    3.20    5.20
   2   1 -10    4.60    4.30
  -2   1  10    1.00    4.70
   2  -1 -10    2.70    5.30
  -2  -1  10    2.00    2.30
   2  -1 -10   -0.40    4.50
   2  -1 -10    7.30    6.90
  -2  -1  10    6.30    6.20
  -2  -1  10    7.10    4.50
  -2   1   9  249.18   13.40
  -2   1   9  267.17    9.30
  -2   1   9  265.57   12.60
   2   1  -9  280.57   13.60
   2   1  -9  277.57   12.60
   2   1  -9  258.87   11.60
  -2  -1   9  296.37   14.50
  -2  -1   9  265.97    8.90
   2  -1  -9  260.47   12.90
  -2  -1   9  283.67   12.40
   2  -1  -9  271.47   12.50
   2  -1  -9  280.67   13.00
   2   1  -8   -0.20    2.80
   2   1  -8    2.30    2.80
  -2   1   8    0.80    1.80
   2   1  -8    1.00    3.50
  -2   1   8    4.30    3.80
  -2   1   8    1.10    3.20
  -2  -1   8    1.50    4.50
  -2  -1   8    2.10    1.70
  -2  -1   8    0.50    2.80
   2  -1  -8    1.30    2.90
   2  -1  -8    2.40    3.00
   2  -1  -8    5.80    3.50
  -2   1   7   78.69    6.70
   2   1  -7   69.59    5.80
  -2   1   7   79.29    4.10
   2   1  -7   78.59    5.40
  -2   1   7   69.79    6.00
  -2  -1   7   79.99    5.80
   2  -1  -7   75.79    6.00
   2  -1  -7   74.49    5.90
  -2  -1   7   73.89    6.80
   2  -1  -7   78.79    6.20
  -2  -1   7   81.09    4.00
   2   1  -6    5.20    2.20
  -2   1   6    2.80    2.20
   2   1  -6    5.30    2.60
  -2   1   6    0.50    1.30
  -2   1   6    6.10    2.90
   2   1  -6    2.60    2.00
   2  -1  -6    4.00    2.30
   2  -1  -6    4.40    2.50
  -2  -1   6    1.00    2.10
  -2  -1   6    2.80    2.80
  -2  -1   6    3.50    1.40
  -2   1   5  960.10   23.40
   2   1  -5  923.91   24.40
  -2   1   5  983.80   25.40
  -2   1   5  968.70   26.00
  -2  -1   5  934.01   23.30
   2  -1  -5  932.91   24.90
  -2  -1   5  941.71   26.20
  -2  -1   5  980.10   24.90
  -2   1   4    7.40    1.90
   2   1  -4    6.50    1.50
   2   1  -4    5.00    1.50
   2   1  -4    5.60    1.10
  -2   1   4    4.40    1.50
  -2   1   4    6.40    1.10
  -2  -1   4    5.80    1.10
  -2  -1   4    7.80    1.80
   2  -1  -4    7.30    1.80
  -2  -1   4    5.40    1.90
   2   1  -3  873.11   21.80
  -2   1   3  889.01   22.20
  -2   1   3  885.01   21.10
   2   1  -3  864.11   21.10
   2   1  -3  889.11   21.50
  -2  -1   3  871.51   22.60
   2  -1  -3  889.11   22.00
  -2  -1   3  845.92   21.10
  -2  -1   3  847.52   21.60
   2   1  -2  254.17    7.00
  -2   1   2  247.88    6.90
   2   1  -2  250.77    7.00
   2   1  -2  258.77    7.20
  -2   1   2  259.17    7.50
  -2  -1   2  247.38    7.20
  -2  -1   2  242.38    6.90
   2  -1  -2  251.47    7.30
   2  -1  -2  244.28    6.60
  -2   1   1  318.87    8.20
  -2   1   1  307.67    7.30
  -2   1   1  314.37    7.90
   2   1  -1  304.17    7.90
   2   1  -1  313.57    8.00
   2   1  -1  305.27    8.00
  -2  -1   1  273.67    8.40
  -2  -1   1  285.47    8.50
   2  -1  -1  323.47    8.10
  -2  -1   1  301.87    8.00
   2  -1  -1  295.07    7.30
   2   1   0  278.37    7.50
  -2   1   0  284.97    7.30
   2   1   0  271.87    7.60
  -2   1   0  272.27    7.00
   2   1   0  285.77    7.40
   2  -1   0  271.87    7.20
  -2  -1   0  272.57    7.20
  -2  -1   0  265.07    7.40
   2  -1   0  265.87    7.20
   2   1   1 2014.90   47.00
  -2   1  -1 2038.30   46.50
  -2   1  -1 2125.59   48.10
  -2   1  -1 2035.20   46.80
   2   1   1 2036.00   47.00
  -2  -1  -1 1966.00   46.40
   2  -1   1 1993.30   46.90
  -2  -1  -1 1996.00   46.90
   2  -1   1 2086.49   46.60
  -2  -1  -1 1972.20   46.80
   2   1   2 1815.22   42.90
  -2   1  -2 1785.22   42.20
  -2   1  -2 1840.52   42.80
   2   1   2 1808.72   42.80
  -2   1  -2 1812.52   42.00
   2  -1   2 1842.02   42.90
  -2  -1  -2 1808.92   41.70
   2  -1   2 1778.52   42.30
  -2  -1  -2 1815.32   42.70
  -2  -1  -2 1828.12   42.70
  -2   1  -3 1616.44   38.80
  -2   1  -3 1680.43   40.40
  -2   1  -3 1613.64   38.80
   2   1   3 1710.13   39.80
   2   1   3 1596.34   39.50
  -2   1  -3 1608.94   39.50
   2  -1   3 1593.14   39.00
  -2  -1  -3 1697.03   39.50
  -2  -1  -3 1616.24   39.60
  -2  -1  -3 1616.24   39.40
  -2  -1  -3 1596.24   39.30
   2  -1   3 1687.63   39.90
  -2   1  -4    6.50    1.70
  -2   1  -4    6.10    1.60
   2   1   4    8.00    2.20
   2   1   4    6.00    1.90
  -2   1  -4    8.90    2.60
  -2   1  -4    6.10    1.90
  -2  -1  -4    7.70    1.90
  -2  -1  -4    8.90    2.00
   2  -1   4    7.70    1.70
  -2  -1  -4    9.10    2.00
  -2  -1  -4    9.20    2.30
   2  -1   4    5.40    2.10
  -2   1  -5  114.89    7.00
  -2   1  -5  132.19    5.90
   2   1   5  115.99    6.60
  -2   1  -5  128.69    6.40
   2   1   5  134.99    6.60
  -2   1  -5  127.09    5.90
  -2  -1  -5  123.49    6.20
  -2  -1  -5  122.59    6.30
  -2  -1  -5  130.99    6.40
  -2  -1  -5  126.39    6.70
   2  -1   5  129.49    6.90
   2  -1   5  129.29    6.00
   2   1   6  148.89    7.60
  -2   1  -6  155.68    7.20
  -2   1  -6  157.18    7.20
  -2   1  -6  152.88    7.80
  -2   1  -6  147.09    8.30
  -2  -1  -6  151.48    7.50
  -2  -1  -6  160.38    7.70
  -2  -1  -6  155.08    8.20
  -2  -1  -6  167.08    7.80
   2  -1   6  156.48    7.50
  -2   1  -7   53.19    5.60
   2   1   7   46.80    6.00
  -2   1  -7   59.99    9.20
   2   1   7   57.89    2.30
  -2   1  -7   57.19    5.30
  -2   1  -7   55.99    5.40
  -2  -1  -7   49.40    5.50
  -2  -1  -7   54.39    6.10
  -2  -1  -7   61.29    6.00
   2  -1   7   49.40    6.30
  -2  -1  -7   68.79    5.70
  -2   1  -8  146.19    8.20
  -2   1  -8  119.49    7.90
  -2   1  -8  114.99    8.10
   2   1   8  122.99    3.60
  -2   1  -8  133.09   10.10
  -2  -1  -8  128.59    8.30
  -2  -1  -8  119.39    8.90
  -2  -1  -8  128.79    8.30
  -2  -1  -8  114.09    8.50
  -2   1  -9    8.90    5.90
  -2   1  -9   12.20    4.60
  -2   1  -9    9.50    4.10
  -2   1  -9    2.30    4.30
  -2  -1  -9    9.10    4.80
  -2  -1  -9    1.30    4.50
  -2  -1  -9    6.90    4.30
  -2  -1  -9    9.30    6.00
  -2   1 -10   51.59    7.20
  -2   1 -10   57.59    9.40
  -2   1 -10   63.69    8.20
  -2   1 -10   44.60    6.50
  -2  -1 -10   53.39    7.60
  -2  -1 -10   61.19    8.80
  -2  -1 -10   50.99    7.40
  -2  -1 -10   60.79    7.90
  -2   1 -11    2.80    7.30
  -2   1 -11  -20.50    8.30
  -2   1 -11    1.20    6.50
  -2   1 -11    4.30    5.30
  -2  -1 -11    3.30    6.70
  -2  -1 -11   -5.30    5.70
  -2  -1 -11   -4.80    5.50
  -2  -1 -11   -8.70    8.40
   2   2 -12    7.60    6.30
   2   2 -12    5.40    7.70
  -2   2  12    3.70    7.80
   2   2 -12    2.70    6.20
  -2   2  12    5.00    3.90
  -2   2  12    0.80    8.60
  -2  -2  12    3.40    7.00
  -2  -2  12   -4.00    9.40
  -2  -2  12    4.70    3.00
   2  -2 -12    4.30    7.90
   2  -2 -12    3.20    7.10
   2  -2 -12    2.40    7.50
   2   2 -11    8.60    6.70
  -2   2  11   15.70    6.60
   2   2 -11    2.40    4.80
  -2   2  11   -2.90   10.60
   2   2 -11    7.80    6.70
  -2   2  11    3.70    3.10
   2   2 -11    0.40    5.20
   2  -2 -11   -6.00    5.90
  -2  -2  11    2.30    2.60
   2  -2 -11   -2.20    6.20
   2  -2 -11    4.80    5.90
  -2  -2  11   18.10    8.10
  -2  -2  11   -1.20    5.40
  -2   2  10    5.50    5.70
  -2   2  10   -0.30    2.60
   2   2 -10    7.50    4.10
   2   2 -10    3.30    5.30
   2   2 -10    3.70    4.40
  -2   2  10    4.50    4.90
  -2  -2  10    0.90    6.20
   2  -2 -10    1.60    5.00
  -2  -2  10    0.30    2.20
  -2  -2  10    2.30    4.10
   2  -2 -10   -5.80    4.60
   2   2  -9    5.80    3.70
  -2   2   9    4.40    4.70
  -2   2   9    4.10    2.30
   2   2  -9    5.10    3.40
  -2   2   9    9.30    4.40
   2   2  -9    6.60    4.30
   2   2  -9    5.50    4.60
   2  -2  -9    6.60    4.40
   2  -2  -9    7.30    4.50
  -2  -2   9   12.70    5.40
  -2  -2   9    8.50    2.30
  -2  -2   9    7.20    4.00
   2  -2  -9    4.30    4.80
  -2   2   8   10.30    4.10
   2   2  -8    8.50    3.30
  -2   2   8    6.20    2.20
  -2   2   8   13.90    4.40
   2   2  -8   12.10    4.00
   2   2  -8   10.50    4.60
   2   2  -8   10.40    3.10
   2   2  -8    9.70    4.10
  -2  -2   8   12.30    3.40
   2  -2  -8    0.70    3.60
   2  -2  -8   10.90    3.40
  -2  -2   8   10.20    2.10
   2  -2  -8    9.30    3.40
  -2  -2   8    6.60    4.80
  -2   2   7   10.40    3.80
   2   2  -7   10.90    3.40
  -2   2   7   10.90    3.70
   2   2  -7   10.30    6.00
   2   2  -7   16.70    3.50
  -2   2   7   13.20    2.30
   2   2  -7   18.30    3.10
   2  -2  -7   18.00    3.70
   2  -2  -7   14.90    3.80
   2  -2  -7   19.00    3.60
  -2  -2   7   12.90    2.00
  -2  -2   7   11.50    4.40
  -2  -2   7   14.40    3.10
  -2   2   6   40.00    4.50
   2   2  -6   46.10    4.60
  -2   2   6   35.70    2.90
   2   2  -6   37.20    2.70
   2   2  -6   39.60    3.50
   2   2  -6   36.50    4.70
  -2   2   6   36.20    4.40
  -2  -2   6   33.60    4.80
  -2  -2   6   33.70    2.70
  -2  -2   6   38.20    3.90
   2  -2  -6   34.50    4.40
   2  -2  -6   37.60    4.30
  -2   2   5   26.60    2.40
  -2   2   5   29.20    3.40
  -2   2   5   30.80    3.70
   2   2  -5   32.90    3.60
   2   2  -5   31.50    3.80
   2   2  -5   26.00    2.20
   2   2  -5   25.30    2.70
  -2  -2   5   26.30    2.30
  -2  -2   5   32.70    3.10
   2  -2  -5   24.10    3.20
  -2  -2   5   28.90    4.00
   2  -2  -5   26.30    3.60
  -2   2   4   24.20    2.70
   2   2  -4   22.70    2.90
   2   2  -4   25.90    2.20
   2   2  -4   24.30    2.70
   2   2  -4   20.40    1.90
  -2   2   4   23.20    2.90
   2  -2  -4   21.30    2.70
  -2  -2   4   18.80    1.90
  -2  -2   4   23.90    3.00
  -2  -2   4   18.80    2.30
  -2   2   3   25.70    2.60
   2   2  -3   28.30    1.90
   2   2  -3   28.90    2.00
   2   2  -3   27.90    2.30
  -2  -2   3   25.90    2.60
  -2  -2   3   26.70    1.90
   2  -2  -3   28.20    2.40
   2   2  -2  992.50   24.60
  -2   2   2 1077.89   25.50
   2   2  -2 1041.60   25.30
   2   2  -2 1033.60   24.70
  -2  -2   2 1013.90   24.80
  -2  -2   2 1059.69   24.90
  -2  -2   2 1074.29   25.80
   2  -2  -2 1039.60   25.30
  -2  -2   2 1034.00   25.30
  -2   2   1   14.70    1.40
   2   2  -1   15.70    1.30
   2   2  -1   16.30    1.30
   2   2  -1   16.60    1.40
  -2  -2   1   14.90    1.30
  -2  -2   1   13.90    1.30
  -2  -2   1   14.40    1.40
   2  -2  -1   14.30    1.30
  -2   2   0   24.40    1.40
   2   2   0   24.10    1.60
   2   2   0   23.20    1.60
   2   2   0   23.50    1.50
  -2  -2   0   23.80    1.60
   2  -2   0   23.60    1.40
   2  -2   0   22.90    1.30
  -2  -2   0   22.40    1.50
  -2   2  -1  809.42   20.10
   2   2   1  835.82   20.60
  -2   2  -1  867.71   20.50
   2   2   1  874.21   20.40
   2   2   1  834.92   20.90
   2  -2   1  811.82   20.60
  -2  -2  -1  870.81   20.50
   2  -2   1  874.61   20.20
  -2  -2  -1  857.71   20.60
  -2  -2  -1  877.01   20.90
   2   2   2  994.30   24.00
   2   2   2  940.81   23.10
   2   2   2 1003.70   24.30
  -2   2  -2  936.41   23.00
  -2   2  -2  979.10   23.90
  -2  -2  -2  982.30   23.80
  -2  -2  -2  970.50   24.10
   2  -2   2  956.30   23.20
   2  -2   2  968.20   24.10
  -2   2  -3   97.29    3.80
  -2   2  -3   94.09    5.20
  -2   2  -3   87.29    3.70
  -2   2  -3   98.99    4.50
   2   2   3   98.49    4.80
   2   2   3   98.19    3.50
  -2   2  -3   91.29    2.30
   2   2   3   95.89    4.50
  -2  -2  -3   89.99    4.50
   2  -2   3   92.79    3.90
  -2  -2  -3   98.29    4.60
  -2  -2  -3   96.29    4.40
  -2  -2  -3   92.09    4.30
   2  -2   3   97.09    4.70
  -2   2  -4  103.49    6.00
   2   2   4  106.49    3.90
   2   2   4  110.39    5.60
   2   2   4   94.39    5.30
  -2   2  -4  105.09    5.30
  -2   2  -4  109.29    4.70
  -2   2  -4  109.19    4.60
  -2  -2  -4  113.09    5.30
  -2  -2  -4  107.09    5.40
  -2  -2  -4  108.39    5.40
   2  -2   4  104.59    5.60
  -2  -2  -4  108.29    5.30
   2  -2   4  113.79    4.80
  -2   2  -5  601.74   18.30
   2   2   5  633.94   15.80
   2   2   5  626.44   18.50
  -2   2  -5  648.74   17.40
  -2   2  -5  629.34   17.20
   2   2   5  613.84   18.50
  -2   2  -5  641.94   19.50
  -2  -2  -5  629.54   18.30
  -2  -2  -5  615.84   18.30
   2  -2   5  631.44   17.40
  -2  -2  -5  620.74   18.10
  -2  -2  -5  637.84   18.40
  -2   2  -6    1.40    2.40
  -2   2  -6   -1.40    1.90
   2   2   6    0.80    2.60
   2   2   6    2.10    1.10
  -2   2  -6    1.20    3.30
  -2   2  -6   -1.90    1.70
   2   2   6    3.30    2.80
  -2  -2  -6    1.70    2.50
  -2  -2  -6   -0.50    2.20
   2  -2   6   -0.60    2.00
  -2  -2  -6   -1.00    2.40
  -2  -2  -6    3.10    2.30
   2   2   7  307.67    8.90
  -2   2  -7  298.17   13.50
  -2   2  -7  327.27   11.70
  -2   2  -7  318.37   11.50
  -2   2  -7  319.37   12.70
   2   2   7  331.67   13.00
  -2  -2  -7  316.17   12.80
  -2  -2  -7  315.77   12.60
  -2  -2  -7  304.97   12.30
  -2  -2  -7  310.87   12.30
  -2   2  -8    7.30    3.70
   2   2   8    4.00    1.50
   2   2   8    4.30    1.30
  -2   2  -8    6.30    4.90
  -2   2  -8   -2.20    2.90
  -2   2  -8   -1.80    2.80
  -2  -2  -8    3.30    3.50
  -2  -2  -8    8.50    4.00
  -2  -2  -8   -1.50    3.50
  -2   2  -9   82.59    9.80
   2   2   9   90.69    3.70
  -2   2  -9   95.09    8.60
  -2   2  -9   98.19    7.70
   2   2   9   94.99    3.60
  -2   2  -9   75.09    7.60
  -2  -2  -9  106.39    8.90
  -2  -2  -9   90.59    8.40
  -2  -2  -9   85.69    9.40
  -2   2 -10   -2.30    4.40
  -2   2 -10   -3.50    4.60
  -2   2 -10    6.00    7.60
  -2   2 -10   -2.60    4.80
  -2  -2 -10   -2.30    6.20
  -2  -2 -10   -2.80    4.80
  -2  -2 -10   -1.20    5.50
  -2  -2 -10   -1.60    4.60
  -2   2 -11   88.99    9.50
  -2   2 -11   51.39   10.80
  -2   2 -11   59.89    9.00
  -2   2 -11   58.89    8.50
  -2  -2 -11   50.09    8.20
  -2  -2 -11   60.99    9.20
  -2  -2 -11   56.29   10.60
  -2  -2 -11   78.49   11.00
   2   3 -12   19.10    6.40
  -2   3  12    2.30    4.10
   2   3 -12   -3.00    6.00
  -2   3  12    9.00    8.60
   2   3 -12    2.50    7.20
  -2   3  12   18.10    8.40
  -2  -3  12    9.70    3.00
   2  -3 -12   21.20    9.00
   2  -3 -12   11.80    7.20
  -2  -3  12   19.80   10.10
  -2  -3  12   -2.60    6.80
   2  -3 -12    6.20    8.10
   2   3 -11    9.00    7.80
  -2   3  11   14.00   11.60
   2   3 -11   14.10    5.30
   2   3 -11   11.00    7.20
   2   3 -11   20.60    5.60
  -2   3  11   12.50    7.40
  -2   3  11   17.50    4.00
   2  -3 -11   19.20    6.70
   2  -3 -11   21.70    7.40
  -2  -3  11   14.90    3.00
  -2  -3  11   10.00    5.70
  -2  -3  11   18.70    8.40
   2  -3 -11   18.50    7.10
  -2   3  10   11.20    5.50
  -2   3  10   21.00    6.80
   2   3 -10   15.50    6.40
   2   3 -10   12.50    6.90
   2   3 -10   31.60    5.50
   2   3 -10   16.50    4.40
  -2   3  10   15.20    3.50
  -2  -3  10   19.30    2.90
   2  -3 -10   11.40    5.60
   2  -3 -10   23.70    6.00
   2  -3 -10   21.30    6.80
  -2  -3  10   17.20    4.80
  -2   3   9   28.50    3.50
   2   3  -9   42.00    5.70
  -2   3   9   40.90    6.50
   2   3  -9   36.30    6.00
   2   3  -9   43.20    5.30
   2   3  -9   40.50    7.20
   2   3  -9   35.90    6.30
  -2   3   9   41.30    7.00
  -2  -3   9   38.00    8.10
   2  -3  -9   37.80    6.40
   2  -3  -9   43.90    6.40
  -2  -3   9   34.30    3.60
   2  -3  -9   28.90    5.50
  -2  -3   9   43.90    5.70
  -2   3   8   39.80    5.60
  -2   3   8   42.20    6.00
  -2   3   8   37.50    3.90
   2   3  -8   47.50    6.30
   2   3  -8   42.40    4.80
   2   3  -8   43.80    6.30
   2   3  -8   44.70    5.40
  -2  -3   8   51.49    5.40
   2  -3  -8   46.90    6.40
   2  -3  -8   36.00    5.20
  -2  -3   8   38.80    6.90
  -2  -3   8   36.60    3.60
   2  -3  -8   47.00    6.60
  -2   3   7  316.17   12.70
   2   3  -7  324.47   11.60
  -2   3   7  325.77   12.70
   2   3  -7  316.77   10.90
  -2   3   7  337.87   10.20
   2   3  -7  301.27   13.20
  -2  -3   7  320.57   11.40
   2  -3  -7  316.17   12.30
  -2  -3   7  321.67    9.70
   2  -3  -7  308.97   12.20
   2  -3  -7  317.17   12.80
  -2  -3   7  322.67   14.10
  -2   3   6    2.90    2.40
   2   3  -6    6.10    1.80
   2   3  -6    5.70    2.80
   2   3  -6    4.50    1.40
  -2   3   6    3.50    2.70
   2   3  -6    6.80    3.10
   2  -3  -6    1.10    2.50
   2  -3  -6    4.50    2.60
  -2  -3   6    4.60    1.50
   2  -3  -6    2.50    2.60
  -2  -3   6    7.50    3.20
  -2  -3   6    7.20    2.10
   2   3  -5  503.25   13.30
  -2   3   5  497.85   15.40
   2   3  -5  497.45   15.80
  -2   3   5  486.55   15.00
   2   3  -5  486.15   15.00
   2   3  -5  499.75   13.80
  -2  -3   5  496.95   14.10
   2  -3  -5  510.35   15.30
   2  -3  -5  489.65   15.50
  -2  -3   5  508.85   16.40
  -2  -3   5  491.85   13.30
  -2   3   4   13.90    2.50
   2   3  -4   17.80    2.60
   2   3  -4   18.00    1.90
   2   3  -4   14.70    1.80
   2   3  -4   13.60    2.70
  -2   3   4   18.60    2.60
  -2  -3   4   14.30    1.80
  -2  -3   4   20.80    3.30
   2  -3  -4   20.20    2.70
   2   3  -3  768.82   18.80
   2   3  -3  779.22   20.00
   2   3  -3  767.12   18.90
  -2   3   3  740.43   20.10
   2   3  -3  782.82   20.40
  -2  -3   3  743.93   20.00
  -2  -3   3  795.42   21.50
  -2  -3   3  760.12   19.10
   2  -3  -3  781.52   20.10
  -2  -3   3  748.43   20.60
   2   3  -2  366.06    9.80
   2   3  -2  368.76   10.40
  -2   3   2  368.86   10.50
   2   3  -2  363.46    9.60
  -2  -3   2  356.26   10.40
  -2  -3   2  344.97    9.60
  -2  -3   2  371.86    9.90
   2  -3  -2  355.46   10.20
  -2  -3   2  386.76   10.80
   2   3  -1 1513.45   36.00
  -2   3   1 1566.34   36.20
   2   3  -1 1537.45   35.80
   2   3  -1 1521.05   36.30
   2  -3  -1 1496.15   35.20
  -2  -3   1 1520.35   36.40
   2  -3  -1 1475.25   35.90
  -2  -3   1 1544.55   36.20
  -2  -3   1 1536.65   36.20
  -2  -3   1 1647.54   36.60
   2   3   0 1134.49   29.10
   2   3   0 1282.17   29.20
   2   3   0 1330.67   29.40
  -2   3   0 1227.08   28.80
  -2   3   0 1184.98   28.30
  -2   3   0 1198.68   28.60
   2  -3   0 1225.48   28.50
  -2  -3   0 1278.37   29.50
   2  -3   0 1231.58   28.70
   2   3   1  927.61   23.10
   2   3   1  949.01   22.70
  -2   3  -1  900.01   22.00
  -2   3  -1  922.61   22.40
   2   3   1  969.30   22.70
  -2  -3  -1  949.01   22.70
   2  -3   1  953.40   22.00
  -2  -3  -1  957.40   23.00
  -2  -3  -1  904.91   22.80
   2  -3   1  933.81   22.60
   2   3   2  160.88    5.30
   2   3   2  166.68    5.60
  -2   3  -2  155.38    4.60
   2   3   2  151.28    5.90
  -2   3  -2  157.28    5.50
   2  -3   2  157.88    4.70
   2  -3   2  170.48    5.90
  -2  -3  -2  163.18    6.00
  -2  -3  -2  159.48    5.80
  -2  -3  -2  154.38    5.30
  -2  -3  -2  162.68    5.10
  -2   3  -3  116.39    5.10
   2   3   3  117.79    5.00
   2   3   3  104.09    4.20
  -2   3  -3  110.29    4.00
   2   3   3  114.09    5.40
  -2   3  -3  110.49    5.90
  -2  -3  -3  104.99    5.10
   2  -3   3  124.59    5.40
  -2  -3  -3  112.39    5.20
  -2  -3  -3  115.79    4.70
  -2  -3  -3  118.89    4.60
   2  -3   3  113.99    4.10
   2   3   4  218.58    7.00
  -2   3  -4  223.88    9.40
  -2   3  -4  231.58    8.50
   2   3   4  238.98    8.40
  -2   3  -4  218.68    7.20
   2   3   4  224.58    8.80
  -2   3  -4  204.78    7.00
   2  -3   4  226.48    7.30
   2  -3   4  219.78    8.70
  -2  -3  -4  218.48    8.60
  -2  -3  -4  221.58    8.50
  -2  -3  -4  225.58    8.00
  -2  -3  -4  231.58    8.00
   2   3   5  330.67   12.00
  -2   3  -5  350.06   11.90
   2   3   5  339.27   11.80
  -2   3  -5  345.27   10.40
   2   3   5  333.87    9.70
  -2   3  -5  335.37   10.50
  -2   3  -5  337.77   12.90
  -2  -3  -5  342.57   12.00
  -2  -3  -5  338.47   11.30
  -2  -3  -5  338.87   11.40
  -2  -3  -5  343.57   11.90
   2  -3   5  325.87   10.40
  -2   3  -6  172.68    8.60
  -2   3  -6  186.78    7.50
  -2   3  -6  181.58    7.30
   2   3   6  181.28    6.30
  -2   3  -6  191.28    9.90
   2   3   6  177.68    8.90
   2   3   6  178.28    8.90
  -2  -3  -6  176.38    8.70
  -2  -3  -6  182.28    8.40
  -2  -3  -6  174.48    8.60
  -2  -3  -6  189.98    8.40
  -2   3  -7   87.19    5.80
  -2   3  -7   91.09    6.90
  -2   3  -7   87.09    7.90
   2   3   7   90.09    7.60
  -2   3  -7   95.49    5.80
   2   3   7   85.59    4.30
  -2  -3  -7   90.79    6.40
  -2  -3  -7   85.69    6.90
  -2  -3  -7   76.39    6.70
  -2  -3  -7   84.39    7.10
  -2   3  -8  267.77   12.30
   2   3   8  249.97    8.40
  -2   3  -8  249.48   10.60
   2   3   8  277.57   12.90
  -2   3  -8  259.67   13.60
  -2   3  -8  277.17   10.80
  -2  -3  -8  258.57   12.40
  -2  -3  -8  261.47   12.00
  -2  -3  -8  260.37   11.60
  -2  -3  -8  262.97   12.40
   2   3   9    5.30    2.00
  -2   3  -9   15.40    6.30
  -2   3  -9   14.60    5.00
  -2   3  -9   11.10    4.00
  -2   3  -9    8.80    3.90
   2   3   9   10.10    1.90
  -2  -3  -9    6.00    4.60
  -2  -3  -9   11.20    4.70
  -2  -3  -9    5.60    5.00
  -2  -3  -9    3.60    5.40
  -2   3 -10   50.69    9.50
   2   3  10   35.80    3.20
  -2   3 -10   40.40    7.60
  -2   3 -10   46.70    6.30
   2   3  10   36.80    3.50
  -2  -3 -10   39.80    8.20
  -2  -3 -10   30.30    6.60
  -2  -3 -10   36.00    6.50
  -2  -3 -10   23.00    7.00
  -2   3 -11    8.30    6.40
  -2   3 -11   19.70    5.80
  -2   3 -11    7.90    6.30
  -2   3 -11   12.40    9.90
  -2  -3 -11    3.50    6.40
  -2  -3 -11   15.20    6.40
  -2  -3 -11    4.90    8.90
  -2  -3 -11   10.00    7.40
  -2   4  12   30.30    5.40
   2   4 -12   41.00    9.90
   2   4 -12   37.30    7.40
   2   4 -12   32.20    6.80
  -2   4  12   36.60    9.80
   2  -4 -12   38.80    9.40
   2  -4 -12   26.00    9.70
  -2  -4  12   44.60   11.60
  -2  -4  12   35.80    7.80
   2  -4 -12   21.10    8.30
  -2   4  11    1.80    6.90
  -2   4  11   -1.60    6.60
   2   4 -11    9.70    5.10
   2   4 -11    7.00    7.30
   2   4 -11   13.00    7.50
   2   4 -11   -2.30    4.70
  -2  -4  11   -9.30    7.90
  -2  -4  11   -0.80    5.10
   2  -4 -11   11.70    7.10
   2  -4 -11   -5.10    6.20
   2  -4 -11  -10.40    6.00
  -2  -4  11    0.80    2.80
  -2   4  10  155.98    7.70
   2   4 -10  124.49   10.80
  -2   4  10  130.09   11.50
   2   4 -10  148.79    9.60
  -2   4  10  149.49   11.40
   2   4 -10  151.88   11.30
   2   4 -10  134.89    8.60
   2   4 -10  137.69   12.10
   2  -4 -10  150.48   11.00
  -2  -4  10  138.19    9.40
   2  -4 -10  123.19   11.40
  -2  -4  10  158.78   13.10
   2  -4 -10  130.09   10.60
  -2  -4  10  142.39    6.50
  -2   4   9    2.90    2.60
   2   4  -9   -3.90    4.10
   2   4  -9    5.00    3.60
   2   4  -9    5.80    5.10
   2   4  -9    1.90    2.90
   2   4  -9    2.60    4.60
  -2   4   9    4.00    4.30
  -2   4   9    4.80    4.60
   2  -4  -9    2.00    3.90
  -2  -4   9   -0.50    3.20
   2  -4  -9    1.80    4.20
  -2  -4   9    4.90    5.80
   2  -4  -9    5.00    4.60
   2   4  -8  417.46   13.70
   2   4  -8  435.76   16.80
   2   4  -8  428.36   15.90
  -2   4   8  436.76   16.40
   2   4  -8  409.26   14.40
  -2   4   8  424.76   13.10
  -2   4   8  425.06   16.10
   2  -4  -8  444.46   15.60
  -2  -4   8  414.96   14.20
   2  -4  -8  395.16   15.90
  -2  -4   8  423.26   12.40
  -2  -4   8  437.56   17.80
   2  -4  -8  420.26   16.50
   2   4  -7    3.50    1.50
  -2   4   7    6.80    3.60
   2   4  -7    9.00    3.60
   2   4  -7    1.00    3.60
  -2   4   7    5.30    3.10
   2   4  -7    1.70    2.30
   2   4  -7    1.50    2.00
   2  -4  -7    3.40    3.20
  -2  -4   7   -0.70    3.80
  -2  -4   7    6.70    1.90
   2  -4  -7    3.10    2.70
   2  -4  -7   -1.00    2.90
  -2  -4   7    4.20    2.30
   2   4  -6  543.65   16.70
  -2   4   6  525.65   16.50
  -2   4   6  526.65   17.00
   2   4  -6  519.45   14.00
   2   4  -6  516.35   14.60
   2   4  -6  519.75   17.40
  -2  -4   6  517.95   18.10
   2  -4  -6  491.75   16.90
   2  -4  -6  523.85   16.70
  -2  -4   6  516.85   14.10
  -2  -4   6  512.65   15.30
   2  -4  -6  497.25   15.90
   2   4  -5   34.00    4.30
  -2   4   5   35.80    3.70
   2   4  -5   39.70    4.00
  -2   4   5   36.90    4.20
   2   4  -5   37.20    2.80
   2   4  -5   35.20    2.70
  -2  -4   5   36.90    3.20
   2  -4  -5   32.30    3.40
  -2  -4   5   33.80    2.90
   2  -4  -5   32.70    4.30
  -2  -4   5   32.90    4.60
   2  -4  -5   35.50    4.20
   2   4  -4 2817.02   66.69
   2   4  -4 2815.02   66.89
   2   4  -4 2972.90   69.29
   2   4  -4 2960.90   68.69
  -2   4   4 3057.89   69.29
  -2  -4   4 2896.31   67.19
  -2  -4   4 2453.65   67.59
   2  -4  -4 2985.30   69.19
  -2  -4   4 3002.60   69.99
   2  -4  -4 3000.30   68.89
   2   4  -3   16.70    2.60
   2   4  -3   17.30    2.40
  -2   4   3   15.60    2.40
   2   4  -3   17.60    1.60
   2   4  -3   14.20    1.80
  -2  -4   3   12.60    2.30
  -2  -4   3   15.70    1.90
  -2  -4   3   14.10    1.50
  -2  -4   3   16.30    2.70
   2  -4  -3   11.90    2.00
   2   4  -2 3193.68   72.09
   2   4  -2 2814.32   70.69
   2   4  -2 3064.99   71.89
  -2   4   2 3109.49   72.09
   2   4  -2 3045.60   71.29
  -2  -4   2 3114.59   72.19
  -2  -4   2 3096.79   71.59
  -2  -4   2 3170.48   72.39
  -2  -4   2 3313.47   74.09
   2  -4  -2 3054.09   71.79
   2   4  -1  109.89    4.30
   2   4  -1  101.59    4.00
  -2   4   1  106.99    4.10
   2   4  -1  108.59    3.80
  -2  -4   1  103.19    4.00
  -2  -4   1  106.89    4.20
   2  -4  -1  107.29    3.00
  -2  -4   1  110.59    4.40
   2  -4  -1  104.39    3.90
   2  -4  -1  102.19    2.90
   2   4   0 1687.73   41.20
   2   4   0 1754.72   41.10
  -2   4   0 1725.73   40.30
   2   4   0 1749.43   41.50
  -2   4   0 1894.11   40.90
  -2   4   0 1693.23   40.70
   2  -4   0 1742.23   40.30
   2  -4   0 1793.32   40.60
  -2  -4   0 1799.32   41.70
  -2  -4   0 1730.83   41.60
   2   4   1    8.70    1.30
   2   4   1    8.20    1.30
  -2   4  -1    9.50    0.90
  -2   4  -1    8.80    1.20
   2   4   1   11.00    1.70
  -2   4  -1    9.10    1.30
  -2  -4  -1    8.30    1.50
  -2  -4  -1    9.40    1.40
   2  -4   1   10.10    1.40
   2  -4   1   10.00    0.90
   2   4   2 1714.63   42.20
  -2   4  -2 1747.13   40.00
  -2   4  -2 1731.43   41.30
   2   4   2 1762.12   41.40
   2   4   2 1734.23   41.20
  -2  -4  -2 1712.83   41.00
   2  -4   2 1711.73   40.00
  -2  -4  -2 1767.92   42.10
  -2  -4  -2 1808.72   42.00
   2  -4   2 1776.32   41.60
  -2  -4  -2 1698.63   40.20
   2   4   3   10.60    1.70
   2   4   3   10.50    1.90
  -2   4  -3   11.70    1.30
  -2   4  -3   11.30    2.00
  -2   4  -3   12.20    2.80
   2   4   3    8.40    2.20
   2  -4   3   13.00    1.40
  -2  -4  -3   13.60    1.80
   2  -4   3   13.00    2.40
  -2  -4  -3   13.30    2.30
  -2  -4  -3   11.10    2.10
  -2  -4  -3   12.70    1.80
  -2   4  -4  237.28    8.70
  -2   4  -4  233.28    9.90
  -2   4  -4  237.08    6.20
  -2   4  -4  224.58    7.10
  -2   4  -4  226.98    6.90
   2   4   4  222.08    8.40
   2   4   4  228.68    9.10
  -2  -4  -4  223.38    8.90
  -2  -4  -4  225.08    7.70
   2  -4   4  223.48    7.00
  -2  -4  -4  221.38    8.70
  -2  -4  -4  235.58    8.20
   2   4   5   41.50    4.80
  -2   4  -5   33.80    2.80
  -2   4  -5   32.30    2.90
   2   4   5   38.50    4.10
  -2   4  -5   37.70    4.10
  -2   4  -5   40.90    5.20
  -2  -4  -5   40.10    4.00
   2  -4   5   33.60    3.00
  -2  -4  -5   33.90    4.40
  -2  -4  -5   31.40    3.60
  -2  -4  -5   37.20    4.60
  -2   4  -6  137.89    7.70
  -2   4  -6  154.58    9.50
  -2   4  -6  141.59    6.30
  -2   4  -6  140.79    6.20
   2   4   6  151.68    8.10
   2   4   6  153.28    8.60
  -2  -4  -6  144.29    8.20
  -2  -4  -6  150.28    7.50
  -2  -4  -6  144.89    7.30
  -2  -4  -6  150.98    8.10
   2   4   7    5.80    3.80
   2   4   7   13.40    2.20
  -2   4  -7    5.80    3.60
  -2   4  -7    6.70    2.40
  -2   4  -7   12.00    2.70
  -2   4  -7   11.40    5.20
  -2  -4  -7   11.10    4.00
  -2  -4  -7    8.90    3.50
  -2  -4  -7   11.60    3.90
  -2  -4  -7   11.50    3.60
  -2   4  -8   89.79    6.50
   2   4   8   97.19    8.50
  -2   4  -8  112.09    6.60
   2   4   8   99.09    5.40
  -2   4  -8  122.79   10.70
  -2   4  -8  111.19    8.80
  -2  -4  -8  100.39    8.40
  -2  -4  -8  104.29    7.70
  -2  -4  -8  112.79    9.10
  -2  -4  -8   87.39    8.00
  -2   4  -9    2.00    3.50
  -2   4  -9    6.00    6.20
   2   4   9    2.60    2.20
  -2   4  -9   -4.20    4.30
  -2   4  -9    7.60    3.40
  -2  -4  -9    4.40    4.60
  -2  -4  -9    5.80    5.00
  -2  -4  -9    4.10    4.40
  -2  -4  -9   -1.20    5.00
  -2   4 -10   26.40    7.00
   2   4  10   19.50    2.70
   2   4  10   16.40    3.00
  -2   4 -10   25.60    8.70
  -2   4 -10   16.80    6.10
  -2   4 -10   15.50    4.80
  -2  -4 -10    5.00    6.80
  -2  -4 -10   26.30    6.50
  -2  -4 -10   15.30    6.10
  -2  -4 -10   23.40    6.70
  -2   4 -11    2.60    6.60
  -2   4 -11   -1.70    4.60
   2   4  11   -2.00    2.30
  -2   4 -11    2.40    5.80
   2   4  11   -1.30    2.40
  -2  -4 -11    1.60    6.30
  -2  -4 -11   -5.60    5.90
  -2  -4 -11   -2.00    7.80
  -2   5  12   11.10    5.10
  -2   5  12   -1.10    8.80
   2   5 -12    3.10    8.40
   2  -5 -12    7.10    7.80
  -2  -5  12    2.10   10.60
  -2   5  11   35.00    8.70
   2   5 -11   29.70    5.30
  -2   5  11   31.50    8.40
   2   5 -11   42.50    8.40
   2   5 -11   37.20    6.40
   2   5 -11   22.70   11.60
  -2   5  11   30.60    4.90
   2  -5 -11   42.60    8.10
   2  -5 -11   41.20    8.00
   2  -5 -11   33.00    8.50
  -2  -5  11   37.50    6.50
  -2  -5  11   38.50   10.70
   2   5 -10    2.50    5.90
  -2   5  10   12.20    6.00
   2   5 -10   24.50    7.50
   2   5 -10   14.20    6.40
  -2   5  10   18.50    6.10
  -2   5  10    9.10    3.70
   2   5 -10    1.50    3.70
   2   5 -10   11.80    3.70
  -2  -5  10    5.70    7.30
   2  -5 -10    6.80    5.10
   2  -5 -10    4.10    5.70
  -2  -5  10    5.20    2.80
   2  -5 -10    6.50    6.10
  -2  -5  10    2.00    4.20
  -2   5   9   95.79    9.30
   2   5  -9  104.69    9.30
   2   5  -9  100.89    7.40
   2   5  -9  104.09    9.60
   2   5  -9  117.99   10.70
  -2   5   9  113.79    9.20
  -2   5   9  107.99    6.60
   2   5  -9   91.59    6.60
  -2  -5   9   96.69    5.50
  -2  -5   9   97.79   11.20
   2  -5  -9  111.59    9.00
   2  -5  -9  111.29    9.30
  -2  -5   9   98.59    7.30
   2  -5  -9  114.19    9.60
  -2   5   8   -1.50    3.30
   2   5  -8    4.50    1.80
   2   5  -8    4.50    4.20
   2   5  -8    1.30    2.20
  -2   5   8    2.00    3.60
   2   5  -8   -0.30    4.10
   2   5  -8    1.10    2.60
  -2  -5   8   -1.80    4.50
   2  -5  -8   -4.60    2.80
   2  -5  -8    4.00    3.80
   2  -5  -8    4.10    3.90
  -2  -5   8   -0.80    1.90
  -2  -5   8    1.50    2.70
   2   5  -7  341.37   11.00
   2   5  -7  345.37   11.80
   2   5  -7  346.17   14.40
   2   5  -7  358.06   13.70
  -2   5   7  355.26   14.10
  -2   5   7  363.96   13.40
   2   5  -7  360.66   10.50
  -2  -5   7  351.66   15.10
   2  -5  -7  360.66   13.00
   2  -5  -7  331.67   13.80
   2  -5  -7  313.07   17.50
  -2  -5   7  361.06   10.80
   2   5  -6    8.30    1.90
   2   5  -6   12.90    3.80
   2   5  -6    8.40    1.80
  -2   5   6   11.60    3.40
   2   5  -6   10.30    3.20
  -2   5   6    7.70    2.80
   2  -5  -6   13.10    2.90
  -2  -5   6    6.60    1.90
   2  -5  -6   10.20    3.30
  -2  -5   6    7.70    3.70
  -2  -5   6    6.70    2.50
   2  -5  -6    9.40    3.10
   2   5  -5  970.50   26.10
   2   5  -5  969.00   26.80
   2   5  -5  975.10   23.90
  -2   5   5  961.40   25.40
  -2   5   5  916.61   26.30
   2   5  -5  949.40   23.70
  -2  -5   5  955.60   24.30
   2  -5  -5  934.61   26.60
   2  -5  -5 1016.40   26.40
   2  -5  -5  944.41   24.90
  -2  -5   5  956.00   27.40
  -2  -5   5  946.51   24.00
   2   5  -4   91.29    4.00
   2   5  -4   89.59    5.50
   2   5  -4   86.79    3.60
  -2   5   4   92.39    5.40
   2   5  -4   78.79    4.90
   2  -5  -4   84.49    4.20
  -2  -5   4   88.09    4.30
  -2  -5   4   87.29    5.70
   2  -5  -4   84.09    5.10
   2  -5  -4   93.49    5.50
   2   5  -3 1994.60   47.20
   2   5  -3 1897.81   45.70
  -2   5   3 1807.62   46.90
   2   5  -3 2006.50   47.00
   2   5  -3 1919.71   45.00
   2  -5  -3 1964.40   47.20
  -2  -5   3 1959.00   46.10
  -2  -5   3 2010.60   47.70
  -2  -5   3 1889.11   47.00
   2  -5  -3 1930.11   46.80
   2   5  -2  436.96   12.20
   2   5  -2  428.36   12.20
   2   5  -2  411.16   11.60
   2   5  -2  411.46   10.90
  -2   5   2  418.16   12.20
  -2  -5   2  419.86   11.90
  -2  -5   2  422.76   12.40
   2  -5  -2  407.36   11.90
  -2  -5   2  416.46   12.40
   2   5  -1  456.05   12.00
  -2   5   1  472.95   12.50
   2   5  -1  471.35   12.80
   2   5  -1  468.05   12.60
  -2  -5   1  417.46   13.00
  -2  -5   1  450.85   12.90
   2  -5  -1  471.05   12.30
   2  -5  -1  442.36   10.70
   2  -5  -1  460.15   11.20
  -2  -5   1  479.15   12.50
  -2  -5   1  453.25   12.80
   2   5   0   74.89    3.40
   2   5   0   74.19    3.20
   2   5   0   72.19    3.60
  -2   5   0   74.79    2.40
  -2   5   0   70.89    2.70
  -2   5   0   70.49    3.00
  -2  -5   0   75.19    3.70
   2  -5   0   73.89    2.50
  -2  -5   0   74.09    3.80
  -2  -5   0   65.49    3.10
   2  -5   0   66.49    2.70
   2  -5   0   66.79    3.10
  -2   5  -1  389.96   10.90
   2   5   1  410.46   10.90
  -2   5  -1  409.36   10.20
   2   5   1  403.86   11.80
  -2   5  -1  404.96   10.60
   2   5   1  395.76   11.50
  -2  -5  -1  387.96   10.90
  -2  -5  -1  411.56   11.60
   2  -5   1  414.86   10.90
   2  -5   1  415.26   10.00
  -2  -5  -1  424.16   11.70
   2   5   2  434.36   12.60
   2   5   2  444.66   13.30
  -2   5  -2  438.86   12.20
  -2   5  -2  450.65   10.90
   2   5   2  440.86   12.10
  -2   5  -2  459.95   14.00
  -2   5  -2  434.86   12.50
  -2  -5  -2  462.05   13.20
  -2  -5  -2  459.95   13.00
  -2  -5  -2  442.96   12.00
  -2  -5  -2  435.66   10.70
   2  -5   2  445.46   10.70
  -2   5  -3  343.97   10.70
  -2   5  -3  337.27   12.20
   2   5   3  346.17   10.40
   2   5   3  338.37   10.40
   2   5   3  356.96   11.60
  -2   5  -3  341.67    8.70
  -2  -5  -3  358.16   11.50
   2  -5   3  349.17    8.70
  -2  -5  -3  320.07    9.10
  -2  -5  -3  355.66   10.20
  -2  -5  -3  342.37   11.20
  -2   5  -4  484.45   16.50
  -2   5  -4  519.35   15.30
   2   5   4  512.05   14.90
   2   5   4  499.35   15.90
  -2   5  -4  488.45   13.00
  -2   5  -4  513.85   12.90
  -2   5  -4  507.35   12.70
  -2  -5  -4  509.75   15.70
  -2  -5  -4  510.65   14.40
  -2  -5  -4  498.45   13.60
  -2  -5  -4  520.25   15.70
  -2   5  -5  393.96   11.30
   2   5   5  418.46   14.40
  -2   5  -5  392.46   13.40
  -2   5  -5  412.46   11.20
   2   5   5  406.36   13.40
  -2   5  -5  412.66   15.10
  -2  -5  -5  395.96   12.00
  -2  -5  -5  394.36   12.80
  -2  -5  -5  389.66   13.90
  -2  -5  -5  407.26   13.90
  -2   5  -6  169.58    9.90
   2   5   6  157.48    8.10
  -2   5  -6  160.38    6.50
  -2   5  -6  161.88    6.30
  -2   5  -6  174.38    8.70
   2   5   6  115.99   13.20
  -2  -5  -6  151.38    7.10
  -2  -5  -6  159.98    7.80
  -2  -5  -6  174.48    9.20
  -2  -5  -6  156.98    8.70
   2   5   7  124.29    9.00
  -2   5  -7  117.29    9.50
  -2   5  -7  122.29    8.10
  -2   5  -7  113.79    6.10
  -2   5  -7  128.59    6.10
  -2  -5  -7  113.19    9.90
  -2  -5  -7  112.89    7.10
  -2  -5  -7  124.79    7.30
  -2  -5  -7  116.99    8.50
  -2   5  -8   77.79    9.30
  -2   5  -8   74.09    5.60
   2   5   8   73.89    8.20
   2   5   8   71.69    5.30
  -2   5  -8   83.39    8.10
  -2   5  -8   72.69    5.70
  -2  -5  -8   67.99    8.50
  -2  -5  -8   49.80    6.80
  -2  -5  -8   79.79    7.70
  -2  -5  -8   76.49    7.00
  -2   5  -9   56.89    9.00
   2   5   9   53.09    5.30
  -2   5  -9   55.29    9.00
  -2   5  -9   56.09    6.00
  -2   5  -9   59.59    6.40
  -2  -5  -9   58.09    7.90
  -2  -5  -9   70.69    8.00
  -2  -5  -9   71.69    8.60
  -2  -5  -9   46.80    8.20
  -2   5 -10   26.00    5.20
  -2   5 -10   29.70    5.20
  -2   5 -10   41.90    7.70
   2   5  10   33.90    4.10
  -2   5 -10   15.90    9.00
  -2  -5 -10   30.30    7.40
  -2  -5 -10   23.90    7.60
  -2  -5 -10   36.30    7.30
   2   5  11    0.20    2.90
  -2   5 -11    4.50    5.40
  -2   5 -11    6.00    6.80
   2   5  11    5.20    3.20
  -2   5 -11    6.50    5.00
  -2  -5 -11   -6.90    5.90
  -2  -5 -11   10.80    8.60
  -2  -5 -11   -3.00    6.40
  -2   6  11   11.80    4.60
  -2   6  11   10.30    7.60
   2   6 -11   17.10    7.80
  -2   6  11    2.30    7.30
   2   6 -11   -2.20    4.20
   2   6 -11   -2.40    4.40
   2  -6 -11    2.50    6.10
   2  -6 -11    3.40    7.10
   2  -6 -11    6.90    7.20
  -2  -6  11   14.20    5.50
  -2  -6  11  -11.90    8.50
   2   6 -10   -4.20    5.20
   2   6 -10   -3.80    7.50
  -2   6  10    8.30    5.90
   2   6 -10    5.10    4.00
   2   6 -10   -2.80    3.10
  -2   6  10    6.30    6.00
  -2   6  10   -3.40    3.40
   2   6 -10   -5.80    6.10
   2  -6 -10   10.50    5.40
   2  -6 -10    8.90    6.00
  -2  -6  10   14.00    7.50
   2  -6 -10   -5.40    5.50
  -2  -6  10   -0.70    3.80
   2   6  -9   31.30    6.90
  -2   6   9   18.00    5.60
   2   6  -9   27.60    4.50
   2   6  -9   26.60    3.00
   2   6  -9   20.70    3.60
   2   6  -9   20.70    6.30
  -2   6   9   18.60    5.90
   2   6  -9   31.20    7.30
   2  -6  -9   30.80    5.90
   2  -6  -9   43.40    6.90
   2  -6  -9   20.60    6.00
  -2  -6   9   29.50    3.60
  -2  -6   9   22.60    7.10
   2   6  -8    1.20    3.90
   2   6  -8    1.60    2.60
   2   6  -8    2.40    2.10
   2   6  -8    2.70    4.60
   2   6  -8    2.70    1.80
  -2   6   8   -4.60    3.40
  -2   6   8    2.30    4.10
  -2  -6   8    4.20    2.70
  -2  -6   8    1.80    5.30
   2  -6  -8    3.80    3.50
  -2  -6   8    2.30    2.30
   2  -6  -8   -1.20    3.80
   2  -6  -8   -0.90    4.00
  -2   6   7   12.40    3.60
   2   6  -7    7.40    2.10
   2   6  -7   10.80    4.10
   2   6  -7   14.10    4.70
   2   6  -7   13.20    2.70
   2   6  -7   11.60    2.20
  -2   6   7   15.30    4.00
  -2  -6   7   12.00    5.00
   2  -6  -7   12.10    3.10
  -2  -6   7   11.80    2.50
   2  -6  -7   16.30    4.40
   2  -6  -7    9.80    4.10
  -2  -6   7   11.50    2.60
  -2   6   6    8.80    3.20
   2   6  -6    1.90    5.30
   2   6  -6   10.60    1.90
   2   6  -6    8.10    1.80
  -2   6   6    4.20    2.70
  -2  -6   6    3.50    1.70
   2  -6  -6    5.60    2.40
   2  -6  -6   12.30    3.60
  -2  -6   6    9.00    2.10
   2  -6  -6   13.70    3.80
  -2  -6   6    1.20    3.50
   2   6  -5  142.29    5.20
  -2   6   5  141.89    7.60
   2   6  -5  142.59    7.70
   2   6  -5  146.99    7.40
  -2   6   5  146.29    6.60
   2   6  -5  140.59    5.60
  -2  -6   5  139.49    6.10
  -2  -6   5  146.69    8.30
   2  -6  -5  144.29    7.80
   2  -6  -5  146.49    6.30
   2  -6  -5  149.29    7.60
  -2   6   4    0.70    2.00
   2   6  -4   -0.60    2.00
   2   6  -4    2.20    1.20
   2   6  -4    0.90    1.00
   2   6  -4    2.50    2.00
  -2  -6   4    0.30    1.40
   2  -6  -4    0.60    1.30
  -2  -6   4   -1.00    1.90
   2  -6  -4    8.90    2.50
   2  -6  -4    2.10    2.10
  -2  -6   4   -0.50    2.10
   2   6  -3  127.79    4.30
   2   6  -3  123.69    5.90
   2   6  -3  120.49    5.00
  -2   6   3  122.09    5.90
   2   6  -3  121.49    5.70
   2  -6  -3  112.79    5.90
   2  -6  -3  123.19    5.80
  -2  -6   3  116.99    6.20
  -2  -6   3  130.59    6.10
  -2  -6   3  125.49    5.40
   2  -6  -3  124.49    4.30
   2   6  -2  530.35   15.10
   2   6  -2  517.25   13.60
   2   6  -2  543.75   15.00
   2   6  -2  538.25   14.70
  -2   6   2  541.45   15.10
   2  -6  -2  523.55   12.70
  -2  -6   2  552.24   15.10
  -2  -6   2  535.05   15.30
   2  -6  -2  562.44   14.90
   2  -6  -2  529.35   15.10
  -2  -6   2  520.15   15.30
  -2   6   1  626.94   15.90
   2   6  -1  603.64   16.10
   2   6  -1  604.84   16.20
   2   6  -1  600.14   15.30
  -2  -6   1  586.94   16.30
   2  -6  -1  595.14   15.50
  -2  -6   1  548.55   15.50
  -2  -6   1  612.54   15.80
   2  -6  -1  578.24   14.70
  -2   6   0  416.16   10.20
   2   6   0  358.66   10.90
   2   6   0  354.66   10.10
  -2   6   0  356.36    9.70
  -2   6   0  374.46   10.10
   2   6   0  365.16   10.60
   2  -6   0  359.06    9.80
  -2  -6   0  366.86   10.50
   2  -6   0  365.36    9.70
  -2  -6   0  347.67   10.90
   2   6   1  904.71   24.30
   2   6   1  974.70   23.30
   2   6   1  995.80   24.60
  -2   6  -1  929.11   22.50
  -2   6  -1  958.20   22.90
  -2   6  -1  950.70   23.50
  -2  -6  -1  940.51   23.30
  -2  -6  -1  947.91   24.20
   2  -6   1  940.21   22.30
  -2  -6  -1  975.40   24.10
   2   6   2    3.70    1.70
  -2   6  -2    4.30    1.30
  -2   6  -2    4.10    2.20
  -2   6  -2    3.80    0.60
  -2   6  -2    4.00    1.50
   2   6   2    1.10    1.30
   2   6   2    3.90    1.30
   2  -6   2    2.70    0.40
  -2  -6  -2    1.70    1.40
  -2  -6  -2    2.90    1.60
  -2  -6  -2    3.70    1.30
   2   6   3  143.59    6.80
  -2   6  -3  142.89    7.60
   2   6   3  145.99    5.70
  -2   6  -3  141.79    6.00
   2   6   3  142.49    6.10
  -2   6  -3  147.99    4.10
  -2   6  -3  139.29    6.30
  -2  -6  -3  135.59    6.70
  -2  -6  -3  146.09    6.70
  -2  -6  -3  143.99    5.50
   2   6   4    9.00    2.30
  -2   6  -4   11.90    2.90
  -2   6  -4    9.50    2.50
  -2   6  -4   10.80    1.50
   2   6   4    8.20    2.80
  -2   6  -4    7.50    1.40
  -2   6  -4    9.60    1.30
  -2   6  -4    5.40    3.40
  -2  -6  -4    9.30    1.60
  -2  -6  -4    7.30    2.10
  -2  -6  -4    8.80    2.90
  -2  -6  -4    6.30    2.40
   2   6   5  230.08    9.30
   2   6   5  244.18   10.60
  -2   6  -5  224.68    7.10
  -2   6  -5  227.48    6.60
  -2   6  -5  222.58   11.20
  -2   6  -5  225.78    9.50
  -2   6  -5  233.98    6.90
  -2  -6  -5  238.68   10.30
  -2  -6  -5  242.18    8.80
  -2  -6  -5  226.78   10.00
  -2  -6  -5  216.48    7.70
   2   6   6   32.70    5.30
   2   6   6   31.30    4.40
  -2   6  -6   34.20    2.90
  -2   6  -6   25.70    4.20
  -2   6  -6   21.30    2.90
  -2   6  -6   27.20    5.50
  -2  -6  -6   27.60    4.50
  -2  -6  -6   23.20    3.80
  -2  -6  -6   30.50    3.70
  -2   6  -7  309.07   10.20
  -2   6  -7  304.97   14.70
  -2   6  -7  303.17   10.30
   2   6   7  310.67   14.20
  -2   6  -7  325.67   13.20
  -2  -6  -7  320.27   12.30
  -2  -6  -7  311.77   11.50
  -2  -6  -7  310.27   13.40
  -2  -6  -7  327.77   14.00
  -2   6  -8    2.90    2.50
   2   6   8    5.60    2.70
  -2   6  -8    3.10    5.60
  -2   6  -8   -2.10    2.40
   2   6   8    5.30    4.70
  -2   6  -8    4.00    4.30
  -2  -6  -8    2.10    3.70
  -2  -6  -8    1.80    4.20
  -2  -6  -8   -1.80    4.20
   2   6   9  133.39    7.70
  -2   6  -9  145.89   13.10
  -2   6  -9  139.39    7.90
  -2   6  -9  146.39    7.90
  -2  -6  -9  147.69   10.10
  -2  -6  -9  142.29   11.70
  -2  -6  -9  143.99   17.40
  -2   6 -10   12.70    7.90
  -2   6 -10    1.00    8.70
  -2   6 -10   -0.10    4.00
   2   6  10    3.30    3.60
  -2   6 -10   -8.30    5.40
  -2   6 -10   -7.00    3.50
  -2  -6 -10    0.10    5.90
  -2  -6 -10    1.80    7.10
  -2  -6 -10    5.50    6.40
   2   6  11   51.69    6.60
   2   6  11   57.69    7.10
  -2   6 -11   59.39    8.40
  -2   6 -11   47.60    9.10
  -2   6 -11   76.99    9.30
  -2  -6 -11   91.99   12.30
  -2  -6 -11   50.59    9.00
  -2  -6 -11   54.39   11.00
   2   7 -11   16.40    4.40
  -2   7  11   26.10    5.30
   2   7 -11   19.00    5.30
  -2   7  11   34.50    9.00
  -2   7  11   14.70    7.70
   2   7 -11   13.60    8.80
  -2  -7  11   23.40    9.90
   2  -7 -11   23.70    8.20
   2  -7 -11   32.90    8.80
   2  -7 -11   15.80    8.90
   2   7 -10    6.10    7.90
   2   7 -10   11.10    7.00
   2   7 -10    6.90    6.40
  -2   7  10   12.10    4.00
  -2   7  10    3.30    5.60
  -2   7  10   -2.60    9.00
   2   7 -10    9.30    3.30
   2  -7 -10    8.80    5.30
  -2  -7  10   -1.10    7.90
   2  -7 -10    7.40    6.40
   2  -7 -10   15.50    6.50
   2   7  -9   74.89    9.90
   2   7  -9   67.49    9.20
   2   7  -9   66.69    8.40
   2   7  -9   72.49    4.70
  -2   7   9   58.69    8.30
  -2   7   9   80.09    9.20
   2   7  -9   71.69    5.40
   2   7  -9   66.19    6.30
   2  -7  -9   91.39    9.70
  -2  -7   9   62.59    5.70
   2  -7  -9   72.49    9.90
   2  -7  -9   79.79    7.70
  -2   7   8    1.20    4.10
   2   7  -8   -0.30    1.90
   2   7  -8    3.20    4.20
   2   7  -8   -0.70    1.90
  -2   7   8    2.90    3.60
   2   7  -8   -4.00    4.90
   2   7  -8    1.90    2.40
   2  -7  -8   -1.80    3.20
  -2  -7   8   -0.50    2.30
   2  -7  -8   -4.70    4.10
   2  -7  -8    1.00    4.20
  -2  -7   8    2.00    5.00
  -2  -7   8    1.00    2.40
   2   7  -7  206.68   10.60
  -2   7   7  174.28   10.40
   2   7  -7  173.48    6.70
  -2   7   7  172.98    8.80
   2   7  -7  183.68   10.60
   2   7  -7  185.08    7.10
   2   7  -7  182.98    7.50
  -2  -7   7  180.58    7.60
  -2  -7   7  199.48   11.70
   2  -7  -7  192.18   10.40
   2  -7  -7  177.68   10.50
   2  -7  -7  176.28    8.50
  -2   7   6    6.20    3.30
   2   7  -6    6.10    1.80
   2   7  -6    8.00    3.20
  -2   7   6   -1.20    2.20
   2   7  -6   -1.00    3.40
   2   7  -6    5.50    1.60
   2  -7  -6    6.20    2.30
   2  -7  -6    2.10    3.00
  -2  -7   6    8.10    4.30
  -2  -7   6    5.90    2.40
   2  -7  -6    4.80    3.50
  -2   7   5   79.89    4.70
   2   7  -5   73.09    4.20
  -2   7   5   66.39    5.70
   2   7  -5   72.79    5.70
   2   7  -5   73.69    3.50
   2   7  -5   81.99    6.20
  -2  -7   5   69.79    3.50
  -2  -7   5   80.79    4.80
   2  -7  -5   81.29    4.40
  -2  -7   5   77.29    6.50
   2  -7  -5   64.19    5.90
   2  -7  -5   71.49    6.20
  -2   7   4   17.00    3.40
   2   7  -4   21.20    3.50
   2   7  -4   14.40    2.90
   2   7  -4   18.70    1.90
   2   7  -4   22.00    2.60
  -2  -7   4   18.60    2.80
  -2  -7   4   27.70    3.80
   2  -7  -4   19.60    3.70
  -2  -7   4   15.70    3.60
   2  -7  -4   21.20    2.30
  -2  -7   4   14.90    1.80
   2  -7  -4   19.60    3.30
   2   7  -3   50.59    4.10
   2   7  -3   43.20    3.30
  -2   7   3   43.00    4.00
   2   7  -3   47.20    2.50
   2   7  -3   42.30    4.00
  -2  -7   3   41.50    4.30
   2  -7  -3   45.80    4.30
  -2  -7   3   54.09    3.90
   2  -7  -3   49.00    3.90
  -2  -7   3   45.70    4.00
   2   7  -2  101.29    5.00
  -2   7   2   97.19    5.10
   2   7  -2  103.79    4.90
   2   7  -2  101.19    5.10
   2   7  -2  102.19    3.90
  -2  -7   2  110.09    5.50
   2  -7  -2  103.39    3.80
   2  -7  -2  110.99    5.00
  -2  -7   2  103.59    5.30
   2  -7  -2  102.49    5.20
   2   7  -1  666.23   17.00
  -2   7   1  676.23   17.50
   2   7  -1  684.13   18.00
   2   7  -1  649.34   17.80
   2   7  -1  657.63   16.80
  -2  -7   1  684.33   18.20
  -2  -7   1  675.53   17.40
  -2  -7   1  565.64   16.90
   2  -7  -1  647.84   16.30
   2  -7  -1  680.03   17.10
   2  -7  -1  585.64   18.30
   2   7   0   28.60    2.90
   2   7   0   28.10    2.30
  -2   7   0   26.70    2.30
  -2   7   0   25.70    2.10
   2   7   0   28.00    2.70
  -2  -7   0   23.00    2.90
  -2  -7   0   27.30    2.70
   2  -7   0   30.10    2.00
   2  -7   0   24.20    2.20
  -2  -7   0   26.90    2.40
   2   7   1   10.90    1.60
   2   7   1   10.60    2.20
  -2   7  -1   10.20    1.40
  -2   7  -1    8.90    1.70
  -2   7  -1    9.90    1.30
   2   7   1   10.80    2.10
   2  -7   1    9.70    1.20
  -2  -7  -1    6.10    1.90
   2  -7   1    8.70    1.10
  -2  -7  -1    7.30    1.80
  -2  -7  -1    8.80    2.20
  -2   7  -2  190.58    8.40
   2   7   2  198.58    8.00
  -2   7  -2  192.48    5.20
   2   7   2  199.08    6.50
  -2   7  -2  188.38    7.10
   2   7   2  192.88    7.60
  -2   7  -2  197.68    6.60
  -2  -7  -2  181.28    7.40
  -2  -7  -2  187.58    6.50
  -2  -7  -2  200.48    7.90
   2   7   3  435.66   14.10
  -2   7  -3  370.36   10.50
  -2   7  -3  426.96    9.90
   2   7   3  406.26   12.20
   2   7   3  435.86   13.20
  -2   7  -3  418.06   13.10
  -2   7  -3  429.06   12.70
  -2   7  -3  439.06   14.90
  -2  -7  -3  440.06   12.10
  -2  -7  -3  437.56   13.70
  -2  -7  -3  414.66   13.70
  -2   7  -4  691.63   19.80
  -2   7  -4  663.63   21.30
  -2   7  -4  679.63   17.60
   2   7   4  644.24   18.70
  -2   7  -4  676.83   19.40
  -2   7  -4  667.23   16.00
   2   7   4  728.23   20.90
  -2  -7  -4  671.33   18.30
  -2  -7  -4  691.83   20.20
  -2  -7  -4  675.13   20.40
  -2   7  -5  102.09    3.60
  -2   7  -5   98.69    6.50
  -2   7  -5   97.59    4.20
   2   7   5   97.69    6.00
  -2   7  -5  101.99    6.90
   2   7   5  108.79    7.60
  -2  -7  -5  102.09    7.30
  -2  -7  -5  105.79    7.20
  -2  -7  -5   98.49    5.60
   2   7   6  233.38    9.90
  -2   7  -6  220.58    7.00
  -2   7  -6  227.18    6.60
  -2   7  -6  243.58   11.20
  -2   7  -6  230.68   10.30
  -2   7  -6  218.68   12.00
  -2   7  -6  223.08    7.30
   2   7   6  215.08   11.10
  -2  -7  -6  222.28    9.20
  -2  -7  -6  219.98   10.60
  -2  -7  -6  225.88   11.30
  -2   7  -7   28.20    5.00
  -2   7  -7   30.90    5.70
   2   7   7   26.30    5.80
  -2   7  -7   30.30    3.60
  -2   7  -7   28.80    3.30
  -2   7  -7   29.40    6.40
  -2  -7  -7   26.70    5.50
  -2  -7  -7   20.70    5.00
  -2  -7  -7   40.00    4.70
  -2   7  -8   79.79    5.30
   2   7   8   72.79    6.30
  -2   7  -8   83.79   10.40
  -2   7  -8   76.89    8.60
   2   7   8   74.19    9.50
  -2   7  -8   77.69    8.00
  -2   7  -8   76.09    5.00
  -2  -7  -8   75.89    8.80
  -2  -7  -8   79.79    9.40
  -2  -7  -8   75.59    7.10
  -2   7  -9    6.80    2.80
  -2   7  -9    2.30    2.90
  -2   7  -9   13.20    5.90
   2   7   9   -0.30    3.50
  -2   7  -9    2.30    6.30
  -2   7  -9    7.20    7.50
  -2  -7  -9    3.70    5.30
  -2  -7  -9    3.50    4.30
  -2  -7  -9    3.50    6.40
  -2   7 -10   32.90    4.90
  -2   7 -10   25.00    7.40
   2   7  10   37.10    5.30
  -2   7 -10   40.40    5.00
  -2  -7 -10   31.30    8.00
  -2  -7 -10   38.20    8.90
  -2  -7 -10   32.30    7.80
  -2   7 -11    2.00    7.40
  -2   7 -11    4.70    4.20
  -2   7 -11    7.00    5.00
   2   7  11   -0.30    4.40
  -2  -7 -11    9.60    8.10
  -2  -7 -11   19.20   10.20
  -2  -7 -11  -10.00    6.30
   2   8 -11   -3.80    7.50
   2   8 -11   -3.50    4.60
  -2   8  11   18.70    8.30
  -2   8  11    8.20    5.40
  -2   8  11   -1.10    7.40
   2   8 -11   -4.60    3.80
   2  -8 -11    9.70    8.60
  -2  -8  11   18.80   10.60
   2   8 -10   74.19   10.10
   2   8 -10   75.19    6.20
   2   8 -10   60.89    7.00
   2   8 -10   73.59    5.30
  -2   8  10   64.49    9.90
  -2   8  10   75.89    9.00
   2   8 -10   67.39   10.10
   2   8 -10   92.09   12.40
  -2  -8  10   79.59   12.00
   2  -8 -10   81.59    9.60
   2  -8 -10   78.79   11.20
   2  -8 -10   83.99   11.30
   2   8  -9    3.90    2.50
   2   8  -9    1.80    2.90
  -2   8   9    0.50    4.60
   2   8  -9    4.10    5.60
   2   8  -9    2.10    6.40
   2   8  -9    5.40    2.50
  -2   8   9    1.60    5.20
  -2  -8   9   -0.10    6.80
  -2  -8   9   -0.70    2.80
   2  -8  -9    9.50    5.90
   2  -8  -9    7.70    4.40
   2  -8  -9    4.60    5.60
   2   8  -8  120.29    5.80
   2   8  -8  159.28   10.10
   2   8  -8  130.59    6.80
  -2   8   8  130.19    8.60
   2   8  -8  130.19   10.50
   2   8  -8  129.89    6.30
  -2   8   8  121.09   10.60
   2  -8  -8  145.39   11.00
   2  -8  -8  118.19    7.90
  -2  -8   8  140.69   11.50
   2  -8  -8  132.59   10.20
  -2  -8   8  122.09    6.00
  -2   8   7    0.30    3.70
  -2   8   7   -1.90    2.90
   2   8  -7   -3.70    4.10
   2   8  -7    3.40    2.10
   2   8  -7   -1.80    1.50
   2   8  -7    2.90    3.90
   2   8  -7   -1.70    1.90
   2  -8  -7    4.40    2.80
  -2  -8   7    2.20    1.70
  -2  -8   7    5.30    5.00
   2  -8  -7    2.50    3.90
   2  -8  -7    3.20    4.10
  -2   8   6  337.27   13.70
   2   8  -6  338.07    9.60
   2   8  -6  324.37   13.90
   2   8  -6  332.97   13.10
   2   8  -6  329.47   10.50
  -2   8   6  316.77   11.40
   2  -8  -6  322.37   10.80
  -2  -8   6  315.37   14.30
   2  -8  -6  326.37   13.10
  -2  -8   6  312.07    9.20
   2  -8  -6  311.47   13.50
   2   8  -5    1.00    3.30
  -2   8   5    6.50    2.10
  -2   8   5    7.80    3.10
   2   8  -5    2.50    1.80
   2   8  -5    4.20    1.30
   2   8  -5    0.90    3.10
  -2  -8   5   -1.10    3.40
   2  -8  -5   -0.10    2.80
   2  -8  -5   -1.10    3.00
  -2  -8   5    1.70    1.10
   2  -8  -5    1.90    1.60
  -2   8   4  851.31   24.50
   2   8  -4  885.21   24.80
   2   8  -4  850.91   21.10
   2   8  -4  858.81   24.20
   2   8  -4  862.71   22.70
  -2  -8   4  857.81   20.80
   2  -8  -4  903.01   25.00
   2  -8  -4  852.21   24.20
  -2  -8   4  890.01   24.80
  -2  -8   4  888.61   25.50
   2  -8  -4  831.72   21.20
   2   8  -3    5.30    1.20
   2   8  -3    6.80    2.40
  -2   8   3    4.30    2.30
   2   8  -3    4.70    2.40
   2   8  -3    3.30    1.80
  -2  -8   3    5.40    1.00
  -2  -8   3    8.50    2.60
  -2  -8   3    4.80    2.70
   2  -8  -3    1.60    2.10
   2   8  -2  870.81   21.80
   2   8  -2  919.61   23.90
   2   8  -2  856.61   23.10
  -2   8   2  884.61   23.60
   2   8  -2  875.51   23.40
  -2  -8   2  899.81   23.90
   2  -8  -2  898.51   23.30
  -2  -8   2  876.81   24.10
   2  -8  -2  901.51   23.70
   2  -8  -2  858.21   21.70
   2   8  -1   99.19    5.30
   2   8  -1   96.79    4.50
   2   8  -1  105.99    5.40
   2   8  -1  109.19    4.70
  -2   8   1  104.69    5.10
  -2  -8   1  110.99    5.70
   2  -8  -1  113.99    4.90
  -2  -8   1  111.79    5.10
   2  -8  -1  104.29    5.60
  -2  -8   1  100.59    4.60
  -2  -8   1  101.79    4.50
   2  -8  -1  111.99    4.30
  -2   8   0  844.82   22.20
  -2   8   0  979.30   23.90
  -2   8   0  968.20   23.80
   2   8   0  990.20   23.80
   2   8   0 1041.50   24.80
   2   8   0  944.31   25.20
   2  -8   0  953.70   23.80
   2  -8   0  945.01   23.30
  -2  -8   0  980.70   24.40
  -2  -8   0  954.60   24.00
  -2  -8   0  931.31   23.30
  -2  -8   0  947.31   25.10
   2   8   1    1.90    1.80
   2   8   1   -0.30    1.10
  -2   8  -1    0.60    0.90
  -2   8  -1   -0.50    0.90
  -2   8  -1   -0.10    1.30
   2   8   1    0.50    1.50
   2  -8   1   -0.60    0.60
  -2  -8  -1    0.70    1.70
  -2  -8  -1   -1.00    1.40
   2  -8   1   -0.10    0.80
  -2  -8  -1   -0.90    1.60
  -2   8  -2  929.91   22.20
   2   8   2  962.90   23.80
  -2   8  -2  942.31   24.80
   2   8   2  970.20   25.60
   2   8   2  953.10   25.70
  -2   8  -2  980.30   26.60
  -2   8  -2  935.31   23.80
  -2  -8  -2  954.50   23.80
  -2  -8  -2  930.31   25.20
  -2  -8  -2  968.90   25.60
  -2   8  -3    3.00    3.10
  -2   8  -3    9.60    2.30
   2   8   3    6.50    1.80
   2   8   3    6.40    2.50
   2   8   3    9.00    2.90
  -2   8  -3    6.50    2.40
  -2  -8  -3    7.10    2.70
  -2  -8  -3    8.50    1.90
  -2  -8  -3   12.10    2.90
  -2   8  -4  541.35   18.60
  -2   8  -4  534.05   16.30
   2   8   4  546.35   15.80
  -2   8  -4  523.95   15.00
   2   8   4  561.14   18.00
  -2   8  -4  563.64   17.20
  -2  -8  -4  561.94   17.80
  -2  -8  -4  537.85   17.30
  -2  -8  -4  540.55   15.30
   2   8   5   64.49    6.80
   2   8   5   69.89    5.30
  -2   8  -5   70.79    3.90
  -2   8  -5   76.99    7.20
  -2   8  -5   72.69    5.80
  -2   8  -5   68.09    2.40
  -2   8  -5   68.39    2.40
  -2   8  -5   68.49    7.80
  -2  -8  -5   75.99    6.70
  -2  -8  -5   84.69    7.30
  -2  -8  -5   75.49    5.00
  -2   8  -6   70.99    3.60
  -2   8  -6   79.99    9.00
   2   8   6   68.89    6.20
   2   8   6   54.59    7.00
  -2   8  -6   68.49    6.10
  -2   8  -6   65.39    2.90
  -2   8  -6   56.49    7.20
  -2  -8  -6   66.29    6.90
  -2  -8  -6   71.19    8.00
  -2  -8  -6   74.59    5.50
  -2   8  -7   29.60    7.00
  -2   8  -7   31.30    2.50
  -2   8  -7   33.00    5.60
   2   8   7   34.30    6.60
  -2   8  -7   31.40    5.70
  -2   8  -7   32.40    2.80
  -2  -8  -7   34.10    4.70
  -2  -8  -7   37.10    6.10
  -2  -8  -7   38.80    6.60
   2   8   8   68.59    8.70
  -2   8  -8   75.59    9.70
  -2   8  -8   80.49   10.60
  -2   8  -8   60.49    4.20
  -2   8  -8   56.69    4.50
   2   8   8   58.79    6.60
  -2   8  -8   65.69    7.90
  -2  -8  -8   85.69   10.00
  -2  -8  -8   56.89    6.60
  -2  -8  -8   50.49    7.40
  -2   8  -9    9.40    6.00
  -2   8  -9   24.60    7.20
  -2   8  -9   13.60    3.20
  -2   8  -9   17.80    3.00
   2   8   9   11.20    4.40
  -2   8  -9    9.80    8.10
  -2  -8  -9   16.90    5.10
  -2  -8  -9   12.00    6.10
  -2  -8  -9    0.00    6.70
  -2   8 -10    4.70    3.30
  -2   8 -10   21.60    6.90
  -2   8 -10    4.80    3.40
   2   8  10    5.50    4.60
  -2  -8 -10   11.40    8.90
  -2  -8 -10    4.30    6.60
  -2  -8 -10    7.90    6.80
   2   9 -11   39.00   10.10
  -2   9  11   47.30    7.40
  -2   9  11   46.60    9.20
  -2  -9  11   25.60   12.20
   2  -9 -11   28.80   13.90
  -2   9  10   -3.60    6.70
   2   9 -10    0.70    2.60
  -2   9  10    7.40    6.10
   2   9 -10    4.20    6.50
   2   9 -10    1.60    3.70
   2   9 -10    2.70    3.00
   2  -9 -10   -0.70    5.00
   2  -9 -10    9.80    7.40
   2  -9 -10    7.90    7.50
  -2  -9  10   -6.40    8.80
   2   9  -9   90.39   10.60
   2   9  -9  108.39   12.10
  -2   9   9  124.99    9.50
   2   9  -9  102.19    5.90
  -2   9   9  106.59   11.40
   2   9  -9  135.49   11.00
   2   9  -9  105.69    6.70
   2   9  -9  112.59    6.40
   2  -9  -9  100.39   11.20
  -2  -9   9  114.09   12.50
   2  -9  -9  118.79    8.60
  -2   9   8    8.40    4.00
   2   9  -8   12.70    2.80
  -2   9   8   18.20    5.30
   2   9  -8    7.70    2.20
   2   9  -8   16.60    6.40
   2   9  -8    8.20    4.90
   2   9  -8    6.20    2.60
   2  -9  -8   10.50    3.90
   2  -9  -8    3.00    4.90
  -2  -9   8    5.40    6.50
   2  -9  -8   17.30    5.70
   2   9  -7  146.99   10.40
   2   9  -7  177.48   10.50
  -2   9   7  162.08    8.40
   2   9  -7  171.08    7.20
   2   9  -7  163.78    6.50
   2   9  -7  161.78    6.00
  -2   9   7  142.59   10.50
  -2  -9   7  168.68   11.80
   2  -9  -7  150.98    7.60
  -2  -9   7  149.29    5.20
   2  -9  -7  174.28   11.20
   2  -9  -7  157.98   10.40
  -2   9   6   -1.00    3.60
  -2   9   6    1.30    2.30
   2   9  -6    5.10    3.50
   2   9  -6    1.20    4.00
   2   9  -6   -0.20    1.90
   2   9  -6   -0.20    1.30
   2  -9  -6   -1.60    2.00
   2  -9  -6   -2.50    3.40
  -2  -9   6    2.00    4.30
   2  -9  -6   -1.90    3.40
  -2  -9   6    2.20    1.10
   2   9  -5  264.47    9.20
   2   9  -5  258.27   11.10
   2   9  -5  247.98   11.50
  -2   9   5  255.07    9.10
   2   9  -5  245.38    7.50
  -2   9   5  263.87   11.60
   2  -9  -5  257.07   11.10
   2  -9  -5  255.77    8.10
  -2  -9   5  262.07   12.40
  -2  -9   5  246.58    6.70
   2  -9  -5  248.38   11.50
   2   9  -4    2.10    2.90
   2   9  -4   -1.20    2.40
  -2   9   4   -3.00    2.40
   2   9  -4    1.00    1.00
   2  -9  -4    0.30    1.00
   2  -9  -4   -4.70    2.50
  -2  -9   4   -0.20    2.50
  -2  -9   4   -2.70    2.90
  -2  -9   4    1.70    0.90
   2   9  -3  588.74   15.30
   2   9  -3  601.94   17.30
   2   9  -3  623.94   18.30
  -2   9   3  602.84   18.20
   2   9  -3  615.84   18.00
  -2  -9   3  567.74   18.20
   2  -9  -3  628.74   18.40
  -2  -9   3  607.94   18.70
   2  -9  -3  603.54   17.80
  -2  -9   3  578.54   14.80
   2  -9  -3  603.84   15.90
  -2   9   2   23.40    3.30
   2   9  -2   25.50    2.50
   2   9  -2   24.20    3.20
   2   9  -2   24.10    3.20
   2   9  -2   18.10    3.10
  -2  -9   2   22.70    3.80
   2  -9  -2   20.00    2.40
  -2  -9   2   21.50    2.30
   2  -9  -2   26.40    3.30
   2  -9  -2   19.00    3.00
  -2  -9   2   23.90    3.50
  -2   9   1 1000.80   25.50
   2   9  -1 1002.00   26.20
   2   9  -1  972.40   26.20
   2   9  -1  948.81   24.80
   2   9  -1 1001.90   24.90
   2  -9  -1  981.00   24.50
  -2  -9   1  994.70   24.70
  -2  -9   1  959.80   24.90
  -2  -9   1  984.80   26.40
  -2  -9   1 1013.00   25.40
   2  -9  -1 1038.90   25.10
   2  -9  -1  924.31   25.60
   2   9   0   38.80    3.50
  -2   9   0   43.40    3.20
  -2   9   0   45.80    3.20
  -2   9   0   41.30    1.50
   2   9   0   42.90    2.90
   2   9   0   43.60    4.00
  -2  -9   0   39.30    3.60
   2  -9   0   38.10    3.20
  -2  -9   0   45.00    4.10
   2  -9   0   37.80    2.70
  -2  -9   0   37.10    3.10
  -2   9  -1  412.76   12.20
   2   9   1  428.56   13.20
   2   9   1  416.76   13.60
  -2   9  -1  413.36   13.80
   2   9   1  415.46   11.40
  -2   9  -1  403.26   11.10
  -2   9  -1  403.86   10.80
  -2  -9  -1  413.26   13.20
  -2  -9  -1  418.46   13.00
   2  -9   1  417.26   12.40
   2  -9   1  401.96   10.40
   2  -9   1  402.66   10.70
  -2  -9  -1  418.96   12.60
  -2   9  -2    1.00    2.70
   2   9   2    6.50    1.70
  -2   9  -2    3.60    2.10
   2   9   2    3.70    2.50
   2   9   2    2.90    2.30
  -2   9  -2    7.40    1.80
  -2   9  -2    5.80    0.90
  -2  -9  -2    5.40    2.20
  -2  -9  -2    5.10    2.50
  -2   9  -3  232.48   11.00
  -2   9  -3  240.58    9.30
  -2   9  -3  230.38    8.50
   2   9   3  219.68    9.40
   2   9   3  223.08   10.10
   2   9   3  239.38    8.00
  -2  -9  -3  218.18    9.40
  -2  -9  -3  238.78    8.00
  -2  -9  -3  228.18    9.90
   2   9   4   18.10    3.90
  -2   9  -4   11.30    2.40
   2   9   4   10.40    2.60
  -2   9  -4   11.10    4.20
  -2   9  -4   13.10    3.00
  -2   9  -4   13.50    3.50
   2   9   4   10.60    2.90
  -2  -9  -4   13.90    2.50
  -2  -9  -4   14.60    3.60
  -2  -9  -4   12.50    3.70
   2   9   5  267.57   12.60
  -2   9  -5  298.37   13.90
  -2   9  -5  275.47   11.70
   2   9   5  278.77   10.50
  -2   9  -5  282.87    9.30
  -2   9  -5  293.27   11.30
  -2  -9  -5  303.57   12.40
  -2  -9  -5  277.67    9.90
  -2  -9  -5  249.48   11.90
  -2   9  -6   49.10    7.70
   2   9   6   54.79    7.40
  -2   9  -6   54.99    6.80
  -2   9  -6   50.19    3.70
  -2   9  -6   68.49    6.60
   2   9   6   55.49    5.90
  -2  -9  -6   58.09    5.20
  -2  -9  -6   59.99    7.60
  -2  -9  -6   54.89    6.60
  -2   9  -7   41.50    3.20
  -2   9  -7   41.30    6.20
   2   9   7   55.19    6.30
  -2   9  -7   40.30    2.40
  -2   9  -7   47.50    6.90
  -2   9  -7   42.10    7.90
   2   9   7   41.70    7.00
  -2   9  -7   39.20    2.50
  -2  -9  -7   45.10    5.70
  -2  -9  -7   47.10    6.90
  -2  -9  -7   38.10    6.40
   2   9   8    1.00    3.80
  -2   9  -8    5.60    1.70
  -2   9  -8    8.80    7.10
  -2   9  -8    4.20    5.60
  -2   9  -8    1.40    5.00
  -2  -9  -8   10.70    4.00
  -2  -9  -8    8.60    5.80
  -2  -9  -8    4.10    4.80
  -2   9  -9   13.30    2.60
  -2   9  -9    2.80    5.60
   2   9   9    8.70    4.60
  -2   9  -9   11.50    9.30
  -2   9  -9   18.40    7.60
  -2  -9  -9   19.10    6.70
  -2  -9  -9   11.00    5.20
  -2  -9  -9    0.10    6.80
  -2   9 -10    0.60    2.80
  -2   9 -10    3.70    7.10
   2   9  10   -3.30    4.90
  -2  -9 -10    2.90    6.80
  -2  -9 -10   12.00    7.50
  -2  -9 -10    7.30   13.20
  -2  10  10   20.30    6.70
   2  10 -10   14.40    3.90
  -2  10  10   17.30    7.80
   2  10 -10   18.30    8.30
   2  10 -10   14.90    3.60
  -2 -10  10   -9.50    9.80
   2 -10 -10   16.90    6.00
   2 -10 -10   19.60    8.50
  -2  10   9    0.30    6.00
   2  10  -9   -8.50    5.70
  -2  10   9   -2.30    4.70
   2  10  -9    3.50    7.80
   2  10  -9    2.90    2.90
   2  10  -9   -0.40    6.70
   2  10  -9   -2.20    2.60
  -2 -10   9   -3.00    8.10
   2 -10  -9    3.70    6.50
   2 -10  -9    7.40    6.60
   2 -10  -9   -1.60    4.20
   2  10  -8   42.60    8.20
   2  10  -8   28.50    3.90
   2  10  -8   22.00    6.20
   2  10  -8   24.70    6.40
  -2  10   8   27.10    5.00
   2  10  -8   26.50    3.70
   2 -10  -8   28.20    7.00
   2 -10  -8   39.40    7.10
  -2 -10   8   19.40    9.10
   2 -10  -8   24.70    4.40
   2  10  -7    8.90    4.70
   2  10  -7    0.60    2.40
   2  10  -7    0.60    4.90
  -2  10   7    4.60    3.20
  -2  10   7    2.80    4.50
   2  10  -7    4.60    1.90
   2 -10  -7   -0.30    4.50
  -2 -10   7   10.10    6.40
   2 -10  -7    8.80    5.10
   2 -10  -7    4.70    2.80
   2  10  -6   81.29    7.40
   2  10  -6  112.29    8.70
  -2  10   6   91.49    8.40
   2  10  -6   98.49    5.80
  -2  10   6  105.99    6.10
   2 -10  -6  112.09    9.00
   2 -10  -6   88.49    7.80
   2 -10  -6  110.09    5.30
  -2 -10   6   92.69    9.60
  -2  10   5   83.19    4.80
   2  10  -5   70.89    6.60
   2  10  -5   65.19    6.70
  -2  10   5   73.69    7.00
   2  10  -5   73.89    5.10
  -2 -10   5   80.79    8.20
   2 -10  -5   70.69    3.80
   2 -10  -5   71.99    7.10
   2 -10  -5   76.99    6.60
   2  10  -4   97.69    5.60
   2  10  -4  105.49    7.00
  -2  10   4   99.19    6.80
   2  10  -4   94.29    6.90
  -2 -10   4   89.69    7.40
   2 -10  -4   98.79    7.10
  -2 -10   4   87.69    6.90
   2 -10  -4   82.39    6.40
  -2 -10   4   92.09    2.90
  -2 -10   4   87.99    2.80
   2  10  -3    2.40    1.20
   2  10  -3    3.80    2.10
   2  10  -3    1.40    2.40
  -2  10   3   -0.90    2.20
   2  10  -3   -0.80    2.40
  -2 -10   3    3.20    1.10
  -2 -10   3   -1.50    2.80
   2 -10  -3    3.70    1.60
   2 -10  -3   -0.10    2.30
  -2 -10   3    1.20    0.90
  -2 -10   3   -3.80    2.30
   2 -10  -3   -0.10    2.60
   2  10  -2   70.39    5.20
   2  10  -2   74.69    4.80
  -2  10   2   69.19    5.00
   2  10  -2   67.59    3.80
   2  10  -2   73.29    5.00
   2 -10  -2   67.39    5.00
  -2 -10   2   69.99    5.40
  -2 -10   2   65.59    5.30
   2 -10  -2   69.19    4.00
   2 -10  -2   66.59    4.80
  -2 -10   2   67.39    3.60
   2  10  -1   19.80    2.90
  -2  10   1   14.60    2.60
   2  10  -1   18.80    3.20
   2  10  -1   17.40    2.50
  -2 -10   1   19.20    2.50
  -2 -10   1   21.80    3.60
   2 -10  -1   17.50    2.50
  -2 -10   1   17.20    2.30
   2 -10  -1   18.20    2.70
   2 -10  -1   16.10    2.30
   2  10   0    8.90    2.70
  -2  10   0   10.60    2.00
  -2  10   0   10.00    2.30
   2  10   0   12.10    2.50
   2  10   0    9.10    1.80
   2 -10   0   12.90    1.80
   2 -10   0   10.90    2.20
  -2 -10   0   14.20    2.60
   2 -10   0    6.80    1.60
  -2 -10   0   14.80    3.10
  -2 -10   0   10.80    2.10
  -2  10  -1   58.39    2.80
   2  10   1   56.49    3.30
  -2  10  -1   46.80    3.90
  -2  10  -1   59.19    3.20
  -2  10  -1   57.59    5.50
   2  10   1   59.19    4.70
   2  10   1   60.29    5.10
  -2 -10  -1   54.59    4.70
   2 -10   1   57.39    2.50
   2 -10   1   56.99    4.20
  -2 -10  -1   56.89    4.60
  -2 -10  -1   51.49    4.20
   2 -10   1   57.59    2.80
  -2  10  -2   16.10    2.20
  -2  10  -2   20.80    3.10
   2  10   2   19.30    3.70
   2  10   2   17.30    3.30
  -2  10  -2   18.00    4.10
   2  10   2   20.40    2.40
  -2  10  -2   18.00    1.50
  -2 -10  -2   21.40    3.40
  -2 -10  -2   14.10    3.30
  -2 -10  -2   22.40    3.70
  -2  10  -3  226.28    8.50
   2  10   3  235.58   10.10
   2  10   3  223.88    8.00
  -2  10  -3  227.98    9.40
   2  10   3  242.58   10.50
  -2  10  -3  227.78   10.90
  -2 -10  -3  241.78   10.40
  -2 -10  -3  228.88    9.90
  -2 -10  -3  231.78    8.00
  -2  10  -4  146.59    7.20
   2  10   4  149.88    8.80
   2  10   4  138.79    8.00
   2  10   4  135.99    6.50
  -2  10  -4  117.19    9.50
  -2  10  -4  137.19    7.80
  -2  10  -4  128.39    6.60
  -2 -10  -4  138.79    8.60
  -2 -10  -4  137.09    8.20
  -2 -10  -4  142.09    6.20
  -2  10  -5  126.79    6.20
   2  10   5  121.69    6.90
  -2  10  -5  145.49   10.70
  -2  10  -5  128.59    7.60
   2  10   5  137.69    8.10
  -2  10  -5  135.49    8.70
  -2 -10  -5  133.49    8.60
  -2 -10  -5  127.09    9.20
  -2 -10  -5  137.99    6.60
   2  10   6    6.90    4.80
   2  10   6    8.10    3.80
  -2  10  -6    1.20    5.30
   2  10   6   11.40    3.70
  -2  10  -6    9.70    2.40
  -2  10  -6   11.30    4.30
  -2  10  -6   11.50    3.90
  -2 -10  -6    6.60    2.90
  -2 -10  -6    4.50    4.30
  -2 -10  -6    9.60    4.70
  -2  10  -7  190.98   12.00
   2  10   7  186.88   12.20
  -2  10  -7  194.58   10.70
   2  10   7  201.38   10.40
  -2  10  -7  192.88   13.90
  -2  10  -7  184.28    6.90
  -2 -10  -7  191.08   11.70
  -2 -10  -7  188.78   12.30
  -2 -10  -7  186.58    9.20
  -2  10  -8    3.40    8.10
  -2  10  -8    9.20    6.50
   2  10   8   -0.90    4.20
  -2  10  -8    1.50    1.70
  -2  10  -8    4.30    5.10
  -2 -10  -8   -6.50    5.20
  -2 -10  -8   -3.40    3.80
  -2 -10  -8    3.30    6.20
  -2  10  -9   45.40    3.20
   2  10   9   32.10    6.20
  -2  10  -9   40.30    3.00
  -2  10  -9   41.90    9.60
  -2  10  -9   45.60    8.30
  -2 -10  -9   35.30    9.10
  -2 -10  -9   46.60    6.90
  -2 -10  -9   49.00    9.10
  -2  10 -10   -1.20    7.00
  -2  10 -10    2.80    2.30
   2  10  10    0.00    5.80
  -2  10 -10    3.10    2.30
  -2 -10 -10    5.30    7.20
  -2 -10 -10   -1.70    7.70
  -2  11  10   -1.90    7.90
   2  11 -10   14.80    8.10
   2  11 -10    1.20    3.60
   2  11 -10   11.00    3.40
  -2  11  10    4.60    6.20
   2  11 -10   12.10    3.00
   2 -11 -10   15.40    5.80
   2 -11 -10    9.70    9.30
  -2 -11  10    4.10   10.20
   2  11  -9   21.20    9.00
   2  11  -9    3.40    3.40
   2  11  -9   -0.20    6.60
   2  11  -9    7.50    2.30
   2  11  -9    6.00    2.60
  -2  11   9    9.00    5.00
  -2  11   9   -3.40    6.30
   2 -11  -9    1.60    4.20
  -2 -11   9    9.10    8.60
   2 -11  -9    7.80    7.40
   2 -11  -9   19.70    7.70
   2  11  -8   10.90    1.90
  -2  11   8    9.60    4.40
   2  11  -8   16.70    7.50
   2  11  -8    8.50    5.90
   2  11  -8   15.60    6.50
   2  11  -8   10.30    3.30
  -2  11   8    6.30    5.70
   2  11  -8   10.60    2.20
   2 -11  -8    8.00    6.40
   2 -11  -8   13.90    6.30
   2 -11  -8   14.00    3.80
  -2 -11   8    7.80    7.50
  -2  11   7   12.60    5.30
   2  11  -7    3.70    5.10
   2  11  -7   14.40    1.90
   2  11  -7    8.60    3.10
  -2  11   7   13.10    3.50
   2  11  -7   15.50    2.10
   2  11  -7   20.50    6.40
  -2 -11   7    8.80    6.50
   2 -11  -7   16.10    3.10
   2 -11  -7    8.40    5.50
   2 -11  -7    8.90    5.20
   2  11  -6    5.80    4.20
   2  11  -6    2.70    2.70
  -2  11   6   10.50    2.80
  -2  11   6    6.60    4.40
   2  11  -6   10.10    1.40
   2  11  -6    6.90    1.50
   2  11  -6    8.00    5.00
  -2 -11   6    9.30    5.90
   2 -11  -6    5.50    4.40
   2 -11  -6    1.50    4.10
   2 -11  -6    8.50    2.20
   2  11  -5   11.00    1.50
   2  11  -5    3.80    4.00
   2  11  -5    6.80    2.90
  -2  11   5   14.70    2.70
   2  11  -5   22.70    5.20
  -2  11   5   12.60    4.00
   2 -11  -5    6.10    3.70
  -2 -11   5    7.60    5.10
   2 -11  -5   14.00    1.80
   2 -11  -5   15.40    4.60
   2  11  -4   22.90    3.50
   2  11  -4   21.90    4.40
   2  11  -4   27.20    4.60
  -2  11   4   26.00    4.50
   2 -11  -4   16.90    2.80
  -2 -11   4   30.40    5.60
   2 -11  -4   29.60    4.80
   2 -11  -4   16.20    4.00
  -2 -11   4   19.70    4.40
  -2  11   3  133.59    7.60
   2  11  -3  131.39    7.20
   2  11  -3  131.79    7.70
   2  11  -3  130.79    7.00
   2  11  -3  132.69    5.10
   2 -11  -3  128.19    5.80
  -2 -11   3  129.09    4.50
   2 -11  -3  136.29    7.70
   2 -11  -3  137.49    7.50
  -2 -11   3  130.49    4.20
  -2 -11   3  123.29    8.00
  -2 -11   3  119.19    7.80
   2  11  -2   48.40    3.60
   2  11  -2   51.79    4.60
  -2  11   2   52.49    4.90
   2  11  -2   61.69    5.10
   2  11  -2   46.30    6.00
   2 -11  -2   48.00    3.80
   2 -11  -2   55.09    4.90
  -2 -11   2   44.90    5.10
  -2 -11   2   46.50    3.40
   2 -11  -2   61.09    4.90
   2  11  -1   60.89    4.10
  -2  11   1   60.89    4.60
   2  11  -1   62.59    4.30
   2  11  -1   56.19    5.30
   2  11  -1   58.19    3.80
   2 -11  -1   63.79    4.30
  -2 -11   1   58.29    4.20
   2 -11  -1   64.39    4.70
  -2 -11   1   60.09    3.70
   2 -11  -1   53.79    4.20
  -2 -11   1   61.99    5.30
  -2  11   0  256.97   10.30
   2  11   0  274.37   10.70
   2  11   0  260.67    9.60
  -2  11   0  258.67    8.90
   2  11   0  251.07    8.30
  -2 -11   0  262.87    8.90
   2 -11   0  266.47    9.30
  -2 -11   0  258.87    9.40
   2 -11   0  261.87    8.20
  -2 -11   0  257.67   10.20
   2  11   1   77.09    3.90
  -2  11  -1   67.19    4.80
  -2  11  -1   72.79    3.70
  -2  11  -1   77.79    6.20
   2  11   1   75.69    5.80
  -2  11  -1   70.69    3.10
   2  11   1   73.19    5.50
  -2 -11  -1   74.19    5.60
   2 -11   1   69.19    3.20
   2 -11   1   66.29    5.00
  -2 -11  -1   66.49    5.40
  -2 -11  -1   75.29    5.00
   2 -11   1   67.69    3.00
   2  11   2   92.99    6.70
  -2  11  -2   93.59    4.50
   2  11   2   95.39    4.50
  -2  11  -2  105.29    7.50
  -2  11  -2   99.59    5.90
   2  11   2   87.29    6.50
  -2 -11  -2   96.79    6.70
  -2 -11  -2   83.49    5.90
  -2 -11  -2   86.69    6.00
   2  11   3   49.90    3.80
  -2  11  -3   50.09    6.50
   2  11   3   47.10    6.10
   2  11   3   49.60    6.00
  -2  11  -3   50.59    4.20
  -2  11  -3   52.09    5.30
  -2 -11  -3   40.30    5.30
  -2 -11  -3   43.90    5.40
   2  11   4   70.69    6.90
  -2  11  -4   73.19    5.60
   2  11   4   74.99    7.70
  -2  11  -4   70.09    6.70
  -2  11  -4   60.39    5.40
  -2  11  -4   67.59    7.70
   2  11   4   66.79    4.90
  -2 -11  -4   73.69    7.00
  -2 -11  -4   68.89    7.10
  -2 -11  -4   75.19    4.70
  -2  11  -5    1.70    2.30
  -2  11  -5    5.10    4.10
   2  11   5    1.30    4.30
  -2  11  -5    1.80    5.30
   2  11   5    6.90    3.40
   2  11   5    0.50    2.70
  -2  11  -5    0.30    3.00
  -2 -11  -5   -3.60    3.90
  -2 -11  -5    7.90    4.40
  -2 -11  -5    3.70    2.50
  -2  11  -6  117.69    8.50
  -2  11  -6  127.69    6.50
  -2  11  -6  131.49   10.00
   2  11   6  147.59   10.70
  -2  11  -6  127.19   11.10
   2  11   6  146.09    9.30
  -2 -11  -6  129.29   10.50
  -2 -11  -6  128.69    7.20
  -2 -11  -6  136.99   10.30
  -2  11  -7   -8.10    4.20
   2  11   7    9.20    5.80
  -2  11  -7   26.80    7.40
  -2  11  -7    1.70    5.20
   2  11   7    6.60    4.20
  -2 -11  -7    2.40    3.40
  -2 -11  -7    3.90    5.50
  -2 -11  -7    9.20    5.40
  -2  11  -8   73.69   11.80
   2  11   8   76.09    9.00
  -2  11  -8   83.19   15.20
  -2  11  -8   59.89    8.70
  -2  11  -8   82.79    4.70
  -2 -11  -8   91.39   12.50
  -2 -11  -8   70.19    7.50
   2  11   9   13.30    6.10
  -2  11  -9   32.00    7.50
  -2 -11  -9   28.20    6.40
  -2 -11  -9   22.10    8.30
   2  12  -9   -2.60    3.60
  -2  12   9    9.70    5.20
  -2  12   9   10.20    7.80
   2  12  -9    2.50    6.80
  -2 -12   9   -1.30    9.10
   2 -12  -9   -3.40    4.20
   2 -12  -9    7.20    8.10
  -2  12   8  130.39   12.50
  -2  12   8  121.09    8.10
   2  12  -8   92.29   16.80
   2  12  -8  108.29   11.70
   2  12  -8  132.69   12.70
   2  12  -8  128.29    7.80
   2 -12  -8  111.69   12.50
   2 -12  -8  146.89   12.80
   2 -12  -8  130.79    7.50
  -2 -12   8  102.39   13.80
   2  12  -7   -1.60    2.70
  -2  12   7    4.10    4.90
  -2  12   7    1.30    3.10
   2  12  -7    4.80    5.50
   2  12  -7   -5.00    5.80
   2 -12  -7    2.80    5.20
   2 -12  -7   10.40    5.90
  -2 -12   7   -4.20    6.60
   2 -12  -7    4.00    2.60
  -2  12   6  106.09    9.80
   2  12  -6  121.79    9.10
   2  12  -6  110.39   10.10
   2  12  -6  120.59    7.10
  -2  12   6  123.69    6.40
   2 -12  -6  121.49    9.90
   2 -12  -6  115.89    5.10
   2 -12  -6  117.99    9.80
  -2 -12   6  130.09   11.50
   2  12  -5   96.09    6.40
   2  12  -5   95.99    3.30
   2  12  -5  102.19    8.60
  -2  12   5  113.89    8.60
   2  12  -5   86.89    8.40
  -2  12   5   89.59    5.20
  -2 -12   5   84.99    9.20
   2 -12  -5  100.39    8.00
   2 -12  -5  116.09    9.20
   2  12  -4  626.94   20.10
   2  12  -4  583.64   16.00
  -2  12   4  649.04   20.70
   2  12  -4  619.24   19.00
   2  12  -4  609.24   20.20
   2 -12  -4  623.64   20.60
   2 -12  -4  627.94   19.90
  -2 -12   4  642.24   21.10
  -2 -12   4  631.14   21.30
   2 -12  -4  628.94   17.70
  -2  12   3   -0.90    2.60
   2  12  -3   -2.60    2.90
   2  12  -3    1.00    3.30
   2  12  -3   -0.80    2.50
   2  12  -3    0.10    1.50
  -2 -12   3   -3.10    3.10
   2 -12  -3    1.10    2.90
  -2 -12   3   -0.30    1.10
  -2 -12   3    0.20    0.90
   2 -12  -3   -2.40    2.60
   2 -12  -3    0.20    2.00
   2  12  -2  242.68    9.60
   2  12  -2  240.28   10.30
   2  12  -2  242.08   10.50
  -2  12   2  237.18   10.00
   2  12  -2  236.98    8.40
   2 -12  -2  247.98    8.80
   2 -12  -2  237.78    9.60
   2 -12  -2  251.57   10.20
  -2 -12   2  237.58   10.70
  -2 -12   2  234.68    7.50
  -2 -12   2  228.58    7.80
  -2  12   1   36.80    4.20
   2  12  -1   26.40    3.60
   2  12  -1   30.10    3.60
   2  12  -1   31.60    3.40
   2  12  -1   32.60    4.70
  -2 -12   1   39.60    5.10
   2 -12  -1   30.50    3.80
   2 -12  -1   33.40    4.30
   2 -12  -1   31.00    4.00
  -2 -12   1   33.80    3.90
  -2 -12   1   30.60    3.20
   2  12   0  407.16   12.10
   2  12   0  435.76   14.00
  -2  12   0  426.06   13.00
  -2  12   0  429.16   14.60
   2  12   0  452.75   15.40
  -2 -12   0  418.86   14.70
   2 -12   0  432.56   12.20
  -2 -12   0  425.76   12.90
   2 -12   0  435.56   13.60
  -2 -12   0  425.56   13.60
  -2  12  -1   29.40    3.80
  -2  12  -1   36.20    2.30
   2  12   1   32.00    3.00
   2  12   1   34.70    4.60
   2  12   1   38.00    5.20
  -2  12  -1   33.10    5.20
  -2  12  -1   30.80    3.10
  -2 -12  -1   34.50    4.50
  -2 -12  -1   32.10    4.90
   2 -12   1   30.70    2.40
   2 -12   1   33.60    4.30
  -2 -12  -1   29.00    4.20
   2 -12   1   33.80    2.30
   2  12   2  354.36   10.50
  -2  12  -2  368.66   14.40
   2  12   2  336.57   13.20
   2  12   2  351.66   13.70
  -2  12  -2  337.07   10.40
  -2  12  -2  351.46   12.40
  -2 -12  -2  360.66   13.40
  -2 -12  -2  368.86   13.30
  -2 -12  -2  359.36   12.80
   2  12   3   31.70    5.30
   2  12   3   30.70    3.60
  -2  12  -3   20.10    3.80
   2  12   3   25.30    4.70
  -2  12  -3   33.90    3.90
  -2  12  -3   25.40    4.40
  -2 -12  -3   34.50    4.90
  -2 -12  -3   30.80    4.70
  -2 -12  -3   39.40    5.50
   2  12   4   50.99    6.50
  -2  12  -4   48.90    5.50
  -2  12  -4   43.70    5.10
   2  12   4   54.49    7.20
   2  12   4   45.40    4.50
  -2  12  -4   55.69    7.70
  -2  12  -4   65.79    6.80
  -2 -12  -4   45.70    6.50
  -2 -12  -4   47.30    4.30
  -2 -12  -4   46.80    6.20
  -2  12  -5   16.20    6.00
  -2  12  -5    1.70    3.60
   2  12   5    5.60    3.10
  -2  12  -5   11.40    4.60
   2  12   5    4.70    3.90
  -2  12  -5    4.40    2.90
   2  12   5    1.90    4.80
  -2 -12  -5    2.40    4.00
  -2 -12  -5   13.50    5.10
  -2 -12  -5    3.40    2.80
  -2  12  -6   50.29    5.20
  -2  12  -6   50.39    8.50
   2  12   6   36.20    6.00
  -2  12  -6   38.40    6.70
   2  12   6   40.80    7.40
  -2  12  -6   38.40    5.90
  -2 -12  -6   50.59    7.60
  -2 -12  -6   39.90    5.40
  -2 -12  -6   47.30    7.00
  -2  12  -7   10.40    6.10
  -2  12  -7   18.30    8.10
   2  12   7    3.40    4.80
  -2  12  -7    7.00    2.70
  -2  12  -7   -6.30    4.40
   2  12   7   -0.40    6.30
  -2 -12  -7   -1.00    3.50
  -2 -12  -7    2.90    5.90
  -2 -12  -7   -6.00    6.50
   2  12   8   18.50    6.30
  -2  12  -8   39.70    8.40
  -2  12  -8   42.90   10.90
  -2  12  -8   34.80    4.60
  -2  12  -8   35.30    8.70
  -2 -12  -8   33.10    5.40
  -2 -12  -8   44.40    8.60
  -2  12  -9   26.90    7.60
  -2  12  -9   10.70    2.30
   2  12   9    1.80    6.20
  -2 -12  -9    1.80    7.80
  -2 -12  -9    7.70    5.40
   2  13  -9   53.99    7.40
   2  13  -9   40.80    8.90
  -2  13   9   39.60    9.30
  -2  13   9   37.00    5.90
   2 -13  -9   30.30    5.50
   2 -13  -9   41.20   10.10
   2  13  -8    8.90    3.80
  -2  13   8    2.00    3.80
  -2  13   8   -1.20    6.40
   2  13  -8    1.10    6.00
   2  13  -8    5.60    8.60
   2 -13  -8   -2.60    6.90
   2 -13  -8   -2.20    3.30
   2  13  -7  179.98   12.10
  -2  13   7  161.48    7.70
  -2  13   7  173.58   12.60
   2  13  -7  195.98   12.30
   2  13  -7  150.38   13.30
   2  13  -7  169.68    8.80
   2 -13  -7  155.38    6.60
   2 -13  -7  176.58   13.40
   2 -13  -7  128.89   11.90
   2  13  -6   12.90    5.30
   2  13  -6   13.50    6.20
  -2  13   6   10.60    5.30
  -2  13   6    8.80    2.90
   2  13  -6   11.30    3.60
   2 -13  -6    8.20    5.80
   2 -13  -6    7.10    5.20
   2  13  -5  153.78    8.50
   2  13  -5  160.28   10.40
  -2  13   5  150.98   10.60
  -2  13   5  147.59    6.60
   2  13  -5  171.08   10.70
   2 -13  -5  175.38    8.00
   2 -13  -5  166.78   11.00
   2 -13  -5  160.78   10.10
   2  13  -4    6.60    4.50
   2  13  -4   16.60    1.90
   2  13  -4   17.30    5.50
   2  13  -4   16.10    3.80
  -2  13   4   13.00    4.30
   2 -13  -4   14.50    3.20
  -2 -13   4   25.70    5.50
   2 -13  -4   24.30    5.20
   2 -13  -4   16.60    4.20
   2  13  -3  322.37   12.70
   2  13  -3  327.77   12.60
  -2  13   3  335.67   13.20
   2  13  -3  320.37   13.20
  -2 -13   3  339.37   14.10
   2 -13  -3  336.47   12.70
  -2 -13   3  311.27    8.30
  -2 -13   3  304.17    8.10
   2 -13  -3  326.87   11.10
   2 -13  -3  330.97   13.20
   2  13  -2    1.20    3.40
   2  13  -2    3.70    2.80
   2  13  -2    1.60    2.80
   2  13  -2   -2.50    1.80
  -2  13   2   -3.30    2.60
   2 -13  -2   -0.60    2.90
   2 -13  -2   -2.70    2.30
   2 -13  -2    1.30    2.80
  -2 -13   2   -1.70    1.40
  -2 -13   2    0.90    1.80
  -2 -13   2   -0.20    3.30
   2  13  -1  354.36   11.90
  -2  13   1  361.56   12.40
   2  13  -1  354.36   11.00
  -2  13   1  359.16   12.60
   2  13  -1  361.86   13.70
  -2 -13   1  345.97   10.70
   2 -13  -1  337.17   13.60
  -2 -13   1  356.56   13.90
   2 -13  -1  329.17   11.60
   2 -13  -1  369.36   12.10
  -2 -13   1  353.16   11.50
   2  13   0    0.10    2.60
  -2  13   0   -1.20    3.00
   2  13   0   -2.20    2.80
  -2  13   0    0.40    2.00
   2  13   0    0.20    1.70
   2 -13   0    0.80    2.60
  -2 -13   0   -2.50    2.60
  -2 -13   0   -1.10    2.90
   2 -13   0    1.20    1.70
  -2 -13   0    4.60    2.30
   2  13   1  239.18    7.80
  -2  13  -1  231.38   11.10
  -2  13  -1  248.88    9.90
   2  13   1  240.78   10.50
   2  13   1  249.88   11.50
  -2 -13  -1  244.48    9.70
   2 -13   1  251.07   10.10
   2 -13   1  233.98    7.00
  -2 -13  -1  243.58   10.40
   2 -13   1  233.48    6.90
  -2 -13  -1  249.68   10.80
  -2  13  -2   49.80    5.60
  -2  13  -2   42.10    6.50
   2  13   2   38.10    3.40
  -2  13  -2   44.40    3.30
   2  13   2   37.60    5.50
   2  13   2   44.10    6.30
  -2 -13  -2   43.50    5.90
  -2 -13  -2   38.50    4.80
  -2 -13  -2   37.20    5.10
   2  13   3  237.48    8.50
   2  13   3  245.08   11.80
   2  13   3  255.77   12.20
  -2  13  -3  241.88    9.10
  -2  13  -3  261.17   13.00
  -2  13  -3  240.48   11.10
  -2 -13  -3  276.97   11.70
  -2 -13  -3  258.27   12.00
  -2 -13  -3  257.67   11.40
  -2  13  -4   61.19    7.30
  -2  13  -4   51.29    6.10
  -2  13  -4   43.70    7.40
  -2  13  -4   53.49    5.30
   2  13   4   50.59    6.70
   2  13   4   46.20    4.70
   2  13   4   45.60    6.60
  -2 -13  -4   54.39    6.90
  -2 -13  -4   53.09    6.80
  -2 -13  -4   63.39    8.10
   2  13   5   82.79    9.80
  -2  13  -5   75.19    6.80
  -2  13  -5   80.29   10.50
  -2  13  -5   57.19    6.30
   2  13   5   57.49    7.50
  -2  13  -5   72.29    8.40
  -2 -13  -5   59.19    8.60
  -2 -13  -5   57.69    5.40
  -2 -13  -5   70.99    8.80
  -2  13  -6   -1.30    6.60
  -2  13  -6    4.20    4.30
   2  13   6    9.50    5.00
  -2  13  -6    2.60    3.10
   2  13   6   11.50    6.30
  -2  13  -6    9.00    5.80
  -2 -13  -6    1.90    5.40
  -2 -13  -6    2.00    5.70
  -2 -13  -6   -2.20    3.20
  -2  13  -7   27.90    4.20
   2  13   7   18.20    8.20
  -2  13  -7   28.50    6.20
  -2  13  -7   23.60    9.30
  -2  13  -7   33.20    7.50
  -2 -13  -7   24.90    7.00
  -2 -13  -7   27.70    4.90
  -2 -13  -7   29.30    8.30
  -2  13  -8   15.50    6.40
   2  13   8    7.70    6.00
  -2  13  -8   13.70   13.90
  -2 -13  -8    0.80    4.90
  -2 -13  -8   13.30    7.50
  -2  14   8    1.40    3.60
  -2  14   8    2.80    6.50
   2  14  -8   23.80   11.30
   2  14  -8   16.50    7.50
   2  14  -8    1.70    4.20
   2 -14  -8    7.10    3.40
   2  14  -7    4.10    6.80
   2  14  -7    0.20    6.00
  -2  14   7    1.20    2.90
  -2  14   7    0.70    5.70
   2  14  -7   -1.30    7.40
   2  14  -7   -0.70    3.60
   2 -14  -7   -0.20    2.10
   2 -14  -7    7.50    7.10
   2  14  -6   27.80    7.80
   2  14  -6   39.50    5.20
   2  14  -6   30.50    7.10
  -2  14   6   30.30    3.40
  -2  14   6   33.70    7.00
   2 -14  -6   32.30    6.60
   2 -14  -6   32.80    4.70
   2 -14  -6   27.60    6.80
  -2  14   5   -1.00    4.20
   2  14  -5    0.70    3.40
   2  14  -5    1.40    5.40
   2  14  -5    2.30    4.80
  -2  14   5    3.00    2.20
   2 -14  -5    4.80    4.80
   2 -14  -5    3.00    3.20
   2 -14  -5   -1.30    4.60
   2  14  -4  110.89    7.90
   2  14  -4  117.89    8.70
  -2  14   4   93.09    8.50
   2  14  -4   84.99    8.60
   2 -14  -4   96.59    9.00
  -2 -14   4  103.49    9.40
   2 -14  -4   87.09    8.30
   2 -14  -4  103.59    6.60
   2  14  -3   26.00    5.00
  -2  14   3   21.80    4.40
   2  14  -3   31.90    5.60
   2  14  -3   17.00    4.10
   2 -14  -3   31.70    5.00
   2 -14  -3   22.30    4.60
   2 -14  -3   25.00    3.70
  -2 -14   3   18.20    5.30
  -2  14   2   38.00    4.50
   2  14  -2   39.50    5.20
   2  14  -2   36.00    4.20
   2  14  -2   30.20    4.80
   2  14  -2   32.00    3.70
  -2  14   2   26.70    4.40
  -2 -14   2   30.20    3.70
  -2 -14   2   36.20    5.70
   2 -14  -2   27.50    4.20
  -2 -14   2   27.40    3.10
   2 -14  -2   29.70    4.60
   2 -14  -2   29.60    4.00
   2  14  -1   17.20    3.50
   2  14  -1   26.70    4.80
  -2  14   1   16.00    3.90
  -2  14   1    8.90    3.20
   2  14  -1   18.80    3.00
  -2 -14   1   10.40    2.40
   2 -14  -1   14.10    3.40
   2 -14  -1   19.40    3.40
  -2 -14   1   18.90    4.40
  -2 -14   1   15.60    5.40
   2  14   0   35.40    5.50
  -2  14   0   36.00    4.30
   2  14   0   29.70    3.30
   2  14   0   34.10    4.60
  -2  14   0   35.60    5.30
  -2 -14   0   28.80    3.70
   2 -14   0   31.90    3.60
  -2 -14   0   34.90    5.60
   2 -14   0   38.90    5.20
  -2 -14   0   29.50    4.20
   2  14   1   76.69    6.80
   2  14   1   67.39    4.00
  -2  14  -1   71.39    7.70
   2  14   1   77.39    7.70
   2 -14   1   64.99    3.20
  -2 -14  -1   80.89    6.80
  -2 -14  -1   71.09    5.80
   2 -14   1   71.39    6.40
   2 -14   1   70.29    3.20
  -2 -14  -1   87.69    7.00
   2  14   2   80.79    8.10
  -2  14  -2   69.69    4.00
   2  14   2   68.99    4.10
  -2  14  -2   53.79    7.60
   2  14   2   76.79    7.60
  -2 -14  -2   66.59    6.40
  -2 -14  -2   72.39    7.40
  -2 -14  -2   72.59    7.20
  -2  14  -3   90.59    9.60
  -2  14  -3   86.69    7.60
   2  14   3   71.29    8.20
  -2  14  -3   84.89    5.30
   2  14   3   86.19    4.90
  -2  14  -3   95.79    7.80
   2  14   3   98.29    8.40
  -2 -14  -3   82.39    7.70
  -2 -14  -3   96.89    7.90
  -2 -14  -3  114.49    9.00
   2  14   4   -1.30    4.70
   2  14   4   10.30    2.80
  -2  14  -4    5.10    4.50
  -2  14  -4   12.60    6.30
  -2  14  -4    8.40    3.20
  -2  14  -4    4.60    3.80
   2  14   4    5.70    5.90
  -2 -14  -4    5.00    4.60
  -2 -14  -4   16.90    5.80
  -2 -14  -4   11.30    4.70
  -2  14  -5   48.70    6.60
  -2  14  -5   65.99    8.00
  -2  14  -5   59.69    9.40
   2  14   5   50.49    7.70
  -2  14  -5   50.49    6.40
  -2 -14  -5   66.59    9.50
  -2 -14  -5   54.19    7.80
  -2  14  -6   18.90    5.00
  -2  14  -6   19.90    4.40
  -2  14  -6   14.90    6.50
   2  14   6   15.60    5.80
  -2  14  -6   31.80    9.00
  -2 -14  -6   15.20    7.20
  -2 -14  -6    9.80    3.90
  -2 -14  -6   17.10    6.40
  -2  14  -7   55.79   11.90
  -2  14  -7   37.60    5.00
   2  14   7   30.20    7.20
  -2  14  -7   50.39    7.30
  -2  14  -7   35.90    9.00
  -2 -14  -7   50.09    9.20
  -2 -14  -7   36.50    5.50
   2  14   8   11.00    6.90
  -2  14  -8   -3.20    3.40
  -2  14  -8   -7.10    6.00
  -2 -14  -8   11.90    8.30
  -2 -14  -8    4.30    5.40
   2  15  -7   -8.40    9.20
  -2  15   7    7.20    6.60
   2  15  -7    3.60    8.90
   2  15  -7    9.20    4.50
   2 -15  -7    9.80    5.00
   2 -15  -7    5.80    7.70
   2  15  -6   11.20    7.20
   2  15  -6  -10.10    5.90
  -2  15   6   -4.40    5.00
   2  15  -6    0.60    4.00
   2  15  -6    6.80    5.60
   2 -15  -6    2.80    6.40
   2 -15  -6    3.40    3.80
   2 -15  -6    0.10    6.50
  -2  15   5   27.90    6.60
  -2  15   5   28.80    4.10
   2  15  -5   21.30    5.00
   2  15  -5   27.60    6.80
   2  15  -5   28.90    7.00
   2 -15  -5   24.30    6.50
   2 -15  -5   23.70    4.30
   2 -15  -5   28.00    6.10
   2  15  -4    5.60    5.10
   2  15  -4   -4.30    4.60
  -2  15   4    6.80    4.80
   2  15  -4    5.70    4.20
  -2  15   4   10.90    2.80
   2 -15  -4    7.60    3.40
   2 -15  -4    7.60    5.20
   2 -15  -4    5.30    4.60
  -2 -15   4    7.80    5.30
   2  15  -3   -2.70    4.10
  -2  15   3   -1.30    2.80
  -2  15   3   -0.60    3.70
   2  15  -3   11.60    3.90
   2  15  -3   -9.60    4.30
   2 -15  -3   -2.70    3.00
   2 -15  -3    1.10    3.90
  -2 -15   3   10.20    5.00
  -2  15   2    7.30    3.40
   2  15  -2    1.20    2.50
   2  15  -2    2.20    2.70
  -2  15   2    5.10    3.80
   2  15  -2    5.90    4.00
  -2 -15   2    4.00    1.80
  -2 -15   2    5.50    4.60
   2 -15  -2    0.10    3.30
  -2 -15   2    5.00    2.30
   2 -15  -2   -2.90    3.00
   2 -15  -2    7.70    3.70
   2  15  -1    6.30    4.00
   2  15  -1    1.20    2.20
  -2  15   1    1.10    2.90
   2  15  -1    3.20    2.90
  -2  15   1    6.40    3.70
   2 -15  -1    4.20    3.30
   2 -15  -1    7.30    2.90
  -2 -15   1    2.20    4.40
  -2 -15   1    2.60    2.90
   2  15   0   23.20    2.80
   2  15   0   18.30    5.00
  -2  15   0   19.40    4.70
   2  15   0   19.90    4.10
   2 -15   0   27.20    4.60
   2 -15   0   20.10    2.90
  -2 -15   0   22.70    3.90
  -2 -15   0   21.90    5.20
  -2 -15   0   19.60    3.90
  -2  15  -1   17.10    5.20
   2  15   1   17.20    2.50
   2  15   1   17.90    4.60
   2  15   1   19.90    5.00
   2 -15   1   16.80    1.80
   2 -15   1   18.70    2.30
  -2 -15  -1   13.30    4.90
  -2 -15  -1    7.10    4.20
  -2 -15  -1   16.50    3.80
  -2  15  -2  106.69    9.40
   2  15   2   85.99    8.60
  -2  15  -2   87.39    8.30
  -2  15  -2   88.99    4.30
  -2  15  -2   90.99    7.70
   2  15   2   90.99    4.60
  -2 -15  -2   88.89    7.40
  -2 -15  -2   96.29    8.50
  -2 -15  -2   88.69    8.30
   2  15   3   12.10    5.30
  -2  15  -3    4.30    5.50
   2  15   3    5.80    2.30
  -2  15  -3    4.00    2.60
  -2  15  -3   -5.30    4.20
   2  15   3    1.10    4.90
  -2  15  -3   14.30    4.70
  -2 -15  -3    2.50    4.10
  -2 -15  -3    5.20    4.00
  -2 -15  -3   -2.30    4.60
   2  15   4   40.60    7.10
  -2  15  -4   52.49    8.60
  -2  15  -4   44.80    6.90
  -2  15  -4   53.79    7.40
  -2  15  -4   45.70    5.80
   2  15   4   51.09    7.70
  -2 -15  -4   34.80    6.10
  -2 -15  -4   49.80    6.90
  -2 -15  -4   44.50    7.00
   2  15   5    6.00    6.40
  -2  15  -5    3.00    4.20
   2  15   5  -10.50    5.20
  -2  15  -5    0.20    3.80
  -2  15  -5    4.60    7.70
  -2  15  -5    4.70    6.20
  -2 -15  -5    1.40    6.40
  -2 -15  -5   -4.10    5.10
  -2 -15  -5    5.30    5.30
   2  15   6   41.70    8.10
  -2  15  -6   61.19   11.00
  -2  15  -6   63.09    9.40
  -2  15  -6   52.09    6.20
  -2  15  -6   56.59    7.00
  -2 -15  -6   46.30    8.30
  -2  15  -7   -2.20    4.00
   2  15   7   -1.50    6.40
  -2  15  -7    7.80    6.10
  -2 -15  -7   -3.70    4.30
  -2  16   6   37.80    8.30
   2  16  -6   50.19    7.70
   2  16  -6   41.30    9.00
   2  16  -6   46.00    6.40
   2 -16  -6   39.90    8.80
   2 -16  -6   38.40    5.70
   2  16  -5   -6.20    4.90
  -2  16   5   -8.60    4.80
   2  16  -5   11.40    6.50
   2  16  -5    3.10    6.40
   2 -16  -5    3.50    3.90
   2 -16  -5   -3.70    6.40
   2 -16  -5   -0.30    6.40
   2  16  -4   46.00    9.90
  -2  16   4   52.39    5.40
  -2  16   4   49.00    4.00
  -2  16   4   37.10    6.90
   2  16  -4   57.49    7.90
   2  16  -4   54.49    7.70
   2 -16  -4   68.49    6.70
  -2 -16   4   62.49    8.60
   2 -16  -4   53.99    7.10
   2 -16  -4   59.79    8.20
  -2  16   3    1.50    3.90
  -2  16   3    2.20    3.00
   2  16  -3    6.20    7.00
   2 -16  -3    9.30    4.50
   2 -16  -3    0.00    4.70
   2 -16  -3   -1.10    3.60
  -2 -16   3    5.50    8.50
  -2  16   2   78.49    7.80
   2  16  -2   93.99   10.10
  -2  16   2   93.79    6.70
   2  16  -2   86.79    6.00
   2 -16  -2  107.69    7.60
  -2 -16   2   89.69    7.30
   2 -16  -2   86.99    7.50
   2 -16  -2   87.59    7.90
  -2 -16   2   89.69    9.00
  -2 -16   2   90.09    4.40
   2  16  -1   -5.40    4.20
  -2  16   1    2.20    3.80
   2  16  -1    1.20    2.40
   2  16  -1   -0.20    3.10
   2 -16  -1    5.30    3.20
  -2 -16   1    5.60    5.20
   2 -16  -1   -0.60    3.90
   2 -16  -1    1.00    3.70
  -2 -16   1    5.40    3.20
   2  16   0   73.79    7.30
   2  16   0   63.69    8.70
   2  16   0   70.29    4.40
  -2  16   0   67.39    7.70
  -2 -16   0   92.89    9.10
  -2 -16   0   75.79    7.20
   2 -16   0   66.39    4.90
   2 -16   0   67.49    5.00
   2 -16   0   93.09    7.80
   2  16   1   -6.90    3.90
   2  16   1   -2.70    1.80
   2  16   1   -4.80    4.00
  -2  16  -1   -1.50    5.60
   2 -16   1   -1.30    1.10
  -2 -16  -1   -2.50    4.00
  -2 -16  -1   -0.80    4.20
   2 -16   1   -1.30    1.20
  -2 -16  -1   -2.40    3.20
  -2  16  -2   98.49    9.80
  -2  16  -2   74.29    3.70
  -2  16  -2   79.69    9.60
   2  16   2   85.69    9.50
   2  16   2   68.49    8.90
   2  16   2   79.19    4.00
  -2 -16  -2   88.39    9.00
  -2 -16  -2   82.09    7.80
  -2 -16  -2  102.19    9.40
  -2  16  -3   10.60    5.70
  -2  16  -3   22.00    7.30
   2  16   3    7.50    5.90
  -2  16  -3   17.70    5.70
  -2  16  -3   20.00    3.30
   2  16   3   36.70    6.90
  -2 -16  -3   25.90    6.20
  -2 -16  -3   11.40    5.60
  -2 -16  -3   17.00    5.50
  -2  16  -4   93.79   10.40
  -2  16  -4   42.90    8.70
  -2  16  -4   67.99    6.30
  -2  16  -4   84.09    9.00
   2  16   4   79.49   10.30
  -2 -16  -4   54.19    8.00
  -2 -16  -4   46.00    8.20
  -2 -16  -4   59.49    7.70
  -2  16  -5   29.50    5.60
  -2  16  -5   23.60    5.00
   2  16   5   24.00    7.30
  -2  16  -5   16.50    7.00
  -2  16  -5   15.80    9.00
  -2 -16  -5   13.60    6.70
  -2  16  -6  -12.10    7.90
  -2  16  -6    2.20   11.20
  -2  16  -6    7.80    5.10
   2  16   6   19.60    7.40
  -2 -16  -6    5.30    7.50
  -2 -16  -6   12.10    6.90
  -2  17   5   61.49    9.10
   2  17  -5   96.69   10.10
   2  17  -5   69.39    9.90
   2  17  -5   78.49    9.60
   2 -17  -5   66.69    9.60
   2 -17  -5   76.09    8.40
  -2  17   4   -6.80    4.80
   2  17  -4    4.00    4.80
   2  17  -4   -1.40    6.40
   2  17  -4    6.20    4.90
   2  17  -4    4.60    6.90
   2 -17  -4    6.10    6.20
  -2 -17   4    1.10    6.80
   2 -17  -4    4.90    6.00
   2 -17  -4    0.90    4.30
  -2  17   3   54.39    5.10
   2  17  -3   70.49    8.30
   2  17  -3   45.90    6.30
   2 -17  -3   46.70    6.70
   2 -17  -3   53.89    6.90
  -2 -17   3   59.29    8.80
   2 -17  -3   57.49    7.30
  -2  17   2    1.10    3.60
   2  17  -2    4.80    3.30
   2  17  -2   -0.40    4.90
  -2 -17   2    1.00    1.80
   2 -17  -2    5.00    4.50
  -2 -17   2   -1.50    6.60
   2 -17  -2   -3.00    4.10
   2 -17  -2    1.90    4.20
   2  17  -1  108.89    5.80
  -2  17   1  107.89    8.30
   2  17  -1  118.39   10.30
   2 -17  -1  110.19    7.30
  -2 -17   1  103.09    6.50
  -2 -17   1  121.59    7.30
   2 -17  -1  132.69    9.10
  -2 -17   1  122.09   11.40
  -2  17   0   -1.10    4.70
   2  17   0    0.00    5.40
   2  17   0    0.40    2.10
   2 -17   0    0.50    2.70
   2 -17   0   -8.20    3.90
  -2 -17   0    1.50    4.10
   2 -17   0   -1.20    2.60
  -2 -17   0   -0.20    5.20
   2  17   1  103.49    4.20
   2  17   1  130.99   11.20
  -2  17  -1  119.79   10.70
  -2  17  -1  111.79   10.20
  -2 -17  -1  114.39    9.70
  -2 -17  -1  117.09    8.40
  -2 -17  -1  118.09   10.80
  -2  17  -2    3.40    5.30
  -2  17  -2    4.50    6.40
  -2 -17  -2    1.50    5.40
  -2 -17  -2    6.80    4.50
  -2 -17  -2   -1.20    5.10
  -2  17  -3   73.69    9.40
  -2  17  -3   62.39    7.80
   2  17   3   65.09    8.90
  -2  17  -3   65.59    5.00
  -2  17  -3   82.59   11.80
  -2 -17  -3   61.59    9.50
  -2 -17  -3   56.59    7.60
  -2 -17  -3   56.59    8.50
  -2  17  -4   10.00    6.70
   2  17   4   13.80    6.50
  -2  17  -4    0.00    8.20
  -2  17  -4   11.20    6.30
  -2  17  -4   -2.10    3.60
  -2 -17  -4   -2.20    5.90
  -2 -17  -4    5.40    6.60
  -2  17  -5   39.00   10.70
   2  17   5   42.90    8.70
  -2  17  -5   44.60    9.20
  -2  17  -5   40.50    5.90
  -2 -17  -5   39.50    7.90
  -2 -17  -5   39.00    8.40
   2  18  -4   13.80    5.60
   2  18  -4    4.70    6.10
   2 -18  -4    8.10    6.60
  -2 -18   4    1.70    7.60
   2 -18  -4   14.80    5.50
   2  18  -3    5.70    4.40
   2  18  -3    8.60    4.10
   2  18  -3   -1.50    5.40
  -2  18   3    0.50    2.40
   2 -18  -3   -1.00    4.60
   2 -18  -3   -3.10    5.60
  -2 -18   3    5.50    6.80
   2 -18  -3    8.60    5.80
   2  18  -2   14.70    6.70
   2  18  -2   31.80    4.30
   2  18  -2   35.10    4.80
  -2  18   2   26.70    4.60
   2 -18  -2   35.80    5.80
   2 -18  -2   33.30    6.00
  -2 -18   2   24.00    7.30
   2 -18  -2   29.80    6.20
  -2  18   1    4.00    4.80
   2  18  -1    8.50    5.50
   2  18  -1    7.00    2.80
   2 -18  -1    7.50    5.00
   2 -18  -1    7.40    3.90
  -2 -18   1    1.30    3.00
  -2 -18   1    2.00    3.60
   2 -18  -1    4.20    3.80
  -2 -18   1    2.60    5.80
   2  18   0   50.19    3.40
  -2  18   0   59.19    8.30
   2  18   0   51.79    8.00
  -2  18   0   69.49    9.10
   2 -18   0   52.89    5.20
  -2 -18   0   53.89    8.20
  -2 -18   0   63.79    8.40
   2 -18   0   48.80    4.90
   2 -18   0   55.89    7.40
  -2  18  -1    3.30    6.40
  -2  18  -1   24.70    6.90
  -2 -18  -1   10.90    5.80
  -2 -18  -1   20.80    6.70
  -2 -18  -1    8.10    4.50
   2  18   2   33.80    7.40
  -2  18  -2   13.60    7.30
  -2  18  -2   25.30    7.00
  -2 -18  -2   13.70    5.40
  -2 -18  -2   29.50    7.30
  -2 -18  -2   16.80    6.40
  -2  18  -3   11.80    2.70
  -2  18  -3   33.50    7.40
  -2  18  -3   21.90    8.70
   2  18   3   11.50    7.00
  -2  18  -3    9.80    7.00
  -2 -18  -3   17.10    6.30
  -2 -18  -3   20.40    7.20
   2  19  -2    7.40    6.60
  -2  19   1   -1.40    5.20
  -2  19   1   14.80    7.20
   2  19  -1   -0.70    2.40
   2  19  -1   -0.80    2.50
   2  19  -1   -4.30    6.20
  -2 -19   1   16.40    7.50
  -2 -19   1   -3.40    3.80
  -2 -19   1    1.40    3.40
   2 -19  -1    4.40    5.70
   2 -19  -1    6.20    4.20
   2  19   0   25.90    7.50
  -2  19   0   15.60    7.30
  -2  19   0   18.60    6.70
  -2 -19   0   24.70    5.80
   2 -19   0   19.90    3.60
  -2 -19   0    9.20    5.60
   2 -19   0   23.70    3.30
  -2 -19   0   30.30    7.90
  -2  19  -1   14.70    7.40
   2  19   1   11.80    7.20
  -2  19  -1    5.60    7.30
  -2 -19  -1   11.90    5.40
  -2 -19  -1   17.80    7.70
  -2 -19  -1   10.60    6.30
  -3   0  12   22.90   10.50
   3   0 -12   24.00    8.80
   3   0 -12   26.00    7.70
   3   0 -12   23.70    9.50
   3   0 -12   23.50    7.60
  -3   0  12   22.80    8.50
  -3   0  12   20.80    4.50
   3   0 -11    0.00    5.70
   3   0 -11   -2.60    6.00
   3   0 -11    1.30    5.20
  -3   0  11   -2.30    5.90
  -3   0  11   -2.10    7.20
  -3   0  11   -0.40    3.30
   3   0 -11    0.80    6.30
   3   0 -10  106.89   14.50
   3   0 -10  127.39   10.20
   3   0 -10   92.69    9.80
  -3   0  10  109.79    9.90
  -3   0  10  114.19   11.80
   3   0 -10  107.09   10.60
  -3   0  10  109.39    6.60
  -3   0   9    3.90    4.10
   3   0  -9   10.10    4.30
   3   0  -9   -0.80    3.50
  -3   0   9   -1.40    2.10
   3   0  -9    1.70    3.30
  -3   0   9    8.50    5.10
   3   0  -9    0.90    4.70
   3   0  -8 1057.39   30.60
  -3   0   8 1089.59   30.70
  -3   0   8 1085.69   27.60
   3   0  -8 1101.19   31.00
   3   0  -8 1094.49   30.00
  -3   0   8 1082.79   32.40
  -3   0   7   -0.60    3.30
  -3   0   7   -1.60    1.50
  -3   0   7   -2.50    2.50
   3   0  -7   -0.60    2.10
   3   0  -7   -2.50    2.40
  -3   0   6  942.01   27.30
   3   0  -6  947.11   25.60
   3   0  -6 1016.90   25.80
  -3   0   6  941.51   26.10
  -3   0   6  953.30   24.20
  -3   0   5   -1.10    1.20
  -3   0   5    0.10    2.00
   3   0  -5   -0.10    1.40
   3   0  -5   -1.00    1.50
  -3   0   5   -0.20    1.90
   3   0  -4  614.74   16.90
  -3   0   4  656.03   16.40
  -3   0   4  657.13   18.10
  -3   0   4  617.54   17.30
   3   0  -4  615.24   16.70
   3   0  -4  624.14   16.40
   3   0  -3    0.50    0.90
  -3   0   3    0.70    1.10
  -3   0   3    0.50    0.80
   3   0  -3    0.00    0.80
   3   0  -3   -0.20    0.80
   3   0  -2 2194.48   52.19
  -3   0   2 2307.37   52.59
   3   0  -2 2269.87   51.79
  -3   0   2 2228.98   51.89
   3   0  -2 2224.58   52.29
  -3   0   2 2274.17   52.19
  -3   0   1   -0.40    0.60
   3   0  -1   -0.10    0.60
  -3   0   1   -0.60    0.60
  -3   0   1    0.20    0.60
   3   0  -1   -0.40    0.60
   3   0   0 1636.64   38.50
  -3   0   0 1587.54   38.80
  -3   0   0 1693.83   39.00
  -3   0   0 1666.33   38.50
   3   0   0 1697.23   38.90
   3   0   0 1647.84   38.80
  -3   0  -1   -0.80    0.60
   3   0   1   -1.00    0.80
  -3   0  -1   -0.90    0.70
   3   0   1   -1.00    0.50
  -3   0  -1   -0.70    0.50
   3   0   1   -0.40    0.70
  -3   0  -2  206.68    5.50
   3   0   2  181.88    5.70
  -3   0  -2  188.68    6.30
   3   0   2  202.68    6.80
   3   0   2  201.68    6.70
  -3   0  -2  201.38    6.60
   3   0   3   -0.10    1.20
   3   0   3   -0.20    0.80
   3   0   3   -1.10    1.30
  -3   0  -3   -1.90    0.90
  -3   0  -3    0.60    0.60
  -3   0  -3   -1.50    1.20
  -3   0  -4 2561.14   64.09
  -3   0  -4 2595.94   63.29
   3   0   4 2696.23   63.29
  -3   0  -4 2651.03   63.09
   3   0   4 2710.93   63.89
  -3   0  -4 2719.93   62.89
  -3   0  -5   -1.30    2.40
   3   0   5    1.60    2.10
  -3   0  -5   -2.00    1.70
  -3   0  -5    2.00    1.80
   3   0   5    0.80    2.40
  -3   0  -5    1.20    1.90
   3   0   5    0.50    0.30
  -3   0  -6  158.88    7.70
  -3   0  -6  173.88    9.10
   3   0   6  162.08    8.90
  -3   0  -6  162.78    7.90
  -3   0  -6  172.08    8.30
   3   0   6  165.08    8.20
  -3   0  -7   -0.10    2.60
   3   0   7   -3.60    2.70
  -3   0  -7   -5.40    2.40
  -3   0  -7   -3.40    6.00
  -3   0  -7   -0.20    2.90
  -3   0  -8   75.89    6.80
  -3   0  -8   71.89    8.30
   3   0   8   82.79    7.80
  -3   0  -8   68.19    7.00
  -3   0  -8   70.79    6.90
  -3   0  -9   10.10    5.00
  -3   0  -9   13.10    6.50
  -3   0  -9    2.50    3.60
  -3   0  -9    4.00    4.30
  -3   0 -10   11.90    7.90
  -3   0 -10   -2.90    4.90
  -3   0 -10  -12.10    7.50
  -3   0 -10    0.00    4.40
  -3   0 -11    2.40    6.70
  -3   0 -11    2.20    5.70
  -3   0 -11   11.90    9.50
  -3   0 -11   -6.60    6.80
  -3   1  12    3.30    4.30
   3   1 -12   -6.50    7.50
  -3   1  12   18.70    9.50
  -3   1  12    8.90    7.80
   3   1 -12   16.10    6.80
   3   1 -12    9.50    6.60
  -3  -1  12    5.40    4.00
   3  -1 -12   -1.70    7.20
  -3  -1  12    4.70    9.40
   3  -1 -12    3.60    7.10
   3  -1 -12   -8.80    7.60
   3  -1 -12   22.00    8.90
  -3  -1  12   16.90    7.60
  -3   1  11   56.19    6.40
   3   1 -11   60.79    7.60
   3   1 -11   48.50    9.10
   3   1 -11   50.29    8.20
  -3   1  11   51.69    8.50
  -3   1  11   49.70    9.70
   3   1 -11   53.59    8.00
   3  -1 -11   46.30    7.70
   3  -1 -11   49.30    9.20
   3  -1 -11   51.39    8.00
  -3  -1  11   57.59    5.90
  -3  -1  11   48.70    8.20
   3  -1 -11   89.09   11.00
  -3  -1  11   54.59   10.70
   3   1 -10    7.40    4.50
   3   1 -10    9.50    4.80
  -3   1  10    4.80    6.20
  -3   1  10    8.80    3.20
   3   1 -10    2.40    5.60
  -3   1  10    6.90    5.30
   3   1 -10    7.20    5.10
   3  -1 -10   16.70    4.90
  -3  -1  10    1.10    6.40
  -3  -1  10    6.20    5.00
   3  -1 -10   16.20    6.10
  -3  -1  10    5.00    2.80
   3   1  -9  203.68   11.10
   3   1  -9  213.78   11.20
  -3   1   9  211.08   12.30
  -3   1   9  210.68   11.20
  -3   1   9  212.58    8.40
   3   1  -9  197.08    9.90
  -3  -1   9  219.18   13.10
  -3  -1   9  201.68   11.00
   3  -1  -9  201.48   10.70
   3  -1  -9  223.28   11.50
   3  -1  -9  217.28   11.80
  -3  -1   9  203.18    8.10
   3   1  -8    1.10    2.80
  -3   1   8    7.40    4.40
   3   1  -8    6.40    3.60
  -3   1   8    0.40    2.10
   3   1  -8    3.20    3.50
  -3   1   8   -0.90    3.50
  -3  -1   8    3.90    3.30
  -3  -1   8    1.20    4.00
   3  -1  -8   -2.70    3.00
  -3  -1   8    0.40    2.00
   3  -1  -8    5.00    3.20
   3   1  -7  290.17   11.30
  -3   1   7  290.27    9.40
   3   1  -7  297.77   10.70
  -3   1   7  278.67   11.60
  -3   1   7  277.07   12.20
  -3  -1   7  293.67    9.30
   3  -1  -7  295.67   11.70
  -3  -1   7  277.87   11.10
  -3  -1   7  288.57   12.80
   3  -1  -7  295.47   11.20
  -3   1   6   47.20    3.40
  -3   1   6   51.99    5.00
   3   1  -6   49.80    4.10
  -3   1   6   54.69    4.70
   3   1  -6   45.00    4.20
  -3  -1   6   38.80    3.20
  -3  -1   6   42.60    5.50
  -3  -1   6   45.90    4.60
   3  -1  -6   47.00    4.30
   3   1  -5  600.34   16.90
  -3   1   5  584.84   15.70
   3   1  -5  581.34   15.80
  -3   1   5  604.14   17.50
   3   1  -5  626.44   16.70
  -3   1   5  588.54   17.80
   3  -1  -5  594.44   17.00
  -3  -1   5  590.54   15.80
  -3  -1   5  595.84   17.00
  -3  -1   5  584.24   18.10
  -3   1   4   33.60    3.10
   3   1  -4   32.10    2.50
   3   1  -4   30.50    2.90
   3   1  -4   34.10    2.70
  -3   1   4   32.00    2.30
   3  -1  -4   35.80    2.60
  -3  -1   4   34.90    3.00
  -3  -1   4   34.10    2.50
  -3  -1   4   30.00    3.30
   3  -1  -4   38.50    3.00
  -3   1   3 1188.18   29.50
   3   1  -3 1158.88   28.70
   3   1  -3 1227.28   29.00
   3   1  -3 1207.68   28.90
  -3   1   3 1192.48   28.60
   3  -1  -3 1168.58   28.40
   3  -1  -3 1204.28   29.20
  -3  -1   3 1222.18   28.70
  -3  -1   3 1147.09   29.00
  -3  -1   3 1175.78   29.00
   3   1  -2    0.20    0.70
   3   1  -2    1.00    0.70
  -3   1   2    0.60    0.70
  -3   1   2   -0.50    0.70
   3   1  -2    0.90    0.80
  -3  -1   2    1.00    0.90
   3  -1  -2    0.90    0.80
   3  -1  -2    2.00    0.60
  -3  -1   2    0.30    0.70
  -3  -1   2    2.20    0.90
   3   1  -1 1001.80   23.70
   3   1  -1  972.90   23.80
  -3   1   1  979.60   23.50
  -3   1   1  978.30   23.00
  -3   1   1  934.21   23.80
   3  -1  -1  950.10   23.60
   3  -1  -1 1024.30   23.90
  -3  -1   1  997.60   24.00
  -3  -1   1  983.80   23.70
  -3  -1   1  987.40   23.70
   3  -1  -1 1006.10   23.70
   3   1   0  208.58    6.40
  -3   1   0  211.08    6.30
   3   1   0  201.38    5.90
  -3   1   0  202.88    5.90
   3   1   0  216.38    6.40
  -3   1   0  210.18    6.30
  -3  -1   0  207.38    6.10
   3  -1   0  206.58    6.20
  -3  -1   0  199.28    6.30
   3  -1   0  212.58    6.30
   3  -1   0  206.18    5.90
  -3  -1   0  196.68    6.40
   3   1   1 2099.59   49.00
  -3   1  -1 2042.10   48.90
   3   1   1 2163.48   49.99
   3   1   1 2240.58   50.09
  -3   1  -1 2150.78   49.50
  -3   1  -1 2109.69   49.70
  -3  -1  -1 2145.39   49.20
   3  -1   1 2009.40   48.90
  -3  -1  -1 2178.08   49.90
   3  -1   1 2229.28   49.70
   3  -1   1 2177.58   49.90
  -3  -1  -1 2061.69   49.70
   3   1   2 1506.75   34.60
   3   1   2 1517.15   36.20
  -3   1  -2 1475.45   35.40
   3   1   2 1529.75   36.20
  -3   1  -2 1512.05   35.90
  -3   1  -2 1434.76   34.30
  -3  -1  -2 1459.05   35.80
  -3  -1  -2 1416.66   34.80
  -3  -1  -2 1508.65   35.90
   3  -1   2 1502.65   35.70
   3  -1   2 1561.14   36.30
   3   1   3  160.38    4.70
   3   1   3  161.08    6.50
   3   1   3  163.28    6.50
  -3   1  -3  163.28    4.40
  -3   1  -3  162.68    6.30
  -3   1  -3  173.38    5.90
  -3  -1  -3  166.58    6.30
   3  -1   3  160.08    6.10
  -3  -1  -3  153.48    6.20
   3  -1   3  162.48    6.60
  -3  -1  -3  159.48    6.70
   3   1   4  381.76    9.80
  -3   1  -4  412.36   12.40
  -3   1  -4  372.76   11.50
   3   1   4  373.36   12.30
  -3   1  -4  384.56   13.30
  -3   1  -4  403.36   11.90
   3   1   4  384.86   12.60
  -3  -1  -4  388.66   12.10
  -3  -1  -4  393.76   12.20
  -3  -1  -4  381.76   12.60
   3  -1   4  387.46   11.90
  -3  -1  -4  366.96   12.00
   3  -1   4  382.36   12.60
  -3   1  -5  189.18    7.40
   3   1   5  195.98    8.70
  -3   1  -5  196.58    8.10
   3   1   5  183.58    8.20
  -3   1  -5  174.08    8.80
  -3   1  -5  178.48    7.50
   3  -1   5  178.28    7.60
  -3  -1  -5  184.58    7.80
   3  -1   5  179.98    8.50
  -3  -1  -5  184.08    8.00
  -3  -1  -5  177.48    7.80
  -3  -1  -5  171.48    8.30
   3   1   6   99.79    7.00
   3   1   6  101.19    6.80
  -3   1  -6  100.69    5.90
  -3   1  -6  101.49    6.40
  -3   1  -6   91.69    6.00
  -3   1  -6   89.79    7.20
  -3  -1  -6   98.89    6.50
  -3  -1  -6  103.89    6.90
  -3  -1  -6   97.19    6.20
  -3  -1  -6   96.49    6.10
   3  -1   6  100.29    7.10
   3  -1   6   95.89    6.10
  -3   1  -7   49.60    6.80
   3   1   7   41.30    6.10
  -3   1  -7   38.40    4.90
   3   1   7   45.00    6.10
  -3   1  -7   51.89    5.70
  -3   1  -7   39.50    5.00
   3   1   7   47.80    1.70
  -3  -1  -7   49.20    5.80
  -3  -1  -7   44.10    6.00
   3  -1   7   42.30    5.90
  -3  -1  -7   43.20    5.50
  -3  -1  -7   42.40    5.50
   3   1   8   83.39    7.90
  -3   1  -8   93.19    7.70
  -3   1  -8   73.69    7.20
  -3   1  -8   67.69    8.70
  -3   1  -8   76.39    6.70
  -3  -1  -8   67.79    8.10
  -3  -1  -8   62.69    7.10
  -3  -1  -8   72.89    7.80
  -3  -1  -8   75.19    8.30
   3  -1   8  101.39    7.90
  -3   1  -9   12.40    4.60
  -3   1  -9   16.50    5.20
  -3   1  -9   10.70    6.20
  -3   1  -9   10.90    4.20
  -3  -1  -9    8.00    4.50
  -3  -1  -9   13.50    4.90
  -3  -1  -9   14.10    4.60
  -3  -1  -9    1.40    5.70
  -3   1 -10   38.80    6.90
  -3   1 -10   27.40    6.30
  -3   1 -10   46.80    9.00
  -3   1 -10   35.60    5.80
  -3  -1 -10   23.30    6.40
  -3  -1 -10   34.00    6.40
  -3  -1 -10   30.00    6.70
  -3  -1 -10   34.60    8.50
  -3   1 -11   15.30    6.10
  -3   1 -11   -4.10    5.80
  -3   1 -11    1.50    9.70
  -3   1 -11   -1.20    7.70
  -3  -1 -11   10.10    9.40
  -3  -1 -11    2.00    6.10
  -3  -1 -11    0.00    6.80
  -3  -1 -11  -14.80    6.80
  -3   2  12  -13.00    8.90
   3   2 -12   -2.40    8.40
  -3   2  12   -1.90    5.70
   3   2 -12    3.40    6.40
   3   2 -12   -0.90    6.30
  -3   2  12    8.00    7.70
   3  -2 -12   -1.60    6.70
  -3  -2  12   -1.90    3.70
   3  -2 -12   -5.30    8.50
   3  -2 -12   -0.20    7.30
  -3  -2  12   13.90    9.70
   3  -2 -12   -6.90    7.40
  -3  -2  12   -7.10    7.10
   3   2 -11   -5.90    4.50
  -3   2  11   -0.50    6.20
   3   2 -11   -2.20    5.00
  -3   2  11    6.80    7.30
   3   2 -11    8.80    6.60
   3   2 -11   -5.50    6.20
  -3   2  11    1.80    3.90
   3  -2 -11   -1.80    5.50
  -3  -2  11   -1.50    7.40
   3  -2 -11   21.40    7.20
  -3  -2  11    3.90    3.30
  -3  -2  11   -4.90    5.40
   3  -2 -11   -3.60    5.90
  -3   2  10    7.70    3.30
   3   2 -10    5.50    4.60
  -3   2  10   12.40    6.30
   3   2 -10    0.30    3.80
  -3   2  10   -3.70    5.00
   3   2 -10    4.60    5.40
   3  -2 -10    3.60    5.00
  -3  -2  10    2.90    4.80
  -3  -2  10    1.60    2.70
   3  -2 -10    1.00    5.10
  -3  -2  10    0.80    8.00
  -3   2   9    0.70    4.30
   3   2  -9    0.10    4.00
   3   2  -9   -0.40    3.20
   3   2  -9    4.80    3.70
  -3   2   9    1.10    2.50
  -3   2   9    7.30    4.90
   3  -2  -9    6.30    4.30
   3  -2  -9    4.90    4.90
  -3  -2   9    6.70    2.40
  -3  -2   9    5.70    5.50
  -3  -2   9   -0.40    3.80
   3  -2  -9    2.20    4.60
  -3   2   8   78.69    7.80
   3   2  -8   54.09    6.20
   3   2  -8   75.49    5.70
  -3   2   8   63.79    7.00
   3   2  -8   67.79    6.30
  -3   2   8   61.59    4.70
   3  -2  -8   62.19    6.50
  -3  -2   8   62.79    4.40
  -3  -2   8   68.39    7.70
  -3  -2   8   53.89    6.10
   3  -2  -8   59.89    6.40
  -3   2   7   25.00    4.70
   3   2  -7   24.00    4.00
   3   2  -7   27.30    3.60
  -3   2   7   24.50    4.50
  -3   2   7   24.10    2.90
  -3  -2   7   27.90    3.30
  -3  -2   7   29.70    4.10
   3  -2  -7   31.60    4.70
   3  -2  -7   24.90    4.10
  -3  -2   7   24.20    5.10
   3   2  -6   14.20    3.00
  -3   2   6   12.50    3.20
  -3   2   6    9.80    2.00
  -3   2   6    9.10    3.00
   3   2  -6   10.50    2.30
   3   2  -6   11.60    2.00
  -3  -2   6    9.30    1.90
  -3  -2   6    8.10    3.30
  -3  -2   6   12.60    2.80
   3  -2  -6   13.40    2.90
   3   2  -5  113.79    5.80
   3   2  -5  110.99    5.10
  -3   2   5  109.09    6.00
  -3   2   5  112.99    4.70
   3   2  -5  109.29    4.70
  -3   2   5  116.39    6.30
  -3  -2   5  107.49    6.50
   3  -2  -5  110.89    5.80
  -3  -2   5  110.29    5.50
  -3  -2   5  107.39    4.70
   3   2  -4    1.50    1.10
  -3   2   4    0.80    1.60
  -3   2   4    0.50    1.10
   3   2  -4   -0.20    1.00
   3   2  -4    0.50    1.40
   3  -2  -4    0.00    1.30
  -3  -2   4    0.90    1.80
  -3  -2   4   -0.50    1.30
  -3  -2   4   -1.20    1.00
   3   2  -3   43.40    2.90
  -3   2   3   44.80    2.60
   3   2  -3   40.30    2.50
  -3   2   3   41.90    3.20
   3   2  -3   38.50    2.50
  -3  -2   3   45.00    2.70
   3  -2  -3   41.70    2.20
  -3  -2   3   40.10    3.20
   3  -2  -3   42.10    2.90
  -3  -2   3   45.90    3.00
  -3  -2   3   42.80    2.70
   3   2  -2   44.20    2.50
   3   2  -2   43.90    2.60
  -3   2   2   45.80    2.70
   3   2  -2   44.50    2.40
  -3   2   2   42.80    2.40
   3  -2  -2   42.90    1.70
  -3  -2   2   43.80    2.50
  -3  -2   2   39.80    2.60
  -3  -2   2   42.80    2.50
   3  -2  -2   41.00    2.50
  -3   2   1  990.70   23.40
  -3   2   1  940.91   23.00
   3   2  -1  951.50   23.30
  -3   2   1  905.71   21.80
   3   2  -1  934.61   23.20
   3   2  -1  945.61   23.10
  -3  -2   1  972.50   23.30
  -3  -2   1  993.90   23.40
   3  -2  -1 1001.80   23.20
  -3  -2   1  935.21   23.30
   3  -2  -1  928.31   22.90
   3   2   0   35.60    2.00
  -3   2   0   33.90    2.10
   3   2   0   30.10    2.20
  -3   2   0   35.80    2.00
   3   2   0   36.10    2.30
  -3   2   0   35.40    1.90
   3  -2   0   35.50    2.00
  -3  -2   0   36.20    2.30
  -3  -2   0   36.90    2.20
  -3  -2   0   31.60    2.10
   3  -2   0   32.30    2.00
  -3   2  -1 1892.81   43.80
  -3   2  -1 1831.72   43.50
   3   2   1 1957.20   44.20
  -3   2  -1 1843.52   43.00
   3   2   1 1880.91   43.50
   3   2   1 1872.61   44.30
   3  -2   1 1843.02   43.50
  -3  -2  -1 1799.62   44.00
   3  -2   1 1864.41   43.90
  -3  -2  -1 1944.91   44.20
  -3  -2  -1 1839.32   43.60
   3   2   2  288.17    8.10
   3   2   2  294.77    9.30
  -3   2  -2  298.27    8.40
  -3   2  -2  292.57    8.90
  -3   2  -2  297.97    7.60
   3   2   2  308.67    9.30
   3  -2   2  273.47    8.40
  -3  -2  -2  306.77    8.40
  -3  -2  -2  307.97    9.20
  -3  -2  -2  295.97    8.90
   3  -2   2  305.17    9.30
   3   2   3 1620.54   38.20
   3   2   3 1537.35   36.10
   3   2   3 1571.24   38.30
  -3   2  -3 1482.05   36.70
  -3   2  -3 1459.45   35.20
  -3   2  -3 1536.95   37.70
  -3  -2  -3 1498.15   37.70
   3  -2   3 1577.34   37.10
  -3  -2  -3 1570.94   37.70
   3  -2   3 1556.84   38.20
  -3  -2  -3 1578.94   37.90
  -3   2  -4    8.90    3.00
   3   2   4    4.00    1.10
  -3   2  -4    6.30    2.10
  -3   2  -4    1.60    1.40
   3   2   4    5.10    2.10
  -3   2  -4    6.30    1.70
   3   2   4    2.80    1.90
  -3  -2  -4    4.20    1.80
  -3  -2  -4    5.50    2.10
  -3  -2  -4    9.10    2.30
   3  -2   4    1.70    1.50
   3  -2   4    2.90    2.20
  -3  -2  -4    2.80    1.90
  -3   2  -5  542.35   16.80
  -3   2  -5  555.34   18.20
   3   2   5  556.24   17.30
   3   2   5  551.94   17.20
  -3   2  -5  545.05   16.00
  -3   2  -5  584.84   15.90
   3   2   5  546.95   14.00
  -3  -2  -5  553.54   16.80
  -3  -2  -5  570.14   16.80
  -3  -2  -5  556.94   17.00
   3  -2   5  565.54   16.20
  -3  -2  -5  522.85   16.80
   3  -2   5  586.34   17.80
  -3   2  -6   26.60    3.40
  -3   2  -6   30.40    4.00
   3   2   6   22.60    4.30
  -3   2  -6   32.30    4.50
  -3   2  -6   31.60    5.40
   3   2   6   38.00    2.30
  -3  -2  -6   28.00    4.50
   3  -2   6   30.50    5.70
  -3  -2  -6   31.70    4.30
  -3  -2  -6   31.80    4.30
  -3  -2  -6   25.80    4.30
   3  -2   6   25.90    3.80
  -3   2  -7  359.46   15.50
   3   2   7  387.06   15.10
  -3   2  -7  382.16   13.00
   3   2   7  378.26   14.80
   3   2   7  372.16    9.90
  -3   2  -7  362.06   14.00
  -3   2  -7  368.46   13.30
  -3  -2  -7  387.26   14.60
  -3  -2  -7  376.16   13.90
   3  -2   7  391.66   13.70
  -3  -2  -7  383.26   14.20
  -3  -2  -7  391.66   14.90
  -3   2  -8    0.20    5.00
  -3   2  -8    4.30    3.70
   3   2   8   -0.80    1.60
  -3   2  -8    3.10    3.10
   3   2   8   -0.20    4.20
  -3   2  -8    5.70    3.60
  -3  -2  -8   -1.60    4.00
  -3  -2  -8    7.10    3.60
  -3  -2  -8    2.60    4.50
  -3  -2  -8   -2.10    3.30
  -3   2  -9  154.18   12.10
  -3   2  -9  125.49    9.10
  -3   2  -9  127.19    9.80
  -3   2  -9  120.99    8.50
   3   2   9  122.49   10.50
  -3  -2  -9  139.49    9.70
  -3  -2  -9  137.89   11.00
  -3  -2  -9  121.09    9.90
  -3  -2  -9  120.39   10.50
  -3   2 -10   16.20    8.20
  -3   2 -10    4.70    4.50
  -3   2 -10   -2.20    4.90
  -3   2 -10   11.80    5.70
  -3  -2 -10   -1.00    4.90
  -3  -2 -10    0.40    6.00
  -3  -2 -10   -2.70    5.10
  -3  -2 -10    6.20    6.90
  -3   2 -11   53.99   13.90
  -3   2 -11   37.90    7.80
  -3   2 -11   41.30    7.00
  -3   2 -11   51.79    9.00
  -3  -2 -11   42.60    8.60
  -3  -2 -11   42.30   10.20
  -3  -2 -11   47.90    9.60
   3   3 -12    2.10    8.50
  -3   3  12    4.90    4.70
  -3   3  12    5.60    8.90
  -3   3  12    8.80    8.20
   3   3 -12    4.60    6.50
   3   3 -12    5.90    7.40
  -3  -3  12   -2.10    7.10
   3  -3 -12    7.90    7.70
  -3  -3  12    6.70    9.80
   3  -3 -12    2.50    7.90
  -3  -3  12    0.20    3.90
   3  -3 -12  -15.10    7.40
  -3   3  11   28.50    4.80
   3   3 -11   36.30    6.70
   3   3 -11   37.70    6.50
   3   3 -11   45.00    8.70
   3   3 -11   39.90    8.70
  -3   3  11   24.50    8.00
  -3   3  11   18.60    9.10
  -3  -3  11   34.50    4.40
   3  -3 -11   42.00    7.90
  -3  -3  11   32.50    6.60
   3  -3 -11   36.80    7.70
  -3  -3  11   11.70    8.90
   3  -3 -11   34.30    7.30
  -3   3  10   16.50    6.50
   3   3 -10    6.20    6.20
   3   3 -10   11.30    6.00
  -3   3  10    5.20    4.00
   3   3 -10   11.30    4.50
   3   3 -10    8.50    4.00
  -3   3  10    4.50    5.20
   3  -3 -10   12.30    5.80
   3  -3 -10   10.70    5.60
  -3  -3  10    7.90    3.00
  -3  -3  10   -2.90    4.40
   3  -3 -10   12.60    6.00
  -3  -3  10   20.20    8.90
   3   3  -9   62.89    8.20
  -3   3   9   71.99    8.40
   3   3  -9   72.19    7.20
   3   3  -9   52.69    6.10
  -3   3   9   68.49    8.60
  -3   3   9   67.09    5.50
  -3  -3   9   69.99    5.10
   3  -3  -9   73.59    8.30
   3  -3  -9   62.29    7.90
   3  -3  -9   83.29    8.30
  -3  -3   9   58.59    7.10
  -3  -3   9   93.79   10.20
   3   3  -8   -2.30    2.30
   3   3  -8   -4.20    3.20
  -3   3   8   -6.10    3.50
  -3   3   8   -0.60    2.20
  -3   3   8   -1.70    3.50
   3   3  -8    1.00    2.60
   3  -3  -8   -3.40    3.60
  -3  -3   8   -2.70    1.80
  -3  -3   8   -3.10    3.90
  -3  -3   8    2.50    3.10
   3  -3  -8   -2.40    3.50
   3  -3  -8   -5.30    3.10
   3   3  -7  198.58    7.20
   3   3  -7  196.98    8.00
  -3   3   7  195.78    7.50
  -3   3   7  188.88    9.50
  -3   3   7  195.48   10.00
  -3  -3   7  188.18   10.70
  -3  -3   7  189.68    7.30
  -3  -3   7  191.18    8.50
   3  -3  -7  191.98    9.30
   3  -3  -7  194.38   10.00
  -3   3   6    1.50    2.30
  -3   3   6    1.20    1.50
   3   3  -6    0.50    1.40
   3   3  -6   -2.80    2.10
   3   3  -6    1.50    1.40
  -3   3   6   -0.10    2.50
   3  -3  -6   -0.30    2.20
   3  -3  -6   -4.10    2.20
  -3  -3   6   -1.30    1.30
  -3  -3   6    0.00    2.00
  -3  -3   6   -4.00    2.60
  -3   3   5  474.75   13.20
   3   3  -5  462.75   13.00
   3   3  -5  475.85   13.30
  -3   3   5  447.26   14.70
  -3   3   5  456.95   14.50
   3   3  -5  472.25   14.50
  -3  -3   5  465.95   13.10
  -3  -3   5  458.15   15.60
  -3  -3   5  462.45   13.70
   3  -3  -5  494.55   14.70
   3   3  -4  608.44   15.50
  -3   3   4  578.74   16.90
   3   3  -4  592.84   15.40
   3   3  -4  567.94   16.30
  -3  -3   4  557.04   15.60
  -3  -3   4  584.44   17.40
  -3  -3   4  577.24   16.60
  -3  -3   4  598.04   15.60
   3  -3  -4  563.24   16.40
   3   3  -3   42.00    3.00
   3   3  -3   43.40    2.60
   3   3  -3   40.00    2.60
  -3   3   3   42.10    3.40
  -3  -3   3   46.30    2.90
  -3  -3   3   46.10    3.60
  -3  -3   3   44.00    2.70
  -3  -3   3   41.20    3.10
   3  -3  -3   44.90    3.20
   3   3  -2   32.80    2.20
   3   3  -2   35.00    2.50
   3   3  -2   37.00    2.30
  -3   3   2   32.80    2.70
   3  -3  -2   31.10    2.40
  -3  -3   2   38.80    2.70
  -3  -3   2   30.60    2.40
   3  -3  -2   36.00    1.30
  -3  -3   2   35.50    2.30
   3   3  -1  894.91   21.80
   3   3  -1  884.81   21.60
   3   3  -1  859.41   21.50
  -3   3   1  834.62   21.50
   3  -3  -1  837.22   21.40
  -3  -3   1  889.51   21.60
  -3  -3   1  893.61   21.80
  -3  -3   1  889.11   22.00
   3  -3  -1  885.01   21.00
  -3   3   0  627.44   15.30
   3   3   0  625.64   16.00
   3   3   0  618.84   15.70
  -3   3   0  617.04   15.50
   3   3   0  602.24   15.90
   3  -3   0  616.44   15.30
  -3  -3   0  624.84   16.00
  -3  -3   0  629.04   15.90
   3  -3   0  588.84   15.30
  -3  -3   0  593.74   15.70
   3   3   1   26.80    2.20
  -3   3  -1   26.50    2.00
   3   3   1   24.70    1.90
  -3   3  -1   25.60    1.80
   3   3   1   30.20    2.50
   3  -3   1   22.80    1.70
  -3  -3  -1   23.20    2.10
   3  -3   1   20.90    1.90
  -3  -3  -1   21.90    2.10
  -3  -3  -1   23.00    2.10
   3   3   2 1038.30   26.50
  -3   3  -2 1027.50   25.70
   3   3   2 1096.89   26.20
   3   3   2 1058.59   25.30
  -3   3  -2  992.20   24.90
  -3  -3  -2 1032.50   25.50
  -3  -3  -2 1034.90   25.80
   3  -3   2 1082.29   26.20
  -3  -3  -2 1013.90   26.10
   3  -3   2 1024.80   25.10
  -3   3  -3  287.27    7.20
  -3   3  -3  293.67    8.30
  -3   3  -3  288.67    9.40
  -3   3  -3  282.87   10.70
   3   3   3  281.87    8.30
   3   3   3  292.07   10.00
   3   3   3  284.27    9.50
  -3  -3  -3  292.57    9.20
  -3  -3  -3  274.17    9.60
   3  -3   3  295.67    8.60
  -3  -3  -3  284.37    9.10
  -3  -3  -3  273.87    9.50
   3  -3   3  295.07    9.80
  -3   3  -4  215.78    7.40
   3   3   4  221.68    8.60
  -3   3  -4  215.98    5.20
  -3   3  -4  218.18    9.70
  -3   3  -4  228.98    7.30
   3   3   4  214.38    6.90
  -3   3  -4  227.48    8.50
   3   3   4  216.18    8.90
   3  -3   4  204.08    7.40
  -3  -3  -4  232.58    8.70
  -3  -3  -4  216.98    8.70
   3  -3   4  223.48    8.90
  -3  -3  -4  228.38    8.20
  -3  -3  -4  206.48    8.10
  -3   3  -5   27.10    3.90
   3   3   5   30.00    2.50
  -3   3  -5   27.80    3.10
   3   3   5   31.70    4.20
  -3   3  -5   30.10    3.00
   3   3   5   31.90    4.50
  -3   3  -5   34.50    5.20
   3  -3   5   27.80    3.40
  -3  -3  -5   29.70    3.60
  -3  -3  -5   33.80    4.20
  -3  -3  -5   29.70    4.00
   3  -3   5   33.90    4.50
  -3  -3  -5   22.90    3.70
  -3   3  -6  265.87    9.90
  -3   3  -6  287.27    9.80
   3   3   6  281.87   11.50
  -3   3  -6  260.17   10.80
  -3   3  -6  249.88   14.20
   3   3   6  246.68   13.10
   3   3   6  271.77    8.20
  -3  -3  -6  270.57   10.90
   3  -3   6  272.47   10.00
  -3  -3  -6  276.87   11.60
  -3  -3  -6  293.07   10.90
  -3  -3  -6  275.07   10.90
  -3   3  -7    0.80    2.50
   3   3   7    1.20    3.60
  -3   3  -7   -6.70    2.70
  -3   3  -7   -1.60    2.20
   3   3   7    2.30    1.40
  -3   3  -7    3.60    4.70
   3   3   7    1.40    3.70
  -3  -3  -7   -2.20    3.60
  -3  -3  -7    0.10    3.40
  -3  -3  -7    2.60    3.10
   3  -3   7    6.40    3.00
  -3  -3  -7   -2.20    3.10
   3   3   8  260.77    8.00
  -3   3  -8  242.68   13.80
  -3   3  -8  283.67   11.40
   3   3   8  250.17   12.90
  -3   3  -8  278.07   11.00
  -3   3  -8  275.07   12.70
  -3  -3  -8  270.07   12.40
  -3  -3  -8  258.97   11.90
  -3   3  -9    0.60    3.60
   3   3   9    1.10    5.20
  -3   3  -9   -5.00    5.00
   3   3   9    3.20    1.50
  -3   3  -9   -1.00    3.70
  -3   3  -9    6.00    6.50
   3   3   9    1.40    1.40
  -3  -3  -9    5.90    7.40
  -3  -3  -9    1.90    5.60
  -3  -3  -9   -2.40    4.10
  -3  -3  -9    0.20    5.30
  -3   3 -10   74.59    9.00
  -3   3 -10   62.89    8.70
  -3   3 -10   87.39    8.40
  -3   3 -10  118.59   13.10
   3   3  10   73.49    2.80
  -3  -3 -10   88.39   11.60
  -3  -3 -10   90.39   11.60
  -3  -3 -10   76.79    9.20
  -3  -3 -10   84.79   10.00
  -3   3 -11    0.30    5.30
  -3   3 -11   -5.00    6.00
  -3   3 -11    3.00    6.40
  -3  -3 -11   12.50    7.10
  -3  -3 -11    4.30    8.30
  -3  -3 -11    4.30    8.70
  -3  -3 -11    9.20    6.60
   3   4 -12   46.00    8.00
  -3   4  12   55.09    6.60
  -3   4  12   38.30   12.20
  -3   4  12   39.20   10.50
   3   4 -12   77.69   12.00
   3   4 -12   71.29   10.10
  -3  -4  12   59.19   12.70
   3  -4 -12   69.09   10.80
  -3  -4  12   49.70    8.60
   3  -4 -12   48.10    9.70
   3  -4 -12   45.80    9.50
  -3  -4  12   58.79    7.30
  -3   4  11   -3.60    6.20
   3   4 -11   -1.60    4.50
   3   4 -11   -7.30    6.40
   3   4 -11   10.80    5.20
   3   4 -11    5.50    7.80
  -3   4  11   -5.00   12.20
  -3   4  11   -0.70    3.90
   3  -4 -11   -1.60    6.50
   3  -4 -11    1.70    6.10
   3  -4 -11    6.00    6.00
  -3  -4  11    1.10    5.30
  -3  -4  11    2.20    3.50
  -3  -4  11   -2.00    7.90
   3   4 -10  152.98   11.40
   3   4 -10  153.98   10.10
  -3   4  10  137.89    7.90
   3   4 -10  122.39    8.50
  -3   4  10  128.59   11.50
   3   4 -10  118.59   11.30
  -3   4  10  163.48   12.20
  -3  -4  10  141.19    7.30
   3  -4 -10  121.99   11.00
   3  -4 -10  140.19   10.60
  -3  -4  10  142.19   12.80
  -3  -4  10  139.79    9.80
   3  -4 -10  140.29   11.60
   3   4  -9    5.50    3.00
   3   4  -9    4.30    3.70
  -3   4   9    4.60    4.70
   3   4  -9    6.90    4.80
  -3   4   9    5.80    3.10
  -3   4   9   -0.60    4.40
  -3  -4   9    8.80    5.70
  -3  -4   9    7.30    2.70
  -3  -4   9    8.50    3.80
   3  -4  -9    4.40    4.50
   3  -4  -9   11.70    4.90
   3  -4  -9   15.80    5.30
  -3   4   8  249.08    9.30
   3   4  -8  237.18    9.50
  -3   4   8  226.78   11.90
   3   4  -8  251.67    8.60
   3   4  -8  250.87   11.60
  -3   4   8  257.47   12.20
   3   4  -8  241.98   10.40
  -3  -4   8  241.48    8.70
   3  -4  -8  243.18   12.20
   3  -4  -8  224.38   10.90
   3  -4  -8  230.08   11.30
  -3  -4   8  220.98   12.60
  -3  -4   8  253.57   10.50
   3   4  -7   -1.80    1.50
   3   4  -7    3.10    3.10
  -3   4   7   -2.80    3.00
  -3   4   7    1.00    1.90
   3   4  -7    0.80    1.80
  -3   4   7    0.50    3.00
   3  -4  -7   -1.30    3.00
   3  -4  -7   -3.30    2.70
  -3  -4   7    5.10    3.80
  -3  -4   7   -1.20    1.70
   3  -4  -7   -1.00    2.70
  -3  -4   7   -1.00    2.20
  -3   4   6  514.55   17.60
  -3   4   6  568.94   17.60
   3   4  -6  530.75   15.10
   3   4  -6  593.94   17.60
   3   4  -6  547.95   15.50
  -3  -4   6  538.35   16.10
   3  -4  -6  550.94   17.30
  -3  -4   6  564.24   18.90
  -3  -4   6  567.74   15.50
   3  -4  -6  553.14   18.10
   3   4  -5   46.10    4.20
  -3   4   5   39.90    3.90
   3   4  -5   44.10    3.20
   3   4  -5   42.50    3.10
  -3   4   5   43.30    4.70
   3  -4  -5   38.30    4.10
  -3  -4   5   42.90    3.40
  -3  -4   5   45.90    4.90
  -3  -4   5   39.50    3.50
   3   4  -4  883.41   21.50
   3   4  -4  847.82   21.50
  -3   4   4  836.92   23.20
   3   4  -4  874.61   22.90
  -3  -4   4  851.41   23.00
  -3  -4   4  855.21   23.90
   3  -4  -4  850.81   22.90
  -3  -4   4  869.71   21.90
  -3  -4   4  788.12   22.60
   3   4  -3   23.30    2.20
   3   4  -3   22.00    2.70
  -3   4   3   25.80    3.20
   3   4  -3   24.00    2.20
  -3  -4   3   24.50    3.10
   3  -4  -3   22.30    2.80
  -3  -4   3   22.80    2.50
  -3  -4   3   24.40    3.20
  -3   4   2 3279.47   77.89
   3   4  -2 3390.86   77.89
   3   4  -2 3278.07   77.29
   3   4  -2 3312.97   77.09
  -3  -4   2 3425.16   78.29
  -3  -4   2 3390.76   78.19
  -3  -4   2 3464.95   77.79
   3  -4  -2 3276.17   77.59
   3   4  -1  170.88    6.30
  -3   4   1  179.38    6.10
   3   4  -1  178.88    6.00
   3   4  -1  186.78    6.00
  -3  -4   1  182.28    6.50
   3  -4  -1  168.28    5.20
  -3  -4   1  179.68    5.90
  -3  -4   1  179.78    6.30
   3  -4  -1  181.98    5.80
  -3   4   0 1336.87   31.60
   3   4   0 1325.97   32.40
  -3   4   0 1328.47   31.90
   3   4   0 1371.26   32.50
   3   4   0 1338.27   32.60
  -3  -4   0 1347.17   32.80
  -3  -4   0 1432.46   32.90
   3  -4   0 1343.97   31.60
  -3  -4   0 1342.07   32.30
   3  -4   0 1291.47   31.70
  -3   4  -1   43.90    2.40
  -3   4  -1   42.40    2.20
   3   4   1   39.70    2.70
   3   4   1   42.20    2.60
   3   4   1   41.00    3.10
  -3  -4  -1   40.60    2.90
  -3  -4  -1   41.10    2.80
   3  -4   1   40.30    2.50
   3  -4   1   43.20    2.20
  -3  -4  -1   42.10    2.90
   3   4   2  641.04   17.00
   3   4   2  616.54   16.60
  -3   4  -2  604.84   16.70
  -3   4  -2  649.54   15.90
   3   4   2  671.23   17.90
   3  -4   2  656.63   17.20
  -3  -4  -2  623.14   16.80
  -3  -4  -2  657.63   17.50
   3  -4   2  635.64   15.90
   3   4   3  109.49    5.90
  -3   4  -3  112.69    6.50
  -3   4  -3  102.09    5.00
   3   4   3  113.19    5.30
   3   4   3  114.69    4.70
  -3   4  -3  112.19    4.00
  -3  -4  -3  110.89    5.50
  -3  -4  -3  104.19    5.70
  -3  -4  -3  108.79    4.90
   3  -4   3  111.09    5.60
   3  -4   3  110.59    4.30
  -3  -4  -3  109.59    4.70
  -3   4  -4  181.88    7.60
  -3   4  -4  185.88    6.40
   3   4   4  183.08    7.70
  -3   4  -4  179.08    4.80
   3   4   4  184.58    6.50
  -3   4  -4  201.38    9.40
   3   4   4  188.48    8.40
  -3   4  -4  185.78    6.10
  -3  -4  -4  167.68    6.90
   3  -4   4  176.88    8.00
  -3  -4  -4  184.38    7.90
   3  -4   4  181.88    6.40
  -3  -4  -4  189.28    8.10
  -3  -4  -4  186.98    7.40
   3   4   5    6.40    1.60
   3   4   5    5.40    2.70
  -3   4  -5    5.40    1.70
  -3   4  -5    2.80    2.40
  -3   4  -5    6.10    3.70
   3   4   5    0.90    2.60
  -3   4  -5    7.10    2.00
  -3  -4  -5    4.60    2.30
   3  -4   5    5.20    1.80
  -3  -4  -5    4.70    2.30
  -3  -4  -5    6.30    2.40
  -3  -4  -5    5.90    2.80
  -3   4  -6   34.00    3.50
  -3   4  -6   39.30    6.00
  -3   4  -6   34.00    4.60
   3   4   6   31.40    5.10
   3   4   6   30.80    4.60
   3   4   6   36.20    3.30
  -3   4  -6   28.40    3.70
  -3  -4  -6   32.50    4.40
  -3  -4  -6   35.60    4.90
  -3  -4  -6   36.60    4.80
   3  -4   6   30.30    4.00
  -3  -4  -6   29.30    4.40
   3   4   7   -3.30    3.60
   3   4   7   -0.40    1.60
   3   4   7    0.20    3.80
  -3   4  -7    3.40    3.30
  -3   4  -7    3.80    4.80
  -3   4  -7    1.10    2.50
  -3   4  -7    5.20    2.20
  -3  -4  -7   -3.50    3.30
  -3  -4  -7    3.80    3.30
  -3  -4  -7    5.00    4.30
  -3  -4  -7    0.50    2.90
  -3   4  -8   34.60    7.50
  -3   4  -8   21.60    3.80
  -3   4  -8   22.70    5.10
  -3   4  -8   23.60    3.90
   3   4   8   27.10    3.50
   3   4   8   23.50    5.80
  -3  -4  -8   30.90    5.90
  -3  -4  -8   25.30    5.20
  -3  -4  -8   24.40    5.40
  -3  -4  -8   20.10    5.30
   3   4   9   12.80    5.80
  -3   4  -9    1.20    3.30
  -3   4  -9    7.40    7.40
   3   4   9    7.10    2.20
  -3   4  -9    0.90    8.00
  -3   4  -9    4.20    3.80
  -3  -4  -9   -2.00    5.60
  -3  -4  -9   19.00    8.60
  -3  -4  -9    9.60    4.70
  -3  -4  -9    2.90    5.60
   3   4  10   11.00    2.20
   3   4  10    9.90    2.20
  -3   4 -10   13.90    6.00
  -3   4 -10   15.50    9.30
  -3   4 -10   16.20    5.10
  -3   4 -10   18.90    4.80
  -3  -4 -10   26.20    7.80
  -3  -4 -10   16.40    6.10
  -3  -4 -10   15.70    6.00
  -3  -4 -10   13.40    7.30
  -3   4 -11    5.50    5.00
  -3   4 -11   12.90    7.10
  -3   4 -11   -3.00    5.90
  -3  -4 -11   14.40    7.10
  -3  -4 -11   18.90    9.20
  -3  -4 -11  -10.40    8.10
  -3  -4 -11    7.30    6.80
   3   5 -11   36.20    5.70
  -3   5  11   45.60    9.20
  -3   5  11   46.00    5.70
   3   5 -11   39.90    8.70
   3   5 -11   37.50    6.20
   3   5 -11   35.40    8.90
  -3   5  11   42.90    9.10
  -3  -5  11   38.80    4.90
  -3  -5  11   38.10    6.80
  -3  -5  11   73.59   11.90
   3  -5 -11   38.50    8.50
   3  -5 -11   49.99    9.10
   3  -5 -11   33.60    7.70
  -3   5  10    1.00    5.60
  -3   5  10  -12.50    5.50
   3   5 -10    4.10    4.00
   3   5 -10    0.30    3.40
   3   5 -10   13.00    6.20
  -3   5  10    2.50    3.50
   3   5 -10  -10.10    5.30
  -3  -5  10    2.90    3.10
  -3  -5  10    0.40    4.40
   3  -5 -10    0.50    5.10
   3  -5 -10   -5.20    5.00
   3  -5 -10   -0.90    5.30
  -3  -5  10   -3.30    6.50
  -3   5   9  136.79   10.00
  -3   5   9  119.69    9.90
  -3   5   9  140.29    7.60
   3   5  -9  146.29   10.00
   3   5  -9  129.69    7.40
   3   5  -9  142.69    8.60
   3  -5  -9  129.09    9.10
   3  -5  -9  127.69    9.80
  -3  -5   9  130.29    8.40
   3  -5  -9  137.89   10.70
  -3  -5   9  128.19   11.30
  -3  -5   9  116.19    6.80
   3   5  -8   -0.70    1.80
   3   5  -8   -1.00    3.80
   3   5  -8   -1.70    2.20
  -3   5   8    2.10    3.70
  -3   5   8   -0.30    3.80
   3   5  -8   -2.00    2.50
  -3   5   8    0.40    2.50
   3  -5  -8   -2.70    3.70
   3  -5  -8    4.10    3.20
  -3  -5   8   -3.20    4.60
   3  -5  -8    4.60    4.30
  -3  -5   8    0.40    2.80
  -3  -5   8    0.20    2.20
   3   5  -7  394.66   14.50
   3   5  -7  408.16   12.00
   3   5  -7  381.46   12.10
  -3   5   7  397.06   15.20
  -3   5   7  409.16   14.70
   3  -5  -7  405.86   15.50
  -3  -5   7  383.76   12.20
  -3  -5   7  394.36   16.20
   3  -5  -7  385.96   13.80
  -3  -5   7  398.66   12.90
   3  -5  -7  356.96   16.10
   3   5  -6    0.70    2.80
  -3   5   6    0.40    2.30
   3   5  -6    0.90    1.50
   3   5  -6   -3.30    1.40
  -3   5   6   -5.90    2.50
   3  -5  -6   -0.60    2.60
  -3  -5   6   -2.20    1.60
  -3  -5   6    0.60    3.20
   3  -5  -6   -2.10    2.60
  -3  -5   6    0.40    1.70
   3   5  -5  619.14   16.40
  -3   5   5  609.74   18.80
   3   5  -5  619.84   18.40
   3   5  -5  641.54   16.70
  -3  -5   5  595.34   16.90
   3  -5  -5  618.64   18.40
   3  -5  -5  606.84   18.90
  -3  -5   5  604.54   19.60
   3   5  -4   -0.80    1.20
   3   5  -4    0.10    1.60
   3   5  -4    1.50    1.20
  -3   5   4   -1.30    1.80
  -3  -5   4    1.30    1.20
  -3  -5   4   -2.00    1.70
  -3  -5   4    1.70    1.40
  -3  -5   4   -1.20    2.20
   3  -5  -4   -0.20    1.70
   3   5  -3 1386.16   33.80
   3   5  -3 1414.16   33.50
   3   5  -3 1394.66   34.80
  -3   5   3 1419.26   35.20
  -3  -5   3 1396.86   34.30
   3  -5  -3 1419.36   34.70
  -3  -5   3 1403.56   35.50
  -3  -5   3 1376.96   35.10
  -3  -5   3 1333.47   33.30
   3   5  -2  467.55   13.20
  -3   5   2  489.35   13.80
   3   5  -2  467.05   13.70
   3   5  -2  493.85   12.90
  -3  -5   2  491.65   14.10
  -3  -5   2  478.85   13.80
   3  -5  -2  484.45   13.40
  -3  -5   2  463.25   13.50
   3   5  -1 1473.35   35.90
   3   5  -1 1435.86   35.50
  -3   5   1 1458.95   35.70
   3   5  -1 1530.95   36.30
   3  -5  -1 1450.35   34.30
   3  -5  -1 1478.45   35.40
  -3  -5   1 1501.25   35.70
  -3  -5   1 1494.85   35.50
  -3  -5   1 1523.85   36.30
  -3  -5   1 1507.75   36.50
  -3   5   0  194.48    5.60
   3   5   0  190.38    6.70
   3   5   0  192.58    6.80
   3   5   0  205.28    6.70
  -3   5   0  203.48    6.20
  -3   5   0  202.38    5.70
  -3  -5   0  189.68    7.10
  -3  -5   0  183.78    6.90
  -3  -5   0  197.58    6.60
   3  -5   0  194.98    5.80
   3  -5   0  203.18    6.00
   3   5   1  501.05   13.60
  -3   5  -1  498.05   13.00
  -3   5  -1  493.45   12.80
   3   5   1  484.05   13.80
  -3   5  -1  496.65   13.20
   3   5   1  518.45   14.40
  -3  -5  -1  500.05   14.10
  -3  -5  -1  505.25   13.70
   3  -5   1  501.05   12.70
  -3  -5  -1  513.65   14.00
   3  -5   1  504.05   13.40
  -3   5  -2   55.19    3.20
   3   5   2   55.09    3.40
   3   5   2   53.09    4.00
  -3   5  -2   58.09    2.60
   3   5   2   56.59    3.40
   3  -5   2   58.39    3.50
   3  -5   2   55.89    2.50
  -3  -5  -2   58.89    3.40
  -3  -5  -2   52.99    4.00
  -3  -5  -2   47.00    3.60
   3   5   3  120.59    5.60
   3   5   3  117.49    6.40
  -3   5  -3  118.09    6.90
  -3   5  -3  125.89    5.40
   3   5   3  121.79    5.20
  -3   5  -3  132.69    4.30
  -3  -5  -3  112.39    6.00
   3  -5   3  117.69    4.20
   3  -5   3  120.39    5.80
  -3  -5  -3  108.99    5.80
  -3  -5  -3  121.09    5.40
  -3  -5  -3  114.09    4.60
  -3   5  -4  308.17   12.30
  -3   5  -4  283.27    8.60
   3   5   4  298.47   10.40
  -3   5  -4  289.67    8.30
  -3   5  -4  296.57   10.30
   3   5   4  284.17    9.30
   3   5   4  292.57   11.20
   3  -5   4  283.67    8.60
  -3  -5  -4  280.57    9.20
   3  -5   4  302.97   11.00
  -3  -5  -4  301.77   10.00
  -3  -5  -4  274.97   10.80
  -3  -5  -4  303.97   10.90
  -3   5  -5   72.59    5.20
   3   5   5   71.89    4.30
  -3   5  -5   69.49    4.00
  -3   5  -5   72.69    3.70
   3   5   5   55.79    5.70
  -3   5  -5   56.99    6.70
   3   5   5   80.59    5.60
  -3   5  -5   70.29    2.20
   3  -5   5   66.89    4.00
  -3  -5  -5   73.69    5.10
  -3  -5  -5   66.59    4.70
  -3  -5  -5   69.69    5.60
  -3  -5  -5   66.69    6.10
  -3   5  -6   89.79    5.20
   3   5   6  100.69    7.70
   3   5   6   99.19    7.30
  -3   5  -6  107.69    7.00
   3   5   6  107.59    5.40
  -3   5  -6  104.89    8.60
  -3   5  -6   93.89    4.90
  -3  -5  -6  110.09    7.60
  -3  -5  -6  102.69    7.00
  -3  -5  -6  103.49    6.50
  -3  -5  -6   93.39    6.10
   3  -5   6  104.99    5.40
  -3   5  -7   19.70    3.40
  -3   5  -7   21.40    4.70
   3   5   7   15.30    4.60
  -3   5  -7   20.50    3.00
   3   5   7   19.90    2.90
   3   5   7   28.00    5.70
  -3   5  -7   22.70    6.20
  -3  -5  -7   19.50    4.20
  -3  -5  -7   24.60    4.40
  -3  -5  -7   25.60    5.30
  -3  -5  -7   25.00    4.80
   3   5   8   27.80    3.50
  -3   5  -8   39.00    4.80
  -3   5  -8   29.00    5.40
  -3   5  -8   47.60    7.90
  -3   5  -8   39.80    4.70
   3   5   8   41.40    7.10
  -3  -5  -8   37.90    5.90
  -3  -5  -8   35.20    6.50
  -3  -5  -8   32.30    5.80
  -3  -5  -8   37.10    5.50
  -3   5  -9   -5.20    4.60
  -3   5  -9    4.00    7.40
   3   5   9    8.40    6.20
   3   5   9    7.90    2.60
  -3   5  -9    8.30    3.30
  -3   5  -9    2.50    3.50
  -3  -5  -9    8.10    5.60
  -3  -5  -9    7.20    5.10
  -3  -5  -9    4.00    5.30
  -3  -5  -9   11.50    5.10
  -3   5 -10   44.20    8.30
  -3   5 -10   66.39    8.40
  -3   5 -10   43.40   10.30
  -3   5 -10   51.49    7.00
   3   5  10   41.70    5.10
  -3  -5 -10   52.89    7.70
  -3  -5 -10   44.70    7.60
  -3  -5 -10   54.79    8.70
  -3  -5 -10   51.19    9.00
  -3   5 -11    2.90    6.90
  -3   5 -11   11.40    4.90
  -3   5 -11    0.60    5.90
   3   5  11    0.40    2.70
   3   5  11   -1.40    2.40
  -3  -5 -11    3.80    7.40
  -3  -5 -11   -0.30    6.50
  -3  -5 -11    3.50    8.80
  -3   6  11    6.10    4.60
   3   6 -11    5.90    4.20
   3   6 -11    5.00    7.60
  -3   6  11   -0.40    7.10
   3   6 -11    3.90    4.80
  -3   6  11    3.10    7.30
   3  -6 -11    5.60    7.90
   3  -6 -11   -1.60    7.10
   3  -6 -11   -8.30    7.00
  -3  -6  11    0.70    5.20
  -3  -6  11   11.70    8.80
  -3  -6  11    1.40    4.00
   3   6 -10   17.30    4.70
  -3   6  10   15.00    6.40
   3   6 -10   -0.60    6.20
   3   6 -10    4.90    3.50
  -3   6  10   20.20    4.40
  -3   6  10    4.40    6.20
   3   6 -10   10.80    6.30
  -3  -6  10   13.70    4.50
   3  -6 -10   14.50    6.20
   3  -6 -10   13.90    6.60
   3  -6 -10    8.80    5.40
  -3  -6  10    9.30    3.60
  -3  -6  10   10.00    7.80
   3   6  -9    0.20    2.20
  -3   6   9    3.60    4.40
   3   6  -9    2.40    5.30
  -3   6   9    4.10    3.30
  -3   6   9   -0.30    4.80
   3   6  -9    0.50    2.60
   3   6  -9   -2.20    3.20
   3  -6  -9   -7.50    4.40
   3  -6  -9   -0.40    4.00
   3  -6  -9   -5.50    4.50
  -3  -6   9    1.60    6.00
  -3  -6   9    2.00    2.90
  -3  -6   9    4.10    3.50
  -3   6   8    4.00    3.80
   3   6  -8    5.60    4.30
   3   6  -8    1.40    2.70
   3   6  -8   -0.10    1.90
  -3   6   8    6.30    4.50
   3   6  -8   -1.30    2.10
  -3  -6   8    5.10    2.60
   3  -6  -8    6.70    4.30
  -3  -6   8   -2.40    4.80
   3  -6  -8    3.20    3.50
   3  -6  -8   -0.90    4.20
  -3  -6   8    5.90    2.80
   3   6  -7    1.40    1.90
   3   6  -7    1.20    1.80
  -3   6   7   -3.10    2.90
  -3   6   7    0.20    3.40
   3   6  -7    4.30    3.90
   3   6  -7   -1.10    3.20
   3  -6  -7   -1.60    3.50
   3  -6  -7    4.40    2.80
   3  -6  -7   -2.80    3.30
  -3  -6   7   -0.90    2.00
  -3  -6   7    1.40    4.10
   3   6  -6   -2.70    2.70
  -3   6   6    1.20    2.70
   3   6  -6    0.80    1.40
   3   6  -6    1.70    1.70
  -3   6   6    2.00    2.40
   3  -6  -6   -0.90    2.70
  -3  -6   6    2.80    3.30
  -3  -6   6   -0.60    1.80
   3  -6  -6   -1.20    2.00
  -3  -6   6   -0.50    1.80
   3  -6  -6    1.30    4.90
   3   6  -5   99.69    6.40
   3   6  -5   99.99    4.50
  -3   6   5   88.79    6.20
   3   6  -5   94.59    6.40
   3   6  -5   90.89    4.70
   3  -6  -5   98.19    6.60
  -3  -6   5   96.79    5.20
  -3  -6   5   88.29    6.70
   3  -6  -5   90.29    6.20
  -3   6   4    5.90    2.30
   3   6  -4    2.30    2.20
   3   6  -4    3.60    1.30
   3   6  -4    4.30    1.60
  -3  -6   4    5.40    1.60
   3  -6  -4    4.80    2.20
  -3  -6   4    3.10    2.40
   3  -6  -4    9.90    2.70
  -3  -6   4    1.80    2.10
  -3  -6   4    4.20    1.80
   3   6  -3  440.76   12.60
   3   6  -3  450.45   12.10
   3   6  -3  445.46   13.50
  -3   6   3  423.56   13.60
  -3  -6   3  443.26   13.10
  -3  -6   3  430.86   13.70
  -3  -6   3  446.76   14.10
  -3  -6   3  411.06   14.00
   3  -6  -3  444.66   13.30
   3   6  -2   87.19    4.40
   3   6  -2   82.29    4.60
   3   6  -2   81.49    3.80
  -3   6   2   94.69    4.80
   3  -6  -2   86.39    2.90
   3  -6  -2   82.49    4.30
  -3  -6   2   83.79    4.60
  -3  -6   2   87.19    4.80
  -3  -6   2   92.49    5.10
  -3  -6   2   86.09    4.00
   3   6  -1  346.27   10.50
   3   6  -1  372.46   11.10
  -3   6   1  344.67   10.70
  -3  -6   1  376.56   10.40
   3  -6  -1  384.66   10.50
   3  -6  -1  366.66    9.20
  -3  -6   1  374.66   11.50
  -3  -6   1  377.46   11.60
  -3  -6   1  362.46   10.70
   3   6   0  133.39    5.60
   3   6   0  131.49    5.50
   3   6   0  128.69    5.20
  -3   6   0  132.49    4.30
  -3   6   0  139.49    5.00
  -3   6   0  135.29    4.20
  -3  -6   0  128.29    4.60
  -3  -6   0  129.39    5.80
   3  -6   0  130.89    4.30
  -3  -6   0  130.79    5.90
  -3  -6   0  133.79    5.20
   3  -6   0  129.39    4.60
   3   6   1  689.23   18.20
  -3   6  -1  633.44   16.70
   3   6   1  666.03   17.50
  -3   6  -1  647.64   16.50
  -3   6  -1  663.33   17.10
   3   6   1  701.93   18.50
  -3  -6  -1  676.63   18.00
   3  -6   1  660.83   16.40
   3  -6   1  671.23   17.20
  -3  -6  -1  663.03   17.50
  -3   6  -2    1.60    0.80
   3   6   2   -2.40    1.40
   3   6   2   -0.20    1.30
  -3   6  -2    0.40    1.40
  -3   6  -2    1.50    1.30
   3   6   2    0.20    1.30
  -3  -6  -2    1.50    1.60
  -3  -6  -2    1.60    1.70
   3  -6   2    1.90    0.80
   3  -6   2    2.00    1.40
  -3  -6  -2    1.00    1.40
  -3   6  -3  624.54   16.40
   3   6   3  674.03   18.40
   3   6   3  719.03   20.00
  -3   6  -3  647.94   18.20
  -3   6  -3  700.53   20.90
   3   6   3  690.93   18.50
  -3  -6  -3  666.43   16.60
   3  -6   3  657.33   16.30
  -3  -6  -3  681.23   18.10
  -3  -6  -3  665.43   19.20
   3  -6   3  669.33   18.90
  -3  -6  -3  658.83   19.50
  -3   6  -4   25.40    3.40
   3   6   4   29.90    4.20
   3   6   4   32.70    3.40
  -3   6  -4   29.70    2.10
   3   6   4   25.40    3.50
  -3   6  -4   35.10    5.50
  -3   6  -4   25.80    2.30
  -3  -6  -4   25.00    2.70
  -3  -6  -4   30.20    4.30
   3  -6   4   27.20    2.20
  -3  -6  -4   32.50    4.30
  -3  -6  -4   31.30    3.60
   3   6   5  196.48    7.80
   3   6   5  207.68   10.00
  -3   6  -5  202.28    8.80
  -3   6  -5  190.48    5.80
  -3   6  -5  197.38    6.40
   3   6   5  202.78    8.90
  -3   6  -5  191.38    6.70
   3  -6   5  192.48    6.50
  -3  -6  -5  206.28    9.50
  -3  -6  -5  198.08    8.30
  -3  -6  -5  180.18    9.40
  -3  -6  -5  187.38    7.30
   3   6   6    5.40    2.30
  -3   6  -6    6.30    4.80
  -3   6  -6    7.10    1.80
   3   6   6    7.10    3.80
  -3   6  -6    5.80    3.00
  -3   6  -6    6.00    2.00
   3   6   6    8.80    3.80
  -3  -6  -6    5.50    3.30
  -3  -6  -6    5.00    2.70
  -3  -6  -6    6.80    2.50
  -3  -6  -6   10.20    4.10
  -3   6  -7  270.27   12.10
   3   6   7  249.78   12.90
  -3   6  -7  265.77    9.10
  -3   6  -7  264.77    9.60
   3   6   7  261.67    9.70
   3   6   7  260.97   12.00
  -3   6  -7  281.67   14.40
  -3  -6  -7  266.27   13.00
  -3  -6  -7  250.57   10.50
  -3  -6  -7  274.57   12.30
  -3  -6  -7  263.87   11.00
  -3   6  -8   -7.40    5.90
   3   6   8   -0.30    5.00
  -3   6  -8   -4.20    2.60
  -3   6  -8    2.30    4.00
   3   6   8    2.70    2.60
  -3  -6  -8   -2.80    4.90
  -3  -6  -8    2.70    3.80
  -3  -6  -8   -0.70    4.10
  -3  -6  -8   -8.00    3.70
   3   6   9  138.79   12.70
  -3   6  -9  124.29    8.00
  -3   6  -9  126.89    7.40
   3   6   9  119.99    7.00
  -3   6  -9  113.39   13.10
  -3   6  -9  120.29    9.90
  -3  -6  -9   96.89   14.90
  -3  -6  -9  134.69   12.40
  -3  -6  -9  139.79   11.00
  -3  -6  -9  143.59    9.60
   3   6  10   -2.70    3.10
  -3   6 -10    1.10    4.60
  -3   6 -10    0.10    6.10
  -3  -6 -10    6.20    5.40
  -3  -6 -10    2.60    7.40
  -3  -6 -10   -1.60    5.90
   3   6  11   28.40    4.30
  -3   6 -11   32.50    9.40
   3   6  11   31.20    4.20
  -3   6 -11   31.60    5.80
  -3   6 -11   32.80    6.60
  -3  -6 -11   29.20    8.10
  -3  -6 -11   49.50    9.40
  -3  -6 -11   19.90   10.60
   3   7 -11    3.40    4.20
  -3   7  11   12.00    8.00
   3   7 -11   -1.50    7.80
  -3   7  11    2.80    4.90
  -3   7  11   19.60    8.30
   3   7 -11    2.50    4.90
  -3  -7  11   11.80   10.90
   3  -7 -11    4.60    8.60
   3  -7 -11   20.70    8.10
  -3  -7  11   -2.20    6.00
   3  -7 -11   12.00   12.70
   3   7 -10   -6.20    6.30
   3   7 -10   -3.30    7.20
   3   7 -10   -1.20    3.10
   3   7 -10    0.30    3.90
  -3   7  10   -0.40    3.90
  -3   7  10   -0.60    5.70
   3  -7 -10    2.90    5.20
  -3  -7  10    5.20    3.70
   3  -7 -10    0.40    6.30
   3  -7 -10    7.80    6.70
  -3  -7  10   14.30    8.20
   3   7  -9   74.09    9.10
   3   7  -9   68.29    6.70
   3   7  -9   70.19    5.30
  -3   7   9   61.29    8.30
   3   7  -9   70.49    5.60
  -3   7   9   71.09    9.60
  -3  -7   9   62.79    6.50
   3  -7  -9   73.49    8.00
  -3  -7   9   75.29    9.40
   3  -7  -9   70.69    9.50
   3  -7  -9   68.79    9.50
   3   7  -8   21.10    3.00
  -3   7   8   18.00    4.60
   3   7  -8   27.10    4.00
  -3   7   8   20.50    5.50
   3   7  -8   31.00    5.70
   3   7  -8   18.10    3.10
   3   7  -8   23.40    6.00
   3  -7  -8   18.40    4.50
  -3  -7   8   26.50    6.80
   3  -7  -8   19.60    5.30
   3  -7  -8   19.90    5.50
  -3  -7   8   18.30    3.80
  -3   7   7  120.99    7.80
   3   7  -7  130.79    6.20
  -3   7   7  114.89    8.70
   3   7  -7  123.69    8.40
   3   7  -7  126.79    9.10
   3   7  -7  114.19    5.60
  -3  -7   7  132.79    9.80
   3  -7  -7  119.89    9.30
   3  -7  -7  137.69    9.00
   3  -7  -7  124.29    7.30
  -3  -7   7  130.39    6.30
  -3  -7   7  130.39    6.90
   3   7  -6   12.80    2.20
   3   7  -6   13.80    4.40
  -3   7   6   19.60    3.60
  -3   7   6   14.00    4.00
   3   7  -6   14.60    2.50
   3   7  -6   13.00    3.60
  -3  -7   6   21.90    3.30
  -3  -7   6   12.90    2.40
  -3  -7   6   16.50    4.80
   3  -7  -6   15.30    3.10
   3  -7  -6   14.70    4.00
   3  -7  -6   16.80    4.40
   3   7  -5  342.87   10.60
   3   7  -5  312.47   12.40
   3   7  -5  332.97   12.60
   3   7  -5  339.77   10.00
  -3   7   5  343.57   12.90
   3  -7  -5  347.77   12.50
   3  -7  -5  323.67   10.50
  -3  -7   5  319.57   12.40
  -3  -7   5  328.77   11.20
  -3  -7   5  325.77   13.40
   3  -7  -5  328.27   12.90
   3   7  -4   14.10    2.00
   3   7  -4    7.70    2.90
  -3   7   4    7.20    2.80
   3   7  -4   11.20    2.20
   3   7  -4   11.80    2.80
   3  -7  -4    8.00    2.90
  -3  -7   4    9.80    3.10
  -3  -7   4   10.90    3.10
  -3  -7   4   14.20    2.70
   3  -7  -4    8.90    2.60
  -3  -7   4    8.70    1.50
  -3   7   3  300.67   10.60
   3   7  -3  297.77    9.80
   3   7  -3  310.67   10.70
   3   7  -3  307.07    9.00
  -3  -7   3  304.87   11.00
   3  -7  -3  279.67   10.60
  -3  -7   3  308.57   11.10
   3  -7  -3  310.97   10.30
  -3  -7   3  304.17    8.80
  -3  -7   3  283.77   10.10
   3   7  -2   87.19    4.70
   3   7  -2   85.09    5.00
   3   7  -2   89.09    4.00
  -3   7   2   83.19    4.90
  -3  -7   2   85.29    5.00
   3  -7  -2   83.89    4.40
  -3  -7   2   86.69    5.10
  -3  -7   2   89.89    4.10
   3  -7  -2   86.19    2.70
  -3  -7   2   83.69    4.90
   3   7  -1  342.77   10.40
  -3   7   1  344.47   10.60
   3   7  -1  342.47   10.90
  -3  -7   1  332.77   11.30
   3  -7  -1  343.37   10.10
  -3  -7   1  359.96   11.50
  -3  -7   1  356.56   10.60
   3  -7  -1  340.37    8.60
  -3  -7   1  364.56   10.20
   3   7   0  148.79    6.40
   3   7   0  154.28    6.20
  -3   7   0  152.08    5.00
  -3   7   0  145.49    5.50
   3   7   0  159.78    5.90
  -3   7   0  146.09    5.00
  -3  -7   0  150.88    6.50
  -3  -7   0  147.09    5.80
   3  -7   0  155.08    5.20
   3  -7   0  150.68    4.80
  -3  -7   0  153.98    5.20
  -3   7  -1  100.09    3.90
  -3   7  -1   93.79    4.30
  -3   7  -1   94.49    3.80
   3   7   1   95.99    5.10
   3   7   1   99.49    5.30
   3   7   1   91.19    4.40
   3  -7   1  102.39    3.60
  -3  -7  -1   95.29    4.90
  -3  -7  -1   97.09    5.30
   3  -7   1   98.49    4.20
   3   7   2  216.18    8.80
  -3   7  -2  223.18    7.30
   3   7   2  209.88    7.50
  -3   7  -2  213.48    6.20
  -3   7  -2  214.18    7.70
   3   7   2  214.78    8.20
   3  -7   2  215.58    5.90
  -3  -7  -2  219.18    7.60
  -3  -7  -2  222.28    8.30
  -3  -7  -2  199.28    8.40
  -3   7  -3   45.90    4.20
   3   7   3   42.40    3.70
  -3   7  -3   39.20    3.40
  -3   7  -3   41.30    5.50
  -3   7  -3   39.90    2.20
   3   7   3   41.90    4.80
   3   7   3   41.70    4.00
  -3  -7  -3   40.20    3.40
  -3  -7  -3   32.60    4.20
  -3  -7  -3   41.40    4.50
   3  -7   3   39.10    1.80
  -3  -7  -3   38.10    1.70
   3   7   4  410.86   14.60
  -3   7  -4  406.86   10.50
  -3   7  -4  391.56   10.60
   3   7   4  394.26   12.80
  -3   7  -4  420.66   13.80
  -3   7  -4  421.16   15.70
  -3   7  -4  378.36   12.80
   3   7   4  409.56   13.00
  -3  -7  -4  383.46   13.70
  -3  -7  -4  402.76   14.30
  -3  -7  -4  395.96   12.40
  -3  -7  -4  386.56   10.60
   3   7   5  126.19    6.60
  -3   7  -5  123.79    4.50
  -3   7  -5  131.29    4.80
  -3   7  -5  122.09    7.00
   3   7   5  128.39    8.40
  -3   7  -5  122.89    4.80
   3   7   5  129.19    7.20
  -3   7  -5  124.39    9.20
  -3  -7  -5  114.69    8.40
  -3  -7  -5  112.09    7.40
  -3  -7  -5  124.19    5.20
  -3  -7  -5  133.49    6.70
   3   7   6  202.28    8.70
   3   7   6  229.58   11.70
  -3   7  -6  209.38    7.30
  -3   7  -6  194.58    9.50
  -3   7  -6  209.88   12.40
  -3   7  -6  209.18    6.30
  -3   7  -6  199.38    6.70
   3   7   6  204.98   10.00
  -3  -7  -6  207.48    9.20
  -3  -7  -6  199.58   10.30
  -3  -7  -6  208.08   11.20
  -3  -7  -6  193.48    7.80
   3   7   7   35.90    5.40
  -3   7  -7   23.50    3.30
   3   7   7   37.70    6.70
  -3   7  -7   27.30    3.80
  -3   7  -7   23.00    4.70
   3   7   7   24.30    3.80
  -3   7  -7   36.60    7.30
  -3  -7  -7   24.90    4.10
  -3  -7  -7   23.70    4.40
  -3  -7  -7   32.30    6.00
  -3  -7  -7   25.50    5.40
  -3   7  -8  118.29   11.80
  -3   7  -8  115.29    5.80
  -3   7  -8  102.79    8.70
  -3   7  -8  102.29    6.30
   3   7   8  104.99    7.00
   3   7   8  100.69   11.00
  -3  -7  -8  101.99    9.80
  -3  -7  -8  108.79    8.40
  -3  -7  -8  131.39   11.10
  -3   7  -9    4.40    3.30
  -3   7  -9    3.40    5.30
  -3   7  -9    5.30    8.40
  -3   7  -9    7.80    6.60
   3   7   9   -5.10    6.80
   3   7   9   -3.70    3.10
  -3   7  -9    1.50    2.80
  -3  -7  -9    9.10    6.70
  -3  -7  -9    9.00    5.00
  -3  -7  -9    2.10    5.20
   3   7  10   30.50    4.70
  -3   7 -10   29.90    5.30
  -3   7 -10   33.70    4.80
  -3   7 -10   25.00    7.50
  -3  -7 -10    6.30    8.80
  -3  -7 -10   32.10    7.90
  -3  -7 -10   41.70    7.30
   3   8 -11    3.20    4.10
  -3   8  11   12.40    7.60
   3   8 -11    2.60    8.00
  -3   8  11  -16.00    7.80
   3   8 -11   -9.70    4.40
  -3   8  11    2.30    5.40
   3  -8 -11   11.60    8.60
  -3  -8  11   -2.90    5.70
  -3  -8  11   -4.80    9.80
   3   8 -10  100.89    6.40
   3   8 -10   74.89    8.00
   3   8 -10   71.99    6.50
  -3   8  10   81.99   10.50
   3   8 -10   58.49    9.30
  -3   8  10   88.59   10.90
   3   8 -10   95.29   11.70
  -3   8  10  103.19    8.90
   3  -8 -10   84.59   10.70
  -3  -8  10  104.99   13.50
   3  -8 -10   88.79   11.60
   3  -8 -10   94.89    9.70
   3   8  -9   16.90    4.00
   3   8  -9    8.00    5.70
  -3   8   9   16.50    6.50
   3   8  -9   12.70    3.00
   3   8  -9   13.50    3.00
  -3   8   9   16.20    5.50
  -3  -8   9   16.70    7.60
   3  -8  -9   20.50    6.70
   3  -8  -9    8.90    6.00
  -3  -8   9   14.20    3.90
   3  -8  -9   12.60    4.80
   3   8  -8  326.07   14.40
   3   8  -8  321.67   11.00
   3   8  -8  321.57   15.70
   3   8  -8  300.57   10.40
  -3   8   8  311.67   13.40
   3   8  -8  303.77   11.30
  -3   8   8  316.67   15.20
   3  -8  -8  344.97   15.60
   3  -8  -8  318.67   14.60
  -3  -8   8  306.17   16.80
   3  -8  -8  308.17   12.50
  -3  -8   8  310.77   11.90
   3   8  -7   19.00    5.60
  -3   8   7   10.30    3.50
   3   8  -7   11.90    4.30
   3   8  -7   15.60    2.50
  -3   8   7   16.40    4.70
   3   8  -7   11.60    2.70
  -3  -8   7   14.90    6.10
   3  -8  -7   13.20    5.00
   3  -8  -7   11.40    3.30
  -3  -8   7   13.20    3.40
   3  -8  -7   12.80    4.50
   3   8  -6  211.68   10.30
  -3   8   6  208.48    9.10
   3   8  -6  218.78    8.20
  -3   8   6  205.08   10.60
   3   8  -6  218.18   11.00
   3   8  -6  213.38    7.50
  -3  -8   6  223.08   12.00
  -3  -8   6  214.88    9.10
   3  -8  -6  200.48   10.70
   3  -8  -6  199.68    8.30
   3  -8  -6  213.58   10.50
   3   8  -5   14.50    2.10
  -3   8   5    7.10    3.20
   3   8  -5   12.80    2.40
   3   8  -5   10.10    3.30
   3   8  -5   13.60    3.90
   3  -8  -5   12.70    3.40
   3  -8  -5   11.00    2.20
   3  -8  -5   16.00    4.00
  -3  -8   5   12.50    3.50
  -3  -8   5   11.90    2.90
  -3  -8   5    5.10    3.70
  -3   8   4  481.05   16.00
   3   8  -4  489.65   15.80
   3   8  -4  480.55   14.30
   3   8  -4  494.65   15.80
   3   8  -4  496.35   13.30
   3  -8  -4  462.45   12.90
   3  -8  -4  501.35   16.40
  -3  -8   4  466.75   16.40
   3  -8  -4  474.35   15.50
  -3  -8   4  501.65   15.30
  -3  -8   4  491.95   16.10
  -3   8   3    2.90    2.30
   3   8  -3    6.00    2.10
   3   8  -3    6.30    2.30
   3   8  -3    2.40    1.30
   3  -8  -3    4.80    1.00
   3  -8  -3    1.40    2.20
  -3  -8   3    3.80    2.70
  -3  -8   3    2.40    2.10
  -3  -8   3    5.50    2.60
  -3  -8   3    2.80    1.20
   3  -8  -3    5.40    1.20
   3  -8  -3    4.30    2.50
   3   8  -2  286.87   10.00
  -3   8   2  286.17   10.20
   3   8  -2  309.17   10.60
   3   8  -2  291.57    9.10
  -3  -8   2  286.67   10.30
   3  -8  -2  284.67   10.30
  -3  -8   2  307.17   10.90
   3  -8  -2  291.67    8.10
   3  -8  -2  317.17   10.00
  -3  -8   2  300.07   10.60
  -3   8   1   44.40    3.70
   3   8  -1   52.19    3.50
   3   8  -1   54.39    3.60
   3   8  -1   47.40    3.80
   3  -8  -1   47.40    3.30
  -3  -8   1   51.09    3.70
   3  -8  -1   36.20    3.60
  -3  -8   1   47.30    3.20
   3  -8  -1   47.90    2.70
  -3  -8   1   52.19    4.20
   3   8   0  458.35   12.90
  -3   8   0  449.36   12.70
   3   8   0  482.75   13.70
  -3   8   0  449.76   12.10
   3   8   0  436.86   13.70
  -3  -8   0  450.55   14.00
  -3  -8   0  453.85   12.20
  -3  -8   0  445.76   12.90
   3  -8   0  429.66   12.00
  -3   8  -1    0.60    1.00
   3   8   1   -1.70    1.60
  -3   8  -1    0.60    1.30
  -3   8  -1   -0.50    1.00
   3   8   1    0.10    1.50
   3   8   1   -2.20    1.70
  -3  -8  -1   -1.40    1.90
  -3  -8  -1    1.00    1.70
  -3  -8  -1   -0.20    0.70
  -3  -8  -1   -1.50    1.70
   3  -8   1   -0.50    0.80
  -3   8  -2  801.32   20.50
   3   8   2  806.12   22.70
   3   8   2  805.32   20.90
  -3   8  -2  777.02   19.30
   3   8   2  821.92   22.20
  -3   8  -2  800.52   21.30
  -3  -8  -2  797.72   20.90
   3  -8   2  792.82   18.80
  -3  -8  -2  788.32   22.40
  -3  -8  -2  787.22   21.90
   3   8   3   10.70    2.70
   3   8   3   12.60    3.40
  -3   8  -3    9.50    1.30
  -3   8  -3    6.50    2.00
  -3   8  -3    7.60    2.60
  -3   8  -3   10.20    3.80
   3   8   3   12.40    2.50
  -3  -8  -3   15.30    3.50
  -3  -8  -3    9.00    2.80
  -3  -8  -3    8.60    2.40
  -3   8  -4  209.08   12.00
  -3   8  -4  197.98    5.50
   3   8   4  195.48    8.50
  -3   8  -4  198.08    8.90
   3   8   4  183.78    9.40
   3   8   4  204.28    8.30
  -3   8  -4  189.28    8.10
  -3  -8  -4  168.38   11.00
  -3  -8  -4  194.48    7.70
  -3  -8  -4  195.98    9.20
   3   8   5   90.59    6.20
  -3   8  -5   88.29    4.40
   3   8   5   86.29    6.10
  -3   8  -5   93.09    3.50
  -3   8  -5   79.79    8.30
  -3   8  -5   84.29    6.10
  -3  -8  -5   90.69    5.70
  -3  -8  -5   91.79    7.10
  -3  -8  -5   84.59    7.60
  -3   8  -6   62.59    5.10
   3   8   6   59.09    5.70
  -3   8  -6   63.59    7.40
   3   8   6   62.09    6.50
  -3   8  -6   64.49    8.60
  -3   8  -6   60.49    3.20
  -3   8  -6   54.79    3.20
   3   8   6   61.49    7.90
  -3   8  -6   60.29    5.80
  -3  -8  -6   56.59    7.70
  -3  -8  -6   51.79    6.90
  -3  -8  -6   61.99    5.70
   3   8   7   14.50    3.70
  -3   8  -7   16.60    2.70
  -3   8  -7   13.10    2.10
  -3   8  -7   17.60    4.70
  -3   8  -7   19.10    5.20
   3   8   7   14.20    4.90
  -3   8  -7   22.10    6.90
   3   8   7    8.40    5.30
  -3  -8  -7   21.70    5.40
  -3  -8  -7   23.50    5.80
  -3  -8  -7   11.60    4.00
  -3   8  -8   21.70    3.20
   3   8   8    7.40    6.40
  -3   8  -8   16.90    2.60
   3   8   8   13.50    3.80
  -3   8  -8   12.40    4.90
  -3   8  -8   14.30    5.80
  -3   8  -8   22.30    7.60
  -3  -8  -8   22.10    6.80
  -3  -8  -8   26.40    6.10
  -3  -8  -8   24.20    4.90
  -3   8  -9   20.30    9.70
  -3   8  -9    9.80    5.60
  -3   8  -9   11.80    7.80
  -3   8  -9   10.10    2.90
  -3   8  -9    7.00    3.30
   3   8   9    2.10    4.00
   3   8   9    7.00    7.60
  -3  -8  -9   16.30    7.40
  -3  -8  -9    6.20    5.20
  -3  -8  -9    7.10    6.10
  -3   8 -10   -1.60    6.60
  -3   8 -10   -3.70    3.10
   3   8  10    9.60    4.40
  -3   8 -10    5.40    4.00
  -3  -8 -10  -15.30    8.70
  -3  -8 -10   10.20    7.20
  -3  -8 -10    2.80    5.90
  -3   9  10    8.10    7.30
   3   9 -10    2.30    3.20
   3   9 -10   -0.90    3.10
  -3   9  10    5.90    6.40
   3   9 -10   -1.00    7.30
   3   9 -10    3.20    3.80
   3  -9 -10   11.00    7.60
  -3  -9  10   -7.80    3.40
  -3  -9  10    3.20    9.20
   3  -9 -10   -3.00    7.50
   3  -9 -10   -1.40    5.00
  -3   9   9  113.49   11.50
   3   9  -9  132.39    7.80
  -3   9   9  141.99   10.20
   3   9  -9  118.49   11.20
   3   9  -9  132.59    6.80
   3   9  -9  127.39    7.20
   3  -9  -9  124.39    9.30
  -3  -9   9  133.49   13.10
   3  -9  -9  150.98   12.60
  -3  -9   9  122.99    6.80
   3   9  -8   10.50    6.30
   3   9  -8   -1.90    4.80
   3   9  -8    9.20    2.70
   3   9  -8   10.20    3.00
   3   9  -8    3.80    2.30
  -3   9   8    8.30    5.10
  -3   9   8   -1.00    3.80
  -3  -9   8    6.90    2.40
  -3  -9   8   -6.90    5.90
   3  -9  -8    6.50    5.00
   3  -9  -8    8.60    5.40
   3  -9  -8   -1.10    3.50
  -3   9   7  291.17   11.80
   3   9  -7  298.67    9.70
   3   9  -7  319.47   14.70
   3   9  -7  309.57   13.70
   3   9  -7  300.47   10.60
  -3   9   7  309.07   14.40
  -3  -9   7  291.07   11.60
   3  -9  -7  306.27   13.70
   3  -9  -7  281.17   14.40
  -3  -9   7  300.47   15.20
   3  -9  -7  286.97   10.90
  -3  -9   7  279.47    9.30
   3   9  -6   69.69    7.10
   3   9  -6   61.59    4.00
   3   9  -6   59.59    6.90
   3   9  -6   70.09    5.00
  -3   9   6   69.79    5.60
  -3   9   6   59.29    6.90
   3  -9  -6   71.19    7.90
  -3  -9   6   60.59    3.80
  -3  -9   6   68.99    8.80
  -3  -9   6   64.19    6.00
   3  -9  -6   68.59    7.20
   3  -9  -6   57.59    4.60
   3   9  -5  203.48   11.00
   3   9  -5  224.48    8.60
   3   9  -5  215.48   10.00
  -3   9   5  219.48   10.70
   3   9  -5  225.68    7.40
  -3  -9   5  222.88   10.70
   3  -9  -5  225.08   10.30
   3  -9  -5  216.28    7.40
   3  -9  -5  220.58   11.00
  -3  -9   5  235.58    9.60
  -3  -9   5  230.48   11.30
  -3  -9   5  215.48    7.10
   3   9  -4   23.90    2.60
   3   9  -4   20.10    3.90
  -3   9   4   14.80    3.60
   3   9  -4   24.20    3.20
   3   9  -4   13.60    3.60
   3  -9  -4   19.60    4.00
   3  -9  -4   16.60    3.60
  -3  -9   4   20.10    3.50
  -3  -9   4   27.60    4.30
   3  -9  -4   22.00    2.00
  -3  -9   4   21.60    4.20
   3   9  -3  549.45   14.90
  -3   9   3  570.54   17.30
   3   9  -3  536.35   17.00
   3   9  -3  557.14   16.30
  -3  -9   3  545.65   17.60
   3  -9  -3  537.45   14.20
  -3  -9   3  555.34   17.50
   3  -9  -3  593.24   16.90
   3  -9  -3  538.95   17.20
   3   9  -2   92.59    6.00
   3   9  -2   95.79    4.70
  -3   9   2  102.69    5.70
   3   9  -2   99.19    5.50
   3  -9  -2   94.69    5.80
  -3  -9   2   96.59    5.70
   3  -9  -2  103.29    4.00
   3  -9  -2  105.79    5.40
  -3  -9   2   90.49    6.10
  -3  -9   2   89.39    5.90
   3   9  -1  835.82   21.20
   3   9  -1  810.72   21.30
  -3   9   1  794.02   21.50
   3   9  -1  819.62   22.40
   3  -9  -1  795.02   21.50
  -3  -9   1  811.12   22.80
  -3  -9   1  766.22   20.90
   3  -9  -1  804.42   20.90
  -3  -9   1  803.72   21.30
   3  -9  -1  804.62   20.10
   3   9   0   25.60    3.00
  -3   9   0   25.60    2.90
  -3   9   0   26.40    1.80
   3   9   0   25.10    3.40
   3   9   0   28.10    3.50
  -3   9   0   25.90    2.60
  -3  -9   0   24.30    3.10
   3  -9   0   25.00    2.40
  -3  -9   0   28.30    2.70
  -3  -9   0   31.80    4.00
  -3  -9   0   29.30    3.60
   3  -9   0   28.40    2.80
   3   9   1  754.12   19.60
  -3   9  -1  742.73   18.40
  -3   9  -1  740.33   18.80
   3   9   1  756.12   21.10
   3   9   1  745.03   21.10
  -3   9  -1  733.33   19.50
  -3  -9  -1  726.63   20.20
  -3  -9  -1  725.03   21.10
  -3  -9  -1  772.22   21.00
   3  -9   1  729.23   18.10
   3  -9   1  733.03   18.60
   3   9   2    9.60    2.70
  -3   9  -2   12.10    2.60
   3   9   2    7.00    2.00
   3   9   2    7.70    2.70
  -3   9  -2   12.20    1.50
  -3   9  -2    7.60    3.70
  -3   9  -2    8.90    1.90
  -3  -9  -2   14.90    3.20
   3  -9   2   10.30    1.00
   3  -9   2   11.10    1.20
  -3  -9  -2   10.70    2.20
  -3  -9  -2   10.10    2.70
  -3   9  -3   71.39    2.50
  -3   9  -3   67.69    6.70
  -3   9  -3   76.39    5.50
  -3   9  -3   60.29    4.30
   3   9   3   66.79    4.50
   3   9   3   69.79    6.30
   3   9   3   75.69    5.70
  -3  -9  -3   70.39    4.60
  -3  -9  -3   65.29    5.70
   3   9   4   55.89    6.40
  -3   9  -4   64.59    5.90
  -3   9  -4   69.89    5.10
  -3   9  -4   62.79    7.50
   3   9   4   52.09    4.80
   3   9   4   64.09    5.70
  -3  -9  -4   63.19    6.80
  -3  -9  -4   52.39    6.00
  -3  -9  -4   63.29    4.80
  -3   9  -5  136.79   10.70
  -3   9  -5  145.69    8.80
  -3   9  -5  132.09    6.00
   3   9   5  134.79    7.50
  -3   9  -5  132.29    3.80
   3   9   5  136.89    7.60
   3   9   5  154.38    9.70
  -3   9  -5  144.29    7.50
  -3  -9  -5  135.29    7.00
  -3  -9  -5  134.79    8.70
  -3  -9  -5  142.49    9.20
  -3   9  -6   81.79    8.20
  -3   9  -6   70.09    3.10
   3   9   6   73.19    9.00
  -3   9  -6   73.69    3.10
  -3   9  -6   77.19    4.20
   3   9   6   82.19    6.60
  -3   9  -6   65.19    9.20
   3   9   6   74.39    6.90
  -3   9  -6   84.69    7.00
  -3  -9  -6   82.59    6.10
  -3  -9  -6   72.19    7.90
  -3  -9  -6   95.69    9.10
  -3   9  -7   44.70    8.50
   3   9   7   24.40    4.30
  -3   9  -7   30.70    5.40
   3   9   7   28.50    5.80
  -3   9  -7   31.80    3.00
  -3   9  -7   29.90    6.10
  -3   9  -7   30.80    2.60
   3   9   7   35.80    6.80
  -3   9  -7   23.70    2.70
  -3  -9  -7   30.10    5.90
  -3  -9  -7   37.00    6.90
  -3  -9  -7   28.70    4.80
  -3   9  -8   39.70    3.40
  -3   9  -8   35.20    6.40
  -3   9  -8   34.00    9.40
  -3   9  -8   33.20    3.90
   3   9   8   33.10    8.30
   3   9   8   36.80    5.50
  -3   9  -8   48.90    8.00
  -3  -9  -8   29.10   10.80
  -3  -9  -8   38.50    8.20
  -3  -9  -8   38.60    5.70
   3   9   9    4.20    8.00
   3   9   9    7.00    4.60
  -3   9  -9    6.50    5.90
  -3   9  -9    4.30    2.40
  -3   9  -9    6.30    7.70
  -3  -9  -9    2.30    5.20
  -3  -9  -9   -0.80    6.20
  -3  -9  -9   13.10    8.20
   3   9  10    6.40    4.80
  -3   9 -10    4.10    3.00
  -3   9 -10    5.30    7.50
  -3  -9 -10    1.10    6.20
  -3  -9 -10    6.00    7.50
   3  10 -10    0.90    7.70
  -3  10  10    8.30    6.70
   3  10 -10    6.20    4.00
  -3  10  10    7.00    7.60
   3  10 -10    6.50    3.30
   3  10 -10    4.50    3.60
  -3 -10  10   16.60   10.50
   3 -10 -10   -3.80    7.90
   3 -10 -10   12.00    5.70
   3  10  -9    4.60    3.20
  -3  10   9    6.60    5.10
  -3  10   9    2.70    6.50
   3  10  -9    7.90    3.40
   3  10  -9    2.00    2.60
   3  10  -9    5.80    6.80
   3 -10  -9   -5.50    6.60
   3 -10  -9    6.90    4.40
  -3 -10   9   12.30    8.20
   3 -10  -9    2.30    6.40
  -3  10   8   30.90    8.40
  -3  10   8   50.19    7.10
   3  10  -8   40.40    7.10
   3  10  -8   46.60    8.30
   3  10  -8   39.60    4.90
   3  10  -8   41.00    4.30
   3  10  -8   45.60    5.40
   3 -10  -8   43.80    8.20
  -3 -10   8   45.10   10.70
  -3 -10   8   40.10    3.70
   3 -10  -8   43.40    7.20
   3 -10  -8   54.89    6.10
   3  10  -7   -2.70    5.20
   3  10  -7    5.20    2.00
   3  10  -7    0.10    2.50
   3  10  -7    1.50    4.50
  -3  10   7   12.80    3.70
  -3  10   7   -1.60    4.70
  -3 -10   7    3.60    1.80
   3 -10  -7    7.50    2.80
  -3 -10   7    3.30    6.00
   3 -10  -7    2.50    4.50
   3 -10  -7    8.80    4.60
   3  10  -6  100.39    7.90
  -3  10   6   92.19    8.20
  -3  10   6   97.49    6.50
   3  10  -6   94.69    8.30
   3  10  -6  103.29    6.10
   3  10  -6   97.19    4.70
   3 -10  -6  108.29    8.80
  -3 -10   6   92.89    4.20
  -3 -10   6   99.89   10.00
   3 -10  -6  105.59    8.00
   3 -10  -6  100.59    5.20
   3  10  -5   31.40    2.90
  -3  10   5   22.00    4.50
   3  10  -5   29.00    4.50
   3  10  -5   25.40    3.50
   3  10  -5   28.20    5.30
  -3 -10   5   30.00    5.00
  -3 -10   5   22.80    2.60
  -3 -10   5   26.30    5.90
   3 -10  -5   27.80    4.70
   3 -10  -5   22.90    5.00
   3 -10  -5   22.90    2.60
   3  10  -4   98.09    7.10
  -3  10   4  105.89    7.20
   3  10  -4  101.49    5.90
   3  10  -4  101.19    6.90
   3  10  -4   98.99    4.50
  -3 -10   4   88.49    4.00
   3 -10  -4   97.89    7.20
   3 -10  -4  109.19    7.00
   3 -10  -4   96.49    4.60
  -3 -10   4   91.19    7.70
  -3 -10   4   96.09    7.10
   3  10  -3  361.06   13.60
  -3  10   3  389.36   13.40
   3  10  -3  371.46   12.40
   3  10  -3  359.66   10.90
   3 -10  -3  370.26   13.30
   3 -10  -3  371.56   16.60
   3 -10  -3  364.66   10.50
  -3 -10   3  387.16   13.70
  -3 -10   3  368.46   13.70
  -3  10   2  112.99    6.30
   3  10  -2  104.99    5.10
   3  10  -2  106.39    6.50
   3  10  -2  110.59    6.10
  -3 -10   2  117.99    6.90
  -3 -10   2  100.59    5.00
   3 -10  -2  104.09    4.60
   3 -10  -2  105.99    6.30
   3 -10  -2  118.69    5.90
  -3 -10   2  102.69    4.70
  -3 -10   2  114.99    6.50
   3  10  -1   38.40    4.20
   3  10  -1   44.80    3.70
   3  10  -1   41.10    3.80
  -3  10   1   40.80    4.00
  -3 -10   1   46.50    4.00
  -3 -10   1   36.60    4.40
   3 -10  -1   44.00    4.00
  -3 -10   1   42.10    3.80
  -3 -10   1   44.50    3.90
   3 -10  -1   42.10    3.20
   3 -10  -1   44.70    3.50
  -3  10   0  117.59    5.10
   3  10   0  110.69    6.30
   3  10   0  117.79    6.10
   3  10   0  116.09    5.40
  -3  10   0  118.89    5.50
  -3 -10   0  115.89    6.90
   3 -10   0  112.69    4.70
   3 -10   0  118.49    5.30
  -3 -10   0  134.79    6.40
  -3 -10   0  114.99    5.60
   3  10   1  649.54   19.20
  -3  10  -1  637.94   17.60
   3  10   1  659.63   19.40
  -3  10  -1  636.84   16.10
   3  10   1  634.94   17.30
  -3  10  -1  649.83   16.80
  -3 -10  -1  627.54   18.90
   3 -10   1  631.14   16.30
   3 -10   1  643.04   16.00
  -3 -10  -1  654.73   19.40
  -3 -10  -1  640.84   18.30
   3  10   2   73.39    6.00
   3  10   2   71.69    4.40
  -3  10  -2   73.49    6.90
   3  10   2   69.19    5.60
  -3  10  -2   68.89    3.90
  -3  10  -2   77.39    3.30
  -3  10  -2   79.69    5.10
  -3 -10  -2   75.69    7.30
  -3 -10  -2   75.79    5.50
  -3 -10  -2   65.79    5.60
   3  10   3  360.56   13.70
  -3  10  -3  333.07   11.10
   3  10   3  356.26   13.00
   3  10   3  346.37   11.40
  -3  10  -3  355.46   15.10
  -3  10  -3  338.27   12.20
  -3 -10  -3  350.56   13.00
  -3 -10  -3  355.96   11.40
  -3 -10  -3  358.16   13.60
  -3  10  -4   15.80    3.80
   3  10   4   23.00    4.80
   3  10   4   19.80    4.20
  -3  10  -4   17.40    3.20
  -3  10  -4   11.90    5.40
   3  10   4   17.30    3.40
  -3 -10  -4   23.80    4.80
  -3 -10  -4   19.10    3.30
  -3 -10  -4   16.40    4.20
  -3  10  -5  122.09    6.20
  -3  10  -5  127.89    7.40
   3  10   5  136.09    7.90
   3  10   5  128.19    9.40
  -3  10  -5  138.79    8.40
  -3  10  -5  131.49   10.20
   3  10   5  129.09    7.40
  -3 -10  -5  119.19    9.30
  -3 -10  -5  128.29    6.90
  -3 -10  -5  133.99    8.90
  -3  10  -6   16.30    6.40
   3  10   6   24.10    4.60
  -3  10  -6   17.80    5.00
   3  10   6   16.60    5.60
  -3  10  -6   17.20    4.40
   3  10   6   14.40    4.30
  -3  10  -6   15.80    2.60
  -3 -10  -6   14.60    3.70
  -3 -10  -6   17.10    5.10
  -3 -10  -6    8.10    5.20
   3  10   7  112.69    8.30
  -3  10  -7  111.89    8.80
  -3  10  -7  115.39   10.60
   3  10   7   97.59   10.40
  -3  10  -7  110.99    5.00
   3  10   7  113.79    9.20
  -3  10  -7  107.99   13.00
  -3 -10  -7  110.49    9.70
  -3 -10  -7  113.39    7.70
  -3 -10  -7  127.39   11.20
  -3  10  -8    2.60    1.40
  -3  10  -8    2.80    6.40
   3  10   8    8.10    7.20
   3  10   8    2.00    4.60
  -3  10  -8    1.60    8.20
  -3  10  -8    3.70    1.30
  -3 -10  -8    8.80    6.30
  -3 -10  -8   -4.40    6.90
  -3 -10  -8    9.50    4.50
  -3  10  -9  100.39   11.30
  -3  10  -9   92.19    4.50
   3  10   9  110.59    9.50
  -3  10  -9  101.39    4.60
  -3 -10  -9   96.79    9.80
  -3 -10  -9  134.59   12.90
  -3 -10  -9  136.99   19.00
  -3  11  10    8.30    6.80
  -3  11  10   13.00    8.00
   3  11 -10   -3.20    3.70
   3  11 -10   -0.40    7.70
   3  11 -10    0.00    4.00
   3 -11 -10   29.30    9.50
  -3 -11  10   13.80   10.90
   3 -11 -10    6.00    5.60
   3  11  -9    4.20    3.50
  -3  11   9   20.10    7.10
   3  11  -9   10.10    3.20
  -3  11   9   11.90    5.50
   3 -11  -9   13.80    7.70
   3 -11  -9    5.80    4.40
  -3 -11   9   20.00    9.20
   3  11  -8    1.70    5.60
   3  11  -8   -5.10    6.70
  -3  11   8   -0.80    4.30
   3  11  -8   -0.60    2.50
   3  11  -8   -3.90    3.00
  -3  11   8    8.70    6.00
   3 -11  -8   -1.30    5.80
   3 -11  -8   -2.00    3.20
  -3 -11   8   12.40    7.60
   3 -11  -8   19.50    6.70
   3  11  -7   23.10    5.80
  -3  11   7   19.10    4.30
   3  11  -7   19.60    3.70
   3  11  -7   16.60    6.10
   3 -11  -7   21.50    5.80
  -3 -11   7   24.00    7.70
   3 -11  -7   14.10    5.90
   3 -11  -7   18.90    3.30
  -3  11   6   11.80    3.20
   3  11  -6   17.10    4.70
  -3  11   6   17.40    5.20
   3  11  -6   17.90    5.50
   3  11  -6   16.50    3.40
   3 -11  -6   13.80    5.40
  -3 -11   6    9.80    6.00
   3 -11  -6   11.10    2.30
   3 -11  -6   16.40    4.60
   3  11  -5   -4.70    2.50
   3  11  -5    0.60    1.50
  -3  11   5   -2.60    3.50
   3  11  -5    0.80    3.50
   3  11  -5    3.10    4.10
   3 -11  -5    1.20    3.60
   3 -11  -5   -1.80    3.70
  -3 -11   5   -7.60    3.10
  -3 -11   5    0.50    1.20
  -3 -11   5   -0.80    4.30
  -3  11   4   23.70    4.60
   3  11  -4   19.80    3.50
   3  11  -4   27.60    4.70
   3  11  -4   33.10    5.00
   3  11  -4   29.30    3.00
  -3 -11   4   25.90    5.20
  -3 -11   4   21.60    2.40
   3 -11  -4   24.90    4.80
   3 -11  -4   22.60    3.10
  -3 -11   4   22.00    2.80
   3 -11  -4   18.40    3.90
  -3 -11   4   26.80    5.40
   3  11  -3  185.78    9.30
  -3  11   3  174.78    8.90
   3  11  -3  186.58    7.00
   3  11  -3  199.58    8.80
   3 -11  -3  179.88    8.50
   3 -11  -3  179.58    6.60
  -3 -11   3  191.98    9.70
  -3 -11   3  195.58    9.90
   3 -11  -3  192.38    9.30
  -3 -11   3  178.38    6.70
  -3  11   2  115.49    6.80
   3  11  -2  112.29    7.10
   3  11  -2  114.59    6.60
   3  11  -2  111.89    5.70
  -3 -11   2  119.39    5.60
  -3 -11   2  111.99    7.30
  -3 -11   2  113.99    6.90
  -3 -11   2  114.19    5.10
   3 -11  -2  126.59    7.00
   3 -11  -2  116.29    5.10
   3  11  -1   87.89    5.30
  -3  11   1   82.99    5.40
   3  11  -1   88.29    6.10
   3  11  -1   78.09    4.80
  -3 -11   1   76.59    6.30
   3 -11  -1   79.49    4.70
   3 -11  -1   73.79    5.10
  -3 -11   1   81.99    6.70
  -3 -11   1   87.19    5.30
  -3 -11   1   73.19    5.10
   3 -11  -1   85.99    4.60
   3  11   0  270.37   10.70
   3  11   0  270.37   10.30
   3  11   0  269.17    9.10
  -3  11   0  266.17    9.30
   3 -11   0  273.47    8.40
  -3 -11   0  281.87    9.50
  -3 -11   0  259.97   10.10
  -3 -11   0  267.37   10.90
   3  11   1   21.10    3.80
  -3  11  -1   14.90    2.20
   3  11   1   15.10    3.50
  -3  11  -1   15.40    2.80
  -3  11  -1   14.90    2.00
  -3  11  -1   10.90    4.00
   3  11   1   17.10    2.70
  -3 -11  -1   16.40    3.00
   3 -11   1   18.00    2.30
  -3 -11  -1   17.60    3.90
  -3 -11  -1   17.40    3.70
   3 -11   1   16.80    2.00
   3  11   2  249.28   10.60
   3  11   2  243.98    8.70
  -3  11  -2  261.87   12.10
  -3  11  -2  243.28    7.20
  -3  11  -2  240.88    9.50
  -3  11  -2  233.78    8.00
   3  11   2  250.67   10.90
  -3 -11  -2  243.48   10.80
  -3 -11  -2  246.08   10.70
  -3 -11  -2  255.77   10.10
  -3  11  -3   88.79    6.50
   3  11   3   80.99    6.90
   3  11   3   85.19    7.40
  -3  11  -3   89.59    5.20
   3  11   3   95.69    5.50
  -3  11  -3   93.99    9.00
  -3 -11  -3   87.69    6.80
  -3 -11  -3   98.89    7.60
  -3 -11  -3   86.39    5.30
  -3  11  -4  200.48   11.60
  -3  11  -4  205.28    9.00
  -3  11  -4  215.48    8.90
   3  11   4  206.58    8.70
  -3  11  -4  201.38   12.10
   3  11   4  213.78   10.40
   3  11   4  209.28   11.60
  -3 -11  -4  225.48   11.30
  -3 -11  -4  205.28   10.50
  -3 -11  -4  218.18    8.60
   3  11   5   -3.80    3.40
   3  11   5   -0.30    3.00
  -3  11  -5   -7.50    5.10
  -3  11  -5    4.80    2.60
  -3  11  -5    2.90    4.10
   3  11   5    7.30    4.60
  -3  11  -5    0.70    3.10
  -3 -11  -5   -5.30    2.70
  -3 -11  -5    3.40    4.70
  -3 -11  -5    2.20    4.10
   3  11   6  173.58   11.70
  -3  11  -6  155.68   12.60
  -3  11  -6  156.58    9.20
  -3  11  -6  162.48   10.20
  -3  11  -6  162.28    7.20
   3  11   6  155.58    9.80
   3  11   6  140.29    8.80
  -3 -11  -6  185.38   12.30
  -3 -11  -6  161.88   11.10
  -3 -11  -6  153.78    8.50
  -3  11  -7    3.70    4.40
   3  11   7    5.50    4.50
   3  11   7   15.60    6.70
  -3  11  -7   13.60    8.30
  -3  11  -7   16.30    6.20
  -3  11  -7   -1.40    2.20
  -3 -11  -7    9.50    6.30
  -3 -11  -7    1.40    3.80
  -3 -11  -7   -2.00    5.30
  -3  11  -8   73.49   12.00
  -3  11  -8   74.69    9.90
  -3  11  -8   78.19   10.40
  -3  11  -8   66.49    4.00
   3  11   8   64.99    8.80
   3  11   8  102.09   13.80
  -3 -11  -8   75.39    8.00
  -3 -11  -8   77.89   11.20
  -3 -11  -8   63.69    9.70
  -3  11  -9    4.60    6.90
   3  11   9    5.50    5.60
  -3 -11  -9    1.50    7.30
  -3 -11  -9    1.40    5.30
   3  12  -9   -2.50    7.30
  -3  12   9    7.60    7.60
   3  12  -9   -3.70    3.80
   3  12  -9   -0.30    2.00
  -3  12   9   -4.40    5.10
   3  12  -9   -4.00    2.60
  -3 -12   9  -16.50    9.40
   3 -12  -9    5.70    8.00
   3 -12  -9    7.00    4.50
   3  12  -8   88.59    5.00
  -3  12   8  101.89   11.60
   3  12  -8   92.09   11.80
   3  12  -8   82.69    4.40
   3  12  -8   87.09   11.70
  -3  12   8   76.49    7.90
   3  12  -8   99.59    7.30
  -3 -12   8   94.69   12.20
   3 -12  -8   82.39   10.00
   3 -12  -8  104.89   11.90
   3 -12  -8   84.79    6.60
   3  12  -7    2.60    3.40
   3  12  -7    1.20    1.70
   3  12  -7    0.40    1.90
   3  12  -7   10.10    6.30
  -3  12   7   -4.80    5.40
   3  12  -7    6.40    5.40
  -3  12   7   -4.20    3.50
   3 -12  -7   -2.80    5.20
   3 -12  -7   -0.90    2.20
   3 -12  -7    5.80    5.70
  -3 -12   7   -0.60    6.70
  -3  12   6  166.68    8.30
   3  12  -6  170.08    6.20
  -3  12   6  163.88   11.70
   3  12  -6  169.88   11.00
   3  12  -6  175.48    8.70
   3  12  -6  209.88   11.70
   3 -12  -6  185.08   11.20
  -3 -12   6  195.78   13.00
   3 -12  -6  186.08   12.10
   3 -12  -6  169.38    6.00
   3  12  -5    8.90    4.60
   3  12  -5   -0.20    2.60
   3  12  -5    5.80    2.30
  -3  12   5    7.40    4.10
   3  12  -5    4.20    4.00
  -3 -12   5    4.50    5.20
   3 -12  -5    8.60    4.00
   3 -12  -5    4.80    2.30
  -3 -12   5    2.90    4.20
   3 -12  -5    5.40    4.50
   3  12  -4  231.68   11.20
  -3  12   4  203.18   10.80
   3  12  -4  214.88    9.60
   3  12  -4  222.88    7.50
  -3 -12   4  230.58   11.60
   3 -12  -4  210.48    7.70
   3 -12  -4  212.78   11.20
  -3 -12   4  201.28   11.30
  -3 -12   4  203.88    6.30
  -3 -12   4  208.98    6.60
   3 -12  -4  199.98   10.20
  -3  12   3   30.50    4.90
   3  12  -3   32.50    3.60
   3  12  -3   34.50    4.70
   3  12  -3   29.90    4.90
   3 -12  -3   31.80    5.00
   3 -12  -3   26.30    3.30
  -3 -12   3   24.80    5.20
   3 -12  -3   29.60    4.40
  -3 -12   3   30.00    2.90
  -3 -12   3   27.00    3.00
  -3 -12   3   31.60    5.40
   3  12  -2  443.76   15.10
  -3  12   2  420.36   14.70
   3  12  -2  447.76   13.50
   3 -12  -2  413.46   14.60
  -3 -12   2  453.75   16.20
   3 -12  -2  436.76   14.00
   3 -12  -2  436.36   12.80
  -3 -12   2  431.86   14.70
  -3 -12   2  439.56   13.10
   3  12  -1   23.00    3.10
   3  12  -1   20.20    3.50
   3  12  -1   18.60    3.80
  -3  12   1   25.80    3.70
   3 -12  -1   21.60    3.00
   3 -12  -1   24.50    3.10
  -3 -12   1   19.80    4.50
  -3 -12   1   20.50    3.50
   3 -12  -1   24.10    3.60
   3  12   0  167.48    8.20
   3  12   0  168.18    8.70
  -3  12   0  178.58    7.40
   3  12   0  172.18    7.00
  -3 -12   0  178.98    7.50
  -3 -12   0  178.38    9.00
  -3 -12   0  178.08    8.50
   3 -12   0  170.78    6.40
   3  12   1  175.68    7.10
   3  12   1  180.98    9.10
  -3  12  -1  199.28   10.40
  -3  12  -1  186.78    6.80
   3  12   1  186.88    9.50
  -3  12  -1  179.98    5.50
  -3  12  -1  165.28    7.70
  -3 -12  -1  197.08    8.30
   3 -12   1  182.98    5.80
  -3 -12  -1  187.28    9.20
   3 -12   1  169.38    6.00
  -3 -12  -1  184.08    9.40
  -3  12  -2  144.99    9.90
  -3  12  -2  138.79    5.70
   3  12   2  143.39    6.40
  -3  12  -2  137.39    4.90
  -3  12  -2  148.59    7.60
   3  12   2  141.09    8.70
   3  12   2  147.39    8.70
  -3 -12  -2  156.88    9.10
  -3 -12  -2  147.39    8.60
  -3 -12  -2  147.89    8.10
   3  12   3   90.59    5.50
   3  12   3   92.29    7.90
  -3  12  -3   81.59    5.20
  -3  12  -3   88.29    6.90
   3  12   3   86.59    7.10
  -3  12  -3   97.59    9.50
  -3 -12  -3   83.79    7.90
  -3 -12  -3   98.59    7.80
  -3 -12  -3   91.69    7.00
   3  12   4   82.99    7.30
  -3  12  -4   83.29    6.40
   3  12   4   87.79    9.80
  -3  12  -4   80.09    7.60
  -3  12  -4   83.89   10.00
  -3  12  -4   82.99    5.90
   3  12   4   76.09    5.80
  -3 -12  -4   80.79    7.60
  -3 -12  -4   88.39    8.50
  -3 -12  -4   86.19    5.80
   3  12   5    5.90    3.60
   3  12   5    6.80    5.40
  -3  12  -5   17.90    7.00
  -3  12  -5   12.40    3.40
  -3  12  -5    9.30    4.90
  -3  12  -5    4.90    3.50
   3  12   5    8.50    4.30
  -3 -12  -5   11.20    5.70
  -3 -12  -5    5.80    3.20
  -3 -12  -5   14.70    5.00
   3  12   6   33.80    5.50
  -3  12  -6   26.00    4.90
  -3  12  -6   46.80    8.60
  -3  12  -6   36.70    5.10
   3  12   6   49.60    8.10
   3  12   6   29.80    5.50
  -3  12  -6   23.20    5.90
  -3 -12  -6   31.10    6.80
  -3 -12  -6   33.20    4.90
  -3 -12  -6   36.20    6.70
   3  12   7   12.60    5.30
   3  12   7   33.60    8.10
  -3  12  -7   12.80    2.90
  -3  12  -7   19.30    5.80
  -3  12  -7   13.20    6.80
  -3  12  -7   16.30    9.50
  -3 -12  -7   23.30    7.60
  -3 -12  -7   16.40    6.10
  -3 -12  -7   15.80    4.60
   3  12   8   -3.40    8.60
  -3  12  -8    0.90    2.30
  -3  12  -8   -7.90    5.20
   3  12   8   -5.30    5.40
  -3  12  -8   -0.90    7.80
  -3 -12  -8    2.40    4.70
  -3 -12  -8    4.20    6.70
   3  13  -9   33.70    9.50
  -3  13   9   51.29    7.00
  -3  13   9   25.40    9.10
   3  13  -9   44.10    5.90
   3 -13  -9   64.49   11.50
   3 -13  -9   54.19    7.30
  -3 -13   9   36.40   12.10
   3  13  -8   -1.20    3.70
  -3  13   8    8.10    4.30
  -3  13   8    6.30    6.60
   3 -13  -8   -1.80    2.90
  -3 -13   8   14.50    9.10
   3 -13  -8    0.90    7.30
   3  13  -7  121.29   11.20
   3  13  -7  107.29    3.90
   3  13  -7  119.69    7.90
   3  13  -7  110.19   11.90
   3  13  -7  116.49    4.10
  -3  13   7  101.19    7.50
  -3  13   7   94.09   11.20
   3 -13  -7  114.69    5.30
   3 -13  -7  104.09   11.80
  -3 -13   7  105.49   20.00
   3 -13  -7  100.39   11.20
  -3  13   6   -4.80    3.10
   3  13  -6    6.80    5.30
   3  13  -6    7.90    5.80
   3  13  -6   -0.40    1.60
   3  13  -6    0.40    3.20
  -3  13   6    4.50    4.80
  -3 -13   6   -4.70    6.30
   3 -13  -6    4.30    5.00
   3 -13  -6   -4.30    4.90
   3 -13  -6    2.70    2.90
   3  13  -5  223.98   12.30
   3  13  -5  244.88   12.30
  -3  13   5  222.48   12.60
   3  13  -5  240.58   10.30
   3  13  -5  227.68    7.80
  -3 -13   5  229.48   12.50
   3 -13  -5  228.98   11.80
  -3 -13   5  206.08   13.10
   3 -13  -5  229.18    8.80
   3 -13  -5  235.88   12.70
   3  13  -4   14.90    4.70
   3  13  -4   17.30    2.80
  -3  13   4   14.00    4.60
   3  13  -4   18.80    3.80
   3 -13  -4   16.10    4.60
   3 -13  -4   15.70    4.20
  -3 -13   4   15.40    1.80
  -3 -13   4   16.60    2.10
  -3 -13   4   21.30    5.40
  -3 -13   4   18.30    5.60
   3 -13  -4   19.10    3.10
   3  13  -3  235.58   11.30
   3  13  -3  255.77   11.10
  -3  13   3  265.87   11.60
   3  13  -3  248.38    8.80
  -3 -13   3  226.78    7.50
   3 -13  -3  225.48   11.10
  -3 -13   3  229.58   11.70
   3 -13  -3  240.18   10.60
  -3 -13   3  236.68    8.10
  -3 -13   3  235.38   11.60
   3 -13  -3  248.48    8.80
   3  13  -2   15.70    3.20
   3  13  -2   18.20    3.20
   3  13  -2   23.40    4.30
  -3  13   2   20.10    4.00
   3 -13  -2   20.10    4.10
   3 -13  -2   16.20    3.30
  -3 -13   2   17.50    4.70
  -3 -13   2   14.80    3.10
   3 -13  -2   18.00    2.90
   3  13  -1  294.37   12.00
  -3  13   1  285.27   10.90
   3  13  -1  278.47    9.90
   3  13  -1  282.47   10.70
  -3 -13   1  277.97   12.30
   3 -13  -1  283.17    9.90
  -3 -13   1  282.87   10.60
   3 -13  -1  264.67   14.10
   3 -13  -1  286.17   10.00
   3  13   0    8.70    3.10
   3  13   0    7.40    2.60
  -3  13   0   12.80    2.80
  -3  13   0   13.90    4.50
   3  13   0    6.80    3.30
  -3 -13   0    7.00    2.80
  -3 -13   0   13.70    3.60
   3 -13   0   10.60    2.20
  -3 -13   0    5.80    3.90
  -3  13  -1   53.19    6.90
   3  13   1   58.09    6.20
  -3  13  -1   61.69    5.30
  -3  13  -1   49.90    3.90
   3  13   1   46.00    5.90
   3  13   1   51.49    4.30
   3 -13   1   50.99    3.10
  -3 -13  -1   46.90    6.30
  -3 -13  -1   49.20    5.40
   3 -13   1   52.79    3.00
  -3 -13  -1   57.99    6.30
  -3  13  -2   -1.50    4.90
  -3  13  -2    3.10    3.00
   3  13   2    2.90    3.60
   3  13   2    1.30    2.10
   3  13   2   -1.90    3.10
  -3  13  -2    3.90    1.70
  -3 -13  -2   -1.70    3.30
  -3 -13  -2    1.00    2.90
  -3 -13  -2    1.50    4.10
  -3  13  -3  168.98    7.40
  -3  13  -3  204.98   12.60
   3  13   3  180.08   10.90
   3  13   3  186.88    7.80
  -3  13  -3  177.68   11.20
   3  13   3  186.68   10.40
  -3 -13  -3  187.28    9.90
  -3 -13  -3  203.48   11.20
  -3 -13  -3  192.38   10.00
  -3  13  -4   25.60    5.40
   3  13   4   11.10    4.40
   3  13   4   19.30    3.60
   3  13   4   20.00    6.40
  -3  13  -4   12.20    3.80
  -3  13  -4   -0.30    6.00
  -3  13  -4   25.20    3.80
  -3 -13  -4   25.20    5.20
  -3 -13  -4   19.30    5.10
  -3 -13  -4   16.50    5.60
  -3  13  -5   24.20    4.30
   3  13   5   24.90    4.70
   3  13   5   36.40    6.20
  -3  13  -5   25.70    7.30
  -3  13  -5   32.70    6.20
   3  13   5   24.70    6.40
  -3  13  -5   30.90    4.80
  -3 -13  -5   36.80    6.60
  -3 -13  -5   21.40    6.40
  -3 -13  -5   40.00    5.50
   3  13   6    4.10    4.40
  -3  13  -6   13.30    4.60
  -3  13  -6   26.10    8.30
   3  13   6    4.30    6.60
   3  13   6    7.20    5.30
  -3  13  -6   15.20    3.60
  -3  13  -6   10.90    6.00
  -3 -13  -6   14.90    6.80
  -3 -13  -6    4.30    5.60
  -3 -13  -6    3.40    3.70
  -3  13  -7   -0.80    6.90
  -3  13  -7    3.10    4.90
  -3  13  -7    4.40    3.20
  -3  13  -7   -0.50   10.40
   3  13   7   27.10    8.50
   3  13   7    7.70    5.90
  -3 -13  -7   -9.10    7.00
  -3 -13  -7    4.80    4.50
  -3  13  -8   12.30    3.10
   3  13   8   -2.60    6.00
  -3  13  -8   14.70    6.60
  -3 -13  -8    5.20    7.60
  -3 -13  -8   11.60    5.70
  -3  14   8   13.40    7.60
   3  14  -8   15.80    4.80
  -3  14   8   14.40    4.80
  -3 -14   8    8.00   10.30
   3 -14  -8   14.10    3.00
  -3  14   7    0.40    3.70
   3  14  -7   10.50   11.40
  -3  14   7   -2.90    6.10
   3  14  -7   -1.30    3.80
  -3 -14   7   -7.60    7.80
   3 -14  -7   -0.20    7.00
   3 -14  -7   -1.30    3.60
  -3  14   6   31.60    4.40
  -3  14   6   26.80    6.30
   3  14  -6   38.30    5.40
   3  14  -6   38.10    7.50
   3 -14  -6   23.60    6.70
  -3 -14   6   24.00    8.10
   3 -14  -6   53.09    8.60
   3 -14  -6   32.90    4.40
   3  14  -5   14.10    2.20
  -3  14   5   14.40    5.20
   3  14  -5   15.90    4.10
   3  14  -5   15.20    5.40
   3 -14  -5   24.30    5.90
   3 -14  -5   14.50    3.30
  -3 -14   5   13.00    6.80
  -3 -14   5   25.20    7.00
   3 -14  -5   17.30    5.50
   3  14  -4   52.59    6.80
  -3  14   4   67.49    7.80
   3  14  -4   63.49    6.80
   3 -14  -4   58.99    8.00
   3 -14  -4   48.40    6.20
  -3 -14   4   55.69    7.80
   3 -14  -4   52.09    5.00
   3  14  -3   60.29    6.50
   3  14  -3   56.59    7.30
  -3  14   3   74.09    7.30
   3  14  -3   67.89    4.90
   3 -14  -3   73.59    7.30
  -3 -14   3   54.39    4.20
   3 -14  -3   66.09    6.70
  -3 -14   3   54.49    7.50
   3 -14  -3   62.29    5.10
  -3 -14   3   51.99    3.50
   3  14  -2   49.10    6.40
   3  14  -2   54.29    5.20
   3  14  -2   41.70    4.90
  -3  14   2   49.70    6.00
   3 -14  -2   60.09    6.40
  -3 -14   2   38.60    6.10
   3 -14  -2   43.90    5.50
  -3 -14   2   45.30    6.70
   3 -14  -2   45.20    4.90
   3  14  -1   66.89    6.00
  -3  14   1   64.49    5.70
   3  14  -1   70.99    6.80
  -3  14   1   80.99    7.30
   3  14  -1   67.29    5.20
   3 -14  -1   63.69    5.10
  -3 -14   1   72.69    7.80
  -3 -14   1   63.29    5.90
   3 -14  -1   71.39    5.40
  -3  14   0   65.29    7.70
  -3  14   0   65.89    5.10
   3  14   0   58.09    6.30
   3  14   0   59.29    4.60
   3  14   0   66.29    7.10
  -3 -14   0   60.99    6.50
  -3 -14   0   71.99    5.60
  -3 -14   0   73.49    7.60
  -3  14  -1   40.70    7.60
   3  14   1   46.10    6.60
  -3  14  -1   43.30    5.50
   3  14   1   48.80    6.60
   3  14   1   46.70    4.20
  -3  14  -1   47.00    4.10
   3 -14   1   45.40    3.00
  -3 -14  -1   51.69    5.50
  -3 -14  -1   45.40    6.30
  -3 -14  -1   53.79    6.90
   3 -14   1   46.70    2.80
   3  14   2    8.30    2.70
  -3  14  -2   10.50    2.00
  -3  14  -2    9.80    3.80
   3  14   2    1.60    4.10
   3  14   2   10.60    4.60
  -3  14  -2   10.90    5.40
  -3 -14  -2    8.20    4.60
  -3 -14  -2    9.00    4.30
  -3 -14  -2   11.80    3.90
   3  14   3   80.79    5.60
  -3  14  -3   77.59    5.10
  -3  14  -3   73.59   10.00
   3  14   3   71.99    8.70
   3  14   3   86.09    8.10
  -3  14  -3   84.39    7.80
  -3 -14  -3   83.69    8.10
  -3 -14  -3   88.09    8.00
  -3 -14  -3   82.39    8.90
  -3  14  -4   19.20    4.40
  -3  14  -4   20.00    3.70
   3  14   4   20.30    6.20
  -3  14  -4    9.30    5.10
  -3  14  -4   20.00    7.10
   3  14   4   19.00    3.70
  -3 -14  -4   22.80    5.80
  -3 -14  -4   14.40    5.80
  -3 -14  -4   13.80    5.00
   3  14   5   67.69    9.00
   3  14   5   89.29    9.40
  -3  14  -5   82.99    7.60
  -3  14  -5   79.49    7.10
   3  14   5   77.99    7.00
  -3  14  -5   94.49    9.80
  -3  14  -5  103.49   13.30
  -3 -14  -5   83.99    9.60
  -3 -14  -5   72.99    9.50
  -3  14  -6   11.00    6.80
  -3  14  -6    4.30    3.70
  -3  14  -6   12.80    9.70
   3  14   6    8.90    7.50
   3  14   6   -5.90    5.20
  -3  14  -6    5.60    4.50
  -3 -14  -6   13.70    6.70
  -3 -14  -6   24.40   12.60
  -3 -14  -6   10.90    4.50
   3  14   7   45.80    7.70
  -3  14  -7   68.09   10.50
   3  14   7   31.90    9.50
  -3  14  -7   50.89    7.50
  -3  14  -7   54.29    6.80
  -3 -14  -7   62.89    8.20
  -3 -14  -7   26.80   10.70
  -3  15   7   -5.60    6.20
  -3  15   7    2.90    3.70
   3 -15  -7    7.50    4.20
   3 -15  -7    1.10    7.90
   3  15  -6    2.60    4.70
   3  15  -6   -9.70    6.20
  -3  15   6   -4.00    5.70
  -3  15   6   -1.70    3.20
   3 -15  -6    3.00    6.50
   3 -15  -6    2.20    3.30
   3 -15  -6  -16.40    9.60
   3  15  -5   16.00    4.90
   3  15  -5   25.00    2.80
   3  15  -5   26.30    6.90
  -3  15   5   18.00    5.90
   3 -15  -5   21.60    6.30
   3 -15  -5   22.20    4.10
  -3 -15   5   15.40    6.20
   3 -15  -5   16.90    6.30
   3  15  -4   20.90    4.10
  -3  15   4   11.60    5.20
   3  15  -4   15.00    5.80
   3  15  -4   18.00    4.60
   3 -15  -4   15.40    3.50
   3 -15  -4   16.30    5.30
   3 -15  -4   11.90    5.60
  -3 -15   4   18.20    6.80
  -3  15   3    3.50    4.10
   3  15  -3   -0.60    2.60
   3  15  -3    4.60    4.00
   3 -15  -3    6.40    3.90
   3 -15  -3    0.40    4.30
  -3 -15   3   -8.20    4.30
   3 -15  -3    0.10    2.80
  -3 -15   3    3.00    1.70
  -3 -15   3    3.90    2.20
   3  15  -2   53.59    7.40
  -3  15   2   62.09    7.30
   3  15  -2   60.79    5.80
   3  15  -2   53.39    5.50
  -3  15   2   69.19    6.90
  -3 -15   2   60.19    7.90
   3 -15  -2   58.29    6.80
   3 -15  -2   64.39    6.30
  -3 -15   2   59.69    5.50
   3 -15  -2   52.69    5.70
   3  15  -1   -4.00    3.70
   3  15  -1   -0.60    2.60
  -3  15   1    1.00    3.10
  -3  15   1    1.20    4.20
   3  15  -1   -2.50    3.10
   3 -15  -1   -5.90    2.70
  -3 -15   1    3.00    3.70
  -3 -15   1    7.80    4.80
   3 -15  -1    3.40    2.70
  -3 -15   1    0.90    3.30
   3  15   0   56.29    4.90
  -3  15   0   64.69    8.40
   3  15   0   52.39    7.50
  -3  15   0   61.99    5.50
   3  15   0   58.79    7.20
  -3 -15   0   63.09    7.00
  -3 -15   0   76.39    8.20
  -3 -15   0   64.29    5.70
   3 -15   0   45.70    5.20
   3 -15   0   64.69    4.50
  -3  15  -1   -2.90    5.30
   3  15   1    6.80    4.20
   3  15   1    9.10    2.60
  -3 -15  -1    4.80    3.60
  -3 -15  -1    4.70    4.30
   3 -15   1    6.50    1.50
  -3 -15  -1   16.70    4.70
   3 -15   1    6.50    1.50
   3  15   2   66.19    8.00
  -3  15  -2   52.89    7.10
   3  15   2   66.89    5.00
   3  15   2   71.99    8.70
  -3  15  -2   67.79    3.80
  -3  15  -2   63.59    8.40
  -3 -15  -2   59.39    8.50
  -3 -15  -2   75.79    7.30
  -3 -15  -2   69.09    8.50
  -3  15  -3    4.30    2.40
  -3  15  -3   -5.00    4.20
   3  15   3    4.50    5.10
  -3  15  -3    9.90    4.60
   3  15   3    3.10    4.50
   3  15   3   -3.00    2.70
  -3  15  -3    0.00    6.10
  -3 -15  -3   -1.50    4.00
  -3 -15  -3   -2.40    5.10
  -3 -15  -3   -2.60    4.70
   3  15   4   67.49    9.30
   3  15   4   56.99    8.80
   3  15   4   66.69    6.10
  -3  15  -4   60.19    7.80
  -3  15  -4   49.50    5.80
  -3  15  -4   48.30    7.30
  -3  15  -4   62.59    9.40
  -3 -15  -4   41.00    7.80
  -3 -15  -4   51.69    7.60
  -3 -15  -4   67.89    8.90
   3  15   5   13.00    4.40
  -3  15  -5   14.50    4.80
  -3  15  -5    5.30    4.10
  -3  15  -5   -0.20    6.20
   3  15   5    9.30    5.70
   3  15   5    8.60    7.50
  -3  15  -5   -1.00    8.50
  -3 -15  -5    8.90    6.20
  -3 -15  -5   22.60    8.00
  -3 -15  -5    1.80    6.50
   3  15   6   24.50    9.00
   3  15   6   34.50    7.50
  -3  15  -6   39.70    5.70
  -3  15  -6   36.10    6.30
  -3  15  -6   38.80    8.80
  -3  15  -6   59.09   11.80
  -3 -15  -6   43.80    8.50
  -3  16   6   43.70    4.50
  -3  16   6   52.79    8.40
   3  16  -6   50.29    6.80
   3 -16  -6   45.60    9.00
   3  16  -5    3.30    4.60
  -3  16   5    1.50    3.10
   3  16  -5   -6.70    6.40
  -3  16   5    9.20    5.90
   3 -16  -5    3.60    6.30
   3 -16  -5    1.60    6.20
   3 -16  -5    4.80    3.60
  -3 -16   5    7.00    6.60
  -3  16   4   91.69    9.50
   3  16  -4   73.49    8.20
   3  16  -4   65.49    4.80
   3  16  -4   54.39    8.20
   3 -16  -4   75.29   10.10
   3 -16  -4   63.59    6.60
   3 -16  -4   68.89    9.10
  -3 -16   4   80.59   10.80
   3  16  -3   13.30    4.00
   3  16  -3   13.10    5.00
  -3  16   3   13.30    4.50
   3  16  -3    5.30    3.20
  -3  16   3   22.00    4.60
  -3 -16   3   10.10    1.80
  -3 -16   3    5.10    5.80
   3 -16  -3    3.40    4.30
  -3 -16   3    7.70    2.20
   3 -16  -3    5.80    3.50
   3 -16  -3   11.40    5.20
   3  16  -2   63.39    6.30
  -3  16   2   63.29    7.70
   3  16  -2   80.19    8.00
   3  16  -2   69.19    6.40
  -3  16   2   76.29    7.90
   3 -16  -2   81.99    8.10
  -3 -16   2   70.29    5.00
  -3 -16   2   74.19    6.10
   3 -16  -2   78.29    7.10
   3 -16  -2   89.49    6.80
  -3  16   1   11.30    3.80
   3  16  -1    6.00    4.50
   3  16  -1   10.00    4.10
   3  16  -1    6.50    3.00
  -3  16   1   -0.10    4.90
  -3 -16   1    8.90    3.90
  -3 -16   1   12.80    4.20
   3 -16  -1    6.00    3.60
  -3 -16   1    8.40    5.50
   3 -16  -1    5.00    3.00
   3  16   0   43.70    6.00
   3  16   0   48.90    6.80
  -3  16   0   52.39    7.70
   3  16   0   42.70    4.80
   3 -16   0   35.10    4.60
  -3 -16   0   50.99    6.10
  -3 -16   0   43.40    5.80
   3 -16   0   44.70    4.40
  -3 -16   0   44.80    7.20
   3  16   1    6.60    4.80
   3  16   1    1.80    2.60
  -3  16  -1    9.50    6.20
   3  16   1    4.10    4.60
  -3 -16  -1   -1.50    5.00
  -3 -16  -1    3.10    4.90
  -3 -16  -1    3.60    3.80
  -3  16  -2   20.80    2.30
  -3  16  -2   21.60    7.40
   3  16   2   18.50    3.30
   3  16   2   19.50    5.80
   3  16   2   17.10    6.00
  -3  16  -2   19.60    5.30
  -3 -16  -2   25.50    6.20
  -3 -16  -2   16.20    5.80
  -3 -16  -2   24.00    5.10
  -3  16  -3   13.30    5.40
  -3  16  -3   10.00    2.90
   3  16   3   14.80    6.30
   3  16   3    9.70    5.40
  -3  16  -3   17.90    7.80
  -3  16  -3    5.20    5.00
   3  16   3   13.60    3.30
  -3 -16  -3   13.60    6.80
  -3 -16  -3    6.80    6.60
  -3 -16  -3   18.20    5.40
  -3  16  -4   30.60    9.70
  -3  16  -4   32.70    6.10
   3  16   4   34.60    7.00
   3  16   4   18.70    8.00
  -3  16  -4   41.00    5.70
  -3  16  -4   34.40    7.20
   3  16   4   41.80    5.70
  -3 -16  -4   41.10    7.30
  -3 -16  -4   46.00    7.40
  -3 -16  -4   44.90    8.80
   3  16   5   24.80    6.80
  -3  16  -5   11.20    4.70
  -3  16  -5   22.60    7.50
  -3  16  -5   18.60    5.50
   3  16   5   26.20    8.60
  -3  16  -5   20.20   10.10
  -3 -16  -5   28.30    7.60
  -3 -16  -5   20.70    6.60
   3  16   6   19.60    9.30
   3  16   6    1.40    6.70
  -3  16  -6  -13.20    8.30
  -3  16  -6   11.00    5.40
  -3  16  -6    5.10    5.00
  -3 -16  -6   17.80    8.10
  -3 -16  -6   -5.80    7.00
  -3  17   5   71.99    5.50
   3  17  -5   87.79    9.60
  -3  17   5   90.59   11.30
  -3  17   5   86.59    6.30
   3 -17  -5   60.49    9.50
   3 -17  -5   91.09    8.00
  -3  17   4    3.90    4.00
   3  17  -4   -0.10    4.70
  -3  17   4   -7.40    5.20
   3 -17  -4    4.20    5.90
  -3 -17   4   11.70    7.60
   3 -17  -4    6.10    4.10
   3 -17  -4    0.30    6.00
  -3  17   3   51.79    7.10
  -3  17   3   46.20    5.80
   3  17  -3   46.90    7.20
   3 -17  -3   47.60    6.80
   3 -17  -3   34.70    6.60
   3 -17  -3   43.20    6.30
  -3 -17   3   53.29    8.70
   3  17  -2    2.50    3.50
  -3  17   2   -5.80    4.10
   3  17  -2    4.80    3.70
  -3  17   2    6.70    5.10
   3  17  -2   -1.00    4.80
   3 -17  -2    3.50    4.10
   3 -17  -2    2.10    4.50
   3 -17  -2    5.00    4.10
  -3 -17   2    3.30    6.20
  -3 -17   2    0.40    2.60
  -3 -17   2    2.30    3.30
   3  17  -1   44.30    5.80
   3  17  -1   43.00    4.70
  -3  17   1   43.40    7.00
   3  17  -1   41.80    7.20
   3 -17  -1   51.69    7.10
   3 -17  -1   41.20    5.40
  -3 -17   1   49.90    7.10
  -3 -17   1   49.80    8.10
   3 -17  -1   53.49    6.20
  -3  17   0    7.30    7.00
   3  17   0    0.10    4.40
   3  17   0    0.90    2.80
   3  17   0    1.80    5.00
  -3 -17   0    2.50    3.60
   3 -17   0   -0.40    2.60
  -3 -17   0    2.10    4.50
  -3 -17   0    4.60    5.60
   3 -17   0    1.30    2.50
   3  17   1   82.09    9.60
  -3  17  -1   67.09    8.90
   3  17   1   75.69    8.70
   3  17   1   65.59    5.30
  -3 -17  -1   77.09    9.60
  -3 -17  -1   61.49    7.70
  -3 -17  -1   73.49    9.70
   3  17   2    6.10    5.60
  -3  17  -2    1.00    5.50
   3  17   2    0.50    2.80
   3  17   2    5.80    5.90
  -3  17  -2   12.00    7.50
  -3 -17  -2   -4.10    5.30
  -3 -17  -2    2.60    4.80
  -3 -17  -2    0.50    5.70
  -3  17  -3   24.50    6.60
  -3  17  -3   36.50    9.00
   3  17   3   31.70    4.10
  -3  17  -3   33.40    3.50
  -3  17  -3   28.70    6.70
   3  17   3   35.50    7.30
  -3 -17  -3   34.20    8.30
  -3 -17  -3   29.90    7.60
  -3 -17  -3   43.40    7.00
  -3  17  -4   11.40    6.80
   3  17   4    5.90    6.20
  -3  17  -4   -1.60    6.60
  -3  17  -4    3.70    3.60
   3  17   4    4.90    7.70
  -3  17  -4   10.80    9.70
  -3 -17  -4    1.70    6.20
  -3 -17  -4    1.00    6.30
   3  18  -4   27.80    6.00
  -3  18   4   15.20    6.80
  -3  18   4   27.80    4.40
   3  18  -4   20.00    6.50
  -3 -18   4   33.80    9.10
   3 -18  -4   27.80    8.10
   3 -18  -4   36.30    5.80
   3  18  -3    7.50    5.80
  -3  18   3    6.20    4.60
  -3  18   3   -7.30    5.10
   3 -18  -3    0.40    4.70
   3 -18  -3    3.60    5.40
   3 -18  -3    4.70    5.40
  -3 -18   3    8.20    7.20
   3  18  -2    8.80    4.00
  -3  18   2    7.30    5.30
   3  18  -2    5.90    5.50
  -3 -18   2    3.70    6.60
   3 -18  -2    4.20    5.00
   3 -18  -2    2.80    4.60
  -3 -18   2    8.00    2.90
   3 -18  -2   12.40    4.90
  -3 -18   2    6.30    3.50
   3  18  -1    9.80    5.90
  -3  18   1   15.60    6.30
   3  18  -1   11.50    3.80
   3  18  -1   15.00    4.80
  -3 -18   1   13.10    6.90
  -3 -18   1   21.20    5.00
   3 -18  -1    9.00    4.00
   3  18   0   44.50    7.40
   3  18   0   28.70    3.80
   3  18   0   29.70    6.50
  -3  18   0   33.60    7.50
  -3 -18   0   41.20    5.90
   3 -18   0   38.40    5.00
  -3 -18   0   44.50    6.60
  -3 -18   0   26.30    7.70
   3 -18   0   31.10    3.50
  -3  18  -1   37.50    8.60
   3  18   1   26.10    6.80
   3  18   1   34.30    4.60
   3  18   1   54.89    8.20
  -3 -18  -1   41.00    7.30
  -3 -18  -1   37.20    5.80
  -3 -18  -1   37.00    8.20
  -3  18  -2   23.10    8.70
   3  18   2   11.30    7.20
   3  18   2   23.20    3.20
   3  18   2   38.80    7.40
  -3 -18  -2   26.00    6.40
  -3 -18  -2   20.80    7.50
  -3 -18  -2   30.50    8.00
  -3  18  -3   28.30    7.40
   3  18   3    9.60    6.90
  -3  18  -3   22.70    9.90
  -3  18  -3   19.30    7.20
  -3  18  -3   27.00    3.60
   3  18   3   20.00    8.10
  -3 -18  -3   17.70    7.90
  -3 -18  -3    8.20    6.50
   4   0 -12   88.29   12.70
  -4   0  12   97.59   13.80
   4   0 -12   90.29   12.60
  -4   0  12   96.39    8.90
  -4   0  12  111.29   16.00
   4   0 -12   94.29   12.40
   4   0 -12  124.39   14.60
  -4   0  11   -0.20    7.40
   4   0 -11   -3.40    6.40
   4   0 -11    3.70    5.90
  -4   0  11   -3.40    4.30
  -4   0  11   -1.90    6.10
   4   0 -11   13.80    6.40
   4   0 -11   -4.70    5.30
  -4   0  10   57.79    7.90
  -4   0  10   67.69    9.80
   4   0 -10   63.59    8.80
   4   0 -10   41.40   11.00
   4   0 -10   58.69    7.60
  -4   0  10   47.10    5.90
   4   0 -10   52.19    7.50
  -4   0   9   -3.50    4.00
   4   0  -9    0.30    3.80
  -4   0   9   -2.30    2.50
   4   0  -9   -1.80    3.90
   4   0  -9   -0.10    3.60
  -4   0   9    1.80    4.90
   4   0  -8  666.33   20.40
  -4   0   8  686.93   21.50
  -4   0   8  643.74   22.60
  -4   0   8  650.53   18.60
  -4   0   7   -3.90    1.70
  -4   0   7    1.30    2.90
  -4   0   7   -2.20    3.20
   4   0  -7   -2.40    2.60
   4   0  -7    1.70    2.40
   4   0  -6  689.13   19.70
  -4   0   6  701.23   18.80
   4   0  -6  685.43   19.60
  -4   0   6  691.83   21.40
  -4   0   6  714.03   20.60
   4   0  -5   -0.10    1.70
   4   0  -5   -1.10    1.50
  -4   0   5   -2.20    2.20
  -4   0   5   -1.00    1.40
  -4   0   5    0.90    2.00
   4   0  -4  502.55   13.60
  -4   0   4  487.55   13.50
  -4   0   4  463.05   14.30
   4   0  -4  495.65   14.00
   4   0  -4  498.25   13.70
  -4   0   3    1.50    1.30
  -4   0   3    0.20    0.80
   4   0  -3    0.20    1.00
   4   0  -3   -0.70    0.80
   4   0  -3    1.10    1.00
  -4   0   3   -1.20    0.90
  -4   0   2  959.70   23.90
   4   0  -2  924.71   23.50
  -4   0   2  956.00   23.10
   4   0  -2  945.61   22.90
  -4   0   2  969.10   23.50
   4   0  -2  939.31   23.70
  -4   0   1    0.30    0.80
   4   0  -1    2.20    0.90
   4   0  -1    0.10    0.90
  -4   0   1   -1.10    0.70
   4   0  -1   -0.30    0.90
  -4   0   1    0.00    0.60
   4   0   0   34.30    2.10
   4   0   0   32.60    2.40
  -4   0   0   30.00    2.00
  -4   0   0   34.30    2.40
   4   0   0   35.70    2.50
  -4   0   0   35.00    2.60
  -4   0  -1   -0.10    0.70
   4   0   1   -0.20    0.70
   4   0   1    0.50    1.10
   4   0   1    1.10    1.00
  -4   0  -1   -1.20    0.80
  -4   0  -1    3.20    1.10
  -4   0  -2   31.80    2.10
   4   0   2   34.30    2.00
   4   0   2   30.90    2.70
   4   0   2   33.40    2.90
  -4   0  -2   36.30    2.80
  -4   0  -2   34.00    2.60
  -4   0  -3   -1.10    0.70
   4   0   3    0.80    1.50
  -4   0  -3    0.80    1.30
   4   0   3   -1.60    1.60
   4   0   3   -0.50    0.70
  -4   0  -4   88.69    5.20
  -4   0  -4   89.39    6.10
   4   0   4   95.89    6.00
   4   0   4   95.89    5.40
   4   0   4   83.99    3.20
  -4   0  -4   89.79    5.00
   4   0   5   -0.10    2.20
  -4   0  -5    1.50    2.20
   4   0   5    0.30    0.70
  -4   0  -5   -0.80    1.80
  -4   0  -5   -2.10    2.80
   4   0   5   -2.00    2.30
  -4   0  -5    1.20    2.20
   4   0   6   20.20    4.10
  -4   0  -6   22.70    3.80
  -4   0  -6   19.30    4.60
   4   0   6   16.70    4.40
  -4   0  -6   24.20    4.00
  -4   0  -6   15.60    3.20
  -4   0  -7   -0.40    4.50
   4   0   7   -8.40    3.70
  -4   0  -7   -0.50    3.30
  -4   0  -7    1.50    3.10
   4   0   7   -0.60    3.50
  -4   0  -7   -2.20    2.90
  -4   0  -8   10.50    4.40
  -4   0  -8    8.00    3.80
  -4   0  -8    1.10    3.70
   4   0   8   15.00    4.90
  -4   0  -8   17.90    5.70
   4   0   9    6.00    5.60
  -4   0  -9    1.10    6.30
  -4   0  -9    2.70    6.70
  -4   0  -9    0.60    5.00
  -4   0 -10   -7.80    5.70
  -4   0 -10    3.50    5.10
  -4   0 -10   -2.10    5.50
  -4   0 -10   23.90    8.40
  -4   0 -11    7.00    6.10
  -4   0 -11    2.20    8.10
  -4   0 -11   -4.10   10.30
  -4   0 -11    4.30    6.70
   4   1 -12   -2.40   10.90
   4   1 -12    9.20    8.10
  -4   1  12   -4.40    8.10
  -4   1  12   12.00    9.30
   4   1 -12    3.00    6.80
  -4   1  12   -7.60    4.60
   4   1 -12    0.00    7.00
   4  -1 -12   -3.70    8.40
  -4  -1  12   -8.80    4.80
   4  -1 -12    4.00    8.60
  -4  -1  12   -7.10    9.30
   4  -1 -12    0.30    7.40
  -4  -1  12    3.60    7.30
   4  -1 -12   -4.40    7.10
   4   1 -11   36.00    7.90
  -4   1  11   48.00    5.80
   4   1 -11   43.70    7.00
   4   1 -11   38.00    8.60
  -4   1  11   45.80    9.50
   4   1 -11   36.10    7.20
  -4   1  11   52.49    8.90
   4  -1 -11   31.80    7.60
   4  -1 -11   41.00    7.00
   4  -1 -11   49.50    8.60
   4  -1 -11   79.59   10.70
  -4  -1  11   44.40    8.10
  -4  -1  11   54.79   10.70
   4   1 -10   -3.10    4.90
   4   1 -10   -6.30    3.80
  -4   1  10   -8.30    4.70
  -4   1  10   -2.10    6.10
  -4  -1  10    4.90    7.20
  -4  -1  10   -2.60    5.00
   4  -1 -10   -2.40    5.20
  -4  -1  10    0.10    3.10
   4  -1 -10   -2.30    4.90
   4  -1 -10   -1.50    4.40
   4  -1 -10   -4.00    5.10
   4   1  -9   28.90    4.80
  -4   1   9   31.40    6.70
  -4   1   9   38.20    6.50
  -4   1   9   32.90    4.10
   4   1  -9   25.40    5.60
   4   1  -9   39.50    6.00
  -4  -1   9   40.40    6.30
   4  -1  -9   32.00    5.40
  -4  -1   9   36.90    7.00
   4  -1  -9   34.20    6.20
  -4  -1   9   35.00    4.20
  -4   1   8   95.09    8.10
   4   1  -8   83.69    7.20
   4   1  -8  102.69    7.00
  -4   1   8  104.09    6.00
  -4   1   8   91.39    8.10
   4  -1  -8   89.49    6.90
  -4  -1   8   88.89    5.60
   4  -1  -8   96.69    7.50
   4  -1  -8   99.09    7.00
  -4  -1   8   80.99    7.40
  -4  -1   8   98.29    9.10
  -4   1   7  518.85   18.40
  -4   1   7  538.95   17.90
  -4   1   7  548.15   15.70
   4   1  -7  526.45   16.50
   4   1  -7  541.65   17.20
  -4  -1   7  550.74   19.30
  -4  -1   7  568.34   17.70
  -4  -1   7  551.74   15.60
   4  -1  -7  555.54   17.20
   4  -1  -7  544.05   16.70
  -4   1   6   88.29    6.60
   4   1  -6   87.19    5.50
  -4   1   6   86.09    4.80
   4   1  -6   97.19    5.30
  -4   1   6   90.89    6.10
  -4  -1   6   80.09    5.80
   4  -1  -6   90.69    5.30
  -4  -1   6   88.99    6.60
  -4  -1   6   83.09    4.70
   4  -1  -6   90.59    5.70
   4   1  -5  964.60   24.60
   4   1  -5  941.91   25.00
  -4   1   5  946.51   26.40
  -4   1   5  970.30   24.50
   4   1  -5  946.01   25.10
  -4   1   5  968.30   26.00
  -4  -1   5  981.70   25.70
   4  -1  -5  930.51   24.60
  -4  -1   5  966.20   24.50
  -4  -1   5  948.21   26.70
   4  -1  -5 1013.60   25.60
   4   1  -4  258.37    8.50
   4   1  -4  255.97    8.50
  -4   1   4  245.68    9.00
   4   1  -4  252.07    8.30
  -4   1   4  256.97    8.10
  -4  -1   4  251.27    8.70
  -4  -1   4  260.97    8.30
   4  -1  -4  249.18    8.70
   4  -1  -4  260.67    8.00
   4   1  -3  165.98    5.90
   4   1  -3  156.48    5.60
  -4   1   3  166.78    5.70
  -4   1   3  155.88    6.20
   4   1  -3  142.39    5.60
   4  -1  -3  160.58    5.20
   4  -1  -3  153.78    5.90
  -4  -1   3  164.68    6.10
  -4  -1   3  148.99    5.80
  -4  -1   3  158.28    5.80
  -4   1   2  134.09    5.30
   4   1  -2  131.79    4.70
  -4   1   2  136.59    4.30
  -4   1   2  136.99    4.90
   4   1  -2  131.09    4.90
   4   1  -2  140.49    5.20
   4  -1  -2  132.79    4.20
   4  -1  -2  130.89    5.10
  -4  -1   2  129.89    4.90
   4  -1  -2  130.09    5.00
  -4  -1   2  126.49    5.10
  -4  -1   2  129.09    5.00
  -4   1   1   94.49    4.20
  -4   1   1   97.69    3.40
   4   1  -1   92.79    4.10
   4   1  -1   97.19    3.90
   4   1  -1   90.59    4.00
  -4   1   1   97.49    3.80
  -4  -1   1   99.59    3.90
  -4  -1   1   97.09    4.20
   4  -1  -1  100.79    4.10
   4  -1  -1   87.19    3.80
   4  -1  -1   97.29    4.00
  -4  -1   1   93.49    4.00
   4   1   0  444.56   11.70
  -4   1   0  435.36   11.50
  -4   1   0  441.06   12.10
  -4   1   0  459.35   12.20
   4   1   0  449.76   12.30
   4   1   0  431.56   12.20
  -4  -1   0  423.36   12.10
   4  -1   0  440.26   12.00
   4  -1   0  424.36   11.60
  -4  -1   0  417.16   12.20
  -4  -1   0  424.96   11.70
   4  -1   0  457.75   12.10
  -4   1  -1  139.69    5.30
   4   1   1  155.58    5.70
   4   1   1  143.39    4.70
  -4   1  -1  143.09    4.70
  -4   1  -1  143.39    5.20
   4   1   1  134.89    5.40
  -4  -1  -1  142.59    5.50
   4  -1   1  134.09    5.20
   4  -1   1  138.39    5.40
  -4  -1  -1  144.49    4.90
   4  -1   1  141.79    4.70
  -4  -1  -1  130.79    5.20
  -4   1  -2  412.86   10.60
  -4   1  -2  381.36   11.40
   4   1   2  430.56   12.40
   4   1   2  417.16   12.30
  -4   1  -2  406.96   11.90
   4   1   2  394.86   10.70
  -4  -1  -2  430.26   12.10
   4  -1   2  385.56   10.50
  -4  -1  -2  426.76   11.10
   4  -1   2  415.36   11.90
  -4  -1  -2  422.96   12.00
   4  -1   2  418.06   12.30
  -4   1  -3   92.99    4.90
   4   1   3   91.29    3.50
   4   1   3   91.79    5.20
   4   1   3   90.09    5.20
  -4   1  -3   95.69    3.30
  -4   1  -3   98.99    4.60
  -4  -1  -3   94.19    3.80
   4  -1   3   98.29    4.90
   4  -1   3   90.19    3.20
  -4  -1  -3   91.79    4.80
   4  -1   3  101.49    5.30
  -4  -1  -3   92.89    5.00
  -4   1  -4 1168.08   28.10
   4   1   4 1310.87   31.90
   4   1   4 1145.89   28.40
  -4   1  -4 1177.68   31.20
  -4   1  -4 1269.97   33.00
   4   1   4 1260.77   32.00
  -4   1  -4 1170.38   30.40
  -4  -1  -4 1183.78   31.10
  -4  -1  -4 1188.58   30.90
  -4  -1  -4 1237.28   31.50
  -4  -1  -4 1206.48   32.10
   4  -1   4 1261.97   32.10
   4  -1   4 1194.28   31.00
  -4   1  -5   41.40    5.90
  -4   1  -5   27.50    3.60
   4   1   5   34.40    4.80
  -4   1  -5   34.70    4.00
  -4   1  -5   34.80    4.00
   4   1   5   31.70    1.90
   4   1   5   33.80    4.60
   4  -1   5   29.40    4.10
  -4  -1  -5   29.50    4.00
   4  -1   5   27.90    4.50
  -4  -1  -5   32.20    4.50
  -4  -1  -5   37.40    5.00
  -4  -1  -5   37.20    4.10
  -4   1  -6  198.08    9.20
   4   1   6  180.88    9.40
   4   1   6  196.28   10.20
  -4   1  -6  210.08    8.70
  -4   1  -6  218.38   11.00
  -4   1  -6  205.78    9.10
  -4  -1  -6  181.78    9.00
  -4  -1  -6  201.38    9.40
  -4  -1  -6  200.08    9.10
  -4  -1  -6  199.68   10.20
   4  -1   6  183.08    9.90
   4   1   7    7.20    4.40
  -4   1  -7   11.00    3.50
[truncated: 671,799 more chars]
