# Supplementary material for: Structure-reactivity analysis of novel hypervalent iodine reagents in S-vinylation of thiols
Source: Front Chem. 2024 Feb 29;12:1376948. doi: 10.3389/fchem.2024.1376948 (PMC10937425; doi:10.3389/fchem.2024.1376948)
Supplement: Supplementary file 2 [file DataSheet1.ZIP › CIF files/7.cif]

 
data_Sayad_20230111_1_0m
 
_audit_creation_method            'SHELXL-2018/3'
_shelx_SHELXL_version_number      '2018/3'
_chemical_name_systematic         ?
_chemical_name_common             ?
_chemical_melting_point           ?
_chemical_formula_moiety          ?
_chemical_formula_sum
 'C16 H13 I O2' 
_chemical_formula_weight          364.16

loop_
 _atom_type_symbol
 _atom_type_description
 _atom_type_scat_dispersion_real
 _atom_type_scat_dispersion_imag
 _atom_type_scat_source
 'C'  'C'   0.0033   0.0016
 'International Tables Vol C Tables 4.2.6.8 and 6.1.1.4'
 'H'  'H'   0.0000   0.0000
 'International Tables Vol C Tables 4.2.6.8 and 6.1.1.4'
 'O'  'O'   0.0106   0.0060
 'International Tables Vol C Tables 4.2.6.8 and 6.1.1.4'
 'I'  'I'  -0.4742   1.8119
 'International Tables Vol C Tables 4.2.6.8 and 6.1.1.4'
 
_space_group_crystal_system       monoclinic
_space_group_IT_number            14
_space_group_name_H-M_alt         'P 21/c'
_space_group_name_Hall            '-P 2ybc'
 
_shelx_space_group_comment
;
The symmetry employed for this shelxl refinement is uniquely defined
by the following loop, which should always be used as a source of
symmetry information in preference to the above space-group names.
They are only intended as comments.
;
 
loop_
 _space_group_symop_operation_xyz
 'x, y, z'
 '-x, y+1/2, -z+1/2'
 '-x, -y, -z'
 'x, -y-1/2, z-1/2'
 
_cell_length_a                    8.954(2)
_cell_length_b                    10.454(3)
_cell_length_c                    15.365(4)
_cell_angle_alpha                 90
_cell_angle_beta                  102.560(6)
_cell_angle_gamma                 90
_cell_volume                      1403.8(6)
_cell_formula_units_Z             4
_cell_measurement_temperature     293(2)
_cell_measurement_reflns_used     5688
_cell_measurement_theta_min       2.37
_cell_measurement_theta_max       22.93
 
_exptl_crystal_description        prism
_exptl_crystal_colour             ?
_exptl_crystal_density_meas       ?
_exptl_crystal_density_method     ?
_exptl_crystal_density_diffrn     1.723          
_exptl_crystal_F_000              712
_exptl_transmission_factor_min    ?
_exptl_transmission_factor_max    ?
_exptl_crystal_size_max           0.153
_exptl_crystal_size_mid           0.122
_exptl_crystal_size_min           0.091
_exptl_absorpt_coefficient_mu     2.276
_shelx_estimated_absorpt_T_min    0.722
_shelx_estimated_absorpt_T_max    0.820
_exptl_absorpt_correction_type    multi-scan
_exptl_absorpt_correction_T_min   0.6828
_exptl_absorpt_correction_T_max   0.7454
_exptl_absorpt_process_details
;
 SADABS 2016/2: Krause, L., Herbst-Irmer, R., Sheldrick G.M. & Stalke D.,
 J. Appl. Cryst. 48 (2015) 3-10
;
_exptl_absorpt_special_details    ?
_diffrn_ambient_temperature       293(2)
_diffrn_radiation_wavelength      0.71073
_diffrn_radiation_type            MoK\a
_diffrn_source                    ?
_diffrn_measurement_device_type   'Bruker APEX-II CCD'
_diffrn_measurement_method        '\f and \w scans'
_diffrn_detector_area_resol_mean  ?
_diffrn_reflns_number             31047
_diffrn_reflns_av_unetI/netI      0.0359
_diffrn_reflns_av_R_equivalents   0.0888
_diffrn_reflns_limit_h_min        -11
_diffrn_reflns_limit_h_max        11
_diffrn_reflns_limit_k_min        -13
_diffrn_reflns_limit_k_max        13
_diffrn_reflns_limit_l_min        -19
_diffrn_reflns_limit_l_max        19
_diffrn_reflns_theta_min          2.375
_diffrn_reflns_theta_max          26.416
_diffrn_reflns_theta_full         25.242
_diffrn_measured_fraction_theta_max   0.998
_diffrn_measured_fraction_theta_full  0.999
_diffrn_reflns_Laue_measured_fraction_max    0.998
_diffrn_reflns_Laue_measured_fraction_full   0.999
_diffrn_reflns_point_group_measured_fraction_max   0.998
_diffrn_reflns_point_group_measured_fraction_full  0.999
_reflns_number_total              2873
_reflns_number_gt                 2201
_reflns_threshold_expression      'I > 2\s(I)'
_reflns_Friedel_coverage          0.000
_reflns_Friedel_fraction_max      .
_reflns_Friedel_fraction_full     .
 
_reflns_special_details
;
 Reflections were merged by SHELXL according to the crystal
 class for the calculation of statistics and refinement.
 
 _reflns_Friedel_fraction is defined as the number of unique
 Friedel pairs measured divided by the number that would be
 possible theoretically, ignoring centric projections and
 systematic absences.
;
 
_computing_data_collection        ?
_computing_cell_refinement        ?
_computing_data_reduction         ?
_computing_structure_solution     'SHELXT 2014/5 (Sheldrick, 2014)'
_computing_structure_refinement 'SHELXL-2018/3 (Sheldrick, 2018)'
_computing_molecular_graphics     ?
_computing_publication_material   ?
_refine_special_details           ?
_refine_ls_structure_factor_coef  Fsqd
_refine_ls_matrix_type            full
_refine_ls_weighting_scheme       calc
_refine_ls_weighting_details
'w=1/[\s^2^(Fo^2^)+(0.0437P)^2^+0.7661P] where P=(Fo^2^+2Fc^2^)/3'
_atom_sites_solution_primary      ?
_atom_sites_solution_secondary    ?
_atom_sites_solution_hydrogens    geom
_refine_ls_hydrogen_treatment     constr
_refine_ls_extinction_method      none
_refine_ls_extinction_coef        .
_refine_ls_number_reflns          2873
_refine_ls_number_parameters      172
_refine_ls_number_restraints      0
_refine_ls_R_factor_all           0.0521
_refine_ls_R_factor_gt            0.0342
_refine_ls_wR_factor_ref          0.0900
_refine_ls_wR_factor_gt           0.0812
_refine_ls_goodness_of_fit_ref    1.003
_refine_ls_restrained_S_all       1.003
_refine_ls_shift/su_max           0.000
_refine_ls_shift/su_mean          0.000
 
loop_
 _atom_site_label
 _atom_site_type_symbol
 _atom_site_fract_x
 _atom_site_fract_y
 _atom_site_fract_z
 _atom_site_U_iso_or_equiv
 _atom_site_adp_type
 _atom_site_occupancy
 _atom_site_site_symmetry_order  
 _atom_site_calc_flag
 _atom_site_refinement_flags_posn
 _atom_site_refinement_flags_adp
 _atom_site_refinement_flags_occupancy
 _atom_site_disorder_assembly
 _atom_site_disorder_group
I1 I 0.38141(4) 0.66072(3) 0.60872(2) 0.05322(13) Uani 1 1 d . . . . .
C1 C 0.0361(7) 0.2877(6) 0.2292(4) 0.0824(18) Uani 1 1 d . . . . .
H1 H -0.001478 0.239721 0.178189 0.099 Uiso 1 1 calc R U . . .
O1 O 0.4233(4) 0.7758(3) 0.7581(2) 0.0635(9) Uani 1 1 d . . . . .
O2 O 0.5850(5) 0.9002(3) 0.8496(2) 0.0715(10) Uani 1 1 d . . . . .
C2 C 0.1387(7) 0.3845(7) 0.2275(4) 0.0808(17) Uani 1 1 d . . . . .
H2 H 0.171419 0.401519 0.175259 0.097 Uiso 1 1 calc R U . . .
C3 C 0.1933(6) 0.4564(5) 0.3023(3) 0.0659(13) Uani 1 1 d . . . . .
H3 H 0.260233 0.523760 0.299971 0.079 Uiso 1 1 calc R U . . .
C4 C 0.1494(5) 0.4293(4) 0.3811(3) 0.0508(11) Uani 1 1 d . . . . .
C5 C 0.0447(6) 0.3326(5) 0.3818(4) 0.0649(13) Uani 1 1 d . . . . .
H5 H 0.010975 0.314853 0.433636 0.078 Uiso 1 1 calc R U . . .
C11 C 0.2075(6) 1.0125(5) 0.4766(3) 0.0662(14) Uani 1 1 d . . . . .
H11 H 0.126139 1.035754 0.430674 0.079 Uiso 1 1 calc R U . . .
C6 C -0.0099(7) 0.2626(6) 0.3056(4) 0.0776(16) Uani 1 1 d . . . . .
H6 H -0.079541 0.196912 0.306695 0.093 Uiso 1 1 calc R U . . .
C10 C 0.2299(6) 0.8853(5) 0.5010(3) 0.0582(12) Uani 1 1 d . . . . .
H10 H 0.165456 0.821991 0.471249 0.070 Uiso 1 1 calc R U . . .
C7 C 0.2087(5) 0.4996(4) 0.4635(3) 0.0533(11) Uani 1 1 d . . . . .
H7 H 0.165847 0.478863 0.511639 0.064 Uiso 1 1 calc R U . . .
C12 C 0.3056(7) 1.1045(5) 0.5204(3) 0.0665(14) Uani 1 1 d . . . . .
H12 H 0.290256 1.189727 0.503348 0.080 Uiso 1 1 calc R U . . .
C8 C 0.3143(6) 0.5880(4) 0.4780(3) 0.0572(12) Uani 1 1 d . . . . .
H8 H 0.358351 0.617825 0.432298 0.069 Uiso 1 1 calc R U . . .
C14 C 0.4511(6) 0.9441(4) 0.6166(3) 0.0486(10) Uani 1 1 d . . . . .
C15 C 0.5814(6) 0.9122(5) 0.6944(3) 0.0572(12) Uani 1 1 d . . . . .
H15A H 0.641652 0.988666 0.712172 0.069 Uiso 1 1 calc R U . . .
H15B H 0.647331 0.849304 0.675347 0.069 Uiso 1 1 calc R U . . .
C16 C 0.5261(6) 0.8601(4) 0.7741(3) 0.0535(12) Uani 1 1 d . . . . .
C13 C 0.4252(6) 1.0727(4) 0.5887(3) 0.0589(13) Uani 1 1 d . . . . .
H13 H 0.490390 1.136399 0.617171 0.071 Uiso 1 1 calc R U . . .
C9 C 0.3502(6) 0.8549(4) 0.5703(3) 0.0509(11) Uani 1 1 d . . . . .
 
loop_
 _atom_site_aniso_label
 _atom_site_aniso_U_11
 _atom_site_aniso_U_22
 _atom_site_aniso_U_33
 _atom_site_aniso_U_23
 _atom_site_aniso_U_13
 _atom_site_aniso_U_12
I1 0.0651(2) 0.03857(17) 0.05019(19) -0.00304(13) -0.00011(13) 0.00102(14)
C1 0.098(5) 0.085(4) 0.055(3) -0.023(3) -0.004(3) -0.001(4)
O1 0.089(2) 0.0476(19) 0.0489(18) 0.0022(15) 0.0046(17) -0.0076(18)
O2 0.112(3) 0.052(2) 0.0419(18) -0.0020(15) -0.0022(18) -0.0031(19)
C2 0.089(4) 0.106(5) 0.045(3) -0.005(3) 0.011(3) -0.006(4)
C3 0.067(3) 0.074(3) 0.050(3) 0.004(2) 0.000(2) -0.008(3)
C4 0.054(3) 0.046(2) 0.048(3) -0.0030(19) 0.003(2) 0.005(2)
C5 0.070(3) 0.063(3) 0.058(3) -0.008(2) 0.004(2) -0.006(3)
C11 0.079(4) 0.066(3) 0.050(3) 0.013(2) 0.006(3) 0.016(3)
C6 0.080(4) 0.068(4) 0.076(4) -0.014(3) -0.002(3) -0.013(3)
C10 0.062(3) 0.056(3) 0.053(3) 0.000(2) 0.005(2) 0.003(2)
C7 0.062(3) 0.049(3) 0.046(2) -0.003(2) 0.006(2) 0.002(2)
C12 0.094(4) 0.050(3) 0.057(3) 0.012(2) 0.021(3) 0.017(3)
C8 0.071(3) 0.051(3) 0.046(3) -0.005(2) 0.004(2) 0.002(2)
C14 0.070(3) 0.039(2) 0.035(2) 0.0001(17) 0.010(2) 0.003(2)
C15 0.066(3) 0.056(3) 0.046(3) -0.008(2) 0.005(2) -0.006(2)
C16 0.077(3) 0.037(2) 0.042(2) 0.0011(18) 0.003(2) 0.011(2)
C13 0.096(4) 0.037(2) 0.048(3) 0.0031(19) 0.026(3) -0.004(2)
C9 0.067(3) 0.039(2) 0.044(2) 0.0030(18) 0.007(2) 0.007(2)
 
_geom_special_details
;
 All esds (except the esd in the dihedral angle between two l.s. planes)
 are estimated using the full covariance matrix.  The cell esds are taken
 into account individually in the estimation of esds in distances, angles
 and torsion angles; correlations between esds in cell parameters are only
 used when they are defined by crystal symmetry.  An approximate (isotropic)
 treatment of cell esds is used for estimating esds involving l.s. planes.
;
 
loop_
 _geom_bond_atom_site_label_1
 _geom_bond_atom_site_label_2
 _geom_bond_distance
 _geom_bond_site_symmetry_2
 _geom_bond_publ_flag
I1 C8 2.109(5) . ?
I1 C9 2.115(4) . ?
C1 C6 1.351(8) . ?
C1 C2 1.370(9) . ?
C1 H1 0.9300 . ?
O1 C16 1.259(6) . ?
O2 C16 1.238(5) . ?
C2 C3 1.372(7) . ?
C2 H2 0.9300 . ?
C3 C4 1.381(7) . ?
C3 H3 0.9300 . ?
C4 C5 1.380(7) . ?
C4 C7 1.460(6) . ?
C5 C6 1.378(7) . ?
C5 H5 0.9300 . ?
C11 C12 1.376(8) . ?
C11 C10 1.384(7) . ?
C11 H11 0.9300 . ?
C6 H6 0.9300 . ?
C10 C9 1.377(7) . ?
C10 H10 0.9300 . ?
C7 C8 1.307(6) . ?
C7 H7 0.9300 . ?
C12 C13 1.368(7) . ?
C12 H12 0.9300 . ?
C8 H8 0.9300 . ?
C14 C9 1.383(6) . ?
C14 C13 1.414(6) . ?
C14 C15 1.514(6) . ?
C15 C16 1.519(7) . ?
C15 H15A 0.9700 . ?
C15 H15B 0.9700 . ?
C13 H13 0.9300 . ?
 
loop_
 _geom_angle_atom_site_label_1
 _geom_angle_atom_site_label_2
 _geom_angle_atom_site_label_3
 _geom_angle
 _geom_angle_site_symmetry_1
 _geom_angle_site_symmetry_3
 _geom_angle_publ_flag
C8 I1 C9 94.99(18) . . ?
C6 C1 C2 119.5(5) . . ?
C6 C1 H1 120.3 . . ?
C2 C1 H1 120.3 . . ?
C1 C2 C3 120.5(5) . . ?
C1 C2 H2 119.8 . . ?
C3 C2 H2 119.8 . . ?
C2 C3 C4 120.3(5) . . ?
C2 C3 H3 119.9 . . ?
C4 C3 H3 119.9 . . ?
C5 C4 C3 118.7(5) . . ?
C5 C4 C7 118.7(4) . . ?
C3 C4 C7 122.5(4) . . ?
C6 C5 C4 119.9(5) . . ?
C6 C5 H5 120.0 . . ?
C4 C5 H5 120.0 . . ?
C12 C11 C10 120.0(5) . . ?
C12 C11 H11 120.0 . . ?
C10 C11 H11 120.0 . . ?
C1 C6 C5 121.0(6) . . ?
C1 C6 H6 119.5 . . ?
C5 C6 H6 119.5 . . ?
C9 C10 C11 118.3(5) . . ?
C9 C10 H10 120.9 . . ?
C11 C10 H10 120.9 . . ?
C8 C7 C4 128.1(5) . . ?
C8 C7 H7 116.0 . . ?
C4 C7 H7 116.0 . . ?
C13 C12 C11 121.0(5) . . ?
C13 C12 H12 119.5 . . ?
C11 C12 H12 119.5 . . ?
C7 C8 I1 117.6(4) . . ?
C7 C8 H8 121.2 . . ?
I1 C8 H8 121.2 . . ?
C9 C14 C13 116.0(4) . . ?
C9 C14 C15 124.2(4) . . ?
C13 C14 C15 119.7(4) . . ?
C14 C15 C16 112.7(4) . . ?
C14 C15 H15A 109.1 . . ?
C16 C15 H15A 109.1 . . ?
C14 C15 H15B 109.1 . . ?
C16 C15 H15B 109.1 . . ?
H15A C15 H15B 107.8 . . ?
O2 C16 O1 124.3(5) . . ?
O2 C16 C15 119.1(5) . . ?
O1 C16 C15 116.5(4) . . ?
C12 C13 C14 120.9(5) . . ?
C12 C13 H13 119.5 . . ?
C14 C13 H13 119.5 . . ?
C10 C9 C14 123.8(4) . . ?
C10 C9 I1 118.1(3) . . ?
C14 C9 I1 118.1(3) . . ?
 
loop_
 _geom_torsion_atom_site_label_1
 _geom_torsion_atom_site_label_2
 _geom_torsion_atom_site_label_3
 _geom_torsion_atom_site_label_4
 _geom_torsion
 _geom_torsion_site_symmetry_1
 _geom_torsion_site_symmetry_2
 _geom_torsion_site_symmetry_3
 _geom_torsion_site_symmetry_4
 _geom_torsion_publ_flag
C6 C1 C2 C3 -0.7(10) . . . . ?
C1 C2 C3 C4 2.2(9) . . . . ?
C2 C3 C4 C5 -2.9(8) . . . . ?
C2 C3 C4 C7 177.6(5) . . . . ?
C3 C4 C5 C6 2.2(8) . . . . ?
C7 C4 C5 C6 -178.3(5) . . . . ?
C2 C1 C6 C5 0.0(10) . . . . ?
C4 C5 C6 C1 -0.8(9) . . . . ?
C12 C11 C10 C9 1.1(8) . . . . ?
C5 C4 C7 C8 175.4(5) . . . . ?
C3 C4 C7 C8 -5.1(8) . . . . ?
C10 C11 C12 C13 -0.6(8) . . . . ?
C4 C7 C8 I1 -176.1(4) . . . . ?
C9 C14 C15 C16 -64.0(6) . . . . ?
C13 C14 C15 C16 114.6(5) . . . . ?
C14 C15 C16 O2 -135.5(4) . . . . ?
C14 C15 C16 O1 45.8(6) . . . . ?
C11 C12 C13 C14 -0.3(8) . . . . ?
C9 C14 C13 C12 0.7(7) . . . . ?
C15 C14 C13 C12 -178.0(5) . . . . ?
C11 C10 C9 C14 -0.7(8) . . . . ?
C11 C10 C9 I1 178.9(4) . . . . ?
C13 C14 C9 C10 -0.1(7) . . . . ?
C15 C14 C9 C10 178.5(5) . . . . ?
C13 C14 C9 I1 -179.8(3) . . . . ?
C15 C14 C9 I1 -1.1(6) . . . . ?
 
_refine_diff_density_max    0.501
_refine_diff_density_min   -0.368
_refine_diff_density_rms    0.078

_shelx_res_file
;
TITL Sayad_20230111_1_0m_a.res in P2(1)/c
    Sayad_20230111_1_0m.res
    created by SHELXL-2018/3 at 16:51:16 on 11-Jan-2024
CELL 0.71073 8.9539 10.4539 15.3648 90.000 102.560 90.000
ZERR 4.00 0.0023 0.0026 0.0044 0.000 0.006 0.000
LATT 1
SYMM -x, y+1/2, -z+1/2
SFAC C H O I
UNIT 64 52 8 4
LIST 6 ! automatically inserted. Change 6 to 4 for CHECKCIF!!
TEMP 20.000
SIZE 0.091 0.122 0.153
ACTA
L.S. 20
FMAP 2
PLAN 4
HTAB
BOND $H
CONF
WGHT    0.043700    0.766100
FVAR       0.50720
I1    4    0.381413    0.660722    0.608725    11.00000    0.06512    0.03857 =
         0.05019   -0.00304   -0.00011    0.00102
C1    1    0.036141    0.287728    0.229204    11.00000    0.09798    0.08461 =
         0.05538   -0.02302   -0.00385   -0.00120
AFIX  43
H1    2   -0.001478    0.239721    0.178189    11.00000   -1.20000
AFIX   0
O1    3    0.423349    0.775788    0.758140    11.00000    0.08915    0.04765 =
         0.04889    0.00221    0.00459   -0.00763
O2    3    0.585039    0.900220    0.849558    11.00000    0.11230    0.05171 =
         0.04193   -0.00196   -0.00224   -0.00315
C2    1    0.138652    0.384484    0.227515    11.00000    0.08948    0.10645 =
         0.04472   -0.00542    0.01060   -0.00628
AFIX  43
H2    2    0.171419    0.401519    0.175259    11.00000   -1.20000
AFIX   0
C3    1    0.193334    0.456431    0.302316    11.00000    0.06743    0.07410 =
         0.05038    0.00435    0.00024   -0.00751
AFIX  43
H3    2    0.260233    0.523760    0.299971    11.00000   -1.20000
AFIX   0
C4    1    0.149436    0.429276    0.381078    11.00000    0.05421    0.04649 =
         0.04804   -0.00303    0.00331    0.00496
C5    1    0.044672    0.332638    0.381782    11.00000    0.06963    0.06279 =
         0.05790   -0.00766    0.00443   -0.00568
AFIX  43
H5    2    0.010975    0.314853    0.433636    11.00000   -1.20000
AFIX   0
C11   1    0.207510    1.012501    0.476638    11.00000    0.07865    0.06624 =
         0.05033    0.01295    0.00632    0.01570
AFIX  43
H11   2    0.126139    1.035754    0.430674    11.00000   -1.20000
AFIX   0
C6    1   -0.009903    0.262572    0.305574    11.00000    0.07988    0.06822 =
         0.07630   -0.01434   -0.00168   -0.01299
AFIX  43
H6    2   -0.079541    0.196912    0.306695    11.00000   -1.20000
AFIX   0
C10   1    0.229924    0.885289    0.500965    11.00000    0.06240    0.05579 =
         0.05302    0.00026    0.00545    0.00283
AFIX  43
H10   2    0.165456    0.821991    0.471249    11.00000   -1.20000
AFIX   0
C7    1    0.208659    0.499593    0.463476    11.00000    0.06194    0.04914 =
         0.04630   -0.00345    0.00624    0.00223
AFIX  43
H7    2    0.165847    0.478863    0.511639    11.00000   -1.20000
AFIX   0
C12   1    0.305558    1.104549    0.520428    11.00000    0.09443    0.05002 =
         0.05718    0.01230    0.02096    0.01704
AFIX  43
H12   2    0.290256    1.189727    0.503348    11.00000   -1.20000
AFIX   0
C8    1    0.314336    0.588031    0.477964    11.00000    0.07097    0.05069 =
         0.04610   -0.00512    0.00427    0.00166
AFIX  43
H8    2    0.358351    0.617825    0.432298    11.00000   -1.20000
AFIX   0
C14   1    0.451132    0.944117    0.616608    11.00000    0.07008    0.03948 =
         0.03542    0.00012    0.00998    0.00262
C15   1    0.581406    0.912186    0.694360    11.00000    0.06597    0.05609 =
         0.04630   -0.00798    0.00478   -0.00592
AFIX  23
H15A  2    0.641652    0.988666    0.712172    11.00000   -1.20000
H15B  2    0.647331    0.849304    0.675347    11.00000   -1.20000
AFIX   0
C16   1    0.526124    0.860127    0.774101    11.00000    0.07681    0.03741 =
         0.04178    0.00113    0.00334    0.01063
C13   1    0.425191    1.072673    0.588700    11.00000    0.09580    0.03687 =
         0.04848    0.00309    0.02567   -0.00352
AFIX  43
H13   2    0.490390    1.136399    0.617171    11.00000   -1.20000
AFIX   0
C9    1    0.350159    0.854885    0.570311    11.00000    0.06710    0.03936 =
         0.04373    0.00300    0.00676    0.00668
HKLF 4 1 1 0 0 0 1 0 0 0 1


REM  Sayad_20230111_1_0m_a.res in P2(1)/c
REM wR2 = 0.089993, GooF = S = 1.00265, Restrained GooF = 1.00265 for all data
REM R1 = 0.034208 for 2201 Fo > 4sig(Fo) and 0.052099 for all 2873 data
REM 172 parameters refined using 0 restraints

END

WGHT      0.0333      1.1838

REM Instructions for potential hydrogen bonds
EQIV $1 x, -y+3/2, z-1/2
HTAB C8 O2_$1

REM Highest difference peak  0.501,  deepest hole -0.368,  1-sigma level  0.078
Q1    1   0.3716  1.2118  0.5728  11.00000  0.05    0.50
Q2    1   0.4760  0.7231  0.8238  11.00000  0.05    0.47
Q3    1   0.4977  0.6792  0.6108  11.00000  0.05    0.43
Q4    1   0.2513  0.6249  0.5867  11.00000  0.05    0.35
;
_shelx_res_checksum   63078

_shelx_hkl_file
;
   2   0   0  384.46   20.61
   2   0   0  364.06   20.76
   2   0   0  358.24   23.58
  -2   0   0  352.33   20.09
  -2   0   0  345.41   23.88
  -2   0   0  384.28   21.42
  -3   0   0 1535.93   64.56
  -3   0   0 1406.68   62.45
   3   0   0 1515.88   63.63
   3   0   0 1427.10   62.74
   4   0   0 3506.76  134.84
  -4   0   0 3394.17  145.38
   4   0   0 3321.66  133.79
  -4   0   0 3395.97  135.82
   4   0   0 3388.66  142.27
  -4   0   0 3353.43  134.00
  -5   0   0 3445.64  157.36
   5   0   0 3726.74  144.92
   5   0   0 3476.88  152.94
  -5   0   0 3762.28  145.22
   5   0   0 3443.68  143.33
  -5   0   0 3502.23  146.74
  -6   0   0   74.57   17.76
   6   0   0   60.86   17.49
  -6   0   0   48.78   19.53
  -6   0   0   67.70   18.47
   6   0   0   57.36   20.99
   6   0   0   72.69   17.33
   6   0   0   37.63   20.10
  -7   0   0   76.87   29.32
  -7   0   0   91.15   20.57
  -7   0   0   74.33   20.48
   7   0   0  123.77   23.27
   7   0   0   46.34   16.94
   7   0   0  126.82   29.58
  -7   0   0   64.27   20.50
   8   0   0  235.58   41.61
  -8   0   0  172.49   28.47
   8   0   0  226.95   26.65
  -8   0   0  259.75   29.69
  -8   0   0  239.88   31.00
   8   0   0  303.54   53.30
  -9   0   0   87.73   32.09
   9   0   0   68.37   22.65
   9   0   0  120.61   25.65
  -9   0   0  105.31   24.22
   9   0   0  127.85   32.80
  -9   0   0  112.66   26.16
  10   0   0   19.27   13.94
  10   0   0   11.97   24.48
 -10   0   0    1.47   14.47
 -10   0   0    4.77   15.91
 -10   0   0   25.46   20.41
  10   0   0   18.56   25.95
   0   1   0    3.38    2.72
   0   1   0    1.23    1.53
  -1  -1   0 2235.37   89.77
   1  -1   0 2389.97   90.89
  -1  -1   0 2429.92   87.10
   1  -1   0 2429.17   93.06
   1  -1   0 2486.45   91.65
   1   1   0 2419.01   89.47
   1   1   0 2483.35   90.87
   1   1   0 2425.78   87.07
  -1   1   0 2459.25   91.08
  -1   1   0 2487.24   91.96
  -1   1   0 2375.69   93.07
   1   1   0 2361.81   90.00
   2  -1   0 7917.41  304.09
   2  -1   0 8595.24  303.10
   2  -1   0 8519.01  306.60
  -2  -1   0 8362.45  295.81
  -2  -1   0 8206.16  304.00
   2   1   0 8514.25  300.68
  -2   1   0 8421.65  305.23
   2   1   0 8248.52  295.76
   2   1   0 8373.93  304.24
  -2   1   0 8381.85  307.67
   2   1   0 8409.14  303.60
  -2   1   0 8405.43  303.56
  -3  -1   0 1364.22   59.58
  -3  -1   0 1354.09   55.29
   3  -1   0 1316.88   65.66
  -3  -1   0 1313.42   65.08
   3  -1   0 1420.90   62.04
   3  -1   0 1399.39   64.02
  -3   1   0 1378.86   62.72
   3   1   0 1423.57   60.10
  -3   1   0 1423.81   64.23
   3   1   0 1318.22   55.19
   3   1   0 1414.15   64.63
   4  -1   0   76.74   20.36
  -4  -1   0   99.20   16.58
   4  -1   0   91.67   19.76
  -4  -1   0   97.70   16.58
  -4  -1   0   53.64   14.17
   4  -1   0   91.23   18.88
   4   1   0   80.55   18.50
   4   1   0   97.06   16.86
  -4   1   0   65.64   14.52
  -4   1   0   94.23   17.26
  -4   1   0   44.01   13.03
   4   1   0   89.21   13.24
   4   1   0  114.37   22.66
  -5  -1   0  562.26   45.27
   5  -1   0  647.68   39.97
   5  -1   0  597.42   41.34
  -5  -1   0  619.96   34.56
  -5  -1   0  605.09   38.58
   5  -1   0  623.02   46.03
   5   1   0  630.13   34.94
  -5   1   0  599.25   47.94
   5   1   0  631.10   46.13
   5   1   0  621.37   39.20
  -5   1   0  675.75   43.04
   5   1   0  618.78   43.96
  -5   1   0  644.00   41.99
   6  -1   0 1020.93   65.07
  -6  -1   0  888.58   64.01
  -6  -1   0  959.39   54.16
   6  -1   0  977.23   55.63
   6  -1   0  856.01   56.27
  -6  -1   0 1042.12   51.19
   6   1   0  967.64   50.77
   6   1   0 1030.91   63.98
  -6   1   0  863.59   66.11
   6   1   0 1009.53   54.19
  -6   1   0 1010.47   59.47
  -6   1   0 1096.56   60.40
   6   1   0 1025.21   66.81
   7  -1   0  542.83   49.06
  -7  -1   0  536.48   35.42
  -7  -1   0  500.76   36.42
   7  -1   0  542.35   40.47
  -7  -1   0  451.59   47.26
   7  -1   0  459.24   40.75
  -7  -1   0  543.44   39.93
  -7   1   0  482.08   40.94
  -7   1   0  593.64   46.20
   7   1   0  549.63   38.50
   7   1   0  558.77   48.79
  -7   1   0  431.75   49.09
   7   1   0  530.67   50.55
   8  -1   0   10.42   17.55
   8  -1   0    8.88   14.35
   8  -1   0    7.52   11.23
  -8  -1   0   -0.86   10.75
  -8  -1   0   17.22   11.09
  -8  -1   0   11.75   17.67
   8   1   0   17.76   12.22
  -8   1   0    0.37   12.39
  -8   1   0   -3.52   11.79
   8   1   0   -2.55   13.86
   8   1   0  -13.79   12.31
  -8   1   0   11.55   15.10
  -8   1   0    7.76   16.17
   9  -1   0    5.55   18.43
  -9  -1   0   13.87   11.60
  -9  -1   0   -1.09   11.55
   9  -1   0   16.37   13.12
   9  -1   0   39.05   23.48
   9   1   0   -9.63   14.00
   9   1   0   27.35   14.54
  -9   1   0   19.31   15.75
  -9   1   0   20.71   16.90
   9   1   0   15.21   20.32
  -9   1   0   -2.31   14.94
  -9   1   0   14.21   16.19
  10  -1   0   79.50   29.63
 -10  -1   0   59.17   18.20
  10  -1   0   93.39   36.67
  10  -1   0   50.94   23.84
 -10   1   0   55.48   29.95
  10   1   0   14.22   22.30
  10   1   0   58.30   28.64
  10   1   0   55.14   19.95
 -10   1   0   84.33   24.84
 -10   1   0   41.29   21.04
 -10   1   0   35.96   22.68
   0  -2   0  309.45   16.91
   0  -2   0  318.37   19.81
   0  -2   0  307.62   19.15
   0  -2   0  295.66   15.12
   0   2   0  332.19   19.74
   0   2   0  332.14   15.56
   0   2   0  352.95   20.63
  -1  -2   0  116.91   13.03
   1  -2   0  181.98   19.88
   1  -2   0  126.59   12.46
   1  -2   0  113.44   12.75
  -1  -2   0  157.30   11.47
   1   2   0  115.77   10.46
   1   2   0  124.43   13.08
  -1   2   0  135.84   14.00
  -1   2   0  145.97   13.75
  -1   2   0  143.17   13.17
   1   2   0  143.11   12.16
   2  -2   0 2072.49   86.74
   2  -2   0 2016.13   89.13
   2  -2   0 2117.18   85.98
   2  -2   0 2203.49   88.79
  -2  -2   0 2032.29   84.22
  -2   2   0 2118.35   90.22
   2   2   0 2115.60   77.86
  -2   2   0 2027.34   85.23
  -2   2   0 2067.61   89.16
   2   2   0 1993.35   83.46
   2   2   0 2094.00   82.52
  -2   2   0 2152.70   87.69
   2   2   0 1999.09   84.66
   3  -2   0 2635.56  110.08
   3  -2   0 2570.57  105.32
   3  -2   0 2569.10  109.43
   3   2   0 2601.93  112.03
  -3   2   0 2449.63  109.04
  -3   2   0 2495.31  111.55
   3   2   0 2459.82  103.71
   3   2   0 2512.80  102.38
  -4  -2   0  364.00   31.47
   4  -2   0  419.67   33.32
   4  -2   0  369.23   33.14
   4  -2   0  425.74   30.74
   4  -2   0  390.13   30.05
  -4   2   0  401.68   31.48
  -4   2   0  426.65   36.92
   4   2   0  409.82   31.81
   4   2   0  398.70   27.55
   4   2   0  420.34   31.16
  -4   2   0  406.38   33.04
   5  -2   0  170.03   27.38
   5  -2   0  205.66   28.75
   5  -2   0  209.37   22.66
   5  -2   0  212.62   33.39
  -5  -2   0  181.01   32.91
   5   2   0  189.03   28.73
  -5   2   0  136.38   25.71
  -5   2   0  189.42   29.85
   5   2   0  194.33   24.51
   5   2   0  216.46   33.07
  -5   2   0  221.56   31.81
   6  -2   0   19.71   12.70
  -6  -2   0   -3.80    9.76
   6  -2   0   27.87   19.62
   6  -2   0   -2.36   10.68
   6  -2   0   16.55   12.29
  -6   2   0   14.99   12.47
   6   2   0   20.06   12.91
  -6   2   0   -4.88   10.80
   6   2   0   18.40   14.42
   6   2   0   -2.08    9.20
  -6   2   0    9.42   14.74
   7  -2   0   -7.16    7.79
   7  -2   0   17.80   13.27
   7  -2   0   47.97   18.77
   7  -2   0    0.98   13.42
   7   2   0   17.99   12.03
   7   2   0   13.35   18.26
  -7   2   0   32.22   16.87
  -7   2   0   28.79   16.27
  -7   2   0   18.99   19.25
   7   2   0    7.20   12.48
  -7   2   0  -10.84   13.28
   8  -2   0  142.21   27.04
   8  -2   0  101.82   26.21
   8  -2   0  107.11   33.40
   8   2   0  110.72   30.63
  -8   2   0  161.46   37.24
  -8   2   0  137.88   28.61
   8   2   0  155.47   26.45
  -8   2   0  210.35   60.94
   8   2   0  183.21   36.99
  -8   2   0  139.79   31.55
   9  -2   0   43.25   24.30
   9  -2   0   57.81   25.18
   9  -2   0   35.47   16.09
  -9   2   0   40.26   19.48
  -9   2   0   58.29   30.60
  -9   2   0   18.84   18.59
  -9   2   0   44.98   22.03
   9   2   0   41.91   22.56
   9   2   0   87.66   20.39
   9   2   0   16.27   16.71
  10  -2   0   28.15   21.24
  10  -2   0   40.76   24.07
  10  -2   0    4.02   18.66
 -10   2   0   -1.70   17.09
 -10   2   0  -12.95   20.43
  10   2   0   -4.23   13.45
  10   2   0   31.85   20.44
 -10   2   0   12.16   20.37
  10   2   0    6.21   20.89
 -10   2   0   19.88   17.21
   0  -3   0    0.49    4.57
   0  -3   0   -1.55    4.66
   0  -3   0    8.47    8.02
   0   3   0   10.06    8.39
   0   3   0   -1.70    3.92
   0   3   0   -0.50    7.23
  -1  -3   0  377.73   22.22
   1  -3   0  413.59   24.59
   1  -3   0  391.73   28.93
   1  -3   0  391.79   26.72
  -1  -3   0  399.34   26.59
  -1   3   0  426.84   25.57
  -1   3   0  395.36   29.15
   1   3   0  376.48   21.92
   1   3   0  405.12   24.58
   1   3   0  389.75   26.65
   1   3   0  404.27   26.65
  -1   3   0  385.46   26.73
   2  -3   0   10.51    8.70
   2  -3   0    5.05    9.72
  -2  -3   0   27.96   12.25
   2  -3   0   14.31   10.79
  -2  -3   0   12.97    7.30
   2   3   0   14.66    7.65
  -2   3   0   15.62    8.81
   2   3   0    3.15    5.81
  -2   3   0    0.62    7.82
   2   3   0    4.15    7.79
  -2   3   0   10.14   10.11
   2   3   0   11.89    6.67
   3  -3   0  358.83   30.34
   3  -3   0  350.47   28.20
   3  -3   0  322.07   30.69
  -3   3   0  394.12   30.60
  -3   3   0  404.68   32.83
  -3   3   0  380.32   32.93
   3   3   0  368.48   28.54
   3   3   0  370.06   30.58
   3   3   0  419.60   25.68
   4  -3   0  530.01   37.32
   4  -3   0  614.33   39.09
   4  -3   0  460.41   39.04
   4  -3   0  496.70   38.93
  -4   3   0  476.85   40.91
   4   3   0  516.97   34.29
  -4   3   0  433.77   36.32
   4   3   0  486.45   35.18
   4   3   0  521.70   34.71
  -4   3   0  504.33   40.28
   4   3   0  489.51   35.63
   5  -3   0   -6.99   11.35
   5  -3   0    1.44    9.59
   5  -3   0    3.79   12.34
   5  -3   0    7.27   10.90
  -5   3   0   36.74   17.03
  -5   3   0  -12.28   10.92
   5   3   0   15.41   11.76
   5   3   0    1.69    8.26
   5   3   0    8.33    9.83
  -5   3   0    5.79   11.03
   5   3   0   19.03   11.76
   6  -3   0   64.35   23.86
   6  -3   0   42.70   17.77
   6  -3   0   85.38   20.89
   6  -3   0   63.70   19.44
  -6   3   0   68.03   25.50
   6   3   0   84.10   18.14
   6   3   0   51.96   18.81
  -6   3   0   39.34   17.47
   6   3   0   76.88   19.03
  -6   3   0   35.27   16.73
   6   3   0   85.81   25.14
   7  -3   0   -0.97   19.54
   7  -3   0    3.84   13.15
   7   3   0   37.78   19.30
  -7   3   0    3.72   13.54
   7   3   0   -5.80   11.60
   7   3   0    0.49   10.17
  -7   3   0   13.42   14.37
   7   3   0   -7.52   10.60
  -7   3   0    4.92   12.66
  -7   3   0    1.89   18.77
   8  -3   0   27.87   22.16
   8  -3   0   27.98   19.48
   8   3   0   18.98   13.81
  -8   3   0   34.17   18.59
   8   3   0   48.11   18.56
   8   3   0   13.48   14.96
  -8   3   0    6.10   17.57
  -8   3   0   13.72   17.74
  -8   3   0   -4.60   16.32
   8   3   0   14.11   18.50
   9  -3   0   -2.15   15.98
   9  -3   0   16.78   17.85
  -9   3   0    1.51   18.50
   9   3   0   -2.99   13.75
  -9   3   0  -23.64   13.49
   9   3   0    1.39   16.83
  -9   3   0  -24.35   14.22
   9   3   0   -4.61   17.02
  -9   3   0   20.06   17.62
   9   3   0    9.52   14.01
  10  -3   0    4.16   20.60
  10  -3   0   43.90   29.72
  10  -3   0   -3.50   34.08
 -10   3   0   12.99   22.27
  10   3   0   26.23   25.91
  10   3   0   11.36   21.75
  10   3   0   44.55   22.28
 -10   3   0    4.09   18.92
  10   3   0    5.06   15.43
   0  -4   0 4187.77  156.31
   0  -4   0 4222.93  166.99
   0  -4   0 4233.07  160.66
   0   4   0 4260.83  168.35
   0   4   0 4306.30  174.39
   0   4   0 4163.53  157.01
   0   4   0 4311.10  167.37
   1  -4   0 3421.93  130.82
  -1  -4   0 3303.44  128.48
  -1  -4   0 3285.01  136.07
   1  -4   0 3373.28  136.92
   1  -4   0 3215.90  147.55
   1   4   0 3346.47  134.01
  -1   4   0 3444.05  137.18
   1   4   0 3437.56  136.42
   1   4   0 3273.35  137.79
   1   4   0 3294.12  122.03
   1   4   0 3459.43  129.49
  -1   4   0 3399.32  132.07
   2  -4   0   -6.19   18.55
  -2  -4   0    2.03    6.01
   2  -4   0    7.56    9.36
  -2  -4   0   12.20    9.83
   2  -4   0   11.18    8.67
  -2   4   0    8.85    8.42
  -2   4   0    3.71    5.74
   2   4   0    4.85    6.09
   2   4   0    0.87    6.03
   2   4   0   -9.59    6.58
   2   4   0   -1.67    5.00
  -2   4   0    7.32    9.58
  -2   4   0   -4.29    8.55
   3  -4   0  806.46   48.03
   3  -4   0  754.95   51.56
  -3  -4   0  785.13   43.93
   3  -4   0  855.02   49.82
   3   4   0  749.96   37.20
  -3   4   0  786.21   53.55
   3   4   0  760.68   42.54
   3   4   0  776.91   47.14
  -3   4   0  834.01   51.73
  -3   4   0  878.34   49.20
   3   4   0  814.05   39.25
  -3   4   0  819.22   50.59
   3   4   0  803.62   39.59
   4  -4   0 1528.31   77.87
   4  -4   0 1891.08   99.68
   4  -4   0 1469.48   79.96
  -4   4   0 1569.17   85.48
  -4   4   0 1420.57   79.58
   4   4   0 1537.93   71.76
  -4   4   0 1387.74   82.29
   4   4   0 1479.90   73.54
   4   4   0 1580.10   77.47
   5  -4   0  169.84   28.49
   5  -4   0  171.27   38.63
   5  -4   0   82.75   20.30
   5   4   0  192.01   31.30
   5   4   0   98.48   20.61
  -5   4   0  158.05   33.26
  -5   4   0  109.90   23.68
   5   4   0  127.05   24.68
   5   4   0  162.01   25.71
  -5   4   0   82.44   20.70
   6  -4   0   19.77   13.03
   6  -4   0   33.27   18.51
   6  -4   0   26.87   19.46
   6   4   0   21.34   11.79
  -6   4   0    4.53   10.90
   6   4   0   29.76   15.44
  -6   4   0   24.26   14.71
   6   4   0   36.28   18.49
   6   4   0   21.20   14.62
  -6   4   0   16.85   14.65
   7  -4   0   11.31   18.42
   7  -4   0   35.07   19.29
  -7   4   0   75.07   28.86
   7   4   0   57.06   17.99
  -7   4   0   30.21   17.25
   7   4   0   40.05   16.78
  -7   4   0   71.44   26.49
   7   4   0   46.65   19.05
  -7   4   0   37.76   25.93
   7   4   0   33.44   18.91
   8  -4   0  110.24   29.49
   8  -4   0  125.92   31.80
   8   4   0  119.59   29.61
  -8   4   0   58.63   22.25
  -8   4   0  183.61   38.47
  -8   4   0  134.18   30.45
   8   4   0  166.30   31.52
  -8   4   0  116.17   38.55
   8   4   0  144.90   25.68
   8   4   0   95.33   27.70
   9  -4   0   49.87   24.09
   9  -4   0   23.30   19.82
   9   4   0   64.33   26.89
  -9   4   0   45.80   26.90
  -9   4   0   34.31   18.90
   9   4   0   74.03   20.08
   9   4   0   65.44   22.21
   9   4   0   58.24   19.96
  -9   4   0   33.92   24.10
  10  -4   0    6.44   22.09
  10  -4   0   12.85   19.68
  10  -4   0    0.97   20.68
  10   4   0    7.46   19.00
  10   4   0    5.04   19.34
 -10   4   0   -7.27   17.16
 -10   4   0  -12.50   27.26
  10   4   0   20.19   15.91
 -10   4   0  -14.23   18.73
 -10   4   0   10.85   27.81
  10   4   0   18.69   21.10
   0  -5   0    4.68    5.93
   0  -5   0    5.76    7.57
   0  -5   0    7.10    9.32
   0   5   0    0.03    6.35
   0   5   0    2.12    6.93
   0   5   0   -8.20    8.11
   0   5   0   -3.06    5.52
   1  -5   0 2872.76  114.20
  -1  -5   0 2846.94  112.75
  -1  -5   0 2910.83  122.83
   1  -5   0 2835.23  122.44
   1   5   0 2849.60  121.67
   1   5   0 2691.73  104.90
  -1   5   0 2889.11  122.74
   1   5   0 2826.00  113.06
   1   5   0 2760.17  124.97
  -1   5   0 2900.88  127.48
  -1   5   0 2836.53  115.77
   1   5   0 2733.13  119.35
   2  -5   0 2642.99  110.55
  -2  -5   0 2451.58  113.38
  -2  -5   0 2564.94  105.17
   2  -5   0 2607.01  114.88
   2   5   0 2546.79  112.35
  -2   5   0 2556.81  116.39
   2   5   0 2541.24  105.00
  -2   5   0 2603.29  113.08
   2   5   0 2614.09  114.01
  -2   5   0 2717.68  115.52
  -2   5   0 2559.75  121.25
   2   5   0 2464.80  107.32
   3  -5   0 1032.64   58.91
  -3  -5   0 1006.16   52.53
  -3  -5   0  924.15   57.42
   3  -5   0 1150.54   60.24
   3   5   0  940.06   50.95
  -3   5   0 1041.85   59.54
  -3   5   0 1018.22   61.52
  -3   5   0 1109.26   67.61
   3   5   0  936.60   48.33
  -3   5   0 1054.75   62.62
   3   5   0  957.25   45.22
   3   5   0  980.03   51.27
   3   5   0 1070.66   59.22
   4  -5   0   68.69   18.47
   4  -5   0  101.30   23.47
  -4  -5   0  111.35   21.79
  -4   5   0   98.43   24.07
   4   5   0   88.64   14.89
   4   5   0  104.99   16.90
   4   5   0  111.68   20.78
  -4   5   0   64.45   19.40
   4   5   0   87.01   21.33
   4   5   0   96.53   14.22
  -4   5   0   84.44   26.84
   5  -5   0  756.23   55.60
   5  -5   0  698.50   51.37
   5  -5   0  635.91   54.28
   5   5   0  737.05   43.03
   5   5   0  626.67   47.82
   5   5   0  754.18   50.01
  -5   5   0  651.24   52.54
   5   5   0  732.96   47.93
  -5   5   0  694.60   57.16
  -5   5   0  691.32   57.64
   6  -5   0  915.22   67.62
   6  -5   0  893.69   62.24
  -6   5   0  843.62   73.70
  -6   5   0  925.38   74.74
   6   5   0  975.12   61.82
  -6   5   0 1000.31   67.84
   6   5   0 1055.44   64.27
   6   5   0  936.08   58.31
  -6   5   0  894.77   71.18
   6   5   0 1029.76   56.76
   7  -5   0  395.38   45.62
  -7   5   0  320.75   40.44
   7   5   0  487.01   44.58
   7   5   0  484.39   45.20
  -7   5   0  251.93   51.90
  -7   5   0  406.90   48.25
   7   5   0  422.64   37.68
  -7   5   0  378.97   46.91
   7   5   0  477.57   39.27
   8  -5   0   47.99   27.58
   8  -5   0   32.80   22.21
   8   5   0   16.25   17.40
  -8   5   0   17.01   22.37
   8   5   0   29.32   15.36
  -8   5   0   19.62   17.81
  -8   5   0   10.86   15.28
   8   5   0    9.98   14.43
  -8   5   0   16.86   19.75
   8   5   0   -9.09   16.11
   9  -5   0    5.88   16.31
   9  -5   0   18.27   22.15
   9   5   0   37.22   17.58
  -9   5   0   32.21   22.97
   9   5   0   12.91   17.78
   9   5   0    3.00   16.78
  -9   5   0   36.60   25.30
  -9   5   0    8.72   24.79
  -9   5   0    9.57   22.46
  10  -5   0  -11.84   23.14
  10  -5   0    2.92   27.59
  10   5   0   23.16   17.99
  10   5   0   57.53   25.65
 -10   5   0   21.90   33.35
 -10   5   0   99.73   48.38
  10   5   0   37.79   19.91
 -10   5   0   23.46   23.68
  10   5   0   10.93   19.64
 -10   5   0   56.86   33.56
   0  -6   0 1603.10   81.55
   0  -6   0 1595.12   67.42
   0  -6   0 1560.51   72.60
   0   6   0 1579.11   68.62
   0   6   0 1606.99   89.36
   0   6   0 1603.03   83.52
   0   6   0 1589.89   81.12
   1  -6   0  799.27   42.64
   1  -6   0  775.30   50.79
   1  -6   0  745.41   44.91
  -1  -6   0  829.52   51.57
   1   6   0  755.56   48.65
  -1   6   0  806.75   55.05
   1   6   0  808.59   54.33
   1   6   0  782.96   50.47
   1   6   0  750.53   34.98
  -1   6   0  790.70   51.08
  -1   6   0  757.02   44.27
  -1   6   0  751.50   58.34
  -2  -6   0   11.61   11.48
   2  -6   0    6.95   10.43
   2  -6   0   23.30   13.92
  -2  -6   0   48.48   12.39
   2   6   0   16.08   10.77
  -2   6   0   13.99   12.05
  -2   6   0   18.12   10.47
   2   6   0   16.19   13.17
  -2   6   0   -9.66    7.66
   2   6   0   28.85   10.88
   2   6   0   11.86   10.27
  -2   6   0    3.76    9.88
  -2   6   0   17.90   13.60
   3  -6   0  650.13   47.97
   3  -6   0  614.11   43.80
  -3  -6   0  666.22   40.42
  -3  -6   0  679.59   48.48
  -3   6   0  661.15   48.71
  -3   6   0  603.92   46.85
   3   6   0  646.89   39.77
   3   6   0  712.26   48.58
   3   6   0  602.60   38.49
  -3   6   0  736.73   56.58
  -3   6   0  619.53   49.53
   3   6   0  643.63   42.67
   4  -6   0 1199.78   68.98
  -4  -6   0 1101.79   61.26
   4  -6   0 1129.28   68.51
   4   6   0 1074.93   50.37
  -4   6   0 1089.10   81.56
  -4   6   0 1138.53   68.99
   4   6   0 1182.14   68.04
   4   6   0 1089.02   55.23
   4   6   0 1050.05   58.83
  -4   6   0 1093.02   70.64
  -4   6   0 1088.24   70.86
   4   6   0 1059.50   53.04
   5  -6   0  654.54   52.16
   5  -6   0  637.37   50.50
   5   6   0  596.74   48.56
  -5   6   0  505.67   48.34
   5   6   0  639.41   44.65
  -5   6   0  865.54   74.82
   5   6   0  620.97   37.39
  -5   6   0  633.33   62.33
  -5   6   0  558.87   53.36
   6  -6   0   20.72   16.43
   6  -6   0   28.49   17.62
   6   6   0   11.89   15.03
   6   6   0    2.91   11.36
  -6   6   0   11.34   13.10
  -6   6   0    3.32   15.56
  -6   6   0   15.39   17.23
   6   6   0   11.81   11.21
   6   6   0   30.24   15.48
  -6   6   0   18.25   13.96
   7  -6   0  234.28   38.35
   7  -6   0  335.24   47.68
  -7   6   0  179.63   35.89
  -7   6   0  231.02   37.37
   7   6   0  209.39   44.58
   7   6   0  354.89   37.39
  -7   6   0  252.08   45.89
  -7   6   0  235.44   44.66
   8  -6   0  137.96   30.58
   8  -6   0  201.95   40.16
   8   6   0  196.33   35.42
  -8   6   0  134.40   31.01
  -8   6   0  174.05   46.48
   8   6   0  170.90   31.54
   8   6   0  180.11   32.65
   8   6   0  219.98   34.08
  -8   6   0  156.07   38.97
  -8   6   0  203.36   45.58
   9  -6   0   52.16   36.74
   9  -6   0   63.31   26.42
  -9   6   0   85.16   54.50
  -9   6   0   67.65   27.54
  -9   6   0   82.72   38.21
  -9   6   0   73.85   28.17
   9   6   0   78.40   26.76
   9   6   0   83.71   26.98
   9   6   0  108.32   26.84
   9   6   0  110.28   26.56
   0  -7   0    2.48    7.24
   0  -7   0    6.18   11.75
   0   7   0  -15.29    8.21
   0   7   0   -2.29    6.86
   0   7   0   -3.74    9.66
   0   7   0   13.76   13.56
  -1  -7   0  477.93   32.16
   1  -7   0  461.36   41.28
  -1  -7   0  463.07   41.55
   1  -7   0  489.33   36.11
   1  -7   0  471.77   32.04
  -1   7   0  461.41   41.25
  -1   7   0  553.06   50.47
   1   7   0  498.75   41.49
  -1   7   0  470.06   45.57
   1   7   0  469.94   49.71
  -1   7   0  576.71   61.41
   1   7   0  494.27   44.70
   1   7   0  459.41   25.71
  -1   7   0  429.05   33.18
   2  -7   0 1647.24   77.89
  -2  -7   0 1523.84   72.55
   2  -7   0 1426.13   83.62
  -2  -7   0 1522.45   84.71
  -2   7   0 1659.28   88.10
  -2   7   0 1558.61   80.97
   2   7   0 1468.74   80.37
  -2   7   0 1589.22   88.44
   2   7   0 1604.54   87.10
   2   7   0 1505.13   72.98
   2   7   0 1629.94   85.74
  -2   7   0 1616.29   93.17
  -2   7   0 1582.03   99.96
  -3  -7   0  804.58   57.99
   3  -7   0  931.91   56.85
   3  -7   0  942.49   61.70
  -3  -7   0  845.31   49.42
  -3   7   0  922.30   61.08
  -3   7   0  768.25   57.02
  -3   7   0  813.78   60.79
   3   7   0  959.03   61.44
  -3   7   0  912.42   68.51
   3   7   0  814.63   54.29
   3   7   0  806.05   51.29
   3   7   0  898.75   50.37
   4  -7   0   50.96   20.35
  -4  -7   0   36.28   18.81
  -4  -7   0   47.59   16.00
   4  -7   0   17.35   14.63
  -4   7   0   16.34   15.01
   4   7   0   48.01   18.89
  -4   7   0   24.17   16.39
   4   7   0   37.67   13.52
  -4   7   0   80.80   32.49
  -4   7   0   47.26   23.93
   4   7   0   34.16   13.38
   4   7   0   66.14   17.20
  -4   7   0   20.44   17.41
   5  -7   0  187.29   39.47
   5   7   0  151.30   29.37
   5   7   0  208.03   32.36
   5   7   0  139.58   16.05
  -5   7   0  185.76   44.29
  -5   7   0  174.48   43.87
  -5   7   0  104.06   33.36
  -5   7   0  193.09   41.37
   5   7   0  122.39   15.18
   6  -7   0  113.66   27.93
   6  -7   0  117.91   29.36
  -6   7   0  204.50   67.08
  -6   7   0   81.29   29.38
   6   7   0  166.34   18.58
   6   7   0  126.32   31.10
  -6   7   0   97.87   29.27
  -6   7   0   72.35   21.16
   6   7   0  157.79   28.47
   6   7   0  130.48   33.46
   7  -7   0  134.55   31.33
   7  -7   0  147.14   32.03
  -7   7   0  152.06   46.27
   7   7   0  181.03   27.21
   7   7   0  101.85   24.63
  -7   7   0  187.54   39.81
   7   7   0  110.85   29.26
   7   7   0  131.90   31.99
  -7   7   0  141.39   42.12
  -7   7   0   81.72   34.79
   8  -7   0  -13.43   17.07
   8  -7   0  -10.98   19.97
   8   7   0   10.17   17.88
  -8   7   0   29.49   24.00
  -8   7   0    4.01   22.24
   8   7   0   28.17   16.88
  -8   7   0  -15.31   18.60
   8   7   0   19.02   18.94
  -8   7   0   -5.69   18.08
   8   7   0   18.83   17.87
   9  -7   0   -8.82   20.39
   9  -7   0  -13.51   23.22
  -9   7   0   -5.57   22.73
   9   7   0   12.57   19.10
  -9   7   0   22.62   24.07
   9   7   0   -2.42   16.49
  -9   7   0   -2.27   18.71
   9   7   0   -3.19   16.93
  -9   7   0   -0.90   30.42
   9   7   0  -22.46   17.21
   0  -8   0   25.97   12.15
   0  -8   0   35.18   18.96
   0   8   0   43.57   17.79
   0   8   0   17.31   18.10
   0   8   0   15.49   13.36
   0   8   0   54.11   16.56
   1  -8   0   30.17   17.67
  -1  -8   0   57.67   20.83
   1  -8   0   40.47   15.87
  -1  -8   0   67.54   17.42
   1  -8   0   47.94   14.84
  -1   8   0   59.32   24.55
  -1   8   0   28.64   17.33
   1   8   0   62.05   20.69
   1   8   0   65.11   25.29
  -1   8   0   57.81   17.44
  -1   8   0   87.31   26.43
   1   8   0   95.70   28.21
  -1   8   0   39.16   13.07
   2  -8   0   54.09   17.34
  -2  -8   0   32.66   12.23
  -2  -8   0   38.52   18.09
   2  -8   0   43.21   19.69
   2  -8   0   18.28   13.76
  -2   8   0   18.40   17.60
   2   8   0   35.91   17.23
   2   8   0   11.54   12.70
  -2   8   0   14.62   18.82
  -2   8   0   46.83   16.42
  -2   8   0   41.29   19.44
  -2   8   0   17.93   13.56
   2   8   0   11.46   15.83
   3  -8   0   31.10   16.01
  -3  -8   0   18.97   11.72
  -3  -8   0    0.88   14.13
   3  -8   0   24.77   13.56
  -3   8   0    7.91   14.71
   3   8   0    7.12   14.85
  -3   8   0   26.13   29.16
   3   8   0   -0.09   11.73
  -3   8   0   15.29   16.77
  -3   8   0   13.02   16.49
   3   8   0   40.23   19.21
   3   8   0   10.54   10.61
  -3   8   0   24.40   19.45
   4  -8   0   94.88   26.93
   4  -8   0   74.50   26.07
  -4  -8   0   99.94   25.86
  -4  -8   0  102.15   23.52
  -4   8   0  126.22   29.59
  -4   8   0  118.35   51.16
   4   8   0   95.43   27.16
   4   8   0   99.37   22.46
  -4   8   0  116.25   33.52
   4   8   0   91.64   19.97
  -4   8   0  105.46   29.65
  -4   8   0   72.43   31.21
   4   8   0   95.37   21.13
   5  -8   0   13.37   18.80
   5  -8   0   23.29   36.68
  -5   8   0   12.93   21.20
  -5   8   0   38.79   22.61
   5   8   0   15.94   12.24
   5   8   0   32.75   15.47
  -5   8   0    3.46   11.25
  -5   8   0   16.64   23.30
   5   8   0   12.73   17.67
   5   8   0   15.12   10.60
   6  -8   0   17.15   18.36
   6  -8   0  -11.85   13.05
  -6   8   0  -11.37   17.66
   6   8   0   -8.25   12.45
   6   8   0   23.87   16.16
  -6   8   0  -12.90   15.35
  -6   8   0    2.30   16.74
  -6   8   0  -13.76   14.23
   7  -8   0   25.55   18.88
   7  -8   0    4.61   18.92
  -7   8   0   21.36   24.57
   7   8   0    3.53   15.32
   7   8   0  -10.88   14.56
   7   8   0   19.13   12.17
  -7   8   0    0.98   16.90
  -7   8   0   10.84   25.77
  -7   8   0    2.27   24.38
   7   8   0  -14.64   16.12
   8  -8   0    4.63   20.28
   8  -8   0   24.15   21.34
  -8   8   0  -23.72   15.96
  -8   8   0  -23.95   23.55
  -8   8   0    2.94   24.65
   8   8   0    3.19   18.18
   8   8   0  -12.53   14.23
   8   8   0  -18.99   19.23
  -8   8   0  -10.43   20.01
   8   8   0    6.26   13.34
   0  -9   0   -8.34   11.68
   0  -9   0   15.34   12.32
   0   9   0   -7.02   12.54
   0   9   0  -16.06   13.06
   0   9   0  -12.01    8.91
   0   9   0   11.36   16.54
   1  -9   0  134.38   28.00
  -1  -9   0   97.36   28.28
   1  -9   0  121.25   22.11
   1  -9   0   93.29   26.84
  -1  -9   0  110.97   21.45
   1   9   0   75.55   25.07
  -1   9   0  160.60   36.90
  -1   9   0  117.72   36.59
  -1   9   0  121.50   25.78
  -1   9   0  102.53   32.10
  -1   9   0   90.81   26.21
   1   9   0   81.09   21.55
  -2  -9   0  239.83   39.99
   2  -9   0  208.28   32.48
   2  -9   0  198.08   29.69
  -2  -9   0  236.89   24.57
   2  -9   0  219.66   37.43
  -2   9   0  173.57   34.64
  -2   9   0  201.49   48.95
  -2   9   0  158.39   29.67
  -2   9   0  209.89   47.89
   2   9   0  180.95   35.95
   2   9   0  189.66   37.65
  -2   9   0  213.17   40.32
   2   9   0  211.95   36.57
   3  -9   0  154.71   31.70
  -3  -9   0  166.05   27.92
  -3  -9   0  167.96   34.40
   3  -9   0  137.99   30.39
  -3   9   0  199.86   56.38
   3   9   0  199.33   37.51
   3   9   0  168.80   34.68
   3   9   0  124.07   29.08
   3   9   0  144.56   24.33
  -3   9   0  205.08   37.41
  -3   9   0  233.15   41.54
  -3   9   0  104.52   31.52
  -3   9   0  112.83   26.03
  -4  -9   0   13.72   16.25
   4  -9   0   -1.48   14.05
   4  -9   0   26.24   19.28
  -4  -9   0    4.67    9.65
  -4   9   0   -5.81   13.52
   4   9   0   15.26   14.84
  -4   9   0  -15.06   14.06
  -4   9   0    7.03   19.57
   4   9   0    6.22   11.43
  -4   9   0   -3.58   16.71
  -4   9   0    1.97   15.74
   4   9   0   13.39   15.32
   4   9   0  -10.03   11.43
   5  -9   0   24.41   19.31
   5  -9   0    8.34   21.54
  -5   9   0   17.43   20.17
   5   9   0   30.40   15.78
   5   9   0   27.81   14.25
   5   9   0   -3.46   15.09
   5   9   0   12.53   12.50
  -5   9   0   50.26   27.49
  -5   9   0   37.45   18.65
  -5   9   0   32.16   46.09
  -5   9   0   44.39   18.36
   6  -9   0   -1.71   16.54
   6  -9   0   15.63   18.40
  -6   9   0   25.18   43.67
  -6   9   0   67.99   32.77
  -6   9   0   40.67   22.20
   6   9   0   48.57   17.64
  -6   9   0   23.84   27.89
   6   9   0   23.72   19.93
   7  -9   0   26.95   21.88
   7  -9   0   26.72   23.27
   7   9   0   36.55   19.35
  -7   9   0   19.29   21.07
  -7   9   0   23.27   57.65
  -7   9   0  -28.68   24.99
   7   9   0   16.65   22.49
   7   9   0   25.22   22.89
  -7   9   0   31.15   22.18
   0 -10   0  431.43   36.24
   0 -10   0  414.67   44.24
   0  10   0  459.08   53.58
   0  10   0  378.86   44.41
   0  10   0  430.87   33.30
   0  10   0  421.37   49.73
  -1 -10   0  243.71   26.42
   1 -10   0  247.02   29.26
  -1 -10   0  269.16   44.25
   1 -10   0  286.01   46.57
  -1  10   0  428.27   74.32
  -1  10   0  262.48   43.83
  -1  10   0  310.54   42.24
   1  10   0  303.24   45.55
   1  10   0  238.92   51.44
  -1  10   0  264.42   47.27
  -1  10   0  240.15   48.31
   1  10   0  262.00   44.44
  -2 -10   0   72.39   21.89
   2 -10   0   47.35   17.73
   2 -10   0   32.54   21.07
   2 -10   0   47.73   19.90
  -2 -10   0   28.89   12.41
   2  10   0   38.34   20.17
  -2  10   0   46.15   20.02
  -2  10   0   34.85   15.93
  -2  10   0   51.85   22.65
   2  10   0   45.60   22.02
  -2  10   0   53.82   26.96
   2  10   0   48.67   26.03
  -2  10   0   37.35   20.22
  -3 -10   0  128.84   30.98
   3 -10   0  149.64   32.12
  -3 -10   0  100.92   23.33
   3 -10   0  145.20   32.42
   3 -10   0   89.71   24.20
   3  10   0   87.32   28.94
   3  10   0  131.67   29.44
  -3  10   0   91.91   29.20
   3  10   0   91.58   26.24
  -3  10   0  108.10   37.45
  -3  10   0  142.44   34.41
  -3  10   0   39.39   18.95
  -3  10   0   66.47   25.61
   4 -10   0  237.29   43.24
   4 -10   0  251.54   56.53
  -4 -10   0  230.17   33.79
  -4 -10   0  226.61   43.14
   4  10   0  236.94   31.99
  -4  10   0  401.28   90.72
  -4  10   0  262.45   47.65
  -4  10   0  161.23   34.47
   4  10   0  250.36   27.44
   4  10   0  170.95   36.30
   4  10   0  182.93   33.24
  -4  10   0  214.34   47.59
   5 -10   0   97.87   30.46
   5 -10   0  108.74   30.19
  -5  10   0  118.51   36.88
  -5  10   0  122.20   40.82
   5  10   0   92.65   21.68
  -5  10   0   86.04   44.32
   5  10   0   76.90   20.56
  -5  10   0  119.60   38.65
   5  10   0  123.38   24.65
  -5  10   0  143.77   33.29
   5  10   0   99.07   26.96
   6 -10   0  -19.64   19.26
   6 -10   0   11.70   19.64
   6  10   0   14.13   19.55
  -6  10   0  -18.29   25.12
  -6  10   0   12.65   20.75
   6  10   0   11.02   16.27
  -6  10   0   15.83   15.99
  -6  10   0   -3.24   56.29
   7 -10   0  -41.62   25.93
   7 -10   0    4.95   20.44
  -7  10   0   12.97   27.22
   7  10   0   25.81   19.29
   7  10   0   15.01   24.09
  -7  10   0  -18.26   23.37
   7  10   0   40.10   22.84
  -7  10   0  -41.73   56.50
  -7  10   0   -2.49   29.93
   0 -11   0   -6.33   10.40
   0 -11   0   12.05   17.65
   0  11   0   -7.71   12.48
   0  11   0   -6.03   18.65
   0  11   0    3.78   13.96
   0  11   0   10.62   22.14
   0  11   0   -0.32   11.01
   1 -11   0  235.47   29.89
  -1 -11   0  241.77   43.86
   1 -11   0  260.48   45.28
  -1 -11   0  246.51   27.38
   1  11   0  302.82   52.59
  -1  11   0  308.55   57.37
   1  11   0  306.66   55.27
  -1  11   0  158.48   35.88
  -1  11   0  158.82   34.54
   1  11   0  247.41   45.43
   1  11   0  194.39   41.82
  -1  11   0  270.39   31.99
  -1  11   0  340.48   68.85
   2 -11   0  628.17   59.11
  -2 -11   0  575.65   40.69
   2 -11   0  508.67   41.11
  -2 -11   0  583.14   56.74
   2 -11   0  495.79   45.92
   2  11   0  435.98   50.23
  -2  11   0  456.09   50.93
  -2  11   0  533.89   65.16
  -2  11   0  511.25   55.84
   2  11   0  461.64   51.57
  -2  11   0  518.46   61.37
  -2  11   0  520.44   47.07
   2  11   0  580.35   60.02
   3 -11   0  234.98   36.53
   3 -11   0  314.98   57.43
  -3 -11   0  251.93   28.20
  -3 -11   0  259.38   45.21
  -3  11   0  122.25   29.49
   3  11   0  196.18   43.27
  -3  11   0  372.21   78.37
  -3  11   0  350.69   66.44
   3  11   0  219.16   41.96
   3  11   0  237.93   43.81
  -3  11   0  215.65   41.21
  -3  11   0  226.12   42.20
   4 -11   0   -4.91   15.84
  -4 -11   0  -11.29   12.12
   4 -11   0   -6.50   14.02
   4 -11   0   12.38   19.09
  -4 -11   0   24.84   19.93
  -4  11   0   16.56   17.43
  -4  11   0  -24.49   21.85
   4  11   0   -7.09   17.88
  -4  11   0  -18.65   32.67
  -4  11   0  -16.87   18.88
   4  11   0   16.69   17.66
   4  11   0    7.29   17.84
  -4  11   0   12.79   19.15
   5 -11   0   67.68   24.85
   5 -11   0   99.39   36.95
   5  11   0   60.00   21.37
  -5  11   0   92.55   35.34
   5  11   0   67.69   22.88
   5  11   0   65.03   19.06
  -5  11   0   90.26   42.25
  -5  11   0   28.38   17.73
  -5  11   0   40.71   24.39
  -5  11   0  100.83   45.78
   5  11   0   50.76   25.81
   0 -12   0  299.14   51.70
   0 -12   0  350.59   35.14
   0  12   0  413.41   50.84
   0  12   0  291.97   56.38
   0  12   0  309.10   51.39
   0  12   0  474.85   56.41
  -1 -12   0  145.15   34.85
  -1 -12   0  117.47   23.35
   1 -12   0  100.67   29.77
   1 -12   0  148.10   28.29
   1  12   0  128.25   34.31
  -1  12   0  190.79   41.53
   1  12   0  157.04   37.12
  -1  12   0  113.82   34.95
   1  12   0   86.36   35.85
   1  12   0  156.72   36.22
  -1  12   0   79.63   23.95
  -1  12   0   99.17   26.98
  -1  12   0  101.09   27.69
   2 -12   0   -7.54   14.23
  -2 -12   0    1.23   12.23
   2 -12   0   -8.53   33.48
  -2 -12   0  -15.68   19.30
  -2  12   0   23.35   19.29
  -2  12   0   42.36   32.67
  -2  12   0  -16.82   22.25
   2  12   0    5.72   16.84
   2  12   0  -10.13   19.48
   2  12   0   13.57   17.11
  -2  12   0  -16.31   22.90
   2  12   0   -7.85   18.22
   3 -12   0   80.30   25.54
  -3 -12   0  103.75   35.85
   3 -12   0   89.60   25.78
  -3 -12   0   76.64   20.06
   3 -12   0  120.38   29.91
   3  12   0   99.00   35.61
  -3  12   0  132.38   38.51
  -3  12   0   75.43   36.21
  -3  12   0   83.93   30.43
  -3  12   0   16.34   24.50
  -3  12   0   78.68   27.63
   3  12   0  128.53   34.55
   3  12   0   96.54   38.84
   4 -12   0  216.39   71.02
   4 -12   0  221.29   43.28
  -4 -12   0  155.29   29.03
  -4 -12   0  102.69   29.19
   4 -12   0  142.13   32.58
  -4  12   0  212.57   60.88
  -4  12   0   81.16   34.82
  -4  12   0   83.50   32.66
   4  12   0  136.45   32.86
  -4  12   0  173.32   42.16
   4  12   0  214.42   43.55
   4  12   0  173.71   38.10
  -4  12   0  160.12   50.49
   0 -13   0  -14.95   20.02
   0 -13   0    9.98   16.67
   0  13   0  -24.83   18.76
   0  13   0  -38.93   28.63
   0  13   0  -39.47   31.13
   0  13   0   -7.79   23.01
   1 -13   0    7.31   17.41
  -1 -13   0    2.85   14.63
   1 -13   0   31.26   26.46
  -1 -13   0   21.12   24.97
   1  13   0    2.77   23.59
  -1  13   0   33.98   36.82
  -1  13   0    6.36   25.36
  -1  13   0   41.01   26.81
   1  13   0   13.51   23.86
  -1  13   0  -10.17   21.55
   1  13   0   50.02   28.95
  11   0  -1   -7.23   21.28
  11   0  -1  -18.92   22.28
 -11   0   1   -2.45   18.52
 -11   0   1   14.88   20.21
 -10   0   1    7.04   14.66
 -10   0   1   10.35   15.24
  10   0  -1    6.98   20.72
  10   0  -1  -30.38   15.94
  -9   0   1  -16.82   14.97
   9   0  -1   -5.92   16.83
  -9   0   1   15.46   14.57
   9   0  -1   19.66   11.91
   9   0  -1   -7.55   18.15
  -9   0   1    4.80   13.49
   8   0  -1    4.57   16.45
  -8   0   1   32.11   37.92
   8   0  -1   -1.22   10.28
   8   0  -1  -20.73   13.42
  -8   0   1   -7.08   10.84
  -8   0   1    6.81   12.83
   8   0  -1   17.02   10.91
  -7   0   1    7.05   10.03
   7   0  -1    8.15    8.51
  -7   0   1    5.37   17.12
   7   0  -1   -7.56   10.52
   7   0  -1  -18.45   11.05
   7   0  -1   -4.86   10.98
  -7   0   1    2.68   11.12
   6   0  -1  -10.94    8.89
   6   0  -1    9.78    9.91
  -6   0   1   -0.31   10.60
   6   0  -1    0.32    9.45
  -6   0   1    2.87   12.13
   6   0  -1    3.56   10.22
  -6   0   1  -14.06    7.57
  -5   0   1   -0.92    8.57
  -5   0   1    2.22    7.47
   5   0  -1    5.88    8.52
  -5   0   1   -0.37   10.52
   5   0  -1   -3.41    8.38
   5   0  -1   10.14    8.17
   5   0  -1   -3.40    7.25
  -4   0   1   -1.95    5.71
   4   0  -1   -1.21    7.58
   4   0  -1   -4.24    4.71
   4   0  -1   -2.41    5.57
   4   0  -1   -0.85    7.32
  -4   0   1   -7.77    7.39
  -4   0   1    0.27    7.13
   3   0  -1    4.20    7.55
   3   0  -1   -2.19    5.66
  -3   0   1   -4.17    7.98
   3   0  -1    6.91    5.57
   3   0  -1    4.57    6.59
  -3   0   1   -1.15    4.85
  -3   0   1    3.15    6.48
   2   0  -1    3.01    5.07
  -2   0   1   -4.74    4.54
  -2   0   1    2.68    4.22
   2   0  -1    1.20    5.83
   2   0  -1  -12.12    5.63
   2   0  -1    1.71    3.77
  -2   0   1    0.85    5.42
   1   0  -1    2.41    2.29
   1   0  -1   -2.68    1.62
   1   0  -1    5.01    3.17
  -1   0   1   -2.09    2.26
  -1   0   1   -0.50    2.90
  -1   0   1    2.22    2.89
   1   0   1   -0.43    3.49
   1   0   1   -2.51    2.97
  -1   0  -1    2.06    3.84
  -1   0  -1   -3.11    2.78
   1   0   1    3.88    2.90
  -2   0  -1   -1.34    5.54
   2   0   1    1.58    7.30
  -2   0  -1    1.54    5.55
  -2   0  -1   -0.88    4.26
  -2   0  -1   -0.73    5.66
   2   0   1   10.28    9.85
   3   0   1    1.18    8.31
  -3   0  -1   -0.72    6.87
  -3   0  -1    2.45    7.11
   3   0   1   -7.95    6.58
  -3   0  -1   -2.45    4.35
  -3   0  -1    4.58    7.63
  -4   0  -1    3.85    6.45
  -4   0  -1    8.51    7.21
   4   0   1   -7.48    7.62
   4   0   1    0.71   10.13
  -4   0  -1    3.22    8.24
  -5   0  -1   -9.18    6.32
   5   0   1    2.59   12.96
   5   0   1    5.85    8.66
  -5   0  -1   -2.41    7.91
  -5   0  -1   -4.70    9.40
  -5   0  -1   -9.26    9.14
  -6   0  -1   -1.11    8.58
   6   0   1   -0.92   10.48
  -6   0  -1   -1.44   12.99
   6   0   1   -6.81   12.36
  -6   0  -1   -7.67    8.70
  -6   0  -1   -3.30    8.12
   7   0   1    2.58   15.15
  -7   0  -1    6.71    8.86
  -7   0  -1  -16.10    9.14
  -7   0  -1  -22.46   10.93
  -7   0  -1  -12.30    8.51
   7   0   1   -9.88    9.34
   8   0   1    5.60   12.98
   8   0   1  -17.15   10.12
  -8   0  -1    5.15   13.34
   8   0   1    0.54   16.34
  -8   0  -1   14.38   13.33
   9   0   1  -10.77   15.00
   9   0   1    8.50   17.48
  -9   0  -1   -6.87   14.25
  -9   0  -1  -27.05   12.66
   9   0   1    3.26   12.59
 -10   0  -1   -0.99   14.71
  10   0   1    4.70   19.81
  10   0   1   15.28   24.60
 -10   0  -1   -5.56   17.81
 -10   0  -1   26.66   17.09
  10   0   1   -1.38   15.80
  11  -1  -1  -21.27   21.97
  11  -1  -1   20.66   33.01
  11  -1  -1  -20.38   22.41
 -11   1   1   16.36   26.06
 -11   1   1  -28.30   21.63
 -11   1   1   37.55   21.74
  11   1  -1    9.55   23.35
 -11   1   1   23.86   22.57
  11   1  -1   -5.75   21.57
  10  -1  -1   -4.79   17.26
 -10  -1   1   18.87   15.66
  10  -1  -1    7.20   20.01
  10   1  -1   25.43   24.23
  10   1  -1   -2.47   18.88
 -10   1   1   34.86   18.01
 -10   1   1    4.67   15.29
 -10   1   1  -19.49   18.61
 -10   1   1   12.87   21.46
   9  -1  -1   27.55   18.30
   9  -1  -1   -4.66   20.72
  -9  -1   1   41.56   27.29
  -9  -1   1   47.19   17.24
  -9  -1   1    3.95   13.58
  -9   1   1   44.35   22.86
   9   1  -1   31.58   22.34
  -9   1   1   39.35   21.09
  -9   1   1   65.71   19.67
   9   1  -1   51.80   14.37
   9   1  -1   15.11   19.37
  -9   1   1   52.81   22.80
  -8  -1   1   86.77   20.70
   8  -1  -1  118.59   28.46
  -8  -1   1  118.29   34.34
   8  -1  -1   54.00   23.02
   8  -1  -1   58.24   23.81
   8  -1  -1  136.83   23.47
   8   1  -1  138.15   22.46
  -8   1   1   68.22   26.25
  -8   1   1  104.33   22.99
   8   1  -1  121.95   35.12
   8   1  -1  100.39   21.36
   8   1  -1  132.36   33.67
  -8   1   1  109.08   25.82
  -7  -1   1  213.32   41.83
   7  -1  -1  296.03   33.13
   7  -1  -1  267.33   26.88
   7  -1  -1  324.63   52.13
   7  -1  -1  338.12   38.38
  -7  -1   1  263.55   26.52
  -7   1   1  250.84   31.46
   7   1  -1  298.80   25.75
   7   1  -1  349.23   39.71
   7   1  -1  266.45   27.33
   7   1  -1  330.78   36.42
  -7   1   1  241.36   28.50
   6  -1  -1  192.47   34.03
  -6  -1   1  159.94   34.26
   6  -1  -1  128.33   24.67
  -6  -1   1  178.17   20.85
   6  -1  -1  162.84   24.35
  -6  -1   1  167.98   19.75
   6  -1  -1  125.76   26.78
   6   1  -1  125.40   23.37
   6   1  -1  189.15   20.05
  -6   1   1  172.01   36.03
   6   1  -1  152.76   19.64
  -6   1   1  169.22   28.75
  -6   1   1  212.70   30.35
   6   1  -1  159.89   29.22
   5  -1  -1  143.26   21.77
  -5  -1   1  155.58   17.10
  -5  -1   1  136.38   15.79
   5  -1  -1  155.01   27.68
  -5  -1   1  152.11   28.25
   5  -1  -1  176.17   29.03
  -5   1   1  133.33   22.83
  -5   1   1  114.37   26.73
   5   1  -1  167.21   28.65
  -5   1   1  119.13   23.04
   5   1  -1  128.20   15.49
   5   1  -1  167.71   31.42
   5   1  -1  125.97   15.45
  -4  -1   1  776.29   39.60
   4  -1  -1  865.72   50.19
   4  -1  -1  837.65   47.90
  -4  -1   1  859.21   50.04
   4  -1  -1  863.33   43.20
  -4  -1   1  838.25   41.72
   4   1  -1  869.52   50.66
   4   1  -1  871.09   47.64
  -4   1   1  828.94   44.24
  -4   1   1  854.25   48.29
   4   1  -1  851.44   39.98
   4   1  -1  819.81   41.47
  -4   1   1  859.37   52.42
   3  -1  -1 1770.43   79.42
  -3  -1   1 1798.08   73.10
   3  -1  -1 1776.62   80.05
  -3  -1   1 1797.31   78.94
   3  -1  -1 1827.05   73.97
  -3   1   1 1750.31   81.43
  -3   1   1 1884.34   75.46
   3   1  -1 1770.40   72.81
  -3   1   1 1788.05   79.40
   3   1  -1 1846.85   70.61
   3   1  -1 1661.89   79.57
   3   1  -1 1793.44   76.80
  -2  -1   1 2472.09  102.46
  -2  -1   1 2608.23  100.46
   2  -1  -1 2531.49  103.66
   2  -1  -1 2662.40  103.51
  -2  -1   1 2613.97   98.60
   2   1  -1 2536.15   98.12
  -2   1   1 2647.62   99.56
   2   1  -1 2554.14  102.46
  -2   1   1 2557.19  103.84
   2   1  -1 2637.41   99.52
   2   1  -1 2661.36   95.21
  -1  -1   1   81.55    8.25
   1  -1  -1   90.07    8.77
   1  -1  -1   86.96    9.71
  -1  -1   1   90.05    8.52
  -1  -1   1   91.73    6.22
   1  -1  -1   81.22    8.36
   1   1  -1   88.05    6.07
   1   1  -1   89.32    8.43
   1   1  -1   83.81    8.78
  -1   1   1   87.69    8.74
   1   1  -1   92.87    8.51
   0  -1   1  872.09   35.76
   0  -1  -1  877.29   34.42
   0  -1   1  801.89   35.44
   0  -1  -1  841.64   35.40
   0   1   1  853.02   34.22
   0   1  -1  861.74   34.98
   0   1  -1  820.43   35.39
   0   1  -1  885.92   35.97
   0   1   1  866.98   35.51
   1  -1   1   99.75   10.69
   1  -1   1   76.75    9.93
  -1  -1  -1   90.28    7.75
   1  -1   1   85.02   10.88
  -1   1  -1   95.10   12.01
  -1   1  -1   96.41   11.00
  -1   1  -1   84.06   12.25
   1   1   1  109.59    7.86
  -1   1  -1   88.12    7.96
  -2  -1  -1 2980.42  121.03
   2  -1   1 3043.05  122.60
   2  -1   1 3045.46  118.13
   2  -1   1 3178.16  125.96
   2   1   1 3230.67  122.02
  -2   1  -1 3020.86  125.97
  -2   1  -1 3201.46  122.31
  -2   1  -1 3138.28  123.58
  -2   1  -1 3198.39  125.95
   2   1   1 3159.61  123.64
  -3  -1  -1   40.49    7.13
   3  -1   1   40.18   12.04
   3  -1   1   26.76   11.89
  -3  -1  -1   30.19    6.98
  -3  -1  -1   36.02   10.78
  -3   1  -1   41.99   14.67
  -3   1  -1   25.50   10.86
  -3   1  -1   50.74   14.53
  -3   1  -1   46.17   14.21
   3   1   1   54.05   14.64
   4  -1   1  706.64   46.14
  -4  -1  -1  595.13   43.53
  -4  -1  -1  577.84   38.99
   4  -1   1  650.59   40.49
  -4  -1  -1  606.59   32.30
  -4   1  -1  685.41   42.66
   4   1   1  658.44   43.56
  -4   1  -1  687.95   40.54
   4   1   1  644.64   44.52
  -4   1  -1  592.80   41.84
  -4   1  -1  591.16   45.26
  -5  -1  -1  399.23   24.98
  -5  -1  -1  395.84   37.78
   5  -1   1  382.54   31.86
   5  -1   1  568.36   50.04
  -5  -1  -1  378.51   26.40
  -5  -1  -1  370.25   31.39
  -5   1  -1  391.71   34.66
  -5   1  -1  345.28   32.70
   5   1   1  462.31   38.13
  -5   1  -1  357.38   31.42
   5   1   1  406.71   32.29
  -5   1  -1  553.09   52.70
  -6  -1  -1  133.72   26.13
  -6  -1  -1  108.93   19.56
  -6  -1  -1  127.59   15.93
   6  -1   1  132.41   26.22
   6  -1   1  158.89   36.18
   6   1   1  131.05   30.00
  -6   1  -1   83.72   29.06
  -6   1  -1  141.63   25.08
  -6   1  -1  145.27   27.08
   6   1   1  132.12   31.00
  -6   1  -1  115.16   26.14
   6   1   1  155.97   25.92
  -7  -1  -1   40.78   13.21
  -7  -1  -1   39.96   15.28
  -7  -1  -1   67.68   21.15
   7  -1   1   25.75   19.58
   7  -1   1   46.70   17.10
   7   1   1   20.74   18.31
   7   1   1   61.47   25.06
  -7   1  -1   36.44   24.12
   7   1   1   45.90   17.25
  -7   1  -1   58.04   21.23
  -7   1  -1   23.02   18.20
  -7   1  -1   42.30   19.61
  -8  -1  -1   29.10   11.97
   8  -1   1   53.92   27.70
  -8  -1  -1   42.77   13.61
   8  -1   1   46.12   17.36
  -8  -1  -1   28.38   15.58
  -8   1  -1   36.16   20.00
  -8   1  -1    0.20   10.31
   8   1   1   11.98   14.47
   8   1   1   52.61   18.31
   8   1   1   25.60   16.10
  -8   1  -1   42.98   21.56
  -8   1  -1   39.18   19.34
   9  -1   1   36.54   22.89
  -9  -1  -1   76.35   18.23
  -9  -1  -1  104.09   19.32
   9  -1   1   84.58   37.99
   9  -1   1  121.43   27.78
   9  -1   1   50.97   23.49
   9   1   1   28.37   22.14
   9   1   1   92.13   24.20
  -9   1  -1  100.75   28.96
   9   1   1   34.58   19.77
  -9   1  -1   61.98   21.43
  -9   1  -1   66.61   22.52
  10  -1   1   40.92   19.87
  10  -1   1   66.22   25.82
  10  -1   1   27.75   21.38
  10  -1   1   44.29   28.39
 -10   1  -1   58.04   24.62
  10   1   1   41.94   19.68
  10   1   1   25.48   19.16
  10   1   1   28.76   25.99
 -10   1  -1   -0.12   17.91
 -10   1  -1   59.34   19.83
  10  -2  -1   76.44   32.35
  10  -2  -1   79.29   27.00
  10  -2  -1   42.11   23.21
  10   2  -1   65.56   27.80
 -10   2   1  -10.08   19.25
  10   2  -1   71.34   28.02
  10   2  -1   62.09   15.79
 -10   2   1   38.43   22.20
 -10   2   1   71.48   47.29
 -10   2   1   63.98   23.92
   9  -2  -1   94.65   27.53
   9  -2  -1   71.86   32.88
   9  -2  -1   78.95   26.59
  -9   2   1   78.60   23.85
  -9   2   1   45.22   24.41
  -9   2   1   98.10   24.82
   9   2  -1   64.26   25.44
   9   2  -1   95.79   19.13
  -9   2   1   54.56   27.07
   9   2  -1   80.40   28.08
   8  -2  -1   23.77   18.69
  -8  -2   1   30.76   12.14
  -8  -2   1   42.89   12.82
  -8  -2   1   26.38   21.58
   8  -2  -1   28.53   21.37
   8  -2  -1   37.13   23.90
  -8   2   1   29.07   15.96
   8   2  -1   44.68   14.19
   8   2  -1   33.28   18.34
  -8   2   1   49.97   21.06
  -8   2   1   15.91   18.00
   8   2  -1   29.87   16.34
  -7  -2   1   61.72   21.18
   7  -2  -1   63.96   24.14
   7  -2  -1  123.47   32.72
  -7  -2   1   78.81   14.89
  -7   2   1   63.27   18.34
   7   2  -1   57.39   19.22
   7   2  -1  105.63   19.57
  -7   2   1   64.43   26.32
   7   2  -1  119.77   31.69
  -7   2   1   98.68   27.34
   7   2  -1   73.90   15.02
  -6  -2   1  341.48   35.26
  -6  -2   1  340.37   24.24
   6  -2  -1  420.04   45.43
   6  -2  -1  370.88   36.29
  -6   2   1  325.22   34.52
  -6   2   1  292.45   36.70
   6   2  -1  311.98   30.71
   6   2  -1  357.75   26.79
   6   2  -1  349.77   36.34
   6   2  -1  308.36   24.19
  -6   2   1  383.04   33.23
   5  -2  -1 1644.02   85.14
  -5  -2   1 1609.85   68.87
  -5  -2   1 1535.47   82.07
   5  -2  -1 1588.66   83.19
  -5   2   1 1693.04   89.85
  -5   2   1 1644.82   83.62
   5   2  -1 1583.10   68.67
   5   2  -1 1624.12   78.75
   5   2  -1 1684.91   71.33
  -5   2   1 1611.13   78.57
   5   2  -1 1531.62   82.07
  -4  -2   1 1221.24   59.85
   4  -2  -1 1188.25   64.36
  -4  -2   1 1194.03   61.36
   4  -2  -1 1134.55   63.42
  -4   2   1 1190.95   66.50
   4   2  -1 1145.23   61.82
   4   2  -1 1233.44   53.70
   4   2  -1 1214.38   58.53
  -4   2   1 1139.36   59.05
  -4   2   1 1162.47   63.87
   4   2  -1 1139.45   51.66
  -3  -2   1  160.27   13.82
   3  -2  -1  131.47   18.17
   3  -2  -1  142.18   18.98
  -3  -2   1  170.88   18.61
   3  -2  -1  161.51   19.90
  -3  -2   1  161.08   16.24
   3   2  -1  139.42   12.66
  -3   2   1  147.90   19.66
   3   2  -1  158.00   15.42
   3   2  -1  137.75   13.77
  -3   2   1  119.42   18.99
   3   2  -1  138.08   17.13
  -3   2   1  144.24   16.92
  -2  -2   1 3630.19  137.98
   2  -2  -1 3920.85  145.65
  -2  -2   1 3664.35  143.08
  -2  -2   1 3774.59  139.99
   2  -2  -1 3872.53  144.74
  -2   2   1 3754.53  145.70
   2   2  -1 3575.49  143.57
   2   2  -1 3652.01  139.57
   2   2  -1 3679.26  136.77
   2   2  -1 3594.87  142.38
  -2   2   1 3867.14  143.90
   1  -2  -1  644.36   31.34
   1  -2  -1  570.26   33.68
  -1  -2   1  621.12   32.53
  -1  -2   1  633.25   30.86
   1   2  -1  610.02   32.26
   1   2  -1  611.22   30.65
  -1   2   1  634.28   34.65
  -1   2   1  668.35   32.68
  -1   2   1  647.36   31.45
   1   2  -1  634.75   32.48
   0  -2   1 2173.70   85.93
   0  -2   1 2187.89   91.16
   0  -2   1 2232.17   82.20
   0  -2  -1 2222.15   86.05
   0  -2   1 2245.32   86.82
   0  -2  -1 2116.69   86.53
   0   2  -1 2238.17   86.01
   0   2   1 2184.93   86.81
   0   2  -1 2151.35   86.37
   0   2   1 2188.50   85.69
   0   2  -1 2174.84   91.12
   0   2  -1 2118.40   86.52
   0   2   1 2276.98   83.24
   0   2  -1 2219.45   82.66
  -1  -2  -1 2926.14  112.65
   1  -2   1 3057.54  116.73
   1  -2   1 2985.76  115.11
  -1  -2  -1 2917.47  108.49
   1  -2   1 2854.07  113.36
   1   2   1 2902.01  108.18
  -1   2  -1 2926.28  113.60
  -1   2  -1 2914.38  121.44
   1   2   1 2906.72  109.42
  -1   2  -1 3026.73  115.93
  -1   2  -1 3031.63  118.02
   1   2   1 3005.89  112.79
   2  -2   1 5879.42  228.47
   2  -2   1 6223.61  234.42
   2  -2   1 6364.68  233.43
   2   2   1 5863.81  226.59
   2   2   1 6374.12  228.15
  -2   2  -1 6262.87  234.09
  -2   2  -1 6392.71  229.55
  -2   2  -1 6160.19  239.62
   3  -2   1 3074.46  122.39
   3  -2   1 2607.56  117.05
   3  -2   1 2866.44  122.24
  -3   2  -1 2868.96  124.42
  -3   2  -1 2871.84  125.78
  -3   2  -1 2862.07  120.44
  -3   2  -1 2707.74  119.16
   3   2   1 2744.41  117.09
   3   2   1 2788.97  113.44
   3   2   1 2839.18  116.45
   3   2   1 2948.41  117.87
   4  -2   1  846.94   46.07
   4  -2   1  872.30   49.05
   4  -2   1  792.74   51.50
  -4   2  -1  824.37   49.95
   4   2   1  790.09   48.38
   4   2   1  752.43   47.29
   4   2   1  775.55   51.36
  -4   2  -1  815.18   49.97
  -4   2  -1  775.55   52.89
  -4   2  -1  696.55   51.80
   5  -2   1   -0.77   10.41
   5  -2   1    9.97    9.87
   5  -2   1   -3.64    9.33
  -5   2  -1   10.11   11.24
   5   2   1    8.44   10.23
  -5   2  -1   -5.93   10.11
   5   2   1   19.27   10.41
   5   2   1   -5.60    9.09
  -5   2  -1   -7.42    7.55
  -5   2  -1    1.16   10.97
   6  -2   1  350.33   33.53
   6  -2   1  379.25   34.29
   6  -2   1  390.67   41.40
   6   2   1  383.13   37.71
  -6   2  -1  357.62   35.91
  -6   2  -1  368.17   37.30
  -6   2  -1  455.89   52.56
  -6   2  -1  366.48   39.32
   6   2   1  344.61   33.26
   6   2   1  364.34   38.14
   7  -2   1  499.41   42.61
   7  -2   1  558.21   51.95
   7  -2   1  594.78   45.75
  -7   2  -1  569.35   47.32
  -7   2  -1  474.24   55.89
  -7   2  -1  551.00   51.28
   7   2   1  616.39   52.74
   7   2   1  546.31   41.39
   7   2   1  504.24   47.30
  -7   2  -1  501.29   47.03
   8  -2   1  314.21   35.11
   8  -2   1  192.28   38.26
   8  -2   1  289.22   34.33
   8   2   1  290.39   51.65
   8   2   1  316.56   64.35
   8   2   1  296.00   31.88
  -8   2  -1  303.91   36.64
  -8   2  -1  228.76   40.71
  -8   2  -1  350.31   40.22
  -8   2  -1  151.32   37.66
   9  -2   1   55.22   28.79
   9  -2   1   55.66   19.02
   9  -2   1   96.45   28.28
   9   2   1   88.04   32.32
  -9   2  -1   52.66   23.21
   9   2   1   36.73   22.34
  -9   2  -1   10.45   24.00
  -9   2  -1   85.34   26.91
  -9   2  -1   51.73   21.60
   9   2   1   61.55   19.28
  10  -2   1   13.94   19.72
  10  -2   1   -5.46   24.78
  10  -2   1   -0.51   25.29
 -10   2  -1   23.55   20.42
  10   2   1   24.87   21.82
 -10   2  -1   11.90   24.54
  10   2   1   13.77   21.85
 -10   2  -1   -7.17   19.96
  10   2   1   48.03   20.52
  10  -3  -1   20.57   17.31
  10  -3  -1   34.53   27.33
  10  -3  -1   20.98   24.19
  10   3  -1   21.94   23.56
  10   3  -1    0.14   20.44
 -10   3   1   11.14   18.85
  10   3  -1   -5.25   11.01
 -10   3   1   20.36   25.47
 -10   3   1   26.59   19.79
  10   3  -1   -6.47   19.20
 -10   3   1   47.82   25.06
   9  -3  -1   56.46   23.94
   9  -3  -1   87.46   31.07
   9  -3  -1   36.75   19.83
  -9   3   1   46.01   20.32
   9   3  -1  108.47   19.83
   9   3  -1   49.63   21.81
   9   3  -1   31.03   19.79
   9   3  -1   45.30   23.15
  -9   3   1   50.01   20.98
  -9   3   1   63.00   25.95
  -9   3   1   42.27   28.90
   8  -3  -1  211.26   41.54
   8  -3  -1  168.02   36.71
   8   3  -1  289.74   35.02
  -8   3   1  254.63   49.81
  -8   3   1  205.34   35.19
  -8   3   1  253.80   47.05
   8   3  -1  248.69   45.54
   8   3  -1  253.59   24.96
   7  -3  -1  314.92   39.69
   7  -3  -1  470.72   42.97
   7  -3  -1  499.20   58.77
   7   3  -1  472.72   45.51
  -7   3   1  364.45   37.88
  -7   3   1  412.23   45.34
   7   3  -1  429.86   40.51
  -7   3   1  466.02   55.79
   7   3  -1  465.51   31.71
   6  -3  -1  146.00   28.45
   6  -3  -1   82.14   23.89
  -6  -3   1   97.36   24.41
   6  -3  -1  118.58   29.40
   6   3  -1  147.76   29.08
   6   3  -1  101.49   24.87
  -6   3   1   67.27   19.77
  -6   3   1   93.01   31.11
  -6   3   1   89.52   21.87
   6   3  -1  121.29   23.42
   6   3  -1  104.51   23.66
   5  -3  -1  314.00   45.23
   5  -3  -1  171.06   32.38
  -5  -3   1  214.69   24.93
   5  -3  -1  230.11   31.65
   5   3  -1  185.04   22.27
  -5   3   1  196.06   24.72
   5   3  -1  233.36   27.14
  -5   3   1  306.90   45.80
   5   3  -1  251.68   27.92
   5   3  -1  214.80   20.64
  -5   3   1  227.70   29.69
   4  -3  -1 3190.75  128.84
  -4  -3   1 2671.84  118.30
  -4  -3   1 2842.03  110.74
  -4  -3   1 2636.61  122.42
   4  -3  -1 2839.46  123.21
   4  -3  -1 2876.17  128.95
  -4   3   1 2757.75  128.82
   4   3  -1 2922.43  115.77
   4   3  -1 3036.78  124.23
   4   3  -1 2818.59  122.01
   4   3  -1 2875.81  110.10
   4   3  -1 2875.49  116.08
  -4   3   1 2748.14  122.09
  -3  -3   1 3377.99  126.94
  -3  -3   1 3152.93  132.78
   3  -3  -1 3234.10  134.79
   3  -3  -1 3201.34  139.80
   3  -3  -1 3533.14  137.96
   3   3  -1 3218.80  126.89
  -3   3   1 3190.69  139.76
   3   3  -1 3197.49  125.02
   3   3  -1 3334.58  135.23
   3   3  -1 3276.24  132.66
  -3   3   1 3392.64  139.11
  -3   3   1 3332.33  135.48
  -2  -3   1  664.59   38.62
  -2  -3   1  620.86   35.16
   2  -3  -1  675.29   38.86
   2  -3  -1  703.14   43.33
  -2  -3   1  648.88   35.97
   2   3  -1  647.84   35.50
  -2   3   1  711.24   45.61
   2   3  -1  666.29   27.72
  -2   3   1  641.90   41.56
  -2   3   1  691.93   39.17
   2   3  -1  654.96   35.75
   2   3  -1  685.44   38.70
   1  -3  -1  130.04   14.47
   1  -3  -1  144.11   19.48
  -1  -3   1  118.88   15.93
  -1  -3   1  147.99   14.47
   1  -3  -1  114.69   16.94
  -1  -3   1  144.33   16.23
   1   3  -1  144.51   19.30
  -1   3   1  119.86   17.97
   1   3  -1  122.65   13.60
   1   3  -1  138.03   19.38
  -1   3   1  114.10   13.69
  -1   3   1  153.42   21.00
   0  -3   1 3680.10  136.64
   0  -3  -1 3822.79  145.27
   0  -3  -1 3822.30  136.90
   0  -3   1 3680.02  142.45
   0  -3   1 3697.09  144.81
   0  -3  -1 3743.98  144.08
   0   3  -1 3697.57  145.13
   0   3  -1 3741.55  144.83
   0   3  -1 3812.92  151.36
   0   3   1 3690.47  138.25
   0   3   1 3716.93  145.36
   0   3  -1 3658.10  137.80
   0   3   1 3665.15  143.64
  -1  -3  -1 6684.73  241.56
  -1  -3  -1 6532.41  237.74
   1  -3   1 6507.15  239.86
   1  -3   1 6473.73  242.21
  -1  -3  -1 6471.58  233.30
   1   3   1 6227.36  237.95
  -1   3  -1 6636.29  242.39
  -1   3  -1 6463.78  241.47
  -1   3  -1 6549.66  246.84
  -1   3  -1 6298.26  251.49
   1   3   1 6490.01  240.81
   1   3   1 6604.34  233.48
   2  -3   1 5373.92  205.42
   2  -3   1 5399.30  203.20
   2  -3   1 5360.12  206.44
  -2  -3  -1 5092.70  197.23
  -2  -3  -1 5442.90  202.24
   2   3   1 5253.21  196.74
   2   3   1 5045.68  193.12
   2   3   1 5446.77  195.47
  -2   3  -1 5547.57  208.41
  -2   3  -1 5435.71  207.81
   2   3   1 5190.70  202.21
  -2   3  -1 5416.79  203.35
   3  -3   1   30.62   11.12
   3  -3   1   30.89   13.15
   3  -3   1   36.36   13.22
  -3   3  -1   10.68   11.23
   3   3   1   23.77   10.87
  -3   3  -1   60.93   30.84
  -3   3  -1   44.19   15.08
   3   3   1   32.57   10.91
  -3   3  -1   19.46    9.65
   3   3   1   32.20   10.27
  -3   3  -1   26.65   13.06
   4  -3   1  556.78   41.50
   4  -3   1  454.06   37.29
   4  -3   1  550.76   37.08
  -4   3  -1  470.87   39.06
   4   3   1  535.63   37.11
  -4   3  -1  501.15   43.96
   4   3   1  503.93   35.69
  -4   3  -1  526.11   43.49
  -4   3  -1  505.82   41.24
   4   3   1  542.98   36.27
   4   3   1  582.78   37.99
   5  -3   1 1775.61   87.82
   5  -3   1 1653.55   83.65
   5  -3   1 1757.57   92.94
  -5   3  -1 1805.02   92.33
   5   3   1 1792.76   83.71
   5   3   1 1700.49   84.03
  -5   3  -1 1642.19   95.81
  -5   3  -1 1701.58   97.10
   5   3   1 1761.45   87.06
   5   3   1 1609.42   84.73
  -5   3  -1 1604.32   88.17
   6  -3   1  739.92   50.11
   6  -3   1  762.52   52.76
   6  -3   1  741.15   57.63
  -6   3  -1  741.65   55.67
   6   3   1  651.03   47.94
  -6   3  -1  761.85   61.31
   6   3   1  742.35   49.57
   6   3   1  752.81   53.22
  -6   3  -1  764.38   55.04
   6   3   1  699.65   52.51
  -6   3  -1  644.21   58.70
   7  -3   1   51.28   18.60
   7  -3   1   96.28   26.59
   7  -3   1   20.18   19.21
   7   3   1   43.95   19.89
   7   3   1   26.93   12.86
   7   3   1   36.97   20.21
  -7   3  -1   21.24   21.41
   7   3   1   15.65   18.16
  -7   3  -1   76.56   30.91
  -7   3  -1    1.68   16.29
  -7   3  -1   40.23   20.81
   8  -3   1  117.53   37.46
   8  -3   1  100.87   25.73
   8  -3   1  152.56   32.49
   8   3   1  155.60   34.27
   8   3   1  127.31   26.54
   8   3   1  173.89   32.12
  -8   3  -1   93.37   27.38
   8   3   1  109.97   29.12
  -8   3  -1   93.19   24.76
  -8   3  -1   68.13   23.47
  -8   3  -1   96.22   28.67
   9  -3   1  261.66   43.28
   9  -3   1  108.20   28.18
  -9   3  -1  264.62   59.71
  -9   3  -1  117.06   34.62
  -9   3  -1  181.83   40.40
   9   3   1  162.56   39.39
   9   3   1  174.22   33.04
   9   3   1  224.78   35.56
  -9   3  -1  215.02   40.82
   9   3   1  160.01   36.16
  10  -3   1  105.16   33.78
  10  -3   1  136.35   41.64
  10  -3   1   88.40   29.76
  10   3   1   45.54   17.31
 -10   3  -1   63.31   29.87
 -10   3  -1   71.20   25.29
  10   3   1   92.43   24.47
 -10   3  -1   26.89   21.37
  10   3   1   36.97   24.51
  10   3   1   78.00   26.90
 -10   3  -1  100.24   34.47
  10  -4  -1   44.24   21.82
  10  -4  -1   53.43   29.21
  10  -4  -1   28.67   23.39
  10   4  -1   18.82   21.33
 -10   4   1   58.21   32.59
 -10   4   1   57.66   26.19
  10   4  -1   40.68   26.72
 -10   4   1   94.86   39.96
  10   4  -1   28.39   23.19
 -10   4   1   44.43   26.49
   9  -4  -1   61.61   23.26
   9  -4  -1  113.06   28.54
   9  -4  -1   34.71   18.89
  -9   4   1  107.25   36.27
   9   4  -1   83.70   25.72
  -9   4   1   52.83   26.52
  -9   4   1   75.58   26.36
   9   4  -1  111.66   50.73
   9   4  -1   86.63   26.46
   9   4  -1   89.00   17.64
  -9   4   1   97.01   27.62
   8  -4  -1   18.73   15.93
   8  -4  -1   -9.12   11.30
   8  -4  -1   29.35   14.90
  -8   4   1   29.73   18.22
   8   4  -1    2.86   19.90
   8   4  -1   30.78   13.87
   8   4  -1   24.69   17.80
  -8   4   1   27.84   18.19
   8   4  -1   12.43   14.33
  -8   4   1   27.44   21.73
   7  -4  -1   58.82   20.69
   7  -4  -1   82.19   23.14
   7  -4  -1   66.73   22.52
  -7   4   1  134.35   40.07
   7   4  -1   53.47   21.14
  -7   4   1  100.68   26.56
   7   4  -1   98.03   24.94
   7   4  -1   69.36   20.82
   7   4  -1   59.42   17.89
  -7   4   1   67.36   27.41
   6  -4  -1  633.16   52.01
   6  -4  -1  618.66   48.49
   6  -4  -1  500.68   47.66
   6   4  -1  584.47   46.53
  -6   4   1  614.73   47.91
   6   4  -1  565.20   47.17
   6   4  -1  584.65   41.41
   6   4  -1  629.99   40.61
  -6   4   1  636.50   54.17
   5  -4  -1  814.42   58.39
   5  -4  -1  930.74   58.44
   5  -4  -1  873.04   62.32
  -5   4   1  919.33   63.67
   5   4  -1 1006.77   52.35
   5   4  -1  936.62   49.73
  -5   4   1  810.36   56.30
   5   4  -1 1024.37   60.17
   5   4  -1  906.05   56.43
  -5   4   1  866.40   62.15
   4  -4  -1   25.01   14.83
   4  -4  -1   13.52   12.03
   4  -4  -1   16.17   11.40
  -4  -4   1   30.70   13.51
   4   4  -1   27.19    8.57
  -4   4   1   13.59   12.66
  -4   4   1   22.63   13.28
   4   4  -1    9.60    8.68
   4   4  -1   18.34   12.89
  -4   4   1   29.79   15.22
   4   4  -1   12.29    6.54
  -3  -4   1   -1.47    5.55
   3  -4  -1   -3.77    8.83
   3  -4  -1    2.62    8.57
   3  -4  -1   -3.98   19.84
  -3  -4   1    2.13    6.39
   3   4  -1    9.40    9.30
  -3   4   1    5.04   21.16
   3   4  -1   -1.93    4.27
  -3   4   1    6.74   11.68
   3   4  -1   -2.83    6.66
   3   4  -1    3.02    7.09
  -3   4   1   -3.53    7.00
  -3   4   1  -12.54    5.03
   2  -4  -1 2565.68  104.79
   2  -4  -1 2238.95  109.81
   2  -4  -1 2463.08  106.45
  -2  -4   1 2468.80  106.91
  -2  -4   1 2393.44  101.37
  -2   4   1 2395.86  104.80
   2   4  -1 2408.15  106.07
  -2   4   1 2520.85  107.33
  -2   4   1 2495.51  112.64
   2   4  -1 2480.08  102.87
   2   4  -1 2590.46  105.66
   1  -4  -1 2500.51  109.20
   1  -4  -1 2569.63  104.01
  -1  -4   1 2585.25  104.91
  -1  -4   1 2718.13  110.97
   1   4  -1 2680.03  105.70
  -1   4   1 2735.18  114.92
  -1   4   1 2562.33  104.41
   1   4  -1 2572.54  109.91
   1   4  -1 2432.57  111.99
  -1   4   1 2553.73  109.50
   0  -4   1 1618.11   63.59
   0  -4   1 1587.29   73.96
   0  -4  -1 1622.59   64.96
   0  -4   1 1518.75   69.75
   0  -4  -1 1534.04   72.61
   0  -4  -1 1542.79   73.45
   0   4   1 1623.94   74.86
   0   4  -1 1676.34   74.59
   0   4  -1 1607.77   65.36
   0   4   1 1588.11   72.79
   0   4   1 1527.07   65.03
   0   4  -1 1612.87   75.67
  -1  -4  -1    2.10    7.67
   1  -4   1   -6.65    4.21
  -1  -4  -1    1.78    4.42
   1  -4   1   -2.80    6.99
   1   4   1   -5.29    4.15
  -1   4  -1   11.67    8.26
  -1   4  -1   -7.13    7.15
   1   4   1   -2.15    5.47
  -1   4  -1    4.90    8.67
   1   4   1    8.59    7.55
   1   4   1    6.75    4.69
  -1   4  -1   -5.93   11.81
  -1   4  -1  -11.53    5.97
   2  -4   1  345.65   27.20
  -2  -4  -1  330.67   27.29
  -2  -4  -1  332.51   21.79
   2  -4   1  339.12   27.72
   2   4   1  342.61   27.34
  -2   4  -1  267.78   29.80
   2   4   1  313.25   24.27
   2   4   1  370.60   22.05
  -2   4  -1  343.46   28.47
  -2   4  -1  406.53   29.97
   2   4   1  357.67   23.02
  -2   4  -1  543.28   58.80
  -3  -4  -1 3112.27  132.23
   3  -4   1 3122.69  133.01
   3  -4   1 3253.98  136.78
   3   4   1 3118.32  127.40
   3   4   1 3264.99  133.43
  -3   4  -1 3393.62  135.22
   3   4   1 3133.84  131.44
  -3   4  -1 2927.83  137.19
  -3   4  -1 3328.68  142.90
   3   4   1 3083.99  118.42
  -3   4  -1 3103.50  139.31
   4  -4   1  957.64   57.82
   4  -4   1  994.35   61.73
   4  -4   1 1001.40   61.47
  -4   4  -1  966.99   62.53
  -4   4  -1 1024.60   65.92
  -4   4  -1  942.84   68.87
  -4   4  -1 1004.72   65.03
   4   4   1 1133.34   61.21
   4   4   1 1040.48   55.85
   4   4   1 1062.11   55.30
   4   4   1 1160.15   59.11
   5  -4   1   14.88   14.18
   5  -4   1   16.45   13.24
   5  -4   1    9.40   12.08
  -5   4  -1   31.14   19.69
  -5   4  -1    6.81   12.97
   5   4   1    8.70   12.63
   5   4   1    9.73   12.94
   5   4   1   13.00   11.69
   5   4   1    8.82    9.96
  -5   4  -1   11.91   12.66
  -5   4  -1  -12.18    9.24
   6  -4   1  117.79   25.30
   6  -4   1  137.16   31.46
   6  -4   1  114.54   28.34
   6   4   1  140.90   30.19
  -6   4  -1   74.55   24.66
   6   4   1  127.68   28.19
   6   4   1  139.88   25.20
  -6   4  -1  151.51   33.65
  -6   4  -1  131.64   31.99
  -6   4  -1   81.62   24.70
   6   4   1  185.56   31.77
   7  -4   1  570.85   68.82
   7  -4   1  416.65   40.09
   7   4   1  306.36   35.43
  -7   4  -1  351.91   46.07
  -7   4  -1  406.59   46.11
   7   4   1  349.38   35.58
   7   4   1  346.23   39.03
  -7   4  -1  382.66   47.68
  -7   4  -1  347.35   39.90
   7   4   1  352.25   37.99
   8  -4   1  101.67   26.75
   8  -4   1   62.15   25.52
  -8   4  -1  123.24   34.12
   8   4   1  145.48   31.57
  -8   4  -1   65.27   23.72
   8   4   1  157.85   30.36
  -8   4  -1  130.60   34.37
   8   4   1   86.83   21.19
  -8   4  -1  108.64   30.10
   8   4   1  119.95   31.64
   9  -4   1    8.83   17.71
   9  -4   1    0.72   21.22
   9   4   1   11.60   18.07
   9   4   1  -12.37   15.40
   9   4   1  -15.74   14.85
  -9   4  -1  -21.98   18.54
  -9   4  -1    6.38   21.30
  -9   4  -1   -7.13   17.04
  -9   4  -1    8.36   26.57
   9   4   1   11.36   15.03
  10  -4   1  -21.52   25.76
  10  -4   1   -5.69   21.94
  10   4   1   35.89   20.78
  10   4   1   12.65   21.48
 -10   4  -1    1.53   20.57
  10   4   1  -17.21   18.10
  10   4   1   43.29   28.20
 -10   4  -1   37.17   42.05
 -10   4  -1   38.04   28.89
 -10   4  -1  -26.85   25.81
  10  -5  -1    7.67   25.40
  10  -5  -1    5.42   22.13
  10  -5  -1   -8.86   22.66
 -10   5   1    0.56   29.97
  10   5  -1    7.24   21.43
  10   5  -1   20.20   13.37
 -10   5   1  -24.27   21.74
 -10   5   1    5.36   21.67
  10   5  -1  -12.00   18.72
  10   5  -1    8.90   23.45
 -10   5   1   16.74   32.25
   9  -5  -1  -28.22   14.61
   9  -5  -1    8.00   17.67
  -9   5   1   -7.75   16.93
   9   5  -1   -1.07   14.97
   9   5  -1   -2.77   17.93
  -9   5   1  -10.32   18.09
   9   5  -1    8.94   15.83
   9   5  -1    2.16   12.68
  -9   5   1   -6.05   15.82
  -9   5   1  -15.88   18.97
   8  -5  -1  -18.06   16.02
   8  -5  -1   -0.57   14.69
  -8   5   1   16.69   16.80
   8   5  -1   26.19   14.72
  -8   5   1   11.51   21.48
  -8   5   1   -5.70   18.23
   8   5  -1   56.25   20.67
   8   5  -1   19.22   16.73
   8   5  -1   21.69   17.92
  -8   5   1   42.18   25.45
   7  -5  -1   46.60   19.20
   7  -5  -1   38.49   20.64
   7  -5  -1   63.54   23.28
  -7   5   1   82.69   32.87
  -7   5   1   42.33   24.49
   7   5  -1   52.48   21.90
   7   5  -1   29.27   16.80
   7   5  -1   93.29   19.65
  -7   5   1   56.50   22.91
   7   5  -1   63.31   21.82
   6  -5  -1   -6.10   12.64
   6  -5  -1    0.42   15.83
   6  -5  -1   12.52   16.77
  -6   5   1   22.25   18.44
   6   5  -1   -9.94    8.79
   6   5  -1    6.77   10.78
  -6   5   1   -1.17   13.48
   6   5  -1   13.99   11.66
  -6   5   1  -10.19    6.83
   6   5  -1    3.08   12.68
   5  -5  -1  -15.92   14.14
   5  -5  -1    3.36   13.52
  -5  -5   1   -4.23    9.51
   5  -5  -1   -2.13   10.32
  -5   5   1   -8.94    7.16
   5   5  -1  -11.30   11.68
   5   5  -1    7.56    7.09
   5   5  -1    0.47   10.31
   5   5  -1   15.26   10.39
  -5   5   1   -5.35   14.84
  -5   5   1   -1.92   12.83
   4  -5  -1   -1.30   11.23
   4  -5  -1    6.42   13.59
  -4  -5   1    7.02   10.11
   4  -5  -1   16.62   14.73
  -4   5   1    3.52   10.25
  -4   5   1   14.68   10.72
   4   5  -1   28.50   14.17
  -4   5   1    8.15    9.53
   4   5  -1   16.81   13.18
   4   5  -1   19.22    8.45
   4   5  -1    8.91    8.19
  -3  -5   1   44.34   13.14
   3  -5  -1   55.56   14.29
  -3  -5   1   63.46   16.86
   3  -5  -1   51.64   16.34
   3  -5  -1   61.49   18.87
  -3   5   1   40.73   15.79
  -3   5   1   72.78   21.43
   3   5  -1   34.27   15.74
   3   5  -1   66.61   15.50
  -3   5   1   90.41   23.25
   3   5  -1   46.51   13.41
  -3   5   1   56.89   16.28
   2  -5  -1   11.47   12.67
   2  -5  -1   32.02   13.37
   2  -5  -1   20.12   11.01
  -2  -5   1   22.87   11.21
  -2   5   1   13.04   17.35
  -2   5   1    8.59    8.42
   2   5  -1   14.12    8.64
   2   5  -1    6.70    9.21
  -2   5   1    6.53    9.83
   2   5  -1   20.59   12.29
   1  -5  -1   48.38   15.96
   1  -5  -1   21.74   12.11
  -1  -5   1   43.99   15.73
  -1   5   1   38.37   14.19
   1   5  -1   37.82   13.68
  -1   5   1   73.50   23.96
   1   5  -1   41.13   11.83
   1   5  -1   26.12   12.43
   1   5  -1   59.32   19.53
   0  -5   1  557.88   35.08
   0  -5  -1  524.76   37.37
   0  -5   1  528.95   38.42
   0  -5  -1  563.80   30.65
   0  -5   1  563.43   28.37
   0  -5  -1  564.50   38.81
   0   5  -1  656.99   50.63
   0   5  -1  550.99   30.50
   0   5  -1  519.08   38.38
   0   5   1  584.80   40.21
   0   5   1  552.29   30.33
   0   5   1  564.45   38.38
   0   5  -1  526.50   42.97
   1  -5   1  290.96   22.32
  -1  -5  -1  313.94   19.49
  -1  -5  -1  294.47   27.25
   1  -5   1  266.83   24.67
   1  -5   1  239.41   25.68
  -1   5  -1  329.34   35.99
  -1   5  -1  261.93   33.08
   1   5   1  274.24   19.11
  -1   5  -1  283.68   23.71
  -1   5  -1  251.65   26.72
   1   5   1  282.71   18.34
  -1   5  -1  247.23   26.60
   1   5   1  270.78   25.25
   1   5   1  276.19   26.23
  -2  -5  -1  -16.06    6.04
   2  -5   1   13.38   10.73
  -2  -5  -1    4.67    6.42
   2  -5   1    8.31   10.04
  -2   5  -1    0.32    7.21
  -2   5  -1   -2.83    8.74
   2   5   1   -6.80    7.51
  -2   5  -1    7.07   10.75
   2   5   1    4.86    6.39
   2   5   1    8.20    7.41
  -2   5  -1   -5.60   15.88
   2   5   1  -13.66    7.89
  -2   5  -1    1.45   14.00
   3  -5   1  123.01   23.54
   3  -5   1  133.44   23.73
  -3  -5  -1   88.84   19.40
  -3  -5  -1  129.17   30.55
   3   5   1   96.60   17.20
  -3   5  -1   57.90   15.56
  -3   5  -1  108.67   23.15
  -3   5  -1  120.19   29.14
   3   5   1   91.01   15.13
  -3   5  -1   55.47   17.69
   3   5   1  121.43   19.44
   3   5   1  138.02   18.33
  -3   5  -1  167.31   46.07
   3   5   1  110.99   22.27
   4  -5   1  108.17   23.28
   4  -5   1   98.92   24.60
  -4   5  -1   98.71   24.25
   4   5   1   99.59   19.14
   4   5   1  112.10   21.31
  -4   5  -1   90.83   22.27
  -4   5  -1   49.76   17.40
   4   5   1  115.75   24.02
  -4   5  -1   89.51   21.49
  -4   5  -1  111.23   34.66
   5  -5   1  418.94   39.42
   5  -5   1  436.19   42.46
   5   5   1  441.57   37.47
   5   5   1  376.30   33.95
  -5   5  -1  426.00   49.23
  -5   5  -1  458.33   47.68
   5   5   1  456.53   40.23
  -5   5  -1  422.91   42.38
  -5   5  -1  368.35   43.11
   5   5   1  500.52   37.19
   6  -5   1   54.63   21.81
   6  -5   1   71.95   23.16
  -6   5  -1   66.96   28.36
  -6   5  -1   77.70   32.73
  -6   5  -1   23.73   15.34
  -6   5  -1   20.93   19.33
   6   5   1   92.11   21.36
   6   5   1   52.07   18.79
   6   5   1   64.22   20.30
   6   5   1   82.55   22.67
   7  -5   1   -0.81   12.92
   7  -5   1   -5.30   18.80
   7   5   1   25.85   13.58
   7   5   1   14.37   13.40
   7   5   1   18.00   13.84
  -7   5  -1   -5.41   11.22
  -7   5  -1  -17.64   11.31
  -7   5  -1  -17.05   12.02
   7   5   1   10.88   13.08
  -7   5  -1    3.15   23.72
   8  -5   1   13.71   19.30
   8  -5   1   -1.86   13.79
  -8   5  -1   41.54   21.09
  -8   5  -1   18.03   21.41
   8   5   1  -15.58   17.55
   8   5   1    9.87   17.22
  -8   5  -1   13.07   18.21
   8   5   1   -1.64   13.15
   8   5   1   17.29   16.26
  -8   5  -1  -31.51   16.23
   9  -5   1   42.11   24.03
   9  -5   1   19.08   20.98
  -9   5  -1   -0.92   18.09
  -9   5  -1   21.19   22.12
   9   5   1   12.06   21.65
   9   5   1    0.47   17.53
  -9   5  -1    7.14   21.08
   9   5   1   30.48   19.72
   9   5   1   35.18   18.51
  -9   5  -1  -17.31   13.99
   9  -6  -1    3.42   18.06
   9  -6  -1    5.61   19.17
  -9   6   1   13.43   26.12
  -9   6   1  -25.83   21.32
   9   6  -1   -2.84   19.33
   9   6  -1    5.16   19.60
  -9   6   1   -4.92   17.82
   9   6  -1  -10.52   14.11
   9   6  -1  -32.02   16.14
  -9   6   1  -29.74   20.88
   8  -6  -1    2.79   16.60
   8  -6  -1   -3.51   13.27
   8   6  -1  -13.39   15.41
  -8   6   1   11.46   22.97
   8   6  -1    8.80   13.29
  -8   6   1   17.92   13.23
  -8   6   1   -5.46   14.83
   8   6  -1   -2.28   11.43
   8   6  -1    1.77   14.39
  -8   6   1  -16.65   17.57
   7  -6  -1    7.63   19.44
   7  -6  -1   12.46   15.17
   7   6  -1   10.01   16.30
  -7   6   1   -5.18   14.72
   7   6  -1   14.98   12.77
   7   6  -1  -10.83   12.40
  -7   6   1   13.69   16.21
   7   6  -1    8.14   12.68
   6  -6  -1   32.15   19.95
   6  -6  -1   63.02   29.72
   6   6  -1   18.84   12.60
  -6   6   1   30.37   14.86
   6   6  -1    7.16   15.09
   6   6  -1   23.35   14.04
   6   6  -1   31.96   12.59
  -6   6   1   12.14   19.73
  -6   6   1   -2.72   18.29
   5  -6  -1   42.25   20.88
   5  -6  -1   53.36   23.97
  -5  -6   1   44.91   16.48
   5  -6  -1   51.54   20.01
  -5   6   1   37.09   16.50
   5   6  -1   60.26   21.31
   5   6  -1   51.76   12.19
  -5   6   1   50.37   26.61
  -5   6   1   41.79   19.98
   5   6  -1   70.68   15.08
   5   6  -1   47.95   16.78
   5   6  -1   41.45   10.97
  -4  -6   1   92.05   20.43
   4  -6  -1   84.57   32.62
   4  -6  -1  118.93   28.03
   4  -6  -1   72.58   21.85
   4   6  -1   82.83   17.97
  -4   6   1   57.70   25.17
  -4   6   1   95.66   26.84
   4   6  -1   85.32   24.00
   4   6  -1  113.02   20.12
  -4   6   1  101.45   24.27
   4   6  -1  105.55   19.31
  -4   6   1   80.36   21.33
  -3  -6   1   16.00   14.36
   3  -6  -1   41.94   17.16
   3  -6  -1    8.13   14.18
  -3  -6   1   11.70    9.79
   3  -6  -1   11.15   10.74
  -3   6   1   -1.15    9.75
   3   6  -1    5.91   10.11
   3   6  -1   18.82   11.03
   3   6  -1   15.40   11.85
  -3   6   1   10.92   10.93
   3   6  -1    9.52   12.87
  -3   6   1   23.18   15.52
  -3   6   1   26.35   28.90
  -2  -6   1   26.74   10.27
  -2  -6   1   22.46   13.85
   2  -6  -1   15.81   12.20
   2  -6  -1   27.55   12.34
   2  -6  -1   18.08   10.88
  -2   6   1   28.87   15.05
  -2   6   1   46.28   15.25
   2   6  -1   14.13    9.81
   2   6  -1   24.21   12.60
   2   6  -1   15.42   13.41
   2   6  -1   25.14   11.23
  -2   6   1   16.40   12.85
  -1  -6   1  127.60   24.63
   1  -6  -1  161.19   18.22
   1  -6  -1  146.22   17.58
  -1  -6   1  143.50   17.99
   1  -6  -1  234.70   30.68
  -1   6   1  176.10   19.52
   1   6  -1  162.30   25.86
  -1   6   1  172.99   26.70
   1   6  -1  180.49   27.21
  -1   6   1  322.76   60.81
   1   6  -1  247.06   41.31
   0  -6  -1    0.87    4.56
   0  -6   1    8.96    7.82
   0  -6  -1   -0.66    9.73
   0  -6   1    7.43    6.19
   0  -6   1    2.52    9.81
   0   6   1    5.76    9.94
   0   6   1   -4.12    6.09
   0   6  -1    3.13   11.04
   0   6  -1    1.27    8.95
   0   6  -1    4.31   10.08
   0   6   1    0.00    8.91
   0   6  -1    0.08    5.22
  -1  -6  -1   31.44    9.69
   1  -6   1   28.58   12.48
  -1  -6  -1   15.46   11.55
   1  -6   1    5.57    9.25
   1  -6   1   29.98   12.08
   1   6   1   19.55   11.73
  -1   6  -1   23.67   14.97
  -1   6  -1   19.11   16.23
   1   6   1   42.07   18.25
  -1   6  -1   12.65   11.64
  -1   6  -1   30.17   12.72
   1   6   1   19.78   11.68
   1   6   1   20.00    8.36
  -1   6  -1   37.86   14.21
   2  -6   1   42.60   17.45
  -2  -6  -1   55.56   13.07
   2  -6   1   89.35   19.42
  -2  -6  -1   38.02   15.65
  -2   6  -1   60.65   21.54
   2   6   1   67.66   16.96
  -2   6  -1   62.43   24.21
   2   6   1   57.76   16.57
   2   6   1   60.42   10.78
  -2   6  -1  137.18   37.53
  -2   6  -1   71.99   19.04
  -2   6  -1   58.10   16.43
   2   6   1   70.70   14.05
   2   6   1   66.49   18.14
  -3  -6  -1  105.93   24.06
  -3  -6  -1   86.76   16.69
   3  -6   1   96.97   22.84
   3  -6   1   71.87   16.83
   3   6   1  141.80   19.66
  -3   6  -1  210.12   54.63
  -3   6  -1   82.64   22.96
  -3   6  -1   42.53   15.45
  -3   6  -1  139.58   30.22
   3   6   1  101.23   18.45
   3   6   1  104.48   19.54
  -3   6  -1   98.74   22.57
   3   6   1   97.23   24.07
   3   6   1  113.56   19.40
   4  -6   1  103.82   27.81
   4  -6   1   74.08   21.72
  -4   6  -1   82.86   32.36
  -4   6  -1   32.88   18.47
   4   6   1   69.55   18.53
   4   6   1   42.13   11.22
  -4   6  -1   90.15   23.92
   4   6   1   92.84   18.19
   4   6   1   71.65   13.19
   4   6   1   51.69   15.97
  -4   6  -1   77.92   44.12
  -4   6  -1   32.48   19.86
   5  -6   1   -7.95   11.75
   5  -6   1   40.60   20.43
  -5   6  -1   24.61   19.73
  -5   6  -1    8.47   15.59
   5   6   1   16.57   10.52
  -5   6  -1   18.17   23.12
  -5   6  -1   10.07   21.68
   5   6   1   13.75   15.55
   5   6   1   30.09   19.62
   5   6   1   13.46   10.71
   6  -6   1    9.31   15.10
   6  -6   1   16.90   17.72
   6   6   1   17.21   13.33
   6   6   1   38.63   17.81
   6   6   1    7.37   12.57
  -6   6  -1    0.83   16.98
  -6   6  -1   -5.98   11.39
  -6   6  -1   22.79   23.02
  -6   6  -1   34.86   25.35
   6   6   1    9.72   11.11
   7  -6   1   34.77   25.01
   7  -6   1   -0.08   15.32
  -7   6  -1    0.37   18.81
  -7   6  -1    7.07   20.54
  -7   6  -1   -5.66   26.53
  -7   6  -1    9.70   16.85
   7   6   1    2.64   12.82
   7   6   1    1.76   12.93
   7   6   1  -25.52   10.11
   7   6   1   17.62   17.66
   8  -6   1    3.94   18.42
   8  -6   1   -6.44   15.43
   8   6   1   16.95   19.30
   8   6   1   21.16   18.07
  -8   6  -1   -6.93   14.89
  -8   6  -1    9.80   16.61
  -8   6  -1    7.81   24.24
   8   6   1   24.15   17.25
   8   6   1   31.62   15.98
  -8   6  -1  -10.40   21.77
   9  -6   1    3.03   19.90
   9  -6   1    1.10   24.33
  -9   6  -1   10.61   25.21
   9   6   1  -33.00   14.93
   9   6   1   -4.64   21.77
  -9   6  -1  -11.23   15.56
   9   6   1   13.98   18.14
  -9   6  -1  -16.77   28.57
   9   6   1  -14.89   16.50
  -9   6  -1    4.84   18.78
   9  -7  -1   33.94   20.70
   9  -7  -1   10.21   27.01
   9   7  -1   -8.74   19.40
   9   7  -1   25.78   25.79
  -9   7   1   11.77   26.48
   9   7  -1  -17.40   16.77
   9   7  -1  -10.72   16.08
  -9   7   1   27.16   32.80
  -9   7   1   -8.04   19.55
  -9   7   1  -37.36   20.28
   8  -7  -1   49.32   29.74
   8  -7  -1   37.01   19.17
   8   7  -1   56.22   22.62
   8   7  -1   71.13   22.48
   8   7  -1   68.29   20.38
  -8   7   1   35.02   28.12
  -8   7   1  112.56   41.41
   8   7  -1   54.52   24.81
  -8   7   1   60.84   27.32
  -8   7   1   56.72   23.89
   7  -7  -1   78.34   25.07
   7  -7  -1   79.67   27.99
  -7   7   1   53.92   25.01
   7   7  -1   56.74   21.32
   7   7  -1   90.03   25.48
   7   7  -1   98.05   28.24
  -7   7   1  117.52   35.36
   7   7  -1  130.94   20.96
  -7   7   1   66.40   27.44
  -7   7   1  140.14   44.45
   6  -7  -1   10.22   11.04
   6  -7  -1    1.29   16.91
   6   7  -1   21.21   13.55
  -6   7   1   -9.35   21.33
  -6   7   1  -19.46   13.64
   6   7  -1    1.70   16.73
  -6   7   1   23.34   21.82
  -6   7   1   -3.03   12.40
  -5  -7   1  101.52   24.17
   5  -7  -1   83.03   28.38
   5  -7  -1   88.03   24.44
   5   7  -1   90.57   25.01
  -5   7   1   80.55   25.94
  -5   7   1   77.55   25.60
  -5   7   1   93.42   39.26
   5   7  -1   81.32   17.76
   5   7  -1  137.98   26.68
   5   7  -1   86.92   17.53
   4  -7  -1  511.58   45.37
  -4  -7   1  501.47   38.98
   4  -7  -1  548.91   45.31
   4  -7  -1  529.15   56.63
   4   7  -1  514.94   36.14
  -4   7   1  478.32   46.43
   4   7  -1  509.34   46.08
   4   7  -1  461.60   37.79
  -4   7   1  418.65   43.21
   4   7  -1  454.69   37.19
  -4   7   1  505.14   52.94
  -4   7   1  567.21   47.79
  -3  -7   1  943.44   53.84
  -3  -7   1  859.50   60.73
   3  -7  -1 1060.49   78.59
   3  -7  -1  857.62   59.99
   3  -7  -1  889.03   56.98
  -3   7   1  802.79   59.87
  -3   7   1 1074.59   83.31
   3   7  -1  939.35   59.46
  -3   7   1  815.03   61.07
   3   7  -1 1020.56   63.49
   3   7  -1  920.90   53.64
   3   7  -1  876.43   54.34
  -3   7   1  847.62   58.59
   2  -7  -1  248.04   33.46
  -2  -7   1  186.77   21.36
  -2  -7   1  239.22   35.47
   2  -7  -1  137.29   27.40
  -2   7   1  196.92   31.19
  -2   7   1  161.02   31.68
   2   7  -1  180.25   29.39
  -2   7   1  231.19   47.16
   2   7  -1  172.34   21.62
   2   7  -1  182.25   24.69
  -2   7   1  197.54   30.56
   2   7  -1  172.86   31.84
  -1  -7   1   15.92   14.05
  -1  -7   1    7.78    9.77
   1  -7  -1    4.03    8.38
   1  -7  -1   12.20   11.77
   1  -7  -1    8.37    7.92
  -1   7   1    7.96    7.60
   1   7  -1    6.41   13.13
  -1   7   1   35.75   31.00
  -1   7   1   20.15   15.46
   1   7  -1   20.39   12.99
   1   7  -1   29.64   14.70
   0  -7   1  682.90   42.88
   0  -7  -1  614.17   47.31
   0  -7   1  634.88   33.63
   0  -7  -1  669.18   37.77
   0  -7   1  663.60   49.96
   0   7   1  602.31   48.66
   0   7   1  612.95   46.55
   0   7   1  689.23   48.65
   0   7  -1  637.87   54.70
   0   7  -1  607.87   47.55
   0   7   1  655.02   54.27
   0   7  -1  651.90   50.51
   0   7  -1  621.80   48.27
   0   7  -1  585.09   36.08
   1  -7   1 1570.78   85.80
  -1  -7  -1 1582.68   71.33
  -1  -7  -1 1608.33   86.06
   1  -7   1 1538.52   72.59
   1  -7   1 1547.45   80.17
  -1   7  -1 1557.71   76.85
  -1   7  -1 1598.33   87.50
   1   7   1 1613.36   67.47
  -1   7  -1 1725.66   88.37
  -1   7  -1 1556.27   90.50
   1   7   1 1621.81   85.41
   1   7   1 1617.05   85.37
  -1   7  -1 1642.74   98.94
   1   7   1 1499.87   88.92
   2  -7   1  821.47   55.84
   2  -7   1  793.92   48.01
  -2  -7  -1  693.55   52.08
   2   7   1  795.88   57.84
  -2   7  -1  736.98   54.81
   2   7   1  826.91   51.35
  -2   7  -1  780.37   57.81
   2   7   1  790.08   55.03
  -2   7  -1  718.90   50.47
  -2   7  -1  810.35   62.92
   2   7   1  735.98   35.83
  -2   7  -1  800.96   66.97
   2   7   1  818.57   55.36
  -3  -7  -1   84.77   17.27
   3  -7   1   64.06   20.21
  -3  -7  -1   87.52   22.49
   3  -7   1   63.08   20.21
   3   7   1   43.73   14.10
   3   7   1   85.16   16.94
  -3   7  -1   86.64   24.58
   3   7   1   63.70   11.92
  -3   7  -1   92.29   38.01
  -3   7  -1   77.83   21.44
   3   7   1   45.89   18.04
  -3   7  -1   39.68   17.82
   3   7   1   67.49   16.76
  -3   7  -1   51.69   24.36
   4  -7   1  186.16   33.06
  -4  -7  -1   65.46   21.45
   4  -7   1   57.77   19.48
   4   7   1   86.04   18.12
  -4   7  -1  103.01   35.10
   4   7   1   73.30   23.29
   4   7   1   86.61   16.51
  -4   7  -1   86.23   28.38
  -4   7  -1  110.63   28.59
  -4   7  -1   86.19   29.50
  -4   7  -1   97.99   29.35
   4   7   1   89.45   18.80
   4   7   1   71.10   17.30
   5  -7   1  278.86   43.43
   5  -7   1  288.57   47.92
  -5   7  -1  215.56   39.75
   5   7   1  368.57   27.14
   5   7   1  416.47   39.61
  -5   7  -1  332.47   52.11
   5   7   1  378.53   32.31
  -5   7  -1  252.96   48.42
  -5   7  -1  401.76   45.46
   6  -7   1  220.66   35.47
   6  -7   1  153.79   33.04
   6   7   1  233.88   24.37
   6   7   1  176.40   33.48
   6   7   1  205.49   32.61
  -6   7  -1  161.77   42.52
  -6   7  -1  193.34   46.05
  -6   7  -1  166.89   38.91
   6   7   1  193.94   36.28
  -6   7  -1  144.75   30.91
   7  -7   1    3.96   18.34
   7  -7   1   11.09   18.67
   7   7   1   -0.48   16.43
  -7   7  -1  -14.57   17.58
   7   7   1    2.20   12.57
   7   7   1    3.59   14.31
  -7   7  -1   41.31   23.69
   7   7   1   -0.05   12.63
  -7   7  -1   16.55   21.41
  -7   7  -1    1.81   23.68
   8  -7   1   18.76   21.45
   8  -7   1   45.84   30.47
  -8   7  -1   16.19   18.07
   8   7   1   40.68   20.18
  -8   7  -1   39.37   33.35
   8   7   1   -2.99   15.14
  -8   7  -1   11.19   23.57
   8   7   1   31.62   19.31
  -8   7  -1    3.55   20.65
   8   7   1   45.81   25.23
   9  -7   1   18.37   27.19
   9  -7   1   47.04   28.43
   9   7   1   36.01   22.62
  -9   7  -1   28.09   33.41
   9   7   1   23.42   23.33
  -9   7  -1    4.58   37.49
   9   7   1   25.40   21.12
  -9   7  -1    6.94   27.04
  -9   7  -1   13.38   19.98
   9   7   1   76.53   23.84
   8  -8  -1    9.84   22.94
   8  -8  -1  -12.58   21.31
  -8   8   1  -34.82   29.86
   8   8  -1   10.29   17.12
  -8   8   1  -10.81   17.00
  -8   8   1    1.84   24.68
   8   8  -1   12.46   11.96
   8   8  -1   -2.84   17.89
   8   8  -1   -3.07   17.49
  -8   8   1    4.36   25.26
   7  -8  -1   60.39   25.30
   7  -8  -1   98.16   32.77
  -7   8   1  107.58   38.28
  -7   8   1   62.49   35.12
   7   8  -1   78.38   24.83
   7   8  -1   85.86   25.47
  -7   8   1   86.01   26.63
   7   8  -1  106.75   30.55
  -7   8   1  119.51   44.64
   6  -8  -1  484.18   49.72
   6  -8  -1  473.34   50.15
   6   8  -1  504.11   44.14
  -6   8   1  462.34   48.70
  -6   8   1  570.32   71.77
   6   8  -1  386.74   44.66
  -6   8   1  475.95   52.53
  -5  -8   1  620.26   48.59
   5  -8  -1  735.86   58.16
  -5   8   1  485.12   94.00
  -5   8   1  695.27   71.95
   5   8  -1  656.64   43.91
  -5   8   1  525.21   54.54
   5   8  -1  648.13   42.84
   5   8  -1  646.92   47.31
  -5   8   1  552.18   59.69
   5   8  -1  651.34   54.44
   4  -8  -1  180.61   32.47
  -4  -8   1  150.92   29.02
   4  -8  -1  202.63   35.36
  -4   8   1  156.81   44.27
  -4   8   1  134.55   41.33
   4   8  -1  212.73   31.87
  -4   8   1  181.31   36.48
  -4   8   1  132.18   30.21
   4   8  -1  193.35   26.09
   4   8  -1  223.33   32.99
  -4   8   1  144.42   35.13
   3  -8  -1   37.27   20.32
  -3  -8   1   32.35   15.94
   3  -8  -1   63.34   20.69
  -3  -8   1   23.50   12.46
  -3   8   1   33.21   18.46
   3   8  -1   56.71   18.57
  -3   8   1   25.00   18.17
   3   8  -1   38.20   18.80
  -3   8   1   35.65   21.93
  -3   8   1   44.72   20.74
   3   8  -1   48.43   17.18
   3   8  -1   30.36   14.67
  -3   8   1   67.91   22.30
   2  -8  -1  639.64   44.52
  -2  -8   1  712.46   54.99
   2  -8  -1  643.39   45.24
   2  -8  -1  647.96   52.28
  -2  -8   1  694.83   44.33
   2   8  -1  744.22   54.97
  -2   8   1  649.06   53.34
   2   8  -1  681.56   55.27
  -2   8   1  673.70   48.37
  -2   8   1  909.18   75.35
  -2   8   1  614.81   60.11
   2   8  -1  699.70   57.79
  -2   8   1  683.77   55.92
   1  -8  -1 1721.70   92.92
  -1  -8   1 1559.52   78.68
   1  -8  -1 1553.45   78.00
   1  -8  -1 1741.92   77.94
  -1  -8   1 1589.53   91.10
  -1   8   1 1658.65   79.61
   1   8  -1 1669.10   91.73
  -1   8   1 1426.63   98.54
   1   8  -1 1502.03   95.72
  -1   8   1 1665.94   96.24
  -1   8   1 1603.77   90.82
   1   8  -1 1632.23   90.76
   0  -8  -1  785.23   44.73
   0  -8   1  739.25   56.53
   0  -8   1  836.90   50.42
   0  -8   1  838.94   41.00
   0  -8  -1  783.68   57.13
   0   8  -1  706.39   56.00
   0   8  -1  860.95   61.90
   0   8  -1  912.93   61.15
   0   8   1  736.84   43.54
   0   8  -1  814.17   44.20
   0   8  -1  781.66   65.32
   0   8   1  792.40   60.13
   0   8   1  705.16   54.87
   0   8   1  758.70   63.46
   1  -8   1   33.67   14.64
  -1  -8  -1   36.38   11.56
  -1  -8  -1   30.12   16.94
   1  -8   1   41.29   15.76
   1  -8   1   62.29   14.96
   1   8   1   46.34   20.15
   1   8   1   27.60   18.61
  -1   8  -1   34.84   14.78
  -1   8  -1   44.90   16.64
  -1   8  -1   37.32   18.35
  -1   8  -1   56.55   23.39
  -1   8  -1   20.85   18.31
   1   8   1   41.80   12.02
   1   8   1   24.72   14.06
  -2  -8  -1  396.42   41.32
   2  -8   1  483.86   37.76
   2  -8   1  572.98   47.56
   2  -8   1  528.18   42.78
  -2  -8  -1  490.19   32.65
   2   8   1  478.94   46.03
   2   8   1  445.00   43.42
  -2   8  -1  496.16   47.67
  -2   8  -1  470.90   54.60
  -2   8  -1  521.22   47.05
   2   8   1  521.12   42.74
  -2   8  -1  617.43   66.24
  -2   8  -1  456.19   40.16
  -3  -8  -1  906.96   63.55
   3  -8   1  881.25   64.00
   3  -8   1  927.69   59.35
  -3  -8  -1  972.15   52.04
   3   8   1 1015.18   59.35
  -3   8  -1  892.82   63.91
   3   8   1  983.28   65.76
  -3   8  -1 1018.76   67.84
  -3   8  -1  851.14   77.11
   3   8   1  946.45   61.30
   3   8   1  898.04   50.66
  -3   8  -1 1026.64   76.70
   4  -8   1  788.51   57.21
   4  -8   1  702.23   58.69
  -4  -8  -1  714.00   57.46
  -4   8  -1  729.58   58.80
   4   8   1  735.12   47.88
  -4   8  -1  855.92   63.82
   4   8   1  814.13   48.59
  -4   8  -1  720.51   73.64
   4   8   1  790.19   59.04
   4   8   1  769.94   46.39
  -4   8  -1  772.13   69.34
  -4   8  -1  740.24   63.30
   5  -8   1   45.44   20.72
   5  -8   1   44.86   20.21
  -5   8  -1  110.86   34.30
   5   8   1   47.05   14.94
  -5   8  -1    7.56   18.61
  -5   8  -1   35.09   47.74
   5   8   1   61.60   13.37
   5   8   1   47.99   23.33
  -5   8  -1   54.46   24.14
  -5   8  -1  133.93   38.72
   6  -8   1  115.56   34.84
   6  -8   1   35.65   22.47
  -6   8  -1  136.67   42.02
  -6   8  -1   49.64   26.44
   6   8   1   59.60   19.72
   6   8   1   87.97   17.36
   6   8   1  130.50   32.70
  -6   8  -1   53.88   26.64
   6   8   1   77.35   26.66
  -6   8  -1   32.98   25.11
   7  -8   1  165.51   35.76
   7  -8   1  243.27   44.57
   7   8   1  239.49   44.53
  -7   8  -1  176.43   40.02
  -7   8  -1  358.57   92.42
   7   8   1  203.00   37.33
   7   8   1  277.58   33.56
   7   8   1  282.77   27.21
  -7   8  -1  276.59   54.71
  -7   8  -1  320.43   62.45
   8  -8   1   78.70   30.53
   8  -8   1   81.17   35.30
   8   8   1   57.33   20.00
   8   8   1   57.40   22.93
   8   8   1   41.40   22.31
  -8   8  -1   81.28   34.25
  -8   8  -1   35.33   26.73
  -8   8  -1   77.53   46.99
   8   8   1   52.51   22.37
   8  -9  -1  109.99   40.89
   8  -9  -1   70.69   29.77
  -8   9   1   34.74   32.12
  -8   9   1   23.79   27.49
  -8   9   1  103.72   38.04
   8   9  -1  110.93   27.46
  -8   9   1  107.64   62.69
   8   9  -1   76.28   27.49
   8   9  -1   48.46   25.68
   7  -9  -1  145.84   39.86
   7  -9  -1  134.06   34.86
  -7   9   1  162.46   46.09
   7   9  -1  148.58   34.96
   7   9  -1  175.58   36.26
  -7   9   1  146.20   34.67
  -7   9   1  139.94   32.94
  -7   9   1   91.25   40.90
   7   9  -1  151.06   32.93
   6  -9  -1   95.32   32.50
   6  -9  -1   40.92   23.09
   6   9  -1   45.27   13.66
   6   9  -1   39.56   22.26
  -6   9   1   62.31   29.35
  -6   9   1   76.78   34.54
  -6   9   1  100.70   54.09
   6   9  -1   55.48   20.36
  -6   9   1   54.07   18.90
   5  -9  -1   22.72   16.98
  -5  -9   1   20.25   14.61
   5  -9  -1   32.58   17.89
  -5   9   1   27.53   19.13
   5   9  -1   19.47   14.17
  -5   9   1   48.93   26.98
  -5   9   1   31.09   22.60
   5   9  -1   22.87   14.39
   5   9  -1   24.50   13.37
  -5   9   1    1.31   23.13
   5   9  -1   45.64   19.24
  -4  -9   1  340.43   33.90
  -4  -9   1  387.02   43.73
   4  -9  -1  363.10   38.70
   4  -9  -1  322.00   49.09
  -4   9   1  270.02   50.81
   4   9  -1  343.39   36.56
  -4   9   1  329.30   49.50
  -4   9   1  382.55   63.63
  -4   9   1  318.75   39.74
   4   9  -1  355.40   35.23
   4   9  -1  332.50   35.27
   4   9  -1  318.01   46.80
  -4   9   1  394.76   45.96
   3  -9  -1  688.78   50.06
  -3  -9   1  648.00   55.06
   3  -9  -1  649.84   55.01
  -3  -9   1  632.21   44.83
  -3   9   1  655.48   55.65
   3   9  -1  580.17   44.21
  -3   9   1  784.27   76.36
  -3   9   1  731.31   61.07
   3   9  -1  609.21   62.24
   3   9  -1  684.00   52.90
   3   9  -1  504.78   50.47
  -3   9   1  701.60   53.86
  -2  -9   1  462.93   35.89
   2  -9  -1  402.49   42.66
   2  -9  -1  429.44   36.15
   2  -9  -1  462.37   35.71
  -2  -9   1  401.97   43.17
  -2   9   1  354.25   41.88
  -2   9   1  303.00   39.51
   2   9  -1  403.71   43.36
  -2   9   1  387.32   36.84
  -2   9   1  319.12   54.69
   2   9  -1  396.50   41.73
  -2   9   1  415.04   50.18
   1  -9  -1    2.42   11.73
  -1  -9   1    2.56    9.14
  -1  -9   1    6.92   15.38
   1  -9  -1   17.31   12.12
  -1   9   1   -1.00   13.46
  -1   9   1   16.36   19.31
  -1   9   1   -9.07   10.66
   1   9  -1   -8.56   10.89
   1   9  -1   -6.77   13.06
  -1   9   1    1.85   10.14
   1   9  -1    7.92   12.71
   1   9  -1   -3.80   13.57
   0  -9  -1  624.24   62.54
   0  -9  -1  746.89   43.26
   0  -9   1  664.05   46.47
   0  -9   1  600.59   53.56
   0   9   1  732.59   58.98
   0   9  -1  642.55   54.28
   0   9  -1  629.91   55.57
   0   9  -1  623.14   57.49
   0   9   1  647.52   40.25
   0   9   1  634.51   65.06
   0   9  -1  628.29   61.90
   0   9  -1  667.76   44.28
   0   9   1  505.21   55.90
   1  -9   1  684.68   41.02
  -1  -9  -1  674.42   40.06
  -1  -9  -1  871.12   88.16
   1  -9   1  636.35   48.27
   1  -9   1  673.79   55.43
  -1   9  -1  661.66   60.53
   1   9   1  741.23   89.63
  -1   9  -1  595.00   54.67
   1   9   1  638.81   35.95
  -1   9  -1  635.72   53.95
  -1   9  -1  564.54   61.05
  -1   9  -1  607.28   44.66
   1   9   1  466.99   54.75
   1   9   1  713.42   55.31
  -2  -9  -1  334.53   48.41
   2  -9   1  308.78   30.02
   2  -9   1  329.36   35.04
  -2  -9  -1  360.10   27.71
   2  -9   1  303.10   44.17
  -2   9  -1  333.74   34.69
  -2   9  -1  343.48   45.18
   2   9   1  224.05   37.43
  -2   9  -1  239.72   38.78
  -2   9  -1  267.84   50.87
  -2   9  -1  365.49   52.40
   2   9   1  330.13   37.05
   2   9   1  283.51   38.09
   3  -9   1   -2.11   11.03
   3  -9   1   -0.45   12.59
  -3  -9  -1   -7.27    9.17
  -3  -9  -1   10.40   15.24
   3  -9   1   10.88   13.74
  -3   9  -1   -4.57   15.94
  -3   9  -1    1.46   13.93
  -3   9  -1  -10.74   12.26
   3   9   1   21.80   15.77
  -3   9  -1  -23.45   14.18
   3   9   1    1.96   14.27
   3   9   1    3.76   10.95
  -3   9  -1    0.77   11.95
   4  -9   1  343.52   49.95
  -4  -9  -1  254.87   41.65
   4  -9   1  321.97   47.59
   4   9   1  226.02   28.49
   4   9   1  272.68   29.34
  -4   9  -1  276.89   48.58
   4   9   1  219.19   40.73
  -4   9  -1  427.77   81.50
  -4   9  -1  303.05   68.49
   4   9   1  254.51   26.67
  -4   9  -1  327.10   54.05
  -4   9  -1  314.55   49.18
   5  -9   1  430.56   47.80
   5  -9   1  325.39   40.94
  -5   9  -1  385.35   48.09
  -5   9  -1  318.28   62.03
   5   9   1  393.53   30.31
  -5   9  -1  397.66   45.03
   5   9   1  256.08   41.41
  -5   9  -1  232.84   46.82
   5   9   1  371.29   33.07
  -5   9  -1  221.58   40.10
   5   9   1  305.39   28.37
   6  -9   1  133.18   38.41
   6  -9   1  129.99   35.75
  -6   9  -1  181.82   51.74
  -6   9  -1   99.88   30.54
   6   9   1   99.65   28.91
   6   9   1  158.51   28.39
  -6   9  -1  119.26   36.78
  -6   9  -1  206.40   48.00
   7  -9   1  -25.19   16.25
   7  -9   1   -5.66   26.04
  -7   9  -1   17.24   23.66
  -7   9  -1    7.82   25.24
   7   9   1   -3.11   13.37
   7   9   1  -26.43   17.60
  -7   9  -1   27.05   41.43
   7   9   1   17.86   19.33
  -7   9  -1  -31.96   26.43
   7 -10  -1    1.79   27.20
   7 -10  -1  -11.38   21.12
  -7  10   1  -35.10   26.02
  -7  10   1   26.84   32.51
   7  10  -1    3.01   23.66
   7  10  -1   19.98   20.96
   7  10  -1   19.95   17.93
  -7  10   1   19.52   29.34
  -7  10   1   21.00   24.61
   6 -10  -1   95.86   30.73
   6 -10  -1   37.10   27.43
   6  10  -1   54.46   18.78
   6  10  -1   41.48   23.19
  -6  10   1   82.14   27.93
  -6  10   1   50.22   26.96
   6  10  -1   76.72   19.56
   6  10  -1   76.48   22.98
  -6  10   1   64.77   26.04
  -6  10   1   57.09   35.20
   5 -10  -1  108.73   32.07
   5 -10  -1   99.09   31.59
  -5 -10   1   67.94   23.24
  -5  10   1   92.91   42.35
  -5  10   1   89.62   33.95
  -5  10   1   98.80   30.44
   5  10  -1  119.68   25.48
   5  10  -1   81.81   21.85
   5  10  -1   92.54   24.56
   5  10  -1   24.00   22.86
  -5  10   1   93.19   29.47
  -4 -10   1   11.24   16.65
  -4 -10   1   28.97   13.82
   4 -10  -1   14.80   20.81
   4  10  -1   36.18   19.29
  -4  10   1   75.28   29.72
  -4  10   1   15.47   33.67
   4  10  -1   34.61   17.68
  -4  10   1   45.72   21.24
   4  10  -1   25.74   16.16
  -4  10   1   18.77   33.06
   4  10  -1   49.12   21.75
   3 -10  -1    0.96   14.84
   3 -10  -1   32.72   17.39
   3 -10  -1   34.69   21.08
  -3 -10   1   21.36   14.12
  -3 -10   1  -11.58   15.23
  -3  10   1    4.06   16.23
  -3  10   1   15.05   18.45
  -3  10   1   23.99   22.87
   3  10  -1   33.08   19.27
   3  10  -1   30.68   20.04
  -3  10   1   35.67   18.92
  -3  10   1   20.28   20.06
  -2 -10   1  318.65   31.75
   2 -10  -1  291.02   46.36
   2 -10  -1  294.28   32.57
   2 -10  -1  291.48   31.75
  -2 -10   1  324.92   51.22
  -2  10   1  341.80   60.78
   2  10  -1  250.52   43.64
  -2  10   1  333.36   52.42
  -2  10   1  337.67   37.32
   2  10  -1  314.61   39.99
  -2  10   1  401.12   64.59
   2  10  -1  339.54   43.83
  -2  10   1  344.66   52.66
   1 -10  -1  418.20   34.91
   1 -10  -1  414.23   44.82
  -1 -10   1  388.18   44.90
  -1 -10   1  427.61   37.16
  -1  10   1  315.50   47.34
  -1  10   1  487.27   53.27
   1  10  -1  357.76   51.36
  -1  10   1  410.13   36.84
   1  10  -1  423.55   50.83
   1  10  -1  420.83   47.54
   1  10  -1  439.19   45.99
  -1  10   1  347.47   43.07
  -1  10   1  479.91   57.23
   0 -10  -1  212.24   38.97
   0 -10   1  211.21   34.49
   0 -10  -1  188.83   22.62
   0 -10   1  162.14   33.93
   0  10   1  214.38   30.20
   0  10  -1  283.42   54.02
   0  10   1  155.84   34.88
   0  10  -1  169.48   31.51
   0  10   1  216.08   46.55
   0  10   1  197.81   41.34
   0  10  -1  233.17   48.23
   0  10  -1  142.03   30.48
  -1 -10  -1   -0.14    8.35
   1 -10   1   -9.56    8.57
   1 -10   1    1.14   14.89
   1 -10   1   10.85    9.93
  -1 -10  -1   -1.94   13.56
   1  10   1   11.64   15.48
  -1  10  -1  -27.36   10.44
   1  10   1  -10.71   13.99
  -1  10  -1   -3.20   14.00
   1  10   1  -16.42   14.49
  -1  10  -1   22.02   21.16
  -1  10  -1    0.99   23.94
  -1  10  -1   -2.37   15.61
   2 -10   1  194.65   37.02
  -2 -10  -1  163.65   34.07
   2 -10   1  208.85   34.93
  -2 -10  -1  201.98   23.83
   2 -10   1  215.09   25.31
   2  10   1  173.07   37.30
  -2  10  -1  186.13   63.19
   2  10   1  225.50   44.05
  -2  10  -1  143.86   34.60
  -2  10  -1  162.23   33.79
   2  10   1  181.77   36.51
  -2  10  -1  247.08   41.64
  -2  10  -1  180.52   36.45
   3 -10   1  186.56   38.18
  -3 -10  -1  169.91   27.11
   3 -10   1  267.92   45.38
  -3 -10  -1  177.97   37.00
   3 -10   1  200.78   32.64
   3  10   1  101.39   27.17
  -3  10  -1  144.81   35.14
  -3  10  -1  135.86   38.06
  -3  10  -1  221.85   49.50
  -3  10  -1  148.64   40.71
  -3  10  -1  192.04   39.86
   3  10   1  234.91   41.69
   3  10   1  233.35   39.84
   4 -10   1  138.92   32.77
  -4 -10  -1   94.85   28.52
   4 -10   1  150.48   37.10
   4 -10   1   94.24   43.54
  -4  10  -1  159.35   55.47
   4  10   1  103.06   26.91
   4  10   1  114.48   30.28
  -4  10  -1  119.07   31.08
  -4  10  -1  164.69   64.98
   4  10   1  162.58   29.47
  -4  10  -1  190.79   46.15
   5 -10   1  -20.45   15.13
   5 -10   1    1.44   17.23
  -5  10  -1    0.43   16.51
  -5  10  -1    5.92   16.18
   5  10   1    1.81   11.99
  -5  10  -1   26.03   31.42
   5  10   1    0.78   14.38
   5  10   1    8.43   12.60
  -5  10  -1   27.95   19.59
   5  10   1    7.74   15.67
  -5  10  -1  -22.92   30.43
   6 -10   1   -2.96   22.14
   6 -10   1   -5.11   24.77
  -6  10  -1   26.29   18.80
   6  10   1   10.22   18.23
  -6  10  -1   29.98   27.12
  -6  10  -1    9.84   23.32
   6  10   1   15.10   17.47
  -6  10  -1   17.89   28.61
   6 -11  -1   -7.58   22.77
   6 -11  -1    8.11   19.36
   6  11  -1    0.07   21.22
   6  11  -1    6.23   15.06
   6  11  -1   28.32   16.58
  -6  11   1   31.84   30.76
  -6  11   1  -16.33   23.84
  -6  11   1  -18.66   50.34
   6  11  -1   -0.42   18.10
   5 -11  -1  -17.53   21.82
  -5 -11   1   11.38   16.86
   5 -11  -1   -5.43   22.66
   5  11  -1    3.62   17.94
   5  11  -1    0.29   17.77
   5  11  -1  -20.01   18.86
  -5  11   1  -20.48   32.14
  -5  11   1   64.21   28.97
  -5  11   1  -15.73   23.43
   5  11  -1    5.22   15.89
  -5  11   1  -37.25   37.05
   4 -11  -1  -25.86   13.60
  -4 -11   1   11.81   21.41
   4 -11  -1   37.09   20.21
   4 -11  -1   16.71   15.44
  -4 -11   1   13.41   16.11
   4  11  -1   17.08   18.60
   4  11  -1   18.12   18.42
   4  11  -1    8.37   17.16
  -4  11   1   22.87   22.28
  -4  11   1    4.68   19.94
  -4  11   1  -26.03   17.14
  -4  11   1   10.96   22.38
  -4  11   1    6.65   21.77
  -3 -11   1   24.81   13.68
   3 -11  -1   24.23   16.34
   3 -11  -1   27.31   13.81
   3 -11  -1   30.49   21.74
  -3 -11   1   41.43   22.49
  -3  11   1   12.90   18.62
   3  11  -1   38.32   22.07
  -3  11   1   37.33   28.42
   3  11  -1   29.43   20.12
  -3  11   1    5.24   19.43
   3  11  -1   41.39   20.64
   3  11  -1   15.04   20.81
  -3  11   1   58.18   24.96
  -3  11   1   43.68   20.18
  -2 -11   1   -1.90   15.57
   2 -11  -1   43.07   23.08
   2 -11  -1    3.75   15.07
  -2 -11   1   12.92   13.06
   2 -11  -1   -1.45   12.63
   2  11  -1   18.52   16.66
  -2  11   1    6.99   22.66
   2  11  -1   18.76   17.43
  -2  11   1   30.88   30.61
  -2  11   1   -2.84   16.81
  -2  11   1    0.87   14.58
  -2  11   1  -11.94   10.79
   2  11  -1  -15.08   16.51
   2  11  -1    7.53   20.86
  -1 -11   1    9.10   15.58
   1 -11  -1  -10.12   11.67
  -1 -11   1    2.95   10.79
   1 -11  -1    8.83   17.42
   1  11  -1  -13.50   14.95
  -1  11   1   -1.91   19.25
  -1  11   1  -21.42   14.70
   1  11  -1  -32.82   13.63
   1  11  -1   30.18   25.08
  -1  11   1   -9.56   14.68
  -1  11   1   16.74   22.26
   1  11  -1    1.23   16.19
  -1  11   1  -15.27   12.29
   0 -11  -1   37.42   16.47
   0 -11   1   27.67   15.69
   0 -11  -1    0.72   15.62
   0 -11   1   21.29   21.79
   0  11   1   38.22   15.53
   0  11  -1   50.55   21.05
   0  11   1   25.26   20.44
   0  11   1   14.22   19.77
   0  11  -1   17.12   20.33
   0  11  -1   75.54   32.19
   0  11  -1   21.97   19.43
   0  11   1   15.97   22.53
   1 -11   1   41.71   21.05
  -1 -11  -1   43.48   25.33
   1 -11   1   48.05   18.28
  -1 -11  -1   21.29   13.13
   1  11   1   48.03   26.45
   1  11   1   22.22   19.71
  -1  11  -1    5.35   14.99
  -1  11  -1   32.92   25.57
  -1  11  -1   43.25   25.28
  -1  11  -1   61.67   19.57
  -1  11  -1   92.25   64.49
   1  11   1   12.35   21.76
   2 -11   1    8.81   13.23
  -2 -11  -1   31.68   12.48
   2 -11   1   39.57   21.79
  -2 -11  -1   18.44   17.08
   2 -11   1   -9.77   14.45
   2  11   1  -23.74   13.77
  -2  11  -1   -6.97   10.68
  -2  11  -1   38.81   20.23
   2  11   1   40.20   21.19
  -2  11  -1   38.53   24.76
  -2  11  -1   50.30   21.59
   2  11   1   19.75   21.27
  -2  11  -1   39.65   24.55
   3 -11   1   13.61   18.06
  -3 -11  -1    0.69   18.84
   3 -11   1    4.52   15.15
   3 -11   1   -1.52   16.39
  -3 -11  -1    9.34   10.87
  -3  11  -1  -20.34   16.54
   3  11   1    1.83   19.49
  -3  11  -1   -4.76   13.30
  -3  11  -1   31.89   21.59
   3  11   1    9.94   19.48
   3  11   1   -5.65   16.19
  -3  11  -1   -2.10   22.73
  -3  11  -1   -5.57   20.80
  -4 -11  -1   -6.23   16.95
   4 -11   1   11.59   20.11
   4 -11   1   15.42   22.34
   4 -11   1    1.25   13.16
  -4  11  -1  -15.94   28.54
  -4  11  -1   11.29   17.85
   4  11   1   -1.00   15.02
  -4  11  -1   26.97   27.22
   4  11   1   20.47   21.11
  -4  11  -1  -20.90   19.37
  -4  11  -1    6.41   18.93
   4  11   1   -8.63   15.30
   5 -11   1    5.47   23.65
   5 -11   1   29.30   20.62
   5 -11   1    7.42   16.96
  -5  11  -1   -5.06   18.49
  -5  11  -1   -1.32   24.74
   5  11   1   13.93   18.55
  -5  11  -1    3.33   31.48
   5  11   1    3.32   15.30
  -5  11  -1   21.24   19.03
  -5  11  -1   52.77   40.54
   5  11   1  -27.91   13.90
  -4 -12   1   14.92   16.77
   4 -12  -1    2.86   19.93
  -4 -12   1   -9.13   20.41
   4 -12  -1    7.43   18.27
   4 -12  -1    9.66   24.56
  -4  12   1  -25.38   20.20
  -4  12   1   14.81   30.98
  -4  12   1   -0.34   28.20
   4  12  -1   21.99   22.85
   4  12  -1  -20.25   22.68
  -4  12   1  -12.84   34.52
  -4  12   1   -0.85   22.02
   4  12  -1   -9.55   19.63
   4  12  -1    6.76   18.61
  -3 -12   1   -8.25   12.37
   3 -12  -1   18.20   22.10
   3 -12  -1    6.66   16.19
   3  12  -1   16.23   17.01
  -3  12   1    4.91   17.05
  -3  12   1   27.92   31.44
   3  12  -1   21.67   23.83
  -3  12   1  -20.33   20.25
   3  12  -1   -2.26   17.69
  -3  12   1  -19.10   21.72
  -3  12   1  -30.74   21.57
   2 -12  -1   28.91   18.93
  -2 -12   1   30.70   17.36
  -2 -12   1   28.48   23.27
   2 -12  -1   33.91   27.49
  -2  12   1   16.52   26.00
  -2  12   1    6.83   27.14
  -2  12   1  -39.96   21.20
  -2  12   1    3.68   19.39
   2  12  -1   55.41   23.79
   2  12  -1  -14.37   16.68
  -2  12   1   10.42   18.64
   2  12  -1    0.75   18.14
   2  12  -1   19.90   21.77
  -1 -12   1    9.80   17.48
   1 -12  -1   16.10   14.15
  -1 -12   1   19.26   22.17
   1 -12  -1    7.83   17.21
  -1  12   1   15.13   22.21
   1  12  -1   13.53   21.88
  -1  12   1   36.59   17.46
  -1  12   1   11.86   50.48
   1  12  -1   56.56   29.49
   1  12  -1   33.37   21.09
  -1  12   1    4.01   17.70
  -1  12   1    2.15   17.01
   1  12  -1   43.24   24.85
   0 -12  -1   19.06   20.70
   0 -12  -1   20.76   14.41
   0 -12   1   49.22   21.22
   0 -12   1   -4.93   19.03
   0  12   1  -20.91   17.29
   0  12  -1   33.78   26.30
   0  12   1   37.76   27.14
   0  12   1    5.61   13.89
   0  12  -1    5.04   19.31
   0  12   1   48.86   26.14
   0  12   1    8.04   15.07
   0  12  -1   12.62   21.48
   0  12  -1  -11.44   16.52
  -1 -12  -1    9.50   17.38
   1 -12   1  -11.15   16.23
  -1 -12  -1    9.41   10.92
   1 -12   1   -5.47   15.45
  -1  12  -1   17.50   20.77
   1  12   1   -8.20   17.20
  -1  12  -1   18.14   22.72
  -1  12  -1  -21.79   17.50
  -1  12  -1  -41.74   18.88
   1  12   1   -1.87   22.34
   1  12   1   31.45   21.21
   2 -12   1   63.72   19.92
   2 -12   1   23.16   18.98
  -2 -12  -1   39.38   16.32
  -2 -12  -1   22.62   22.05
  -2  12  -1   61.06   36.61
   2  12   1   15.30   20.56
   2  12   1   16.54   17.75
  -2  12  -1   -6.94   27.10
   2  12   1   37.69   21.22
  -3 -12  -1   72.57   19.07
   3 -12   1   32.24   22.35
   3 -12   1   37.95   21.78
   3 -12   1   37.78   26.44
  -3 -12  -1   59.04   25.49
  -3  12  -1   98.75   59.44
  -3  12  -1   65.04   28.29
   3  12   1   55.22   24.93
  -3  12  -1  111.67   36.75
   3  12   1   49.11   28.79
  -3  12  -1   88.71   31.01
  -3  12  -1   68.68   30.47
   3  12   1   86.71   27.61
   4 -12   1   59.92   39.01
   4 -12   1   34.94   24.03
  -4 -12  -1  -10.28   24.81
   4 -12   1   64.51   27.21
   4  12   1   40.14   23.18
  -4  12  -1   56.01   31.32
  -4  12  -1   35.44   28.86
  -4  12  -1   21.35   32.07
  -4  12  -1    5.55   16.77
   4  12   1   42.43   21.95
  -4  12  -1   20.97   23.30
   4  12   1   27.28   26.32
  -1 -13   1   -1.22   14.06
   1 -13  -1   12.88   16.36
  -1 -13   1   46.41   29.27
   1 -13  -1   26.34   24.70
  -1  13   1  -33.97   20.73
   1  13  -1  -15.59   24.44
  -1  13   1   -0.46   17.98
  -1  13   1   12.78   22.80
  -1  13   1   -7.28   22.95
   1  13  -1    2.13   25.03
   1  13  -1   11.63   24.43
  -1  13   1  -12.91   17.78
   1  13  -1   37.36   28.18
   0 -13  -1  107.41   24.19
   0 -13   1  156.23   39.54
   0 -13  -1   87.94   33.84
   0 -13   1   97.28   29.39
   0  13   1  158.71   63.18
   0  13   1   78.98   32.47
   0  13   1   77.22   32.17
   0  13  -1   60.56   32.38
   0  13  -1  157.39   42.33
   0  13   1   37.76   33.34
   0  13  -1   97.43   31.31
  -1  13  -1   51.46   27.40
   1  13   1   67.33   31.24
  11   0  -2   65.42   30.58
  11   0  -2   14.87   34.66
 -11   0   2   63.58   24.75
 -11   0   2   -9.56   25.51
  10   0  -2   15.50   19.31
 -10   0   2   63.89   22.52
 -10   0   2   83.59   36.27
  10   0  -2   37.55   22.86
 -10   0   2   87.44   28.22
   9   0  -2   36.89   19.91
  -9   0   2   40.08   15.06
   9   0  -2   14.49   17.95
  -9   0   2   65.88   23.42
   9   0  -2   66.59   20.65
  -9   0   2   45.10   20.58
   8   0  -2   17.70   14.17
   8   0  -2   58.56   27.49
  -8   0   2   67.46   21.86
   8   0  -2   49.25   20.66
  -8   0   2   40.85   21.12
  -8   0   2   58.19   16.46
   7   0  -2 1304.45   81.50
   7   0  -2 1260.26   75.34
  -7   0   2 1262.35   69.61
  -7   0   2 1064.43   75.45
   7   0  -2 1108.81   67.02
  -6   0   2  978.76   56.98
  -6   0   2  783.73   59.82
   6   0  -2  980.84   64.79
   6   0  -2  971.10   46.24
  -6   0   2 1008.52   49.60
   6   0  -2  880.69   54.30
   6   0  -2  924.01   59.49
   5   0  -2  365.38   32.02
   5   0  -2  318.48   21.20
  -5   0   2  373.60   30.70
  -5   0   2  348.30   23.55
   5   0  -2  322.51   28.44
   5   0  -2  344.98   33.69
  -4   0   2  450.18   31.43
   4   0  -2  476.98   33.21
  -4   0   2  445.69   24.47
   4   0  -2  417.10   30.52
  -4   0   2  423.03   33.28
   3   0  -2 9065.45  332.85
  -3   0   2 8741.97  330.35
   3   0  -2 9629.13  338.10
  -3   0   2 8816.13  319.55
   3   0  -2 8678.33  329.30
  -1   0   2 1850.00   72.64
   1   0  -2 1880.84   72.88
   1   0  -2 1762.23   75.17
  -1   0   2 2018.11   70.95
  -1   0   2 1868.60   73.43
   1   0  -2 1905.31   73.50
   0   0  -2  160.03   10.44
   0   0   2  144.23   11.46
   0   0  -2  146.05   11.44
   0   0  -2  144.95   11.92
   0   0   2  178.36   14.18
   0   0   2  160.01   10.44
  -1   0  -2 5344.58  195.00
   1   0   2 5339.74  195.08
   1   0   2 5364.52  197.70
  -1   0  -2 5420.76  198.11
   1   0   2 5057.54  186.90
  -2   0  -2 3385.17  137.49
   2   0   2 3531.34  137.82
   2   0   2 3624.77  134.14
  -2   0  -2 3445.86  133.11
   2   0   2 3318.20  139.02
  -3   0  -2 3214.96  146.14
  -3   0  -2 2948.40  121.75
  -4   0  -2   11.68    9.96
   4   0   2   10.38   11.93
  -4   0  -2   36.78   12.05
   4   0   2   16.89   11.02
  -4   0  -2   22.27    9.42
   5   0   2  520.65   38.74
  -5   0  -2  463.70   38.25
   5   0   2  517.07   43.59
  -5   0  -2  433.96   31.36
  -5   0  -2  459.28   34.29
  -6   0  -2  824.45   55.38
  -6   0  -2  762.59   49.57
   6   0   2  863.52   54.86
   6   0   2  768.69   59.45
  -6   0  -2  821.86   47.36
   7   0   2  226.72   44.43
  -7   0  -2  223.27   33.73
   7   0   2  261.61   41.10
  -7   0  -2  279.40   28.61
   8   0   2  -21.73   13.11
  -8   0  -2   19.40   17.00
   8   0   2   -5.08   11.12
   8   0   2   -1.53   12.84
  -8   0  -2    0.76   10.69
   9   0   2   23.95   22.66
  -9   0  -2   42.51   21.01
   9   0   2    5.92   15.70
   9   0   2   65.84   23.69
  -9   0  -2   59.94   20.26
  -9   0  -2   69.79   25.93
  10   0   2  133.77   32.51
  10   0   2  143.76   37.04
  10   0   2  128.95   37.81
 -10   0  -2  121.94   26.08
  10   0   2   76.00   26.25
 -10   0  -2   93.77   24.00
 -10   0  -2   94.48   28.79
 -11  -1   2   11.55   20.16
 -11  -1   2  -17.46   16.33
  11  -1  -2  -31.94   21.64
  11  -1  -2   28.92   28.13
 -11   1   2  -23.69   15.62
  11   1  -2  -36.38   21.53
 -11   1   2   -1.51   23.75
 -11   1   2  -36.13   16.00
 -11   1   2  -21.01   24.67
  11   1  -2   -7.97   25.92
  10  -1  -2    8.11   21.57
 -10  -1   2   -4.57   15.71
 -10  -1   2   17.66   16.08
 -10  -1   2   26.23   15.93
  10  -1  -2   14.09   24.31
  10   1  -2   -7.94   17.59
 -10   1   2   19.03   21.86
 -10   1   2   -1.02   14.95
  10   1  -2   25.90   24.14
 -10   1   2    7.99   18.43
 -10   1   2    6.99   19.50
  -9  -1   2  245.35   53.28
  -9  -1   2  174.20   29.99
   9  -1  -2  146.93   33.66
   9  -1  -2  106.40   25.91
   9  -1  -2  125.20   33.91
  -9   1   2  216.69   31.45
   9   1  -2  103.70   28.56
   9   1  -2  162.35   28.66
  -9   1   2  165.94   39.19
   9   1  -2  126.80   29.02
  -9   1   2  221.71   40.05
  -8  -1   2  278.88   30.33
   8  -1  -2  266.95   35.01
   8  -1  -2  216.03   38.80
  -8  -1   2  388.06   45.62
  -8   1   2  291.27   30.48
   8   1  -2  331.39   32.44
  -8   1   2  346.21   39.04
   8   1  -2  303.44   37.17
   8   1  -2  384.42   55.81
  -7  -1   2   99.16   21.32
   7  -1  -2   89.35   22.76
   7  -1  -2  101.81   24.47
   7  -1  -2   98.80   23.01
  -7  -1   2   91.49   27.81
  -7   1   2   65.56   20.06
  -7   1   2   47.99   21.27
   7   1  -2  145.96   18.78
   7   1  -2   75.85   24.43
   7   1  -2  122.51   28.08
   7   1  -2   61.44   16.99
  -7   1   2  122.63   22.41
  -6  -1   2  113.43   26.34
  -6  -1   2  148.37   23.68
   6  -1  -2  142.96   32.54
   6  -1  -2  233.02   37.78
   6   1  -2  181.59   21.34
  -6   1   2  161.61   20.51
  -6   1   2  171.00   31.34
  -6   1   2  159.92   36.27
   6   1  -2  238.17   37.39
   6   1  -2  140.23   15.46
   6   1  -2  196.77   33.61
   5  -1  -2 1666.42   88.84
   5  -1  -2 1628.59   83.40
   5  -1  -2 1611.55   84.08
  -5  -1   2 1659.51   77.79
  -5  -1   2 1644.85   85.34
  -5   1   2 1711.88   76.21
   5   1  -2 1755.40   87.41
   5   1  -2 1793.04   82.61
  -5   1   2 1766.68   89.57
   5   1  -2 1707.03   68.16
   5   1  -2 1623.50   77.18
  -5   1   2 1757.50   84.87
   4  -1  -2 2213.28   97.37
  -4  -1   2 2110.11   95.64
  -4  -1   2 2063.32   90.78
   4  -1  -2 2133.62   99.72
   4  -1  -2 2057.55   95.85
  -4   1   2 2206.54   99.56
   4   1  -2 2140.92   93.00
  -4   1   2 2192.49   97.69
   4   1  -2 2163.68   80.81
   4   1  -2 2151.85   97.72
  -4   1   2 2169.97   88.53
   4   1  -2 2099.57   90.93
   3  -1  -2 1322.65   66.40
  -3  -1   2 1421.47   67.42
  -3  -1   2 1437.86   63.45
   3  -1  -2 1468.75   66.85
  -3  -1   2 1452.76   64.03
   3  -1  -2 1397.31   67.78
   3   1  -2 1352.22   62.04
  -3   1   2 1388.06   59.28
   3   1  -2 1394.92   62.77
  -3   1   2 1480.13   68.42
   3   1  -2 1435.73   66.94
  -2  -1   2  219.35   17.88
  -2  -1   2  207.54   15.48
  -2  -1   2  199.34   17.72
   2  -1  -2  229.57   20.03
   2  -1  -2  193.45   18.13
   2  -1  -2  229.83   19.04
   2   1  -2  226.94   17.90
   2   1  -2  234.23   18.71
  -2   1   2  222.32   18.45
   2   1  -2  229.68   15.73
  -2   1   2  243.84   23.93
  -1  -1   2 4018.27  150.60
  -1  -1   2 4064.29  152.70
   1  -1  -2 4038.91  153.21
   1  -1  -2 4076.62  150.05
   1  -1  -2 4017.86  147.95
  -1  -1   2 4044.71  146.30
  -1  -1   2 3996.49  146.05
  -1   1   2 3984.77  148.37
   1   1  -2 4021.55  146.29
  -1   1   2 4036.80  150.00
  -1   1   2 4071.60  153.22
   1   1  -2 4049.12  152.52
   1   1  -2 4049.26  150.60
   1  -1   2  110.29    9.34
   1  -1   2  126.74   14.76
   1  -1   2  133.64   14.81
   1  -1   2  133.00   14.64
  -1  -1  -2  131.08    8.51
   1   1   2  122.37    8.25
   1   1   2  115.34   14.37
  -1   1  -2  133.32   14.92
  -1   1  -2  122.13    9.68
   1   1   2  115.23   10.12
  -1   1  -2  152.33   18.64
  -2  -1  -2    0.45    7.66
   2  -1   2   22.96    6.73
   2  -1   2    6.22    9.01
  -2  -1  -2   10.91    4.59
   2  -1   2    7.73    7.42
   2  -1   2    5.57    8.62
   2   1   2   12.09    5.29
   2   1   2   12.78    9.92
  -2   1  -2    6.89    8.33
  -2   1  -2    6.23    9.11
  -3  -1  -2 2469.71   95.71
  -3  -1  -2 2489.27   94.30
  -3  -1  -2 2443.57  108.07
   3  -1   2 2423.63  107.47
   3  -1   2 2447.54   99.28
   3  -1   2 2434.85  111.18
  -3   1  -2 2531.53  109.50
  -3   1  -2 2520.08  108.98
  -3   1  -2 2521.75  104.64
   3   1   2 2950.27  119.23
   3   1   2 2376.92  109.13
  -4  -1  -2 2093.67   82.89
  -4  -1  -2 2030.18   84.40
   4  -1   2 2126.35  102.77
   4  -1   2 2197.84   97.97
  -4  -1  -2 2071.28   96.02
  -4   1  -2 2053.09   93.45
  -4   1  -2 2067.31  104.22
  -4   1  -2 2147.94   98.63
  -4   1  -2 2020.24   98.34
   4   1   2 2189.40   97.22
   4   1   2 2135.04  101.10
  -5  -1  -2  695.43   37.01
   5  -1   2  699.79   52.63
  -5  -1  -2  663.77   46.55
   5  -1   2  632.15   46.40
  -5  -1  -2  739.71   35.83
  -5   1  -2  672.08   53.93
   5   1   2  689.49   50.70
  -5   1  -2  628.05   43.24
   5   1   2  728.62   47.69
  -5   1  -2  636.25   47.83
  -5   1  -2  727.91   48.76
   6  -1   2   16.25   12.75
  -6  -1  -2    4.12    6.99
   6  -1   2   -2.16    9.55
  -6  -1  -2   29.04   14.48
  -6  -1  -2   33.56   11.82
  -6   1  -2    4.96   11.93
  -6   1  -2   18.81   14.04
  -6   1  -2   -0.47   12.27
   6   1   2    2.53   14.00
  -6   1  -2    0.23   11.18
   6   1   2   14.76   12.43
   7  -1   2  261.87   39.23
  -7  -1  -2  241.03   30.23
   7  -1   2  221.91   42.93
  -7  -1  -2  223.99   22.46
  -7  -1  -2  224.95   21.60
  -7   1  -2  252.24   42.70
  -7   1  -2  180.28   30.78
  -7   1  -2  205.38   34.37
   7   1   2  146.12   36.62
   7   1   2  167.21   31.62
   7   1   2  240.10   30.18
   8  -1   2  181.72   39.16
  -8  -1  -2  237.16   23.65
  -8  -1  -2  248.59   38.98
   8  -1   2  285.50   42.99
  -8  -1  -2  208.90   21.91
   8  -1   2  296.22   38.98
   8   1   2  158.73   31.77
  -8   1  -2  185.99   34.47
   8   1   2  276.63   41.97
  -8   1  -2  224.60   38.39
  -8   1  -2  198.15   33.30
   8   1   2  178.95   38.62
   9  -1   2   60.88   23.99
   9  -1   2   49.04   25.17
   9  -1   2   81.07   22.93
   9  -1   2   62.57   20.84
   9   1   2   54.91   20.98
  -9   1  -2   85.52   25.97
   9   1   2   43.19   21.93
  -9   1  -2   60.67   20.52
  -9   1  -2   61.21   20.34
   9   1   2   61.27   25.07
  10  -1   2   -6.75   18.90
  10  -1   2  -14.13   17.82
  10  -1   2   -0.21   23.46
  10  -1   2  -50.72   18.34
 -10   1  -2   -7.92   19.82
  10   1   2  -15.82   20.34
 -10   1  -2  -20.12   16.21
  10   1   2   52.15   21.04
  10   1   2   -5.75   19.50
  10  -2  -2  -19.40   19.08
  10  -2  -2   11.57   16.56
  10  -2  -2   -0.80   19.75
 -10   2   2   33.97   20.34
  10   2  -2   13.45   21.34
  10   2  -2   33.34   23.56
 -10   2   2   58.03   30.08
 -10   2   2   31.73   21.79
 -10   2   2   33.96   18.13
   9  -2  -2    4.73   14.36
   9  -2  -2   -5.28   16.82
  -9  -2   2   -0.49   18.35
  -9  -2   2  -15.79   11.01
   9  -2  -2   16.79   18.56
   9   2  -2  -12.15   14.87
   9   2  -2   -0.90   15.32
  -9   2   2    3.12   12.97
   9   2  -2    4.49   11.77
  -9   2   2   -5.33   19.97
  -9   2   2    2.53   20.78
   8  -2  -2   36.33   20.51
   8  -2  -2   35.58   21.07
   8  -2  -2   22.37   15.92
  -8  -2   2   37.52   14.12
  -8  -2   2   19.78   19.11
   8   2  -2   48.91   23.42
   8   2  -2   40.36    9.99
   8   2  -2   25.41   12.57
  -8   2   2   28.49   20.58
  -8   2   2   35.80   16.80
   8   2  -2   36.87   21.38
  -8   2   2   39.37   16.79
   7  -2  -2  106.48   23.74
   7  -2  -2  104.51   29.71
  -7  -2   2  160.96   21.20
  -7  -2   2  197.39   37.47
   7  -2  -2  122.17   35.72
   7   2  -2  146.91   15.95
  -7   2   2  122.80   36.82
   7   2  -2  153.66   29.67
   7   2  -2   78.38   23.45
  -7   2   2  146.72   26.52
  -7   2   2  133.01   30.78
   7   2  -2  152.22   19.11
   6  -2  -2  322.69   38.49
  -6  -2   2  336.01   27.11
   6  -2  -2  320.61   35.99
  -6  -2   2  350.74   35.59
   6  -2  -2  391.65   36.56
   6   2  -2  331.07   21.89
   6   2  -2  349.51   36.68
  -6   2   2  374.42   31.01
  -6   2   2  303.63   36.04
   6   2  -2  289.31   30.35
   6   2  -2  279.03   25.95
  -6   2   2  329.09   36.59
   5  -2  -2  453.63   38.76
  -5  -2   2  446.90   36.55
   5  -2  -2  439.42   37.90
  -5  -2   2  482.59   30.77
   5   2  -2  438.00   29.81
  -5   2   2  426.31   39.39
  -5   2   2  483.22   34.01
   5   2  -2  504.45   39.69
   5   2  -2  498.69   25.56
  -5   2   2  462.10   39.80
   5   2  -2  412.95   32.24
  -4  -2   2  308.75   23.26
   4  -2  -2  323.47   29.30
  -4  -2   2  284.08   29.29
  -4  -2   2  309.56   28.63
   4  -2  -2  306.69   29.45
   4   2  -2  306.99   28.40
   4   2  -2  302.56   23.22
  -4   2   2  303.14   29.71
  -4   2   2  316.39   29.87
   4   2  -2  296.58   25.12
   4   2  -2  305.28   18.32
  -3  -2   2  217.63   17.72
  -3  -2   2  232.50   21.66
   3  -2  -2  189.51   21.28
   3  -2  -2  166.07   20.88
  -3  -2   2  164.89   19.32
   3   2  -2  235.14   21.11
  -3   2   2  205.32   18.21
   3   2  -2  235.35   21.43
  -3   2   2  245.88   28.05
  -3   2   2  216.49   22.26
   3   2  -2  197.49   16.44
  -2  -2   2  652.05   36.16
  -2  -2   2  675.97   30.36
   2  -2  -2  689.28   37.25
   2  -2  -2  677.57   37.27
   2   2  -2  687.67   36.95
   2   2  -2  677.59   36.11
  -2   2   2  701.39   37.60
   2   2  -2  628.33   29.51
   2   2  -2  720.58   38.38
   1  -2  -2  801.53   37.86
  -1  -2   2  700.11   37.33
  -1  -2   2  697.83   37.46
   1  -2  -2  779.37   40.90
  -1  -2   2  758.83   40.50
   1  -2  -2  790.34   37.46
  -1   2   2  858.51   38.74
   1   2  -2  780.23   35.76
   1   2  -2  750.61   40.04
   1   2  -2  724.37   37.62
  -1   2   2  749.04   37.02
   1   2  -2  768.54   38.29
   0  -2   2 1192.99   53.80
   0  -2   2 1187.96   58.54
   0  -2  -2 1253.19   53.79
   0  -2  -2 1261.61   51.59
   0  -2   2 1208.58   52.55
   0  -2   2 1181.36   53.78
   0   2  -2 1166.08   53.59
   0   2   2 1181.72   53.49
   0   2   2 1219.84   51.25
   0   2  -2 1222.34   52.79
   0   2  -2 1219.23   58.59
   0   2  -2 1200.11   54.34
   1  -2   2 2409.22   97.43
   1  -2   2 2446.72  102.57
  -1  -2  -2 2576.03   96.29
   1  -2   2 2536.05  107.75
   1  -2   2 2527.30  101.92
   1   2   2 2601.33   95.91
  -1   2  -2 2564.03   98.08
   1   2   2 2451.07   95.60
   1   2   2 2417.58   91.89
  -1   2  -2 2430.71  107.11
  -1   2  -2 2496.02  103.53
   2  -2   2  147.86   14.69
   2  -2   2  155.74   19.54
   2  -2   2  174.56   24.64
  -2   2  -2  177.70   26.80
  -2   2  -2  135.70   19.79
  -2   2  -2  231.83   36.29
  -2   2  -2  126.52   17.50
   2   2   2  151.25   13.83
   2   2   2  188.55   24.52
  -2   2  -2  127.51   14.57
   3  -2   2  160.47   36.89
   3  -2   2  105.10   15.44
   3  -2   2   84.68   17.17
  -3   2  -2  110.38   22.46
  -3   2  -2   80.95   17.53
  -3   2  -2   87.43   19.90
   3   2   2  109.02   21.06
   3   2   2  102.20   14.64
  -3   2  -2  197.34   29.77
   3   2   2  119.78   21.19
   4  -2   2  104.34   23.09
   4  -2   2   72.30   15.18
   4  -2   2   77.53   21.03
  -4   2  -2   78.20   18.16
  -4   2  -2  143.76   28.12
  -4   2  -2   59.84   19.69
   4   2   2  110.59   21.95
  -4   2  -2  116.60   24.44
   4   2   2   89.68   16.24
   4   2   2  107.58   22.11
   4   2   2   85.37   18.36
   5  -2   2  194.90   22.86
   5  -2   2  207.56   36.71
   5  -2   2  223.68   34.07
  -5   2  -2  189.16   31.88
   5   2   2  211.72   32.53
  -5   2  -2  175.24   31.74
   5   2   2  196.33   31.16
  -5   2  -2  213.61   27.23
   5   2   2  152.65   24.92
  -5   2  -2  210.95   34.18
   6  -2   2  354.44   36.31
   6  -2   2  323.97   32.01
   6  -2   2  347.61   39.95
  -6   2  -2  422.22   64.41
   6   2   2  283.08   32.32
  -6   2  -2  322.80   37.95
  -6   2  -2  360.73   35.94
   6   2   2  363.05   38.30
  -6   2  -2  321.12   35.50
   6   2   2  383.52   38.76
   7  -2   2   35.58   18.89
   7  -2   2   46.97   26.15
   7  -2   2   63.05   18.81
  -7   2  -2   73.11   22.01
   7   2   2   72.93   27.41
  -7   2  -2   27.92   17.57
   7   2   2   19.23   16.98
  -7   2  -2   47.71   23.94
  -7   2  -2   65.77   19.90
   7   2   2   53.42   19.12
   8  -2   2   -5.17   12.87
   8  -2   2   25.22   21.99
   8  -2   2   31.05   17.25
   8   2   2   -5.83   12.84
   8   2   2   15.12   14.24
  -8   2  -2   13.65   16.34
  -8   2  -2  -13.92   11.71
  -8   2  -2   -9.58   12.62
  -8   2  -2   -2.32   12.85
   8   2   2    0.09   13.22
   9  -2   2   27.12   20.66
   9  -2   2   14.50   21.21
   9   2   2   16.16   19.88
   9   2   2   23.44   18.57
  -9   2  -2    7.31   16.02
   9   2   2   30.86   22.29
  -9   2  -2   44.29   24.24
  -9   2  -2   19.15   18.92
  10  -2   2   21.28   32.55
  10  -2   2   14.78   25.47
  10  -2   2   11.67   16.78
  10  -2   2    2.75   19.45
 -10   2  -2    9.99   22.90
  10   2   2  -14.97   17.56
 -10   2  -2   -1.58   19.56
  10   2   2  -12.07   16.37
  10   2   2   -0.77   19.06
 -10   2  -2   13.43   21.84
  10   2   2   26.08   24.80
  10  -3  -2    2.19   18.55
  10  -3  -2    8.02   22.25
  10  -3  -2    1.25   19.90
  10   3  -2   -5.50   17.17
 -10   3   2    3.62   17.76
  10   3  -2   -3.32   19.49
 -10   3   2   18.22   20.76
  10   3  -2   39.04   24.54
 -10   3   2   -1.84   19.47
 -10   3   2   30.36   23.37
   9  -3  -2  -20.82   17.66
   9  -3  -2   -3.89   15.12
   9  -3  -2   10.73   17.94
   9  -3  -2   14.88   19.14
  -9   3   2   13.28   19.43
   9   3  -2   -6.91   13.95
  -9   3   2   19.27   19.77
  -9   3   2   -4.65   15.13
   9   3  -2   -7.68   13.39
  -8  -3   2   -0.10   16.79
   8  -3  -2   12.45   17.27
   8  -3  -2   -3.32   13.06
   8  -3  -2   -0.88   16.54
   8  -3  -2   -2.49   16.54
   8   3  -2   16.69   14.50
   8   3  -2   10.62    9.20
  -8   3   2   -9.62   15.04
  -8   3   2   19.78   15.88
   8   3  -2    9.49    9.15
   8   3  -2    9.20   14.50
  -8   3   2    1.05   16.22
  -7  -3   2    6.77   15.49
   7  -3  -2   -4.02   25.72
   7  -3  -2   -5.99   11.10
  -7  -3   2   -0.32    9.20
   7  -3  -2    0.05   12.69
   7   3  -2   15.84   14.67
  -7   3   2   12.04   14.18
   7   3  -2   31.84   20.29
  -7   3   2   -5.19   14.64
   7   3  -2    4.56    8.13
  -7   3   2   -8.92   15.74
   7   3  -2   11.61    8.19
   6  -3  -2   18.64   14.83
  -6  -3   2  -10.03    7.85
   6  -3  -2   23.36   14.42
   6  -3  -2   12.16   13.50
  -6  -3   2    7.13    7.29
   6   3  -2   -0.02   12.37
   6   3  -2    9.30    8.67
  -6   3   2   -3.02   11.68
  -6   3   2    7.79   12.00
  -6   3   2   -7.29   12.60
   6   3  -2   15.79   10.20
   6   3  -2   -3.06    7.34
  -5  -3   2    8.63    9.10
  -5  -3   2    5.44    8.41
   5  -3  -2   10.08   11.51
   5  -3  -2   34.20   16.75
  -5  -3   2   -1.58   10.32
   5  -3  -2   21.22   13.63
  -5   3   2   -5.00    6.86
  -5   3   2  -10.84    9.25
   5   3  -2    3.58    8.62
   5   3  -2   10.82    6.46
  -5   3   2   -8.50    7.03
   5   3  -2  -21.30    7.82
   5   3  -2    2.40    9.15
   5   3  -2   18.20    7.74
   4  -3  -2   35.73   15.84
  -4  -3   2   12.42   11.61
   4  -3  -2   18.27    8.19
  -4  -3   2   24.44   12.10
   4  -3  -2    3.36   10.41
  -4  -3   2   44.36   11.75
   4   3  -2   41.63   14.82
  -4   3   2   41.67   17.42
   4   3  -2   23.92   10.78
  -4   3   2   26.80   13.06
   4   3  -2   28.55    9.58
   4   3  -2   32.32   13.35
  -4   3   2   20.70   10.26
   3  -3  -2  316.01   26.85
  -3  -3   2  279.16   24.81
   3  -3  -2  400.05   36.14
  -3  -3   2  289.47   22.60
   3  -3  -2  291.81   25.45
  -3  -3   2  262.77   19.05
   3   3  -2  267.13   24.23
  -3   3   2  271.02   25.56
   3   3  -2  283.35   25.53
   3   3  -2  257.75   21.44
  -3   3   2  286.78   28.41
  -3   3   2  286.14   24.68
   3   3  -2  263.05   17.39
   2  -3  -2   67.60   14.48
  -2  -3   2   69.67   14.93
   2  -3  -2   43.70   14.17
  -2  -3   2   59.59   14.16
   2  -3  -2  129.49   20.69
  -2  -3   2   40.55   11.15
   2   3  -2   59.87   15.55
  -2   3   2   33.95    9.29
  -2   3   2   73.59   19.63
   2   3  -2   81.15   15.61
   2   3  -2   49.36   12.76
  -2   3   2   62.69   14.00
  -1  -3   2  587.26   33.68
   1  -3  -2  602.86   39.11
   1  -3  -2  563.60   32.12
   1   3  -2  559.54   42.00
  -1   3   2  652.57   33.55
   1   3  -2  582.38   32.89
   1   3  -2  554.66   33.09
   1   3  -2  596.68   39.80
  -1   3   2  625.19   38.19
   0  -3   2   59.42   14.26
   0  -3  -2   99.48   16.00
   0  -3  -2   42.24    9.62
   0  -3   2   77.82   14.54
   0  -3   2   70.33   20.52
   0  -3   2   66.85   10.96
   0   3   2   90.74   17.23
   0   3  -2   54.74   12.38
   0   3   2   66.30   13.51
   0   3  -2   89.28   17.57
   0   3  -2   63.68   16.62
   0   3   2   84.46   13.69
   1  -3   2  542.50   32.70
   1  -3   2  545.80   35.01
  -1  -3  -2  532.21   31.37
  -1  -3  -2  551.99   29.96
   1  -3   2  542.42   32.60
   1   3   2  585.12   30.61
   1   3   2  569.03   31.58
  -1   3  -2  569.40   34.14
  -1   3  -2  529.33   32.67
   1   3   2  560.01   23.62
  -1   3  -2  581.34   36.75
   2  -3   2  298.18   23.17
  -2  -3  -2  306.60   22.25
   2  -3   2  265.72   26.06
   2  -3   2  305.10   26.27
  -2  -3  -2  263.37   16.24
  -2   3  -2  359.98   34.85
  -2   3  -2  353.19   46.35
   2   3   2  319.99   22.34
  -2   3  -2  252.88   25.69
   2   3   2  283.31   18.34
  -2   3  -2  344.84   24.64
   2   3   2  267.16   16.99
   3  -3   2   31.73   10.92
   3  -3   2    9.34    8.86
   3  -3   2   61.89   18.49
   3   3   2   26.56    9.03
  -3   3  -2   34.24   16.47
  -3   3  -2   38.67   13.05
  -3   3  -2   15.62   12.04
  -3   3  -2   15.30   13.09
   3   3   2   13.16   10.47
   3   3   2   24.60    9.43
   3   3   2   22.12   11.85
  -3   3  -2   28.22   15.53
   4  -3   2  330.31   27.77
   4  -3   2  290.66   30.13
   4  -3   2  310.51   32.33
   4   3   2  328.46   26.11
  -4   3  -2  326.16   35.93
  -4   3  -2  309.10   34.86
   4   3   2  284.73   26.45
   4   3   2  342.75   30.50
  -4   3  -2  327.87   33.98
  -4   3  -2  363.40   34.77
   4   3   2  306.52   29.78
   5  -3   2   19.74   12.52
   5  -3   2   27.65   18.64
   5  -3   2   10.03   10.74
   5   3   2   16.76   12.27
  -5   3  -2   -9.79   15.90
  -5   3  -2    8.44   10.26
  -5   3  -2   22.53   14.87
   5   3   2   14.10   14.28
  -5   3  -2    9.09   12.45
   5   3   2   29.52   15.58
   5   3   2   15.93   16.44
   6  -3   2   35.13   18.29
   6  -3   2   -1.24   10.56
   6  -3   2    6.37   14.55
   6   3   2   -2.87    9.83
  -6   3  -2    7.02   14.06
  -6   3  -2   13.22   14.40
  -6   3  -2   18.55   15.81
   6   3   2    1.38   11.82
  -6   3  -2  -39.78   32.11
   6   3   2   -5.37   10.03
   6   3   2    7.62   14.47
   7  -3   2   24.54   15.42
   7  -3   2   -3.55   14.31
   7  -3   2   19.18   17.49
   7   3   2    5.68   15.27
   7   3   2   11.98   12.26
  -7   3  -2   32.09   21.57
   7   3   2   45.65   21.15
   7   3   2   28.35   14.99
  -7   3  -2   27.02   21.81
  -7   3  -2   14.72   19.58
  -7   3  -2   25.24   27.90
   8  -3   2   -1.13   11.57
   8  -3   2   -1.20   12.87
   8  -3   2   15.10   20.68
   8   3   2   -3.17   13.83
   8   3   2   27.02   14.96
   8   3   2   22.46   15.52
   8   3   2    8.39   21.50
  -8   3  -2    5.48   16.65
  -8   3  -2    5.83   14.07
  -8   3  -2  -16.51   14.53
  -8   3  -2   14.61   16.66
   9  -3   2    6.25   15.51
   9  -3   2   18.96   18.62
   9  -3   2   13.46   20.98
  -9   3  -2  -11.12   14.96
  -9   3  -2    4.00   19.85
   9   3   2   11.21   16.80
   9   3   2  -22.02   14.15
   9   3   2    1.97   14.67
   9   3   2   14.07   18.94
  -9   3  -2    9.72   18.59
  10  -3   2  -12.91   18.02
  10  -3   2   -5.55   23.54
 -10   3  -2   35.54   25.36
  10   3   2  -24.74   17.65
  10   3   2  -15.76   19.25
 -10   3  -2   -4.76   23.91
  10   3   2    4.39   16.81
  10   3   2   -6.54   23.88
 -10   3  -2    8.97   21.79
  10  -4  -2   43.98   31.32
  10  -4  -2   28.16   21.09
  10  -4  -2   38.50   28.04
  10   4  -2   27.82   18.77
 -10   4   2   23.13   28.38
  10   4  -2   27.53   23.95
 -10   4   2   19.51   26.46
  10   4  -2   31.40   22.93
 -10   4   2   14.20   22.08
 -10   4   2   34.29   22.26
   9  -4  -2   16.47   16.56
   9  -4  -2    3.02   14.32
   9  -4  -2   14.11   19.63
   9  -4  -2    2.43   14.20
  -9   4   2    1.09   19.38
  -9   4   2    6.71   18.01
  -9   4   2   -2.32   13.93
   9   4  -2   27.22   19.21
   9   4  -2   -1.42   17.01
   9   4  -2    8.47   15.92
   8  -4  -2   10.99   16.25
   8  -4  -2    0.90   13.03
   8  -4  -2   28.65   17.75
   8  -4  -2   32.28   20.67
  -8   4   2   48.60   23.02
   8   4  -2   -0.73   12.43
   8   4  -2    4.97   14.32
  -8   4   2    2.52   15.19
   8   4  -2   28.86   19.86
  -8   4   2    2.82   16.48
   7  -4  -2  148.38   30.41
   7  -4  -2  126.25   28.31
   7  -4  -2  138.57   30.89
  -7   4   2  191.59   41.60
  -7   4   2  144.59   32.63
   7   4  -2  212.05   36.47
  -7   4   2  207.15   36.86
   7   4  -2  180.21   20.18
   7   4  -2  224.96   41.62
   7   4  -2  174.36   30.15
   6  -4  -2  366.39   37.65
   6  -4  -2  383.53   40.61
   6  -4  -2  367.80   41.13
  -6   4   2  360.63   36.22
   6   4  -2  384.93   27.53
   6   4  -2  322.83   24.96
   6   4  -2  314.95   30.23
   6   4  -2  435.05   40.45
   6   4  -2  353.50   37.21
  -6   4   2  401.41   41.60
  -5  -4   2  152.84   27.98
   5  -4  -2  135.66   29.21
   5  -4  -2  142.67   28.73
  -5  -4   2  151.98   17.43
   5  -4  -2  157.88   26.32
   5   4  -2  154.08   27.30
  -5   4   2  173.41   35.86
   5   4  -2  125.21   16.58
  -5   4   2  168.00   26.50
   5   4  -2  131.43   23.29
  -5   4   2  405.29   70.71
   5   4  -2  179.84   24.96
   5   4  -2  165.33   23.06
   4  -4  -2  188.51   27.22
   4  -4  -2  233.66   27.11
  -4  -4   2  206.05   19.89
  -4  -4   2  158.32   24.03
   4  -4  -2  236.10   29.73
  -4   4   2  197.57   28.47
   4   4  -2  199.01   16.39
   4   4  -2  218.76   24.79
  -4   4   2  214.55   34.62
  -4   4   2  205.58   25.32
   4   4  -2  264.63   33.27
   4   4  -2  174.93   18.81
   3  -4  -2 2849.24  124.22
  -3  -4   2 2966.62  121.03
   3  -4  -2 2687.93  129.20
  -3  -4   2 2780.80  121.30
   3  -4  -2 2973.80  124.60
  -3   4   2 2968.16  125.85
   3   4  -2 2790.79  119.30
   3   4  -2 3019.09  121.77
  -3   4   2 2838.69  130.31
   3   4  -2 2825.91  123.97
   2  -4  -2 2152.96   92.62
   2  -4  -2 2101.78   94.45
  -2  -4   2 2168.71   96.02
  -2  -4   2 2008.23   94.57
  -2  -4   2 1994.18   91.08
   2   4  -2 2154.62   95.41
  -2   4   2 2133.26  100.30
   2   4  -2 2140.64   95.42
   2   4  -2 1975.37   90.80
  -2   4   2 2200.45   93.27
  -2   4   2 2219.85   95.76
   1  -4  -2 1311.23   59.23
   1  -4  -2 1222.24   65.51
  -1  -4   2 1269.15   63.47
   1  -4  -2 1427.62   64.42
  -1  -4   2 1238.56   66.91
   1   4  -2 1322.36   63.94
   1   4  -2 1177.53   65.56
  -1   4   2 1222.89   58.53
   1   4  -2 1241.51   61.11
  -1   4   2 1359.79   63.57
   1   4  -2 1264.01   61.56
  -1   4   2 1265.30   66.12
   0  -4  -2  394.64   28.34
   0  -4   2  388.11   28.05
   0  -4   2  406.01   29.88
   0  -4  -2  421.07   19.97
   0  -4   2  387.62   22.00
   0  -4   2  362.96   33.22
   0  -4  -2  331.57   27.34
   0   4  -2  415.68   29.39
   0   4  -2  385.89   34.10
   0   4   2  385.77   29.32
   0   4   2  361.49   27.00
   0   4   2  367.90   23.99
   0   4  -2  390.25   29.49
   1  -4   2 2352.25  103.34
  -1  -4  -2 2307.67   99.16
  -1  -4  -2 2421.25  102.39
   1  -4   2 2462.74  100.52
  -1  -4  -2 2472.85   90.00
  -1   4  -2 2302.13  108.08
  -1   4  -2 2446.42  102.67
  -1   4  -2 2377.13  106.99
  -1   4  -2 2508.91  104.34
   1   4   2 2352.20  100.11
   1   4   2 2525.03  102.54
   1   4   2 2435.03   90.04
   2  -4   2 2127.56   95.27
   2  -4   2 2125.10   98.24
  -2  -4  -2 2186.02   92.59
   2  -4   2 2121.99   94.00
  -2   4  -2 2075.34   97.42
   2   4   2 2059.64   91.16
  -2   4  -2 2175.96   94.42
  -2   4  -2 2027.67   99.90
  -2   4  -2 2085.27   99.56
   2   4   2 2127.09   83.01
  -2   4  -2 2082.06  106.90
   2   4   2 2069.68   85.56
  -3  -4  -2   15.13   10.25
   3  -4   2    6.50    8.18
   3  -4   2   26.32   12.80
   3  -4   2    9.93    9.56
  -3   4  -2    3.49   10.23
  -3   4  -2   32.22   17.95
  -3   4  -2   29.48   12.54
  -3   4  -2    8.73   10.53
  -3   4  -2   25.10   15.77
   3   4   2   10.88    7.76
   3   4   2   25.59   11.21
   4  -4   2   68.31   21.04
   4  -4   2   31.93   13.20
   4  -4   2   71.44   22.77
   4   4   2   49.84   16.69
  -4   4  -2   46.96   20.31
   4   4   2   43.64   16.30
   4   4   2   32.58   12.56
  -4   4  -2   15.07   11.62
  -4   4  -2  109.67   35.00
  -4   4  -2   60.26   22.20
   4   4   2   84.06   18.16
   5  -4   2  381.75   37.59
   5  -4   2  333.81   38.15
   5  -4   2  319.25   31.77
   5   4   2  340.79   33.51
   5   4   2  303.28   32.95
   5   4   2  365.69   31.55
  -5   4  -2  345.85   39.98
   5   4   2  302.98   30.41
  -5   4  -2  352.36   52.04
  -5   4  -2  294.04   38.56
  -5   4  -2  344.37   37.41
   6  -4   2  431.58   37.98
   6  -4   2  393.33   43.87
   6  -4   2  385.15   40.35
   6   4   2  360.44   37.85
   6   4   2  341.15   33.56
   6   4   2  388.94   37.85
  -6   4  -2  383.31   42.20
  -6   4  -2  376.85   47.02
   6   4   2  379.56   38.90
  -6   4  -2  486.29   47.45
   7  -4   2  173.76   35.33
   7  -4   2  135.85   36.77
   7  -4   2  152.61   29.43
   7   4   2  211.41   33.09
   7   4   2  196.48   35.15
   7   4   2  179.64   33.17
  -7   4  -2  115.06   30.11
   7   4   2  210.34   39.45
  -7   4  -2  180.43   42.43
  -7   4  -2  102.39   32.90
  -7   4  -2  131.22   31.20
   8  -4   2    2.90   15.32
   8  -4   2  -15.52   17.01
   8  -4   2    2.54   26.71
   8   4   2   -7.25   11.90
  -8   4  -2    0.16   15.61
   8   4   2   -5.25   17.08
  -8   4  -2   23.95   19.40
  -8   4  -2  -11.31   46.30
   8   4   2   12.67   19.03
  -8   4  -2  -20.16   11.91
   8   4   2   16.73   15.14
   9  -4   2   26.12   22.31
   9  -4   2   -8.84   18.50
  -9   4  -2   -1.22   19.02
   9   4   2  -18.13   15.44
   9   4   2   16.92   17.88
   9   4   2   -0.67   16.31
  -9   4  -2   17.14   20.89
  -9   4  -2  -18.05   16.95
  -9   4  -2  -11.79   17.59
   9   4   2   -9.09   15.12
  10  -4   2   36.79   32.85
  10  -4   2   27.47   24.39
 -10   4  -2   27.08   36.31
 -10   4  -2   33.54   23.12
  10   4   2   30.61   18.97
 -10   4  -2  -40.94   37.26
  10   4   2    7.12   19.33
  10   4   2   17.46   23.74
  10   4   2   28.74   20.72
  10  -5  -2   -9.05   20.62
  10  -5  -2   58.85   27.69
  10  -5  -2   -1.25   26.23
  10   5  -2   16.35   24.04
  10   5  -2   16.69   25.61
 -10   5   2   32.46   24.26
 -10   5   2    2.32   25.09
 -10   5   2   71.53   60.70
 -10   5   2   18.37   26.54
  10   5  -2  -12.97   17.68
   9  -5  -2  120.38   32.85
   9  -5  -2   75.97   28.48
   9  -5  -2  102.81   33.62
   9  -5  -2   80.59   26.69
   9   5  -2   90.07   27.87
  -9   5   2  148.00   34.18
   9   5  -2  148.98   36.83
  -9   5   2  148.85   41.26
   9   5  -2  205.86   34.60
  -9   5   2  214.67   49.25
   8  -5  -2  296.51   62.99
   8  -5  -2  176.07   34.70
   8  -5  -2  229.97   44.10
  -8   5   2  187.28   43.77
   8   5  -2  161.87   31.57
   8   5  -2  193.21   41.09
  -8   5   2  225.89   41.23
   8   5  -2  239.96   24.83
  -8   5   2  142.91   30.65
   8   5  -2  204.35   37.77
   7  -5  -2   61.00   22.40
   7  -5  -2   53.96   21.37
   7  -5  -2   71.56   25.23
   7   5  -2  102.76   19.68
   7   5  -2   37.84   20.63
  -7   5   2   40.71   23.75
  -7   5   2   46.36   20.12
   7   5  -2   64.98   19.95
  -7   5   2   45.94   19.99
   7   5  -2   63.16   21.18
   6  -5  -2  190.92   37.59
   6  -5  -2  114.04   27.72
   6  -5  -2  176.77   35.62
   6   5  -2  171.02   24.18
   6   5  -2  266.27   41.34
  -6   5   2  145.44   32.17
  -6   5   2  277.69   67.54
   6   5  -2  121.52   29.00
   6   5  -2  163.78   19.94
  -6   5   2  126.05   27.66
   6   5  -2  142.06   17.20
   5  -5  -2  822.36   62.89
  -5  -5   2  873.93   57.28
   5  -5  -2  854.85   58.41
  -5  -5   2  886.29   46.25
   5  -5  -2  848.35   59.47
  -5   5   2  819.20   57.12
   5   5  -2  880.87   43.47
   5   5  -2  842.73   58.42
   5   5  -2  891.79   56.22
   5   5  -2  801.25   45.24
  -5   5   2  846.65   62.33
   4  -5  -2 1364.57   73.96
  -4  -5   2 1159.82   67.39
   4  -5  -2 1293.61   78.87
  -4  -5   2 1263.28   64.38
   4  -5  -2 1233.12   71.79
   4   5  -2 1284.94   64.25
   4   5  -2 1302.32   68.58
  -4   5   2 1293.63   74.38
  -4   5   2 1310.71   73.03
   4   5  -2 1267.11   52.78
   4   5  -2 1351.66   73.52
   3  -5  -2  851.64   52.24
   3  -5  -2  800.05   57.18
  -3  -5   2  878.59   53.84
  -3  -5   2  782.37   47.90
  -3  -5   2  764.96   48.69
   3  -5  -2  893.18   51.56
   3   5  -2  756.81   47.83
  -3   5   2  822.34   51.77
   3   5  -2  802.52   47.96
  -3   5   2  769.29   50.51
  -3   5   2  823.25   57.72
   3   5  -2  768.45   51.02
   2  -5  -2  386.57   30.43
   2  -5  -2  428.84   38.61
  -2  -5   2  429.18   31.27
   2  -5  -2  436.99   34.66
  -2  -5   2  387.80   33.58
  -2  -5   2  408.11   35.24
  -2   5   2  436.06   32.05
   2   5  -2  381.55   33.14
  -2   5   2  508.88   46.76
   2   5  -2  434.67   31.25
   2   5  -2  397.06   34.37
  -2   5   2  440.83   34.81
   1  -5  -2 3694.54  148.25
   1  -5  -2 3448.68  150.37
  -1  -5   2 3501.22  148.00
  -1  -5   2 3435.19  142.52
   1  -5  -2 3563.26  140.20
  -1   5   2 3658.17  147.65
  -1   5   2 3484.08  140.22
   1   5  -2 3529.99  147.52
   1   5  -2 3371.22  152.24
   1   5  -2 3559.32  143.48
   1   5  -2 3471.47  145.57
   0  -5  -2 3131.24  115.69
   0  -5  -2 2931.66  129.44
   0  -5   2 3019.07  116.73
   0  -5   2 2979.35  127.29
   0  -5  -2 2908.19  128.25
   0  -5   2 2972.21  130.30
   0   5  -2 3114.69  120.21
   0   5  -2 3054.93  131.49
   0   5   2 3059.56  131.09
   0   5  -2 3011.66  133.40
   0   5  -2 3092.63  130.89
   0   5   2 3211.68  129.96
   0   5  -2 3040.86  140.37
   0   5   2 3100.49  120.70
   1  -5   2  821.70   49.19
  -1  -5  -2  849.88   47.35
   1  -5   2  830.25   49.98
   1  -5   2  766.87   48.74
  -1  -5  -2  881.49   37.00
  -1  -5  -2  826.57   49.31
  -1   5  -2  894.33   55.78
   1   5   2  865.95   49.46
  -1   5  -2  885.96   60.64
  -1   5  -2  814.78   51.12
  -1   5  -2  865.02   53.48
   1   5   2  787.24   40.71
   1   5   2  806.69   47.50
  -1   5  -2  856.80   50.87
  -2  -5  -2  166.22   25.17
   2  -5   2  210.21   29.22
  -2  -5  -2  168.72   14.44
   2  -5   2  172.96   20.68
   2   5   2  149.56   13.41
  -2   5  -2  201.13   27.13
   2   5   2  143.14   22.37
  -2   5  -2  195.31   46.68
   2   5   2  157.57   17.71
  -2   5  -2  188.36   23.66
  -2   5  -2  185.16   26.06
  -2   5  -2  154.98   28.41
   3  -5   2 2728.03  121.43
  -3  -5  -2 2732.88  119.35
   3  -5   2 2675.58  122.19
  -3   5  -2 2688.46  137.91
  -3   5  -2 2673.77  128.42
   3   5   2 2623.20  106.88
   3   5   2 2711.23  118.46
   3   5   2 2804.75  109.59
  -3   5  -2 2748.29  121.16
   3   5   2 2699.78  109.69
  -3   5  -2 2700.12  127.03
   4  -5   2 2120.95  102.39
   4  -5   2 2131.85  107.45
  -4   5  -2 1982.16  117.94
  -4   5  -2 2002.84  108.99
   4   5   2 2264.08  100.15
  -4   5  -2 2246.90  114.96
   4   5   2 2239.88  101.29
  -4   5  -2 2048.95  111.62
   4   5   2 2191.07   94.66
  -4   5  -2 2150.10  102.66
   5  -5   2  568.65   44.30
   5  -5   2  576.20   49.52
   5  -5   2  535.60   48.91
  -5   5  -2  530.40   51.94
   5   5   2  621.69   49.23
  -5   5  -2  630.20   55.69
   5   5   2  571.71   43.11
   5   5   2  560.73   39.89
  -5   5  -2  529.24   49.71
  -5   5  -2  641.08   60.77
   5   5   2  576.67   42.95
   6  -5   2   36.71   18.44
   6  -5   2    3.58   18.99
  -6   5  -2   -2.92   12.64
  -6   5  -2   16.08   16.38
  -6   5  -2   -3.49   18.70
   6   5   2   26.23   16.20
   6   5   2   10.15   10.96
   6   5   2    5.75   15.53
  -6   5  -2    7.58   17.79
   6   5   2   33.69   18.72
   7  -5   2  209.21   43.86
   7  -5   2  303.34   34.90
   7   5   2  238.64   40.52
  -7   5  -2  313.54   59.72
  -7   5  -2  258.42   49.67
   7   5   2  284.19   33.96
  -7   5  -2  278.43   55.13
   7   5   2  256.21   36.72
  -7   5  -2  330.95   54.30
   7   5   2  294.46   36.75
   8  -5   2  103.85   27.73
   8  -5   2  170.30   31.95
   8   5   2  232.04   40.16
  -8   5  -2  175.63   40.20
   8   5   2  136.55   33.45
  -8   5  -2  154.64   39.56
   8   5   2  232.20   43.34
  -8   5  -2  145.17   40.95
  -8   5  -2  256.92   56.16
   8   5   2  206.77   34.79
   9  -5   2   42.95   22.99
   9  -5   2   65.13   30.86
  -9   5  -2   34.73   26.79
   9   5   2   56.69   23.20
  -9   5  -2  113.24   45.77
   9   5   2   20.67   19.65
   9   5   2   91.02   30.39
  -9   5  -2   23.82   31.00
  -9   5  -2   68.39   27.98
   9   5   2   23.22   16.18
   9  -6  -2   18.84   20.28
   9  -6  -2   21.54   21.47
   9  -6  -2   28.18   21.37
  -9   6   2   -6.03   17.80
  -9   6   2   17.34   25.34
   9   6  -2   47.07   15.59
   9   6  -2   30.48   17.27
   9   6  -2   14.70   22.30
  -9   6   2   17.25   22.34
   9   6  -2   36.45   20.81
  -9   6   2    5.26   18.67
   8  -6  -2   54.96   26.04
   8  -6  -2   29.83   22.48
   8  -6  -2   45.06   21.13
  -8   6   2   68.90   26.36
  -8   6   2   31.11   24.70
   8   6  -2   57.48   24.40
   8   6  -2   23.59   20.48
  -8   6   2   51.48   27.56
   8   6  -2   30.83   15.45
   8   6  -2   48.51   14.11
   7  -6  -2  441.69   48.05
   7  -6  -2  238.01   45.21
   7  -6  -2  318.53   47.69
  -7   6   2  384.29   46.94
   7   6  -2  358.44   30.50
   7   6  -2  297.80   44.09
  -7   6   2  324.88   54.24
  -7   6   2  407.97   44.43
   7   6  -2  370.37   38.86
   7   6  -2  385.71   32.82
   6  -6  -2  368.03   44.87
  -6  -6   2  334.45   36.74
   6  -6  -2  383.99   41.27
   6  -6  -2  236.30   43.08
  -6   6   2  367.05   44.69
   6   6  -2  392.99   39.23
   6   6  -2  297.42   43.05
   6   6  -2  347.33   25.60
   6   6  -2  328.14   25.29
  -6   6   2  361.25   39.31
  -6   6   2  357.94   45.17
   6   6  -2  352.13   31.77
   5  -6  -2   76.84   23.05
   5  -6  -2   74.50   28.00
   5  -6  -2  159.96   35.43
  -5  -6   2   94.62   22.16
   5   6  -2   89.08   22.92
   5   6  -2   80.95   24.14
   5   6  -2   91.42   13.20
  -5   6   2   80.70   22.65
   5   6  -2   63.11   16.53
  -5   6   2   69.94   22.28
  -5   6   2   95.74   26.80
   4  -6  -2  106.16   21.94
  -4  -6   2  211.01   33.06
   4  -6  -2  306.05   54.08
   4  -6  -2  155.76   29.26
  -4   6   2  153.11   29.68
  -4   6   2  222.34   48.82
   4   6  -2  228.68   33.70
   4   6  -2  153.08   31.18
  -4   6   2  177.06   34.76
   4   6  -2  175.17   22.54
  -3  -6   2 1062.93   64.64
   3  -6  -2 1025.78   63.27
   3  -6  -2  897.99   65.69
  -3  -6   2  914.51   55.37
   3  -6  -2 1054.89   60.26
  -3   6   2 1057.20   64.66
   3   6  -2  936.00   55.91
  -3   6   2  977.71   60.29
   3   6  -2 1068.03   63.67
  -3   6   2 1222.46   82.08
   3   6  -2  978.42   59.84
  -3   6   2  989.67   62.53
   2  -6  -2 1740.87   82.17
   2  -6  -2 1746.71   93.61
  -2  -6   2 1581.15   80.44
  -2  -6   2 1697.66   88.54
   2  -6  -2 1868.70   90.04
   2   6  -2 1647.28   87.34
   2   6  -2 1842.15   84.12
  -2   6   2 1666.04   92.79
  -2   6   2 1737.78   83.81
  -2   6   2 1767.06   88.71
   2   6  -2 1709.33   90.02
   1  -6  -2  768.63   54.55
  -1  -6   2  812.15   48.35
   1  -6  -2  769.94   51.38
  -1  -6   2  853.57   54.51
   1  -6  -2  876.37   46.61
   1   6  -2  914.48   55.40
  -1   6   2  772.10   45.37
  -1   6   2  756.88   50.93
   1   6  -2  795.76   51.53
  -1   6   2  861.63   56.92
   1   6  -2  793.98   59.71
   1   6  -2  945.78   60.63
   1   6  -2  875.83   49.48
   0  -6  -2  399.98   34.27
   0  -6   2  445.22   36.89
   0  -6  -2  418.13   24.31
   0  -6  -2  437.84   36.27
   0  -6   2  412.75   32.56
   0  -6   2  371.00   23.68
   0   6  -2  390.55   35.30
   0   6  -2  395.10   37.07
   0   6   2  436.91   35.32
   0   6   2  482.24   45.68
   0   6  -2  349.48   33.89
   0   6  -2  385.33   40.20
   0   6  -2  421.18   26.98
  -1  -6  -2 1470.29   57.59
  -1  -6  -2 1414.02   73.64
   1  -6   2 1460.99   75.38
   1  -6   2 1329.39   64.09
   1  -6   2 1294.93   70.35
  -1   6  -2 1354.30   78.72
   1   6   2 1266.42   69.78
  -1   6  -2 1305.07   67.48
  -1   6  -2 1317.99   84.02
   1   6   2 1364.10   60.55
  -1   6  -2 1332.72   76.19
  -1   6  -2 1402.98   74.18
   1   6   2 1295.91   70.87
   2  -6   2 2612.63  117.22
  -2  -6  -2 2408.81   98.91
   2  -6   2 2459.88  110.87
  -2  -6  -2 2405.40  114.12
  -2   6  -2 2301.21  129.41
   2   6   2 2501.55  113.98
  -2   6  -2 2506.94  115.69
   2   6   2 2593.93  114.92
   2   6   2 2557.52   99.51
   2   6   2 2391.61  100.51
   2   6   2 2671.39  110.60
  -2   6  -2 2536.68  121.72
  -2   6  -2 2633.76  118.18
   3  -6   2  865.74   53.69
   3  -6   2  712.16   51.57
  -3  -6  -2  860.75   53.54
  -3   6  -2  848.27   54.60
  -3   6  -2  799.15   58.90
  -3   6  -2  670.17   62.08
  -3   6  -2  762.11   56.08
   3   6   2  801.97   41.88
   3   6   2  829.73   51.94
   3   6   2  761.71   42.83
   3   6   2  773.60   45.99
   4  -6   2   50.38   21.72
   4  -6   2   38.52   18.04
  -4   6  -2   32.12   20.10
  -4   6  -2   14.91   18.05
  -4   6  -2    2.00   13.37
   4   6   2   41.47   15.44
   4   6   2   31.84   12.01
  -4   6  -2   18.32   16.31
  -4   6  -2   34.86   15.13
   4   6   2   37.45   13.96
   5  -6   2 1328.41   77.39
   5  -6   2 1312.93   81.98
   5   6   2 1316.42   71.10
  -5   6  -2 1279.91  106.27
  -5   6  -2 1707.61  119.68
  -5   6  -2 1129.50   81.36
   5   6   2 1403.55   83.32
  -5   6  -2 1233.37   85.93
   5   6   2 1341.17   75.14
   5   6   2 1263.88   68.07
   6  -6   2  545.32   53.23
   6  -6   2  514.64   47.46
   6   6   2  516.08   41.57
   6   6   2  595.14   51.74
  -6   6  -2  530.01   57.08
  -6   6  -2  520.49   58.33
   6   6   2  581.31   44.55
   6   6   2  576.00   46.21
  -6   6  -2  803.85   91.38
  -6   6  -2  477.65   51.70
   7  -6   2  230.28   43.88
   7  -6   2  199.48   35.83
   7   6   2  262.71   32.88
  -7   6  -2  268.91   55.95
   7   6   2  280.71   45.27
  -7   6  -2  143.41   34.12
   7   6   2  287.84   44.22
  -7   6  -2  198.64   43.82
  -7   6  -2  132.81   32.56
   7   6   2  217.12   33.66
   8  -6   2   14.96   23.74
   8  -6   2    0.59   17.59
   8   6   2   -5.68   16.27
  -8   6  -2   38.56   32.60
  -8   6  -2   -4.41   20.29
   8   6   2    4.10   15.56
  -8   6  -2    4.94   19.26
   8   6   2   -2.80   13.88
  -8   6  -2   -0.47   16.16
   8   6   2  -13.52   16.29
   9  -6   2   65.73   30.44
   9  -6   2   15.34   21.29
   9   6   2   64.63   24.88
  -9   6  -2   -6.06   22.40
  -9   6  -2   27.98   22.59
   9   6   2   76.39   28.27
   9   6   2   16.56   20.95
   9   6   2   18.01   19.70
  -9   6  -2   95.96   35.58
  -9   6  -2    4.89   30.12
   9  -7  -2   14.28   28.86
   9  -7  -2   10.89   21.00
  -9   7   2   45.83   29.44
   9   7  -2   10.41   21.36
  -9   7   2   93.00   31.72
   9   7  -2   47.93   16.94
   9   7  -2   55.67   17.96
   9   7  -2  -12.63   16.23
  -9   7   2   59.42   30.67
  -9   7   2    5.36   30.63
   8  -7  -2    2.16   15.72
   8  -7  -2   95.17   30.06
   8   7  -2   13.70   12.74
  -8   7   2   14.85   22.75
   8   7  -2   22.84   19.21
   8   7  -2   33.78   16.17
  -8   7   2   12.15   20.36
  -8   7   2   21.60   19.35
   8   7  -2   23.09   19.49
  -8   7   2   39.83   20.59
   7  -7  -2   11.46   16.22
   7  -7  -2   40.72   21.56
   7  -7  -2   27.08   21.46
  -7   7   2   37.64   19.42
   7   7  -2   16.76    9.72
   7   7  -2    0.37   15.32
   7   7  -2   52.02   17.35
  -7   7   2    5.04   13.19
  -7   7   2   15.25   22.89
   7   7  -2   27.58   19.20
  -6  -7   2   44.91   19.70
   6  -7  -2   28.09   17.12
   6  -7  -2   36.87   20.31
   6  -7  -2   44.01   22.39
   6   7  -2   54.53   14.82
   6   7  -2   64.02   14.58
  -6   7   2   26.27   18.69
   6   7  -2   46.55   19.06
   6   7  -2   30.05   15.12
  -6   7   2   13.24   13.89
  -6   7   2   56.37   21.30
   5  -7  -2  349.69   62.84
   5  -7  -2  301.63   38.05
   5  -7  -2  379.54   41.05
  -5  -7   2  472.63   40.36
  -5   7   2  408.82   44.16
   5   7  -2  389.93   36.93
   5   7  -2  458.19   33.46
  -5   7   2  428.22   43.73
   5   7  -2  358.16   48.96
   5   7  -2  423.96   33.96
  -4  -7   2  623.61   45.09
   4  -7  -2  624.84   48.80
   4  -7  -2  550.96   48.50
   4  -7  -2  494.44   50.58
   4   7  -2  629.03   51.15
   4   7  -2  571.86   40.08
  -4   7   2  579.16   50.50
  -4   7   2  558.48   48.64
   4   7  -2  647.19   45.96
   4   7  -2  603.68   44.87
  -4   7   2  610.23   58.05
  -4   7   2  586.59   49.90
   3  -7  -2   92.99   21.41
  -3  -7   2  107.10   26.79
   3  -7  -2  161.97   50.80
  -3  -7   2  158.93   28.56
   3  -7  -2   70.32   21.42
  -3   7   2  152.46   29.66
   3   7  -2  136.50   27.17
   3   7  -2  112.25   24.43
   3   7  -2  112.27   22.27
  -3   7   2  161.25   38.61
   3   7  -2  101.07   22.44
  -3   7   2  172.54   32.09
  -3   7   2   84.20   23.18
   2  -7  -2  177.43   27.75
  -2  -7   2   93.45   19.36
  -2  -7   2  148.76   29.89
   2  -7  -2  210.70   39.32
   2  -7  -2  117.96   26.20
  -2   7   2  116.10   24.82
   2   7  -2  156.89   26.44
   2   7  -2  163.82   30.56
  -2   7   2  193.88   31.80
   2   7  -2  200.50   38.41
  -2   7   2  170.65   29.63
   2   7  -2  197.95   27.74
   1  -7  -2  845.27   45.71
   1  -7  -2  835.80   47.73
  -1  -7   2  835.77   50.89
   1  -7  -2  872.35   56.65
  -1  -7   2  858.33   57.94
   1  -7  -2  839.71   59.38
   1   7  -2  737.47   58.96
   1   7  -2  881.79   58.51
  -1   7   2  876.09   60.96
   1   7  -2  742.41   54.68
   1   7  -2  853.34   56.12
  -1   7   2  890.57   57.20
  -1   7   2  863.27   48.96
   0  -7   2 1968.24   81.53
   0  -7   2 1874.60  100.26
   0  -7   2 1900.49   93.97
   0  -7  -2 1995.71  100.42
   0  -7  -2 2041.57   83.67
   0   7  -2 2239.92  104.28
   0   7  -2 1958.05  111.37
   0   7   2 2103.54  103.36
   0   7  -2 1974.27  101.63
   0   7  -2 1847.15  101.96
   0   7   2 1980.89   99.20
   0   7   2 2015.02   87.13
   1  -7   2  686.02   40.54
  -1  -7  -2  819.33   53.17
   1  -7   2  628.42   48.74
  -1  -7  -2  695.88   35.31
   1  -7   2  678.23   48.02
   1   7   2  757.89   51.26
  -1   7  -2  743.07   52.59
  -1   7  -2  652.07   53.31
  -1   7  -2  595.72   57.08
  -1   7  -2  631.69   51.10
   1   7   2  708.00   38.13
  -1   7  -2  715.01   45.64
   1   7   2  722.10   50.43
   2  -7   2   17.23   13.38
   2  -7   2   31.64   13.49
   2  -7   2   19.42   14.60
  -2  -7  -2    4.35   12.20
  -2  -7  -2   31.85    9.72
   2   7   2    6.64    6.72
  -2   7  -2   10.65   12.26
   2   7   2    2.31    8.58
  -2   7  -2  -16.77   27.05
   2   7   2   26.37   16.09
   2   7   2   20.21   14.97
  -2   7  -2   11.25   13.99
  -2   7  -2   -1.59   13.28
  -2   7  -2    3.83   12.26
  -3  -7  -2  322.97   35.10
   3  -7   2  405.31   38.58
   3  -7   2  360.64   35.53
  -3   7  -2  471.53   41.31
   3   7   2  408.98   31.37
  -3   7  -2  417.87   40.70
   3   7   2  345.91   32.25
  -3   7  -2  335.75   56.67
   3   7   2  402.76   37.68
  -3   7  -2  402.46   45.91
   4  -7   2  569.76   48.44
  -4  -7  -2  535.49   46.45
   4  -7   2  602.79   48.24
  -4   7  -2  568.41   51.59
   4   7   2  555.04   36.18
   4   7   2  548.48   34.33
  -4   7  -2  539.00   58.49
  -4   7  -2  529.44   56.29
  -4   7  -2  605.75   49.38
  -4   7  -2  487.52   50.94
   4   7   2  606.56   46.78
   4   7   2  587.73   38.57
   4   7   2  547.34   35.35
   5  -7   2  149.24   31.77
   5  -7   2  160.39   30.97
  -5   7  -2  210.39   45.04
   5   7   2  201.85   34.31
  -5   7  -2  168.60   42.07
  -5   7  -2  106.45   32.26
   5   7   2  216.92   23.89
   5   7   2  166.13   20.73
  -5   7  -2  325.25   68.24
   6  -7   2   25.01   15.56
   6  -7   2   38.42   22.08
   6   7   2  -20.62   12.36
  -6   7  -2   29.09   20.28
  -6   7  -2   -1.32   15.84
   6   7   2    1.66   11.84
   6   7   2   15.91   13.43
   6   7   2   20.47   15.64
  -6   7  -2   -0.63   19.65
  -6   7  -2   21.81   24.70
   7  -7   2   83.33   28.17
   7  -7   2   43.01   21.88
   7   7   2   42.26   17.49
   7   7   2   55.32   21.26
  -7   7  -2   34.10   25.99
   7   7   2   89.04   26.56
  -7   7  -2   10.38   17.12
   7   7   2   43.15   16.36
  -7   7  -2   15.80   21.12
  -7   7  -2   24.43   24.50
   8  -7   2   25.84   21.24
   8  -7   2   17.49   19.26
  -8   7  -2   42.42   25.15
  -8   7  -2  122.43   42.20
   8   7   2   29.49   18.89
  -8   7  -2   35.51   23.87
   8   7   2   55.60   21.23
   8   7   2   80.70   27.09
   8   7   2   43.19   25.22
  -8   7  -2  105.58   36.67
   8  -8  -2  -23.17   14.57
   8  -8  -2   15.17   19.29
   8   8  -2   -0.25   16.59
  -8   8   2    0.09   19.89
   8   8  -2   -6.75   15.60
  -8   8   2   26.18   26.86
  -8   8   2   11.43   19.50
   8   8  -2  -12.49   16.49
   7  -8  -2   -3.82   16.15
   7  -8  -2   -6.63   15.25
   7   8  -2   -8.08   15.87
   7   8  -2   -2.19   15.38
   7   8  -2    6.90   12.29
  -7   8   2  -14.90   47.77
  -7   8   2  -20.42   25.03
  -7   8   2  -13.96   13.26
  -7   8   2   -1.23   19.09
   6  -8  -2   16.52   15.10
   6  -8  -2    1.05   18.52
   6  -8  -2    9.86   12.60
  -6  -8   2   -4.34   11.48
   6   8  -2   12.99   12.23
   6   8  -2   24.96   12.45
   6   8  -2   26.72   17.04
  -6   8   2   21.85   15.72
  -6   8   2    2.39   18.56
   6   8  -2   24.95   13.59
  -6   8   2   22.84   19.99
  -5  -8   2   -3.30    9.37
   5  -8  -2   -0.11   21.06
   5  -8  -2   16.69   14.63
   5  -8  -2   -1.59    9.00
   5   8  -2   -5.40   12.21
  -5   8   2    9.48   12.97
   5   8  -2    7.27   11.05
   5   8  -2   10.91    9.76
   5   8  -2   17.43   13.30
  -5   8   2   -9.80   18.63
  -5   8   2   -4.32   11.36
   4  -8  -2   37.10   19.23
   4  -8  -2   22.75   13.23
  -4  -8   2   27.76   15.74
  -4  -8   2   39.31   20.25
   4  -8  -2   13.70   19.61
  -4   8   2   43.43   19.39
  -4   8   2   28.17   24.14
  -4   8   2   51.09   22.13
   4   8  -2   27.26   15.44
  -4   8   2   65.12   25.90
   4   8  -2   41.00   21.54
   4   8  -2   49.82   17.73
   4   8  -2   55.22   17.80
  -3  -8   2   55.73   17.59
   3  -8  -2  115.13   33.82
  -3  -8   2   56.96   22.76
   3  -8  -2   55.80   24.76
   3  -8  -2   69.73   21.16
  -3   8   2   25.38   15.88
   3   8  -2   53.72   18.77
   3   8  -2   82.74   19.96
  -3   8   2   69.56   29.31
  -3   8   2   55.63   23.39
   3   8  -2   85.00   25.36
  -3   8   2   84.07   30.12
   3   8  -2   12.31   17.14
  -2  -8   2   11.46   12.28
   2  -8  -2   23.81   12.74
   2  -8  -2   39.38   22.92
   2  -8  -2   30.27   17.88
  -2  -8   2   14.73   12.97
   2   8  -2   15.20   15.02
  -2   8   2   -6.19   10.01
  -2   8   2    2.88   15.15
  -2   8   2   17.78   17.13
   2   8  -2    0.49   10.27
   2   8  -2    3.23   14.73
   2   8  -2   -2.67   10.14
   2   8  -2   13.00   12.51
   1  -8  -2   -7.67    9.84
   1  -8  -2    8.03    9.92
  -1  -8   2    2.32    8.75
  -1  -8   2  -13.67   10.83
   1   8  -2    1.00   10.42
  -1   8   2    8.63   14.68
   1   8  -2    6.41   14.03
   1   8  -2    0.64   13.75
   1   8  -2    0.18   12.91
  -1   8   2   14.26   13.46
  -1   8   2   -8.38   11.30
   0  -8   2    0.82    9.72
   0  -8   2   -2.89    6.58
   0  -8  -2  -13.46    7.39
   0  -8   2    1.12   10.68
   0   8  -2   -7.12   10.47
   0   8   2    7.79   13.65
   0   8  -2  -10.51    8.67
   0   8  -2   -1.88   10.49
   0   8  -2    0.33   13.18
   0   8   2   -7.30   11.96
   0   8   2    6.65    8.21
   0   8   2  -14.54    8.82
   1  -8   2   50.84   18.33
   1  -8   2   92.22   24.10
  -1  -8  -2  103.96   25.15
   1  -8   2   66.40   17.76
  -1  -8  -2   97.66   16.61
  -1   8  -2   74.24   24.25
  -1   8  -2   83.58   22.22
   1   8   2   52.59   19.82
  -1   8  -2   66.00   21.56
   1   8   2   68.68   22.13
  -1   8  -2  134.27   44.89
  -1   8  -2  114.12   24.69
   1   8   2   93.43   24.37
  -2  -8  -2  369.95   25.30
   2  -8   2  338.84   36.44
   2  -8   2  356.56   39.15
   2  -8   2  382.76   32.34
  -2  -8  -2  318.48   36.67
   2   8   2  393.25   40.01
   2   8   2  382.47   36.20
  -2   8  -2  342.59   39.57
  -2   8  -2  337.26   59.38
  -2   8  -2  309.85   39.15
   2   8   2  335.08   24.20
  -2   8  -2  381.14   37.10
  -2   8  -2  363.33   45.24
   2   8   2  408.12   40.25
  -3  -8  -2    1.13   11.26
   3  -8   2   -6.67    9.18
   3  -8   2   17.91   14.71
  -3   8  -2    6.22   12.27
   3   8   2   17.83   10.27
   3   8   2   19.82   13.92
   3   8   2   27.45   17.07
   3   8   2   40.61   18.85
   3   8   2   29.97   10.21
  -3   8  -2   35.02   17.40
  -3   8  -2    0.94   21.06
  -3   8  -2   -5.97   13.10
  -3   8  -2   13.62   16.70
   4  -8   2  -10.99   10.68
   4  -8   2    7.18   13.62
  -4  -8  -2   -5.23   13.40
  -4   8  -2    0.38   15.42
   4   8   2   -5.30    9.82
  -4   8  -2  -12.23   14.57
  -4   8  -2  -16.40   19.77
   4   8   2  -15.03    8.76
  -4   8  -2    0.62   13.71
   4   8   2   -2.22    9.27
   4   8   2   11.13    9.12
   5  -8   2   11.44   15.84
   5  -8   2   16.28   20.17
  -5   8  -2   -6.65   14.19
  -5   8  -2   -0.27   16.27
  -5   8  -2   -4.18   15.59
  -5   8  -2  -26.88   12.31
   5   8   2    1.69   10.34
  -5   8  -2   -4.57   17.43
   5   8   2    8.67   11.67
   6  -8   2   45.97   23.13
   6  -8   2   40.02   21.38
   6   8   2    7.38   11.39
  -6   8  -2   11.09   16.79
   6   8   2   14.51   12.46
   6   8   2  -15.96   13.07
  -6   8  -2  -22.01   17.47
  -6   8  -2    8.42   13.93
   6   8   2   18.25   20.16
  -6   8  -2   -5.36   21.16
   7  -8   2   18.78   18.80
   7  -8   2    8.79   20.05
  -7   8  -2   20.96   23.32
   7   8   2   50.68   24.99
   7   8   2   32.49   16.57
   7   8   2   11.84   23.27
  -7   8  -2    4.23   23.49
  -7   8  -2   35.51   19.33
   7   8   2   38.65   17.07
  -7   8  -2   25.63   20.31
   8  -8   2   -9.08   20.22
   8  -8   2  -23.31   33.67
  -8   8  -2   -9.43   34.61
   8   8   2   16.56   18.12
  -8   8  -2   -8.23   22.52
  -8   8  -2   24.70   26.36
  -8   8  -2    3.85   20.54
   8   8   2  -12.65   16.90
   8   8   2   19.13   25.92
   8   8   2   -8.96   18.43
   8  -9  -2    5.01   20.66
   8  -9  -2   43.43   29.72
   8   9  -2   39.39   22.87
  -8   9   2  -29.66   37.87
   8   9  -2   -6.20   23.33
   8   9  -2   14.71   19.32
  -8   9   2    7.68   28.12
  -8   9   2   10.93   23.02
  -8   9   2   -2.37   22.34
   7  -9  -2   28.38   20.85
   7  -9  -2    2.24   17.61
  -7   9   2   18.76   20.72
  -7   9   2  -22.03   25.59
   7   9  -2   -5.25   19.58
  -7   9   2   -1.15   25.71
  -7   9   2   -8.43   14.94
   7   9  -2   12.27   16.06
   7   9  -2    1.77   17.00
   6  -9  -2   -7.23   17.33
   6  -9  -2    7.32   16.74
  -6  -9   2    0.59   14.02
   6   9  -2   11.18   14.94
  -6   9   2  -13.82   15.59
  -6   9   2  -23.08   17.19
  -6   9   2   -8.16   17.67
  -6   9   2    6.66   18.72
   6   9  -2   -3.58   11.89
   6   9  -2   -2.55   16.13
   6   9  -2   17.16   14.76
   5  -9  -2   34.55   22.97
   5  -9  -2   64.00   26.11
  -5  -9   2   58.15   20.46
  -5   9   2   64.50   23.97
   5   9  -2   87.90   20.71
  -5   9   2   54.88   28.04
   5   9  -2   13.58   17.86
  -5   9   2   41.09   19.62
   5   9  -2   92.58   27.21
  -5   9   2   63.35   29.70
   4  -9  -2   49.22   21.33
  -4  -9   2   50.16   22.60
  -4  -9   2   51.68   21.47
   4  -9  -2   40.56   20.53
   4   9  -2   33.87   20.59
   4   9  -2   62.12   20.42
  -4   9   2   52.07   19.05
  -4   9   2   28.22   19.65
  -4   9   2   71.71   53.83
   4   9  -2   84.50   23.62
  -4   9   2   91.04   28.78
   4   9  -2   50.49   20.95
   3  -9  -2   75.35   21.95
  -3  -9   2  105.08   25.36
   3  -9  -2   60.62   21.51
  -3  -9   2   39.10   20.25
   3   9  -2   55.13   21.03
  -3   9   2   11.37   17.32
  -3   9   2   77.64   23.42
   3   9  -2   60.01   19.00
  -3   9   2  100.94   39.80
  -3   9   2   49.48   21.01
   3   9  -2   43.36   21.54
   3   9  -2   68.17   28.16
  -2  -9   2   -4.48   14.61
  -2  -9   2   15.16   11.91
   2  -9  -2    1.31   10.65
   2  -9  -2   -6.41    9.76
   2  -9  -2  -18.04   10.47
   2   9  -2   -4.24   13.87
   2   9  -2   -0.16   15.91
   2   9  -2   29.90   18.20
  -2   9   2    4.87   17.30
  -2   9   2   20.80   14.31
  -2   9   2   33.19   26.02
  -2   9   2   19.26   16.98
   2   9  -2   -6.43   10.63
   1  -9  -2  133.95   23.75
  -1  -9   2  114.54   26.14
   1  -9  -2  117.91   27.74
  -1  -9   2  163.43   29.67
   1   9  -2  104.10   26.50
  -1   9   2  155.96   34.92
   1   9  -2  139.42   30.74
  -1   9   2  146.46   39.85
   1   9  -2  106.69   24.31
  -1   9   2  129.76   26.21
   1   9  -2  120.61   30.33
  -1   9   2  110.56   28.71
   0  -9   2  190.78   30.22
   0  -9  -2  218.25   21.05
   0  -9   2  198.55   17.87
   0  -9   2  198.68   37.10
   0   9  -2  124.42   26.78
   0   9  -2  238.14   39.34
   0   9  -2  201.66   41.83
   0   9  -2  127.08   27.73
   0   9   2  168.35   38.14
   0   9   2  242.60   45.98
   0   9   2  232.47   24.35
   0   9   2  239.66   36.36
   1  -9   2   65.74   22.87
   1  -9   2   80.52   22.48
   1  -9   2   91.04   19.19
   1   9   2  114.36   19.91
  -1   9  -2  100.26   23.74
  -1   9  -2   66.08   26.35
   1   9   2   62.97   22.30
  -1   9  -2   98.52   31.10
  -1   9  -2   81.27   25.32
  -1   9  -2   63.65   23.28
  -2  -9  -2   15.46   11.04
  -2  -9  -2   42.49   24.58
   2  -9   2   -2.55   11.26
   2  -9   2    0.57   14.03
   2  -9   2    8.78   11.48
   2   9   2    4.99   14.01
  -2   9  -2   -6.90   10.63
  -2   9  -2   26.47   41.63
  -2   9  -2    3.55   15.29
   2   9   2   -5.51    7.13
  -2   9  -2    3.22   13.74
  -2   9  -2   25.06   18.67
   2   9   2    3.66   12.88
   2   9   2    4.23   13.61
   3  -9   2   93.32   24.42
   3  -9   2  156.93   32.25
  -3  -9  -2  120.60   30.51
   3  -9   2  106.31   29.67
   3   9   2  128.66   28.26
  -3   9  -2  137.13   30.56
  -3   9  -2  107.71   34.28
   3   9   2  141.27   31.76
  -3   9  -2   58.80   20.22
  -3   9  -2  127.33   30.43
   3   9   2  101.46   25.40
  -3   9  -2  165.20   43.33
   4  -9   2   98.30   25.24
   4  -9   2   96.01   25.71
  -4  -9  -2  113.46   29.18
   4   9   2   60.19   17.08
   4   9   2   75.29   16.09
  -4   9  -2   56.92   22.18
  -4   9  -2   75.87   25.60
  -4   9  -2   93.44   27.13
   4   9   2   88.46   21.67
  -4   9  -2   63.81   26.96
  -4   9  -2   89.14   34.22
   4   9   2   68.06   22.20
   5  -9   2   42.30   24.73
   5  -9   2   38.66   21.95
  -5   9  -2   15.37   24.37
  -5   9  -2   59.25   30.63
   5   9   2   60.27   17.50
  -5   9  -2   30.57   20.34
  -5   9  -2   62.39   30.57
  -5   9  -2   53.11   22.72
   5   9   2   44.46   19.06
   6  -9   2    2.82   16.81
   6  -9   2  -21.66   15.38
   6   9   2    4.14   15.74
  -6   9  -2   -1.06   44.64
  -6   9  -2   -2.55   18.15
   6   9   2   18.23   13.43
   6   9   2  -13.83   19.03
  -6   9  -2   -8.64   28.75
   6   9   2    1.68   10.66
  -6   9  -2   -5.43   16.18
   7  -9   2  -10.66   18.48
   7  -9   2  -36.42   18.47
   7   9   2   18.32   17.54
  -7   9  -2   21.88   23.24
   7   9   2   11.92   13.59
  -7   9  -2  -25.03   19.49
  -7   9  -2    7.14   20.52
   7   9   2   30.87   17.33
   7   9   2  -13.89   19.62
  -7   9  -2    6.26   23.59
   7 -10  -2   62.81   44.29
   7 -10  -2   -0.72   21.88
  -7  10   2  -11.05   47.84
  -7  10   2   24.84   21.85
  -7  10   2   28.09   44.62
  -7  10   2   62.09   30.63
   7  10  -2   46.50   22.17
  -6 -10   2   48.28   24.90
   6 -10  -2   77.17   26.92
   6 -10  -2   71.59   27.38
   6  10  -2   57.51   26.16
  -6  10   2  143.07   47.79
   6  10  -2   65.60   20.55
  -6  10   2   37.14   33.98
   6  10  -2   63.93   19.56
   6  10  -2  118.38   47.24
  -6  10   2   75.44   28.01
  -6  10   2   43.16   22.91
   5 -10  -2   17.90   20.05
   5 -10  -2   26.68   18.02
  -5 -10   2   25.49   16.52
  -5  10   2   58.85   34.29
  -5  10   2   -6.59   22.58
   5  10  -2   15.21   15.88
   5  10  -2   11.75   15.21
  -5  10   2   -1.48   14.30
   5  10  -2    4.04   17.61
  -5  10   2   43.57   26.00
   5  10  -2   19.75   17.36
  -4 -10   2  122.42   27.27
  -4 -10   2  152.90   34.05
   4 -10  -2   85.21   24.93
   4 -10  -2   83.76   30.10
   4  10  -2  102.05   28.65
  -4  10   2   44.04   24.23
  -4  10   2   55.70   25.11
   4  10  -2  110.04   32.34
   4  10  -2  102.21   27.49
  -4  10   2   69.01   27.26
  -4  10   2   83.26   27.28
  -4  10   2   98.03   31.58
   4  10  -2  111.03   25.92
   4  10  -2   56.44   22.51
   3 -10  -2  309.49   33.19
   3 -10  -2  347.15   49.95
  -3 -10   2  288.57   47.04
  -3 -10   2  282.28   31.73
   3 -10  -2  294.75   34.53
  -3  10   2  331.58   63.85
   3  10  -2  288.10   38.77
   3  10  -2  296.25   37.62
  -3  10   2  488.77   78.00
  -3  10   2  304.93   35.44
  -3  10   2  216.54   38.54
   3  10  -2  270.43   44.02
   3  10  -2  220.42   40.03
  -3  10   2  265.35   43.56
  -2 -10   2  302.63   46.70
   2 -10  -2  324.19   32.62
   2 -10  -2  333.60   49.87
  -2 -10   2  284.93   31.85
   2 -10  -2  312.82   31.16
   2  10  -2  356.63   43.61
  -2  10   2  217.78   43.37
   2  10  -2  199.70   33.99
  -2  10   2  376.16   56.09
   2  10  -2  244.56   44.30
  -2  10   2  233.95   41.57
  -2  10   2  431.14   68.46
  -2  10   2  309.12   35.30
   2  10  -2  259.72   49.47
   1 -10  -2  179.72   36.25
  -1 -10   2  114.55   30.05
  -1 -10   2  175.58   32.20
   1 -10  -2  146.61   24.58
   1  10  -2  120.17   34.63
  -1  10   2  112.18   30.40
   1  10  -2  144.70   37.97
  -1  10   2  104.66   33.74
   1  10  -2  116.26   35.41
  -1  10   2  152.94   34.84
  -1  10   2  152.61   30.19
   1  10  -2  142.59   33.77
   0 -10   2   22.86   14.81
   0 -10  -2   -0.80   13.16
   0 -10  -2    7.75    9.65
   0 -10   2  -10.24   14.16
   0  10   2  -21.45   13.29
   0  10   2   -2.56   15.85
   0  10  -2    1.86   16.73
   0  10   2    5.83   15.50
   0  10  -2   19.54   18.10
   0  10  -2   11.89   17.50
   0  10   2   -9.77    9.68
   0  10  -2    9.56   15.68
   1 -10   2  309.44   26.89
   1 -10   2  334.26   52.39
   1 -10   2  284.27   34.24
  -1 -10  -2  326.33   25.45
  -1 -10  -2  370.34   53.31
  -1  10  -2  429.70   72.72
  -1  10  -2  346.81   55.39
  -1  10  -2  456.44   68.32
  -1  10  -2  328.98   48.30
   1  10   2  315.80   26.45
   1  10   2  379.49   43.39
   1  10   2  317.37   46.28
   1  10   2  352.62   46.58
   2 -10   2  690.36   54.65
   2 -10   2  486.78   52.03
  -2 -10  -2  606.12   50.66
  -2 -10  -2  650.39   56.11
   2 -10   2  648.15   44.38
  -2  10  -2  613.32   50.43
  -2  10  -2  511.99   53.61
  -2  10  -2  571.87   57.31
   2  10   2  561.23   54.31
   2  10   2  622.44   58.39
  -2  10  -2  574.95   66.15
   2  10   2  724.62   57.09
   3 -10   2  154.35   35.12
   3 -10   2  116.70   32.44
  -3 -10  -2   46.20   24.30
   3 -10   2  152.72   29.51
  -3  10  -2   73.36   31.94
   3  10   2  105.73   29.09
   3  10   2  152.38   35.31
  -3  10  -2  135.01   41.00
  -3  10  -2  110.24   34.61
   3  10   2   94.97   29.20
  -3  10  -2   71.03   26.64
  -3  10  -2   79.67   24.22
   4 -10   2  -14.56   16.77
   4 -10   2   13.86   30.11
   4 -10   2   -5.77   15.12
  -4 -10  -2   25.29   20.39
   4  10   2   20.23   16.77
  -4  10  -2   10.55   19.00
   4  10   2   33.27   14.35
   4  10   2   12.02   17.95
  -4  10  -2   71.13   56.08
  -4  10  -2    2.37   20.45
  -4  10  -2   -2.61   13.98
  -4  10  -2    3.17   17.46
   5 -10   2  102.45   30.09
   5 -10   2  112.63   29.62
   5  10   2  115.68   22.50
  -5  10  -2   89.40   31.25
   5  10   2  107.17   19.75
  -5  10  -2  154.18   42.64
  -5  10  -2   57.38   19.88
   5  10   2   81.80   26.14
  -5  10  -2  182.02   71.63
  -5  10  -2   39.13   25.60
   6 -10   2  133.18   34.61
   6 -10   2  135.82   38.54
  -6  10  -2  177.42   49.18
  -6  10  -2  140.60   44.20
  -6  10  -2  111.06   44.24
  -6  10  -2  210.19   50.99
   6  10   2   97.15   32.35
   6  10   2   80.77   29.53
   6  10   2  142.16   25.56
   6 -11  -2  -21.38   21.75
  -6 -11   2    2.62   17.09
   6 -11  -2  -16.00   21.27
   6  11  -2   16.70   18.49
  -6  11   2   22.19   32.29
   6  11  -2    1.92   16.70
  -6  11   2   18.07   26.75
   6  11  -2    9.02   23.66
  -6  11   2    2.33   27.49
   6  11  -2   -6.60   17.65
  -6  11   2    1.65   25.49
   6  11  -2  -42.96   22.67
  -5 -11   2  267.71   40.61
   5 -11  -2  146.46   33.49
   5 -11  -2  164.52   35.14
   5  11  -2  212.35   37.03
   5  11  -2  152.17   33.31
   5  11  -2  113.47   29.60
  -5  11   2  207.59   47.01
   5  11  -2  115.61   35.28
  -5  11   2  325.83   72.17
   5  11  -2  238.63   43.26
  -5  11   2  205.13   62.23
  -4 -11   2  295.59   43.06
   4 -11  -2  396.69   57.55
   4 -11  -2  353.83   38.82
  -4 -11   2  240.22   44.42
  -4  11   2  227.95   42.73
  -4  11   2  430.91   94.77
   4  11  -2  270.06   45.32
  -4  11   2  284.35   48.47
   4  11  -2  267.38   46.56
  -4  11   2  246.96   50.21
  -4  11   2  194.69   44.57
   4  11  -2  231.65   45.80
   4  11  -2  272.20   49.52
   3 -11  -2   54.90   21.74
  -3 -11   2   83.57   23.94
   3 -11  -2   32.57   18.28
   3 -11  -2  120.69   31.52
  -3 -11   2  114.74   31.63
   3  11  -2   85.85   26.14
   3  11  -2  164.13   39.86
  -3  11   2  182.57   44.23
  -3  11   2   59.01   25.68
   3  11  -2  102.59   32.15
  -3  11   2   81.07   26.90
   3  11  -2   55.46   24.73
  -3  11   2   85.74   37.08
  -3  11   2  181.91   60.49
   2 -11  -2   64.97   20.11
  -2 -11   2   90.03   29.96
  -2 -11   2   58.70   21.13
   2 -11  -2   66.52   24.71
   2  11  -2   67.99   28.45
   2  11  -2   91.11   28.19
  -2  11   2   94.02   29.93
  -2  11   2  116.47   36.82
   2  11  -2   97.26   32.25
  -2  11   2   74.17   24.79
   2  11  -2   18.96   18.82
  -2  11   2   64.53   30.06
   1 -11  -2  319.53   52.46
  -1 -11   2  427.37   48.36
  -1 -11   2  333.06   36.60
   1 -11  -2  469.56   34.92
  -1  11   2  368.55   35.70
   1  11  -2  284.52   47.41
  -1  11   2  312.87   48.11
   1  11  -2  318.10   49.86
   1  11  -2  395.75   50.65
  -1  11   2  412.00   65.54
   1  11  -2  240.94   51.31
  -1  11   2  285.51   54.94
   0 -11  -2  751.03   63.63
   0 -11   2  686.94   51.99
   0 -11   2  588.86   58.68
   0 -11  -2  710.66   41.60
   0  11   2  639.18   44.06
   0  11   2  608.26   62.40
   0  11  -2  619.60   59.22
   0  11  -2  616.97   67.64
   0  11   2  681.62   70.03
   0  11  -2  585.29   64.17
   0  11  -2  631.27   61.77
   0  11   2  555.08   57.02
   1 -11   2  190.57   28.55
   1 -11   2   98.95   28.52
  -1 -11  -2   97.80   29.91
  -1 -11  -2  167.01   19.55
   1 -11   2  118.42   27.71
  -1  11  -2   98.53   30.21
   1  11   2  183.44   36.28
   1  11   2  178.59   37.68
   1  11   2   95.57   32.00
  -1  11  -2  201.56   52.16
  -1  11  -2  152.13   41.00
   1  11   2   76.78   27.37
  -1  11  -2  272.37   62.02
   2 -11   2   14.25   15.30
   2 -11   2  -22.54   13.48
   2 -11   2   14.96   16.11
  -2 -11  -2    3.02   17.73
   2  11   2    4.14   16.73
  -2  11  -2  -19.00   14.99
   2  11   2   26.31   20.38
  -2  11  -2   -0.43   19.13
  -2  11  -2   33.23   27.85
   2  11   2   10.40   20.16
  -2  11  -2   21.32   50.02
  -3 -11  -2  237.04   42.98
   3 -11   2  173.39   34.12
   3 -11   2  184.43   40.52
   3 -11   2  192.61   33.46
  -3  11  -2  197.62   39.57
   3  11   2  224.78   42.17
   3  11   2  248.81   40.60
   3  11   2  147.22   33.28
  -3  11  -2  240.72   45.76
  -3  11  -2  166.69   35.68
  -3  11  -2  125.09   36.57
  -3  11  -2  179.09   44.99
   4 -11   2  310.90   46.80
   4 -11   2  269.44   46.33
  -4 -11  -2  266.91   47.87
   4 -11   2  350.20   56.61
  -4  11  -2  295.28   59.29
   4  11   2  251.24   41.31
  -4  11  -2  215.36   44.62
   4  11   2  195.48   33.67
  -4  11  -2  203.07   53.25
  -4  11  -2  146.16   37.84
   4  11   2  280.76   36.55
  -4  11  -2  174.78   48.91
   5 -11   2   67.88   31.42
   5 -11   2   75.31   28.72
   5 -11   2  110.66   31.13
   5  11   2  110.55   25.80
  -5  11  -2   89.04   35.38
   5  11   2   73.85   32.31
   5  11   2   89.92   23.70
  -5  11  -2   71.67   49.76
  -5  11  -2   91.48   34.08
  -5  11  -2   47.57   38.47
  -5  11  -2   87.03   30.66
  -4 -12   2   12.37   24.91
   4 -12  -2   19.20   19.02
   4 -12  -2  -11.93   21.54
   4 -12  -2   19.63   21.59
  -4 -12   2   17.58   18.75
   4  12  -2    5.41   21.09
  -4  12   2    4.95   20.41
   4  12  -2   13.30   23.49
   4  12  -2  -28.96   17.65
  -4  12   2   37.41   29.93
   4  12  -2   23.95   19.83
  -4  12   2   21.06   23.25
  -4  12   2    0.88   23.89
  -4  12   2   -6.26   43.05
   3 -12  -2  163.30   29.65
   3 -12  -2   83.39   30.68
  -3 -12   2  191.22   34.84
  -3 -12   2  137.38   34.68
  -3  12   2  106.36   32.09
   3  12  -2  110.16   38.67
   3  12  -2   93.06   32.85
  -3  12   2  121.93   36.51
   3  12  -2  146.62   39.62
  -3  12   2  152.22   54.69
  -3  12   2  105.96   36.91
   3  12  -2   90.89   31.49
  -3  12   2  147.66   43.99
   2 -12  -2  279.89   31.24
  -2 -12   2  286.98   34.03
  -2 -12   2  302.30   63.16
   2  12  -2  231.62   47.35
  -2  12   2  230.42   41.97
  -2  12   2  211.02   54.67
  -2  12   2  187.55   52.24
  -2  12   2  283.22   61.41
   2  12  -2  265.31   48.16
   2  12  -2  322.64   60.61
   2  12  -2  219.15   47.10
   1 -12  -2   72.33   25.93
  -1 -12   2   88.76   26.75
  -1 -12   2   52.17   25.23
   1 -12  -2   38.61   17.20
  -1  12   2   59.40   24.71
  -1  12   2   34.30   19.49
   1  12  -2   17.06   16.43
   1  12  -2   42.87   25.03
   1  12  -2   57.49   31.21
  -1  12   2   34.99   25.62
  -1  12   2   40.80   29.68
   1  12  -2   40.47   25.23
  -1  12   2   36.65   22.05
   0 -12  -2   39.57   13.86
   0 -12   2   71.52   30.43
   0 -12   2   34.59   19.01
   0 -12  -2   29.15   22.83
   0  12   2   -0.76   21.20
   0  12  -2   20.50   24.82
   0  12   2   26.44   24.82
   0  12  -2   23.83   18.40
   0  12  -2   36.53   24.14
   0  12   2   14.50   22.00
   0  12  -2   14.28   20.64
   0  12   2   44.16   15.96
  -1 -12  -2  182.84   39.64
   1 -12   2  192.78   37.65
  -1 -12  -2  174.24   23.90
   1 -12   2  121.87   35.27
  -1  12  -2  131.83   33.43
  -1  12  -2  186.84   46.90
   1  12   2  184.56   43.40
  -1  12  -2  132.35   44.88
  -1  12  -2  168.06   48.41
   1  12   2  185.03   41.52
   1  12   2   65.72   27.96
   2 -12   2  237.46   41.10
  -2 -12  -2  222.28   46.13
   2 -12   2  273.19   29.81
   2  12   2  195.84   41.11
   2  12   2  283.21   52.93
  -2  12  -2  298.71   90.83
   2  12   2  201.87   40.79
  -2  12  -2  218.87   56.80
   3 -12   2   80.93   24.61
   3 -12   2  128.69   36.57
  -3 -12  -2   78.95   30.92
   3 -12   2  133.71   39.02
   3  12   2   31.65   22.82
   3  12   2   60.13   27.21
   3  12   2   66.57   28.58
  -3  12  -2   91.64   39.83
  -3  12  -2   38.72   31.27
  -3  12  -2   80.00   30.24
  -3  12  -2   57.21   32.79
   0 -13   2   73.41   27.08
   0 -13  -2   19.97   26.84
   0 -13  -2   55.72   17.29
   0 -13   2   46.71   24.55
   0  13  -2    1.92   24.46
   0  13   2   54.31   31.17
   0  13   2   21.64   26.01
   0  13   2   49.43   30.99
   0  13  -2   24.76   31.43
   0  13   2   10.60   25.06
   0  13  -2   17.13   22.14
   0  13  -2   26.84   20.30
  11   0  -3  -29.54   23.41
 -11   0   3   10.17   23.53
  11   0  -3  -42.02   19.56
 -11   0   3    3.86   22.63
 -11   0   3   26.54   20.81
  10   0  -3    5.09   19.61
 -10   0   3   14.44   19.90
  10   0  -3  -36.55   13.92
 -10   0   3   -7.76   18.85
  10   0  -3    1.89   16.08
   9   0  -3    4.73   16.95
   9   0  -3   -6.90   12.32
  -9   0   3   16.10   16.91
  -9   0   3   -2.08   13.77
   9   0  -3   -2.86   13.90
   8   0  -3  -16.44   10.03
  -8   0   3   -5.34   12.59
   8   0  -3    6.74   12.65
  -8   0   3   14.55    9.78
   8   0  -3    6.93   13.69
  -8   0   3    6.14   13.37
   7   0  -3    7.53   11.78
  -7   0   3   10.22    8.60
  -7   0   3   25.18   17.10
  -7   0   3    4.41   13.22
   7   0  -3    6.21   11.56
   7   0  -3  -12.85   13.07
   6   0  -3    4.98   12.48
  -6   0   3    1.29    8.78
  -6   0   3   10.75    7.99
  -6   0   3   -6.90   10.52
   6   0  -3    7.32   11.24
   6   0  -3    5.09   15.69
  -5   0   3   -7.67    6.04
   5   0  -3    8.55   10.33
   5   0  -3    3.84    9.16
   5   0  -3   -5.80    7.65
  -5   0   3   13.18    6.34
  -5   0   3    7.98   12.38
  -4   0   3   -7.11    7.42
  -4   0   3   -1.72    4.01
   4   0  -3    0.96    5.86
  -4   0   3    1.01    9.25
   4   0  -3   -4.91    6.65
   4   0  -3    1.96    7.23
  -3   0   3    5.36    8.94
   3   0  -3   10.49    7.27
  -3   0   3   -3.63    7.60
   3   0  -3    8.80    7.86
  -3   0   3   -4.85    3.60
   2   0  -3    0.82    8.00
  -2   0   3   -4.99    5.90
  -2   0   3    6.56    9.06
   2   0  -3    3.58    7.20
  -2   0   3    6.11    7.51
   2   0  -3   -3.62    6.98
   1   0  -3    3.47    5.44
  -1   0   3   -2.21    4.28
  -1   0   3   -1.18    6.48
  -1   0   3   -1.89    3.71
  -1   0   3    0.84    5.00
   1   0  -3   -0.76    4.44
   1   0  -3    3.72    5.36
   0   0  -3    0.40    4.21
   0   0   3    0.40    4.44
   0   0   3    2.31    4.78
   0   0  -3    3.38    5.04
   0   0  -3    1.62    6.25
   0   0   3    7.43    6.21
  -1   0  -3    1.66    6.55
   1   0   3    0.49    7.96
   1   0   3   -0.26    4.77
  -1   0  -3   -3.14    7.06
  -2   0  -3   -1.93    8.17
   2   0   3    1.07   10.37
  -2   0  -3    9.32    6.85
   2   0   3   -0.29    6.51
   3   0   3   -0.98    9.49
   3   0   3    4.13    6.96
   3   0   3  -11.38    6.67
  -3   0  -3    1.05    8.06
  -3   0  -3    3.01    7.45
   4   0   3   13.56   12.31
  -4   0  -3    2.44    7.04
   4   0   3    2.91    9.80
  -4   0  -3    6.06    9.92
  -4   0  -3   -6.31    6.21
  -5   0  -3    5.95    9.21
   5   0   3   -0.75    9.36
  -5   0  -3    8.70   11.73
   5   0   3   11.40   11.65
  -5   0  -3   -2.69    6.39
  -6   0  -3    8.58   11.57
  -6   0  -3   -5.84   10.58
   6   0   3  -26.08   11.76
  -6   0  -3   -0.75    9.70
   6   0   3  -12.89   10.81
  -7   0  -3   -3.13   10.46
   7   0   3   29.87   19.53
   7   0   3   -0.49   12.96
  -7   0  -3    7.21   13.57
  -8   0  -3    8.01   16.34
  -8   0  -3   -7.65   12.56
  -8   0  -3   -3.48   11.07
   8   0   3   -9.12   12.51
   8   0   3  -19.34   15.10
   9   0   3  -23.75   13.06
   9   0   3    8.06   21.26
  -9   0  -3    8.78   16.18
   9   0   3    0.96   17.41
   9   0   3   27.22   16.08
  -9   0  -3   10.55   13.89
 -10   0  -3   10.89   21.17
  10   0   3  -16.00   22.20
 -10   0  -3   15.25   18.45
  10   0   3    6.68   19.69
 -10   0  -3   -4.04   16.25
  10   0   3   -7.61   26.00
  10   0   3   -8.84   18.04
  11  -1  -3  -36.76   22.79
  11  -1  -3  -17.00   19.45
 -11  -1   3    1.15   18.54
 -11  -1   3   -1.94   20.28
 -11  -1   3   23.53   21.04
 -11   1   3   22.09   25.25
 -11   1   3   -0.96   22.51
 -11   1   3    0.53   22.63
  11   1  -3   13.05   29.39
  11   1  -3   -8.00   20.53
  10  -1  -3   14.01   21.76
 -10  -1   3   28.47   25.81
  10  -1  -3   29.84   20.99
 -10  -1   3   24.36   16.74
  10  -1  -3   17.06   20.29
  10   1  -3   68.30   23.18
 -10   1   3    9.48   18.20
 -10   1   3   71.05   18.97
 -10   1   3   26.36   18.81
  10   1  -3   44.77   23.53
  10   1  -3    3.51   21.83
  -9  -1   3   56.94   19.34
   9  -1  -3   51.84   24.33
  -9  -1   3   36.04   24.52
   9  -1  -3   13.63   16.36
   9  -1  -3   21.32   19.43
   9   1  -3   -2.48   14.16
  -9   1   3   57.36   22.34
   9   1  -3   25.11   15.71
   9   1  -3   28.31   17.22
  -9   1   3   52.03   17.47
  -9   1   3   36.58   17.65
  -8  -1   3   21.06   13.89
   8  -1  -3   -3.85   14.26
   8  -1  -3   -8.94   12.33
   8  -1  -3    7.90   14.16
  -8  -1   3    3.99   15.90
   8   1  -3   -4.68    7.83
  -8   1   3    0.86   16.31
  -8   1   3   16.84   13.52
  -8   1   3    2.56   14.64
   8   1  -3   -6.76   12.65
   8   1  -3   -8.26   10.61
  -7  -1   3   73.89   19.79
   7  -1  -3  103.61   26.55
  -7  -1   3   61.44   20.02
   7  -1  -3   76.55   21.62
   7  -1  -3  138.28   47.62
   7   1  -3  158.77   32.89
  -7   1   3  132.34   32.34
   7   1  -3   65.83   20.56
   7   1  -3  149.88   37.73
  -7   1   3  118.34   21.48
  -7   1   3   72.90   21.62
   6  -1  -3  362.12   38.92
   6  -1  -3  403.29   38.65
  -6  -1   3  430.74   39.42
  -6  -1   3  499.84   36.94
   6  -1  -3  455.48   39.29
   6   1  -3  411.12   39.20
  -6   1   3  499.15   42.18
   6   1  -3  457.19   37.51
  -6   1   3  473.47   31.07
   6   1  -3  395.63   33.48
  -6   1   3  359.39   39.09
  -5  -1   3  914.56   51.06
  -5  -1   3  781.15   51.96
   5  -1  -3  900.25   57.77
   5  -1  -3  880.26   54.86
   5  -1  -3  824.99   52.87
   5   1  -3  860.31   50.45
   5   1  -3  935.12   57.28
  -5   1   3  917.38   56.00
  -5   1   3  864.11   44.42
   5   1  -3  923.50   51.84
  -5   1   3  876.06   56.29
   4  -1  -3   35.82   13.66
   4  -1  -3   35.06   13.24
  -4  -1   3   43.60   12.34
   4  -1  -3   92.19   22.60
  -4  -1   3   60.04   15.92
  -4  -1   3   32.80   11.88
  -4   1   3   34.21   13.60
   4   1  -3   55.26   15.43
   4   1  -3   64.21   16.86
   4   1  -3   58.54   15.06
  -4   1   3   73.34   11.60
  -4   1   3   47.91   15.06
   3  -1  -3  116.64   21.48
  -3  -1   3   48.43   10.96
   3  -1  -3   95.33   18.55
   3  -1  -3  112.33   20.16
  -3  -1   3   80.07   13.84
  -3  -1   3   66.51   14.57
  -3   1   3   76.77   17.14
   3   1  -3   73.71   12.84
   3   1  -3   63.23   14.47
   3   1  -3  138.27   20.13
  -3   1   3   60.84   11.53
  -2  -1   3   12.46    8.01
   2  -1  -3   10.61   10.63
  -2  -1   3   15.26    5.28
   2  -1  -3   15.78    7.30
  -2  -1   3    9.60    6.61
  -2  -1   3    9.79   13.96
   2  -1  -3   14.74    8.18
   2   1  -3   21.97   10.58
   2   1  -3   10.62   10.21
  -2   1   3   42.59   10.24
  -2   1   3   38.71   14.86
   2   1  -3   15.51    7.89
   2   1  -3   20.42    5.15
  -2   1   3   15.22   11.96
  -1  -1   3  499.01   26.23
   1  -1  -3  500.67   25.63
   1  -1  -3  473.78   30.76
  -1  -1   3  506.64   31.61
  -1  -1   3  523.12   29.13
  -1   1   3  590.78   32.34
  -1   1   3  491.77   25.58
   1   1  -3  570.87   27.32
   1   1  -3  509.54   31.41
  -1   1   3  470.31   30.75
   0  -1   3 1830.15   76.38
   0  -1  -3 1835.99   69.54
   0  -1   3 1773.61   79.03
   0  -1  -3 1766.12   75.42
   0  -1   3 1831.87   75.43
   0  -1   3 1786.61   70.57
   0  -1  -3 1750.49   68.83
   0   1  -3 1790.77   75.10
   0   1  -3 1816.67   76.56
   0   1   3 1809.32   69.33
   0   1   3 1837.89   77.61
   0   1  -3 1893.96   70.87
   0   1  -3 1897.61   79.94
   0   1   3 1818.62   76.08
  -1  -1  -3   62.78   14.90
   1  -1   3   43.66   10.79
   1  -1   3   68.90    8.83
  -1  -1  -3   79.77   12.95
   1  -1   3   58.98   13.85
  -1  -1  -3   47.75    5.22
  -1   1  -3   78.95   19.97
  -1   1  -3   42.41   22.04
   1   1   3   76.50   19.60
  -1   1  -3   56.99    7.95
   1   1   3   46.74    5.00
   1   1   3   61.00   10.87
   2  -1   3  692.65   43.27
  -2  -1  -3  760.48   49.83
   2  -1   3  747.77   43.81
   2  -1   3  697.19   32.68
   2   1   3  715.82   30.72
  -2   1  -3  683.71   43.64
   2   1   3  744.75   36.01
  -2   1  -3  757.33   43.71
  -3  -1  -3  397.25   26.15
   3  -1   3  356.06   22.56
  -3  -1  -3  363.37   31.46
   3  -1   3  434.54   33.66
   3  -1   3  383.16   33.80
   3  -1   3  363.68   30.84
  -3   1  -3  436.06   34.30
   3   1   3  360.87   24.14
   3   1   3  455.12   35.43
  -3   1  -3  386.20   28.72
   3   1   3  375.14   31.98
  -3   1  -3  374.65   30.44
  -4  -1  -3  160.43   16.27
  -4  -1  -3  156.61   15.09
   4  -1   3  171.89   17.35
   4  -1   3  214.90   32.87
   4  -1   3  221.52   27.38
  -4  -1  -3  139.95   25.06
   4   1   3  163.43   30.52
  -4   1  -3  176.35   29.95
   4   1   3  132.74   26.07
  -4   1  -3  185.42   21.16
  -4   1  -3  171.80   28.02
  -5  -1  -3    3.92    6.90
  -5  -1  -3    6.15    6.42
  -5  -1  -3   16.90   11.83
   5  -1   3    9.17   12.52
   5  -1   3    6.34    7.95
   5  -1   3   18.55   17.01
  -5   1  -3   -1.05   11.62
  -5   1  -3   12.78   11.34
  -5   1  -3   -3.60    7.67
   5   1   3    2.52   11.04
   5   1   3   13.27   14.53
   6  -1   3  178.79   32.95
   6  -1   3  245.09   25.96
  -6  -1  -3  263.20   22.75
   6  -1   3  295.67   35.33
  -6  -1  -3  298.27   42.20
  -6  -1  -3  280.88   21.58
  -6   1  -3  303.54   34.43
   6   1   3  345.20   51.57
  -6   1  -3  261.36   29.57
   6   1   3  300.98   33.21
  -6   1  -3  240.55   30.72
   7  -1   3  328.08   40.83
  -7  -1  -3  353.33   27.68
   7  -1   3  362.38   39.69
  -7  -1  -3  343.89   38.90
   7  -1   3  326.09   32.09
  -7  -1  -3  301.63   24.78
  -7   1  -3  366.87   38.06
  -7   1  -3  358.66   35.31
   7   1   3  372.99   59.68
   7   1   3  378.18   39.61
  -7   1  -3  328.01   39.46
   8  -1   3   67.21   18.52
   8  -1   3   82.28   26.55
  -8  -1  -3   82.29   16.53
  -8  -1  -3   58.86   24.21
   8  -1   3   61.53   25.31
   8   1   3   62.53   22.50
  -8   1  -3   59.87   23.15
   8   1   3   37.06   24.93
  -8   1  -3   52.08   23.45
  -8   1  -3   82.96   25.57
   8   1   3   14.77   17.90
   9  -1   3   24.38   21.99
   9  -1   3    4.14   13.94
   9  -1   3   23.37   21.46
   9   1   3   -8.31   14.37
   9   1   3  -18.52   16.02
   9   1   3   13.98   19.16
  -9   1  -3    6.29   15.60
  -9   1  -3    8.53   15.31
  -9   1  -3   11.81   16.85
  10  -1   3   15.55   17.93
  10  -1   3   27.36   29.94
  10  -1   3   19.60   17.96
  10  -1   3  -18.99   20.39
  10   1   3   41.30   26.35
 -10   1  -3   22.59   22.91
  10   1   3   -4.54   21.31
 -10   1  -3   18.55   18.26
  10   1   3  -18.63   18.07
  11  -2  -3  -20.49   19.11
  11  -2  -3   10.60   26.50
  11  -2  -3   21.29   26.09
 -11   2   3   -1.97   16.75
 -11   2   3    7.91   31.24
  11   2  -3   -2.96   24.74
  11   2  -3   17.32   23.07
 -11   2   3   17.66   25.20
 -11   2   3  -15.09   39.39
  10  -2  -3   -9.88   16.47
 -10  -2   3   -5.89   20.60
  10  -2  -3   -5.28   21.85
  10  -2  -3   -9.22   17.02
 -10   2   3  -15.46   13.37
  10   2  -3  -13.67   17.42
 -10   2   3   12.85   21.78
 -10   2   3    1.25   19.95
  10   2  -3  -25.89   14.72
  10   2  -3    4.57   15.32
   9  -2  -3   29.53   23.21
   9  -2  -3   72.16   28.13
  -9  -2   3   98.36   28.82
   9  -2  -3   38.28   21.01
  -9  -2   3   82.87   22.67
   9   2  -3   52.23   16.43
   9   2  -3   64.20   23.97
  -9   2   3   86.03   30.49
   9   2  -3   64.57   23.81
  -9   2   3   84.33   25.87
  -9   2   3   73.94   21.04
   8  -2  -3  185.50   40.14
   8  -2  -3  256.96   47.20
   8  -2  -3  261.56   46.76
  -8  -2   3  282.96   29.83
  -8  -2   3  223.02   37.56
  -8   2   3  203.52   41.79
  -8   2   3  202.40   38.09
   8   2  -3  302.38   45.44
   8   2  -3  225.32   26.21
   8   2  -3  202.58   42.65
  -8   2   3  261.39   29.01
   7  -2  -3  533.50   48.31
   7  -2  -3  593.40   53.22
   7  -2  -3  504.51   46.97
  -7  -2   3  490.34   45.91
  -7  -2   3  511.57   38.24
  -7   2   3  446.97   47.21
   7   2  -3  479.62   37.10
   7   2  -3  519.44   42.17
  -7   2   3  479.31   46.24
   7   2  -3  509.64   47.73
  -7   2   3  400.30   35.90
  -6  -2   3  112.88   20.39
   6  -2  -3  102.87   23.40
   6  -2  -3   59.26   18.82
   6  -2  -3  105.51   27.74
  -6  -2   3   51.10   18.07
   6   2  -3   74.95   24.10
  -6   2   3   63.68   17.17
  -6   2   3   68.13   21.91
  -6   2   3   43.82   17.96
   6   2  -3   50.01   15.60
   6   2  -3  126.09   25.84
  -5  -2   3  383.91   36.12
  -5  -2   3  453.57   32.28
  -5  -2   3  360.77   32.00
   5  -2  -3  426.47   38.45
   5  -2  -3  370.93   35.04
   5  -2  -3  391.11   36.11
   5   2  -3  423.73   36.79
  -5   2   3  419.67   29.75
  -5   2   3  382.04   36.60
   5   2  -3  376.34   29.90
   5   2  -3  375.40   30.09
  -5   2   3  423.60   37.65
   4  -2  -3 2093.16   99.56
  -4  -2   3 2116.82   92.72
  -4  -2   3 1848.04   96.07
   4  -2  -3 2146.29   97.08
   4  -2  -3 2243.61   99.85
  -4  -2   3 2079.76   97.67
   4   2  -3 2018.04   95.87
   4   2  -3 2080.77   91.45
   4   2  -3 2055.02   89.54
  -4   2   3 2163.79  101.10
  -4   2   3 2081.18   88.70
   3  -2  -3 1957.15   86.34
  -3  -2   3 1876.49   78.50
  -3  -2   3 1822.02   85.86
   3  -2  -3 2006.30   87.08
   3  -2  -3 1949.66   90.21
  -3  -2   3 1927.61   85.17
   3   2  -3 1831.90   77.35
   3   2  -3 1914.32   85.92
  -3   2   3 1907.61   90.50
   3   2  -3 1874.86   83.73
   2  -2  -3    3.60    5.67
   2  -2  -3    6.10   11.54
   2  -2  -3  -11.58    5.48
  -2  -2   3    8.01    9.01
  -2  -2   3   -0.51    5.21
  -2  -2   3   18.77   11.22
   2   2  -3    3.45    8.05
   2   2  -3    0.76    5.38
  -2   2   3    9.66   17.95
   2   2  -3    7.72    6.52
   1  -2  -3 2221.84   84.15
   1  -2  -3 2184.84   88.30
  -1  -2   3 2252.51   87.56
  -1  -2   3 2147.52   94.80
   1  -2  -3 2168.98   89.58
  -1  -2   3 2101.12   89.55
  -1  -2   3 2178.77   90.99
  -1   2   3 2165.32   89.48
  -1   2   3 2259.38   94.23
   1   2  -3 2167.38   89.47
   1   2  -3 2252.48   91.37
   1   2  -3 2195.55   88.11
   1   2  -3 2113.52   94.34
   0  -2   3 5569.96  207.30
   0  -2  -3 5345.90  200.87
   0  -2   3 5518.95  207.15
   0  -2   3 5433.01  203.06
   0  -2  -3 5727.51  206.90
   0   2  -3 5497.62  207.11
   0   2   3 5387.99  200.86
   0   2  -3 5153.53  211.36
   0   2  -3 5599.85  207.77
   0   2  -3 5470.50  203.30
   0   2   3 5670.04  206.98
   1  -2   3 5658.79  203.07
  -1  -2  -3 4762.86  182.77
   1  -2   3 4875.81  182.86
  -1  -2  -3 4900.59  180.41
   1  -2   3 5066.74  190.84
   1  -2   3 4960.35  196.23
  -1   2  -3 4524.38  195.60
   1   2   3 5064.69  184.14
  -1   2  -3 4923.88  195.59
  -1   2  -3 4841.56  182.79
   1   2   3 4694.15  179.70
   2  -2   3 1539.48   74.66
   2  -2   3 1631.78   79.31
   2  -2   3 1520.50   65.02
   2  -2   3 1517.61   75.11
  -2  -2  -3 1464.79   60.90
   2   2   3 1610.93   75.34
   2   2   3 1555.74   62.67
  -2   2  -3 1447.83   76.28
   2   2   3 1502.79   62.25
  -2   2  -3 1493.50   75.16
  -2   2  -3 1561.42   65.21
   3  -2   3   82.86   17.49
   3  -2   3  166.98   35.17
   3  -2   3  126.72   16.86
  -3   2  -3   74.32   16.53
   3   2   3   96.33   21.09
   3   2   3  125.64   15.66
  -3   2  -3   85.84   20.68
  -3   2  -3  125.58   26.35
   4  -2   3  970.80   58.57
   4  -2   3  925.54   48.40
   4  -2   3 1008.61   62.71
  -4   2  -3  922.48   55.11
   4   2   3  826.57   57.41
  -4   2  -3  840.67   57.90
   4   2   3  962.10   57.99
  -4   2  -3  964.00   61.28
   4   2   3  942.34   58.99
   5  -2   3 1404.97   69.97
   5  -2   3 1519.81   81.82
   5  -2   3 1462.29   86.37
  -5   2  -3 1290.14   80.72
  -5   2  -3 1375.96   81.77
   5   2   3 1497.48   83.50
  -5   2  -3 1420.34   77.98
   5   2   3 1580.72   81.03
   5   2   3 1411.18   68.44
   6  -2   3  697.56   58.76
   6  -2   3  661.93   52.87
   6  -2   3  649.57   44.85
   6   2   3  747.58   55.33
   6   2   3  696.84   52.34
   6   2   3  674.74   55.76
   6   2   3  683.63   44.68
  -6   2  -3  644.20   54.31
  -6   2  -3  704.15   56.27
  -6   2  -3  695.73   51.73
   7  -2   3   26.67   19.96
   7  -2   3   13.78   13.59
   7  -2   3   14.62   17.47
  -7   2  -3   35.59   19.31
   7   2   3   18.35   15.25
   7   2   3   47.29   24.88
  -7   2  -3   15.61   17.13
   7   2   3   23.75   16.79
  -7   2  -3   22.53   18.10
   7   2   3   45.15   14.68
   8  -2   3   71.49   28.16
   8  -2   3  100.17   22.94
   8  -2   3  191.55   29.94
   8   2   3  176.54   37.80
   8   2   3  105.70   28.98
  -8   2  -3   88.89   28.83
   8   2   3   90.34   24.26
  -8   2  -3  123.32   33.92
   8   2   3   66.66   23.93
  -8   2  -3  177.77   33.50
   9  -2   3  205.20   33.96
   9  -2   3  186.59   36.33
   9  -2   3  177.71   41.19
  -9   2  -3  259.63   42.83
   9   2   3  105.19   28.92
  -9   2  -3  172.02   36.28
   9   2   3  204.44   34.89
  -9   2  -3  154.46   33.25
   9   2   3  162.77   29.06
   9   2   3  196.53   44.66
  10  -2   3   37.99   24.94
  10  -2   3   28.53   23.49
  10  -2   3    1.54   19.64
  10   2   3    4.43   19.51
 -10   2  -3    0.97   22.00
 -10   2  -3   10.05   26.46
  10   2   3   12.69   26.42
  10   2   3   56.86   21.84
 -10   2  -3   14.81   22.44
  10  -3  -3   36.49   24.53
  10  -3  -3   48.49   28.52
  10  -3  -3   61.82   24.46
  10  -3  -3   46.78   23.73
  10   3  -3   66.07   27.44
 -10   3   3   52.47   20.38
 -10   3   3   93.10   32.72
  10   3  -3   39.54   24.07
 -10   3   3   47.78   25.29
   9  -3  -3  134.23   31.00
   9  -3  -3   23.95   20.95
   9  -3  -3   74.64   29.02
   9  -3  -3   48.96   23.61
  -9  -3   3   57.26   25.28
  -9   3   3   82.86   28.43
  -9   3   3   62.55   21.42
   9   3  -3  142.62   51.90
   9   3  -3   63.80   22.69
   9   3  -3   53.61   14.66
  -9   3   3   32.12   21.58
   8  -3  -3   -8.44   12.85
  -8  -3   3    0.99   10.49
  -8  -3   3   12.38   16.09
   8  -3  -3    8.87   14.97
   8  -3  -3   -9.90   12.23
   8  -3  -3    9.49   17.17
   8   3  -3    0.35   10.99
   8   3  -3    5.48   13.80
  -8   3   3   -9.49   10.47
  -8   3   3   -8.18   14.83
  -8   3   3    6.54   16.76
   8   3  -3    4.73   11.92
  -7  -3   3  223.56   25.27
   7  -3  -3  169.39   31.38
   7  -3  -3  280.80   48.57
  -7  -3   3  192.85   33.67
   7  -3  -3  180.63   33.99
   7  -3  -3  309.37   38.24
  -7   3   3  297.70   39.31
   7   3  -3  244.53   37.95
  -7   3   3  214.21   26.83
   7   3  -3  238.56   28.67
   7   3  -3  219.90   24.59
   6  -3  -3  849.05   62.59
   6  -3  -3 1031.15   68.39
   6  -3  -3  967.83   61.40
  -6  -3   3  978.56   53.04
  -6  -3   3  925.42   58.12
  -6   3   3  894.60   65.60
   6   3  -3  983.10   54.56
   6   3  -3  898.44   51.18
  -6   3   3  931.82   55.51
  -6   3   3  814.40   63.35
   6   3  -3  969.67   63.20
  -5  -3   3 1226.58   64.00
   5  -3  -3 1128.73   66.52
   5  -3  -3 1222.30   70.17
  -5  -3   3 1174.48   61.26
  -5  -3   3 1174.11   69.76
   5  -3  -3 1105.56   71.05
   5   3  -3 1172.11   60.29
  -5   3   3 1211.84   63.36
   5   3  -3 1249.21   60.08
  -5   3   3 1245.21   74.29
   5   3  -3 1240.50   69.23
  -5   3   3 1196.48   71.63
  -4  -3   3   15.45    8.92
   4  -3  -3    7.20   12.17
   4  -3  -3    1.49    8.86
   4  -3  -3   29.79   19.67
  -4  -3   3   25.68   13.64
  -4  -3   3   21.08   11.36
   4   3  -3   24.00   13.21
   4   3  -3   20.81   10.27
   4   3  -3   26.82   10.72
  -4   3   3    6.96   11.52
   4   3  -3   33.18   10.42
  -4   3   3   12.93    9.10
  -4   3   3   23.83   10.66
  -3  -3   3  609.85   31.24
  -3  -3   3  663.70   40.88
   3  -3  -3  580.40   39.75
  -3  -3   3  604.45   39.18
   3  -3  -3  586.04   42.95
   3  -3  -3  702.10   42.03
   3   3  -3  595.52   30.64
   3   3  -3  664.17   40.38
  -3   3   3  672.55   41.33
   3   3  -3  627.21   30.22
   3   3  -3  572.47   37.37
  -3   3   3  632.02   44.43
   3   3  -3  614.89   40.80
   2  -3  -3 4533.37  177.83
  -2  -3   3 4398.56  177.90
  -2  -3   3 4605.92  181.61
   2  -3  -3 4615.59  177.75
  -2  -3   3 4440.60  164.48
   2   3  -3 4719.82  179.65
   2   3  -3 4598.70  180.92
  -2   3   3 4703.03  178.27
   2   3  -3 4566.57  171.80
  -2   3   3 4351.52  183.07
   2   3  -3 4635.35  178.65
   1  -3  -3 6212.36  236.82
  -1  -3   3 6133.93  238.96
  -1  -3   3 6029.82  232.49
   1  -3  -3 6246.53  223.79
   1  -3  -3 6295.02  231.32
   1   3  -3 6102.32  238.58
  -1   3   3 5924.97  236.84
   1   3  -3 5868.36  237.37
  -1   3   3 6410.93  237.75
   1   3  -3 6101.27  230.67
  -1   3   3 6268.80  230.84
   1   3  -3 6302.96  233.03
   0  -3  -3 2168.18   97.29
   0  -3   3 2236.55   99.73
   0  -3  -3 2421.65   95.58
   0  -3   3 2521.08  108.29
   0  -3   3 2257.11  102.59
   0  -3   3 2310.72   94.15
   0   3   3 2442.49   99.70
   0   3  -3 2310.44  105.93
   0   3   3 2311.31   94.81
   0   3  -3 2338.17   99.21
   1  -3   3  142.35   19.47
  -1  -3  -3  130.36   14.69
  -1  -3  -3  117.14   13.84
   1  -3   3  113.75   19.47
   1  -3   3  119.59   17.39
   1  -3   3  187.91   28.43
   1   3   3  122.73   14.81
  -1   3  -3  159.44   25.02
  -1   3  -3  140.61   20.78
   1   3   3  134.32   14.25
  -1   3  -3  205.85   35.60
   2  -3   3 2642.79  109.88
   2  -3   3 2823.89  118.20
   2  -3   3 2676.34  125.05
  -2  -3  -3 2486.17  101.64
   2  -3   3 2760.10  118.10
  -2  -3  -3 2754.60  107.17
   2   3   3 2660.11  103.23
   2   3   3 2695.22  106.54
   2   3   3 2620.59  103.62
  -2   3  -3 2680.57  109.69
  -2   3  -3 2635.62  118.77
   3  -3   3 4025.31  171.25
   3  -3   3 4067.18  173.34
   3  -3   3 4054.72  161.64
   3   3   3 4053.98  160.07
  -3   3  -3 3903.81  177.84
   3   3   3 4250.46  172.53
  -3   3  -3 4380.28  162.88
   3   3   3 3847.77  163.28
  -3   3  -3 4312.46  175.36
  -3   3  -3 4074.01  175.77
  -3   3  -3 4192.00  172.62
   4  -3   3 1131.23   58.29
   4  -3   3 1095.86   66.15
   4  -3   3 1097.02   68.59
  -4   3  -3 1200.33   73.71
   4   3   3 1045.03   58.55
   4   3   3 1115.16   55.40
  -4   3  -3 1041.12   69.87
   4   3   3 1106.70   65.55
  -4   3  -3 1109.93   66.14
  -4   3  -3 1159.42   69.59
   4   3   3 1170.23   66.90
   5  -3   3   38.06   14.96
   5  -3   3    6.12   12.64
   5  -3   3   20.49   16.25
  -5   3  -3   25.54   15.94
   5   3   3   -1.93   12.82
  -5   3  -3   48.80   38.57
   5   3   3   13.84   12.11
  -5   3  -3    9.70   14.91
   5   3   3   13.31   10.61
  -5   3  -3    9.01   12.66
   5   3   3   13.59   10.41
   6  -3   3  416.99   45.43
   6  -3   3  404.70   35.81
   6  -3   3  458.86   43.07
   6   3   3  404.95   33.59
  -6   3  -3  426.36   43.34
   6   3   3  377.29   39.89
   6   3   3  349.16   37.66
  -6   3  -3  427.68   46.92
  -6   3  -3  371.40   40.83
   6   3   3  458.09   44.40
   7  -3   3  820.74   59.74
   7  -3   3  648.69   49.08
   7  -3   3  593.75   57.16
   7   3   3  815.28   62.32
  -7   3  -3  758.04   64.20
   7   3   3  679.61   46.91
  -7   3  -3  661.18   55.98
  -7   3  -3  597.57   56.35
   7   3   3  750.69   57.26
   7   3   3  710.05   56.94
   8  -3   3  290.70   55.93
   8  -3   3  182.13   44.10
   8  -3   3  209.44   32.79
  -8   3  -3  159.96   45.10
  -8   3  -3  166.17   35.34
   8   3   3  251.27   39.67
  -8   3  -3  285.11   37.03
   8   3   3  254.84   49.62
   8   3   3  216.10   32.70
   8   3   3  172.20   37.90
   9  -3   3   -3.09   18.24
   9  -3   3    5.83   17.64
   9  -3   3  -16.61   14.96
   9   3   3  -18.17   18.14
   9   3   3   16.16   16.97
  -9   3  -3   12.31   20.22
   9   3   3   14.70   20.85
   9   3   3   16.96   14.56
  -9   3  -3  -13.21   16.50
  -9   3  -3  -13.19   16.99
  10  -3   3   52.46   27.32
  10  -3   3   36.73   29.64
  10  -3   3   26.16   20.04
  10   3   3   -9.89   24.39
  10   3   3   -1.11   23.03
 -10   3  -3   -5.77   22.77
 -10   3  -3   26.19   30.51
  10   3   3   39.94   40.76
 -10   3  -3   13.19   20.82
  10   3   3   26.54   20.54
  10  -4  -3    3.84   33.60
  10  -4  -3  -15.53   35.26
  10  -4  -3   -0.10   17.94
  10  -4  -3    4.31   19.82
 -10   4   3  -25.67   18.64
 -10   4   3   25.27   19.89
  10   4  -3  -12.31   17.62
  10   4  -3    1.59   21.55
  10   4  -3    9.62   19.17
 -10   4   3   14.44   19.35
   9  -4  -3   49.77   26.08
   9  -4  -3   42.84   21.76
   9  -4  -3   45.73   24.12
   9  -4  -3   69.60   27.07
   9   4  -3   32.05   15.90
  -9   4   3   48.21   19.72
  -9   4   3   -0.11   16.39
  -9   4   3   35.72   16.78
   9   4  -3   36.47   19.08
   9   4  -3   25.18   22.92
   8  -4  -3  147.90   35.47
   8  -4  -3  124.14   34.98
   8  -4  -3  198.25   35.95
   8  -4  -3  150.52   33.93
  -8  -4   3  111.42   27.96
   8   4  -3  154.88   18.55
   8   4  -3  113.89   28.85
   8   4  -3  128.01   35.97
  -8   4   3  146.03   34.39
  -8   4   3  115.28   36.34
  -8   4   3  166.24   32.20
   8   4  -3  170.73   31.51
   7  -4  -3  122.40   29.83
   7  -4  -3  170.06   35.53
  -7  -4   3  221.05   37.69
   7  -4  -3  155.61   33.05
  -7  -4   3  202.90   21.76
   7   4  -3  179.10   28.88
   7   4  -3  219.60   37.60
   7   4  -3  201.81   21.50
  -7   4   3  211.05   46.93
  -7   4   3  114.23   29.68
  -7   4   3  165.18   29.86
   7   4  -3  222.92   38.47
   6  -4  -3    9.52   12.60
  -6  -4   3    5.36    9.44
   6  -4  -3   10.59   14.26
  -6  -4   3    1.68   11.14
  -6  -4   3    6.25    9.81
   6  -4  -3   -4.12   10.54
  -6   4   3   -9.90    8.83
  -6   4   3   12.94   10.60
  -6   4   3    1.76   15.76
   6   4  -3   16.30    8.11
   6   4  -3   14.56   11.55
   6   4  -3   -9.68   14.63
   6   4  -3   -1.37   11.08
   6   4  -3   19.32   12.82
   5  -4  -3  139.56   25.72
  -5  -4   3  189.76   27.19
  -5  -4   3  140.54   24.64
   5  -4  -3  166.85   32.78
   5  -4  -3  226.33   38.91
  -5  -4   3  158.94   24.58
   5   4  -3  147.46   19.28
   5   4  -3  162.97   18.92
   5   4  -3  168.36   28.42
  -5   4   3  168.10   28.24
   5   4  -3  224.32   33.90
  -5   4   3  200.04   33.10
  -5   4   3  160.38   31.83
   4  -4  -3 1207.01   73.06
   4  -4  -3 1100.24   65.35
  -4  -4   3 1142.07   65.23
   4  -4  -3 1246.94   68.08
  -4  -4   3 1189.49   62.24
  -4  -4   3 1152.26   54.74
   4   4  -3 1133.65   60.57
   4   4  -3 1227.36   65.57
  -4   4   3 1255.35   69.59
   4   4  -3 1100.78   65.61
  -4   4   3 1226.41   65.28
   4   4  -3 1165.79   51.68
  -4   4   3 1222.20   72.94
   3  -4  -3 1180.70   71.05
  -3  -4   3 1153.33   63.98
  -3  -4   3 1318.38   66.47
   3  -4  -3 1249.34   65.72
   3  -4  -3 1270.62   65.94
   3   4  -3 1266.69   65.25
  -3   4   3 1322.58   72.94
   3   4  -3 1229.85   64.60
  -3   4   3 1209.11   65.42
   3   4  -3 1200.75   65.91
   3   4  -3 1242.87   57.51
  -2  -4   3  327.19   27.37
   2  -4  -3  367.78   33.16
   2  -4  -3  349.58   28.06
   2  -4  -3  294.26   28.02
  -2  -4   3  338.35   29.41
  -2  -4   3  310.19   29.78
  -2   4   3  397.93   30.22
  -2   4   3  337.62   27.44
   2   4  -3  365.73   28.83
   2   4  -3  345.46   29.56
   2   4  -3  307.14   28.48
  -2   4   3  339.08   32.37
   2   4  -3  343.74   26.34
  -1  -4   3  118.64   20.86
   1  -4  -3  106.34   16.30
  -1  -4   3  173.27   26.51
  -1  -4   3  166.05   30.53
  -1  -4   3  132.53   10.66
   1  -4  -3  127.08   19.32
   1  -4  -3  115.68   22.92
   1   4  -3   96.92   17.24
  -1   4   3  156.75   25.07
   1   4  -3  180.15   25.59
   1   4  -3  138.68   20.86
  -1   4   3  169.03   24.35
  -1   4   3  109.33   18.79
   1   4  -3   99.10   18.82
   0  -4  -3 3152.29  128.36
   0  -4   3 3293.68  142.00
   0  -4   3 3096.99  130.75
   0  -4   3 3086.72  122.97
   0  -4  -3 3041.40  130.41
   0  -4   3 3269.63  130.98
   0   4  -3 2907.41  137.99
   0   4   3 3104.04  125.12
   0   4  -3 3245.68  133.12
   0   4  -3 3151.63  130.07
   0   4   3 3269.40  128.50
   0   4   3 3217.18  131.30
   1  -4   3 5117.74  208.23
  -1  -4  -3 4997.22  189.50
   1  -4   3 5032.18  192.17
  -1  -4  -3 4799.42  188.07
   1  -4   3 4826.52  191.87
   1  -4   3 4551.21  193.12
  -1   4  -3 5062.85  192.12
   1   4   3 4891.08  189.38
  -1   4  -3 5028.47  198.84
   1   4   3 4723.17  187.96
   2  -4   3 1057.72   58.44
   2  -4   3 1041.43   60.44
   2  -4   3 1032.90   54.93
  -2  -4  -3 1063.19   53.13
  -2   4  -3  974.64   59.04
   2   4   3 1009.97   43.87
  -2   4  -3 1016.92   61.60
   2   4   3  912.31   50.73
  -2   4  -3 1115.29   56.31
   2   4   3 1030.63   49.28
  -2   4  -3 1208.09   71.78
   3  -4   3   18.75   11.91
  -3  -4  -3   16.30    9.61
   3  -4   3   22.81   10.36
   3  -4   3   44.52   16.60
   3   4   3   30.58    8.96
  -3   4  -3    8.46   12.07
  -3   4  -3   18.45   13.05
   3   4   3   30.98   11.40
  -3   4  -3   29.13   16.50
  -3   4  -3   29.06   15.23
  -3   4  -3    3.71    9.10
   4  -4   3  566.26   45.34
   4  -4   3  612.44   40.29
   4  -4   3  491.07   44.32
   4   4   3  494.10   35.33
   4   4   3  499.33   34.44
  -4   4  -3  512.42   47.18
   4   4   3  505.66   41.42
  -4   4  -3  507.25   45.00
  -4   4  -3  501.87   48.80
   4   4   3  578.40   46.01
  -4   4  -3  536.58   46.15
   5  -4   3  894.75   56.69
   5  -4   3  993.82   68.13
   5  -4   3  889.94   63.54
  -5   4  -3  973.60   71.98
  -5   4  -3  897.08   65.63
  -5   4  -3  993.02   68.25
   5   4   3  933.46   54.16
   5   4   3  973.63   56.92
  -5   4  -3  945.48   72.43
   5   4   3 1036.40   63.71
   5   4   3 1014.90   65.46
   6  -4   3  254.83   43.80
   6  -4   3  292.51   62.37
   6  -4   3  247.65   35.12
   6   4   3  263.84   39.51
   6   4   3  279.75   41.70
  -6   4  -3  228.77   42.28
   6   4   3  284.48   46.02
  -6   4  -3  191.00   50.07
   6   4   3  220.16   26.19
  -6   4  -3  262.03   46.84
  -6   4  -3  344.86   58.68
   7  -4   3    3.21   14.56
   7  -4   3    6.01   15.00
   7  -4   3   25.52   20.56
  -7   4  -3   -5.91   12.10
   7   4   3   12.99   13.56
  -7   4  -3   31.72   21.37
   7   4   3   24.25   15.54
  -7   4  -3   24.58   18.90
  -7   4  -3   30.62   21.37
   7   4   3    8.21   17.50
   7   4   3   58.04   24.51
   8  -4   3   45.74   22.39
   8  -4   3   65.64   21.62
   8  -4   3   46.94   18.12
   8   4   3  100.57   25.55
  -8   4  -3    3.18   16.55
  -8   4  -3   38.82   20.71
   8   4   3   41.42   24.31
   8   4   3   51.45   22.69
  -8   4  -3   43.32   24.75
   8   4   3   74.32   23.80
   9  -4   3   22.52   16.96
   9  -4   3   26.22   22.14
   9  -4   3   61.72   28.66
   9   4   3   83.95   31.47
   9   4   3   40.33   27.16
  -9   4  -3   74.26   29.69
   9   4   3   60.21   26.49
  -9   4  -3   39.42   23.93
  -9   4  -3   46.16   26.78
   9   4   3  125.29   31.89
  10  -5  -3   -2.07   24.74
  10  -5  -3    7.46   22.27
  10  -5  -3  -22.95   18.82
  10  -5  -3    9.32   13.98
  10   5  -3    5.19   17.13
 -10   5   3    6.19   20.81
 -10   5   3    4.46   24.83
  10   5  -3   -0.27   21.76
  10   5  -3   -5.45   20.31
 -10   5   3   37.72   19.60
   9  -5  -3  -14.56   15.49
   9  -5  -3   25.39   25.68
   9  -5  -3    0.34   18.98
   9  -5  -3  -10.59   18.30
   9   5  -3    2.22   15.00
   9   5  -3   17.79   16.58
  -9   5   3   13.67   16.95
  -9   5   3  -25.64   14.39
   9   5  -3   36.97   23.55
  -9   5   3   -5.98   19.01
   8  -5  -3    0.15   17.38
   8  -5  -3    0.99   18.12
   8  -5  -3  -10.54   11.34
   8  -5  -3   -2.59   16.84
   8   5  -3   23.69   17.91
  -8   5   3  -14.42   16.61
   8   5  -3   -9.81   12.19
   8   5  -3   -9.30   11.92
  -8   5   3    1.53   13.73
  -8   5   3  -13.39   16.33
   7  -5  -3   23.17   16.57
   7  -5  -3   12.69   16.85
   7  -5  -3   32.97   18.18
  -7   5   3    6.42   11.34
  -7   5   3   15.66   17.53
   7   5  -3   30.47   18.88
   7   5  -3   23.91   10.67
  -7   5   3   12.03   14.84
   7   5  -3   25.18   12.28
   7   5  -3    8.08   15.78
   7   5  -3   19.77    9.57
   6  -5  -3   11.56   14.87
   6  -5  -3    4.11   14.93
  -6  -5   3   15.52   11.20
  -6  -5   3   28.19   19.01
   6  -5  -3   65.17   39.43
   6   5  -3   37.54   20.60
   6   5  -3   50.32   13.00
  -6   5   3   46.27   17.69
   6   5  -3   40.71   19.20
   6   5  -3   41.73   12.81
  -6   5   3    7.70   17.80
  -6   5   3   39.34   22.21
   6   5  -3   44.83   13.72
  -5  -5   3   64.40   21.37
   5  -5  -3   72.80   22.88
  -5  -5   3   40.71   15.90
   5  -5  -3   42.98   16.03
   5  -5  -3   63.46   27.77
  -5   5   3   67.97   24.54
   5   5  -3   65.16   21.75
   5   5  -3   33.80   12.29
  -5   5   3   39.56   19.67
  -5   5   3   72.06   20.28
   5   5  -3   58.65   16.32
   5   5  -3   56.20   13.21
  -4  -5   3    3.29   10.23
   4  -5  -3    8.65   17.00
   4  -5  -3   -3.65    9.65
  -4  -5   3    4.22    8.02
   4  -5  -3   12.73   12.91
   4   5  -3   12.22    9.89
   4   5  -3    2.54    9.96
  -4   5   3   20.88   13.59
  -4   5   3    9.18   11.73
   4   5  -3    5.23    8.81
  -4   5   3   -0.09    8.34
   3  -5  -3  123.71   27.21
   3  -5  -3  114.55   19.89
  -3  -5   3  135.58   24.06
   3  -5  -3  198.36   29.15
  -3  -5   3  226.68   35.07
  -3   5   3  138.55   24.53
   3   5  -3  213.10   31.41
   3   5  -3  178.19   28.76
  -3   5   3  212.36   35.72
  -3   5   3  230.17   34.54
   3   5  -3  173.75   22.88
   3   5  -3  159.66   19.37
   2  -5  -3  958.30   55.44
   2  -5  -3  970.94   52.97
  -2  -5   3  932.76   58.40
   2  -5  -3  897.53   59.47
  -2  -5   3  883.96   52.47
  -2  -5   3  853.64   54.96
  -2   5   3 1017.81   56.73
   2   5  -3  915.90   53.30
   2   5  -3  984.64   58.95
  -2   5   3  895.94   52.15
   2   5  -3  967.25   56.68
   2   5  -3  952.72   52.02
  -1  -5   3  590.69   39.93
   1  -5  -3  633.74   38.18
  -1  -5   3  633.04   47.36
   1  -5  -3  610.50   44.24
  -1  -5   3  580.95   41.49
   1  -5  -3  550.38   40.10
   1   5  -3  643.86   41.38
  -1   5   3  590.02   40.11
  -1   5   3  616.22   37.78
   1   5  -3  630.79   42.02
  -1   5   3  767.62   53.04
   1   5  -3  582.02   45.67
   1   5  -3  557.08   41.10
   0  -5  -3   -0.96    9.21
   0  -5   3   16.02   13.25
   0  -5   3   27.40    8.55
   0  -5  -3   20.40    9.78
   0  -5   3   10.82   10.44
   0  -5   3   15.09   11.15
   0   5  -3   35.62   16.01
   0   5   3   43.83   12.91
   0   5   3   23.39   12.29
   0   5  -3   13.56   11.04
   0   5   3   19.41   10.78
   0   5  -3   -0.51    9.28
   1  -5   3  246.15   22.49
  -1  -5  -3  235.36   22.96
   1  -5   3  256.71   26.24
   1  -5   3  222.54   25.34
  -1  -5  -3  216.87   23.56
   1   5   3  298.17   45.85
   1   5   3  228.71   23.64
  -1   5  -3  245.30   27.86
  -1   5  -3  241.34   28.98
  -1   5  -3  226.36   25.15
  -1   5  -3  250.31   39.77
   1   5   3  229.99   23.35
   2  -5   3  448.16   34.99
   2  -5   3  443.37   35.08
   2  -5   3  470.56   39.96
  -2  -5  -3  522.99   35.71
  -2   5  -3  458.64   45.90
   2   5   3  469.03   23.88
  -2   5  -3  493.92   37.06
  -2   5  -3  444.83   40.24
  -2   5  -3  499.08   39.47
  -2   5  -3  473.18   42.01
   2   5   3  500.00   32.19
   2   5   3  480.77   34.56
   3  -5   3  568.63   44.99
   3  -5   3  519.01   39.40
  -3  -5  -3  513.82   37.47
   3  -5   3  546.42   42.30
  -3   5  -3  542.26   50.96
   3   5   3  495.69   29.57
  -3   5  -3  558.97   47.30
  -3   5  -3  511.86   44.11
  -3   5  -3  537.12   39.63
   3   5   3  521.30   30.50
  -3   5  -3  476.38   43.42
   3   5   3  557.27   37.20
   4  -5   3  190.02   36.89
   4  -5   3  147.18   25.83
   4  -5   3  109.99   22.71
  -4   5  -3  160.57   33.02
   4   5   3  169.37   25.38
  -4   5  -3  221.16   43.34
  -4   5  -3  255.42   63.66
  -4   5  -3  167.94   26.99
   4   5   3  162.90   29.29
  -4   5  -3  313.77   63.63
   4   5   3  169.63   18.70
   4   5   3  183.05   32.76
   5  -5   3    2.10   10.17
   5  -5   3   -4.48   13.55
   5  -5   3    3.88   12.63
   5   5   3    0.16    8.33
  -5   5  -3  -14.84   11.48
   5   5   3   17.99   15.55
   5   5   3    2.30   10.19
   5   5   3   -8.04   13.23
  -5   5  -3   -4.73   10.96
  -5   5  -3   -2.31   10.32
  -5   5  -3   -1.42   14.81
   6  -5   3   37.54   17.20
   6  -5   3   32.77   15.77
   6  -5   3   13.13   14.22
   6   5   3   27.91   17.37
   6   5   3   36.24   19.15
   6   5   3   56.72   18.52
  -6   5  -3   28.15   19.19
   6   5   3   38.99   13.71
  -6   5  -3   37.76   18.98
  -6   5  -3   19.03   18.74
  -6   5  -3   35.14   19.19
   7  -5   3   10.59   18.06
   7  -5   3   38.94   18.30
   7  -5   3   30.37   14.80
   7   5   3   47.25   21.62
   7   5   3   55.62   27.35
  -7   5  -3   18.12   16.11
   7   5   3   21.41   16.10
   7   5   3   36.54   16.52
  -7   5  -3  -11.63   17.21
  -7   5  -3   16.61   23.02
  -7   5  -3    7.90   14.61
   8  -5   3   24.78   17.99
   8  -5   3    0.80   15.80
   8  -5   3   19.74   24.54
  -8   5  -3  -25.99   19.13
  -8   5  -3   30.64   19.18
  -8   5  -3   -2.62   17.87
   8   5   3   14.80   19.19
   8   5   3   32.37   23.49
   8   5   3   21.45   17.24
   8   5   3   10.61   15.72
   9  -5   3   -5.42   19.31
   9  -5   3   -8.38   18.17
   9   5   3    6.58   18.61
  -9   5  -3    6.74   21.89
   9   5   3   13.13   21.71
   9   5   3   20.86   16.63
  -9   5  -3    7.03   20.92
  -9   5  -3   12.54   20.87
   9   5   3   -5.76   20.37
   9  -6  -3   58.60   27.18
   9  -6  -3   -1.51   14.40
   9  -6  -3   34.37   25.34
   9  -6  -3   16.23   24.08
  -9   6   3   25.77   18.10
   9   6  -3   -6.37   16.29
  -9   6   3   -7.29   22.58
   9   6  -3    6.22   14.92
  -9   6   3   -5.85   19.95
   9   6  -3   13.19   17.41
   8  -6  -3    6.14   17.40
   8  -6  -3   -4.57   17.49
   8  -6  -3   33.54   23.46
   8  -6  -3   43.75   22.87
  -8   6   3   13.50   13.69
   8   6  -3   -4.67   15.79
   8   6  -3   -8.48   11.74
  -8   6   3   -9.41   20.27
   8   6  -3  -17.44   12.08
  -8   6   3   -6.57   16.76
   7  -6  -3   75.41   29.32
   7  -6  -3    0.96   16.40
   7  -6  -3   23.33   19.99
  -7   6   3   38.97   19.81
  -7   6   3   49.26   21.53
   7   6  -3   39.41   13.48
   7   6  -3   29.29   11.17
   7   6  -3   12.36   15.97
   7   6  -3   28.16   30.15
   7   6  -3   46.30   13.13
  -7   6   3   60.51   26.44
   6  -6  -3   20.28   34.37
   6  -6  -3   86.70   29.65
   6  -6  -3   53.65   21.62
  -6  -6   3   19.37   13.70
  -6   6   3   19.07   17.24
   6   6  -3   37.47   14.24
  -6   6   3   33.47   17.20
   6   6  -3   17.44   17.14
  -6   6   3    5.38   16.31
   5  -6  -3    6.92   14.09
  -5  -6   3   -0.93    9.34
   5  -6  -3  -19.54    9.28
   5  -6  -3    7.85   16.06
  -5  -6   3   -2.79   10.79
  -5   6   3   -8.27    9.99
  -5   6   3  -10.71   12.87
  -5   6   3  -10.91   11.91
   5   6  -3   -4.09   10.28
   5   6  -3   10.49   13.86
   5   6  -3   -2.93    9.60
  -4  -6   3   32.07   16.67
   4  -6  -3   13.07   14.22
  -4  -6   3   26.85   13.40
   4  -6  -3   24.58   15.01
   4  -6  -3   31.74   17.34
  -4   6   3   13.75   13.03
  -4   6   3   14.17   17.44
   4   6  -3   43.01   17.88
   4   6  -3   25.38   13.98
   4   6  -3   -0.33    9.42
  -4   6   3   16.88   17.43
  -3  -6   3   14.35   14.40
  -3  -6   3   12.49   13.02
   3  -6  -3   18.47   12.69
  -3  -6   3    7.80    9.20
   3  -6  -3   -1.53   10.92
   3  -6  -3   14.69   14.89
  -3   6   3    7.47   14.61
   3   6  -3   14.16   12.58
   3   6  -3   55.63   19.07
   3   6  -3    1.69    8.06
  -3   6   3    3.22   10.36
   3   6  -3    2.60    9.98
  -3   6   3   -1.77   11.52
  -2  -6   3   43.79   17.04
  -2  -6   3   21.15   10.62
   2  -6  -3   35.65   15.78
   2  -6  -3   17.38   13.36
  -2  -6   3   41.61   19.04
   2  -6  -3   25.29   12.19
   2   6  -3    8.26   12.80
   2   6  -3   28.24   14.85
   2   6  -3   42.91   16.87
  -2   6   3   82.09   39.26
  -2   6   3   38.70   14.85
  -2   6   3   30.67   14.20
   2   6  -3   23.54   13.42
  -1  -6   3   26.33   13.56
  -1  -6   3   33.37   15.00
   1  -6  -3   24.63   12.47
   1  -6  -3   41.18   16.12
  -1  -6   3   12.90   10.73
   1   6  -3   21.94   13.41
   1   6  -3   34.29   14.81
  -1   6   3   48.05   15.42
  -1   6   3   38.35   14.30
   1   6  -3   44.95   15.44
  -1   6   3   16.75   10.67
   1   6  -3   36.94   20.26
   0  -6   3   99.32   22.80
   0  -6   3   89.50   15.45
   0  -6   3   47.53   16.58
   0  -6  -3   84.91    9.23
   0  -6  -3   73.11   18.84
   0  -6  -3  145.50   29.02
   0   6  -3   58.08   17.30
   0   6   3   57.63   15.88
   0   6  -3   42.89   14.22
   0   6   3   88.35   19.18
   0   6   3   70.28   15.48
   0   6  -3   33.73   15.35
   1  -6   3  235.79   29.45
  -1  -6  -3  138.95   25.34
   1  -6   3  195.42   30.39
   1  -6   3  143.73   25.32
  -1  -6  -3  153.81   24.21
  -1   6  -3  173.98   31.86
  -1   6  -3  180.47   33.37
   1   6   3  183.04   29.30
   1   6   3  167.88   18.63
  -1   6  -3  137.18   27.03
  -1   6  -3  190.49   28.89
   1   6   3  177.22   26.52
   2  -6   3   12.28   11.48
   2  -6   3    5.42   11.37
  -2  -6  -3   18.90   12.70
  -2   6  -3    0.18   10.82
  -2   6  -3   20.79   14.72
   2   6   3    3.85    7.38
   2   6   3    5.44    8.19
  -2   6  -3    6.30    8.76
  -2   6  -3   33.42   15.23
  -2   6  -3   -4.96    8.96
  -3  -6  -3   24.35   12.12
   3  -6   3   -6.00   10.30
   3  -6   3   25.40   14.03
  -3   6  -3    3.29   11.69
  -3   6  -3   22.28   13.70
  -3   6  -3   20.87   15.59
   3   6   3   12.89   10.72
  -3   6  -3    3.95   13.66
   3   6   3   29.32    9.04
   3   6   3   19.05   10.43
   3   6   3   42.96   16.46
  -3   6  -3   18.76   15.03
   4  -6   3   32.39   15.57
   4  -6   3   14.61   15.41
  -4   6  -3   50.26   21.82
  -4   6  -3   43.43   23.43
  -4   6  -3   10.23   18.27
   4   6   3   31.38   15.17
  -4   6  -3   33.27   16.95
   4   6   3   35.49   12.21
   4   6   3   32.20   17.56
  -4   6  -3   55.28   24.91
   5  -6   3   39.37   17.92
   5  -6   3   51.27   19.32
   5   6   3   17.66   16.40
   5   6   3   21.62   20.14
   5   6   3   37.32   12.64
   5   6   3   28.94   14.27
  -5   6  -3   27.08   16.91
  -5   6  -3   17.27   13.94
  -5   6  -3   13.39   16.84
  -5   6  -3  -11.78   13.44
   6  -6   3   33.72   19.25
   6  -6   3   -1.63   14.55
  -6   6  -3  -15.40   13.00
   6   6   3   25.70   16.99
  -6   6  -3   -8.39   14.66
   6   6   3   10.06   17.79
   6   6   3   41.34   16.25
  -6   6  -3   17.65   15.65
  -6   6  -3   23.45   20.16
   6   6   3   13.54   10.67
   7  -6   3    1.55   13.47
   7  -6   3   15.91   21.96
  -7   6  -3   -4.36   19.54
   7   6   3    0.36    9.44
   7   6   3   -9.96   11.31
  -7   6  -3   -5.89   19.72
  -7   6  -3  -23.13   11.30
   7   6   3   -4.72   12.64
  -7   6  -3   23.25   29.36
   7   6   3   20.22   19.79
   8  -6   3   26.07   21.86
   8  -6   3   24.82   19.38
   8   6   3   -6.51   12.76
  -8   6  -3   25.09   31.82
  -8   6  -3  -14.26   18.94
   8   6   3   -3.05   18.50
   8   6   3   -9.99   14.58
   8   6   3    1.42   19.00
  -8   6  -3   19.08   24.12
   9  -6   3  -23.81   20.84
   9  -6   3    5.43   22.97
   9   6   3   -9.10   22.22
   9   6   3    6.25   18.60
  -9   6  -3    5.63   28.49
  -9   6  -3   27.80   27.88
   9   6   3    7.76   20.47
  -9   6  -3    2.76   22.07
   9   6   3    7.45   17.74
   9  -7  -3   45.01   26.39
   9  -7  -3   -7.83   19.68
   9  -7  -3    1.69   25.30
   9   7  -3   31.14   22.70
   9   7  -3   33.30   20.23
  -9   7   3   13.80   22.34
   9   7  -3   15.33   13.82
  -9   7   3    0.19   28.20
  -9   7   3  -22.41   16.80
   8  -7  -3   14.38   19.22
   8  -7  -3   22.59   21.04
   8  -7  -3  -21.93   17.44
   8   7  -3   13.37   12.75
   8   7  -3   -8.14   16.69
  -8   7   3    4.61   22.52
   8   7  -3   -6.27   11.11
  -8   7   3  -25.98   19.23
  -8   7   3   12.10   17.30
   8   7  -3   16.83   17.53
   7  -7  -3   38.07   20.58
   7  -7  -3   18.57   17.55
   7  -7  -3   61.31   24.65
  -7   7   3   30.96   20.50
  -7   7   3   49.00   25.53
   7   7  -3   34.06   12.26
  -7   7   3   38.37   26.15
   7   7  -3   60.36   20.22
   7   7  -3   18.36   16.17
   7   7  -3   -2.56   11.35
   6  -7  -3   83.18   29.77
   6  -7  -3  101.95   26.14
  -6  -7   3  142.06   31.57
   6  -7  -3  123.76   27.70
  -6   7   3  116.97   31.44
  -6   7   3  117.34   33.40
  -6   7   3  180.82   48.77
   6   7  -3  120.51   26.98
   6   7  -3  108.35   29.00
   6   7  -3  124.56   22.45
   5  -7  -3  312.48   44.49
   5  -7  -3  342.24   37.33
   5  -7  -3  226.87   44.17
  -5  -7   3  268.22   32.45
  -5   7   3  448.11  113.12
   5   7  -3  240.23   38.60
   5   7  -3  195.09   41.94
  -5   7   3  367.26   55.93
   5   7  -3  241.46   28.00
  -5   7   3  247.05   39.30
   4  -7  -3   11.58   14.81
   4  -7  -3   54.01   20.35
   4  -7  -3   24.40   17.14
  -4  -7   3   17.39   14.05
  -4   7   3    3.54   18.54
   4   7  -3    3.99   15.90
   4   7  -3   23.05   14.38
   4   7  -3   44.94   17.52
  -4   7   3   14.77   15.02
  -4   7   3   32.06   19.09
   3  -7  -3   64.71   20.31
  -3  -7   3   92.36   25.12
   3  -7  -3   70.99   20.22
  -3  -7   3   89.88   20.90
   3  -7  -3   93.35   31.09
  -3   7   3   87.11   27.43
   3   7  -3   76.23   21.68
   3   7  -3   51.35   17.85
   3   7  -3   52.05   20.10
  -3   7   3   88.96   24.67
   3   7  -3   81.41   21.40
  -3   7   3   59.14   20.91
  -2  -7   3  699.07   47.72
  -2  -7   3  668.31   52.56
   2  -7  -3  672.24   55.91
   2  -7  -3  705.30   46.65
   2  -7  -3  692.56   51.83
   2   7  -3  651.20   48.64
  -2   7   3  928.56   73.80
   2   7  -3  646.15   53.66
  -2   7   3  677.63   46.37
  -2   7   3  777.36   53.39
   2   7  -3  720.25   53.12
   2   7  -3  651.77   47.72
   1  -7  -3 1231.52   69.68
   1  -7  -3 1113.48   53.22
   1  -7  -3 1065.12   69.74
  -1  -7   3 1099.32   63.51
  -1  -7   3 1091.98   68.37
   1   7  -3 1136.62   68.97
   1   7  -3 1077.64   67.14
   1   7  -3 1130.05   75.80
   1   7  -3 1126.78   69.87
  -1   7   3 1052.56   59.00
  -1   7   3 1121.03   71.99
  -1   7   3 1098.81   67.33
   0  -7   3  364.53   35.29
   0  -7  -3  341.90   21.06
   0  -7  -3  332.43   33.60
   0  -7   3  312.53   22.63
   0  -7   3  339.85   32.74
   0  -7  -3  368.41   36.01
   0   7  -3  291.34   34.82
   0   7  -3  359.36   34.93
   0   7  -3  271.54   46.30
   0   7   3  387.45   36.19
   0   7   3  301.76   26.73
   0   7   3  318.31   35.14
   0   7  -3  343.08   38.45
   1  -7   3   13.11   11.83
  -1  -7  -3   28.38   15.44
   1  -7   3    1.32    9.50
   1  -7   3    7.51    9.13
  -1  -7  -3   13.40   12.44
  -1   7  -3   16.79   16.10
   1   7   3    1.75    9.10
   1   7   3   12.13   10.42
  -1   7  -3    8.91   13.34
  -1   7  -3    6.20   17.76
  -1   7  -3   -5.29   10.82
   1   7   3   30.32   13.87
   2  -7   3  423.67   39.47
  -2  -7  -3  381.57   36.31
   2  -7   3  369.24   36.82
   2  -7   3  356.44   32.28
  -2   7  -3  555.75   54.77
   2   7   3  426.32   34.72
  -2   7  -3  407.15   45.00
   2   7   3  327.19   34.43
  -2   7  -3  334.70   45.80
   2   7   3  354.15   27.56
  -2   7  -3  364.87   37.72
  -2   7  -3  378.92   36.27
  -3  -7  -3  847.55   55.89
   3  -7   3  728.90   54.79
   3  -7   3  765.13   53.45
  -3   7  -3  940.64   77.69
  -3   7  -3  725.48   54.95
   3   7   3  727.58   48.07
   3   7   3  762.51   38.54
   3   7   3  713.29   45.48
  -3   7  -3  761.23   61.51
  -3   7  -3  970.60   88.64
  -3   7  -3  603.47   53.12
   3   7   3  799.75   53.79
   4  -7   3  235.43   37.41
   4  -7   3  229.08   41.33
  -4  -7  -3  229.83   34.73
  -4   7  -3  217.09   35.93
   4   7   3  200.29   19.33
  -4   7  -3  181.65   39.87
   4   7   3  185.40   31.04
   4   7   3  253.68   21.33
   4   7   3  195.26   20.02
   4   7   3  251.35   36.00
  -4   7  -3  269.23   69.25
  -4   7  -3  127.83   37.00
  -4   7  -3  214.85   42.49
   5  -7   3   -3.09   27.16
   5  -7   3    3.63   13.97
   5   7   3   27.17   14.14
   5   7   3   23.80   21.67
  -5   7  -3   91.25   47.84
  -5   7  -3   15.53   23.65
  -5   7  -3    4.44   15.48
   5   7   3   34.42   12.62
   5   7   3    7.03   13.32
   6  -7   3   50.27   22.84
   6  -7   3   69.87   25.50
  -6   7  -3   82.89   26.93
   6   7   3  108.34   26.98
  -6   7  -3   57.32   29.45
  -6   7  -3   67.10   35.06
   6   7   3   67.07   19.28
   6   7   3   73.12   23.88
   6   7   3   47.71   19.57
  -6   7  -3   77.06   30.55
   7  -7   3  213.53   45.45
   7  -7   3  152.05   29.21
  -7   7  -3   88.61   27.88
   7   7   3  131.54   26.98
  -7   7  -3  106.32   32.35
   7   7   3  208.61   46.95
   7   7   3  235.13   39.19
  -7   7  -3  162.30   40.86
  -7   7  -3  114.01   31.82
   7   7   3  189.67   32.65
   8  -7   3   83.71   29.84
   8  -7   3  118.20   30.18
   8   7   3  111.89   29.68
   8   7   3   42.22   17.25
  -8   7  -3   67.90   31.60
   8   7   3   92.61   42.21
  -8   7  -3   20.27   35.22
   8   7   3   78.34   33.44
   8  -8  -3  139.27   36.65
   8  -8  -3   76.56   27.42
   8  -8  -3   42.72   26.09
   8   8  -3  122.71   25.23
   8   8  -3   96.03   29.56
  -8   8   3  110.35   47.93
   8   8  -3  158.01   39.07
  -8   8   3  145.53   44.59
  -8   8   3  130.25   37.57
   8   8  -3  173.63   27.42
   7  -8  -3  152.64   37.82
   7  -8  -3  137.01   29.58
   7  -8  -3  147.10   41.70
   7   8  -3  187.02   29.89
   7   8  -3  100.64   26.73
  -7   8   3  143.89   42.02
   7   8  -3  152.43   31.82
  -7   8   3  107.61   26.57
  -7   8   3  109.90   32.35
   7   8  -3  116.37   26.78
   7   8  -3  135.95   21.63
   7   8  -3  180.30   22.28
   6  -8  -3    8.22   16.17
   6  -8  -3    4.17   16.58
   6  -8  -3    9.55   18.58
  -6  -8   3   16.72   18.04
  -6   8   3    1.82   12.68
   6   8  -3   27.48   20.90
   6   8  -3   16.51   12.50
   6   8  -3   17.69   12.84
   6   8  -3    5.16   13.93
  -6   8   3   22.40   20.42
  -6   8   3   28.46   22.16
  -5  -8   3   52.92   20.61
   5  -8  -3   39.57   20.44
   5  -8  -3   25.03   19.30
   5  -8  -3   25.51   16.23
   5   8  -3   28.37   18.00
   5   8  -3   46.64   16.57
   5   8  -3   40.16   15.15
  -5   8   3   35.13   20.47
   5   8  -3   39.35   16.39
  -5   8   3   42.08   20.06
  -5   8   3   13.74   19.70
   5   8  -3   37.84   18.07
  -4  -8   3  357.51   36.12
   4  -8  -3  379.23   41.42
   4  -8  -3  346.53   37.90
   4  -8  -3  482.89   59.94
  -4   8   3  284.89   45.19
   4   8  -3  303.93   35.14
   4   8  -3  346.38   39.38
   4   8  -3  310.24   33.65
   4   8  -3  415.45   39.21
  -4   8   3  355.52   47.20
  -4   8   3  361.50   40.65
  -4   8   3  381.74   43.73
   4   8  -3  350.26   38.10
   3  -8  -3 1131.10   86.72
  -3  -8   3  879.54   56.87
   3  -8  -3  856.54   57.42
  -3  -8   3  796.60   70.97
   3   8  -3  807.56   62.25
   3   8  -3  831.70   62.17
  -3   8   3  794.68   67.69
  -3   8   3  859.27   58.94
   3   8  -3  895.68   59.23
   3   8  -3  843.47   57.15
   3   8  -3  810.56   72.24
   2  -8  -3  273.61   29.91
  -2  -8   3  325.07   45.79
  -2  -8   3  219.33   28.10
   2  -8  -3  307.01   35.59
   2  -8  -3  285.05   38.82
   2   8  -3  287.17   31.13
   2   8  -3  287.58   47.97
  -2   8   3  505.21   77.11
   2   8  -3  264.79   33.07
   2   8  -3  291.79   43.46
  -2   8   3  260.14   30.00
   2   8  -3  266.87   33.25
  -2   8   3  238.29   40.18
  -1  -8   3   44.15   16.84
  -1  -8   3   56.19   21.50
   1  -8  -3   16.55   14.39
   1  -8  -3    4.76   12.42
   1  -8  -3   56.64   14.88
   1   8  -3   71.42   26.11
   1   8  -3   36.08   16.58
  -1   8   3   27.31   19.20
  -1   8   3   54.16   18.60
  -1   8   3   61.72   21.83
   1   8  -3   11.36   13.36
   1   8  -3   24.14   16.31
   0  -8   3  876.34   58.75
   0  -8   3  998.53   65.68
   0  -8   3  817.85   44.12
   0  -8  -3  937.00   62.84
   0  -8  -3  958.97   44.38
   0  -8  -3  895.75   63.17
   0   8   3 1039.22   68.02
   0   8  -3  974.32   75.14
   0   8   3  930.18   52.12
   0   8  -3  951.40   64.62
   0   8  -3 1015.24   70.14
   0   8  -3  921.55   65.67
   0   8   3  969.58   64.22
   1  -8   3 1038.97   54.32
   1  -8   3  948.36   63.40
   1  -8   3  932.91   66.18
  -1  -8  -3  955.62   64.29
   1   8   3  996.27   52.03
   1   8   3  937.26   64.31
  -1   8  -3 1029.73   68.12
  -1   8  -3  884.44   74.61
  -1   8  -3 1035.91   73.48
  -1   8  -3 1055.85   71.49
  -2  -8  -3  683.90   51.71
   2  -8   3  621.13   50.54
   2  -8   3  666.88   53.80
   2  -8   3  683.12   45.91
  -2   8  -3  637.14   52.56
   2   8   3  581.86   46.23
   2   8   3  646.14   52.01
   2   8   3  672.04   51.01
  -2   8  -3  561.69   62.00
   2   8   3  652.35   38.01
  -2   8  -3  755.85   68.67
  -2   8  -3  567.32   56.99
   3  -8   3   53.51   19.76
  -3  -8  -3   57.76   21.95
   3  -8   3   35.81   18.72
   3  -8   3   32.17   17.67
  -3   8  -3   61.15   24.00
  -3   8  -3   81.03   26.53
  -3   8  -3   80.48   29.56
   3   8   3   79.91   23.04
  -3   8  -3   93.69   43.71
   3   8   3   92.55   19.29
  -3   8  -3   58.44   21.97
   3   8   3   51.68   16.27
   3   8   3   52.86   18.84
   4  -8   3  465.00   44.04
  -4  -8  -3  426.87   42.74
   4  -8   3  450.34   44.45
   4   8   3  430.72   32.98
  -4   8  -3  499.23   56.94
   4   8   3  423.31   42.18
   4   8   3  445.91   35.83
  -4   8  -3  400.86   70.56
  -4   8  -3  391.01   47.91
  -4   8  -3  397.62   43.27
   4   8   3  445.22   33.26
  -4   8  -3  351.09   44.41
   4   8   3  429.22   29.51
   5  -8   3  506.80   49.68
   5  -8   3  511.06   48.75
   5   8   3  481.93   44.43
   5   8   3  523.23   36.15
  -5   8  -3  598.16   52.35
  -5   8  -3  494.11   57.87
   5   8   3  578.58   41.91
  -5   8  -3  429.34   57.27
  -5   8  -3  496.50   54.95
   6  -8   3   85.27   28.09
   6  -8   3   42.24   19.69
  -6   8  -3   31.83   22.44
  -6   8  -3   90.91   34.17
   6   8   3   86.77   23.84
  -6   8  -3  116.24   51.09
   6   8   3   89.27   31.69
   6   8   3   56.40   17.84
  -6   8  -3   71.08   28.76
   6   8   3   70.94   20.38
   7  -8   3   -5.17   15.45
   7  -8   3   11.69   20.45
   7   8   3   -0.44   23.76
  -7   8  -3    0.21   20.68
  -7   8  -3    7.66   18.97
   7   8   3   -8.93   12.48
   7   8   3    5.61   12.97
  -7   8  -3  -33.22   19.65
   7   8   3   19.56   16.59
   8  -8   3   51.90   27.98
   8  -8   3   25.49   25.18
   8   8   3   41.58   25.17
   8   8   3   62.49   32.79
  -8   8  -3   47.58   30.00
   8   8   3   72.06   23.89
  -8   8  -3   43.32   33.34
   8  -9  -3   -6.34   22.54
   8  -9  -3   58.29   47.71
  -8   9   3   -3.25   21.63
  -8   9   3    7.20   29.20
   8   9  -3    3.98   17.57
  -8   9   3   14.03   23.74
  -8   9   3    0.47   22.37
   8   9  -3  -15.18   17.03
   8   9  -3   32.55   19.08
   8   9  -3   -1.37   22.31
   7  -9  -3   28.97   23.62
   7  -9  -3   10.88   23.52
   7   9  -3   36.17   20.14
  -7   9   3   11.89   25.47
   7   9  -3   49.82   22.99
   7   9  -3   39.56   15.93
  -7   9   3   -8.78   32.19
   7   9  -3   55.42   26.75
  -7   9   3   24.06   18.58
   6  -9  -3  219.50   41.23
   6  -9  -3  239.73   55.54
   6  -9  -3  139.72   29.31
   6   9  -3  213.86   26.91
   6   9  -3  124.11   32.76
   6   9  -3  225.82   36.07
   6   9  -3  219.19   36.79
  -6   9   3  217.22   42.35
  -6   9   3  166.82   39.39
   6   9  -3  156.14   45.05
  -6   9   3  208.72   47.04
   5  -9  -3  377.02   43.47
  -5  -9   3  296.15   37.32
   5  -9  -3  324.97   49.15
   5  -9  -3  395.06   50.88
   5   9  -3  270.11   47.17
   5   9  -3  346.96   34.12
  -5   9   3  350.29   43.51
   5   9  -3  244.29   33.15
  -5   9   3  327.07   69.72
   5   9  -3  366.78   39.13
  -5   9   3  237.34   42.93
   5   9  -3  324.84   36.09
  -4  -9   3   94.75   30.51
   4  -9  -3   72.77   25.03
  -4  -9   3   83.41   21.00
   4  -9  -3   93.72   25.16
   4  -9  -3   84.71   22.78
  -4   9   3   78.82   21.63
   4   9  -3  152.31   31.40
   4   9  -3   99.69   28.14
  -4   9   3   98.63   32.99
  -4   9   3   99.18   29.64
   4   9  -3  164.62   30.58
  -4   9   3  126.69   30.59
   4   9  -3  104.27   28.98
   4   9  -3  110.77   24.46
   3  -9  -3   25.67   22.27
  -3  -9   3   67.80   23.05
   3  -9  -3   20.24   17.79
  -3  -9   3   19.26   11.56
   3  -9  -3   24.21   15.16
   3   9  -3   32.30   16.71
  -3   9   3   66.33   32.40
  -3   9   3   15.75   18.49
   3   9  -3   46.42   19.59
   3   9  -3   34.22   20.36
  -3   9   3   12.53   17.03
  -3   9   3   40.90   19.09
   3   9  -3   60.43   20.67
   3   9  -3   30.33   20.15
  -2  -9   3  592.37   44.97
  -2  -9   3  659.61   55.97
   2  -9  -3  661.96   54.18
   2  -9  -3  606.26   44.96
   2  -9  -3  585.13   39.90
   2  -9  -3  559.48   54.18
   2   9  -3  588.76   57.07
  -2   9   3  527.00   48.54
   2   9  -3  499.91   49.22
   2   9  -3  553.34   49.58
  -2   9   3  652.87   61.63
  -2   9   3  535.70   44.75
   2   9  -3  589.11   51.43
   1  -9  -3  550.37   49.60
  -1  -9   3  433.35   45.36
   1  -9  -3  501.80   32.52
  -1  -9   3  501.06   42.33
  -1   9   3  506.61   38.62
   1   9  -3  444.88   50.14
  -1   9   3  480.12   47.98
  -1   9   3  480.77   50.04
   1   9  -3  418.47   45.99
   1   9  -3  440.13   46.90
   1   9  -3  561.91   50.20
   0  -9   3  208.78   36.41
   0  -9   3  133.82   29.79
   0  -9   3  134.23   15.22
   0  -9  -3  132.84   15.41
   0   9   3  206.79   29.55
   0   9  -3  137.35   31.73
   0   9   3  209.11   41.48
   0   9  -3  393.17   81.26
   0   9   3   70.72   26.30
   0   9  -3  132.66   29.18
   1  -9   3  143.30   31.87
  -1  -9  -3  147.84   45.58
   1  -9   3  127.77   22.17
   1  -9   3  121.28   28.27
  -1   9  -3  107.10   25.95
   1   9   3  171.37   24.23
  -1   9  -3   75.22   24.95
   1   9   3   61.83   28.80
  -1   9  -3   78.43   22.44
  -1   9  -3   79.84   25.95
   1   9   3  132.19   31.72
   2  -9   3  508.68   47.69
   2  -9   3  494.99   48.56
   2  -9   3  566.61   41.12
   2   9   3  569.91   47.48
  -2   9  -3  733.92   71.51
  -2   9  -3  396.19   46.50
   2   9   3  489.67   33.16
  -2   9  -3  444.21   56.10
   2   9   3  574.30   54.96
  -2   9  -3  620.77   53.53
  -3  -9  -3  365.37   49.66
   3  -9   3  388.94   37.74
   3  -9   3  433.91   53.35
   3  -9   3  320.21   47.68
   3   9   3  306.39   25.15
  -3   9  -3  358.83   61.48
  -3   9  -3  347.35   47.61
  -3   9  -3  185.44   36.62
   3   9   3  327.74   33.03
   3   9   3  322.04   44.01
  -3   9  -3  334.16   65.27
   3   9   3  285.95   34.40
  -4  -9  -3  117.35   30.83
   4  -9   3  165.43   35.44
   4  -9   3  120.68   29.50
  -4   9  -3  125.13   32.33
   4   9   3  112.74   27.38
   4   9   3  162.22   27.38
   4   9   3  149.73   26.28
  -4   9  -3   80.34   26.61
   4   9   3  163.04   26.30
   4   9   3  156.00   18.85
  -4   9  -3  164.04   42.36
  -4   9  -3   85.58   29.39
   5  -9   3   30.71   19.38
   5  -9   3   17.47   16.99
   5   9   3   11.76   12.30
  -5   9  -3   -7.91   24.19
   5   9   3   11.91   10.32
  -5   9  -3    2.16   16.55
  -5   9  -3   10.16   20.39
  -5   9  -3    9.11   13.90
   5   9   3    7.52   13.88
  -5   9  -3   14.76   18.65
   6  -9   3  142.07   29.73
   6  -9   3  193.20   38.79
  -6   9  -3   60.38   29.50
   6   9   3  166.84   40.81
  -6   9  -3  139.43   37.38
   6   9   3  143.99   24.19
   6   9   3  131.38   31.11
  -6   9  -3  247.24   66.87
   6   9   3  203.81   29.62
   7  -9   3   76.38   28.67
   7  -9   3  159.84   45.18
   7   9   3  150.65   27.92
   7   9   3  148.22   28.31
  -7   9  -3  226.80   55.68
   7   9   3  140.36   31.99
   7   9   3  132.17   35.00
  -7   9  -3   96.54   42.91
  -7   9  -3  168.15   44.52
   7 -10  -3   25.77   26.67
   7  10  -3   21.13   20.89
  -7  10   3   18.00   28.20
   7  10  -3   15.34   16.92
   7  10  -3   37.08   16.93
  -7  10   3   43.50   32.19
  -7  10   3  -10.85   27.60
   7  10  -3   63.60   26.97
   7  10  -3   -5.03   21.80
  -6 -10   3  -28.09   13.00
   6 -10  -3   -4.95   18.94
   6 -10  -3    0.92   18.35
  -6  10   3   15.73   36.76
  -6  10   3    0.07   17.28
  -6  10   3  -20.43   15.66
   6  10  -3   24.52   17.81
  -6  10   3   13.63   26.00
   6  10  -3    1.43   13.32
   6  10  -3   13.16   20.60
   6  10  -3    4.16   19.18
   6  10  -3   -7.64   18.02
   5 -10  -3   55.47   24.37
   5 -10  -3   33.63   21.82
  -5 -10   3   38.83   20.20
   5  10  -3   38.29   21.86
   5  10  -3   58.80   22.24
   5  10  -3   30.63   21.69
   5  10  -3   62.89   22.61
  -5  10   3   23.53   20.01
   5  10  -3   91.02   24.18
  -5  10   3   35.26   24.76
  -5  10   3   74.28   27.27
   4 -10  -3  186.97   40.48
  -4 -10   3  163.70   37.44
   4 -10  -3  257.57   42.55
  -4 -10   3  230.71   36.02
  -4  10   3  282.86   70.20
   4  10  -3  173.04   36.77
  -4  10   3  176.73   33.94
   4  10  -3  271.12   41.35
   4  10  -3  164.42   35.39
   4  10  -3  289.42   66.50
   4  10  -3  171.71   36.90
  -4  10   3  114.05   26.04
  -4  10   3  190.71   40.33
   3 -10  -3  152.53   28.51
  -3 -10   3  157.55   28.20
  -3 -10   3  160.93   35.76
   3 -10  -3  175.87   33.86
   3 -10  -3  182.21   36.48
  -3  10   3  166.31   34.46
   3  10  -3  176.24   32.04
   3  10  -3  146.29   34.51
   3  10  -3  192.11   41.58
  -3  10   3  155.19   44.25
  -3  10   3  208.75   45.07
  -3  10   3  233.64   40.32
   3  10  -3  123.14   32.54
   2 -10  -3   30.49   18.89
  -2 -10   3   73.86   24.06
   2 -10  -3   56.71   16.24
  -2 -10   3   75.82   23.08
  -2  10   3   73.93   26.38
   2  10  -3   50.64   23.86
   2  10  -3   40.65   19.12
   2  10  -3   45.04   18.45
  -2  10   3   65.45   28.63
  -2  10   3   65.76   18.90
   2  10  -3   43.37   24.01
   1 -10  -3   21.83   14.44
   1 -10  -3   17.02   11.59
  -1 -10   3   39.67   17.93
  -1 -10   3   32.09   17.72
   1  10  -3    1.17   15.56
   1  10  -3   18.10   17.26
  -1  10   3   20.04   19.55
   1  10  -3   30.55   21.45
  -1  10   3   15.90   16.44
   1  10  -3    7.06   13.22
  -1  10   3    8.04   11.28
  -1  10   3   10.54   14.87
   0 -10   3  393.70   44.26
   0 -10  -3  273.31   43.35
   0 -10   3  333.02   36.50
   0  10   3  318.04   31.53
   0  10   3  430.66   69.14
   0  10   3  456.22   67.64
   0  10  -3  293.17   48.55
   0  10  -3  353.26   45.34
   0  10  -3  397.91   60.83
   0  10  -3  279.01   45.92
   0  10   3  307.72   47.31
   1 -10   3   88.36   30.59
   1 -10   3  135.08   21.98
   1 -10   3  132.34   29.06
  -1 -10  -3  106.35   28.42
   1  10   3  122.85   31.92
   1  10   3  166.97   24.65
   1  10   3  120.56   34.95
  -1  10  -3   63.04   23.26
   1  10   3  109.34   28.69
  -1  10  -3  110.45   35.59
  -1  10  -3  180.65   41.20
  -1  10  -3  122.70   39.02
   2 -10   3  106.39   23.81
  -2 -10  -3   98.83   28.57
   2 -10   3   65.23   26.02
   2 -10   3   58.81   26.99
   2  10   3  107.21   18.47
  -2  10  -3  114.24   35.59
  -2  10  -3   71.68   31.60
   2  10   3   95.60   28.94
  -2  10  -3   85.59   31.68
   2  10   3  106.11   26.31
  -2  10  -3  138.67   30.59
   2  10   3   95.35   40.48
   3 -10   3    9.88   15.66
   3 -10   3    9.56   15.15
  -3 -10  -3   37.84   19.51
   3 -10   3   -1.56   12.17
  -3  10  -3    5.74   18.59
  -3  10  -3  -12.50   20.72
   3  10   3    9.72   15.36
   3  10   3   -0.11   13.76
  -3  10  -3    8.28   17.50
   3  10   3    0.43   12.29
  -3  10  -3  -10.38   11.56
   4 -10   3  176.49   38.51
  -4 -10  -3  105.87   29.07
   4 -10   3   58.79   20.56
   4 -10   3   73.02   21.23
  -4  10  -3  132.70   44.07
   4  10   3   85.92   22.85
   4  10   3  105.72   21.86
  -4  10  -3   38.16   26.21
  -4  10  -3   85.90   38.89
  -4  10  -3  149.76   44.41
   4  10   3  122.23   30.04
   5 -10   3   93.28   28.17
   5 -10   3  154.74   33.11
   5 -10   3   62.07   22.62
   5  10   3  125.85   29.48
  -5  10  -3  110.02   29.26
  -5  10  -3  130.32   41.71
  -5  10  -3  185.44   64.25
  -5  10  -3  114.27   35.84
   6 -10   3    3.67   19.64
   6 -10   3   11.71   23.36
   6  10   3   22.42   14.00
  -6  10  -3    3.90   21.17
   6  10   3   38.96   25.02
   6  10   3   -1.45   18.42
  -6  10  -3   -2.06   21.94
  -6  10  -3   48.74   32.74
  -6 -11   3   -0.48   17.08
   6 -11  -3  -30.92   18.71
   6 -11  -3   25.13   24.22
   6  11  -3   15.08   16.47
  -6  11   3    6.45   26.41
  -6  11   3  -14.22   27.27
  -6  11   3    0.09   21.77
   6  11  -3  -12.16   16.13
  -6  11   3   17.30   27.65
   6  11  -3   23.14   24.56
   6  11  -3   13.27   18.81
   6  11  -3   12.38   23.51
  -5 -11   3   -4.12   15.09
   5 -11  -3    0.38   17.39
   5 -11  -3    4.87   23.10
   5  11  -3  -12.46   15.53
   5  11  -3    3.21   19.20
  -5  11   3   -7.00   19.45
   5  11  -3   -1.33   14.61
   5  11  -3   13.97   24.70
  -5  11   3    7.93   31.03
  -5  11   3   -7.94   18.72
  -4 -11   3  -12.17   17.34
  -4 -11   3    3.83   14.11
   4 -11  -3   -7.59   14.36
   4 -11  -3    3.25   15.99
   4 -11  -3   -7.55   17.00
   4  11  -3  -10.55   17.31
  -4  11   3   -8.06   17.78
   4  11  -3  -31.72   15.20
   4  11  -3  -20.50   13.38
  -4  11   3    5.38   19.96
  -4  11   3   25.30   21.15
  -4  11   3    1.73   19.05
   4  11  -3   -3.50   19.65
  -4  11   3    0.40   18.04
  -3 -11   3   15.91   20.42
   3 -11  -3   -2.50   12.02
  -3 -11   3    5.20   12.99
   3 -11  -3   14.73   17.50
   3 -11  -3   39.11   20.48
  -3  11   3   15.39   16.97
   3  11  -3   12.29   20.08
  -3  11   3   20.70   20.04
   3  11  -3  -33.17   12.43
  -3  11   3    8.07   20.00
   3  11  -3  -11.49   15.40
  -3  11   3   -2.00   16.29
   3  11  -3   -5.06   16.91
  -3  11   3  -30.31   20.63
   2 -11  -3   61.40   25.60
   2 -11  -3   28.60   15.12
  -2 -11   3   16.66   14.75
  -2 -11   3    6.94   20.43
   2  11  -3   32.61   23.05
   2  11  -3   20.85   20.54
  -2  11   3   18.16   23.62
  -2  11   3   14.71   17.61
   2  11  -3   33.25   23.97
   2  11  -3   32.72   21.44
  -2  11   3   -4.34   17.68
  -2  11   3    5.83   16.52
   1 -11  -3   11.66   12.45
  -1 -11   3   21.70   19.19
   1 -11  -3    0.21   17.81
  -1 -11   3   -1.91   14.20
  -1  11   3  -21.16   15.83
   1  11  -3   17.06   18.38
  -1  11   3    4.66   18.41
   1  11  -3   -9.31   17.31
  -1  11   3   17.48   20.78
   1  11  -3   -2.25   13.88
  -1  11   3    8.35   13.89
   1  11  -3    4.21   17.60
   0 -11   3  -13.39   14.24
   0 -11  -3   17.04   15.02
   0 -11   3    1.84   14.10
   0  11  -3  -11.86   19.35
   0  11   3   -6.79   19.64
   0  11  -3   17.12   23.20
   0  11   3    4.25   19.14
   0  11  -3  -28.13   15.10
   0  11   3   -5.38   11.75
   0  11  -3   31.69   23.55
   0  11   3  -27.01   13.22
   1 -11   3   12.35   19.15
   1 -11   3   -9.17   18.76
   1 -11   3    0.82   10.70
  -1 -11  -3  -13.34   16.45
   1  11   3  -15.38   15.14
   1  11   3   -7.12   16.96
  -1  11  -3  -18.16   14.53
  -1  11  -3    3.53   17.63
   1  11   3    6.54   17.93
  -1  11  -3   12.85   18.03
  -1  11  -3  -19.47   20.07
   1  11   3   -5.18   10.12
   2 -11   3  -10.88   15.92
   2 -11   3    0.82   11.20
   2 -11   3    4.89   16.37
  -2 -11  -3   -2.18   17.29
   2  11   3   43.03   26.21
  -2  11  -3   -7.28   17.44
   2  11   3    9.90   19.53
  -2  11  -3   22.67   17.00
  -2  11  -3    4.36   17.41
   2  11   3    8.48   17.54
  -2  11  -3   24.13   17.15
  -3 -11  -3  -27.30   15.77
   3 -11   3    0.61   20.60
   3 -11   3    2.47   15.64
   3 -11   3   11.13   14.99
   3  11   3   -6.31   15.58
  -3  11  -3  -20.56   19.10
   3  11   3    6.52   18.13
  -3  11  -3   -8.37   15.79
  -3  11  -3   -6.53   17.80
   3  11   3    0.55   16.21
  -3  11  -3  -12.27   18.54
   4 -11   3   16.22   17.05
   4 -11   3   21.19   19.35
   4 -11   3   19.41   19.39
  -4 -11  -3   28.70   21.56
   4  11   3   -0.68   17.15
  -4  11  -3    0.75   27.77
  -4  11  -3    7.26   18.74
   4  11   3   14.62   16.06
   4  11   3   -0.28   17.95
  -4  11  -3   17.31   28.98
  -4  11  -3   10.59   22.96
   5 -11   3   33.15   26.57
   5 -11   3  -31.90   17.57
   5 -11   3    9.77   18.21
  -5  11  -3   42.69   30.36
   5  11   3   16.92   19.21
  -5  11  -3  -11.44   27.92
   5  11   3    5.15   16.79
  -5  11  -3   31.42   31.13
  -4 -12   3   20.21   20.04
   4 -12  -3   31.10   22.51
   4 -12  -3   -2.56   23.30
   4  12  -3   -6.63   22.16
  -4  12   3   35.95   33.20
   4  12  -3   10.39   25.43
  -4  12   3   46.13   43.02
  -4  12   3  -19.50   28.27
   4  12  -3   26.78   23.41
   4  12  -3   19.35   23.04
  -4  12   3   34.03   24.64
  -4  12   3   21.25   25.47
  -3 -12   3   17.85   20.45
   3 -12  -3   41.44   19.94
   3 -12  -3    0.00   19.49
  -3 -12   3   12.12   20.21
  -3  12   3   40.26   24.25
  -3  12   3   -2.76   22.61
  -3  12   3   15.00   23.56
   3  12  -3   -6.31   19.82
   3  12  -3   -5.14   18.23
  -3  12   3    4.56   22.25
   3  12  -3   15.12   21.55
   3  12  -3   17.51   25.30
  -3  12   3   55.15   35.10
   2 -12  -3   35.36   16.34
  -2  12   3   14.55   24.22
  -2  12   3   39.10   20.74
   2  12  -3   -6.73   18.09
  -2  12   3   74.78   35.19
  -2  12   3  -19.21   19.62
   2  12  -3   27.02   26.56
   2  12  -3   22.92   21.06
   1 -12  -3    4.60   10.73
  -1 -12   3   -0.89   22.83
  -1 -12   3   26.18   17.58
   1 -12  -3   42.25   25.13
   1  12  -3    8.46   24.95
  -1  12   3   12.54   29.43
   1  12  -3   13.20   20.79
  -1  12   3   20.40   15.72
   1  12  -3    1.73   23.22
  -1  12   3   -7.81   19.34
   1  12  -3   42.25   27.72
  -1  12   3   35.77   27.81
   0 -12  -3   98.69   29.31
   0 -12   3  107.30   34.46
   0 -12   3   75.99   25.27
   0  12  -3  107.32   32.21
   0  12   3   76.19   29.11
   0  12  -3   58.59   31.90
   0  12  -3   77.43   27.43
   0  12   3   59.16   18.78
   0  12   3   93.94   33.69
   0  12  -3   19.64   21.87
   0  12   3   76.23   35.22
  -1 -12  -3  112.34   35.29
   1 -12   3   84.36   51.98
   1 -12   3  145.56   35.38
   1  12   3  124.18   23.05
  -1  12  -3   81.04   31.65
  -1  12  -3   62.22   30.61
   1  12   3  100.12   30.88
   1  12   3   83.92   28.93
   1  12   3   88.26   25.74
  -1  12  -3  100.36   36.52
  -2 -12  -3   56.09   25.83
   2 -12   3   34.43   24.20
   2 -12   3   22.61   20.46
   2 -12   3   53.84   17.37
  -2  12  -3   54.95   35.45
  -2  12  -3   12.29   15.76
   2  12   3   61.36   26.41
  -2  12  -3   59.21   30.98
  -2  12  -3   46.21   30.10
   2  12   3   75.71   27.39
   2  12   3   19.18   21.72
   3 -12   3   23.83   19.64
   3 -12   3  -17.27   16.18
  -3 -12  -3   -6.71   20.42
   3 -12   3   19.71   22.26
  -3  12  -3  -40.32   28.32
  -3  12  -3    1.19   32.60
  -3  12  -3   -1.55   41.13
   3  12   3   -7.50   19.23
  -3  12  -3   13.91   23.85
   3  12   3  -17.43   18.14
   3  12   3    5.92   21.68
 -11   0   4  -27.84   19.49
  11   0  -4  -13.75   18.58
  11   0  -4   -0.75   19.54
 -11   0   4    2.70   23.26
  11   0  -4   14.37   24.83
  10   0  -4   23.07   22.70
 -10   0   4   29.56   23.44
 -10   0   4   20.24   20.06
  10   0  -4   52.45   24.00
  10   0  -4   37.48   22.59
   9   0  -4  260.47   34.44
   9   0  -4  196.48   40.91
  -9   0   4  129.24   30.84
  -9   0   4  289.01   38.79
   9   0  -4  221.96   42.97
  -8   0   4  282.95   36.07
  -8   0   4  214.51   40.89
   8   0  -4  185.52   33.65
   8   0  -4  245.89   31.86
   8   0  -4  185.71   38.97
   7   0  -4   -4.34    9.30
   7   0  -4    9.41   11.79
  -7   0   4   24.28   15.89
  -7   0   4    4.46    9.91
   7   0  -4   -2.06   11.09
   6   0  -4  488.13   43.64
  -6   0   4  473.67   41.13
   6   0  -4  460.11   39.50
  -6   0   4  455.98   40.61
   6   0  -4  492.77   41.17
  -5   0   4 2126.61   99.87
   5   0  -4 1882.24   96.80
   5   0  -4 2149.57   97.28
   5   0  -4 2114.38  101.80
  -5   0   4 2075.79   98.77
   4   0  -4 2917.05  129.42
   4   0  -4 3164.48  130.87
  -4   0   4 2957.84  129.98
  -4   0   4 2982.84  126.48
   4   0  -4 3170.30  126.81
  -4   0   4 2867.95  130.43
  -3   0   4  171.25   21.87
   3   0  -4  183.23   19.65
   3   0  -4  160.01   17.57
  -3   0   4  177.70   18.48
   3   0  -4  170.87   20.74
  -3   0   4  168.14   19.88
   2   0  -4 9542.46  350.22
   2   0  -4 9999.00  349.76
  -2   0   4 9242.10  350.03
  -2   0   4 9724.92  344.49
  -2   0   4 9393.27  348.71
   1   0  -4 8162.82  293.39
  -1   0   4 8053.73  299.85
  -1   0   4 7926.79  292.73
   1   0  -4 8017.95  293.30
  -1   0   4 7970.68  293.33
   0   0   4 2123.86   87.96
   0   0  -4 2005.17   86.84
   0   0  -4 1916.36   87.22
   0   0  -4 2093.73   83.08
   0   0   4 1995.14   88.33
   0   0   4 2042.29   82.79
  -1   0  -4 1250.34   66.31
   1   0   4 1285.31   70.60
   1   0   4 1423.12   64.92
  -1   0  -4 1424.87   64.95
  -2   0  -4  567.36   35.28
   2   0   4  510.41   37.93
   2   0   4  554.63   35.30
  -2   0  -4  601.18   39.71
   2   0   4  536.18   22.26
   3   0   4 3532.41  142.47
  -3   0  -4 3432.79  140.77
   3   0   4 3394.98  150.59
   3   0   4 3626.63  149.44
   3   0   4 3307.49  127.53
  -3   0  -4 3397.71  147.97
  -4   0  -4 3979.83  161.15
   4   0   4 3947.41  169.51
   4   0   4 4068.80  175.10
  -4   0  -4 3805.40  169.36
  -4   0  -4 3967.14  156.92
   5   0   4  334.91   36.92
  -5   0  -4  368.71   37.19
   5   0   4  426.00   41.62
  -5   0  -4  353.82   31.67
  -5   0  -4  379.91   29.30
   6   0   4   30.33   17.09
  -6   0  -4   13.20   15.96
  -6   0  -4   12.62   12.99
  -6   0  -4   25.44   12.47
   6   0   4    9.91   17.49
   7   0   4  268.73   44.61
  -7   0  -4  357.13   40.88
   7   0   4  364.94   41.95
  -7   0  -4  371.91   32.58
  -8   0  -4  364.41   33.96
   8   0   4  311.78   55.79
  -8   0  -4  390.48   37.83
  -8   0  -4  375.49   56.86
   8   0   4  385.66   43.06
   8   0   4  379.76   34.48
  -9   0  -4   90.78   29.65
   9   0   4  126.10   41.62
   9   0   4  159.06   34.39
   9   0   4  128.37   26.11
  -9   0  -4  117.07   25.42
  -9   0  -4  112.14   28.26
 -10   0  -4   17.51   24.13
  10   0   4   27.14   25.26
 -10   0  -4   29.96   17.03
  10   0   4   15.40   26.71
  10   0   4    1.76   20.69
  10   0   4   -3.90   15.97
  11  -1  -4   23.02   20.97
  11  -1  -4   25.16   28.45
 -11  -1   4   54.45   23.19
  11  -1  -4   17.89   28.56
 -11  -1   4   18.87   23.92
  11   1  -4   55.69   27.17
 -11   1   4   61.30   36.05
  11   1  -4   53.34   22.69
 -11   1   4   26.23   28.12
  11   1  -4   30.44   22.39
  10  -1  -4   80.19   24.13
 -10  -1   4   35.05   19.74
  10  -1  -4   61.70   29.37
  10  -1  -4   89.51   34.36
 -10  -1   4   91.25   26.73
  10   1  -4   67.86   23.81
 -10   1   4   72.86   18.34
  10   1  -4   86.80   30.03
 -10   1   4  101.00   35.54
  10   1  -4   26.14   23.48
 -10   1   4  110.15   35.54
   9  -1  -4    8.24   15.70
   9  -1  -4   -4.39   11.65
  -9  -1   4    9.28   16.29
   9  -1  -4    0.53   15.64
  -9  -1   4   10.67   17.94
  -9   1   4    1.89   10.68
  -9   1   4   -9.58   15.28
   9   1  -4   -6.51   13.07
  -9   1   4   16.71   15.78
   9   1  -4    9.79   14.06
   9   1  -4    9.57   15.28
   8  -1  -4   71.12   26.58
   8  -1  -4   55.90   20.85
  -8  -1   4  125.83   27.55
   8  -1  -4   52.98   22.03
  -8  -1   4   96.63   29.33
   8   1  -4   71.37   25.43
  -8   1   4  105.45   24.20
   8   1  -4   97.09   25.18
  -8   1   4  103.30   33.69
   8   1  -4   98.63   23.23
  -7  -1   4  491.99   42.25
   7  -1  -4  471.59   43.48
   7  -1  -4  521.08   49.91
   7  -1  -4  579.48   48.54
  -7  -1   4  479.65   44.54
  -7   1   4  564.60   47.83
   7   1  -4  503.29   49.42
  -7   1   4  507.96   47.63
  -7   1   4  509.21   33.88
   7   1  -4  548.56   45.04
   7   1  -4  520.67   42.10
  -6  -1   4  484.53   39.34
  -6  -1   4  429.19   38.56
   6  -1  -4  364.35   37.42
   6  -1  -4  466.46   40.94
   6  -1  -4  423.72   41.57
  -6   1   4  431.81   40.30
  -6   1   4  413.51   40.58
   6   1  -4  468.57   36.90
   6   1  -4  486.42   38.96
  -6   1   4  445.25   29.24
   6   1  -4  422.66   40.53
  -5  -1   4  295.04   45.88
  -5  -1   4  193.50   29.15
  -5  -1   4  155.71   27.25
   5  -1  -4  130.17   22.19
   5  -1  -4  175.79   29.13
   5  -1  -4  226.40   34.95
  -5   1   4  184.89   31.45
  -5   1   4  163.73   16.05
   5   1  -4  116.07   20.94
   5   1  -4  184.99   28.24
   5   1  -4  235.69   36.51
  -5   1   4  181.25   31.12
  -4  -1   4  435.12   34.89
  -4  -1   4  431.00   31.00
  -4  -1   4  418.10   33.98
   4  -1  -4  460.32   34.42
   4  -1  -4  439.23   34.26
   4  -1  -4  420.33   34.96
  -4   1   4  393.90   35.16
  -4   1   4  432.90   24.70
   4   1  -4  432.00   34.08
   4   1  -4  413.10   30.32
   4   1  -4  514.90   36.00
  -4   1   4  410.08   32.94
   3  -1  -4 1691.40   76.54
   3  -1  -4 1715.76   77.10
  -3  -1   4 1600.97   72.29
  -3  -1   4 1805.16   80.86
   3  -1  -4 1643.10   80.94
  -3  -1   4 1630.95   78.13
   3   1  -4 1638.11   78.20
  -3   1   4 1678.27   81.39
   3   1  -4 1668.40   72.85
   3   1  -4 1659.63   77.54
  -3   1   4 1613.30   77.33
   2  -1  -4 2074.91   93.91
  -2  -1   4 1888.17   82.51
  -2  -1   4 1989.69   99.34
   2  -1  -4 1734.84  100.85
   2  -1  -4 2131.69   85.81
  -2  -1   4 2027.57   79.50
   2   1  -4 2195.74   95.08
  -2   1   4 2097.03   86.02
  -2   1   4 2208.03  101.99
   2   1  -4 2037.29   79.77
  -1  -1   4  126.69   19.05
   1  -1  -4  100.24   14.22
  -1  -1   4   86.02   15.41
  -1  -1   4  131.79   15.09
   1  -1  -4  183.50   29.39
   1   1  -4  100.85   15.80
   1   1  -4  131.01   25.83
  -1   1   4  124.11   20.50
  -1   1   4  101.25   13.65
   1   1  -4  179.65   27.67
   0  -1  -4 1125.13   54.88
   0  -1   4 1118.73   58.11
   0  -1  -4 1010.17   45.22
   0  -1   4 1166.62   55.67
   0  -1   4 1154.54   53.98
   0  -1  -4 1170.24   48.66
   0   1  -4 1166.80   53.88
   0   1  -4 1084.65   57.63
   0   1   4 1198.48   48.56
   0   1  -4 1076.39   55.12
   0   1  -4 1122.62   47.69
   0   1   4 1161.47   55.93
   0   1   4 1167.39   56.94
  -1  -1  -4 3438.73  122.95
   1  -1   4 3353.19  126.42
  -1  -1  -4 3424.68  135.25
   1  -1   4 3447.53  142.01
   1  -1   4 3427.72  148.84
   1   1   4 3493.10  150.07
   1   1   4 3502.62  136.43
  -1   1  -4 3327.43  141.13
  -1   1  -4 3771.43  157.28
  -1   1  -4 3299.73  126.32
   2  -1   4 2939.06  112.39
  -2  -1  -4 3125.85  120.49
   2  -1   4 3061.33  129.65
   2  -1   4 2976.12  129.17
  -2  -1  -4 3007.74  129.28
   2   1   4 3034.53  120.82
   2   1   4 3076.65  130.07
   2   1   4 2986.34  108.72
  -2   1  -4 3102.86  128.89
  -2   1  -4 2828.16  129.15
   3  -1   4  484.76   39.89
  -3  -1  -4  422.14   36.28
   3  -1   4  423.38   34.81
   3  -1   4  437.65   24.60
   3  -1   4  428.86   36.72
  -3   1  -4  462.76   38.35
   3   1   4  423.20   28.62
  -3   1  -4  431.12   34.92
   3   1   4  449.14   37.06
   3   1   4  453.17   22.70
  -4  -1  -4  319.09   28.69
  -4  -1  -4  349.96   34.77
   4  -1   4  387.25   36.07
  -4  -1  -4  372.04   24.26
   4  -1   4  337.79   23.79
  -4   1  -4  377.85   31.25
   4   1   4  381.16   37.21
  -4   1  -4  361.71   33.62
   4   1   4  408.60   36.92
  -4   1  -4  301.30   34.98
  -5  -1  -4  970.53   46.80
   5  -1   4  908.70   64.77
  -5  -1  -4  911.89   48.32
   5  -1   4  924.09   48.12
  -5  -1  -4  841.43   59.65
   5  -1   4  889.00   60.97
  -5   1  -4  938.51   59.00
   5   1   4  903.56   64.69
   5   1   4  896.69   61.28
  -5   1  -4  781.87   60.34
  -5   1  -4  970.43   56.12
   6  -1   4  704.91   54.60
   6  -1   4  620.63   40.99
   6  -1   4  684.35   58.91
  -6  -1  -4  583.09   51.43
  -6  -1  -4  586.92   38.12
  -6  -1  -4  636.65   36.33
  -6   1  -4  554.94   47.01
   6   1   4  696.12   58.17
   6   1   4  657.76   52.41
  -6   1  -4  539.68   51.51
  -6   1  -4  699.20   47.80
  -7  -1  -4   66.36   15.62
   7  -1   4  103.65   20.81
  -7  -1  -4   65.87   23.07
  -7  -1  -4  103.12   18.89
   7  -1   4  100.21   29.61
   7  -1   4   85.27   27.84
  -7   1  -4   78.38   23.13
   7   1   4   77.36   30.26
  -7   1  -4  109.72   25.95
   7   1   4  128.85   32.59
  -7   1  -4  132.81   32.69
  -8  -1  -4   10.17   19.05
   8  -1   4   -5.62   15.14
   8  -1   4   23.98   17.76
   8  -1   4   -4.36   13.18
   8   1   4   -2.33   15.77
  -8   1  -4    9.70   15.61
   8   1   4  -15.41   12.48
  -8   1  -4   -0.12   15.26
  -8   1  -4    5.80   16.32
   9  -1   4   70.81   20.74
   9  -1   4   80.82   26.39
   9  -1   4   84.59   25.15
   9   1   4   68.90   27.94
  -9   1  -4   81.92   28.80
  -9   1  -4   93.44   26.30
  -9   1  -4   72.97   27.31
   9   1   4   88.56   35.05
   9   1   4   36.63   24.39
  10  -1   4   36.91   25.21
  10  -1   4   70.64   27.84
  10  -1   4   49.95   30.17
  10  -1   4   25.07   23.10
  10   1   4   47.14   24.01
 -10   1  -4   88.05   33.71
  10   1   4   60.27   23.71
  10   1   4   46.42   51.82
 -10   1  -4   48.40   19.21
  10   1   4   58.65   28.81
  10   1   4   46.78   27.81
 -11  -2   4  -31.00   22.14
  11  -2  -4  -28.51   22.07
  11  -2  -4   22.72   24.77
  11  -2  -4  -20.89   24.10
 -11  -2   4  -20.26   19.95
 -11   2   4   -5.53   16.56
 -11   2   4  -46.36   21.09
  11   2  -4    1.60   20.66
 -11   2   4   -5.30   26.80
  11   2  -4    4.01   16.69
  11   2  -4   19.52   22.63
  10  -2  -4   15.65   17.77
  10  -2  -4    3.07   20.38
  10  -2  -4   26.99   20.87
 -10  -2   4   19.61   16.92
 -10  -2   4   15.67   22.88
 -10   2   4    9.60   19.34
 -10   2   4   34.63   25.17
  10   2  -4   11.49   23.78
  10   2  -4   32.29   21.25
  10   2  -4   22.90   17.51
 -10   2   4   15.50   14.95
  -9  -2   4   39.35   17.85
   9  -2  -4    9.90   17.01
  -9  -2   4   37.66   25.35
   9  -2  -4   -6.79   16.71
   9  -2  -4   29.57   17.39
   9   2  -4   39.46   22.64
   9   2  -4   44.14   25.20
  -9   2   4   50.47   23.12
   9   2  -4   46.07   18.69
  -9   2   4   15.79   14.83
  -9   2   4   54.34   21.86
  -8  -2   4   91.74   24.74
   8  -2  -4   60.72   25.08
  -8  -2   4   50.51   18.34
   8  -2  -4   78.97   25.91
   8  -2  -4   42.51   21.83
  -8   2   4   88.72   21.68
  -8   2   4   50.17   22.82
   8   2  -4   29.39   20.82
   8   2  -4   52.12   19.08
  -8   2   4   84.40   24.56
   8   2  -4   41.57   20.22
   7  -2  -4   94.11   31.30
  -7  -2   4   38.69   18.80
   7  -2  -4   12.99   14.40
  -7  -2   4   58.10   21.12
   7  -2  -4   21.85   16.93
  -7   2   4   42.49   14.95
   7   2  -4   25.97   16.17
  -7   2   4   33.31   18.86
   7   2  -4   40.31   16.43
  -7   2   4   24.50   17.29
   7   2  -4   51.10   20.30
  -6  -2   4   44.17   16.26
   6  -2  -4   30.38   15.64
   6  -2  -4   43.83   21.13
  -6  -2   4   30.88   17.26
   6  -2  -4   18.71   14.79
  -6   2   4   48.54   21.60
  -6   2   4   51.12   21.43
   6   2  -4   30.33   14.57
   6   2  -4   52.94   18.10
   6   2  -4   51.85   17.58
  -6   2   4   77.78   17.47
  -5  -2   4  434.22   35.44
   5  -2  -4  501.61   40.86
   5  -2  -4  441.03   39.50
   5  -2  -4  453.65   38.51
  -5  -2   4  467.46   35.20
  -5  -2   4  396.67   37.58
  -5   2   4  456.45   39.22
  -5   2   4  496.59   31.69
   5   2  -4  429.32   34.43
  -5   2   4  430.44   39.99
   5   2  -4  389.91   36.25
   5   2  -4  425.71   31.75
   4  -2  -4  260.37   35.77
  -4  -2   4  129.29   16.69
   4  -2  -4  195.45   32.23
   4  -2  -4  177.95   22.33
  -4  -2   4  183.31   27.02
  -4  -2   4   98.55   18.31
  -4   2   4  191.04   22.73
   4   2  -4  180.05   26.42
   4   2  -4  151.83   16.98
  -4   2   4  119.51   24.47
   4   2  -4  246.14   33.41
   3  -2  -4  362.12   37.27
  -3  -2   4  259.74   24.54
  -3  -2   4  234.27   18.93
  -3  -2   4  263.97   25.90
   3  -2  -4  264.55   27.56
   3  -2  -4  222.65   22.02
  -3   2   4  320.23   29.77
   3   2  -4  236.60   23.69
   3   2  -4  224.93   19.06
  -3   2   4  273.98   28.18
   3   2  -4  287.98   25.50
   2  -2  -4  119.96   14.38
   2  -2  -4   98.12   16.16
  -2  -2   4  136.65   12.97
  -2  -2   4  123.04   12.86
   2  -2  -4  256.71   32.08
  -2  -2   4  168.40   25.17
  -2  -2   4  143.40   17.75
   2   2  -4  125.96   20.64
   2   2  -4  167.05   18.81
  -2   2   4  276.17   43.46
   2   2  -4  129.56   13.71
   2   2  -4  131.72   20.04
  -2   2   4  197.41   23.19
   1  -2  -4  433.96   22.99
  -1  -2   4  464.28   28.00
   1  -2  -4  539.47   38.15
  -1  -2   4  367.75   36.40
   1  -2  -4  373.08   25.34
   1   2  -4  414.23   27.62
  -1   2   4  400.82   22.72
   1   2  -4  533.34   36.29
  -1   2   4  421.58   31.77
   1   2  -4  366.83   26.25
  -1   2   4  393.54   30.99
   0  -2  -4  463.82   30.64
   0  -2  -4  465.62   21.82
   0  -2   4  482.58   36.36
   0  -2  -4  437.54   24.76
   0  -2   4  463.02   27.16
   0  -2   4  475.57   31.86
   0   2   4  445.16   24.68
   0   2  -4  571.01   42.88
   0   2  -4  415.82   30.68
   0   2  -4  438.88   26.86
   0   2  -4  474.00   32.37
   0   2   4  451.44   21.50
   0   2   4  454.49   30.73
   1  -2   4   33.78   14.28
  -1  -2  -4   15.75    5.40
   1  -2   4    9.39    5.93
   1  -2   4   22.57    9.79
   1  -2   4   21.00    9.61
  -1  -2  -4   39.63   10.56
  -1   2  -4   19.94   19.93
   1   2   4   28.95   10.29
   1   2   4   26.78    6.27
  -1   2  -4   19.01    7.28
   1   2   4   34.30   12.60
  -1   2  -4   22.76   10.90
   2  -2   4 1147.88   52.71
   2  -2   4 1289.71   67.13
   2  -2   4 1215.26   68.03
  -2   2  -4 1214.07   67.09
   2   2   4 1228.52   55.03
  -2   2  -4 1192.88   53.02
   2   2   4 1211.18   49.39
   2   2   4 1151.67   64.40
  -2   2  -4 1137.49   65.22
   3  -2   4  381.77   24.83
  -3  -2  -4  312.99   20.73
   3  -2   4  390.94   35.49
   3  -2   4  383.41   34.31
   3  -2   4  365.05   35.10
   3   2   4  361.63   23.19
   3   2   4  361.82   21.51
  -3   2  -4  342.15   33.44
  -3   2  -4  371.63   35.52
   3   2   4  423.06   35.92
   4  -2   4  352.67   35.37
   4  -2   4  378.56   26.01
   4  -2   4  275.83   34.06
   4   2   4  287.22   21.57
   4   2   4  337.36   34.61
  -4   2  -4  349.72   35.22
   4   2   4  342.52   35.71
  -4   2  -4  298.87   31.03
  -4   2  -4  260.48   32.99
   5  -2   4   21.46   17.83
   5  -2   4   27.70   11.56
   5  -2   4   22.11   16.15
   5   2   4   53.16   22.05
   5   2   4   40.00   12.33
  -5   2  -4   21.79   15.45
  -5   2  -4   12.78   13.77
  -5   2  -4   16.77   13.54
   5   2   4   21.28   16.23
   6  -2   4   31.08   18.27
   6  -2   4   19.79   17.95
   6  -2   4   27.69   12.96
  -6   2  -4   17.71   15.92
  -6   2  -4   21.94   14.78
   6   2   4   16.71   16.88
   6   2   4   36.79   23.87
   6   2   4   45.77   13.64
  -6   2  -4   21.17   14.81
   7  -2   4  241.80   39.28
   7  -2   4  134.76   34.30
   7  -2   4  182.64   26.93
   7   2   4  200.88   39.53
   7   2   4  169.66   41.83
  -7   2  -4  250.48   48.90
  -7   2  -4  298.81   50.92
  -7   2  -4  240.10   44.61
   7   2   4  297.35   47.18
   7   2   4  244.85   26.72
   8  -2   4   18.75   15.54
   8  -2   4   10.81   14.33
   8  -2   4   32.28   20.80
  -8   2  -4   29.90   21.71
   8   2   4   61.13   24.57
   8   2   4   44.83   20.55
  -8   2  -4    4.16   16.49
   8   2   4   40.78   24.17
   8   2   4   33.19   14.44
  -8   2  -4   26.11   16.72
   9  -2   4   17.09   14.69
   9  -2   4    7.25   19.46
   9  -2   4   -6.76   15.76
  -9   2  -4   16.85   19.92
   9   2   4   22.90   15.39
   9   2   4   14.80   20.16
   9   2   4   16.28   38.13
   9   2   4   -0.38   19.60
  -9   2  -4  -24.07   16.00
  -9   2  -4   -0.81   19.25
  10  -2   4   10.75   18.34
  10  -2   4   -0.91   21.39
  10  -2   4   -4.33   24.31
  10   2   4  -25.79   18.98
  10   2   4  -10.97   22.41
 -10   2  -4  -31.72   21.35
  10   2   4  -14.57   23.09
 -10   2  -4   30.03   32.95
  10   2   4   17.06   23.85
 -10   2  -4    4.23   22.25
 -10  -3   4   -7.76   19.58
  10  -3  -4    2.91   19.10
  10  -3  -4  -12.85   18.18
  10  -3  -4   21.64   21.04
  10  -3  -4   22.66   19.94
 -10  -3   4   19.40   23.59
 -10   3   4   -8.51   17.98
 -10   3   4   34.27   20.42
  10   3  -4  -35.01   14.97
 -10   3   4   -1.32   24.50
  10   3  -4   -2.02   12.75
  10   3  -4   -3.96   20.65
   9  -3  -4   -3.67   15.53
  -9  -3   4    8.49   12.57
   9  -3  -4   -1.62   17.93
  -9  -3   4   -3.29   15.17
   9  -3  -4  -17.96   14.58
   9  -3  -4   -5.67   14.39
   9   3  -4   -1.53   12.07
  -9   3   4   14.10   19.53
  -9   3   4   -2.32   11.40
   9   3  -4    5.91   11.57
  -9   3   4    5.10   15.30
   9   3  -4   -3.87   17.14
   8  -3  -4    0.71   15.48
   8  -3  -4    9.58   16.47
  -8  -3   4   10.62   16.10
  -8  -3   4    1.39   12.00
   8  -3  -4   13.81   16.03
   8  -3  -4   -4.62   14.64
  -8   3   4   14.99   12.85
   8   3  -4   -9.23   11.57
  -8   3   4    6.43   21.83
  -8   3   4   12.99   17.03
   8   3  -4   27.76   10.87
   8   3  -4   25.35   17.35
  -7  -3   4   -4.30   13.35
   7  -3  -4    7.36   12.88
  -7  -3   4    0.52   12.85
   7  -3  -4    5.48   14.61
   7  -3  -4   40.76   25.33
   7   3  -4   -2.49   12.81
   7   3  -4   19.68   10.28
  -7   3   4   -6.58   14.05
  -7   3   4   -0.05   11.64
   7   3  -4   15.74   15.96
  -7   3   4  -11.75   12.01
   6  -3  -4    3.18   14.48
  -6  -3   4    8.46   12.36
   6  -3  -4    0.74    8.79
  -6  -3   4   10.29   11.99
   6  -3  -4   24.46   17.50
  -6  -3   4   -1.19   11.86
  -6   3   4  -12.15    9.21
   6   3  -4   13.10   15.42
  -6   3   4   15.42   12.43
   6   3  -4   22.48   11.18
   6   3  -4   23.67   12.84
  -6   3   4    7.25   10.77
  -5  -3   4    0.01    8.18
  -5  -3   4   -3.20    7.30
  -5  -3   4    1.15    7.35
   5  -3  -4    7.85   12.61
   5  -3  -4    5.27   10.97
   5  -3  -4    1.95   14.32
   5  -3  -4   14.87   14.88
   5   3  -4   -0.26    7.14
  -5   3   4   -1.36   13.89
   5   3  -4   12.76   10.15
   5   3  -4   -6.67    7.84
  -5   3   4   -1.86    8.66
  -5   3   4   -0.39    8.11
  -4  -3   4   57.27   19.12
  -4  -3   4   28.94   10.88
   4  -3  -4   16.36   12.44
  -4  -3   4   69.23   19.36
   4  -3  -4   44.47   17.49
   4  -3  -4   68.11   19.10
   4  -3  -4   46.13   16.98
  -4   3   4   21.20   11.98
   4   3  -4   52.12   17.89
  -4   3   4   63.93   19.71
   4   3  -4   48.00   11.69
   4   3  -4   25.55   10.65
   4   3  -4   40.53   15.68
  -3  -3   4   78.07   17.69
   3  -3  -4   81.68   20.41
  -3  -3   4   95.57   13.69
  -3  -3   4   90.23   19.58
   3  -3  -4  122.03   23.35
   3  -3  -4   95.09   18.16
   3  -3  -4   63.60   16.00
  -3   3   4  104.61   23.08
   3   3  -4   87.14   12.87
   3   3  -4   66.31   14.49
   3   3  -4   63.64   14.61
  -3   3   4   79.37   33.03
   3   3  -4   52.61   16.05
  -2  -3   4   83.90   19.30
  -2  -3   4   69.96   15.27
   2  -3  -4   73.18   14.14
   2  -3  -4   59.97   20.11
  -2  -3   4   65.90   10.10
   2  -3  -4   42.46   12.44
   2  -3  -4   69.05   15.99
  -2   3   4   35.52   11.56
   2   3  -4   86.16   14.70
   2   3  -4   40.68   11.56
   2   3  -4   64.94   16.27
   2   3  -4   59.03   15.63
  -2   3   4   33.12   10.48
  -1  -3   4  111.34   18.63
   1  -3  -4   89.11   21.09
   1  -3  -4   90.86   10.08
  -1  -3   4  128.71   19.19
  -1  -3   4  134.14   23.34
  -1  -3   4  119.03   23.99
   1  -3  -4   92.05   15.72
   1   3  -4   63.50   13.02
   1   3  -4  117.42   19.42
   1   3  -4  119.10   23.99
  -1   3   4   90.23   16.48
   1   3  -4   87.89   18.05
  -1   3   4  110.17   19.06
  -1   3   4   76.33   14.83
   0  -3   4   11.75    9.24
   0  -3   4   12.41    8.45
   0  -3  -4    5.85    6.81
   0  -3  -4    9.08    6.27
   0  -3   4   10.21   10.80
   0  -3   4    9.58   11.29
   0   3  -4    3.54    8.22
   0   3  -4  -10.46    7.72
   0   3   4    1.48    6.05
   0   3  -4   11.58   10.63
   0   3   4    9.92    9.51
   0   3  -4   16.01    9.52
   1  -3   4   37.03   13.94
  -1  -3  -4   37.53    9.65
   1  -3   4   55.66   14.42
   1  -3   4   97.76   28.19
  -1  -3  -4   60.32   13.89
   1  -3   4   43.18   13.80
   1   3   4   63.73   11.72
  -1   3  -4   30.24   12.00
  -1   3  -4   43.09   15.07
   1   3   4   46.86   12.80
   2  -3   4  238.89   21.26
   2  -3   4  247.24   30.29
  -2  -3  -4  198.55   17.75
   2  -3   4  330.85   35.15
   2  -3   4  258.78   27.09
   2   3   4  212.49   17.57
  -2   3  -4  329.71   39.06
   2   3   4  237.10   19.39
  -2   3  -4  270.50   29.27
   2   3   4  215.10   27.11
  -2   3  -4  263.99   21.71
   3  -3   4   60.70   14.63
   3  -3   4   55.56   19.33
   3  -3   4   82.84   21.84
   3   3   4   62.95   17.73
  -3   3  -4   67.54   14.08
   3   3   4   63.48   10.86
  -3   3  -4  106.35   36.69
  -3   3  -4   49.81   17.36
  -3   3  -4   72.30   19.42
   3   3   4   80.25   13.51
   4  -3   4   39.13   15.95
   4  -3   4    7.41    9.43
   4  -3   4    0.87    9.89
  -4   3  -4    2.16   13.18
  -4   3  -4   20.74   12.22
   4   3   4   15.59    7.32
  -4   3  -4   -6.72    6.48
   4   3   4   22.76   15.09
   4   3   4    6.03   15.20
   5  -3   4    8.80   10.02
   5  -3   4   17.85   18.32
   5  -3   4  -10.44   12.04
  -5   3  -4    5.09   12.66
   5   3   4  -11.46    7.28
   5   3   4   -5.96   13.67
  -5   3  -4    1.70   13.53
  -5   3  -4    2.29   13.58
   5   3   4   32.86   16.67
   5   3   4   -5.56    7.63
   6  -3   4   23.86   18.48
   6  -3   4    5.13   10.12
   6  -3   4   -4.45   14.08
  -6   3  -4   -5.44   13.35
   6   3   4    4.31    8.31
   6   3   4    1.13   12.62
   6   3   4  -14.52   11.06
  -6   3  -4    5.63   15.76
  -6   3  -4    2.45    9.91
   6   3   4  -21.66   10.36
   7  -3   4   26.48   21.29
   7  -3   4   19.53   17.46
   7  -3   4  -10.27   10.34
   7   3   4    3.98   16.40
   7   3   4    3.89   14.53
  -7   3  -4   24.71   20.06
  -7   3  -4    2.57   17.00
   7   3   4    0.49   11.12
  -7   3  -4   -1.28   15.70
   7   3   4   -3.96   12.18
   8  -3   4    5.52   14.80
   8  -3   4   22.28   14.86
   8  -3   4    8.86   15.11
   8   3   4    2.58   17.65
   8   3   4   15.87   11.78
  -8   3  -4   25.37   22.28
  -8   3  -4   18.01   21.69
  -8   3  -4   22.02   18.65
   8   3   4   61.22   22.78
   8   3   4   38.66   25.20
   9  -3   4   -3.67   16.68
   9  -3   4   -1.06   21.63
   9  -3   4   17.64   22.36
  -9   3  -4   20.69   22.07
  -9   3  -4  -22.67   20.13
   9   3   4  -17.33   20.58
   9   3   4  -24.52   18.43
   9   3   4   12.69   17.53
  -9   3  -4  -12.64   21.42
   9   3   4   12.37   14.09
  10  -4  -4   17.44   32.22
  10  -4  -4   15.79   19.59
  10  -4  -4   -1.12   20.26
  10   4  -4   30.82   22.04
 -10   4   4  -20.08   27.82
  10   4  -4    5.95   20.87
  10   4  -4   27.52   18.86
 -10   4   4    3.50   16.75
 -10   4   4   -2.77   19.99
   9  -4  -4   55.28   22.13
   9  -4  -4   41.86   27.02
   9  -4  -4   28.11   17.80
   9  -4  -4   72.40   25.12
  -9  -4   4   14.23   16.52
   9   4  -4   57.36   22.26
   9   4  -4   93.85   32.39
  -9   4   4   35.98   24.96
   9   4  -4   64.56   25.10
  -9   4   4   63.78   24.75
   9   4  -4   43.30   16.64
  -9   4   4   72.22   32.11
   8  -4  -4   48.08   22.55
  -8  -4   4   53.25   17.81
  -8  -4   4   53.26   22.92
   8  -4  -4   25.63   21.81
   8  -4  -4   69.65   25.13
   8  -4  -4   61.70   26.17
   8   4  -4   80.55   18.80
  -8   4   4   60.76   23.31
   8   4  -4   40.46   20.51
  -8   4   4   73.87   29.63
  -8   4   4   42.14   18.98
   8   4  -4   75.94   25.61
   8   4  -4   30.69   14.66
   7  -4  -4    5.35   12.94
  -7  -4   4   -3.67    8.91
   7  -4  -4   12.57   13.03
   7  -4  -4   11.80   15.30
   7  -4  -4   -7.79   13.16
  -7  -4   4   16.25   13.44
   7   4  -4   20.05   21.17
   7   4  -4   13.52   11.25
   7   4  -4   11.16   10.81
  -7   4   4   -7.81   15.67
   7   4  -4    3.98   14.02
  -7   4   4    3.32   20.13
  -7   4   4   -4.43   10.70
   6  -4  -4  387.11   38.82
  -6  -4   4  303.46   30.42
  -6  -4   4  337.81   32.67
  -6  -4   4  323.83   36.79
   6  -4  -4  326.05   38.63
   6  -4  -4  272.62   36.23
   6  -4  -4  323.40   37.17
   6   4  -4  335.17   30.66
   6   4  -4  311.57   27.65
  -6   4   4  374.03   33.83
   6   4  -4  360.08   47.16
  -6   4   4  382.52   47.12
   6   4  -4  340.18   36.82
  -6   4   4  286.49   39.25
   5  -4  -4 1082.64   66.10
  -5  -4   4 1088.12   61.70
   5  -4  -4 1044.52   67.13
  -5  -4   4 1105.77   56.77
   5  -4  -4 1002.24   70.25
   5  -4  -4 1084.12   67.23
  -5  -4   4  996.95   65.16
  -5   4   4 1144.10   62.70
   5   4  -4 1142.46   67.24
   5   4  -4 1015.92   51.91
   5   4  -4 1062.61   47.16
  -5   4   4 1149.44   74.56
  -5   4   4 1009.07   66.89
   5   4  -4 1031.76   59.51
   5   4  -4 1187.89   69.13
   4  -4  -4  899.53   54.15
  -4  -4   4  836.61   54.20
  -4  -4   4  832.60   52.58
   4  -4  -4  859.34   54.35
   4  -4  -4  869.60   54.64
  -4  -4   4  826.11   42.11
   4  -4  -4  934.35   67.68
   4   4  -4  872.74   55.03
   4   4  -4  808.30   39.91
  -4   4   4  746.76   52.32
   4   4  -4  792.76   50.44
   4   4  -4  807.93   40.93
   4   4  -4  832.26   53.33
   3  -4  -4  225.11   31.63
  -3  -4   4  187.96   24.23
  -3  -4   4  171.18   13.56
   3  -4  -4  247.71   32.33
   3  -4  -4  203.30   23.40
  -3  -4   4  145.53   25.12
   3   4  -4  184.41   29.28
   3   4  -4  163.31   17.84
  -3   4   4  266.74   45.17
   3   4  -4  217.88   33.89
   3   4  -4  176.30   27.84
  -3   4   4  232.15   33.28
   2  -4  -4  775.24   44.98
   2  -4  -4  713.44   38.72
  -2  -4   4  719.59   30.74
  -2  -4   4  692.12   44.25
   2  -4  -4  684.18   48.41
  -2  -4   4  690.01   45.18
   2  -4  -4  754.62   44.80
  -2  -4   4  677.47   47.55
   2   4  -4  691.90   44.62
  -2   4   4  766.35   44.83
  -2   4   4  662.78   43.05
   2   4  -4  698.22   48.05
  -2   4   4  758.29   50.77
   2   4  -4  679.97   44.07
   1  -4  -4 1833.69   83.82
  -1  -4   4 1885.07   86.82
  -1  -4   4 1681.39   92.19
   1  -4  -4 1730.35   88.06
   1  -4  -4 1830.67   72.69
  -1  -4   4 1832.95   85.74
   1   4  -4 1818.91   86.61
  -1   4   4 1945.39   84.71
   1   4  -4 1801.31   92.85
   1   4  -4 1847.95   85.99
  -1   4   4 1867.91   83.56
   1   4  -4 1953.82   86.73
  -1   4   4 2066.07  102.66
   0  -4   4 2141.50   97.30
   0  -4  -4 2335.75   96.37
   0  -4   4 2135.16  100.01
   0  -4  -4 2048.89   97.70
   0  -4   4 2265.12  100.23
   0  -4   4 2185.84   93.79
   0  -4   4 2208.73  109.78
   0   4  -4 2319.43   98.44
   0   4  -4 2085.91  107.76
   0   4   4 2381.40   96.33
   0   4  -4 2166.61  101.36
   0   4   4 2288.46  100.79
   0   4   4 2264.07   95.79
  -1  -4  -4  124.01   17.98
   1  -4   4   80.43   18.65
  -1  -4  -4  126.71   16.89
   1  -4   4  161.71   24.38
   1  -4   4  109.67   21.43
   1  -4   4  175.16   30.38
   1  -4   4  127.93   19.75
  -1   4  -4  117.51   19.11
  -1   4  -4  124.87   31.11
   1   4   4  169.80   17.69
  -1   4  -4  164.03   28.14
   1   4   4  190.08   25.99
  -2  -4  -4    7.52    7.62
   2  -4   4   37.27   14.38
   2  -4   4   34.47   11.53
   2  -4   4   62.18   20.98
   2  -4   4   35.89   16.60
  -2   4  -4   50.08   16.50
  -2   4  -4   32.02   12.14
  -2   4  -4   15.21   12.94
   2   4   4   44.55    8.34
   2   4   4   29.08    9.60
   2   4   4   30.67   10.28
   3  -4   4  603.96   40.36
   3  -4   4  633.29   48.46
   3  -4   4  652.56   48.14
  -3  -4  -4  643.36   38.39
  -3   4  -4  786.58   64.98
   3   4   4  542.79   35.75
  -3   4  -4  615.61   40.38
   3   4   4  592.19   32.25
   3   4   4  661.35   35.25
  -3   4  -4  709.44   51.34
  -3   4  -4  596.26   48.79
   3   4   4  600.47   48.32
   4  -4   4  728.74   45.40
   4  -4   4  661.93   53.50
   4  -4   4  667.22   52.89
  -4   4  -4  722.38   56.67
  -4   4  -4  701.70   58.44
   4   4   4  772.24   56.00
   4   4   4  659.27   40.66
  -4   4  -4  614.19   51.72
   4   4   4  676.30   41.74
   5  -4   4  451.55   47.31
   5  -4   4  446.40   36.13
   5  -4   4  377.63   43.24
   5   4   4  373.41   33.25
   5   4   4  514.78   46.08
  -5   4  -4  415.61   44.42
   5   4   4  431.49   33.17
  -5   4  -4  491.94   46.72
   5   4   4  510.80   45.68
  -5   4  -4  391.55   45.31
   6  -4   4   38.95   25.47
   6  -4   4   24.48   13.16
   6  -4   4   36.45   20.30
  -6   4  -4   18.34   16.27
   6   4   4   37.81   19.54
  -6   4  -4   43.41   23.86
   6   4   4   45.76   22.18
   6   4   4   36.60   14.38
  -6   4  -4   12.78   15.69
   6   4   4   15.50   19.38
   7  -4   4   69.03   25.19
   7  -4   4   79.01   26.05
   7  -4   4   75.00   22.32
  -7   4  -4  102.36   29.14
   7   4   4  121.85   22.77
  -7   4  -4  114.58   32.66
   7   4   4   80.53   23.28
   7   4   4  141.65   35.49
  -7   4  -4  189.16   45.54
   7   4   4   97.63   29.98
   8  -4   4   76.61   28.63
   8  -4   4   86.64   24.37
   8  -4   4   35.26   22.85
  -8   4  -4   83.64   29.20
   8   4   4   57.40   25.13
   8   4   4   38.61   25.23
  -8   4  -4   82.37   35.31
   8   4   4   62.13   20.92
   8   4   4   47.11   16.69
  -8   4  -4   50.01   20.99
   9  -4   4   61.02   24.50
   9  -4   4   -7.07   26.81
   9  -4   4   12.81   20.13
   9   4   4   16.72   22.26
   9   4   4    8.66   22.10
  -9   4  -4   29.95   28.26
  -9   4  -4   35.60   24.12
   9   4   4   15.89   23.48
  -9   4  -4   18.60   25.70
   9   4   4   65.06   20.31
  10  -5  -4   24.15   24.45
  10  -5  -4    9.32   28.37
  10  -5  -4   20.52   22.94
 -10   5   4    8.91   22.42
  10   5  -4   33.85   24.68
 -10   5   4   25.75   32.07
 -10   5   4   36.08   24.45
  10   5  -4    9.12   17.46
  10   5  -4   33.61   21.08
   9  -5  -4   17.45   22.03
   9  -5  -4  -21.61   15.51
   9  -5  -4   13.95   16.42
   9  -5  -4   19.47   21.19
   9   5  -4   -9.61   12.22
  -9   5   4   14.91   18.94
   9   5  -4  -10.52   16.59
  -9   5   4  -13.34   19.32
  -9   5   4   23.21   22.06
   9   5  -4    9.13   18.27
   8  -5  -4   88.59   29.25
  -8  -5   4  120.38   19.83
   8  -5  -4  106.52   25.28
   8  -5  -4  127.06   32.82
   8  -5  -4   59.33   24.31
  -8   5   4   99.35   30.51
  -8   5   4  121.62   28.15
  -8   5   4  126.51   38.40
   8   5  -4   81.57   26.85
   8   5  -4   98.83   18.46
   8   5  -4   94.46   21.26
   8   5  -4  134.74   35.75
   7  -5  -4  420.63   48.35
   7  -5  -4  477.66   47.48
  -7  -5   4  494.79   78.28
   7  -5  -4  418.71   46.46
  -7  -5   4  455.67   35.50
   7  -5  -4  446.33   51.15
  -7   5   4  436.23   41.01
  -7   5   4  712.15   86.94
   7   5  -4  311.28   46.70
  -7   5   4  299.28   50.93
   7   5  -4  460.78   33.13
   7   5  -4  387.45   33.02
   6  -5  -4  357.95   55.43
  -6  -5   4  353.45   38.27
   6  -5  -4  358.65   38.84
  -6  -5   4  341.77   32.54
   6  -5  -4  286.65   49.25
  -6  -5   4  252.66   28.08
   6  -5  -4  377.60   42.03
   6   5  -4  350.70   38.98
   6   5  -4  345.19   26.51
   6   5  -4  338.15   30.57
   6   5  -4  394.74   42.02
  -6   5   4  294.22   32.77
  -6   5   4  344.17   40.15
   6   5  -4  375.55   24.18
   6   5  -4  307.20   24.03
  -6   5   4  344.01   45.22
  -5  -5   4   57.01   18.99
  -5  -5   4   50.46   13.91
   5  -5  -4   25.34   12.96
   5  -5  -4   36.66   18.42
   5  -5  -4   49.22   18.17
  -5  -5   4   62.23   18.58
  -5   5   4   89.73   20.23
  -5   5   4   89.25   34.18
   5   5  -4   59.08   18.43
   5   5  -4   43.31   15.33
   5   5  -4   47.44   18.69
   5   5  -4   82.80   15.92
   5   5  -4   71.42   14.25
  -5   5   4   46.01   21.58
   4  -5  -4  505.63   47.75
   4  -5  -4  541.83   43.56
  -4  -5   4  491.28   41.38
   4  -5  -4  595.24   45.43
  -4  -5   4  531.93   42.06
  -4   5   4  608.38   51.95
   4   5  -4  558.62   40.15
   4   5  -4  480.79   39.26
   4   5  -4  561.10   43.31
   4   5  -4  579.74   45.41
  -4   5   4  523.58   43.39
   3  -5  -4 2574.30  116.71
   3  -5  -4 2596.70  115.21
  -3  -5   4 2429.11  114.57
  -3  -5   4 2454.44  119.03
   3   5  -4 2469.67  107.69
  -3   5   4 2513.58  124.08
   3   5  -4 2751.46  119.52
  -3   5   4 2477.20  114.73
   3   5  -4 2498.33  114.84
   3   5  -4 2416.23  116.95
  -2  -5   4 2257.50  112.02
   2  -5  -4 2193.27  102.04
  -2  -5   4 2400.60  107.94
   2  -5  -4 2379.52  105.68
  -2  -5   4 2140.06  103.20
   2   5  -4 2401.51  107.92
   2   5  -4 2091.50  108.93
  -2   5   4 2392.00  105.91
   2   5  -4 2250.76  105.10
  -2   5   4 2290.53  102.76
   2   5  -4 2264.98  101.50
  -2   5   4 2246.48  111.68
   1  -5  -4  353.03   20.69
  -1  -5   4  352.01   31.31
  -1  -5   4  357.18   30.91
   1  -5  -4  323.68   29.68
   1  -5  -4  335.54   32.46
  -1  -5   4  338.67   20.86
  -1  -5   4  312.68   34.03
   1   5  -4  369.86   31.73
  -1   5   4  305.42   28.52
   1   5  -4  348.76   30.84
  -1   5   4  406.22   35.29
   1   5  -4  340.02   35.40
  -1   5   4  370.50   29.13
   1   5  -4  344.59   31.12
   0  -5  -4 1301.96   69.41
   0  -5   4 1291.52   69.01
   0  -5  -4 1270.69   66.39
   0  -5   4 1298.46   61.45
   0  -5   4 1172.56   68.35
   0   5   4 1398.81   67.56
   0   5   4 1367.07   71.59
   0   5  -4 1357.34   73.15
   0   5  -4 1388.69   69.66
   0   5  -4 1314.15   79.41
   0   5   4 1302.66   63.88
   1  -5   4 2641.28  125.69
  -1  -5  -4 2933.94  121.96
   1  -5   4 2880.08  122.26
  -1  -5  -4 2875.38  122.05
   1  -5   4 2768.89  128.11
   1  -5   4 2844.40  124.48
   1  -5   4 2813.40  140.62
  -1   5  -4 3000.44  125.36
   1   5   4 2842.75  122.98
   1   5   4 2899.05  120.97
  -1   5  -4 2847.47  131.44
  -1   5  -4 2844.09  139.15
  -2  -5  -4 2843.94  121.97
  -2  -5  -4 2884.58  123.18
   2  -5   4 2915.48  129.56
   2  -5   4 2945.08  126.78
   2  -5   4 3055.33  135.30
  -2   5  -4 2981.12  127.02
   2   5   4 2965.64  122.86
   2   5   4 2915.46  121.17
  -2   5  -4 2769.98  136.15
  -2   5  -4 2719.55  142.51
  -3  -5  -4  561.71   38.28
   3  -5   4  491.04   42.55
   3  -5   4  543.25   46.39
   3  -5   4  520.19   38.94
   3   5   4  550.55   32.26
  -3   5  -4  622.13   63.33
  -3   5  -4  538.74   47.27
   3   5   4  519.65   29.41
  -3   5  -4  524.34   39.16
  -3   5  -4  595.25   55.46
   3   5   4  544.43   36.74
   4  -5   4   43.22   20.26
   4  -5   4   46.23   16.47
   4  -5   4   64.61   22.86
  -4   5  -4   53.54   23.22
   4   5   4   21.67   14.49
  -4   5  -4   40.76   18.06
   4   5   4   36.59   12.16
   4   5   4   34.78   13.86
  -4   5  -4   46.07   16.87
  -4   5  -4   16.37   13.70
   5  -5   4 1081.60   74.41
   5  -5   4  996.71   71.44
   5  -5   4 1045.49   63.10
  -5   5  -4 1083.22   76.07
   5   5   4 1001.34   71.28
   5   5   4 1033.09   58.36
  -5   5  -4 1015.27   75.48
  -5   5  -4 1047.90   80.49
   5   5   4 1019.71   58.15
   5   5   4 1066.28   68.83
   6  -5   4  259.97   42.69
   6  -5   4  330.63   53.30
   6  -5   4  317.21   33.60
   6   5   4  366.71   41.07
  -6   5  -4  224.90   44.70
  -6   5  -4  312.49   52.69
   6   5   4  313.31   32.37
   6   5   4  274.14   29.12
   6   5   4  394.64   42.45
  -6   5  -4  327.14   43.13
   7  -5   4  169.31   33.35
   7  -5   4  108.54   31.33
   7  -5   4   82.35   26.93
   7   5   4  145.95   32.68
   7   5   4  157.00   36.58
  -7   5  -4   95.55   36.40
  -7   5  -4  109.81   36.13
  -7   5  -4  109.03   31.06
   7   5   4  142.32   26.40
   7   5   4  140.48   32.48
   8  -5   4   15.91   19.02
   8  -5   4  -11.64   15.92
   8  -5   4    6.81   15.48
   8   5   4   -6.55   11.33
   8   5   4    1.93   16.25
  -8   5  -4   -9.91   21.80
  -8   5  -4   -7.39   18.66
  -8   5  -4    1.60   22.18
   8   5   4   -0.10   38.62
   8   5   4    2.92   16.22
   9  -5   4   58.04   29.67
   9  -5   4   54.13   31.08
   9  -5   4   46.74   22.90
   9   5   4   -1.27   18.79
  -9   5  -4  -14.45   25.39
   9   5   4    1.93   22.40
  -9   5  -4   72.85   32.74
   9   5   4   31.49   24.01
  -9   5  -4    4.50   26.82
   9  -6  -4  133.00   38.12
   9  -6  -4  126.07   31.41
   9  -6  -4   97.69   27.02
   9  -6  -4   58.16   19.99
  -9   6   4   95.24   24.05
   9   6  -4  118.32   29.53
   9   6  -4  132.71   36.65
  -9   6   4  154.26   34.54
  -9   6   4  115.84   35.19
   9   6  -4  153.30   27.31
   8  -6  -4   89.45   26.64
   8  -6  -4   95.79   29.43
   8  -6  -4  104.45   32.66
   8  -6  -4   40.73   25.29
   8   6  -4   62.59   25.63
  -8   6   4   75.11   24.09
   8   6  -4   54.52   21.25
   8   6  -4   77.49   18.00
  -8   6   4  131.71   49.30
   8   6  -4  100.09   21.93
   7  -6  -4   23.72   20.40
  -7  -6   4   14.97   13.43
   7  -6  -4   -0.13   16.39
   7  -6  -4   21.62   19.57
  -7  -6   4    0.74   12.43
   7  -6  -4   -4.42   23.76
  -7   6   4   -9.13   11.69
   7   6  -4    3.33    9.94
   7   6  -4    1.65    8.65
   7   6  -4  -22.55   15.17
   7   6  -4   -4.31   15.02
   7   6  -4   21.42   12.59
  -7   6   4    1.60   12.94
  -7   6   4    1.40   15.89
   7   6  -4   28.36   12.80
   6  -6  -4  252.25   41.88
  -6  -6   4  203.52   30.89
   6  -6  -4  120.18   30.69
   6  -6  -4  187.16   35.74
  -6  -6   4  252.75   40.98
  -6   6   4  179.29   37.17
  -6   6   4  137.27   37.63
   6   6  -4  143.95   28.74
   6   6  -4  178.50   35.88
   6   6  -4  201.75   18.29
   6   6  -4  154.82   26.67
   6   6  -4  187.33   21.70
  -6   6   4  169.42   28.37
  -5  -6   4  956.52   62.70
   5  -6  -4  910.28   63.64
  -5  -6   4  936.93   60.12
   5  -6  -4  943.17   64.17
  -5   6   4  988.77   73.67
  -5   6   4  770.66   61.75
   5   6  -4  987.06   66.43
   5   6  -4  945.88   62.37
   5   6  -4  803.53   55.29
   5   6  -4  849.71   49.53
  -5   6   4  875.68   60.55
   4  -6  -4 1291.03   74.23
  -4  -6   4 1177.74   70.03
  -4  -6   4 1214.37   72.44
   4  -6  -4 1081.83   76.91
   4  -6  -4 1228.05   71.77
   4   6  -4 1143.25   68.91
   4   6  -4 1115.90   69.06
   4   6  -4 1177.40   62.64
   4   6  -4 1202.31   73.54
  -4   6   4 1218.89   81.18
  -4   6   4 1198.72   72.84
  -3  -6   4  434.14   37.55
   3  -6  -4  458.47   40.33
   3  -6  -4  488.47   39.58
   3  -6  -4  628.71   58.63
  -3  -6   4  486.14   42.43
  -3  -6   4  406.35   40.64
   3   6  -4  389.04   38.94
  -3   6   4  460.65   44.51
   3   6  -4  494.83   37.22
  -3   6   4  525.09   42.77
   3   6  -4  432.40   40.80
   3   6  -4  541.44   41.16
  -3   6   4  443.84   38.35
   2  -6  -4  542.11   39.46
   2  -6  -4  477.96   44.32
  -2  -6   4  507.79   39.87
   2  -6  -4  545.77   42.57
  -2  -6   4  543.89   44.14
  -2  -6   4  541.59   47.06
   2   6  -4  515.34   45.25
   2   6  -4  613.62   45.58
  -2   6   4  511.96   38.50
  -2   6   4  518.08   45.88
   2   6  -4  520.02   40.10
  -2   6   4  660.20   45.64
   2   6  -4  460.76   38.82
  -1  -6   4 1590.64   93.44
  -1  -6   4 1610.96   84.81
   1  -6  -4 1539.18   82.06
   1  -6  -4 1579.57   87.41
  -1  -6   4 1549.39   82.12
   1   6  -4 1658.29   84.74
   1   6  -4 1578.71   83.48
  -1   6   4 1533.12   77.17
  -1   6   4 1712.58   89.23
   1   6  -4 1624.32   93.19
  -1   6   4 1727.69   83.87
   1   6  -4 1682.90   84.36
   0  -6  -4 1902.12   93.54
   0  -6  -4 1938.18   96.38
   0  -6   4 1915.69   96.25
   0  -6   4 2022.65   83.86
   0  -6   4 1767.22   94.09
   0  -6   4 2062.79  111.54
   0   6   4 1967.05  100.11
   0   6  -4 2008.03   96.93
   0   6   4 1968.09   88.54
   0   6  -4 1885.55   98.19
   0   6   4 2036.78   94.69
   0   6  -4 1811.94  106.30
   1  -6   4  350.15   34.55
   1  -6   4  355.41   29.44
  -1  -6  -4  342.41   31.16
  -1  -6  -4  341.64   31.66
   1  -6   4  333.74   32.87
  -1   6  -4  337.26   36.38
   1   6   4  358.95   32.82
  -1   6  -4  412.49   35.80
  -1   6  -4  313.51   39.56
   1   6   4  387.51   32.53
   1   6   4  349.00   28.57
   2  -6   4  272.46   29.65
  -2  -6  -4  288.48   26.40
   2  -6   4  302.21   30.86
  -2  -6  -4  254.73   28.56
   2  -6   4  248.60   30.79
  -2   6  -4  275.07   35.52
   2   6   4  271.15   26.58
  -2   6  -4  324.94   32.80
  -2   6  -4  293.21   36.32
   2   6   4  344.65   30.34
  -2   6  -4  410.80   65.72
   3  -6   4 1867.71   99.02
   3  -6   4 2126.33  110.21
   3  -6   4 1955.02  102.48
  -3  -6  -4 2065.83   98.56
  -3   6  -4 2258.71  103.61
   3   6   4 2022.18   90.02
  -3   6  -4 2125.00  114.43
   3   6   4 2069.32   82.09
  -3   6  -4 1920.01  110.07
   3   6   4 2090.51   97.37
   4  -6   4  675.19   49.49
   4  -6   4  674.94   53.20
   4  -6   4  663.81   55.78
   4   6   4  607.13   55.58
  -4   6  -4  672.12   49.97
  -4   6  -4  695.97   59.17
  -4   6  -4  645.22   58.08
   4   6   4  632.58   37.25
   4   6   4  631.13   44.60
  -4   6  -4  575.97   60.12
   5  -6   4   46.20   23.52
   5  -6   4   94.17   29.39
   5  -6   4   52.00   19.82
  -5   6  -4   39.35   20.67
  -5   6  -4   51.46   24.85
   5   6   4   73.89   17.87
   5   6   4  126.53   21.90
  -5   6  -4   46.71   18.68
   5   6   4   83.33   24.83
   5   6   4   82.17   26.25
   6  -6   4   14.50   14.70
   6  -6   4   25.48   22.80
   6  -6   4   -0.19   12.24
   6   6   4   43.47   15.83
  -6   6  -4    7.24   20.11
   6   6   4   -0.67   12.23
   6   6   4    9.33   20.80
  -6   6  -4   -3.26   14.39
  -6   6  -4    3.58   16.89
   6   6   4  -38.12   13.55
   7  -6   4   73.69   24.18
   7  -6   4  175.62   33.66
   7  -6   4  109.00   33.62
   7   6   4  248.16   49.33
   7   6   4  189.57   31.47
   7   6   4  243.55   45.74
   7   6   4  166.74   29.02
  -7   6  -4  124.03   31.16
  -7   6  -4  156.64   39.21
  -7   6  -4  140.01   38.41
   8  -6   4  173.41   44.95
   8  -6   4  161.23   32.74
   8   6   4  152.07   37.20
  -8   6  -4  147.75   40.66
   8   6   4  213.38   38.65
   8   6   4  165.20   36.77
   8   6   4  136.91   24.55
  -8   6  -4   97.83   35.64
  -8   6  -4  137.98   41.70
   9  -7  -4  -12.61   27.47
   9  -7  -4   31.26   26.03
   9  -7  -4   12.56   23.08
   9  -7  -4   12.14   22.41
   9   7  -4   -7.98   13.24
   9   7  -4   -5.66   16.49
  -9   7   4    0.49   22.92
  -9   7   4    7.36   20.46
   9   7  -4   -3.14   18.51
  -9   7   4  -19.34   15.72
   8  -7  -4    2.14   17.78
   8  -7  -4   20.83   21.95
   8  -7  -4    7.36   23.95
   8  -7  -4   33.56   22.33
  -8   7   4   -9.50   19.46
   8   7  -4    3.12   17.35
  -8   7   4    2.67   17.26
   8   7  -4   44.88   14.71
   8   7  -4   11.28   19.09
  -8   7   4   -6.11   14.10
  -7  -7   4   94.48   27.74
   7  -7  -4   93.83   26.31
   7  -7  -4  125.52   43.96
   7  -7  -4   87.98   29.22
   7  -7  -4  200.42   44.29
   7   7  -4  164.68   23.78
  -7   7   4   77.53   25.64
   7   7  -4  126.71   22.86
   7   7  -4  116.89   31.60
   7   7  -4   53.48   21.66
  -7   7   4   70.53   31.01
   7   7  -4  180.54   23.98
  -7   7   4  142.02   36.44
   6  -7  -4   73.30   23.75
   6  -7  -4  230.16   50.25
  -6  -7   4  192.80   38.92
   6  -7  -4  151.61   32.26
   6   7  -4  136.08   29.22
  -6   7   4  215.68   55.99
   6   7  -4  123.42   31.30
   6   7  -4  153.38   26.35
  -6   7   4  236.61   48.60
   6   7  -4  166.79   26.62
   5  -7  -4    7.74   12.71
  -5  -7   4   -0.13   11.78
   5  -7  -4   -3.42   33.06
   5  -7  -4   10.26   16.23
  -5  -7   4    0.44    7.79
   5   7  -4   -6.31    8.05
  -5   7   4    7.14   14.17
   5   7  -4   20.08   16.18
  -5   7   4  -10.77   12.23
   5   7  -4    5.05   11.14
   5   7  -4   -4.80   10.36
   4  -7  -4  366.76   50.99
  -4  -7   4  281.17   31.94
   4  -7  -4  338.88   37.63
  -4  -7   4  272.83   35.34
   4  -7  -4  232.16   41.21
   4   7  -4  258.27   29.66
   4   7  -4  281.60   41.36
   4   7  -4  288.82   32.91
   4   7  -4  225.92   29.22
  -4   7   4  248.26   43.21
  -4   7   4  291.57   34.42
  -3  -7   4  947.04   66.59
   3  -7  -4  981.53   60.79
  -3  -7   4  944.02   60.56
  -3  -7   4  944.87   65.27
   3  -7  -4  954.33   70.37
   3  -7  -4  932.04   63.13
   3   7  -4  949.58   61.13
  -3   7   4  909.98   60.09
   3   7  -4  836.65   63.01
  -3   7   4  908.27   69.06
   3   7  -4  913.43   57.99
   3   7  -4 1126.42   68.66
  -3   7   4  940.29   63.75
   2  -7  -4  860.43   53.67
  -2  -7   4  830.65   54.50
   2  -7  -4  869.50   64.38
  -2  -7   4  856.11   65.64
   2  -7  -4  890.35   59.29
  -2  -7   4  840.14   59.28
  -2   7   4  933.55   60.62
   2   7  -4  781.43   61.86
   2   7  -4  797.28   55.06
   2   7  -4  802.61   58.47
  -2   7   4  800.62   52.68
   2   7  -4  813.78   56.13
  -1  -7   4  286.89   39.92
   1  -7  -4  308.56   46.58
  -1  -7   4  210.81   33.47
   1  -7  -4  221.49   17.66
   1  -7  -4  215.93   33.19
  -1   7   4  284.05   31.51
  -1   7   4  314.17   48.23
   1   7  -4  206.98   39.94
   1   7  -4  307.20   40.16
  -1   7   4  188.42   24.23
   1   7  -4  214.12   32.14
   0  -7   4  260.02   20.96
   0  -7  -4  263.19   31.98
   0  -7   4  303.06   41.39
   0  -7   4  251.17   28.58
   0  -7  -4  261.70   36.69
   0   7   4  188.02   31.69
   0   7   4  258.24   35.69
   0   7  -4  221.54   34.31
   0   7  -4  192.17   33.67
   0   7  -4  340.87   55.92
   0   7   4  274.05   25.58
   0   7  -4  161.83   27.03
   1  -7   4  924.49   62.14
  -1  -7  -4 1001.86   60.66
   1  -7   4  998.30   54.21
   1  -7   4  952.57   63.00
  -1  -7  -4  950.98   60.96
  -1   7  -4  923.88   66.88
   1   7   4  972.62   60.46
   1   7   4  942.70   61.02
   1   7   4  886.62   52.05
  -1   7  -4 1248.77   85.61
  -1   7  -4 1021.89   64.28
   2  -7   4 1073.41   69.27
  -2  -7  -4 1085.97   65.56
   2  -7   4 1141.79   68.91
   2  -7   4  984.48   61.34
   2   7   4 1067.66   62.18
  -2   7  -4 1106.22   68.18
  -2   7  -4 1249.81   96.57
  -2   7  -4  996.28   72.17
   2   7   4 1059.89   64.06
  -2   7  -4 1113.73   76.62
   2   7   4 1062.47   56.92
   3  -7   4   40.25   16.24
   3  -7   4   27.50   12.99
  -3  -7  -4   73.06   21.12
  -3   7  -4   26.23   18.57
   3   7   4   25.27   14.16
   3   7   4   51.69   18.64
   3   7   4   26.06   18.89
  -3   7  -4   33.23   16.98
  -3   7  -4   49.75   20.54
  -3   7  -4   26.97   17.22
   4  -7   4    8.07   13.78
  -4  -7  -4    6.14   13.49
   4  -7   4    6.34   15.09
  -4   7  -4   12.90   15.58
  -4   7  -4    8.31   16.59
   4   7   4    9.95    7.76
  -4   7  -4    1.96   19.44
   4   7   4   -1.14   10.03
  -4   7  -4    9.30   13.57
   5  -7   4  260.92   48.14
   5  -7   4  118.80   28.47
  -5   7  -4  166.67   33.85
  -5   7  -4  184.01   47.01
   5   7   4  158.18   38.30
   5   7   4  166.54   28.84
   5   7   4  197.05   33.53
   5   7   4  182.23   25.73
  -5   7  -4  230.27   57.71
  -5   7  -4  209.30   43.37
   6  -7   4  140.56   28.77
   6  -7   4  146.89   33.64
   6   7   4  192.40   50.19
   6   7   4  224.50   40.34
   6   7   4  205.92   30.44
   6   7   4  134.20   25.27
  -6   7  -4  109.44   34.26
  -6   7  -4  131.49   34.01
  -6   7  -4  197.73   42.59
   7  -7   4   81.56   30.08
   7  -7   4  124.67   30.57
   7   7   4   59.13   24.50
   7   7   4   30.43   25.43
  -7   7  -4   67.56   24.46
  -7   7  -4   40.32   27.52
   7   7   4   54.10   18.12
   7   7   4   53.98   20.67
   8  -7   4   14.40   20.83
   8  -7   4   -7.24   33.19
   8   7   4   16.89   29.85
  -8   7  -4   27.65   25.92
   8   7   4    9.51   21.83
   8   7   4   17.27   19.64
   8   7   4   19.42   18.28
  -8   7  -4   13.84   27.64
  -8   7  -4   33.67   32.77
   8  -8  -4    6.79   24.57
   8  -8  -4   -2.61   19.89
   8  -8  -4   10.75   28.76
   8  -8  -4    6.19   17.57
   8   8  -4   -2.40   18.00
  -8   8   4  -19.61   17.28
   8   8  -4   47.42   16.13
   8   8  -4  -19.48   15.14
  -8   8   4   27.26   35.83
   8   8  -4  -11.56   13.49
  -8   8   4   28.72   22.49
   7  -8  -4    7.99   22.72
   7  -8  -4    8.00   12.26
   7  -8  -4   -1.96   17.01
  -7  -8   4   -6.06   15.21
   7   8  -4    4.71   15.95
  -7   8   4   38.03   25.48
   7   8  -4   18.59   18.91
  -7   8   4  -24.76   20.81
   7   8  -4    2.94   18.41
   7   8  -4   -2.17   13.67
  -7   8   4  -11.23   11.60
   6  -8  -4   27.52   15.67
   6  -8  -4   60.56   47.89
   6  -8  -4   33.60   18.98
   6   8  -4   20.10   28.23
   6   8  -4   23.17   15.44
  -6   8   4   35.30   20.80
   6   8  -4   31.51   21.85
  -6   8   4    3.38   13.17
  -6   8   4   21.32   18.97
   6   8  -4   -2.98   17.33
   5  -8  -4   34.69   23.90
   5  -8  -4   41.67   23.96
  -5  -8   4   39.35   17.47
   5  -8  -4   16.51   15.30
   5   8  -4   27.91   16.30
   5   8  -4    0.50   15.00
  -5   8   4   63.42   38.29
   5   8  -4   37.83   17.73
  -5   8   4   21.27   16.62
   5   8  -4   10.87   15.63
  -5   8   4    1.02   14.62
   4  -8  -4   29.08   17.42
  -4  -8   4   18.97   14.64
   4  -8  -4    6.18   15.09
   4  -8  -4   53.88   43.99
   4   8  -4    8.25   13.92
  -4   8   4  -14.21   12.73
   4   8  -4   16.93   16.86
   4   8  -4   16.92   14.92
   4   8  -4    2.55   15.43
  -4   8   4    8.00   14.37
  -3  -8   4   23.00   20.52
   3  -8  -4   53.20   20.71
   3  -8  -4   25.31   21.79
  -3  -8   4   65.19   19.74
   3  -8  -4   22.46   15.26
   3   8  -4   73.68   22.46
   3   8  -4   34.84   17.47
   3   8  -4   17.50   14.77
  -3   8   4   20.65   17.08
   3   8  -4   40.27   19.87
  -3   8   4    3.36   15.93
  -3   8   4   26.66   17.48
  -2  -8   4   41.95   18.40
  -2  -8   4   18.49   15.19
   2  -8  -4   12.57   18.38
   2  -8  -4   16.66   15.15
   2   8  -4   21.82   14.57
   2   8  -4   24.84   18.47
  -2   8   4   29.99   15.82
  -2   8   4   21.79   16.75
   2   8  -4   33.24   17.37
   2   8  -4   58.11   21.61
  -2   8   4   33.99   24.28
  -1  -8   4  156.47   32.64
  -1  -8   4  169.57   29.91
   1  -8  -4  149.95   16.69
   1  -8  -4  168.92   32.99
   1  -8  -4  245.95   45.18
  -1   8   4  153.85   30.48
  -1   8   4  160.04   30.94
   1   8  -4  178.53   36.23
   1   8  -4  178.24   34.26
   1   8  -4  199.57   41.29
  -1   8   4  176.44   28.90
   1   8  -4  169.00   35.98
   0  -8  -4  382.06   40.46
   0  -8   4  376.21   37.35
   0  -8   4  321.94   26.39
   0  -8   4  362.27   40.11
   0  -8  -4  344.58   36.53
   0   8  -4  402.19   41.41
   0   8  -4  470.35   57.55
   0   8   4  425.80   41.49
   0   8   4  403.66   32.95
   0   8   4  433.56   41.78
   0   8  -4  315.15   38.94
   0   8  -4  413.86   44.24
   1  -8   4   -4.13    9.70
  -1  -8  -4    9.55   11.29
   1  -8   4  -14.79   13.25
   1  -8   4   -3.04   12.72
   1   8   4   -0.48    8.91
  -1   8  -4   23.23   16.53
   1   8   4   17.89   15.22
   1   8   4   17.10   11.18
  -1   8  -4   15.48   15.48
  -1   8  -4    3.54   15.97
  -1   8  -4    2.91   13.24
   2  -8   4   12.12   15.44
  -2  -8  -4    4.79   13.40
   2  -8   4    4.21   11.63
   2  -8   4    9.02   11.68
  -2   8  -4   39.43   18.33
  -2   8  -4   -9.73   38.42
   2   8   4   -7.14    8.95
   2   8   4    6.29   14.63
   2   8   4   14.06   11.42
  -2   8  -4   -2.51   12.42
  -2   8  -4    0.59   16.48
   3  -8   4    1.83   12.90
   3  -8   4   -2.39   12.55
  -3  -8  -4   10.19   15.01
   3  -8   4   29.00   20.53
   3   8   4    8.48   12.53
  -3   8  -4   19.19   15.97
   3   8   4   10.41   11.34
   3   8   4    8.71   10.97
   3   8   4   10.68   13.78
  -3   8  -4  -16.09   11.73
  -3   8  -4  -17.40   22.74
   4  -8   4  138.22   28.60
   4  -8   4  140.74   32.98
  -4  -8  -4   81.11   22.96
  -4   8  -4   69.27   30.78
  -4   8  -4   90.61   29.53
   4   8   4  102.92   25.78
   4   8   4   96.36   19.90
  -4   8  -4  173.05   70.17
   4   8   4  103.69   19.97
  -4   8  -4  112.68   30.69
   5  -8   4   56.29   23.42
   5  -8   4   72.72   25.00
  -5   8  -4   32.82   19.20
   5   8   4   72.99   30.96
  -5   8  -4   14.90   20.00
  -5   8  -4   13.68   17.43
   5   8   4   44.34   19.62
  -5   8  -4   31.72   22.58
   5   8   4   46.98   19.70
   5   8   4   27.57   11.69
   6  -8   4    8.65   17.00
   6  -8   4   13.13   15.44
  -6   8  -4  -15.02   16.73
  -6   8  -4   -6.77   14.41
   6   8   4   -4.05    9.59
   6   8   4   -3.54   12.35
   6   8   4  -20.70   14.51
   6   8   4  -11.48   19.35
  -6   8  -4   46.25   40.16
   7  -8   4    8.36   20.27
   7  -8   4    3.76   19.05
  -7   8  -4    5.72   19.75
   7   8   4   -8.33   19.95
  -7   8  -4    1.12   27.54
   7   8   4   19.76   20.50
  -7   8  -4  -17.96   29.29
   7   8   4    3.85   13.05
   7   8   4    6.76   15.24
   8  -9  -4  -16.28   20.73
   8  -9  -4    2.26   24.58
   8  -9  -4  -15.04   43.44
   8   9  -4   -1.40   19.64
  -8   9   4   -0.92   18.54
   8   9  -4    3.29   17.89
   8   9  -4    4.73   15.73
  -8   9   4    3.19   31.30
  -8   9   4   50.49   32.72
  -7  -9   4   12.33   16.36
   7  -9  -4   15.53   21.42
   7  -9  -4  -15.88   18.07
   7  -9  -4   11.90   20.36
  -7   9   4   24.31   21.13
   7   9  -4   16.76   19.72
   7   9  -4   -0.78   12.13
   7   9  -4    4.65   15.43
  -7   9   4   43.36   38.12
   7   9  -4   31.25   20.50
  -7   9   4  -14.65   15.95
   7   9  -4   16.34   21.50
  -6  -9   4   27.73   17.18
   6  -9  -4   11.09   22.54
   6  -9  -4    4.66   16.62
   6  -9  -4   -6.34   17.36
   6   9  -4    2.35   13.71
  -6   9   4   27.68   24.93
   6   9  -4   29.94   20.28
   6   9  -4   11.50   14.34
   6   9  -4    1.11   15.44
  -6   9   4   10.06   14.15
  -6   9   4   -8.25   23.87
   6   9  -4  -13.32   13.89
   5  -9  -4   15.07   16.98
  -5  -9   4   25.31   18.33
   5  -9  -4   40.36   23.06
   5  -9  -4   18.37   19.31
  -5   9   4   16.09   19.63
   5   9  -4   29.35   20.00
   5   9  -4    8.33   15.74
   5   9  -4   13.36   15.25
  -5   9   4    6.22   17.50
   5   9  -4   -1.42   14.48
  -5   9   4   10.96   13.55
   5   9  -4   24.79   18.22
   4  -9  -4   11.18   16.88
   4  -9  -4   38.67   22.21
   4  -9  -4   65.76   27.90
  -4  -9   4   57.57   19.13
   4   9  -4   50.30   21.91
  -4   9   4   29.33   15.61
  -4   9   4   39.58   26.52
   4   9  -4   58.20   19.81
   4   9  -4    3.24   22.73
   4   9  -4   34.92   19.56
   4   9  -4   44.11   21.89
  -4   9   4    8.56   17.42
   3  -9  -4   84.85   29.15
   3  -9  -4  141.69   26.68
  -3  -9   4  140.79   31.67
  -3  -9   4  123.22   26.13
   3  -9  -4  158.60   35.46
  -3   9   4  116.69   30.95
   3   9  -4  112.76   29.57
   3   9  -4  204.36   38.27
   3   9  -4  109.82   24.69
  -3   9   4   89.59   27.19
   3   9  -4  106.96   28.76
  -3   9   4  112.12   25.22
   3   9  -4  105.70   25.73
   2  -9  -4  158.23   41.84
  -2  -9   4  124.08   32.11
   2  -9  -4   75.49   23.77
   2  -9  -4  115.02   20.19
  -2  -9   4   80.66   22.93
   2   9  -4  113.06   26.70
  -2   9   4  151.58   41.35
   2   9  -4   71.44   23.20
   2   9  -4  131.46   33.38
   2   9  -4  119.85   30.32
  -2   9   4   98.99   24.30
  -2   9   4  132.23   31.02
  -1  -9   4    2.10   15.08
   1  -9  -4   13.30   15.82
   1  -9  -4   -3.23   12.62
   1  -9  -4   12.39    7.14
  -1  -9   4   25.82   13.18
   1   9  -4    1.64   12.77
   1   9  -4    3.10   13.41
   1   9  -4   24.32   16.34
  -1   9   4   -0.01   15.48
  -1   9   4    4.59   13.03
   1   9  -4   14.46   17.98
  -1   9   4   10.92   11.98
   0  -9  -4   56.67   21.74
   0  -9   4   64.11   21.32
   0  -9   4   67.09   25.07
   0  -9   4   59.03   17.30
   0   9   4   93.17   32.91
   0   9  -4   27.32   15.80
   0   9   4   72.69   25.12
   0   9  -4   45.31   23.27
   0   9   4   59.87   18.48
   0   9  -4   57.28   25.61
   0   9  -4   43.54   19.69
  -1  -9  -4  352.39   55.34
   1  -9   4  382.30   40.88
   1  -9   4  360.68   29.30
   1  -9   4  324.95   45.55
  -1   9  -4  388.68   60.57
  -1   9  -4  351.28   41.12
   1   9   4  348.38   30.76
  -1   9  -4  266.29   45.54
  -1   9  -4  391.82   49.10
   1   9   4  376.87   40.53
  -2  -9  -4  113.24   34.65
   2  -9   4   78.36   23.25
   2  -9   4  137.74   33.26
   2  -9   4  125.34   34.95
  -2   9  -4  125.40   51.24
   2   9   4  132.18   22.33
   2   9   4   79.63   22.06
  -2   9  -4  160.26   33.79
  -2   9  -4   99.97   38.35
  -2   9  -4   65.60   26.19
  -3  -9  -4   73.74   29.02
   3  -9   4    0.64   13.21
   3  -9   4   31.12   18.53
   3  -9   4   36.27   19.73
  -3   9  -4   45.55   24.50
  -3   9  -4   13.01   14.08
  -3   9  -4   27.66   19.90
   3   9   4   67.93   22.94
   3   9   4   32.09   13.57
   3   9   4   24.92   15.95
  -3   9  -4   30.94   26.20
   3   9   4   49.35   20.12
  -4  -9  -4    6.22   15.45
   4  -9   4   15.36   16.17
   4  -9   4   -1.27   15.69
   4  -9   4    0.13   15.95
   4   9   4   18.47   13.86
  -4   9  -4  -14.07   16.36
  -4   9  -4   57.29   25.60
   4   9   4    8.44   13.91
   4   9   4    4.75   11.14
  -4   9  -4   -8.55   23.98
  -4   9  -4  -13.59   14.90
   4   9   4   17.27   14.35
   4   9   4  -13.63   12.70
   5  -9   4   44.00   24.56
   5  -9   4   42.07   21.86
   5   9   4   28.76   18.08
  -5   9  -4   78.28   50.16
  -5   9  -4   47.99   21.72
  -5   9  -4   44.61   28.48
   5   9   4   31.77   16.73
   5   9   4   -3.39   20.43
  -5   9  -4   10.15   19.78
   6  -9   4   33.33   23.33
   6  -9   4   -7.08   16.10
   6   9   4   43.09   12.98
   6   9   4   43.36   21.08
   6   9   4   17.07   22.40
   6   9   4   50.49   21.84
  -6   9  -4   10.49   28.03
  -6   9  -4   38.24   31.01
  -6   9  -4   14.92   34.58
   7  -9   4  -24.56   17.67
   7  -9   4    4.69   23.35
   7   9   4  -12.83   18.02
   7   9   4   24.01   26.32
   7   9   4  -12.21   16.90
  -7   9  -4    9.31   30.17
   7   9   4   -0.19   12.61
  -7   9  -4    9.96   26.91
  -7   9  -4   -4.59   25.66
   7 -10  -4  -10.65   23.04
   7 -10  -4  -22.42   20.48
  -7 -10   4   19.71   24.14
  -7  10   4    7.14   24.24
   7  10  -4    5.01   21.52
  -7  10   4  -11.51   30.18
   7  10  -4   16.66   18.23
   7  10  -4   -0.79   17.86
  -7  10   4   -5.40   29.84
   7  10  -4   36.67   21.20
   7  10  -4  -18.20   20.50
   6 -10  -4   57.42   27.90
   6 -10  -4   79.02   37.40
  -6 -10   4   67.97   20.05
   6  10  -4   65.00   24.79
  -6  10   4   46.57   26.69
   6  10  -4   25.85   16.73
   6  10  -4   28.00   22.67
   6  10  -4  -26.27   19.39
   6  10  -4   53.12   18.74
  -6  10   4   27.71   25.56
  -6  10   4   35.43   21.60
   5 -10  -4  131.02   39.75
   5 -10  -4  212.18   42.02
  -5 -10   4   97.23   25.93
   5 -10  -4  164.57   38.06
  -5  10   4  201.38   45.13
  -5  10   4  186.42   40.90
   5  10  -4  140.73   31.81
   5  10  -4  124.51   35.11
   5  10  -4  224.91   42.28
   5  10  -4  186.22   35.15
   5  10  -4  226.12   41.85
  -5  10   4  102.52   35.91
   4 -10  -4  149.40   33.61
  -4 -10   4   99.22   26.71
   4 -10  -4  136.19   33.04
   4 -10  -4  134.53   46.43
   4  10  -4  121.70   34.54
   4  10  -4  147.64   33.28
   4  10  -4  156.55   36.05
   4  10  -4  176.08   39.20
  -4  10   4   85.49   28.85
  -4  10   4  184.73   40.81
   4  10  -4   98.87   31.49
  -4  10   4   65.61   25.23
  -4  10   4  115.79   30.92
  -3 -10   4   37.67   21.19
   3 -10  -4   49.74   22.96
  -3 -10   4   38.78   20.70
   3 -10  -4   32.72   17.90
   3 -10  -4   46.83   27.28
   3 -10  -4   19.31   13.33
   3  10  -4   36.87   19.09
   3  10  -4   36.09   19.48
   3  10  -4   55.24   24.09
   3  10  -4   33.46   19.24
  -3  10   4    4.75   14.92
  -3  10   4   58.08   35.57
  -3  10   4    7.13   14.17
   2 -10  -4   24.76   15.50
  -2 -10   4   31.79   19.14
   2 -10  -4   57.65   16.11
   2 -10  -4   29.23   18.74
  -2 -10   4   63.91   23.77
   2  10  -4   40.74   20.17
  -2  10   4    7.25   16.45
   2  10  -4   45.39   25.65
   2  10  -4   48.14   21.90
  -2  10   4    8.50   17.78
  -2  10   4   39.17   19.53
   2  10  -4   40.01   19.45
   1 -10  -4  419.42   44.34
  -1 -10   4  418.37   42.30
  -1 -10   4  464.23   48.52
   1  10  -4  400.49   52.59
   1  10  -4  404.20   47.25
   1  10  -4  407.17   48.87
  -1  10   4  516.53   41.58
  -1  10   4  346.22   46.48
   1  10  -4  402.32   44.41
  -1  10   4  378.81   52.56
   0 -10   4  547.14   32.34
   0 -10   4  466.90   50.64
   0 -10  -4  623.75   53.90
   0 -10   4  531.13   48.65
   0  10   4  472.34   51.90
   0  10   4  476.12   50.00
   0  10  -4  471.17   53.46
   0  10  -4  528.27   53.31
   0  10  -4  609.50   57.43
   0  10  -4  477.14   59.58
   0  10   4  550.69   41.08
  -1 -10  -4   39.61   21.06
   1 -10   4   12.52   18.99
   1 -10   4   15.45   10.01
  -1  10  -4   43.71   27.68
  -1  10  -4   12.16   17.96
   1  10   4   15.36   15.28
   1  10   4   12.91   11.67
   1  10   4   17.52   16.04
  -1  10  -4   -0.34   18.56
  -1  10  -4    2.28   16.91
   1  10   4    1.86   14.98
  -2 -10  -4   85.89   24.69
   2 -10   4   67.48   21.88
   2 -10   4  107.69   25.01
   2 -10   4   72.67   27.43
  -2  10  -4   67.97   22.18
   2  10   4   95.59   20.08
  -2  10  -4   34.19   26.25
   2  10   4   63.34   21.32
  -2  10  -4   86.05   30.98
   2  10   4   54.70   20.14
  -2  10  -4   39.29   24.32
   2  10   4   79.12   26.20
  -3 -10  -4  266.24   45.26
   3 -10   4  282.77   49.34
   3 -10   4  183.55   41.90
   3 -10   4  229.94   38.21
   3  10   4  256.78   40.85
  -3  10  -4  205.89   54.73
   3  10   4  238.45   40.85
   3  10   4  268.83   43.14
  -3  10  -4  292.20   56.38
  -3  10  -4  401.43   94.52
  -3  10  -4  226.03   43.63
   3  10   4  235.71   24.28
   4 -10   4  205.40   39.68
   4 -10   4  168.24   39.38
  -4 -10  -4  171.96   35.35
   4 -10   4  239.32   40.05
   4  10   4  151.38   32.66
   4  10   4  226.20   29.35
  -4  10  -4  150.05   35.12
  -4  10  -4  166.77   38.53
   4  10   4  225.82   23.48
  -4  10  -4  310.75  101.48
   4  10   4  224.02   29.48
  -4  10  -4  135.24   41.67
   4  10   4  213.80   31.35
   5 -10   4   91.69   28.84
   5 -10   4   24.18   21.67
   5 -10   4   79.42   26.83
  -5  10  -4    5.84   24.73
   5  10   4   29.59   20.04
  -5  10  -4   30.85   23.19
   5  10   4   37.30   16.19
  -5  10  -4   -4.39   20.07
  -5  10  -4  -11.63   22.41
   5  10   4   36.02   16.05
   6 -10   4   19.65   23.95
   6 -10   4   35.05   22.50
   6  10   4   10.69   14.38
  -6  10  -4   31.40   33.23
  -6  10  -4    0.86   25.32
   6  10   4    8.96   19.69
   6  10   4   19.89   24.37
   6  10   4    9.86   15.26
  -5 -11   4    4.03   17.58
   5 -11  -4    7.13   16.79
   5 -11  -4    2.97   19.42
  -5  11   4   -2.46   21.30
  -5  11   4   18.51   20.30
   5  11  -4    5.76   23.93
   5  11  -4   44.12   22.06
   5  11  -4   30.63   22.25
   5  11  -4  -24.17   17.32
   5  11  -4   30.78   16.17
  -5  11   4   14.95   17.96
  -4 -11   4   85.49   27.15
  -4 -11   4  133.12   34.69
   4 -11  -4   87.18   28.84
   4 -11  -4  110.46   27.13
   4 -11  -4  119.47   33.15
   4  11  -4  104.70   30.06
  -4  11   4   90.57   27.88
   4  11  -4  124.86   32.73
  -4  11   4  131.40   37.83
   4  11  -4  110.22   35.07
  -4  11   4  102.71   37.37
   4  11  -4   83.32   32.59
   4  11  -4  116.26   30.78
  -4  11   4   87.13   34.01
  -3 -11   4  367.50   55.72
   3 -11  -4  317.07   32.84
  -3 -11   4  395.83   41.36
   3 -11  -4  287.74   46.57
   3  11  -4  300.00   52.37
  -3  11   4  283.98   55.50
  -3  11   4  281.85   49.45
   3  11  -4  292.24   55.56
  -3  11   4  216.62   42.91
   3  11  -4  194.41   39.88
  -3  11   4  376.99   55.78
   3  11  -4  311.20   53.26
  -2 -11   4  337.81   52.46
   2 -11  -4  437.52   33.55
   2 -11  -4  528.34   51.60
   2  11  -4  347.87   47.04
   2  11  -4  378.94   64.25
  -2  11   4  490.23   44.20
  -2  11   4  455.42   49.31
  -2  11   4  533.13   60.31
   2  11  -4  373.96   56.10
  -2  11   4  294.22   52.32
   2  11  -4  403.12   48.24
  -1 -11   4   17.18   20.09
   1 -11  -4   49.49   21.48
  -1 -11   4    6.99   14.09
  -1  11   4   29.86   26.41
  -1  11   4   21.54   23.80
   1  11  -4   48.94   22.73
   1  11  -4   34.24   23.82
  -1  11   4    3.37   15.80
   1  11  -4   39.21   26.38
   1  11  -4   71.28   34.07
  -1  11   4   29.88   16.82
   0 -11   4   46.57   23.47
   0 -11  -4   34.69   18.86
   0 -11   4   83.07   26.57
   0  11  -4   42.72   23.39
   0  11   4   36.55   23.73
   0  11  -4   56.09   29.52
   0  11   4   40.25   16.94
   0  11   4   66.04   30.26
   0  11   4   51.51   21.02
   0  11  -4   41.15   24.84
   0  11  -4   67.41   24.36
  -1 -11  -4  373.99   53.29
   1 -11   4  306.74   28.14
   1 -11   4  356.36   41.77
   1 -11   4  339.10   54.45
  -1  11  -4  213.23   45.62
  -1  11  -4  275.58   54.15
   1  11   4  374.22   57.60
   1  11   4  247.63   44.41
  -1  11  -4  272.45   46.34
  -1  11  -4  232.80   41.21
   1  11   4  325.27   54.71
   1  11   4  296.33   29.63
  -2 -11  -4  377.83   55.44
   2 -11   4  336.76   52.03
   2 -11   4  296.41   50.37
   2 -11   4  327.62   32.72
   2  11   4  293.93   26.82
  -2  11  -4  318.11   56.53
  -2  11  -4  314.75   60.96
  -2  11  -4  309.21   52.11
  -2  11  -4  284.81   56.68
   2  11   4  358.79   45.20
   2  11   4  351.06   44.78
   2  11   4  200.09   37.73
   3 -11   4   80.71   24.91
  -3 -11  -4   30.46   23.36
   3 -11   4   70.01   25.43
   3 -11   4  130.01   34.62
  -3  11  -4   68.42   48.68
   3  11   4   87.83   27.99
  -3  11  -4   87.88   32.81
  -3  11  -4  185.74   71.39
  -3  11  -4   93.50   29.57
   3  11   4   28.09   21.54
   3  11   4   72.81   27.28
   4 -11   4  -37.69   17.46
   4 -11   4   31.69   18.18
   4 -11   4   42.17   24.56
  -4 -11  -4   17.35   22.86
   4  11   4   -5.47   18.66
  -4  11  -4  -22.11   20.62
  -4  11  -4    5.26   17.98
  -4  11  -4   29.42   28.52
  -4  11  -4   12.63   25.41
   4  11   4    8.32   18.18
   4  11   4   -8.94   17.13
   4 -12  -4   64.01   27.43
   4 -12  -4  117.73   26.12
  -4 -12   4  114.88   31.99
   4  12  -4  152.32   39.60
   4  12  -4   97.99   26.01
  -4  12   4   75.73   32.77
  -4  12   4  107.44   46.10
  -4  12   4   34.52   24.65
  -4  12   4   62.15   30.50
   4  12  -4   26.53   26.60
  -4  12   4   57.73   29.60
  -3 -12   4   -9.41   15.71
  -3 -12   4    7.68   20.90
   3 -12  -4   -1.42   13.78
   3 -12  -4  -27.88   16.53
  -3  12   4  -17.79   19.83
  -3  12   4   28.82   26.27
   3  12  -4  -12.11   18.42
   3  12  -4   -1.00   22.87
  -3  12   4   -6.73   18.68
  -3  12   4    1.53   23.24
   3  12  -4  -17.63   18.73
  -3  12   4  -17.13   18.38
   3  12  -4  -36.03   32.74
   2 -12  -4   92.47   19.93
  -2 -12   4   71.99   28.42
  -2 -12   4   77.67   24.80
   2  12  -4   74.26   27.94
   2  12  -4   89.34   27.88
   2  12  -4   53.36   21.45
  -2  12   4   88.24   37.54
   2  12  -4  104.32   54.09
  -2  12   4  129.43   32.63
  -2  12   4   76.43   31.38
   1 -12  -4  152.29   37.11
  -1 -12   4  162.48   34.68
  -1  12   4  170.99   45.78
  -1  12   4  210.92   36.02
  -1  12   4  224.16   80.35
   1  12  -4  195.11   48.22
  -1  12   4  183.90   40.92
   1  12  -4  165.86   42.06
   1  12  -4  162.96   57.96
   0 -12  -4  289.64   51.47
   0 -12   4  265.75   46.79
   0  12   4  205.92   39.66
   0  12   4  227.27   33.92
   0  12  -4  227.07   59.97
   0  12  -4  296.51   58.12
   0  12   4  207.68   49.53
   0  12  -4  148.30   42.38
   0  12   4  162.99   41.93
   1 -12   4   26.51   14.51
   1 -12   4   30.07   37.75
  -1 -12  -4   78.82   28.57
   1 -12   4   31.22   20.98
   1  12   4   52.83   24.51
   1  12   4   57.32   17.90
  -1  12  -4   76.28   33.59
  -1  12  -4    4.24   33.59
   1  12   4   18.09   25.24
  -1  12  -4   31.32   27.33
   1  12   4   42.03   28.88
   2 -12   4  -22.59   18.84
  -2 -12  -4   39.54   21.75
   2 -12   4   11.32   16.15
   2 -12   4   44.88   21.19
   2  12   4   -3.80   19.63
   2  12   4   10.53   12.17
  -2  12  -4    3.72   21.12
   2  12   4   -1.45   21.77
  -2  12  -4    5.97   27.14
  -2  12  -4    0.24   25.58
  -2  12  -4   -1.57   20.13
   2  12   4  -19.82   19.85
   3 -12   4   99.08   38.72
   3 -12   4   91.82   29.63
   3 -12   4  172.89   34.75
  -3 -12  -4   64.24   30.52
  -3  12  -4  104.92   32.31
  -3  12  -4   81.46   34.81
  -3  12  -4  161.58   41.74
   3  12   4  170.91   34.42
   3  12   4  101.90   28.84
   3  12   4  119.21   35.65
  11   0  -5    3.61   23.01
  11   0  -5   36.50   21.21
 -11   0   5   25.62   28.31
 -11   0   5  -14.42   19.56
  11   0  -5  -33.86   17.67
 -10   0   5   32.16   22.26
  10   0  -5    2.02   21.02
  10   0  -5  -21.36   16.94
 -10   0   5    4.55   18.29
  10   0  -5    3.74   17.09
   9   0  -5   11.19   14.33
   9   0  -5  -25.09   21.86
   9   0  -5  -12.69   12.90
  -9   0   5    1.05   13.51
  -9   0   5   -7.29   13.73
   8   0  -5   20.17   12.03
   8   0  -5   17.14   14.94
  -8   0   5   -6.96   13.46
  -8   0   5   -4.94   11.62
  -7   0   5  -10.77    9.22
  -7   0   5   -0.13   11.81
   7   0  -5    6.29   15.38
   7   0  -5   -5.64   10.87
   7   0  -5   -7.64    9.63
   6   0  -5   -8.84    9.21
   6   0  -5   -0.62   12.37
  -6   0   5   -1.73   13.65
   6   0  -5    3.50   12.82
  -6   0   5   20.15   13.86
  -5   0   5   12.10   12.80
  -5   0   5    9.73   11.66
   5   0  -5   13.65    9.99
   5   0  -5    3.89    9.55
  -5   0   5   19.73   14.44
   5   0  -5    9.03   10.40
   4   0  -5   -1.94    8.42
  -4   0   5    8.95   10.16
   4   0  -5   -2.44   10.59
  -4   0   5   -4.40    6.84
  -4   0   5    3.76   11.62
   4   0  -5   12.83    9.09
  -3   0   5    4.19    6.75
  -3   0   5   -1.45    5.26
  -3   0   5    1.29    5.57
   3   0  -5    1.22    5.56
   3   0  -5   -1.31    5.75
   3   0  -5    2.94    9.66
  -3   0   5    2.53    6.38
  -2   0   5   -0.47    6.18
   2   0  -5   -0.72    6.12
  -2   0   5   -1.86    5.98
  -2   0   5   -1.24    7.81
  -2   0   5   -4.81    6.11
   2   0  -5   -1.50    7.73
   1   0  -5    0.73   10.24
  -1   0   5    3.93    6.98
   1   0  -5    0.06    8.09
   1   0  -5   -3.18    7.04
  -1   0   5    5.42    9.01
  -1   0   5   -0.90   19.20
   0   0   5   23.75   21.80
   0   0  -5    2.24    5.79
   0   0   5    5.87   10.01
   0   0  -5    2.53    8.97
   0   0  -5    3.42    8.81
   0   0   5    1.64    6.86
  -1   0  -5    5.59   13.41
   1   0   5    0.63    9.03
  -1   0  -5    6.20    8.99
   1   0   5   10.81    7.65
  -1   0  -5   -1.60    1.85
   1   0   5    2.04    7.86
  -2   0  -5    9.75    7.51
  -2   0  -5   -2.97    8.18
   2   0   5    6.84    7.98
   2   0   5   -5.66    9.29
   3   0   5    5.67    3.89
   3   0   5   10.66   10.61
  -3   0  -5    8.03    8.63
  -3   0  -5   -3.61   11.55
   3   0   5    9.31   11.80
   4   0   5    2.89    8.56
   4   0   5    2.08    5.01
   4   0   5   24.59   17.78
  -4   0  -5    3.38    8.94
   4   0   5    0.86   12.37
  -4   0  -5    0.63   13.20
   5   0   5   -4.09    6.34
  -5   0  -5    3.64   10.24
   5   0   5   15.56   13.64
  -5   0  -5   -2.13    8.64
   5   0   5   -6.31   13.30
  -5   0  -5   -1.34   10.16
   6   0   5   10.17    8.56
   6   0   5   21.27   17.50
  -6   0  -5   12.57   10.52
  -6   0  -5   -8.78   10.90
   6   0   5    5.92   15.79
  -6   0  -5   -0.28   13.29
   7   0   5   -2.91    9.60
  -7   0  -5   10.35   11.59
   7   0   5    5.69   15.83
  -7   0  -5   13.43   15.23
   7   0   5    4.19   19.11
   8   0   5    1.52   11.32
   8   0   5   15.52   21.50
  -8   0  -5   -7.30   15.25
  -8   0  -5  -11.13   17.14
  -8   0  -5   13.79   13.82
   8   0   5   30.61   20.04
   9   0   5    8.41   13.90
   9   0   5   -8.19   18.48
  -9   0  -5   -4.41   19.39
  -9   0  -5   -1.81   15.24
   9   0   5   20.17   22.09
  -9   0  -5    1.10   19.26
 -11  -1   5  -14.09   22.47
  11  -1  -5   -0.76   32.33
  11  -1  -5    0.20   24.59
  11  -1  -5    2.22   20.26
 -11  -1   5    8.86   20.95
  11   1  -5   -9.55   17.92
 -11   1   5   -8.76   25.56
  11   1  -5  -45.85   22.83
  11   1  -5    4.02   19.09
 -11   1   5   20.11   27.64
  10  -1  -5  -19.05   14.83
  10  -1  -5    7.77   14.98
 -10  -1   5   13.53   17.81
  10  -1  -5  -29.06   16.76
 -10  -1   5   -9.03   14.84
 -10   1   5  -19.45   18.26
  10   1  -5   16.61   18.26
 -10   1   5   -9.53   15.28
  10   1  -5  -11.86   14.55
  10   1  -5   -8.03   21.89
   9  -1  -5   66.01   22.23
   9  -1  -5   54.90   22.98
   9  -1  -5   62.12   25.94
  -9  -1   5   70.55   23.53
  -9  -1   5   57.76   24.56
  -9   1   5   59.35   24.97
  -9   1   5   80.07   23.97
   9   1  -5   69.70   26.53
   9   1  -5   52.62   19.66
   9   1  -5   28.57   20.83
   8  -1  -5  144.98   31.07
   8  -1  -5  174.37   39.80
  -8  -1   5  115.55   27.62
  -8  -1   5  126.25   31.20
   8  -1  -5  104.16   24.58
  -8   1   5  132.86   33.43
  -8   1   5  179.47   37.10
   8   1  -5  146.51   35.65
   8   1  -5  167.12   34.97
  -8   1   5  174.11   17.93
   8   1  -5  117.38   25.68
   7  -1  -5   33.55   17.43
   7  -1  -5   59.81   20.11
  -7  -1   5  113.65   28.76
  -7  -1   5   87.90   23.29
   7  -1  -5  124.93   30.65
  -7   1   5   80.51   24.38
   7   1  -5   59.90   19.41
  -7   1   5   89.24   24.53
   7   1  -5   64.37   17.89
   7   1  -5   86.38   26.35
  -7   1   5  116.26   17.23
   6  -1  -5    4.75   10.01
  -6  -1   5   14.87   11.95
  -6  -1   5   -3.26   10.99
   6  -1  -5   14.87   15.15
   6  -1  -5    1.60    6.92
  -6   1   5    0.80   13.47
  -6   1   5    3.70    7.31
   6   1  -5   15.31   13.44
   6   1  -5   11.32   14.51
   6   1  -5   -1.05    8.31
  -6   1   5  -11.07    6.67
  -5  -1   5  196.68   30.56
   5  -1  -5  242.60   38.13
  -5  -1   5  173.40   28.02
  -5  -1   5  160.86   25.73
   5  -1  -5  187.40   32.90
   5   1  -5  187.74   24.82
  -5   1   5  189.37   16.34
   5   1  -5  225.30   32.55
  -5   1   5  205.47   32.99
   5   1  -5  253.52   41.56
  -5   1   5  218.70   38.02
  -4  -1   5  766.98   45.16
  -4  -1   5  781.67   51.00
   4  -1  -5  790.03   48.64
   4  -1  -5  801.11   49.21
   4  -1  -5  787.51   53.02
  -4  -1   5  863.10   52.23
   4   1  -5  860.75   46.23
  -4   1   5  779.94   50.55
  -4   1   5  760.22   48.13
  -4   1   5  810.62   53.31
   4   1  -5  805.75   49.71
   4   1  -5  739.44   49.59
  -3  -1   5 1095.88   58.11
   3  -1  -5 1111.68   56.03
  -3  -1   5 1079.45   44.94
   3  -1  -5 1015.82   60.23
  -3  -1   5 1048.84   60.10
  -3  -1   5  991.01   52.02
   3  -1  -5 1107.95   56.86
   3   1  -5 1149.12   58.46
  -3   1   5 1027.49   56.01
   3   1  -5 1005.70   58.39
  -3   1   5 1067.59   61.34
  -3   1   5 1065.93   56.28
   3   1  -5 1156.08   54.18
  -2  -1   5 1138.97   52.45
   2  -1  -5 1206.49   55.87
  -2  -1   5 1225.65   59.12
  -2  -1   5 1146.24   63.18
   2  -1  -5 1183.40   63.14
  -2  -1   5 1149.66   54.96
  -2   1   5 1110.72   55.24
   2   1  -5 1203.34   58.96
  -2   1   5 1151.48   57.60
   2   1  -5 1199.02   52.86
   2   1  -5 1097.54   61.56
  -1  -1   5  164.99   18.95
  -1  -1   5  198.39   29.01
   1  -1  -5  178.20   16.53
   1  -1  -5  223.78   27.76
  -1   1   5  164.84   20.07
   1   1  -5  180.15   19.46
  -1   1   5  266.78   35.08
   1   1  -5  179.62   19.35
  -1   1   5  165.76   15.77
   0  -1  -5 1727.92   70.32
   0  -1   5 1659.28   81.45
   0  -1  -5 1631.14   77.43
   0   1   5 1703.55   79.39
   0   1  -5 1690.61   81.72
   0   1   5 1721.69   70.08
   0   1  -5 1623.76   67.49
   0   1  -5 1621.19   80.28
   0   1   5 1641.62   78.35
  -1  -1  -5  943.90   56.28
  -1  -1  -5 1040.58   38.34
   1  -1   5  992.00   42.27
   1  -1   5 1036.85   58.37
   1  -1   5 1026.42   53.19
  -1  -1  -5 1090.60   54.22
   1  -1   5 1039.12   57.76
  -1   1  -5 1037.38   42.50
   1   1   5  985.99   57.28
   1   1   5 1015.16   53.89
   1   1   5 1015.78   48.32
  -1   1  -5 1025.32   57.84
  -1   1  -5  936.58   56.51
   2  -1   5  411.55   20.88
  -2  -1  -5  437.30   29.96
   2  -1   5  340.41   31.67
  -2  -1  -5  383.57   34.61
   2  -1   5  428.35   35.99
  -2   1  -5  442.22   21.11
   2   1   5  443.24   36.45
  -2   1  -5  396.93   33.47
  -2   1  -5  444.92   37.28
   2   1   5  434.66   30.59
   3  -1   5  107.89   24.60
   3  -1   5  143.26   28.49
  -3  -1  -5  130.03   28.54
   3  -1   5  127.92   26.01
  -3  -1  -5  123.83   19.74
   3  -1   5   87.64   10.18
   3   1   5   84.94    7.55
   3   1   5   60.25   15.93
  -3   1  -5  154.16   28.13
   3   1   5  130.88   20.27
  -3   1  -5   95.68   25.25
   4  -1   5  753.92   56.76
   4  -1   5  696.37   50.76
   4  -1   5  704.49   36.17
   4  -1   5  767.15   55.08
  -4  -1  -5  711.55   53.45
  -4   1  -5  733.17   50.34
   4   1   5  709.08   53.78
   4   1   5  716.83   34.15
   4   1   5  709.18   54.99
  -4   1  -5  718.82   55.57
   4   1   5  701.91   43.50
  -5  -1  -5  427.85   43.85
  -5  -1  -5  497.54   32.10
   5  -1   5  490.97   45.78
   5  -1   5  428.23   30.41
  -5  -1  -5  492.99   35.04
   5  -1   5  552.25   50.47
   5   1   5  455.78   44.89
  -5   1  -5  427.41   40.35
  -5   1  -5  515.67   39.21
   5   1   5  508.73   48.90
  -5   1  -5  467.13   45.41
  -6  -1  -5   98.21   27.61
  -6  -1  -5  133.55   22.97
   6  -1   5  128.64   20.74
   6  -1   5  152.26   38.57
  -6  -1  -5  133.81   21.32
   6  -1   5  136.08   31.35
  -6   1  -5  103.29   26.16
  -6   1  -5  130.81   27.74
   6   1   5  130.57   30.20
  -6   1  -5  135.74   32.79
   6   1   5  109.21   28.92
   7  -1   5   17.80   12.58
  -7  -1  -5   -6.05    7.71
  -7  -1  -5    5.18   10.39
  -7  -1  -5   -0.22   14.62
   7  -1   5   -7.21   14.18
   7  -1   5    1.22   17.08
  -7   1  -5    2.60   17.17
  -7   1  -5    4.27   13.74
   7   1   5   23.98   21.68
  -7   1  -5   25.73   18.23
   7   1   5   -6.19   15.60
   8  -1   5   81.50   27.52
   8  -1   5   73.16   18.73
   8  -1   5   49.94   27.90
   8   1   5  187.41   69.44
  -8   1  -5  100.91   31.39
   8   1   5   82.93   28.09
  -8   1  -5  101.05   23.87
  -8   1  -5   31.46   21.08
   9  -1   5   45.80   18.21
   9  -1   5   24.69   19.74
   9  -1   5   36.93   31.91
   9   1   5    6.61   23.75
   9   1   5   41.35   20.83
   9   1   5   51.20   17.92
  -9   1  -5   66.89   25.37
  -9   1  -5   48.86   19.82
  -9   1  -5   59.80   26.67
   9   1   5   53.55   22.56
   9   1   5   22.30   15.60
 -11  -2   5   44.95   22.76
  11  -2  -5   34.67   22.09
 -11  -2   5   40.85   25.26
  11  -2  -5   52.43   35.18
  11  -2  -5    3.48   25.90
  11   2  -5   47.07   20.81
  11   2  -5   -4.68   22.18
  11   2  -5   35.90   20.99
 -11   2   5   58.49   29.68
  10  -2  -5   56.72   26.53
 -10  -2   5   68.28   24.03
 -10  -2   5   65.03   24.95
  10  -2  -5   43.22   19.71
  10  -2  -5   44.38   24.88
 -10   2   5   60.53   25.59
 -10   2   5   74.25   20.43
 -10   2   5   95.31   28.80
  10   2  -5   61.19   20.52
  10   2  -5   65.92   23.86
  10   2  -5   17.97   15.38
   9  -2  -5   10.93   20.48
   9  -2  -5   60.95   27.37
   9  -2  -5   75.99   28.56
  -9  -2   5   97.01   32.31
  -9  -2   5   80.54   24.63
  -9   2   5    5.48   15.53
   9   2  -5   43.97   17.69
  -9   2   5   65.24   18.79
   9   2  -5   16.80   17.08
   9   2  -5   45.12   20.60
  -9   2   5   57.71   26.82
   8  -2  -5   17.85   20.09
  -8  -2   5    9.67   16.22
   8  -2  -5   16.19   17.85
   8  -2  -5   25.59   18.81
  -8  -2   5    4.72   16.53
   8   2  -5   14.98   12.96
  -8   2   5   17.34   14.25
  -8   2   5   36.64   14.55
   8   2  -5   21.44   14.89
  -8   2   5   33.75   23.17
   8   2  -5    2.19   12.44
   7  -2  -5  154.46   27.67
  -7  -2   5  245.36   31.42
  -7  -2   5  206.41   35.17
   7  -2  -5  316.66   47.86
   7  -2  -5  182.86   37.44
   7   2  -5  157.33   28.87
   7   2  -5  226.03   28.67
  -7   2   5  274.79   26.14
  -7   2   5  189.35   37.24
   7   2  -5  254.79   29.99
  -7   2   5  269.08   47.83
  -6  -2   5  654.33   48.41
   6  -2  -5  769.30   56.74
   6  -2  -5  683.52   55.03
  -6  -2   5  658.56   54.62
   6  -2  -5  780.62   54.84
  -6  -2   5  738.13   51.98
  -6   2   5  695.20   56.94
   6   2  -5  772.00   48.39
  -6   2   5  707.07   54.17
   6   2  -5  806.22   56.60
  -6   2   5  737.71   42.20
   6   2  -5  721.18   50.17
   5  -2  -5  388.90   38.64
   5  -2  -5  435.12   38.00
  -5  -2   5  430.82   32.69
   5  -2  -5  388.22   36.20
  -5  -2   5  390.05   37.52
  -5  -2   5  389.42   35.27
  -5   2   5  419.18   29.24
   5   2  -5  394.66   31.77
   5   2  -5  450.00   36.75
   5   2  -5  437.70   38.06
  -5   2   5  371.57   38.73
  -5   2   5  372.70   35.98
  -4  -2   5   89.92   22.54
   4  -2  -5   26.86   11.50
  -4  -2   5   58.98   14.18
  -4  -2   5   57.60   16.98
   4  -2  -5  128.14   25.07
   4  -2  -5   79.05   18.38
   4   2  -5   84.72   20.31
   4   2  -5   62.80   18.15
   4   2  -5   58.23   13.75
  -4   2   5   82.13   22.42
  -4   2   5   65.58   18.57
  -3  -2   5  352.04   33.25
  -3  -2   5  418.52   21.59
  -3  -2   5  387.67   31.96
  -3  -2   5  368.95   25.61
   3  -2  -5  394.90   29.55
   3  -2  -5  435.34   32.39
   3   2  -5  397.85   31.97
   3   2  -5  349.15   32.05
   3   2  -5  398.53   22.77
  -3   2   5  413.77   32.12
  -3   2   5  552.94   45.99
  -2  -2   5 2766.01  109.24
   2  -2  -5 2834.73  111.15
   2  -2  -5 2568.75  120.59
  -2  -2   5 2695.13  109.27
  -2  -2   5 2695.70  122.09
  -2  -2   5 2636.90  116.52
   2   2  -5 2771.69  117.56
  -2   2   5 2724.78  111.55
   2   2  -5 2667.19  109.94
   2   2  -5 3287.42  132.72
   2   2  -5 2692.53  115.11
   1  -2  -5 1895.78   73.05
  -1  -2   5 1702.55   86.36
  -1  -2   5 1772.84   81.35
  -1  -2   5 1780.72   78.99
   1  -2  -5 1711.78   74.81
   1  -2  -5 1823.34   84.57
  -1   2   5 1827.77   80.70
  -1   2   5 1755.28   72.38
   1   2  -5 1800.65   82.11
   1   2  -5 1684.03   86.15
   1   2  -5 1764.04   79.82
  -1   2   5 1744.26   84.27
   0  -2  -5  286.84   18.05
   0  -2   5  278.77   20.77
   0  -2  -5  293.24   19.41
   0  -2  -5  337.62   27.66
   0  -2   5  320.76   27.53
   0  -2   5  310.27   26.26
   0  -2   5  416.48   39.62
   0   2  -5  298.01   27.05
   0   2   5  315.59   26.94
   0   2  -5  292.99   29.65
   0   2  -5  296.25   21.48
   0   2   5  285.20   17.78
   0   2  -5  279.71   25.30
   1  -2   5  268.59   27.21
   1  -2   5  263.56   25.16
  -1  -2  -5  253.77   23.17
  -1  -2  -5  274.54   16.46
   1  -2   5  295.28   19.66
  -1   2  -5  286.31   19.52
   1   2   5  295.81   24.48
   1   2   5  295.60   16.78
   1   2   5  297.96   18.70
   1   2   5  252.46   27.79
  -1   2  -5  291.18   29.11
   2  -2   5 2822.71  108.80
   2  -2   5 2774.15  125.55
   2  -2   5 2891.28  127.37
  -2  -2  -5 2628.89  111.94
  -2   2  -5 2746.11  128.08
   2   2   5 2925.79  127.32
   2   2   5 2807.66  115.12
  -2   2  -5 2844.40  108.73
   2   2   5 2701.23  102.93
  -2   2  -5 2616.71  125.62
   3  -2   5 1451.96   92.95
   3  -2   5 1437.51   63.42
   3  -2   5 1419.72   79.79
   3  -2   5 1532.22   83.52
   3   2   5 1460.81   58.77
   3   2   5 1478.75   67.10
  -3   2  -5 1407.03   80.66
  -3   2  -5 1399.70   81.58
   3   2   5 1511.17   81.26
   4  -2   5  478.87   44.70
  -4  -2  -5  524.95   30.31
   4  -2   5  573.23   49.16
   4   2   5  550.47   33.37
  -4   2  -5  483.37   45.27
   4   2   5  543.58   29.15
   4   2   5  559.15   47.34
  -4   2  -5  572.53   46.97
  -4   2  -5  562.77   43.72
   4   2   5  572.35   48.75
   5  -2   5   92.29   29.77
   5  -2   5  119.86   29.51
   5  -2   5  112.53   18.32
   5   2   5   91.05   24.99
  -5   2  -5   66.64   21.19
  -5   2  -5   79.57   19.54
  -5   2  -5  110.94   29.55
   5   2   5  131.65   34.76
   6  -2   5  805.66   48.51
   6  -2   5  817.79   86.86
   6  -2   5  793.82   63.85
   6   2   5  973.74   70.95
   6   2   5  845.43   46.10
  -6   2  -5  859.77   64.03
  -6   2  -5  799.18   58.73
   6   2   5  843.83   63.51
  -6   2  -5  778.16   65.03
   7  -2   5  522.38   62.01
   7  -2   5  893.88   84.32
   7  -2   5  548.44   41.45
  -7   2  -5  751.83   56.56
   7   2   5  621.15   55.93
  -7   2  -5  671.74   57.59
   7   2   5  589.00   39.93
  -7   2  -5  525.57   59.29
   7   2   5  606.15   57.67
   8  -2   5    8.66   16.25
   8  -2   5   67.45   19.86
   8  -2   5   36.35   22.27
  -8   2  -5    6.15   14.25
  -8   2  -5   40.22   22.94
  -8   2  -5   48.34   24.69
   8   2   5   20.11   18.54
   8   2   5   24.35   19.81
   8   2   5   42.38   14.45
   9  -2   5   12.08   15.95
   9  -2   5    3.86   19.28
   9  -2   5  -34.45   17.84
   9   2   5    4.36   12.31
   9   2   5  -27.80   17.25
   9   2   5   -3.50   21.25
  -9   2  -5   -8.21   24.02
  -9   2  -5  -23.13   16.09
   9   2   5   37.06   24.34
  -9   2  -5    6.39   17.25
  10  -3  -5   16.49   22.47
 -10  -3   5   -5.74   17.79
  10  -3  -5    3.44   18.83
  10  -3  -5    4.16   23.18
  10  -3  -5  -20.22   17.06
 -10  -3   5   -1.24   15.67
 -10   3   5  -20.02   17.98
 -10   3   5    1.73   17.06
 -10   3   5   15.25   16.03
  10   3  -5   -5.28   14.80
  10   3  -5   -4.79   13.40
  10   3  -5  -13.14   17.20
   9  -3  -5   98.83   30.92
   9  -3  -5   44.01   22.12
  -9  -3   5   98.70   28.83
   9  -3  -5   99.58   31.25
   9  -3  -5   78.78   26.54
  -9   3   5  111.21   26.08
  -9   3   5  127.43   36.38
   9   3  -5  133.16   30.85
  -9   3   5   70.82   24.05
   9   3  -5   64.75   20.74
   9   3  -5   72.31   25.84
   8  -3  -5  172.11   33.30
  -8  -3   5  294.00   33.20
  -8  -3   5  290.77   36.18
   8  -3  -5  283.14   49.60
  -8   3   5  293.30   29.79
  -8   3   5  226.52   48.31
   8   3  -5  284.22   51.65
   8   3  -5  281.67   31.92
   8   3  -5  281.96   31.58
  -8   3   5  196.62   42.59
   7  -3  -5  264.73   44.93
  -7  -3   5  259.38   31.42
  -7  -3   5  230.17   30.72
   7   3  -5  243.63   40.12
  -7   3   5  249.16   27.32
   7   3  -5  272.74   29.78
   7   3  -5  240.30   29.19
   6  -3  -5    9.01   14.85
  -6  -3   5    3.44   11.76
   6  -3  -5    3.73   13.71
  -6  -3   5    0.53   10.96
  -6  -3   5   20.05   16.39
   6  -3  -5    1.20   11.81
   6   3  -5   10.21   16.14
  -6   3   5   16.66   18.04
   6   3  -5   -4.71    8.82
  -6   3   5   17.52   12.22
   6   3  -5   -3.86   12.19
  -6   3   5   -8.01   14.14
   5  -3  -5  536.91   47.32
  -5  -3   5  472.93   41.36
  -5  -3   5  510.63   43.22
   5  -3  -5  521.70   43.96
   5  -3  -5  568.71   44.78
  -5  -3   5  572.21   37.87
  -5   3   5  524.68   37.10
   5   3  -5  554.19   44.34
  -5   3   5  540.76   44.25
   5   3  -5  536.95   35.19
  -5   3   5  514.84   47.30
   5   3  -5  555.31   41.60
   4  -3  -5 1939.06   91.90
  -4  -3   5 1766.51   92.31
   4  -3  -5 2065.15   92.39
  -4  -3   5 1894.39   94.49
   4  -3  -5 1819.73   97.47
   4   3  -5 1942.79   94.42
   4   3  -5 1751.32   90.71
   4   3  -5 1761.83   97.26
  -4   3   5 1951.42   93.72
   4   3  -5 1906.71   93.13
  -4   3   5 1904.57   99.51
   3  -3  -5 2245.43  114.16
   3  -3  -5 2520.87  105.34
  -3  -3   5 2428.62  113.74
   3  -3  -5 2540.15  108.93
  -3  -3   5 2404.57  110.43
  -3  -3   5 2474.22   97.62
   3  -3  -5 2498.87  109.71
   3   3  -5 2304.19  111.26
  -3   3   5 2475.49  109.97
  -3   3   5 2376.01  115.97
   3   3  -5 2503.02   98.61
   3   3  -5 2446.42  109.83
   3   3  -5 2485.79  110.95
   2  -3  -5  601.81   32.30
  -2  -3   5  582.32   43.26
  -2  -3   5  526.51   29.38
   2  -3  -5  509.09   35.43
   2  -3  -5  506.99   40.23
  -2  -3   5  507.83   37.41
  -2  -3   5  559.62   32.42
   2  -3  -5  588.18   37.98
   2   3  -5  516.49   40.78
  -2   3   5  562.91   37.73
  -2   3   5  677.09   51.60
   2   3  -5  511.80   37.44
   2   3  -5  474.40   35.69
   2   3  -5  594.50   34.82
   1  -3  -5  214.29   14.87
   1  -3  -5  212.85   24.39
  -1  -3   5  215.85   21.23
  -1  -3   5  175.92   21.52
  -1  -3   5  198.35   20.81
  -1  -3   5  234.01   27.58
   1  -3  -5  201.70   19.77
  -1   3   5  186.73   23.48
   1   3  -5  227.22   23.35
   1   3  -5  290.18   35.59
   1   3  -5  178.16   20.80
   1   3  -5  213.01   20.91
  -1   3   5  175.92   20.73
   0  -3  -5 6329.51  247.40
   0  -3  -5 6395.21  238.82
   0  -3   5 6402.10  249.18
   0  -3   5 6337.95  242.08
   0  -3   5 6617.39  249.68
   0   3   5 6280.05  238.47
   0   3   5 6462.65  248.81
   0   3  -5 6392.19  248.95
   0   3  -5 6475.62  250.45
   0   3  -5 6620.32  242.70
   1  -3   5 3551.99  144.07
  -1  -3  -5 3378.81  139.44
   1  -3   5 3448.36  145.57
   1  -3   5 3541.51  148.60
  -1  -3  -5 3374.06  132.56
   1  -3   5 3418.26  155.10
   1   3   5 3482.09  126.98
  -1   3  -5 3372.91  148.58
   1   3   5 3341.61  132.03
  -1   3  -5 3495.10  138.06
   1   3   5 3535.56  141.80
  -2  -3  -5  659.58   41.48
   2  -3   5  922.90   68.04
   2  -3   5  667.27   39.50
   2  -3   5  687.13   49.58
   2  -3   5  784.59   51.15
  -2  -3  -5  739.15   36.31
  -2   3  -5  694.47   39.38
   2   3   5  699.57   35.35
  -2   3  -5  693.90   52.85
  -2   3  -5  776.83   52.56
   2   3   5  728.80   40.93
   2   3   5  743.87   51.93
   3  -3   5  175.36   18.68
   3  -3   5  332.21   47.80
   3  -3   5  208.62   32.18
  -3  -3  -5  209.29   17.14
   3  -3   5  145.00   24.86
  -3   3  -5  203.29   20.27
  -3   3  -5  258.91   42.93
   3   3   5  215.55   18.80
   3   3   5  171.03   29.49
   3   3   5  210.28   16.33
  -3   3  -5  154.01   27.55
   4  -3   5 1414.57   66.98
   4  -3   5 1416.36   82.82
  -4   3  -5 1310.64   78.15
   4   3   5 1471.58   84.31
  -4   3  -5 1373.42   84.90
  -4   3  -5 1272.36   83.28
   4   3   5 1422.05   62.77
   5  -3   5 1410.82   71.96
   5  -3   5 1611.44   92.41
   5  -3   5 1455.62   92.23
   5   3   5 1567.02   90.22
  -5   3  -5 1386.77   89.48
  -5   3  -5 1550.08   87.71
   5   3   5 1560.28   91.42
   5   3   5 1375.14   67.03
  -5   3  -5 1465.45   91.69
   6  -3   5  202.07   36.49
   6  -3   5  228.74   25.83
   6  -3   5  211.83   36.30
   6   3   5  271.18   42.38
   6   3   5  205.25   21.22
  -6   3  -5  160.63   32.82
   6   3   5  198.34   33.62
   6   3   5  246.30   43.90
  -6   3  -5  344.64   72.67
  -6   3  -5  249.55   46.75
   7  -3   5    8.00   11.62
   7  -3   5    7.24   16.79
   7  -3   5   11.74   16.11
   7   3   5   11.61   11.44
  -7   3  -5   30.00   20.48
  -7   3  -5   18.67   16.05
   7   3   5   20.06   20.21
   7   3   5    5.27   17.47
  -7   3  -5    8.80   19.84
   7   3   5    5.29   14.06
   8  -3   5   97.30   32.28
   8  -3   5  117.54   39.04
   8  -3   5  103.39   26.08
  -8   3  -5  105.75   31.06
  -8   3  -5  117.82   31.13
   8   3   5  129.88   32.86
   8   3   5  119.48   32.49
  -8   3  -5   66.86   28.04
   8   3   5  117.64   22.69
   8   3   5  144.17   39.08
   9  -3   5   15.09   22.46
   9  -3   5  103.27   30.72
   9  -3   5  150.82   29.17
   9   3   5  106.30   22.01
  -9   3  -5   89.45   33.77
   9   3   5   73.56   30.95
  -9   3  -5  136.37   32.04
  -9   3  -5  194.32   51.79
   9   3   5  187.95   39.64
   9   3   5   98.17   33.37
  10  -4  -5    9.70   22.96
  10  -4  -5   11.64   34.13
  10  -4  -5   44.95   38.39
 -10  -4   5   35.42   26.85
  10  -4  -5   -4.90   18.49
  10   4  -5   49.44   22.85
  10   4  -5   44.35   22.39
  10   4  -5   28.98   28.11
 -10   4   5   32.64   20.32
  10   4  -5   34.31   17.61
 -10   4   5   63.97   42.15
 -10   4   5   43.93   33.08
   9  -4  -5   21.89   17.31
   9  -4  -5   20.78   20.41
   9  -4  -5   -0.72   15.95
  -9  -4   5   24.87   17.05
   9  -4  -5   23.97   19.06
  -9  -4   5   27.30   18.42
   9   4  -5   17.50   14.05
  -9   4   5    8.19   14.20
   9   4  -5   51.05   22.34
   9   4  -5   18.79   21.93
  -9   4   5   -1.52   20.84
   9   4  -5   37.28   17.27
  -9   4   5   26.71   21.75
   8  -4  -5    1.06   17.94
   8  -4  -5   -6.56   14.82
   8  -4  -5   22.24   20.10
   8  -4  -5   44.78   24.99
  -8  -4   5   24.36   15.95
  -8  -4   5   11.65   17.20
  -8   4   5  -16.05   13.57
   8   4  -5    0.76   14.82
   8   4  -5   15.96   13.10
   8   4  -5   -6.20   12.33
  -8   4   5   -1.68   12.69
  -8   4   5    7.02   13.47
   8   4  -5    8.84   14.38
  -7  -4   5  197.66   32.63
   7  -4  -5  201.92   48.51
   7  -4  -5  120.03   27.55
   7  -4  -5  165.04   34.09
   7  -4  -5  163.10   32.97
  -7  -4   5   81.42   35.81
  -7  -4   5  148.01   28.30
   7   4  -5  162.99   33.71
   7   4  -5  201.90   24.34
  -7   4   5  111.50   33.72
  -7   4   5  155.99   27.95
  -7   4   5  196.54   44.36
   7   4  -5  144.49   27.05
   6  -4  -5  403.85   41.23
   6  -4  -5  361.31   39.72
  -6  -4   5  330.13   38.37
  -6  -4   5  353.40   36.08
   6  -4  -5  705.55  107.64
   6  -4  -5  366.30   39.24
  -6  -4   5  321.03   31.00
  -6   4   5  320.37   32.20
   6   4  -5  403.64   42.44
  -6   4   5  384.72   45.27
   6   4  -5  347.80   34.44
   6   4  -5  366.74   29.91
   6   4  -5  352.44   39.28
   5  -4  -5  629.83   54.01
  -5  -4   5  665.16   49.44
  -5  -4   5  647.06   50.45
   5  -4  -5  668.30   51.00
  -5  -4   5  736.57   42.36
   5  -4  -5  764.43   52.81
   5  -4  -5  742.40   51.99
   5   4  -5  638.76   49.77
  -5   4   5  703.75   57.64
  -5   4   5  687.16   52.23
   5   4  -5  602.57   46.22
   5   4  -5  686.33   39.32
   5   4  -5  634.00   50.49
  -4  -4   5   17.68    9.01
   4  -4  -5    6.70   17.90
   4  -4  -5   -8.23    7.61
  -4  -4   5   15.62   11.20
   4  -4  -5    6.41    8.66
   4  -4  -5    8.36   12.23
  -4  -4   5    1.40   12.28
   4   4  -5   25.62   15.90
   4   4  -5   -3.16   10.75
   4   4  -5    0.48    9.49
  -4   4   5   16.08   15.27
  -4   4   5    8.09   12.09
   4   4  -5   20.23    8.46
   3  -4  -5  594.04   37.12
  -3  -4   5  540.11   28.34
  -3  -4   5  578.30   44.69
   3  -4  -5  550.59   39.91
   3  -4  -5  542.74   45.48
   3  -4  -5  579.11   40.94
  -3  -4   5  500.79   39.81
   3   4  -5  578.71   42.17
  -3   4   5  535.80   45.54
   3   4  -5  535.60   34.25
  -3   4   5  523.36   40.06
   3   4  -5  611.27   43.19
   3   4  -5  589.93   44.23
  -2  -4   5 3241.46  140.11
  -2  -4   5 3242.14  147.55
  -2  -4   5 3271.39  124.15
   2  -4  -5 3170.01  144.96
   2  -4  -5 3069.97  136.43
   2  -4  -5 3289.48  128.73
   2  -4  -5 3385.47  139.17
   2   4  -5 3259.29  135.15
  -2   4   5 3397.00  147.55
   2   4  -5 3355.96  139.91
  -2   4   5 3458.86  139.78
   2   4  -5 3202.31  140.19
   2   4  -5 3234.18  146.25
  -1  -4   5 3633.43  155.02
  -1  -4   5 3741.06  151.71
   1  -4  -5 3675.33  149.85
   1  -4  -5 3737.89  137.40
   1  -4  -5 3559.76  167.91
  -1  -4   5 3801.93  153.52
   1   4  -5 3716.69  156.28
   1   4  -5 3806.78  154.38
  -1   4   5 3734.69  149.90
   1   4  -5 3599.64  162.69
   1   4  -5 3866.03  153.80
  -1   4   5 3586.85  150.90
   0  -4   5  685.62   58.00
   0  -4   5  480.60   38.15
   0  -4   5  482.84   34.77
   0  -4  -5  515.65   37.62
   0  -4  -5  487.61   32.80
   0  -4   5  487.09   37.89
   0   4  -5  515.86   39.74
   0   4   5  529.80   33.42
   0   4  -5  515.66   35.79
   0   4   5  489.06   37.38
   0   4  -5  649.80   56.15
  -1  -4  -5   46.18   13.15
   1  -4   5   73.87   25.38
  -1  -4  -5   70.73   13.48
   1  -4   5   81.99   20.62
   1  -4   5   90.75   22.82
   1  -4   5   46.47   14.09
   1  -4   5   60.10   14.91
  -1   4  -5   42.57   13.09
   1   4   5   71.49   17.57
   1   4   5   94.97   15.71
  -1   4  -5  101.23   32.33
  -1   4  -5   77.99   20.41
   2  -4   5 1243.43   71.90
  -2  -4  -5 1208.29   58.51
   2  -4   5 1328.66   81.81
  -2  -4  -5 1260.30   66.76
   2  -4   5 1213.78   70.11
   2  -4   5 1217.59   62.33
  -2   4  -5 1180.92   77.61
   2   4   5 1205.56   57.97
  -2   4  -5 1253.83   74.54
   2   4   5 1275.57   61.55
   2   4   5 1198.15   51.05
  -2   4  -5 1304.79   63.54
  -3  -4  -5 1271.99   58.43
   3  -4   5 1214.20   73.16
   3  -4   5 1129.91   71.37
   3  -4   5 1275.02   81.62
   3  -4   5 1148.45   60.54
  -3  -4  -5 1094.04   51.38
   3   4   5 1211.96   74.78
  -3   4  -5 1122.68   60.29
   3   4   5 1102.66   54.49
   3   4   5 1198.98   56.44
   3   4   5 1131.13   55.04
  -3   4  -5 1165.31   74.90
   4  -4   5  322.88   37.80
   4  -4   5  174.28   31.75
   4  -4   5  245.15   25.37
  -4   4  -5  346.77   50.86
   4   4   5  271.87   25.29
  -4   4  -5  248.36   33.77
  -4   4  -5  341.41   53.04
   4   4   5  278.06   23.06
   4   4   5  323.31   46.96
   5  -4   5   91.66   20.26
   5  -4   5   99.93   27.52
   5  -4   5   95.32   28.16
   5   4   5  140.58   35.18
  -5   4  -5   46.11   20.35
  -5   4  -5   49.89   17.08
  -5   4  -5   70.93   28.66
   5   4   5  103.74   27.80
   5   4   5   78.41   15.80
   5   4   5  107.79   24.95
   6  -4   5   33.25   22.53
   6  -4   5   73.66   18.57
   6  -4   5   60.95   25.95
  -6   4  -5   53.87   23.90
   6   4   5   80.06   30.93
  -6   4  -5   75.61   28.60
   6   4   5   50.53   23.08
   6   4   5   81.71   16.66
   6   4   5   87.12   22.37
  -6   4  -5  112.34   33.88
   7  -4   5  216.68   42.77
   7  -4   5  219.99   33.54
   7  -4   5  254.85   52.58
  -7   4  -5  205.93   44.67
  -7   4  -5  244.76   48.31
   7   4   5  197.89   40.87
   7   4   5  154.31   38.80
  -7   4  -5  208.60   43.99
   7   4   5  206.59   24.31
   7   4   5  198.02   33.99
   8  -4   5   -6.02   13.13
   8  -4   5   25.87   17.17
   8  -4   5   47.46   21.77
   8   4   5   51.67   21.81
  -8   4  -5   37.36   31.82
  -8   4  -5    1.60   18.87
  -8   4  -5   12.77   21.26
   8   4   5   29.45   12.93
   8   4   5   60.55   29.97
   8   4   5   31.61   25.28
   9  -4   5   29.73   21.99
   9  -4   5   -0.54   18.51
   9  -4   5   38.09   27.50
  -9   4  -5   24.86   27.30
   9   4   5   29.66   14.92
   9   4   5    5.17   17.30
   9   4   5   -9.56   20.17
   9   4   5   39.34   26.51
  -9   4  -5  -22.72   21.51
  -9   4  -5    5.20   24.74
  10  -5  -5   16.66   23.16
  10  -5  -5    2.35   26.86
  10  -5  -5  -37.68   20.24
  10  -5  -5   20.18   28.93
 -10   5   5   15.42   27.60
 -10   5   5    5.71   19.31
 -10   5   5   34.04   32.82
  10   5  -5   -1.01   20.63
  10   5  -5    9.14   20.52
  10   5  -5   40.79   30.47
   9  -5  -5   36.03   23.28
   9  -5  -5   21.13   21.27
   9  -5  -5   -3.14   18.22
  -9  -5   5  -14.88   11.88
   9  -5  -5   44.21   25.12
   9   5  -5    2.67   15.41
   9   5  -5   18.27   20.10
   9   5  -5   19.38   19.82
  -9   5   5   -3.07   21.04
   9   5  -5    9.39   18.59
  -9   5   5  -10.65   20.33
  -9   5   5   -6.12   13.28
   8  -5  -5    7.82   18.45
  -8  -5   5   19.03   13.85
   8  -5  -5   12.95   16.35
   8  -5  -5    4.42   17.63
  -8  -5   5    1.70   14.93
   8  -5  -5    5.05   19.33
   8   5  -5    1.26   16.48
   8   5  -5   12.09   13.34
   8   5  -5   14.23   16.09
   8   5  -5   16.33   14.91
  -8   5   5   -4.48   11.42
  -8   5   5   17.33   16.83
  -8   5   5   22.92   17.83
   7  -5  -5   46.55   23.87
  -7  -5   5   41.12   14.51
   7  -5  -5   41.91   23.45
   7  -5  -5   19.79   17.91
   7  -5  -5   45.07   18.24
  -7  -5   5   58.68   19.79
  -7  -5   5   11.12   13.37
   7   5  -5   24.63   15.11
   7   5  -5   46.38   20.87
  -7   5   5   32.01   16.15
   7   5  -5   20.84   16.48
  -7   5   5   20.32   21.02
  -7   5   5   27.09   18.53
   7   5  -5   47.64   15.31
   6  -5  -5   -3.64   10.30
  -6  -5   5    8.05   15.30
   6  -5  -5  -15.80   10.96
  -6  -5   5   -0.80    9.69
  -6  -5   5    9.96   11.02
   6  -5  -5   26.84   18.23
   6   5  -5   12.97   15.28
  -6   5   5    9.95   12.85
  -6   5   5   -4.98   16.38
   6   5  -5    8.63   10.05
  -6   5   5    2.57   10.54
   6   5  -5   15.36   17.07
   6   5  -5    7.89   12.63
   5  -5  -5   52.44   20.42
  -5  -5   5   76.70   14.98
   5  -5  -5   43.89   19.51
  -5  -5   5   74.35   23.53
   5  -5  -5   74.53   30.73
   5  -5  -5   60.72   20.87
  -5  -5   5   66.60   21.28
   5   5  -5   80.34   23.37
   5   5  -5   38.20   18.91
  -5   5   5   40.28   14.05
  -5   5   5   60.75   25.30
   5   5  -5   96.35   16.80
   5   5  -5   67.15   21.42
   4  -5  -5  260.13   36.76
   4  -5  -5  251.80   36.79
  -4  -5   5  128.92   23.07
  -4  -5   5  200.83   16.16
   4  -5  -5  297.82   45.48
   4  -5  -5  134.02   28.62
  -4  -5   5  199.02   34.74
   4   5  -5  237.95   38.10
  -4   5   5  238.64   29.40
  -4   5   5  205.70   39.75
   4   5  -5  285.93   41.01
   4   5  -5  204.56   27.05
   4   5  -5  216.86   33.82
  -3  -5   5  282.97   42.50
   3  -5  -5  235.30   27.85
  -3  -5   5  213.95   26.81
   3  -5  -5  241.94   40.93
   3  -5  -5  242.75   24.40
   3  -5  -5  210.88   30.25
   3   5  -5  194.08   23.39
  -3   5   5  243.54   27.68
   3   5  -5  293.24   29.88
  -3   5   5  202.22   33.51
   3   5  -5  242.63   38.79
   3   5  -5  308.53   40.70
  -2  -5   5   78.55   24.80
  -2  -5   5   86.61   21.85
   2  -5  -5   53.65   15.49
   2  -5  -5   88.57   19.73
  -2  -5   5   63.27   18.75
   2  -5  -5  107.55   17.06
  -2  -5   5   98.86    9.50
  -2   5   5  104.30   23.91
   2   5  -5   67.96   17.57
  -2   5   5  107.62   20.84
   2   5  -5  112.84   24.28
   2   5  -5   79.40   23.59
   2   5  -5  114.00   23.06
  -2   5   5   92.53   24.42
  -1  -5   5  308.13   22.67
  -1  -5   5  233.57   28.09
   1  -5  -5  283.33   30.41
   1  -5  -5  284.72   16.93
  -1  -5   5  407.15   45.30
   1  -5  -5  294.86   28.02
  -1  -5   5  326.04   31.27
  -1   5   5  302.61   28.68
   1   5  -5  254.17   28.20
  -1   5   5  306.47   32.28
   1   5  -5  329.92   36.26
   1   5  -5  311.11   29.55
   1   5  -5  295.02   30.08
  -1   5   5  282.14   27.31
   0  -5   5  207.01   29.14
   0  -5  -5  249.23   36.40
   0  -5  -5  186.05   25.77
   0  -5   5  246.99   33.41
   0  -5   5  151.27   24.56
   0  -5   5  198.50   35.00
   0   5  -5  235.60   37.92
   0   5   5  174.04   23.49
   0   5   5  198.51   27.87
   0   5   5  187.84   25.90
   0   5  -5  222.22   34.07
   0   5  -5  179.66   27.64
   1  -5   5   80.81   23.79
   1  -5   5  132.00   24.48
   1  -5   5  134.99   23.67
   1  -5   5  119.81   27.30
   1  -5   5  109.21   22.77
  -1  -5  -5  139.75   21.38
  -1  -5  -5  169.63   27.75
  -1   5  -5   94.85   23.62
   1   5   5  130.78   20.74
  -1   5  -5  124.13   22.43
  -1   5  -5  129.34   29.70
   1   5   5  144.92   25.44
   2  -5   5   45.57   16.69
   2  -5   5   34.84   17.83
  -2  -5  -5   39.11   12.58
   2  -5   5   28.34   16.02
  -2  -5  -5   32.94   12.43
   2  -5   5   71.96   16.41
   2  -5   5   48.55   18.10
   2   5   5   50.40   14.39
  -2   5  -5   46.95   17.45
   2   5   5   31.86   11.42
  -2   5  -5   27.21   12.81
  -2   5  -5   31.19   17.77
   3  -5   5  157.06   32.82
  -3  -5  -5  118.57   20.37
   3  -5   5  158.62   26.06
  -3  -5  -5  129.35   15.21
   3  -5   5   90.40   22.24
   3   5   5  120.75   13.13
   3   5   5  107.35   19.22
  -3   5  -5   79.69   19.56
  -3   5  -5  182.26   38.62
   3   5   5  131.77   32.28
   3   5   5  130.81   17.00
  -3   5  -5  101.84   24.48
  -3   5  -5   87.69   26.29
   4  -5   5  104.48   29.85
   4  -5   5   65.73   17.04
   4  -5   5   45.49   23.19
  -4   5  -5   87.90   27.70
  -4   5  -5   73.26   27.35
   4   5   5  120.08   30.97
   4   5   5   52.35   14.84
  -4   5  -5   77.18   25.98
   4   5   5  105.27   18.80
  -4   5  -5  104.25   22.71
   5  -5   5   47.65   23.99
   5  -5   5   25.58   12.89
   5  -5   5   31.23   26.30
  -5   5  -5   -4.97   22.30
  -5   5  -5   93.59   34.00
  -5   5  -5   34.56   22.74
   5   5   5   46.94   23.46
   5   5   5   40.42   24.85
   5   5   5   49.40   14.12
   5   5   5    9.52    9.22
   6  -5   5   10.88   13.36
   6  -5   5   -4.44   16.02
   6  -5   5   33.54   20.70
   6   5   5   24.50   18.73
   6   5   5   16.05   11.33
  -6   5  -5   21.47   19.26
  -6   5  -5   20.66   14.73
   6   5   5   32.40   19.91
  -6   5  -5   -1.78   11.85
   6   5   5   32.53   15.15
   7  -5   5  -12.26   14.93
   7  -5   5   24.31   14.66
   7  -5   5    1.40   13.93
   7   5   5   24.37   12.47
   7   5   5  -40.64   21.66
  -7   5  -5  -16.62   16.11
  -7   5  -5   36.74   21.10
   7   5   5  -13.65   11.88
  -7   5  -5   28.08   25.85
   7   5   5   -3.12   17.68
   8  -5   5   14.54   20.67
   8  -5   5    6.28   17.53
   8  -5   5   45.47   29.75
  -8   5  -5   51.56   29.57
   8   5   5    6.27   12.83
   8   5   5   -4.07   16.22
   8   5   5   17.65   24.39
  -8   5  -5   11.02   22.46
   8   5   5   12.69   17.87
  -8   5  -5   20.93   22.21
   9  -5   5   23.33   31.70
   9  -5   5  -18.84   16.66
   9  -5   5   58.36   24.67
   9   5   5    2.70   15.90
  -9   5  -5   48.79   28.56
   9   5   5   -1.09   19.85
   9   5   5   41.87   23.45
  -9   5  -5   10.04   32.22
   9   5   5   49.65   28.54
  -9   5  -5   20.19   25.31
   9  -6  -5   18.99   22.08
   9  -6  -5   31.34   21.33
   9  -6  -5   27.07   21.90
   9  -6  -5   10.92   20.82
  -9   6   5   13.68   18.51
   9   6  -5   28.46   15.62
   9   6  -5    1.26   13.06
   9   6  -5  -23.22   15.33
  -9   6   5   12.62   15.50
  -9   6   5   57.80   35.86
   9   6  -5    9.81   22.27
   8  -6  -5   -2.43   16.81
   8  -6  -5   -1.95   15.85
   8  -6  -5   38.83   21.50
  -8  -6   5   14.25   14.66
   8  -6  -5   20.37   19.31
  -8   6   5   -3.68   17.14
   8   6  -5   32.66   21.11
  -8   6   5   -9.24   16.13
   8   6  -5   23.21   16.95
  -8   6   5  -12.11   13.39
   8   6  -5   15.90   11.91
   8   6  -5    5.08   21.64
  -7  -6   5    0.97   14.76
   7  -6  -5   -1.09   14.17
   7  -6  -5    4.79   17.26
   7  -6  -5    7.26   17.46
  -7  -6   5   11.53   13.28
   7  -6  -5    2.37   13.82
   7   6  -5   19.53   14.00
   7   6  -5   -0.35   13.43
  -7   6   5   -3.26   11.40
  -7   6   5    3.70   15.08
   7   6  -5   -0.26   16.01
  -7   6   5    8.62   20.49
   7   6  -5  -10.38    9.00
   6  -6  -5    3.42   14.22
   6  -6  -5    8.35   16.12
   6  -6  -5   14.09   14.83
  -6  -6   5   16.09   12.57
  -6  -6   5    0.74   10.14
   6  -6  -5    4.53   17.23
   6   6  -5   18.75   12.57
   6   6  -5   -3.06   12.57
  -6   6   5  -16.61   20.41
   6   6  -5   22.25   16.52
  -6   6   5   17.89   15.86
  -6   6   5   13.48   13.08
   6   6  -5   21.37   13.07
   5  -6  -5   21.60   14.05
   5  -6  -5    5.87   15.17
  -5  -6   5   21.92   11.62
   5  -6  -5   14.09   14.41
  -5  -6   5   -9.89   10.30
   5  -6  -5    9.49   12.11
  -5   6   5    5.68   14.08
   5   6  -5   18.90   15.85
  -5   6   5    9.52   17.64
  -5   6   5   21.12   16.05
   5   6  -5   10.15   16.89
   5   6  -5    7.09   12.02
   5   6  -5    9.83   10.97
   4  -6  -5   15.52   17.83
  -4  -6   5   10.07   13.23
   4  -6  -5   17.26   16.86
   4  -6  -5   -8.54    9.85
   4  -6  -5   18.27   13.11
  -4  -6   5   18.53   15.97
   4   6  -5   33.99   13.59
  -4   6   5   17.65   15.61
  -4   6   5   32.54   19.42
   4   6  -5   15.87   13.65
   4   6  -5    3.33   12.44
   4   6  -5   33.29   15.70
   3  -6  -5    0.54   10.28
   3  -6  -5   -2.31    9.26
  -3  -6   5   15.06   15.86
  -3  -6   5    6.06    8.67
   3  -6  -5   21.27   11.60
   3  -6  -5    6.88   13.49
  -3   6   5   13.68   15.32
   3   6  -5   -7.41    9.66
   3   6  -5   -6.45    9.91
   3   6  -5   -5.25    9.77
   3   6  -5    9.17   14.03
  -3   6   5   15.80   14.25
   2  -6  -5  153.37   17.29
   2  -6  -5  202.97   41.68
  -2  -6   5  126.15   29.60
  -2  -6   5  110.11   23.86
  -2  -6   5  119.36   22.83
   2  -6  -5  146.05   26.00
  -2   6   5  150.80   25.70
   2   6  -5  152.64   28.60
  -2   6   5  172.19   28.86
   2   6  -5  176.00   32.86
   2   6  -5  136.43   28.07
   2   6  -5  145.11   26.32
  -2   6   5  141.79   28.65
   1  -6  -5   61.28   18.11
  -1  -6   5   87.74   15.47
  -1  -6   5   82.19   27.18
   1  -6  -5   87.25   26.21
  -1  -6   5  105.83   25.30
  -1  -6   5   95.14   22.61
  -1   6   5   73.21   19.70
  -1   6   5   85.30   19.62
   1   6  -5   72.91   24.12
   1   6  -5   95.55   22.96
  -1   6   5   62.02   22.38
   1   6  -5   59.80   18.25
   1   6  -5  118.92   25.86
   0  -6   5    4.80   10.53
   0  -6  -5   -8.32    9.36
   0  -6  -5    9.21   12.58
   0  -6   5    8.65    8.92
   0  -6   5   -6.84    6.95
   0  -6   5    1.18    9.06
   0   6  -5   -6.31   10.40
   0   6  -5   11.70   13.16
   0   6   5    3.20    9.55
   0   6   5   -6.21    9.42
   0   6  -5  -11.10    7.77
   1  -6   5   59.56   31.05
   1  -6   5   29.35   13.96
   1  -6   5   40.13   15.71
  -1  -6  -5   17.32   11.30
   1  -6   5   15.31   12.62
   1  -6   5   21.15   14.59
  -1  -6  -5   43.11   17.01
   1   6   5   25.56   13.44
   1   6   5   27.30   14.51
  -1   6  -5   22.81   12.98
  -1   6  -5   12.08   11.95
   1   6   5   24.99   13.92
  -1   6  -5   13.85   17.72
  -2  -6  -5   44.16   15.27
   2  -6   5   34.70   17.42
   2  -6   5   55.52   23.67
   2  -6   5   46.01   19.93
  -2  -6  -5   11.11   10.38
   2  -6   5   40.20   17.05
   2   6   5   59.90   16.45
   2   6   5   68.48   17.78
  -2   6  -5   41.92   25.35
  -2   6  -5   40.38   15.99
  -2   6  -5   31.25   22.16
  -2   6  -5   13.25   16.13
   3  -6   5  135.02   26.19
   3  -6   5  226.70   41.39
  -3  -6  -5  136.52   23.77
   3  -6   5   80.63   18.74
   3   6   5  119.11   21.21
  -3   6  -5  132.01   28.18
  -3   6  -5  141.94   27.22
  -3   6  -5   66.78   23.28
   3   6   5  114.73   22.84
  -3   6  -5  107.89   28.98
   4  -6   5   14.89   11.55
   4  -6   5   -3.57   14.70
   4  -6   5    6.28   13.04
   4   6   5    4.14   14.48
  -4   6  -5    1.31   12.68
  -4   6  -5    6.18   28.35
  -4   6  -5    5.04   14.59
   4   6   5   -7.90    8.84
  -4   6  -5  -13.34   14.27
   5  -6   5   12.46   14.25
   5  -6   5    5.18   10.47
   5  -6   5  -11.07   10.91
  -5   6  -5    1.29   14.05
   5   6   5  -13.14   12.69
   5   6   5   13.06    9.84
  -5   6  -5  -32.87   26.03
   5   6   5   -3.47    8.07
  -5   6  -5   -1.72   14.13
   5   6   5    5.35   13.04
   6  -6   5   37.26   23.31
   6  -6   5    4.49   14.12
   6  -6   5   68.95   20.19
  -6   6  -5   56.81   24.08
  -6   6  -5   49.17   25.61
  -6   6  -5   20.25   16.81
   6   6   5   47.15   18.83
   6   6   5   51.39   18.04
   6   6   5   35.60   13.90
   7  -6   5    5.96   16.01
   7  -6   5   44.69   19.35
   7  -6   5   50.11   25.13
  -7   6  -5  -13.62   15.56
   7   6   5   19.15   16.47
  -7   6  -5    6.85   23.93
   7   6   5   70.48   31.15
   7   6   5   24.37   14.85
  -7   6  -5   17.62   21.32
   8  -6   5   20.80   20.59
   8  -6   5  -13.53   27.75
   8  -6   5   10.15   18.64
  -8   6  -5    1.73   21.68
   8   6   5   14.53   16.12
  -8   6  -5  -23.12   16.57
   8   6   5    6.61   23.50
   8   6   5    4.42   17.25
   8   6   5    7.99   25.96
   9  -7  -5   39.43   24.69
   9  -7  -5    6.25   26.05
   9  -7  -5    3.83   25.58
   9  -7  -5   -6.08   19.96
  -9   7   5    6.69   20.97
  -9   7   5   -3.28   19.56
   9   7  -5   -1.96   13.51
   9   7  -5  -26.20   18.15
  -9   7   5    6.43   24.17
   8  -7  -5   72.37   31.77
   8  -7  -5    7.19   16.40
  -8  -7   5   45.42   20.58
   8  -7  -5   32.89   19.86
   8  -7  -5   31.46   20.71
   8   7  -5   55.82   25.68
  -8   7   5   35.49   20.99
   8   7  -5   34.31   16.06
  -8   7   5   44.50   25.53
  -8   7   5   -6.43   18.40
   8   7  -5   29.24   21.42
   7  -7  -5   96.16   26.74
   7  -7  -5   61.98   24.57
  -7  -7   5   82.01   23.71
   7  -7  -5   53.77   22.52
   7  -7  -5   35.20   23.32
  -7  -7   5   63.39   26.83
   7   7  -5   81.60   28.75
  -7   7   5   95.82   35.43
  -7   7   5   36.19   23.37
   7   7  -5   66.56   16.60
   7   7  -5   30.27   22.14
  -7   7   5   75.97   22.62
   7   7  -5   46.72   20.75
   7   7  -5   78.97   21.96
   6  -7  -5   -7.97   13.12
   6  -7  -5    3.40   16.37
   6  -7  -5   26.18   19.95
  -6  -7   5    6.19   13.03
   6  -7  -5    6.71   17.42
  -6   7   5   29.49   30.53
   6   7  -5   -5.06   14.23
  -6   7   5   12.05   17.92
   6   7  -5   10.36   13.98
   6   7  -5    4.49   10.90
  -6   7   5  -11.60   19.69
   6   7  -5   -4.31   17.03
  -5  -7   5   59.65   20.04
   5  -7  -5   85.55   37.44
  -5  -7   5   78.90   25.74
   5  -7  -5   59.45   22.40
   5  -7  -5   96.97   24.21
   5   7  -5   52.45   16.96
   5   7  -5  147.14   32.65
   5   7  -5   66.25   23.78
  -5   7   5   52.20   20.81
  -5   7   5   54.06   26.58
   5   7  -5   70.19   23.00
   4  -7  -5  329.84   36.98
   4  -7  -5  218.40   37.02
   4  -7  -5  293.19   32.55
  -4  -7   5  323.95   38.65
  -4  -7   5  305.58   34.97
   4  -7  -5  329.96   37.85
   4   7  -5  286.19   31.37
   4   7  -5  380.60   55.73
   4   7  -5  325.63   37.19
  -4   7   5  320.54   54.64
  -4   7   5  299.28   35.49
   4   7  -5  351.12   37.48
   3  -7  -5  215.34   25.47
   3  -7  -5  324.44   41.21
   3  -7  -5  277.40   32.30
  -3  -7   5  316.04   40.54
   3  -7  -5  329.11   36.56
  -3  -7   5  287.48   40.26
  -3  -7   5  275.32   31.44
  -3   7   5  302.52   35.14
   3   7  -5  325.33   45.29
   3   7  -5  260.68   32.60
  -3   7   5  309.44   33.11
   3   7  -5  318.55   38.85
   3   7  -5  253.15   30.42
  -3   7   5  235.98   43.33
  -2  -7   5   -8.60   10.46
   2  -7  -5  -18.99    9.39
   2  -7  -5   -1.83    9.12
  -2  -7   5   -4.54   11.49
   2  -7  -5    0.08    8.13
  -2  -7   5    9.76   12.68
   2   7  -5    6.60    9.87
  -2   7   5  -13.24   11.52
   2   7  -5    0.88   10.57
  -2   7   5   -2.29    9.03
   2   7  -5   -0.44   11.21
  -2   7   5   -8.04    7.12
   2   7  -5    2.88   14.90
  -1  -7   5  252.60   18.36
  -1  -7   5  304.56   41.89
   1  -7  -5  216.94   35.55
  -1  -7   5  272.83   31.13
  -1  -7   5  277.19   49.96
   1  -7  -5  208.03   33.15
   1   7  -5  229.38   37.18
   1   7  -5  235.51   43.70
  -1   7   5  339.40   49.94
  -1   7   5  292.20   29.52
  -1   7   5  321.89   33.76
   1   7  -5  291.62   33.71
   0  -7   5  791.03   46.86
   0  -7   5  874.93   59.49
   0  -7  -5  856.14   57.00
   0  -7   5  907.28   61.07
   0  -7   5  943.18   74.14
   0  -7  -5  962.61   62.32
   0   7  -5  853.03   63.42
   0   7   5  856.86   57.18
   0   7   5  948.14   53.83
   0   7   5  952.53   63.50
   0   7  -5  962.59   62.74
   1  -7   5  734.63   54.11
   1  -7   5  746.34   46.37
   1  -7   5  723.99   53.87
  -1  -7  -5  695.79   50.49
  -1  -7  -5  674.25   49.47
  -1   7  -5  710.82   51.80
   1   7   5  660.21   48.00
   1   7   5  656.97   49.94
  -1   7  -5  686.83   57.25
  -1   7  -5  801.69   78.27
   1   7   5  625.54   43.73
   2  -7   5   35.72   20.09
  -2  -7  -5   61.53   19.58
   2  -7   5   65.23   20.36
  -2  -7  -5   28.77   14.59
   2  -7   5   59.63   21.60
  -2   7  -5   36.45   17.59
   2   7   5   38.29   15.27
   2   7   5   61.37   18.41
  -2   7  -5   52.00   41.86
  -2   7  -5   22.09   18.35
  -2   7  -5   45.28   18.15
   3  -7   5  309.81   47.12
   3  -7   5  255.64   42.99
   3  -7   5  293.29   40.48
  -3  -7  -5  221.88   32.53
  -3   7  -5  221.53   35.78
  -3   7  -5  313.16   67.63
  -3   7  -5  213.51   51.80
   3   7   5  181.79   23.61
  -3   7  -5  143.14   30.14
   3   7   5  208.28   30.39
  -4  -7  -5  394.28   36.74
   4  -7   5  340.92   36.29
   4  -7   5  295.73   36.13
   4   7   5  329.74   22.16
  -4   7  -5  379.66   39.74
  -4   7  -5  253.47   46.85
  -4   7  -5  296.93   54.71
  -4   7  -5  327.12   55.88
   4   7   5  350.28   33.99
   4   7   5  347.62   55.91
   5  -7   5  437.92   46.90
   5  -7   5  482.14   43.37
  -5   7  -5  475.95   59.72
   5   7   5  405.38   30.29
  -5   7  -5  508.87   57.43
  -5   7  -5  620.77   49.62
  -5   7  -5  451.93   51.72
   5   7   5  583.08   49.84
   5   7   5  390.57   49.80
   5   7   5  453.35   40.46
   6  -7   5   84.45   23.06
   6  -7   5   93.86   28.77
   6   7   5   98.29   35.40
  -6   7  -5   66.90   25.49
   6   7   5   61.03   18.42
   6   7   5   75.11   26.33
  -6   7  -5   33.24   25.67
   6   7   5   49.53   19.05
  -6   7  -5  114.91   35.86
   7  -7   5  -14.05   16.57
   7  -7   5  -16.33   22.79
  -7   7  -5   -9.33   16.75
   7   7   5   -1.81   20.35
  -7   7  -5    1.54   18.97
  -7   7  -5   27.65   29.74
   7   7   5   -1.46   13.48
   7   7   5    8.29   12.40
   7   7   5   17.85   22.64
   8  -7   5   13.51   31.59
   8  -7   5   63.10   28.02
  -8   7  -5   39.00   40.18
   8   7   5   71.08   20.92
   8   7   5   53.49   26.36
  -8   7  -5   48.28   39.65
  -8   7  -5   18.47   29.40
   8   7   5   23.92   23.96
   8   7   5   35.66   18.94
  -8  -8   5   -7.28   17.94
   8  -8  -5   11.86   27.18
   8  -8  -5   30.10   19.51
   8  -8  -5   16.19   21.61
   8   8  -5  -13.67   14.07
  -8   8   5   11.74   19.16
  -8   8   5   -0.38   13.95
   8   8  -5  -10.28   19.14
   8   8  -5   -4.91   14.31
   7  -8  -5   61.54   32.65
   7  -8  -5   23.00   25.90
  -7  -8   5   38.08   21.40
   7  -8  -5   88.92   27.08
   7  -8  -5   67.44   23.27
  -7   8   5   39.16   22.69
   7   8  -5   76.06   20.94
   7   8  -5   29.10   17.87
   7   8  -5   47.82   19.26
  -7   8   5   34.49   25.19
   7   8  -5   47.55   24.98
  -7   8   5   25.07   20.49
   6  -8  -5  155.15   34.02
  -6  -8   5  250.21   44.53
   6  -8  -5  124.18   33.42
   6  -8  -5  235.17   44.04
   6  -8  -5  225.56   42.99
  -6   8   5  134.25   36.81
  -6   8   5  296.48   54.43
   6   8  -5  193.04   36.09
   6   8  -5  252.65   36.99
  -6   8   5  161.77   32.67
   6   8  -5  183.71   38.15
   6   8  -5  205.54   36.83
   5  -8  -5  313.16   48.87
  -5  -8   5  367.88   41.28
   5  -8  -5  346.34   66.66
   5  -8  -5  318.93   37.93
  -5  -8   5  328.69   39.75
   5  -8  -5  262.25   46.22
  -5   8   5  256.63   40.80
  -5   8   5  238.78   47.36
   5   8  -5  268.95   34.22
   5   8  -5  332.81   33.89
   5   8  -5  240.07   40.78
  -5   8   5  210.96   35.82
   5   8  -5  271.16   34.83
  -4  -8   5  -11.17   31.21
   4  -8  -5   -4.18   12.33
   4  -8  -5   10.03   17.95
  -4  -8   5   11.45   14.36
   4  -8  -5   -0.30   17.87
   4   8  -5   15.63   14.41
  -4   8   5    5.37   12.30
   4   8  -5   20.93   18.13
   4   8  -5  -11.80   12.14
   4   8  -5   20.02   18.20
  -4   8   5    5.27   17.92
  -3  -8   5  395.26   72.69
  -3  -8   5  250.25   44.39
   3  -8  -5  339.08   38.37
   3  -8  -5  213.52   39.99
   3  -8  -5  287.51   34.52
  -3  -8   5  260.83   33.01
  -3   8   5  206.66   36.46
  -3   8   5  290.14   33.20
   3   8  -5  252.52   43.10
   3   8  -5  294.30   36.14
  -3   8   5  418.30   73.22
   3   8  -5  324.13   46.26
   2  -8  -5 1171.44   80.09
  -2  -8   5 1054.27   68.47
   2  -8  -5 1110.71   72.19
   2  -8  -5 1098.94   61.88
  -2  -8   5 1155.21   84.12
  -2   8   5 1035.76   70.90
   2   8  -5 1200.33   72.79
   2   8  -5 1149.28   83.55
   2   8  -5 1019.63   69.72
  -2   8   5 1139.25   79.91
  -2   8   5 1040.62   65.84
  -1  -8   5 1020.83   66.78
   1  -8  -5 1025.61   72.64
   1  -8  -5 1002.54   66.83
  -1  -8   5  951.94   67.97
   1   8  -5 1052.11   80.37
  -1   8   5 1047.80   61.37
  -1   8   5 1028.61   73.70
   1   8  -5  987.55   69.17
   1   8  -5 1044.78   69.47
  -1   8   5 1007.08   67.10
   0  -8  -5  243.96   42.74
   0  -8   5  215.54   20.79
   0  -8   5  168.81   28.74
   0  -8   5  153.76   32.54
   0  -8  -5  222.57   35.28
   0   8  -5  321.06   63.84
   0   8  -5  245.09   39.47
   0   8   5  284.79   40.51
   0   8  -5  181.77   36.35
   0   8  -5  231.27   45.12
   0   8   5  271.87   27.43
   0   8   5  257.52   44.21
   1  -8   5  307.84   37.82
  -1  -8  -5  379.96   37.72
   1  -8   5  272.20   28.39
   1  -8   5  336.28   45.53
  -1  -8  -5  403.28   39.52
   1   8   5  310.09   30.18
  -1   8  -5  624.14   78.01
  -1   8  -5  425.36   89.37
  -1   8  -5  352.38   39.02
   1   8   5  382.39   45.51
  -1   8  -5  370.92   56.48
   1   8   5  298.49   35.23
   2  -8   5  815.45   60.27
  -2  -8  -5  808.21   56.63
   2  -8   5  683.45   58.22
   2  -8   5  838.31   54.86
   2   8   5  773.87   48.46
  -2   8  -5  815.39   68.58
  -2   8  -5  885.52   62.25
  -2   8  -5  794.96   66.39
   2   8   5  862.33   57.05
   2   8   5  798.85   55.11
  -2   8  -5  643.69   81.35
  -3  -8  -5  812.21   57.13
   3  -8   5  723.77   61.07
   3  -8   5  789.28   57.17
  -3   8  -5  752.02   73.14
   3   8   5  796.25   51.39
  -3   8  -5  670.25   64.51
   3   8   5  870.41   58.29
  -3   8  -5  737.38   82.33
   4  -8   5   79.58   24.40
  -4  -8  -5  104.04   24.56
   4  -8   5  133.70   29.00
   4  -8   5   78.47   25.31
   4   8   5  114.29   20.94
   4   8   5   97.13   23.73
  -4   8  -5  138.92   42.48
  -4   8  -5  113.20   29.50
  -4   8  -5  103.32   37.57
  -4   8  -5  181.71   63.71
   4   8   5  180.91   25.49
   5  -8   5   56.77   20.60
   5  -8   5    9.18   17.38
  -5   8  -5   23.74   21.46
  -5   8  -5   75.89   25.10
   5   8   5   36.17   24.88
   5   8   5   34.64   19.87
  -5   8  -5   24.50   20.85
   5   8   5   46.09   14.00
   5   8   5   45.60   22.93
  -5   8  -5   11.64   21.13
   6  -8   5  155.70   33.57
   6  -8   5  150.76   36.20
   6   8   5  183.89   47.85
   6   8   5  231.06   43.15
  -6   8  -5  100.87   30.24
  -6   8  -5   80.03   36.39
  -6   8  -5  127.36   34.80
   6   8   5  188.51   22.25
   6   8   5   89.44   28.32
   7  -8   5  115.10   31.47
   7  -8   5  200.68   42.22
   7   8   5  122.76   24.65
   7   8   5  101.21   38.93
   7   8   5  161.72   32.80
  -7   8  -5   80.27   32.86
  -7   8  -5   97.59   54.75
  -7   8  -5  103.99   34.53
   7   8   5  155.40   35.81
   8  -9  -5   54.47   28.29
  -8  -9   5   52.81   25.82
   8  -9  -5   61.72   30.40
   8  -9  -5   31.31   25.83
   8  -9  -5   22.81   36.37
  -8   9   5   17.71   34.93
   8   9  -5   49.87   21.13
   8   9  -5   18.79   23.54
  -8   9   5   23.60   35.23
   8   9  -5   12.18   23.69
   8   9  -5   36.02   17.89
   8   9  -5   65.89   22.45
  -8   9   5   58.47   24.62
   8   9  -5   71.63   20.79
   7  -9  -5  117.04   34.43
   7  -9  -5   80.91   28.41
  -7  -9   5   84.07   27.92
   7  -9  -5   84.00   32.38
   7   9  -5   43.03   17.86
   7   9  -5  103.10   25.77
  -7   9   5   29.78   30.25
  -7   9   5   89.28   33.87
   7   9  -5  107.21   28.81
   7   9  -5   48.94   21.85
  -7   9   5   38.79   23.01
   7   9  -5  -19.20   22.13
   6  -9  -5   -8.52   19.51
   6  -9  -5    0.64   15.27
  -6  -9   5   -6.07   14.56
   6  -9  -5   19.35   20.36
   6  -9  -5   22.78   22.23
  -6   9   5   -3.15   16.21
   6   9  -5    6.44   15.05
   6   9  -5   26.90   20.58
   6   9  -5    7.37   15.17
  -6   9   5   -6.11   21.59
  -6   9   5    0.46   17.80
   6   9  -5   -5.33   15.35
   5  -9  -5  110.80   34.69
   5  -9  -5   64.74   25.93
   5  -9  -5  182.94   41.57
   5  -9  -5  106.35   27.85
  -5  -9   5  141.32   33.93
  -5   9   5   95.80   29.13
   5   9  -5   59.19   22.98
  -5   9   5  113.82   46.32
  -5   9   5  189.59   42.65
   5   9  -5   69.28   23.62
   5   9  -5   53.85   21.09
   5   9  -5   99.14   26.13
   4  -9  -5  373.30   41.38
   4  -9  -5  408.19   69.20
   4  -9  -5  373.83   43.63
  -4  -9   5  383.52   42.49
   4   9  -5  415.68   47.08
  -4   9   5  530.46   86.42
   4   9  -5  394.77   40.61
  -4   9   5  390.46   42.49
   4   9  -5  372.71   41.14
   4   9  -5  280.67   45.72
  -3  -9   5  355.90   51.39
   3  -9  -5  479.68   78.26
   3  -9  -5  295.96   45.12
  -3  -9   5  260.31   32.86
   3   9  -5  263.96   42.16
   3   9  -5  297.57   54.51
  -3   9   5  204.75   42.39
   3   9  -5  319.11   38.00
   3   9  -5  303.75   36.18
  -3   9   5  308.86   48.58
  -3   9   5  284.39   35.03
  -2  -9   5  -10.41   12.51
  -2  -9   5   -6.46   10.82
   2  -9  -5    0.28   13.49
   2  -9  -5   -6.14    8.05
   2  -9  -5   -6.91   13.23
  -2   9   5   35.72   22.10
  -2   9   5   24.96   14.04
   2   9  -5   19.18   16.83
  -2   9   5    2.31   15.48
   2   9  -5   -4.64   11.18
   2   9  -5   -6.20   11.96
   2   9  -5   -2.40   11.91
  -1  -9   5  265.95   42.69
   1  -9  -5  389.83   60.46
   1  -9  -5  234.25   37.42
  -1  -9   5  252.06   39.25
  -1   9   5  305.82   30.90
   1   9  -5  254.30   43.46
  -1   9   5  190.10   35.00
   1   9  -5  229.21   41.12
  -1   9   5  233.17   42.15
   1   9  -5  285.51   45.09
   1   9  -5  270.44   53.21
   0  -9  -5  542.92   63.98
   0  -9   5  548.55   51.02
   0  -9  -5  618.11   53.99
   0  -9   5  584.53   34.86
   0  -9   5  542.66   48.68
   0   9  -5  590.78   53.47
   0   9   5  602.47   55.26
   0   9   5  606.31   42.93
   0   9   5  449.92   52.52
   0   9  -5  571.55   56.73
   0   9  -5  448.32   55.30
   0   9  -5  493.70   52.80
  -1  -9  -5  302.62   49.56
   1  -9   5  234.61   39.54
   1  -9   5  271.80   46.79
   1  -9   5  224.28   24.14
  -1   9  -5  261.14   53.27
  -1   9  -5  311.54   44.71
   1   9   5  232.27   56.91
   1   9   5  263.02   27.97
   1   9   5  320.07   38.55
  -1   9  -5  276.27   47.88
  -1   9  -5  223.87   49.49
   2  -9   5   92.74   24.77
   2  -9   5   97.74   25.04
  -2  -9  -5   59.34   21.96
   2  -9   5   83.04   24.96
   2   9   5   75.13   20.01
  -2   9  -5   86.50   38.94
  -2   9  -5   78.63   30.63
  -2   9  -5   86.71   26.62
  -2   9  -5   60.14   26.97
   2   9   5  107.13   31.02
   2   9   5  103.47   25.12
   3  -9   5  173.33   37.91
   3  -9   5  206.27   37.49
   3  -9   5  251.68   41.92
  -3   9  -5   90.05   28.71
   3   9   5  203.58   27.37
  -3   9  -5  143.53   38.71
   3   9   5  198.49   24.75
  -3   9  -5  155.79   44.43
  -3   9  -5  194.97   36.74
   4  -9   5  395.33   60.26
   4  -9   5  434.53   46.66
  -4  -9  -5  442.43   43.96
   4  -9   5  363.63   43.29
  -4   9  -5  252.01   45.56
  -4   9  -5  523.58   95.45
   4   9   5  460.83   43.76
  -4   9  -5  564.87   51.68
   4   9   5  472.77   37.09
  -4   9  -5  374.56   61.88
   4   9   5  419.03   35.79
   4   9   5  393.27   35.15
   5  -9   5  199.20   37.11
   5  -9   5  252.32   44.67
   5  -9   5  376.87   45.52
  -5   9  -5  316.33   48.47
   5   9   5  327.50   45.68
  -5   9  -5  209.97   51.22
   5   9   5  262.51   40.78
  -5   9  -5  399.78   80.75
   5   9   5  259.05   51.52
  -5   9  -5  182.09   41.49
   6  -9   5   35.67   24.27
   6  -9   5   58.37   27.15
   6   9   5   43.15   17.41
  -6   9  -5   20.16   32.77
  -6   9  -5   42.98   31.07
   6   9   5   22.66   17.33
   6   9   5   47.52   14.29
   6   9   5   16.33   24.57
   7 -10  -5    7.38   19.82
   7 -10  -5    8.90   30.24
   7 -10  -5   36.24   23.11
   7 -10  -5   94.45   67.92
  -7 -10   5   31.28   23.24
   7  10  -5   41.91   23.86
  -7  10   5    9.10   41.12
   7  10  -5   57.05   26.53
   7  10  -5   22.87   21.56
   7  10  -5   26.41   16.94
   7  10  -5   55.95   25.82
  -7  10   5  -15.21   29.84
   6 -10  -5   78.38   27.14
   6 -10  -5   30.36   25.36
   6 -10  -5   72.78   27.75
  -6 -10   5   20.96   17.67
   6 -10  -5   45.30   24.63
  -6  10   5   23.92   23.47
   6  10  -5   25.39   21.33
  -6  10   5   16.29   24.30
   6  10  -5   53.67   20.48
   6  10  -5   40.36   20.64
   6  10  -5   76.17   28.21
  -6  10   5   56.13   23.33
   5 -10  -5   41.48   26.58
   5 -10  -5   47.57   20.85
   5 -10  -5  -12.84   18.01
  -5 -10   5   36.62   19.40
   5 -10  -5   31.61   23.19
   5  10  -5   32.90   23.92
   5  10  -5   40.00   25.07
  -5  10   5   58.86   26.65
  -5  10   5   32.93   22.90
   5  10  -5   29.23   22.05
   5  10  -5   26.73   20.50
  -5  10   5   18.89   18.18
   5  10  -5   41.64   24.08
   4 -10  -5   16.07   23.23
   4 -10  -5  -16.69   12.75
  -4 -10   5    2.80   14.77
   4 -10  -5   -3.86   16.10
  -4  10   5    3.79   18.87
   4  10  -5   13.21   23.24
   4  10  -5    8.05   13.51
   4  10  -5   19.87   18.64
   4  10  -5    5.67   15.43
  -4  10   5   29.70   23.92
  -4  10   5  -13.83   13.57
   4  10  -5    6.95   17.26
   3 -10  -5   31.75   24.53
  -3 -10   5   70.09   26.02
   3 -10  -5   75.51   19.48
   3 -10  -5   25.90   22.31
  -3 -10   5   52.25   24.70
  -3  10   5   60.41   22.15
   3  10  -5   22.72   17.92
   3  10  -5   48.65   23.18
  -3  10   5   67.14   39.32
  -3  10   5   77.03   27.49
   3  10  -5   14.53   17.38
   3  10  -5   41.77   22.88
  -2 -10   5  202.94   50.99
   2 -10  -5  248.52   55.34
  -2 -10   5  156.11   37.59
   2 -10  -5  197.59   20.53
   2 -10  -5  227.52   39.08
  -2  10   5  207.33   35.83
   2  10  -5  171.25   33.85
  -2  10   5  141.98   43.72
   2  10  -5  247.89   52.18
   2  10  -5  272.34   45.68
   2  10  -5  170.35   35.30
  -2  10   5  169.67   37.62
   1 -10  -5   41.52   16.52
   1 -10  -5   84.71   25.63
  -1 -10   5   -2.18   16.63
  -1  10   5   45.53   18.60
   1  10  -5   58.06   20.81
  -1  10   5   49.42   24.76
  -1  10   5   93.44   24.74
   1  10  -5   33.32   21.95
   1  10  -5   46.85   16.77
   1  10  -5   44.16   20.11
   0 -10   5   -8.80   10.01
   0 -10   5   -6.17   14.86
   0 -10  -5   39.89   16.72
   0  10  -5   21.35   49.09
   0  10  -5  -19.31   15.10
   0  10  -5  -10.33   15.57
   0  10   5  -10.41   14.02
   0  10  -5    1.88   17.00
   0  10   5    3.40   11.97
   1 -10   5  113.20   21.27
  -1 -10  -5  112.99   28.20
   1 -10   5  103.73   32.50
   1 -10   5  139.60   34.04
   1  10   5   69.35   25.67
  -1  10  -5  104.40   35.63
  -1  10  -5  113.84   44.32
   1  10   5  115.50   26.44
   1  10   5  132.33   24.47
  -1  10  -5   93.67   28.16
  -1  10  -5   80.13   25.83
   2 -10   5  314.43   47.75
   2 -10   5  275.92   30.94
   2 -10   5  224.04   41.78
  -2 -10  -5  261.89   43.39
  -2  10  -5  370.64   61.37
  -2  10  -5  419.56   82.11
   2  10   5  251.03   44.99
   2  10   5  209.18   37.21
   2  10   5  273.75   36.01
   2  10   5  236.80   27.54
  -2  10  -5  321.22   51.90
  -2  10  -5  222.40   50.44
   3 -10   5  159.16   39.04
   3 -10   5  155.65   32.33
   3 -10   5  147.15   35.24
  -3 -10  -5  162.35   37.28
   3  10   5  146.22   33.80
   3  10   5  234.54   31.72
   3  10   5  244.48   37.57
  -3  10  -5  163.78   56.01
  -3  10  -5  139.60   33.27
  -3  10  -5  133.50   39.32
   3  10   5  181.51   33.83
  -3  10  -5  149.44   39.84
  -4 -10  -5   20.83   19.76
   4 -10   5    4.47   15.31
   4 -10   5   43.13   23.50
   4 -10   5    0.13   15.11
   4  10   5   13.87   18.04
   4  10   5   40.22   17.43
   4  10   5   15.38   16.67
  -4  10  -5   36.50   26.90
  -4  10  -5    0.97   31.42
  -4  10  -5   26.53   41.23
   4  10   5    6.58   13.05
  -4  10  -5   24.18   19.92
   5 -10   5   16.49   21.85
   5 -10   5   56.29   24.27
   5 -10   5   55.08   29.02
  -5  10  -5  -22.30   25.92
   5  10   5   -2.80   19.80
   5  10   5   32.79   20.30
  -5  10  -5    7.43   18.03
  -5  10  -5  -28.94   22.59
   5  10   5   52.65   19.83
   5  10   5   -7.38   23.56
  -5  10  -5    7.90   16.62
  -5 -11   5   10.38   17.21
   5 -11  -5   -9.11   19.97
   5 -11  -5    2.71   19.06
   5 -11  -5    8.59   26.86
   5 -11  -5   33.22   21.25
   5  11  -5   23.45   23.90
   5  11  -5    9.65   20.93
   5  11  -5    2.08   18.16
  -5  11   5    7.88   23.58
   5  11  -5   -4.10   21.09
  -5  11   5   40.57   32.22
   5  11  -5   29.75   22.63
  -5  11   5   38.99   59.24
  -4 -11   5   18.43   15.72
   4 -11  -5    8.45   19.34
   4 -11  -5  -16.67   19.26
   4 -11  -5   -8.21   14.00
   4  11  -5   18.10   16.49
   4  11  -5   -1.56   14.30
   4  11  -5   -5.44   19.73
  -4  11   5    4.35   15.25
  -4  11   5   47.90   23.14
  -4  11   5    2.79   22.40
   4  11  -5    2.84   19.80
   4  11  -5    2.88   22.42
  -3 -11   5    0.68   14.54
   3 -11  -5    5.06   12.10
   3 -11  -5    0.09   16.20
  -3 -11   5   14.61   19.00
   3 -11  -5   -4.83   21.08
   3 -11  -5   11.17   12.07
   3  11  -5   -0.44   14.68
  -3  11   5   -4.39   20.08
  -3  11   5   21.50   19.82
   3  11  -5    7.01   14.47
   3  11  -5   -2.37   17.33
  -3  11   5   -1.74   19.44
   3  11  -5   13.66   18.56
   2 -11  -5   -9.75    8.03
[truncated: 546,615 more chars]
