# Supplementary material for: Structure-reactivity analysis of novel hypervalent iodine reagents in S-vinylation of thiols
Source: Front Chem. 2024 Feb 29;12:1376948. doi: 10.3389/fchem.2024.1376948 (PMC10937425; doi:10.3389/fchem.2024.1376948)
Supplement: Supplementary file 2 [file DataSheet1.ZIP › CIF files/5a.cif]

 
data_Sayad_last_1_0m_P21c
 
_audit_creation_method            'SHELXL-2018/3'
_shelx_SHELXL_version_number      '2018/3'
_chemical_name_systematic         ?
_chemical_name_common             ?
_chemical_melting_point           ?
_chemical_formula_moiety          ?
_chemical_formula_sum
 'C14 H11 I O3 S' 
_chemical_formula_weight          386.19

loop_
 _atom_type_symbol
 _atom_type_description
 _atom_type_scat_dispersion_real
 _atom_type_scat_dispersion_imag
 _atom_type_scat_source
 'C'  'C'   0.0033   0.0016
 'International Tables Vol C Tables 4.2.6.8 and 6.1.1.4'
 'H'  'H'   0.0000   0.0000
 'International Tables Vol C Tables 4.2.6.8 and 6.1.1.4'
 'O'  'O'   0.0106   0.0060
 'International Tables Vol C Tables 4.2.6.8 and 6.1.1.4'
 'S'  'S'   0.1246   0.1234
 'International Tables Vol C Tables 4.2.6.8 and 6.1.1.4'
 'I'  'I'  -0.4742   1.8119
 'International Tables Vol C Tables 4.2.6.8 and 6.1.1.4'
 
_space_group_crystal_system       monoclinic
_space_group_IT_number            14
_space_group_name_H-M_alt         'P 21/c'
_space_group_name_Hall            '-P 2ybc'
 
_shelx_space_group_comment
;
The symmetry employed for this shelxl refinement is uniquely defined
by the following loop, which should always be used as a source of
symmetry information in preference to the above space-group names.
They are only intended as comments.
;
 
loop_
 _space_group_symop_operation_xyz
 'x, y, z'
 '-x, y+1/2, -z+1/2'
 '-x, -y, -z'
 'x, -y-1/2, z-1/2'
 
_cell_length_a                    9.1334(6)
_cell_length_b                    14.5161(13)
_cell_length_c                    10.4124(10)
_cell_angle_alpha                 90
_cell_angle_beta                  90.569(3)
_cell_angle_gamma                 90
_cell_volume                      1380.4(2)
_cell_formula_units_Z             4
_cell_measurement_temperature     296(2)
_cell_measurement_reflns_used     2103
_cell_measurement_theta_min       2.41
_cell_measurement_theta_max       25.15
 
_exptl_crystal_description        plate
_exptl_crystal_colour             ?
_exptl_crystal_density_meas       ?
_exptl_crystal_density_method     ?
_exptl_crystal_density_diffrn     1.858          
_exptl_crystal_F_000              752
_exptl_transmission_factor_min    ?
_exptl_transmission_factor_max    ?
_exptl_crystal_size_max           ?
_exptl_crystal_size_mid           ?
_exptl_crystal_size_min           ?
_exptl_absorpt_coefficient_mu     2.471
_shelx_estimated_absorpt_T_min    ?
_shelx_estimated_absorpt_T_max    ?
_exptl_absorpt_correction_type    multi-scan
_exptl_absorpt_correction_T_min   0.5795  
_exptl_absorpt_correction_T_max   0.7452
_exptl_absorpt_process_details    ?
_exptl_absorpt_special_details    ?
_diffrn_ambient_temperature       296(2)
_diffrn_radiation_wavelength      0.71073
_diffrn_radiation_type            MoK\a
_diffrn_source                    ?
_diffrn_measurement_device_type   'Bruker APEX-II CCD'
_diffrn_measurement_method        '\f and \w scans'
_diffrn_detector_area_resol_mean  ?
_diffrn_reflns_number             8603
_diffrn_reflns_av_unetI/netI      0.0479
_diffrn_reflns_av_R_equivalents   0.0544
_diffrn_reflns_limit_h_min        -10
_diffrn_reflns_limit_h_max        11
_diffrn_reflns_limit_k_min        -17
_diffrn_reflns_limit_k_max        17
_diffrn_reflns_limit_l_min        -12
_diffrn_reflns_limit_l_max        12
_diffrn_reflns_theta_min          2.407
_diffrn_reflns_theta_max          25.351
_diffrn_reflns_theta_full         25.242
_diffrn_measured_fraction_theta_max   0.994
_diffrn_measured_fraction_theta_full  0.995
_diffrn_reflns_Laue_measured_fraction_max    0.994
_diffrn_reflns_Laue_measured_fraction_full   0.995
_diffrn_reflns_point_group_measured_fraction_max   0.994
_diffrn_reflns_point_group_measured_fraction_full  0.995
_reflns_number_total              2519
_reflns_number_gt                 1828
_reflns_threshold_expression      'I > 2\s(I)'
_reflns_Friedel_coverage          0.000
_reflns_Friedel_fraction_max      .
_reflns_Friedel_fraction_full     .
 
_reflns_special_details
;
 Reflections were merged by SHELXL according to the crystal
 class for the calculation of statistics and refinement.
 
 _reflns_Friedel_fraction is defined as the number of unique
 Friedel pairs measured divided by the number that would be
 possible theoretically, ignoring centric projections and
 systematic absences.
;
 
_computing_data_collection        'Bruker APEX2'
_computing_cell_refinement        'Bruker SAINT'
_computing_data_reduction         'Bruker SAINT'
_computing_structure_solution     'SHELXT 2014/5 (Sheldrick, 2014)'
_computing_structure_refinement   'SHELXL-2018/3 (Sheldrick, 2018)'
_computing_molecular_graphics     'Bruker SHELXTL'
_computing_publication_material   'Bruker SHELXTL'

_refine_special_details           ?
_refine_ls_structure_factor_coef  Fsqd
_refine_ls_matrix_type            full
_refine_ls_weighting_scheme       calc
_refine_ls_weighting_details
'w=1/[\s^2^(Fo^2^)+(0.0319P)^2^+2.7078P] where P=(Fo^2^+2Fc^2^)/3'
_atom_sites_solution_primary      ?
_atom_sites_solution_secondary    ?
_atom_sites_solution_hydrogens    geom
_refine_ls_hydrogen_treatment     constr
_refine_ls_extinction_method      none
_refine_ls_extinction_coef        .
_refine_ls_number_reflns          2519
_refine_ls_number_parameters      219
_refine_ls_number_restraints      18
_refine_ls_R_factor_all           0.0721
_refine_ls_R_factor_gt            0.0455
_refine_ls_wR_factor_ref          0.1017
_refine_ls_wR_factor_gt           0.0912
_refine_ls_goodness_of_fit_ref    1.070
_refine_ls_restrained_S_all       1.071
_refine_ls_shift/su_max           0.019
_refine_ls_shift/su_mean          0.002
 
loop_
 _atom_site_label
 _atom_site_type_symbol
 _atom_site_fract_x
 _atom_site_fract_y
 _atom_site_fract_z
 _atom_site_U_iso_or_equiv
 _atom_site_adp_type
 _atom_site_occupancy
 _atom_site_site_symmetry_order  
 _atom_site_calc_flag
 _atom_site_refinement_flags_posn
 _atom_site_refinement_flags_adp
 _atom_site_refinement_flags_occupancy
 _atom_site_disorder_assembly
 _atom_site_disorder_group
I1 I 0.46037(5) 0.68213(3) 0.48869(5) 0.06433(19) Uani 1 1 d . . . . .
S1 S 0.59227(18) 0.61164(13) 0.77918(17) 0.0622(5) Uani 1 1 d . . . . .
O1A O 0.5916(14) 0.7027(9) 0.7149(17) 0.110(5) Uani 0.71(2) 1 d . . P A 3
O2A O 0.7133(9) 0.5613(6) 0.7388(14) 0.089(4) Uani 0.71(2) 1 d . . P A 3
O3A O 0.5751(14) 0.6274(13) 0.9128(9) 0.132(7) Uani 0.71(2) 1 d . . P A 3
O1B O 0.676(2) 0.600(3) 0.671(3) 0.097(10) Uani 0.29(2) 1 d . U P A 4
O2B O 0.638(2) 0.547(2) 0.883(2) 0.097(12) Uani 0.29(2) 1 d . U P A 4
O3B O 0.558(3) 0.696(2) 0.805(4) 0.114(13) Uani 0.29(2) 1 d . U P A 4
C1 C 0.0401(11) 0.7656(6) 0.1596(8) 0.089(3) Uani 1 1 d . . . . .
H1 H 0.043669 0.814719 0.216912 0.107 Uiso 1 1 calc R U . . .
C2 C -0.0636(11) 0.7649(8) 0.0659(10) 0.098(3) Uani 1 1 d . . . . .
H2 H -0.130883 0.812810 0.059878 0.117 Uiso 1 1 calc R U . . .
C3 C -0.0691(10) 0.6952(9) -0.0180(10) 0.100(3) Uani 1 1 d . . . . .
H3 H -0.140548 0.695232 -0.082332 0.119 Uiso 1 1 calc R U . . .
C4 C 0.0266(12) 0.6251(7) -0.0111(7) 0.095(3) Uani 1 1 d . . . . .
H4 H 0.021396 0.577272 -0.070405 0.114 Uiso 1 1 calc R U . . .
C5 C 0.1332(9) 0.6241(6) 0.0844(8) 0.083(2) Uani 1 1 d . . . . .
H5 H 0.199781 0.575766 0.089632 0.100 Uiso 1 1 calc R U . . .
C6 C 0.1398(9) 0.6957(6) 0.1721(7) 0.075(2) Uani 1 1 d . . . . .
C7A C 0.2273(13) 0.7129(9) 0.2905(14) 0.062(5) Uani 0.69(3) 1 d . . P B 1
H7A H 0.213423 0.767258 0.336153 0.074 Uiso 0.69(3) 1 calc R U P B 1
C8A C 0.3184(14) 0.6562(11) 0.3295(19) 0.069(4) Uani 0.69(3) 1 d . . P B 1
H8A H 0.325198 0.599865 0.287493 0.083 Uiso 0.69(3) 1 calc R U P B 1
C7B C 0.282(3) 0.6622(18) 0.251(2) 0.046(8) Uani 0.31(3) 1 d . . P B 2
H7B H 0.349658 0.620672 0.218168 0.055 Uiso 0.31(3) 1 calc R U P B 2
C8B C 0.294(2) 0.7023(18) 0.374(2) 0.042(7) Uani 0.31(3) 1 d . . P B 2
H8B H 0.219008 0.740185 0.402218 0.050 Uiso 0.31(3) 1 calc R U P B 2
C9 C 0.3656(6) 0.5777(4) 0.6038(6) 0.0489(14) Uani 1 1 d . . . . .
C10 C 0.2427(7) 0.5330(5) 0.5616(7) 0.0638(18) Uani 1 1 d . . . . .
H10 H 0.201688 0.547193 0.481955 0.077 Uiso 1 1 calc R U . . .
C11 C 0.1796(8) 0.4665(6) 0.6386(9) 0.080(2) Uani 1 1 d . . . . .
H11 H 0.094308 0.437005 0.611640 0.096 Uiso 1 1 calc R U . . .
C12 C 0.2422(9) 0.4439(6) 0.7541(8) 0.084(2) Uani 1 1 d . . . . .
H12 H 0.201427 0.397378 0.803614 0.100 Uiso 1 1 calc R U . . .
C13 C 0.3656(9) 0.4897(5) 0.7978(7) 0.073(2) Uani 1 1 d . . . . .
H13 H 0.406233 0.474792 0.877360 0.088 Uiso 1 1 calc R U . . .
C14 C 0.4288(6) 0.5576(4) 0.7233(6) 0.0514(15) Uani 1 1 d . . . . .
 
loop_
 _atom_site_aniso_label
 _atom_site_aniso_U_11
 _atom_site_aniso_U_22
 _atom_site_aniso_U_33
 _atom_site_aniso_U_23
 _atom_site_aniso_U_13
 _atom_site_aniso_U_12
I1 0.0540(3) 0.0612(3) 0.0775(3) 0.0125(3) -0.0121(2) -0.0042(2)
S1 0.0556(10) 0.0728(12) 0.0578(11) -0.0158(9) -0.0148(8) 0.0108(8)
O1A 0.078(8) 0.075(7) 0.177(13) -0.001(9) -0.057(8) -0.016(5)
O2A 0.055(5) 0.069(6) 0.143(11) -0.031(6) -0.029(5) 0.015(4)
O3A 0.126(10) 0.201(17) 0.068(6) -0.059(8) 0.010(6) -0.063(11)
O1B 0.028(11) 0.16(2) 0.098(18) -0.033(17) 0.022(10) -0.027(13)
O2B 0.081(13) 0.14(2) 0.071(16) 0.060(15) -0.041(11) 0.002(13)
O3B 0.087(16) 0.067(17) 0.19(3) -0.08(2) -0.04(2) 0.043(13)
C1 0.129(8) 0.081(6) 0.059(5) 0.005(5) 0.027(5) -0.024(6)
C2 0.090(7) 0.124(9) 0.080(7) 0.031(6) 0.026(5) 0.013(6)
C3 0.086(7) 0.138(10) 0.074(6) 0.039(7) -0.013(5) -0.035(6)
C4 0.152(9) 0.083(6) 0.049(5) 0.006(4) -0.007(6) -0.052(6)
C5 0.090(6) 0.077(6) 0.082(6) 0.033(5) 0.006(5) -0.002(4)
C6 0.091(6) 0.089(6) 0.045(4) 0.022(4) -0.012(4) -0.035(5)
C7A 0.062(8) 0.057(7) 0.067(9) -0.009(6) 0.015(7) -0.001(5)
C8A 0.076(8) 0.051(8) 0.081(13) -0.007(8) 0.002(8) 0.007(6)
C7B 0.071(16) 0.055(16) 0.012(12) -0.003(10) 0.011(10) 0.004(12)
C8B 0.044(11) 0.047(15) 0.033(14) -0.014(10) -0.014(9) 0.018(9)
C9 0.045(3) 0.047(3) 0.055(4) -0.004(3) 0.001(3) 0.001(3)
C10 0.055(4) 0.073(5) 0.063(4) -0.005(4) -0.012(3) -0.006(3)
C11 0.063(5) 0.085(6) 0.092(6) -0.006(5) 0.005(4) -0.024(4)
C12 0.092(6) 0.085(6) 0.074(6) 0.008(5) 0.021(5) -0.018(5)
C13 0.092(6) 0.079(5) 0.048(4) 0.011(4) 0.003(4) 0.001(4)
C14 0.042(3) 0.064(4) 0.048(4) -0.015(3) -0.002(3) 0.005(3)
 
_geom_special_details
;
 All esds (except the esd in the dihedral angle between two l.s. planes)
 are estimated using the full covariance matrix.  The cell esds are taken
 into account individually in the estimation of esds in distances, angles
 and torsion angles; correlations between esds in cell parameters are only
 used when they are defined by crystal symmetry.  An approximate (isotropic)
 treatment of cell esds is used for estimating esds involving l.s. planes.
;
 
loop_
 _geom_bond_atom_site_label_1
 _geom_bond_atom_site_label_2
 _geom_bond_distance
 _geom_bond_site_symmetry_2
 _geom_bond_publ_flag
I1 C8B 1.94(2) . ?
I1 C9 2.122(6) . ?
I1 C8A 2.128(18) . ?
S1 O3B 1.29(2) . ?
S1 O1B 1.38(2) . ?
S1 O2A 1.394(9) . ?
S1 O3A 1.420(9) . ?
S1 O2B 1.493(16) . ?
S1 O1A 1.482(13) . ?
S1 C14 1.779(6) . ?
C1 C2 1.353(14) . ?
C1 C6 1.369(12) . ?
C1 H1 0.9300 . ?
C2 C3 1.338(14) . ?
C2 H2 0.9300 . ?
C3 C4 1.343(14) . ?
C3 H3 0.9300 . ?
C4 C5 1.385(12) . ?
C4 H4 0.9300 . ?
C5 C6 1.384(11) . ?
C5 H5 0.9300 . ?
C6 C7A 1.484(16) . ?
C6 C7B 1.60(3) . ?
C7A C8A 1.24(2) . ?
C7A H7A 0.9300 . ?
C8A H8A 0.9300 . ?
C7B C8B 1.42(4) . ?
C7B H7B 0.9300 . ?
C8B H8B 0.9300 . ?
C9 C10 1.365(8) . ?
C9 C14 1.398(8) . ?
C10 C11 1.385(10) . ?
C10 H10 0.9300 . ?
C11 C12 1.365(11) . ?
C11 H11 0.9300 . ?
C12 C13 1.381(11) . ?
C12 H12 0.9300 . ?
C13 C14 1.384(9) . ?
C13 H13 0.9300 . ?
 
loop_
 _geom_angle_atom_site_label_1
 _geom_angle_atom_site_label_2
 _geom_angle_atom_site_label_3
 _geom_angle
 _geom_angle_site_symmetry_1
 _geom_angle_site_symmetry_3
 _geom_angle_publ_flag
C8B I1 C9 97.7(7) . . ?
C9 I1 C8A 93.7(4) . . ?
O3B S1 O1B 115(2) . . ?
O2A S1 O3A 118.4(8) . . ?
O3B S1 O2B 121(2) . . ?
O1B S1 O2B 111.3(16) . . ?
O2A S1 O1A 109.3(7) . . ?
O3A S1 O1A 107.4(8) . . ?
O3B S1 C14 106.1(13) . . ?
O1B S1 C14 98.5(9) . . ?
O2A S1 C14 109.6(4) . . ?
O3A S1 C14 106.9(4) . . ?
O2B S1 C14 100.9(9) . . ?
O1A S1 C14 104.2(5) . . ?
C2 C1 C6 121.5(9) . . ?
C2 C1 H1 119.2 . . ?
C6 C1 H1 119.2 . . ?
C3 C2 C1 119.9(10) . . ?
C3 C2 H2 120.0 . . ?
C1 C2 H2 120.0 . . ?
C2 C3 C4 121.1(9) . . ?
C2 C3 H3 119.4 . . ?
C4 C3 H3 119.4 . . ?
C3 C4 C5 119.9(9) . . ?
C3 C4 H4 120.0 . . ?
C5 C4 H4 120.0 . . ?
C6 C5 C4 119.5(8) . . ?
C6 C5 H5 120.3 . . ?
C4 C5 H5 120.3 . . ?
C1 C6 C5 118.0(8) . . ?
C1 C6 C7A 107.9(10) . . ?
C5 C6 C7A 134.0(10) . . ?
C1 C6 C7B 143.9(12) . . ?
C5 C6 C7B 98.0(12) . . ?
C8A C7A C6 121.1(18) . . ?
C8A C7A H7A 119.5 . . ?
C6 C7A H7A 119.5 . . ?
C7A C8A I1 122.8(16) . . ?
C7A C8A H8A 118.6 . . ?
I1 C8A H8A 118.6 . . ?
C8B C7B C6 113(2) . . ?
C8B C7B H7B 123.3 . . ?
C6 C7B H7B 123.3 . . ?
C7B C8B I1 123(2) . . ?
C7B C8B H8B 118.3 . . ?
I1 C8B H8B 118.3 . . ?
C10 C9 C14 121.2(6) . . ?
C10 C9 I1 119.8(5) . . ?
C14 C9 I1 119.0(4) . . ?
C9 C10 C11 119.4(7) . . ?
C9 C10 H10 120.3 . . ?
C11 C10 H10 120.3 . . ?
C12 C11 C10 120.3(7) . . ?
C12 C11 H11 119.9 . . ?
C10 C11 H11 119.9 . . ?
C11 C12 C13 120.5(7) . . ?
C11 C12 H12 119.7 . . ?
C13 C12 H12 119.7 . . ?
C12 C13 C14 120.1(7) . . ?
C12 C13 H13 120.0 . . ?
C14 C13 H13 120.0 . . ?
C13 C14 C9 118.5(6) . . ?
C13 C14 S1 119.0(5) . . ?
C9 C14 S1 122.5(5) . . ?
 
loop_
 _geom_torsion_atom_site_label_1
 _geom_torsion_atom_site_label_2
 _geom_torsion_atom_site_label_3
 _geom_torsion_atom_site_label_4
 _geom_torsion
 _geom_torsion_site_symmetry_1
 _geom_torsion_site_symmetry_2
 _geom_torsion_site_symmetry_3
 _geom_torsion_site_symmetry_4
 _geom_torsion_publ_flag
C6 C1 C2 C3 -0.7(14) . . . . ?
C1 C2 C3 C4 0.2(14) . . . . ?
C2 C3 C4 C5 0.2(14) . . . . ?
C3 C4 C5 C6 0.0(12) . . . . ?
C2 C1 C6 C5 0.9(12) . . . . ?
C2 C1 C6 C7A -174.6(8) . . . . ?
C2 C1 C6 C7B 175.2(15) . . . . ?
C4 C5 C6 C1 -0.6(11) . . . . ?
C4 C5 C6 C7A 173.5(9) . . . . ?
C4 C5 C6 C7B -177.2(10) . . . . ?
C1 C6 C7A C8A 174.6(11) . . . . ?
C5 C6 C7A C8A 0.2(18) . . . . ?
C6 C7A C8A I1 174.4(7) . . . . ?
C1 C6 C7B C8B 25(3) . . . . ?
C5 C6 C7B C8B -160.2(16) . . . . ?
C6 C7B C8B I1 -175.9(12) . . . . ?
C14 C9 C10 C11 -0.1(10) . . . . ?
I1 C9 C10 C11 -178.5(5) . . . . ?
C9 C10 C11 C12 -1.8(12) . . . . ?
C10 C11 C12 C13 2.6(13) . . . . ?
C11 C12 C13 C14 -1.4(12) . . . . ?
C12 C13 C14 C9 -0.5(10) . . . . ?
C12 C13 C14 S1 -177.2(6) . . . . ?
C10 C9 C14 C13 1.3(9) . . . . ?
I1 C9 C14 C13 179.7(5) . . . . ?
C10 C9 C14 S1 177.9(5) . . . . ?
I1 C9 C14 S1 -3.7(7) . . . . ?
O3B S1 C14 C13 -112(2) . . . . ?
O1B S1 C14 C13 128.5(19) . . . . ?
O2A S1 C14 C13 87.9(8) . . . . ?
O3A S1 C14 C13 -41.7(11) . . . . ?
O2B S1 C14 C13 14.7(15) . . . . ?
O1A S1 C14 C13 -155.2(9) . . . . ?
O3B S1 C14 C9 71(2) . . . . ?
O1B S1 C14 C9 -48.1(19) . . . . ?
O2A S1 C14 C9 -88.7(8) . . . . ?
O3A S1 C14 C9 141.8(10) . . . . ?
O2B S1 C14 C9 -161.9(15) . . . . ?
O1A S1 C14 C9 28.3(10) . . . . ?
 
_refine_diff_density_max    1.045
_refine_diff_density_min   -1.026
_refine_diff_density_rms    0.090

_shelx_res_file
;
TITL Sayad_last_1_0m_P21c_a.res in P2(1)/c
    Sayad_last_1_0m_P21c.res
    created by SHELXL-2018/3 at 17:13:03 on 18-Jan-2024
CELL 0.71073 9.1334 14.5161 10.4124 90.000 90.569 90.000
ZERR 4.00 0.0006 0.0013 0.0010 0.000 0.003 0.000
LATT 1
SYMM -x, y+1/2, -z+1/2
SFAC C H O S I
UNIT 56 44 12 4 4
LIST 4
TEMP 22.850
ACTA
L.S. 10
FMAP 2
PLAN 10
HTAB
BOND $H
CONF
ISOR 0.02 O1B O2B O3B
WGHT    0.031900    2.707800
FVAR       0.59601   0.68752   0.71017
PART 0
I1    5    0.460374    0.682126    0.488690    11.00000    0.05403    0.06122 =
         0.07747    0.01250   -0.01207   -0.00416
S1    4    0.592269    0.611639    0.779178    11.00000    0.05565    0.07281 =
         0.05778   -0.01580   -0.01484    0.01077
PART 3
O1A   3    0.591557    0.702737    0.714872    31.00000    0.07826    0.07469 =
         0.17714   -0.00147   -0.05672   -0.01641
O2A   3    0.713320    0.561325    0.738768    31.00000    0.05457    0.06904 =
         0.14347   -0.03131   -0.02933    0.01484
O3A   3    0.575079    0.627411    0.912784    31.00000    0.12620    0.20086 =
         0.06832   -0.05895    0.00987   -0.06303
PART 4
O1B   3    0.675583    0.600177    0.670645   -31.00000    0.02806    0.16408 =
         0.09828   -0.03347    0.02202   -0.02669
O2B   3    0.638447    0.546733    0.883166   -31.00000    0.08144    0.13623 =
         0.07146    0.05955   -0.04145    0.00247
O3B   3    0.557607    0.695551    0.804716   -31.00000    0.08734    0.06673 =
         0.18770   -0.07696   -0.03543    0.04252

PART 0
C1    1    0.040069    0.765589    0.159642    11.00000    0.12852    0.08136 =
         0.05868    0.00498    0.02692   -0.02387
AFIX  43
H1    2    0.043669    0.814719    0.216912    11.00000   -1.20000
AFIX   0
C2    1   -0.063577    0.764893    0.065933    11.00000    0.09046    0.12390 =
         0.07976    0.03130    0.02568    0.01283
AFIX  43
H2    2   -0.130883    0.812810    0.059878    11.00000   -1.20000
AFIX   0
C3    1   -0.069130    0.695166   -0.018044    11.00000    0.08624    0.13813 =
         0.07388    0.03869   -0.01334   -0.03464
AFIX  43
H3    2   -0.140548    0.695232   -0.082332    11.00000   -1.20000
AFIX   0
C4    1    0.026632    0.625095   -0.011103    11.00000    0.15200    0.08336 =
         0.04871    0.00556   -0.00706   -0.05248
AFIX  43
H4    2    0.021396    0.577272   -0.070405    11.00000   -1.20000
AFIX   0
C5    1    0.133182    0.624118    0.084439    11.00000    0.08960    0.07701 =
         0.08242    0.03283    0.00596   -0.00155
AFIX  43
H5    2    0.199781    0.575766    0.089632    11.00000   -1.20000
AFIX   0
C6    1    0.139754    0.695692    0.172149    11.00000    0.09082    0.08911 =
         0.04507    0.02228   -0.01184   -0.03520

PART 1
C7A   1    0.227316    0.712923    0.290545    21.00000    0.06194    0.05682 =
         0.06699   -0.00867    0.01513   -0.00095
AFIX  43
H7A   2    0.213423    0.767258    0.336153    21.00000   -1.20000
AFIX   0
C8A   1    0.318419    0.656216    0.329512    21.00000    0.07571    0.05100 =
         0.08083   -0.00698    0.00211    0.00680
AFIX  43
H8A   2    0.325198    0.599865    0.287493    21.00000   -1.20000
AFIX   0

PART 2
C7B   1    0.281972    0.662248    0.250642   -21.00000    0.07101    0.05521 =
         0.01169   -0.00316    0.01060    0.00376
AFIX  43
H7B   2    0.349658    0.620672    0.218168   -21.00000   -1.20000
AFIX   0
C8B   1    0.294368    0.702269    0.374341   -21.00000    0.04434    0.04660 =
         0.03334   -0.01361   -0.01355    0.01798
AFIX  43
H8B   2    0.219008    0.740185    0.402218   -21.00000   -1.20000
AFIX   0

PART 0
C9    1    0.365586    0.577676    0.603776    11.00000    0.04512    0.04665 =
         0.05479   -0.00368    0.00062    0.00088
C10   1    0.242701    0.533037    0.561646    11.00000    0.05527    0.07267 =
         0.06324   -0.00472   -0.01174   -0.00581
AFIX  43
H10   2    0.201688    0.547193    0.481955    11.00000   -1.20000
AFIX   0
C11   1    0.179630    0.466467    0.638648    11.00000    0.06306    0.08452 =
         0.09199   -0.00606    0.00531   -0.02441
AFIX  43
H11   2    0.094308    0.437005    0.611640    11.00000   -1.20000
AFIX   0
C12   1    0.242195    0.443907    0.754059    11.00000    0.09219    0.08503 =
         0.07408    0.00775    0.02081   -0.01809
AFIX  43
H12   2    0.201427    0.397378    0.803614    11.00000   -1.20000
AFIX   0
C13   1    0.365577    0.489660    0.797784    11.00000    0.09214    0.07909 =
         0.04835    0.01078    0.00341    0.00136
AFIX  43
H13   2    0.406233    0.474792    0.877360    11.00000   -1.20000
AFIX   0
C14   1    0.428778    0.557592    0.723345    11.00000    0.04218    0.06410 =
         0.04780   -0.01528   -0.00239    0.00549
HKLF 4 1 1 0 0 0 1 0 0 0 1


REM  Sayad_last_1_0m_P21c_a.res in P2(1)/c
REM wR2 = 0.101679, GooF = S = 1.06988, Restrained GooF = 1.07057 for all data
REM R1 = 0.045528 for 1828 Fo > 4sig(Fo) and 0.072114 for all 2519 data
REM 219 parameters refined using 18 restraints

END

WGHT      0.0295      2.7593

REM Instructions for potential hydrogen bonds
EQIV $1 -x+1, -y+1, -z+2
HTAB C13 O3A_$1
HTAB C13 O2B_$1

REM Highest difference peak  1.045,  deepest hole -1.026,  1-sigma level  0.090
Q1    1   0.5161  0.6387  0.4869  11.00000  0.05    1.05
Q2    1   0.6003  0.6766  0.4337  11.00000  0.05    0.51
Q3    1   0.4133  0.6845  0.5478  11.00000  0.05    0.50
Q4    1   0.5396  0.7224  0.5056  11.00000  0.05    0.49
Q5    1   0.4643  0.6948  0.4294  11.00000  0.05    0.47
Q6    1   0.3277  0.6889  0.5215  11.00000  0.05    0.41
Q7    1   0.4947  0.5607  0.5018  11.00000  0.05    0.33
Q8    1   0.6758  0.7110  0.6900  11.00000  0.05    0.33
Q9    1   0.5502  0.5638  0.4901  11.00000  0.05    0.29
Q10   1   0.4504  0.5744  0.9273  11.00000  0.05    0.29
;
_shelx_res_checksum   38176

_shelx_hkl_file
;
   2   0   0 8414.46  243.78
   3   0   0 2109.69   76.09
  -4   0   0  382.76   16.40
  -4   0   0  385.26   15.40
   4   0   0  405.56   33.30
  -5   0   0   18.30    6.10
   5   0   0    4.70   16.70
  -5   0   0   20.80    5.90
  -6   0   0  303.37   15.30
   6   0   0  426.96   43.30
  -6   0   0  289.87   14.20
  -7   0   0  279.07   15.20
  -7   0   0  292.57   14.30
   7   0   0  407.96   49.50
  -8   0   0  261.17   13.40
  -8   0   0  297.07   14.40
   8   0   0  240.28   40.20
  -9   0   0  179.68    8.70
   9   0   0  108.29   34.90
  -9   0   0  184.28    9.20
  10   0   0  112.29   41.00
  11   0   0    0.80   31.80
  -1  -1   0  910.81   25.80
   1  -1   0  785.12   24.00
   1  -1   0  814.12   28.60
   1   1   0  856.71   25.70
  -1   1   0  797.42   28.30
  -1   1   0  808.62   23.90
  -2  -1   0  130.39    8.90
   2  -1   0  145.99    6.00
   2  -1   0  166.18   18.90
  -2   1   0  155.38   17.90
  -2   1   0  141.49    6.10
   3  -1   0  469.25   32.50
  -3  -1   0  438.86   17.90
  -3   1   0  451.05   15.20
  -3   1   0  450.05   30.60
   3   1   0  476.45   36.00
  -4  -1   0 2185.98   64.59
   4  -1   0 2100.69   80.99
   4   1   0 2228.38   80.89
  -4   1   0 2090.19   61.79
  -4   1   0 2083.19   62.09
   5  -1   0 1897.31   79.89
   5   1   0 1914.61   78.89
  -5   1   0 1827.32   56.09
  -5   1   0 1891.51   54.99
   6  -1   0 2532.05  105.49
   6   1   0 2633.04  104.69
  -6   1   0 2637.54   74.59
  -6   1   0 2541.65   75.39
  -7  -1   0 1778.32   57.39
   7  -1   0 1783.02   90.19
  -7  -1   0 1810.12   56.19
   7   1   0 1808.32   88.09
  -7   1   0 1710.23   52.19
  -7   1   0 1813.82   51.89
  -8  -1   0  990.40   35.70
   8  -1   0  890.61   72.49
  -8  -1   0  955.10   34.10
   8   1   0 1086.19   71.59
  -9  -1   0  589.54   23.70
   9  -1   0  450.25   58.39
  -9  -1   0  590.44   22.60
   9   1   0  451.35   57.29
 -10  -1   0   87.29    8.10
  10  -1   0   40.40   33.40
 -10  -1   0   94.09    8.70
  10   1   0   74.39   37.60
   1  -2   0  559.24   17.70
  -1  -2   0  555.94   19.50
  -1   2   0  550.04   17.60
  -1   2   0  532.45   23.10
   1   2   0  556.94   19.70
   2  -2   0 9112.89  267.77
  -2   2   0 9327.07  267.17
   3  -2   0 1987.60   57.89
  -3  -2   0 1993.60   61.59
  -3   2   0 2043.90   72.29
  -3   2   0 1992.20   57.19
   4  -2   0  722.03   45.40
  -4  -2   0  811.62   29.40
  -4   2   0  761.12   23.90
   4   2   0  870.91   45.40
  -4   2   0  906.31   44.00
   5  -2   0  467.35   43.10
  -5  -2   0  550.94   22.50
   5   2   0  487.25   40.80
  -6  -2   0   13.50    8.30
   6  -2   0   28.80   26.30
   6   2   0    9.40   24.20
   7  -2   0   37.60   29.00
  -8  -2   0  229.68   17.20
   8  -2   0  109.39   38.10
   9  -2   0   72.29   35.20
  -9  -2   0  141.19   14.10
  -9  -2   0  158.88   16.00
   9   2   0  124.99   33.40
 -10  -2   0   55.09    9.60
 -10  -2   0   67.99   10.50
  10  -2   0   48.60   34.10
  10   2   0   77.19   36.10
   0  -3   0   -0.10    5.30
   0   3   0   -4.30    5.20
  -1  -3   0 1098.59   35.40
   1  -3   0 1005.40   33.00
   1   3   0 1082.89   35.70
  -1   3   0 1042.50   33.30
  -2  -3   0  992.70   34.90
   2  -3   0  960.80   43.30
   2  -3   0 1012.40   31.50
  -2   3   0 1031.60   31.30
   2   3   0 1000.30   35.90
  -2   3   0 1017.50   42.80
  -3  -3   0    9.30    8.50
   3  -3   0   11.70   17.80
   3  -3   0   18.10    5.00
  -3   3   0   15.00    4.10
  -3   3   0   14.30   16.20
  -4  -3   0  655.73   27.20
   4  -3   0  661.93   43.30
   4  -3   0  659.53   22.00
  -4   3   0  682.83   20.70
  -4   3   0  718.03   40.60
   5  -3   0  321.57   39.90
  -5  -3   0  310.67   18.80
   5   3   0  348.37   37.30
  -5   3   0  333.97   34.70
   6  -3   0  201.88   34.10
  -6  -3   0  217.58   17.00
   6   3   0  219.98   33.30
   7  -3   0   49.10   32.50
  -7  -3   0   40.00   11.60
   7   3   0  104.89   35.30
   8  -3   0   13.30   28.80
  -8  -3   0  -16.80    9.00
   8   3   0   -0.70   26.20
   9  -3   0  -11.00   28.70
  -9  -3   0    4.70   10.40
   9   3   0   28.80   25.00
 -10  -3   0   26.70   10.10
 -10  -3   0   -5.90    9.50
  10  -3   0    2.60   31.20
  10   3   0   13.20   26.70
   0   4   0  611.04   24.20
   1  -4   0 1655.63   51.19
  -1  -4   0 1657.83   53.19
   1   4   0 1690.13   53.89
  -1   4   0 1611.74   51.39
  -2  -4   0  652.63   26.70
   2  -4   0  631.04   23.00
  -2   4   0  658.53   35.30
  -2   4   0  634.64   22.90
   2   4   0  629.24   27.70
  -3  -4   0   14.80    9.00
   3  -4   0   -8.30   14.20
  -3   4   0   -2.80    7.50
  -3   4   0   -2.00   12.40
  -4  -4   0   63.69   12.00
   4  -4   0   56.59    7.30
   4  -4   0   83.79   23.30
  -4   4   0   80.99    7.70
  -4   4   0   57.49   19.30
   5  -4   0   13.40    4.80
   5  -4   0    7.80   22.60
  -5  -4   0   15.70   10.80
  -5   4   0   -1.90   20.10
   6  -4   0    7.00   28.90
  -6  -4   0    1.60   10.80
   6   4   0    0.90   26.10
  -7  -4   0   73.99   13.80
   7  -4   0   76.39   38.10
   7   4   0   91.79   33.30
   8  -4   0   19.20   28.10
  -8  -4   0   -3.20   11.20
   8   4   0   -0.20   25.80
  -9  -4   0  -19.00    9.60
   9  -4   0   18.70   29.70
   9   4   0   -4.70   23.90
  10  -4   0  -36.60   28.90
 -10  -4   0    5.00   11.90
 -10  -4   0   20.50   11.90
  10   4   0   12.80   31.50
   0  -5   0    1.70    8.50
   0   5   0   -5.50    9.40
   1  -5   0  602.54   24.10
  -1  -5   0  613.64   26.40
   1   5   0  568.44   26.50
  -1   5   0  612.44   24.80
  -2  -5   0    2.00   11.70
   2  -5   0   13.70    6.20
  -2   5   0    2.40   14.80
  -2   5   0   25.90    7.70
   2   5   0   34.00   11.00
   3  -5   0   97.59   10.00
  -3   5   0   86.89    9.60
  -3   5   0   68.89   18.80
  -4  -5   0  210.68   22.30
   4  -5   0  122.89   10.80
  -4   5   0  127.69   25.10
  -4   5   0  125.59    9.70
   5  -5   0  323.97   15.20
   5  -5   0  296.67   40.80
  -5  -5   0  314.97   22.10
  -5   5   0  254.37   35.50
  -5   5   0  332.77   13.50
  -6  -5   0  862.61   36.50
   6  -5   0  691.53   59.59
   6   5   0  871.11   58.89
  -6   5   0  862.91   54.99
   7  -5   0  492.55   57.69
  -7  -5   0  520.95   28.60
   7   5   0  523.65   54.59
  -8  -5   0  197.68   20.80
   8  -5   0  116.39   37.10
   8   5   0  173.88   37.30
   9  -5   0   56.39   33.70
  -9  -5   0   62.09   14.20
   9   5   0   31.70   30.00
  10  -5   0   45.60   36.40
 -10  -5   0   47.40   13.80
 -10  -5   0   24.10   13.70
  10   5   0   22.60   24.40
   0  -6   0 2298.77   72.49
   0   6   0 2296.97   73.39
   1  -6   0 3677.83  109.09
  -1  -6   0 3645.94  110.69
   1   6   0 3615.14  111.69
  -1   6   0 3631.14  109.79
   2  -6   0 2255.07   69.29
  -2  -6   0 2144.99   71.99
  -2   6   0 2281.37   81.79
  -2   6   0 2250.27   69.79
   2   6   0 2198.98   73.69
  -3  -6   0 2155.88   71.59
   3  -6   0 2230.28   67.49
  -3   6   0 2114.99   66.99
  -3   6   0 2136.59   81.79
   4  -6   0  735.33   28.10
  -4  -6   0  731.73   33.10
  -4   6   0  687.43   45.50
  -4   6   0  750.82   27.30
   5  -6   0  315.17   17.20
  -5  -6   0  367.46   24.50
  -5   6   0  285.57   38.00
  -5   6   0  325.77   15.60
   6  -6   0  127.39   11.00
  -6  -6   0  166.88   19.70
  -6   6   0   75.19   24.70
  -7  -6   0   -1.10   13.40
   7  -6   0  -26.40   29.30
   7   6   0   17.80   26.70
  -8  -6   0   40.50   14.80
   8  -6   0   21.70   30.80
   8   6   0   16.00   28.40
   9  -6   0   96.69   37.40
  -9  -6   0   65.49   19.00
   9   6   0   75.79   36.60
 -10  -6   0  120.79   18.80
  10   6   0   72.39   31.80
   0  -7   0    1.70   10.20
   0   7   0    3.10   10.40
   1  -7   0  426.06   21.70
  -1  -7   0  431.86   23.70
   1   7   0  422.66   25.00
  -1   7   0  426.46   23.20
  -2  -7   0 2272.37   75.69
   2  -7   0 2359.96   72.99
   2   7   0 2304.97   77.59
  -2   7   0 2260.57   73.29
  -3  -7   0 1980.60   69.09
   3  -7   0 2114.49   65.29
  -3   7   0 1930.61   64.69
  -3   7   0 2059.69   80.29
   4  -7   0 2736.23   85.09
  -4  -7   0 2830.62   90.49
  -4   7   0 2699.33  102.99
  -4   7   0 2731.33   84.39
  -5  -7   0 2173.98   72.99
   5  -7   0 2053.29   66.39
  -5   7   0 2098.79   64.89
  -5   7   0 1993.70   87.29
  -6  -7   0 1464.75   54.89
   6  -7   0 1365.56   46.10
  -6   7   0 1334.77   71.89
   7  -7   0  423.66   16.60
  -7  -7   0  444.86   29.00
   7   7   0  482.95   52.49
  -8  -7   0  230.68   24.30
   8   7   0  303.67   48.60
  -9  -7   0   65.79   16.50
   9   7   0  102.99   36.70
 -10  -7   0   37.20   16.00
  10   7   0    2.70   26.70
   0  -8   0 3936.81  120.59
   0   8   0 3907.81  122.09
  -1  -8   0 3756.22  114.79
   1  -8   0 3585.54  112.59
   1   8   0 3692.83  116.29
  -1   8   0 3650.03  114.09
  -2  -8   0 1088.19   43.50
   2  -8   0 1063.19   40.30
   2   8   0 1068.89   45.80
  -2   8   0 1054.39   41.10
   3  -8   0 1598.04   54.69
  -3  -8   0 1579.94   58.79
  -3   8   0 1582.94   71.19
  -3   8   0 1580.04   54.89
  -4  -8   0  908.81   42.00
   4  -8   0  908.61   36.60
  -4   8   0  919.01   55.79
  -4   8   0  983.10   36.60
  -5  -8   0  365.56   27.80
   5  -8   0  336.77   21.00
  -5   8   0  335.37   44.00
  -5   8   0  312.37   19.50
  -6  -8   0  -13.30   14.10
   6  -8   0   14.10    9.40
  -6   8   0   23.90   24.30
   7  -8   0   24.10    8.10
  -7  -8   0   49.00   17.00
  -7   8   0   16.00   23.40
  -8  -8   0  113.19   19.50
   8   8   0  157.68   40.30
  -9  -8   0  108.49   20.60
   9   8   0  143.99   40.50
   0  -9   0   -3.80   11.80
   0   9   0   -7.90   12.30
   1  -9   0  100.09   15.50
  -1  -9   0  142.19   19.20
   1   9   0  105.59   18.70
  -1   9   0  123.99   18.20
  -2  -9   0  401.46   27.50
   2  -9   0  421.16   24.00
   2   9   0  344.57   28.60
  -2   9   0  396.86   25.10
   3  -9   0  673.63   32.20
  -3  -9   0  685.83   35.90
  -3   9   0  730.13   33.10
  -3   9   0  726.23   50.59
  -4  -9   0  859.01   41.50
   4  -9   0  902.91   36.60
  -4   9   0  885.31   56.39
  -4   9   0  795.92   35.60
   5  -9   0  280.27   21.50
  -5  -9   0  315.07   26.80
  -5   9   0  322.97   39.90
  -6  -9   0  342.87   29.10
   6  -9   0  341.37   21.40
  -6   9   0  313.57   40.10
  -7  -9   0  345.27   30.30
   7  -9   0  358.86   20.10
   7   9   0  399.46   49.70
  -7   9   0  393.26   48.90
  -8  -9   0  135.39   22.10
   8   9   0  189.38   39.70
  -9  -9   0   91.19   19.90
   9   9   0   71.99   34.70
   0 -10   0  720.33   34.90
   0  10   0  695.13   37.10
   1 -10   0  707.03   34.60
  -1 -10   0  706.83   36.10
   1  10   0  725.63   38.80
  -1  10   0  685.43   35.90
   2 -10   0  503.65   28.50
  -2 -10   0  636.64   34.00
  -2  10   0  502.45   30.40
   2  10   0  497.15   34.60
  -3 -10   0  137.19   22.30
   3 -10   0  163.28   19.50
  -3  10   0  189.88   31.90
  -3  10   0  196.68   21.50
   4 -10   0    3.40   12.30
  -4 -10   0    9.80   16.20
  -4  10   0   14.20   13.20
  -4  10   0   17.60   25.60
   5 -10   0   -1.10   10.90
  -5 -10   0    0.30   16.00
  -5  10   0   11.20   25.10
  -6 -10   0   20.60   17.30
   6 -10   0   31.40   12.00
  -6  10   0   24.80   27.30
  -7 -10   0   22.50   18.50
   7 -10   0   28.80   10.60
  -7  10   0   57.29   29.80
  -8 -10   0    8.50   18.10
   8 -10   0    4.00    7.50
   8  10   0   -4.10   27.30
  -9 -10   0   10.20   16.60
   9  10   0    5.50   26.90
   0 -11   0   -3.90   13.60
   0  11   0    6.20   16.60
  -1 -11   0   -0.10   15.40
   1 -11   0    0.90   13.50
  -1  11   0   17.20   16.40
   1  11   0   -4.40   16.20
  -2 -11   0  186.98   24.90
   2 -11   0  238.48   22.70
  -2  11   0  260.27   26.40
  -3 -11   0  169.88   25.90
   3 -11   0  193.08   21.40
  -3  11   0  202.48   35.00
  -3  11   0  213.58   23.50
   4 -11   0   18.50   12.90
  -4 -11   0   23.50   18.30
  -4  11   0   25.70   13.80
  -4  11   0   19.30   24.60
  -5 -11   0   19.90   17.50
   5 -11   0   15.10   12.70
  -5  11   0   -1.80   24.40
   6 -11   0   36.20   20.00
  -6 -11   0   68.79   20.00
  -6  11   0   27.00   27.90
  -7 -11   0   -4.80   17.20
  -7  11   0   12.80   26.50
  -8 -11   0    6.60   17.00
   8 -11   0   17.60    9.40
   8  11   0   35.70   29.60
   0 -12   0    2.00   15.00
   0  12   0    0.00   17.50
   1 -12   0  140.29   20.90
  -1 -12   0  107.29   20.60
  -1  12   0  165.18   24.60
   1  12   0  129.69   23.10
  -2 -12   0  121.49   22.70
  -3 -12   0   31.40   18.10
   3 -12   0   25.50   14.30
  -3  12   0   28.60   25.60
  -3  12   0   18.10   14.70
   4 -12   0   24.90   13.40
  -4 -12   0   21.90   17.80
  -4  12   0   44.30   26.30
   5 -12   0   57.29   15.90
  -5 -12   0   95.69   22.50
  -5  12   0   74.69   30.00
   6 -12   0   47.80   15.00
  -6 -12   0   25.30   19.70
  -6  12   0   12.80   30.70
   7 -12   0   29.50   11.60
  -7 -12   0    3.10   21.40
  -7  12   0   31.00   27.70
  -8 -12   0  -33.30   24.30
   0 -13   0    0.30   14.30
   1 -13   0    8.60   15.00
  -1 -13   0  -10.50   14.80
  -1  13   0   16.90   16.00
   2 -13   0  104.49   19.00
  -2 -13   0   66.59   20.40
  -3 -13   0   43.20   19.50
   3 -13   0   44.00   16.00
  -3  13   0   53.59   27.70
   4 -13   0  105.19   18.90
  -4 -13   0   74.89   21.80
  -4  13   0   76.59   30.70
  -5 -13   0  173.08   27.30
   5 -13   0  205.68   23.40
  -5  13   0  160.48   35.40
   6 -13   0  150.48   20.90
  -6 -13   0  155.38   25.60
  -6  13   0  106.29   34.40
   7 -13   0   91.99   16.50
  -7 -13   0   86.89   23.90
  -7  13   0   68.49   29.20
   0 -14   0  495.45   34.20
  -1 -14   0  480.95   34.60
   1 -14   0  441.76   32.20
  -2 -14   0  394.76   32.60
   2 -14   0  317.47   28.60
  -2  14   0  383.06   45.60
  -3 -14   0  281.67   32.40
   3 -14   0  205.88   25.30
  -3  14   0  223.28   38.80
   4 -14   0   82.39   16.80
  -4 -14   0   42.40   20.70
  -4  14   0   -2.30   26.60
   5 -14   0    0.10   14.30
  -5 -14   0   14.50   19.60
  -5  14   0  -10.20   26.30
  -6 -14   0   43.20   22.20
   6 -14   0   11.30   13.80
  -6  14   0   -6.60   27.20
   0 -15   0   23.00   17.60
   1 -15   0   -0.40   14.50
  -1 -15   0    6.20   16.40
   2 -15   0   18.90   16.10
  -2 -15   0    9.30   16.90
  -2  15   0   18.00   28.10
   3 -15   0  145.39   22.90
  -3 -15   0  144.49   25.50
  -3  15   0  165.98   37.80
   4 -15   0  163.38   23.40
  -4 -15   0  118.29   25.20
  -4  15   0  169.48   37.80
   5 -15   0  148.29   22.90
  -5 -15   0  163.58   28.30
  -5  15   0  194.18   49.20
   0 -16   0  172.68   26.10
   1 -16   0  148.49   24.10
  -1 -16   0  151.78   25.00
   2 -16   0  122.19   22.20
  -2 -16   0  170.98   27.60
  -2  16   0  141.69   35.80
   3 -16   0   54.29   17.70
  -3 -16   0   81.99   23.10
  -3  16   0   66.89   31.70
  -4 -16   0   44.70   21.00
   4 -16   0   59.99   18.00
  -4  16   0   37.60   30.90
  -1 -17   0   -7.30   20.40
  -2 -17   0   45.80   26.00
   2 -17   0   47.30   18.40
  -2  17   0  -14.20   30.20
  10   0  -1   -6.00   28.80
   9   0  -1    2.00   25.30
   8   0  -1   22.10   23.80
   7   0  -1   13.00   25.90
  -7   0   1   -7.40    5.00
  -6   0   1   -4.40    4.90
  -6   0   1   -2.90    5.00
   6   0  -1   -1.80   22.70
  -5   0   1   -8.40    3.90
   5   0  -1   -8.30   16.30
   4   0  -1   -7.30   14.70
  -4   0   1    0.60    3.90
  -3   0   1   -4.80    3.60
   3   0  -1   -0.40    3.80
   2   0  -1    2.90    3.10
   1   0  -1   -0.40    2.10
   0   0  -1    1.30    2.60
  -1   0  -1   -0.40    4.70
  -1   0  -1    0.40    3.50
   1   0   1    0.40    5.80
   1   0   1   -1.50    3.10
  -2   0  -1   -3.30    5.20
   2   0   1   -2.40   10.30
  -2   0  -1   -2.50    9.20
  -3   0  -1   19.00   14.30
  -3   0  -1   -0.50    5.90
  -4   0  -1   -4.40   15.40
  -4   0  -1    5.80    6.20
   4   0   1    0.80   14.90
  -5   0  -1   -4.30    6.60
   5   0   1   18.10   20.80
  -6   0  -1  -13.50    6.90
   6   0   1   -8.20   23.90
  -7   0  -1    4.40    8.50
   7   0   1    4.80   31.70
  -7   0  -1    1.10    7.90
   8   0   1   -5.00   28.20
  -8   0  -1    0.40    7.80
  -8   0  -1   -5.90    7.00
  -9   0  -1    3.70    6.90
  -9   0  -1   -1.60    6.50
   9   0   1    9.70   28.60
 -10   0  -1    9.10    6.10
  10   0   1   17.50   30.50
 -10   0  -1    6.10    5.40
  10  -1  -1   37.20   31.20
  10   1  -1   26.30   31.10
  -9  -1   1   95.79    8.90
   9  -1  -1   64.39   34.00
   9   1  -1  108.19   36.00
   8  -1  -1   86.49   31.20
  -8  -1   1  103.49   10.50
  -8  -1   1  114.89   10.80
   8   1  -1  107.39   32.80
  -7  -1   1   -7.90    6.50
   7  -1  -1   37.20   24.90
   7   1  -1  -15.90   22.60
  -6  -1   1  164.18   12.10
   6  -1  -1  216.38   36.80
   6   1  -1  174.78   30.30
   5  -1  -1  157.28   28.90
   5   1  -1   88.79   21.30
   4  -1  -1  558.84   36.80
  -3  -1   1 1778.82   57.49
   3  -1  -1 1969.30   69.29
   3   1  -1 1878.51   56.09
  -2  -1   1  772.12   25.50
   2  -1  -1  779.22   23.00
   2   1  -1  797.92   25.20
   1  -1  -1 3406.66   96.49
   0  -1   1 2029.20   59.49
   1  -1   1 2013.30   64.59
  -1  -1  -1 2454.25   67.49
  -1   1  -1 2020.20   64.49
   1   1   1 2341.07   67.69
   2  -1   1  150.18   10.00
  -2  -1  -1  155.68   17.20
   2  -1   1  139.29   16.70
  -2   1  -1  173.58   21.70
  -2   1  -1  146.19   10.10
   2   1   1  156.78   17.30
   3  -1   1  225.88   12.10
  -3  -1  -1  233.98   25.40
   3  -1   1  224.88   28.80
  -3   1  -1  224.38   12.50
  -3   1  -1  205.88   26.40
   4  -1   1  706.93   45.80
   4   1   1  788.92   44.90
  -4   1  -1  788.72   43.30
  -4   1  -1  805.02   27.80
  -5  -1  -1   74.09   10.40
   5  -1   1   86.69   27.00
   5   1   1   86.39   24.90
  -5   1  -1   57.69   21.90
  -5   1  -1   58.89    9.00
  -6  -1  -1   37.70   10.20
  -6  -1  -1   27.40   10.20
   6  -1   1   42.90   28.00
  -6   1  -1   41.50    8.60
   6   1   1   46.00   27.20
  -7  -1  -1   13.90    9.60
   7  -1   1   31.80   33.60
  -7  -1  -1   11.40    9.40
  -7   1  -1   13.90    7.50
   7   1   1   -9.50   30.20
  -7   1  -1    8.00    7.00
  -8  -1  -1    7.40    9.20
   8  -1   1  -13.40   28.00
  -8   1  -1   21.20    7.00
  -8   1  -1   27.30    7.10
   8   1   1    4.60   32.80
   9  -1   1   -8.30   27.70
  -9  -1  -1    6.40    8.40
  -9  -1  -1    3.90    7.80
   9   1   1  -45.20   26.60
  -9   1  -1    6.80    5.50
 -10  -1  -1   28.70    8.70
 -10  -1  -1   38.80    9.00
  10  -1   1   12.10   28.50
  10   1   1   39.70   33.90
 -10  -2   1  136.09   11.70
  10  -2  -1  122.39   41.40
  10   2  -1  121.99   38.50
   9  -2  -1  196.28   40.80
  -9  -2   1  244.78   16.60
  -9  -2   1  269.87   15.80
   9   2  -1  203.68   41.70
  -8  -2   1  388.46   19.30
   8  -2  -1  284.87   43.60
   8   2  -1  406.96   51.89
   7  -2  -1  373.26   49.30
   7   2  -1  381.26   47.90
  -6  -2   1  226.98   15.80
   6  -2  -1  320.27   42.60
   6   2  -1  211.18   32.80
  -5  -2   1  750.32   28.20
   5  -2  -1  787.12   48.50
   4  -2  -1  994.10   48.30
  -4  -2   1  909.41   31.60
   4   2  -1  852.01   32.20
   3  -2  -1  760.22   38.70
  -3  -2   1  737.33   26.70
   3   2  -1  753.52   26.90
   2  -2  -1 9999.00  287.67
   1  -2  -1 5906.51  168.78
   0  -2   1 1208.18   37.10
   0   2  -1 1166.18   36.70
   1  -2   1  288.57   13.10
  -1   2  -1  271.47   12.60
   1   2   1  321.87   15.80
   2  -2   1 1428.96   45.00
  -2   2  -1 1412.56   44.60
   2   2   1 1466.05   52.59
  -2   2  -1 1462.75   56.89
   3  -2   1 4868.11  160.68
   3  -2   1 5372.46  147.29
  -3   2  -1 5026.20  159.88
  -3   2  -1 5167.78  146.79
   4  -2   1 4619.94  133.79
   4  -2   1 4429.06  152.68
  -4   2  -1 4590.44  133.79
   4   2   1 4824.82  151.38
  -4   2  -1 4706.33  150.58
   5  -2   1 4651.03  163.98
  -5  -2  -1 4702.83  143.09
  -5   2  -1 5081.19  161.08
   5   2   1 4994.50  162.78
  -5   2  -1 4771.12  139.69
   6  -2   1 2440.86  105.79
  -6  -2  -1 2472.45   77.99
  -6   2  -1 2522.85   98.99
   6   2   1 2471.45  102.19
  -6   2  -1 2380.96   73.59
   7  -2   1 1128.49   74.59
  -7  -2  -1 1198.18   43.50
  -7  -2  -1 1199.88   42.40
  -7   2  -1 1089.19   36.80
  -7   2  -1 1090.79   36.70
  -8  -2  -1  532.05   25.40
   8  -2   1  426.26   57.39
  -8  -2  -1  530.15   26.90
  -8   2  -1  501.05   18.30
   8   2   1  573.94   59.69
  -8   2  -1  520.45   18.20
   9  -2   1   63.49   35.30
  -9  -2  -1  121.69   15.50
   9   2   1   72.29   37.40
 -10  -2  -1   45.70   11.00
 -10  -2  -1   21.50    9.80
  10  -2   1  -16.50   28.60
  10   2   1  -13.00   27.70
 -10  -3   1  136.59   14.00
  10  -3  -1   89.29   36.20
  10   3  -1   68.19   29.50
  -9  -3   1  173.58   16.20
   9  -3  -1   79.69   34.00
   9   3  -1  162.48   40.50
   8  -3  -1  166.58   37.30
  -8  -3   1  135.69   17.30
   8   3  -1  213.68   38.80
  -7  -3   1   32.20   10.90
   7  -3  -1   23.20   30.70
   7   3  -1   54.39   28.50
  -6  -3   1   60.29   11.20
   6  -3  -1   47.60   28.10
  -5  -3   1  609.94   26.00
   5  -3  -1  630.24   45.80
   4  -3  -1 3195.88  109.79
  -4  -3   1 3135.69   94.69
   4   3  -1 3089.09   95.49
  -3  -3   1 4604.74  136.49
   3  -3  -1 4663.53  131.49
   3  -3  -1 4700.53  146.79
   3   3  -1 4724.43  136.79
   2  -3  -1 9392.06  275.97
  -2   3   1 9707.73  275.17
   1  -3   1 2634.54   80.39
  -1   3  -1 2789.72   80.39
   2  -3   1 2235.48   67.49
  -2   3  -1 2221.58   85.59
  -2   3  -1 2235.48   66.99
  -3   3  -1  324.77   31.20
   4  -3   1  145.09   11.20
  -4  -3  -1  139.59   15.40
   4  -3   1  150.78   25.70
  -4   3  -1  135.79   23.30
  -4   3  -1  155.28   10.80
   4   3   1  223.38   28.10
  -5  -3  -1  321.37   20.00
   5  -3   1  306.37   39.40
   5  -3   1  295.47   15.00
   5   3   1  308.17   36.40
  -5   3  -1  285.77   14.20
  -5   3  -1  283.77   35.10
   6  -3   1   32.50   28.30
  -6  -3  -1   56.59   13.40
  -6   3  -1   51.39    7.70
   6   3   1   29.10   21.90
  -6   3  -1   -3.00   18.60
   7  -3   1    3.10   27.90
  -7  -3  -1    4.30   11.40
   7   3   1   11.70   28.90
  -7   3  -1    5.60    5.20
  -8  -3  -1   92.49   15.50
   8  -3   1   83.79   35.50
  -8  -3  -1   75.19   13.80
   8   3   1   81.69   30.90
   9  -3   1  167.88   42.80
  -9  -3  -1  129.19   15.30
  -9  -3  -1  155.18   21.00
   9   3   1  144.09   40.40
 -10  -3  -1  128.29   17.10
  10  -3   1   89.19   37.10
  10   3   1   63.49   36.90
  10  -4  -1   67.89   32.80
 -10  -4   1  124.59   16.80
  10   4  -1   51.29   32.70
   9  -4  -1   79.99   34.30
  -9  -4   1  207.58   18.00
   9   4  -1  158.78   39.50
   8  -4  -1  479.35   56.69
  -8  -4   1  685.13   30.10
   8   4  -1  577.84   58.39
   7  -4  -1 1962.10   97.69
  -7  -4   1 2058.99   68.19
   7   4  -1 2097.29   96.39
   6  -4  -1 2091.89   96.19
  -6  -4   1 2272.47   71.99
   5  -4  -1 2252.17   92.99
  -5  -4   1 2333.67   73.89
   4  -4  -1 2428.66   69.99
   4  -4  -1 2502.05   91.59
  -4  -4   1 2370.76   76.49
   4   4  -1 2415.56   77.49
   3  -4  -1 3043.10   88.19
   3  -4  -1 3025.30  107.19
  -3  -4   1 2976.30   93.09
   3   4  -1 3120.49   93.79
  -3   4   1 3132.19  100.29
   2  -4  -1 1027.60   43.40
   2  -4  -1 1089.99   35.10
  -2  -4   1 1144.19   39.10
   2   4  -1 1128.49   38.70
  -2   4   1 1098.19   42.50
  -1  -4   1   65.89   11.20
   1  -4  -1   54.39    8.60
   1   4  -1   46.30   10.20
  -1   4   1   48.10   10.60
   0  -4   1  808.52   29.40
   0  -4  -1  775.92   29.60
   0   4  -1  763.92   28.80
  -1  -4  -1 1473.15   51.09
   1  -4   1 1533.25   49.20
  -1   4  -1 1592.24   49.50
  -2  -4  -1  336.57   20.50
   2  -4   1  352.26   17.30
  -2   4  -1  348.47   16.50
  -3  -4  -1 1946.41   64.89
   3  -4   1 1984.20   61.59
  -3   4  -1 1953.70   76.79
  -3   4  -1 2017.10   60.49
   4  -4   1 2169.38   67.19
  -4  -4  -1 2208.98   71.19
  -4   4  -1 2067.59   84.19
   4   4   1 2268.07   83.09
  -4   4  -1 2128.89   65.39
  -5  -4  -1 4293.77  127.79
   5  -4   1 4220.68  122.69
   5  -4   1 3866.91  146.49
  -5   4  -1 4255.17  145.49
   5   4   1 4378.56  144.59
  -5   4  -1 4048.50  120.69
   6  -4   1 2093.19   99.29
  -6  -4  -1 2281.27   74.79
  -6   4  -1 2228.58   66.49
   6   4   1 2304.17   97.09
  -6   4  -1 2314.27   96.09
   7  -4   1 1207.78   77.69
  -7  -4  -1 1222.38   46.80
  -7   4  -1 1237.08   36.30
   7   4   1 1154.58   72.69
  -7   4  -1 1177.78   69.89
   8  -4   1  437.16   56.49
  -8  -4  -1  608.54   29.80
   8   4   1  495.65   56.69
  -9  -4  -1  189.78   20.60
  -9  -4  -1  167.68   19.10
   9  -4   1  108.39   38.50
   9   4   1   90.79   31.10
  10  -4   1   93.89   39.20
 -10  -4  -1   92.69   15.50
 -10  -4  -1   78.19   16.30
  10   4   1   52.59   35.30
  10  -5  -1    2.60   28.60
 -10  -5   1   54.79   12.90
  10   5  -1    9.30   25.90
   9  -5  -1   45.50   32.40
  -9  -5   1   59.59   14.50
   9   5  -1   29.40   28.30
  -8  -5   1   14.70   12.30
   8  -5  -1   18.00   29.00
   8   5  -1  -18.10   24.90
  -7  -5   1    5.80   11.80
   7  -5  -1   18.50   31.00
   6  -5  -1   35.80   29.00
  -6  -5   1   11.60   12.50
   5  -5  -1  109.59    7.70
  -5  -5   1  139.49   17.30
   5  -5  -1  106.99   26.70
   4  -5  -1 1018.80   32.60
   4  -5  -1  967.90   52.39
  -4  -5   1  978.50   39.20
   4   5  -1 1028.20   45.20
  -4   5   1 1062.19   49.70
  -3  -5   1 1426.46   49.90
   3  -5  -1 1383.16   43.30
  -3   5   1 1342.67   54.59
   2  -5  -1 2002.00   61.49
   2   5  -1 2088.29   66.09
  -2   5   1 1948.51   67.69
  -1  -5   1 3769.32  110.39
   1  -5  -1 3560.74  108.29
  -1   5   1 3516.35  110.19
   1   5  -1 3781.62  109.89
  -1  -5  -1 4483.75  136.89
   1  -5   1 4672.43  135.49
  -1   5  -1 4645.84  134.89
  -2  -5  -1 5087.89  157.28
   2  -5   1 5427.46  154.98
  -2   5  -1 5407.86  154.08
   3  -5   1 2846.52   86.49
  -3  -5  -1 2826.52   90.09
  -3   5  -1 2785.32   84.99
  -3   5  -1 2898.81  103.79
  -4  -5  -1 1117.99   44.90
   4  -5   1 1186.88   41.20
  -4   5  -1 1177.38   39.10
   4   5   1 1362.36   57.59
  -4   5  -1 1117.69   59.49
   5  -5   1   14.30    8.30
  -5  -5  -1   17.70   12.70
  -5   5  -1   16.00    6.80
  -5   5  -1   31.90   24.50
   5   5   1    7.80   21.60
   6  -5   1   57.89    9.50
  -6  -5  -1   74.89   16.40
  -6   5  -1   29.80   27.40
   6   5   1    5.30   26.50
  -6   5  -1   57.99    7.80
  -7  -5  -1  240.98   28.10
   7   5   1  332.27   46.90
  -7   5  -1  248.18   10.80
  -7   5  -1  250.77   46.40
  -8  -5  -1  289.27   24.20
   8   5   1  343.27   50.49
  -9  -5  -1  255.77   22.60
   9   5   1  266.27   49.40
 -10  -5  -1  113.39   17.70
 -10  -5  -1  109.29   18.90
  10   5   1   79.79   38.90
 -10  -6   1   24.50   12.30
  10  -6  -1  -27.30   25.50
  10   6  -1    0.70   25.90
  -9  -6   1   90.29   16.60
   9  -6  -1   26.30   27.60
   9   6  -1   24.40   28.10
  -8  -6   1  159.98   23.60
   8  -6  -1   76.29   33.20
   8   6  -1  136.89   36.10
  -7  -6   1  212.78   21.40
   7  -6  -1  113.79   32.70
  -6  -6   1  597.14   31.40
   6  -6  -1  563.24   54.39
   5  -6  -1 1317.37   70.49
   5  -6  -1 1404.06   45.50
  -5  -6   1 1564.04   54.79
  -5   6   1 1518.85   67.69
  -4  -6   1  530.05   28.50
   4  -6  -1  551.04   22.00
   4   6  -1  525.65   29.20
  -4   6   1  639.14   39.30
   3  -6  -1  190.68   12.70
  -3  -6   1  182.78   18.00
   3   6  -1  206.08   20.00
  -3   6   1  183.08   25.00
  -2  -6   1  340.37   21.10
   2  -6  -1  370.56   17.70
   2   6  -1  356.86   21.20
  -2   6   1  351.66   25.80
  -1  -6   1  218.18   17.40
   1  -6  -1  230.08   15.40
   1   6  -1  200.38   16.70
   0  -6  -1  118.99   13.70
   0  -6   1  126.59   14.60
   0   6  -1  140.59   14.30
  -1  -6  -1  625.14   27.90
   1  -6   1  597.74   25.80
  -1   6  -1  550.44   24.80
  -2  -6  -1   79.09   15.10
   2  -6   1   78.79   11.50
  -2   6  -1   68.59   10.30
   3  -6   1  897.81   34.20
  -3  -6  -1  911.51   37.70
  -3   6  -1  901.01   32.80
  -3   6  -1  857.41   51.69
   4  -6   1  183.38   15.60
  -4  -6  -1  209.18   20.20
  -4   6  -1  175.18   28.90
  -4   6  -1  188.88   13.80
   5  -6   1  321.27   19.70
  -5  -6  -1  371.16   25.50
  -5   6  -1  374.86   44.40
   5   6   1  379.06   41.20
  -5   6  -1  342.17   17.10
   6  -6   1  313.17   18.50
  -6  -6  -1  326.97   25.10
   6   6   1  360.96   44.60
  -6   6  -1  308.17   15.50
  -6   6  -1  345.57   45.10
   7  -6   1  274.67   15.80
  -7  -6  -1  296.97   24.40
  -7   6  -1  185.18   38.50
  -7   6  -1  291.67   12.60
   7   6   1  260.87   37.90
  -8  -6  -1  252.27   23.80
  -8   6  -1  284.87   44.50
   8   6   1  251.47   40.00
  -9  -6  -1  178.98   21.80
   9   6   1  109.49   35.50
 -10  -6  -1   47.90   17.20
  10   6   1   37.60   32.90
 -10  -7   1   52.79   23.50
  10   7  -1   10.30   29.70
   9  -7  -1  -24.50   28.40
  -9  -7   1   12.90   14.40
   9   7  -1   18.20   28.80
  -8  -7   1   -1.90   13.80
   8  -7  -1   -7.70   27.20
   8   7  -1   20.10   31.60
  -7  -7   1    1.40   13.70
   7  -7  -1   -5.90   29.30
  -6  -7   1   12.80   15.00
   6  -7  -1    0.80    6.10
   5  -7  -1   24.60    8.60
  -5  -7   1   27.90   14.60
  -5   7   1   26.30   21.30
   4  -7  -1   -1.30    7.70
  -4  -7   1   -6.80   13.10
   4   7  -1  -10.70   13.70
  -4   7   1   -3.90   17.80
   3  -7  -1   14.30    8.30
  -3  -7   1    5.20   12.60
   3   7  -1   -5.50   12.50
  -3   7   1   13.30   15.60
  -2  -7   1  138.69   17.40
   2  -7  -1  122.09   13.10
  -2   7   1  148.09   19.80
   2   7  -1  149.29   17.50
   1  -7  -1  238.58   16.80
  -1  -7   1  209.38   18.70
   1   7  -1  240.38   18.80
   0  -7  -1  691.33   30.10
   0  -7   1  693.23   30.40
   0   7  -1  693.33   30.20
  -1  -7  -1   84.79   14.70
   1  -7   1  100.99   14.10
  -1   7  -1   95.59   13.10
   2  -7   1  247.58   18.10
  -2  -7  -1  238.18   20.40
  -2   7  -1  284.27   18.20
   3  -7   1   28.20   10.10
  -3  -7  -1   18.80   13.30
  -3   7  -1   28.30   23.70
  -3   7  -1   27.30    9.70
  -4  -7  -1    8.10   14.30
   4  -7   1   10.30   10.20
  -4   7  -1   33.50   23.90
  -4   7  -1   23.70    9.80
   5  -7   1    6.70   10.20
  -5  -7  -1    3.40   14.20
  -5   7  -1  -18.60   22.00
   5   7   1  -10.70   22.80
  -5   7  -1    5.00    8.40
   6  -7   1    5.00    9.20
  -6  -7  -1    2.60   14.30
   6   7   1  -16.70   24.70
  -6   7  -1  -22.00   23.00
  -6   7  -1    6.80    7.60
   7  -7   1    2.90    7.90
  -7  -7  -1  -13.90   13.80
  -7   7  -1   30.40   29.40
  -7   7  -1   -0.50    6.20
   7   7   1    4.00   28.40
  -8  -7  -1    0.30   14.20
   8   7   1    4.80   25.80
  -8   7  -1   17.20   27.60
  -9  -7  -1    6.30   15.00
   9   7   1   12.40   25.90
 -10  -7  -1    2.10   14.50
  10   7   1   11.90   32.00
  -9  -8   1   28.10   16.50
   9   8  -1   14.30   28.30
  -8  -8   1   79.39   19.40
   8   8  -1   27.60   32.10
  -7  -8   1   75.29   18.20
  -6  -8   1  120.39   20.00
   6  -8  -1  110.39   12.40
   5  -8  -1  289.97   19.00
  -5  -8   1  335.37   27.50
  -5   8   1  359.86   39.80
  -4  -8   1  105.19   18.90
   4  -8  -1  132.09   14.60
   4   8  -1  180.78   23.40
  -4   8   1  131.29   25.90
   3  -8  -1   96.29   12.90
  -3  -8   1   89.19   17.40
   3   8  -1   48.90   16.80
  -3   8   1   66.89   19.40
   2  -8  -1   -7.10    9.30
  -2  -8   1   11.30   13.00
   2   8  -1    4.70   12.80
  -2   8   1    9.70   15.00
  -1  -8   1   45.80   14.10
   1  -8  -1   57.09   11.90
   1   8  -1   45.70   13.60
   0  -8   1  530.15   27.30
   0  -8  -1  500.35   26.20
   0   8  -1  505.75   27.00
   1  -8   1  334.67   22.00
  -1  -8  -1  274.47   21.60
  -1   8  -1  296.47   21.10
   2  -8   1  171.68   17.50
  -2  -8  -1  169.28   19.40
  -2   8  -1  146.29   16.70
   3  -8   1    6.50   10.60
  -3  -8  -1   -0.20   12.90
  -3   8  -1   -6.80   23.90
  -3   8  -1    0.60    9.60
  -4  -8  -1   15.60   15.30
   4  -8   1   -7.40   10.30
  -4   8  -1  -16.70   21.30
  -4   8  -1   -9.70    9.30
  -5  -8  -1   41.10   16.20
   5  -8   1   28.70   11.70
  -5   8  -1   18.80   27.00
  -5   8  -1   30.70   10.40
   6  -8   1   66.89   13.20
  -6  -8  -1   73.99   18.30
  -6   8  -1   39.50    9.90
  -6   8  -1   46.90   29.20
   6   8   1   89.89   31.90
   7  -8   1   10.30    9.20
  -7  -8  -1   15.20   14.60
   7   8   1   37.30   29.60
  -7   8  -1   12.30    7.50
  -7   8  -1   -4.00   26.90
  -8  -8  -1   10.50   15.20
   8  -8   1    3.00    7.60
   8   8   1    2.10   26.20
  -8   8  -1   23.00   26.40
  -9  -8  -1   30.90   17.00
   9   8   1   -9.00   27.00
  -9  -9   1  -13.50   15.20
   9   9  -1   15.20   29.30
  -8  -9   1    0.40   16.00
  -7  -9   1   50.69   18.10
   7  -9  -1   37.20    8.10
  -6  -9   1   31.30   17.20
   6  -9  -1   36.60   10.10
  -6   9   1   56.09   23.60
  -5  -9   1    1.30   16.30
   5  -9  -1    1.40   10.10
  -5   9   1    9.70   21.70
   4  -9  -1   12.10   10.30
  -4  -9   1   28.60   16.50
   4   9  -1   -2.30   16.30
  -4   9   1   20.20   20.30
  -3  -9   1  115.29   19.90
   3  -9  -1  117.49   15.50
   3   9  -1  148.39   22.60
  -3   9   1  109.79   23.10
   2  -9  -1  331.97   22.40
  -2  -9   1  380.56   26.60
  -2   9   1  350.56   33.20
   2   9  -1  390.06   27.70
  -1  -9   1  649.43   33.40
   1  -9  -1  618.64   30.30
   1   9  -1  686.63   34.80
   0  -9   1 1690.23   62.09
   0  -9  -1 1760.72   61.49
   0   9  -1 1714.53   62.09
   1  -9   1 1792.22   63.39
  -1  -9  -1 1744.03   63.79
  -1   9  -1 1797.12   63.09
   2  -9   1 1109.89   44.80
  -2  -9  -1 1093.39   47.00
  -2   9  -1 1153.38   44.60
   3  -9   1 1126.59   45.00
  -3  -9  -1 1160.58   48.80
  -3   9  -1 1101.69   43.70
  -3   9  -1 1136.09   68.59
  -4  -9  -1  626.04   34.30
   4  -9   1  558.04   30.40
  -4   9  -1  591.54   54.59
  -4   9  -1  562.64   28.10
   5  -9   1   55.19   14.10
  -5  -9  -1   83.99   18.90
  -5   9  -1   71.49   12.90
  -5   9  -1  135.89   36.10
   6  -9   1   16.70   11.60
  -6  -9  -1   23.30   16.10
  -6   9  -1   24.60   10.00
  -6   9  -1   28.30   29.60
   6   9   1   61.69   29.20
  -7  -9  -1  119.09   20.80
   7  -9   1  106.99   14.90
  -7   9  -1   99.49   11.90
  -7   9  -1   95.59   34.70
  -8  -9  -1   68.99   20.00
   8  -9   1   44.90   10.40
  -8   9  -1   62.49   31.40
   8   9   1   -2.30   25.60
  -9  -9  -1   90.39   21.40
   9   9   1  104.79   38.20
  -8 -10   1  136.09   23.70
   7 -10  -1  422.96   21.30
  -7 -10   1  453.45   33.60
   6 -10  -1  581.54   28.30
  -6 -10   1  555.84   36.90
  -6  10   1  619.64   50.89
  -5 -10   1  638.84   38.00
   5 -10  -1  636.94   30.60
  -5  10   1  612.64   48.40
   4 -10  -1  494.05   27.10
  -4 -10   1  501.35   33.80
   4  10  -1  536.75   36.60
  -4  10   1  523.55   44.00
  -3 -10   1  766.72   40.30
   3 -10  -1  802.62   35.00
   3  10  -1  841.12   42.50
  -3  10   1  748.53   47.10
   2 -10  -1   54.29   14.20
  -2 -10   1   73.99   18.80
   2  10  -1   32.50   17.80
  -2  10   1   88.49   23.00
   1 -10  -1   42.40   14.00
  -1 -10   1   38.60   16.00
   1  10  -1   29.30   17.00
   0 -10   1   19.90   14.60
   0 -10  -1   23.20   14.20
   0  10  -1   53.59   16.50
   1 -10   1  238.58   23.00
  -1 -10  -1  249.48   23.50
  -1  10  -1  271.77   23.50
  -2 -10  -1  507.65   31.90
   2 -10   1  591.14   31.60
  -2  10  -1  558.74   31.10
  -3 -10  -1  765.72   39.40
   3 -10   1  736.53   36.00
  -3  10  -1  751.52   35.40
  -3  10  -1  740.83   61.59
  -4 -10  -1  656.53   37.00
   4 -10   1  604.34   32.90
  -4  10  -1  614.04   57.39
  -4  10  -1  643.44   31.50
   5 -10   1  371.06   26.40
  -5 -10  -1  421.16   30.60
  -5  10  -1  305.77   42.70
  -5  10  -1  421.56   24.20
  -6 -10  -1  344.37   29.90
   6 -10   1  311.67   23.90
   6  10   1  294.27   39.20
  -6  10  -1  304.07   20.60
   7 -10   1  307.17   22.50
  -7 -10  -1  365.36   31.10
  -7  10  -1  407.16   55.49
   7  10   1  234.48   39.30
   8 -10   1  146.79   16.60
  -8 -10  -1  160.58   24.50
   8  10   1  178.18   40.80
  -8  10  -1  201.08   40.40
  -8 -11   1   39.40   18.50
   7 -11  -1   17.80    9.80
  -7 -11   1   -1.00   16.90
   6 -11  -1    7.00   11.30
  -6 -11   1   20.70   17.90
  -6  11   1   26.10   23.80
  -5 -11   1  199.88   26.80
   5 -11  -1  180.28   19.70
  -5  11   1  164.78   30.70
   4 -11  -1  358.16   25.30
  -4 -11   1  415.66   31.60
  -4  11   1  368.46   42.10
   4  11  -1  329.77   32.30
  -3 -11   1  529.35   35.50
  -3  11   1  494.35   43.00
   3  11  -1  627.64   38.80
  -2 -11   1 1004.20   47.10
   2 -11  -1  981.30   42.40
  -2  11   1  919.41   53.19
   2  11  -1 1092.69   49.50
   1 -11  -1 1581.84   59.29
  -1 -11   1 1608.84   62.79
   1  11  -1 1526.05   62.89
   0 -11  -1 1351.36   52.89
   0 -11   1 1247.98   52.89
   0  11  -1 1265.57   53.79
  -1 -11  -1 1371.06   54.99
   1 -11   1 1282.17   53.69
  -1  11  -1 1338.97   54.49
   2 -11   1 1124.29   47.40
  -2 -11  -1 1011.50   48.10
  -2  11  -1 1073.09   46.80
   3 -11   1  375.96   27.50
  -3 -11  -1  382.36   30.40
  -3  11  -1  393.66   27.60
  -3  11  -1  451.95   50.39
   4 -11   1   41.80   15.90
  -4 -11  -1   54.09   19.10
  -4  11  -1   67.79   15.40
  -4  11  -1   48.80   31.40
  -5 -11  -1    9.80   16.80
   5 -11   1   12.60   19.50
  -5  11  -1   14.40   13.30
  -5  11  -1    2.30   26.90
  -6 -11  -1    8.60   16.70
   6 -11   1    3.00   12.80
  -6  11  -1    2.20   18.90
   6  11   1   14.00   26.10
  -6  11  -1   27.30   29.20
   7 -11   1   45.60   14.00
  -7 -11  -1   42.30   19.30
  -7  11  -1   43.40   32.50
   7  11   1   40.70   29.40
   8 -11   1   31.80   11.80
  -8 -11  -1   -2.70   16.90
  -8  11  -1   24.20   32.40
   8  11   1   42.00   28.90
  -7 -12   1  126.59   24.90
   7 -12  -1  197.28   18.60
  -6 -12   1  123.89   24.60
   6 -12  -1  179.78   20.50
  -6  12   1  197.88   35.70
  -5 -12   1  359.36   33.30
   5 -12  -1  341.17   25.80
  -5  12   1  384.56   44.90
   4 -12  -1  380.36   26.60
  -4 -12   1  340.87   31.10
  -4  12   1  332.67   41.60
  -3 -12   1  294.37   29.80
   3 -12  -1  329.77   24.70
   3  12  -1  257.57   29.10
  -3  12   1  289.37   34.40
   2 -12  -1  200.38   36.80
  -2 -12   1  187.08   25.30
   2  12  -1  203.08   27.80
  -2  12   1  191.08   29.30
  -1 -12   1  127.39   22.90
   1 -12  -1  132.19   23.80
   1  12  -1  165.18   25.20
   0 -12  -1   -2.10   14.80
   0 -12   1   -7.00   14.40
   0  12  -1   15.20   16.70
   1 -12   1   -0.80   22.70
  -1 -12  -1   17.40   16.50
   2 -12   1  311.47   26.80
  -2 -12  -1  277.77   28.20
  -2  12  -1  291.17   30.80
   3 -12   1  405.06   28.60
  -3 -12  -1  399.76   31.70
  -3  12  -1  496.85   55.69
  -4 -12  -1  519.35   38.30
   4 -12   1  543.95   32.60
  -4  12  -1  503.05   30.70
  -4  12  -1  433.86   54.89
   5 -12   1  728.03   38.10
  -5 -12  -1  686.33   54.99
  -5  12  -1  691.43   34.80
  -5  12  -1  674.43   62.69
  -6 -12  -1  630.54   55.29
   6 -12   1  497.35   31.30
  -6  12  -1  475.75   27.90
   6  12   1  494.85   49.80
  -6  12  -1  356.96   50.49
   7 -12   1  148.39   18.60
  -7 -12  -1  123.89   24.50
   7  12   1  151.08   36.80
  -7  12  -1  132.19   40.30
   7 -13  -1   71.39   14.30
  -7 -13   1    8.50   19.40
   6 -13  -1   13.00   13.20
  -6 -13   1    1.10   19.80
  -6  13   1   61.49   28.10
   5 -13  -1   -6.80   11.80
  -5 -13   1  -22.60   16.80
  -5  13   1   41.10   26.20
  -4 -13   1  104.19   23.20
   4 -13  -1  154.48   20.10
  -4  13   1  185.98   32.80
  -3 -13   1  544.85   37.70
   3 -13  -1  463.05   30.00
  -3  13   1  444.66   43.70
   3  13  -1  477.55   35.60
  -2 -13   1  368.06   32.00
   2 -13  -1  325.87   26.60
  -2  13   1  324.77   39.00
   2  13  -1  288.67   29.60
   1 -13  -1  431.26   29.70
  -1 -13   1  424.16   32.60
   1  13  -1  435.06   33.60
   0 -13  -1  197.38   24.20
   0 -13   1  192.78   25.30
   0  13  -1  132.29   22.00
   1 -13   1  253.27   26.20
  -1 -13  -1  215.78   26.30
  -1  13  -1  180.78   24.20
   2 -13   1   21.30   15.80
  -2 -13  -1   41.80   18.50
  -2  13  -1   37.40   16.40
  -3 -13  -1   -0.10   16.80
   3 -13   1   33.10   14.90
  -3  13  -1   47.70   17.00
  -3  13  -1  -16.30   26.70
  -4 -13  -1   42.10   19.10
   4 -13   1   39.60   16.30
  -4  13  -1   26.40   14.60
  -4  13  -1   -3.10   27.00
   5 -13   1   -8.60   13.80
  -5 -13  -1    1.50   17.50
  -5  13  -1    8.40   32.60
  -5  13  -1   14.50   13.00
   6 -13   1    7.30   12.50
  -6 -13  -1   10.10   18.30
   6  13   1   18.40   25.30
  -6  13  -1  -25.30   26.90
   7 -13   1   24.20   13.10
  -7 -13  -1   10.00   19.30
  -7  13  -1    0.00   29.70
   7  13   1   22.60   27.50
   6 -14  -1   46.80   16.00
  -6 -14   1   22.10   20.90
  -6  14   1   24.30   43.00
  -5 -14   1   40.10   21.70
   5 -14  -1   49.10   16.30
  -5  14   1   27.10   25.70
  -4 -14   1   51.09   21.40
   4 -14  -1   28.00   15.00
  -4  14   1   37.00   24.50
  -3 -14   1   34.50   20.10
   3 -14  -1    2.00   13.90
  -3  14   1   -4.00   20.70
  -2 -14   1   29.20   19.10
   2 -14  -1   32.90   15.40
  -2  14   1   14.50   21.70
   2  14  -1   32.80   18.20
  -1 -14   1   59.99   20.30
   1 -14  -1   53.49   17.70
   1  14  -1   33.00   18.80
   0 -14   1    7.70   16.20
   0 -14  -1   -8.50   14.70
   0  14  -1    3.80   15.70
  -1 -14  -1   19.90   17.30
   1 -14   1   15.20   16.20
  -1  14  -1   34.40   17.80
  -2 -14  -1    5.20   15.90
   2 -14   1   21.40   16.10
  -2  14  -1   10.60   14.90
   3 -14   1   24.00   16.40
  -3 -14  -1   46.80   19.70
  -3  14  -1   27.50   15.00
  -3  14  -1    0.00   28.60
  -4 -14  -1   26.90   19.20
   4 -14   1   45.40   16.90
  -4  14  -1   36.50   31.50
  -4  14  -1   65.39   17.40
  -5 -14  -1   74.69   22.70
   5 -14   1   91.49   18.90
  -5  14  -1   76.99   36.60
   6 -14   1   62.09   17.20
  -6 -14  -1   44.20   21.50
  -6  14  -1   93.19   37.20
   6  14   1   36.50   26.20
  -5 -15   1   -7.80   18.90
   5 -15  -1   -3.30   14.00
  -5  15   1   19.80   25.30
   4 -15  -1   13.40   15.10
  -4 -15   1   37.00   21.50
  -4  15   1   34.60   24.70
   3 -15  -1   37.70   16.00
  -3 -15   1   56.09   22.50
  -3  15   1    5.50   22.80
   2 -15  -1   27.60   15.70
  -2 -15   1    0.60   17.60
  -2  15   1   -0.40   22.90
  -1 -15   1    9.50   17.70
   1 -15  -1   18.50   15.00
  -1  15   1    5.10   22.70
   1  15  -1   -5.20   15.60
   0 -15  -1    8.70   16.20
   0 -15   1   -1.00   15.70
   0  15  -1    0.60   15.20
   1 -15   1   12.50   15.20
  -1 -15  -1    0.90   15.90
  -1  15  -1    0.50   15.10
  -2 -15  -1    4.10   16.30
   2 -15   1   10.10   16.00
  -2  15  -1    4.30   15.10
  -3 -15  -1   -8.30   17.70
   3 -15   1   40.60   16.20
  -3  15  -1  -34.20   27.00
  -3  15  -1   21.70   14.90
  -4 -15  -1  -18.80   16.60
   4 -15   1   -3.70   13.50
  -4  15  -1   19.20   14.40
  -4  15  -1  -20.20   31.20
   5 -15   1   16.00   15.70
  -5 -15  -1   -6.30   18.90
  -5  15  -1    9.70   31.80
   4 -16  -1   54.79   17.40
  -4 -16   1   18.10   19.00
  -4  16   1   11.90   26.00
   3 -16  -1  -15.80   13.40
  -3 -16   1    4.60   19.00
  -3  16   1   13.00   24.90
  -2 -16   1    2.60   18.80
   2 -16  -1    8.80   15.00
  -2  16   1   -9.30   23.20
  -1 -16   1    2.40   17.70
   1 -16  -1   -1.00   14.80
  -1  16   1  -19.10   21.60
   0 -16  -1  -28.00   14.00
   0 -16   1   -4.10   17.10
   0  16  -1   20.20   16.60
  -1 -16  -1   -9.70   15.90
   1 -16   1   -2.80   15.60
  -1  16  -1    4.90   14.40
  -2 -16  -1   14.10   18.30
   2 -16   1   23.70   17.20
  -2  16  -1   37.40   16.50
  -3 -16  -1   60.19   22.10
   3 -16   1   43.30   16.40
  -3  16  -1  -18.40   58.09
   4 -16   1   53.99   19.00
  -4 -16  -1   42.20   20.90
  -4  16  -1   73.69   38.20
   2 -17  -1   97.59   22.60
  -2 -17   1   97.09   35.70
  -2  17   1   91.09   28.00
   1 -17  -1   76.19   27.20
  -1 -17   1  112.69   38.70
  -1  17   1   53.59   26.40
   1 -17   1   39.70   21.20
   2 -17   1   77.69   19.80
  -2  17  -1   28.50   61.29
  10   0  -2   94.19   31.30
   9   0  -2  156.28   36.90
   8   0  -2   30.50   27.00
   7   0  -2  313.47   43.70
  -6   0   2  654.33   22.70
   6   0  -2  741.33   52.69
  -5   0   2 1973.50   57.19
   5   0  -2 1841.62   57.19
  -4   0   2 1082.19   34.60
   4   0  -2 1095.09   33.90
   3   0  -2 2417.26   70.79
   1   0  -2   27.10    6.80
  -1   0   2   25.00    7.10
   0   0  -2 2043.50   61.39
   0   0   2 1981.80   61.19
   1   0   2 3682.33  111.49
  -1   0  -2 3928.71  111.99
  -2   0  -2 7897.71  230.38
   2   0   2 8141.49  230.08
  -2   0  -2 8110.89  238.28
  -3   0  -2 7995.90  238.08
  -3   0  -2 8093.99  227.88
   3   0   2 7668.43  238.98
  -4   0  -2 4450.35  143.59
  -4   0  -2 4463.95  130.49
   4   0   2 4206.58  146.29
   5   0   2  655.63   50.29
  -5   0  -2  654.23   28.60
  -5   0  -2  719.33   45.40
  -6   0  -2   53.29   11.50
   6   0   2  106.19   32.00
  -6   0  -2   36.10   23.60
   7   0   2   20.70   33.50
  -7   0  -2   22.20   10.30
   8   0   2  483.85   60.19
  -8   0  -2  312.27   20.90
   9   0   2  294.97   52.69
  -9   0  -2  317.47   19.60
  -9   0  -2  306.57   19.70
 -10   0  -2  448.66   22.00
 -10   0  -2  418.16   21.30
  10  -1  -2   19.70   32.30
  10   1  -2   26.00   26.20
   9  -1  -2  148.69   37.80
   9   1  -2  178.48   40.50
  -8  -1   2  408.06   16.90
   8  -1  -2  391.06   49.50
   8   1  -2  447.76   51.19
  -7  -1   2  790.62   29.20
   7  -1  -2  807.62   60.29
   7   1  -2  915.21   61.99
  -6  -1   2 1776.02   56.39
   6  -1  -2 1862.51   82.69
   5  -1  -2 2269.97   87.29
   5   1  -2 2144.79   66.99
   4  -1  -2 3078.29   86.49
  -4   1   2 2946.41   86.29
   4   1  -2 3097.29   89.39
  -3  -1   2 2063.99   62.39
   3  -1  -2 2053.19   59.79
   3   1  -2 2052.89   61.49
  -3   1   2 2015.00   59.79
  -2  -1   2 5021.30  144.19
   2  -1  -2 5027.10  142.69
   2   1  -2 4939.31  143.39
   1  -1  -2  319.47   14.60
  -1  -1   2  324.87   15.90
   1   1  -2  329.97   15.40
  -1   1   2  330.67   14.60
   0  -1  -2    4.40    5.50
   0  -1   2  -14.80    5.70
   0   1   2    8.00    5.50
   0   1  -2    1.10    6.10
   1  -1   2 5177.68  156.88
  -1   1  -2 5690.43  157.48
   2  -1   2 6455.15  188.08
  -2  -1  -2 6679.63  194.28
  -2  -1  -2 6357.96  188.18
  -2   1  -2 6496.65  188.28
   2   1   2 6252.97  194.58
  -2   1  -2 6956.00  205.68
  -3  -1  -2 4399.16  138.89
  -3  -1  -2 4385.96  130.29
   3  -1   2 4427.36  129.49
   3   1   2 4205.98  140.59
  -3   1  -2 4517.15  142.69
  -3   1  -2 4470.95  130.09
  -4  -1  -2 7225.08  217.78
   4  -1   2 6676.83  221.58
   4  -1   2 7447.75  204.88
  -4  -1  -2 7162.68  206.08
   4   1   2 7029.80  221.38
  -4   1  -2 7178.08  205.38
  -4   1  -2 6883.41  219.58
  -5  -1  -2 2662.13   83.29
  -5  -1  -2 2792.22   99.49
   5  -1   2 2535.05  104.09
  -5   1  -2 2662.63  100.19
   5   1   2 2478.15  102.99
  -5   1  -2 2637.74   82.29
  -6  -1  -2 1703.83   57.59
   6  -1   2 1534.75   83.39
  -6   1  -2 1784.72   78.69
   6   1   2 1658.03   84.99
  -6   1  -2 1586.34   55.59
   7  -1   2  787.72   65.19
  -7  -1  -2  722.73   32.90
  -7   1  -2  733.13   31.00
   7   1   2  762.42   66.19
  -8  -1  -2  213.98   18.70
  -8  -1  -2  268.57   20.00
   8  -1   2  183.78   37.20
   8   1   2  190.48   39.90
  -8   1  -2  220.48   16.80
  -9  -1  -2  173.08   17.40
   9  -1   2   90.49   32.20
  -9   1  -2  166.58   14.50
  -9   1  -2  166.58   13.90
   9   1   2  122.29   41.40
 -10  -1  -2  111.59   14.50
 -10  -1  -2   86.29   12.80
  10  -1   2   25.60   31.90
  10   1   2   80.39   36.00
 -10   1  -2   96.39   10.40
  10  -2  -2   23.40   30.60
 -10  -2   2   32.80    5.10
 -10  -2   2   37.50    5.20
  10   2  -2   -3.00   24.40
  -9  -2   2   45.00    8.50
   9  -2  -2   17.10   27.30
   9   2  -2   46.70   29.40
  -8  -2   2   92.29   11.40
   8  -2  -2   61.29   30.90
   8   2  -2   51.49   29.60
  -7  -2   2   22.90   10.90
   7  -2  -2    7.60   27.50
   7   2  -2   20.50   24.30
   6  -2  -2   -2.90   25.30
   5  -2  -2  416.96   38.80
  -5  -2   2  418.86   19.80
   5   2  -2  406.66   19.80
   4  -2  -2  896.11   45.90
   4  -2  -2  873.51   25.30
  -4  -2   2  889.11   31.70
   4   2  -2  842.92   30.80
  -3  -2   2  669.43   26.10
   3  -2  -2  686.53   22.50
   3   2  -2  712.53   25.50
   2  -2  -2 4208.88  123.09
  -2  -2   2 4326.27  125.69
   2   2  -2 4344.47  124.89
   1  -2   2 1810.92   60.09
  -1  -2  -2 1877.11   61.09
  -1   2  -2 2075.09   60.69
  -2  -2  -2 2399.86   76.19
   2  -2   2 2190.88   70.99
   2   2   2 2265.57   77.39
  -2   2  -2 2327.47   74.19
  -3  -2  -2 1087.79   46.20
   3  -2   2 1063.39   37.60
  -3   2  -2 1098.99   37.80
   3   2   2 1048.20   54.79
  -3   2  -2 1016.00   51.29
   4  -2   2  119.39   12.40
  -4   2  -2  118.69   13.10
  -4   2  -2  132.39   23.60
   4   2   2  206.08   29.80
   5  -2   2  129.99   30.50
  -5  -2  -2  140.69   15.50
   5   2   2  154.08   32.30
  -5   2  -2  117.79   27.50
  -5   2  -2  119.89   13.40
   6  -2   2   10.40   23.20
  -6  -2  -2   -0.80   10.30
   6   2   2   23.80   27.90
  -6   2  -2  -10.20   19.40
  -6   2  -2   -4.20    8.30
  -7  -2  -2   44.80   13.30
   7  -2   2   43.30   33.00
  -7  -2  -2   52.99   13.40
  -7   2  -2   40.10   26.40
   7   2   2   33.30   33.80
  -7   2  -2   64.39   11.00
  -8  -2  -2  230.68   20.10
   8  -2   2  205.48   43.40
  -8  -2  -2  241.48   20.70
  -8   2  -2  228.88   15.60
   8   2   2  183.28   39.20
  -9  -2  -2   87.29   14.90
   9  -2   2   68.89   36.50
  -9  -2  -2   74.69   14.10
  -9   2  -2   94.19   10.60
   9   2   2   76.89   38.50
  -9   2  -2   90.69   10.30
 -10  -2  -2   94.89   15.50
  10  -2   2   50.19   38.00
  10   2   2  104.39   42.30
 -10   2  -2   88.69    7.10
 -10   2  -2  121.39    7.30
  10  -3  -2    2.60   30.40
 -10  -3   2   28.40    8.50
 -10  -3   2   24.20    9.70
  10   3  -2   23.60   27.30
  -9  -3   2   73.69   12.00
   9  -3  -2    6.10   28.20
   9   3  -2   48.50   29.80
   8  -3  -2   51.89   31.00
   8   3  -2   32.30   27.80
   7  -3  -2  193.38   38.20
  -7  -3   2  180.48   16.90
   6  -3  -2  185.28   30.70
  -6  -3   2  239.78   17.90
  -5  -3   2   -2.80    8.50
   5  -3  -2   -1.00   20.70
   5   3  -2   -1.70    8.30
   4  -3  -2  385.36   12.50
  -4  -3   2  366.26   19.70
   4  -3  -2  374.26   11.90
   4  -3  -2  396.26   33.30
   4   3  -2  360.86   19.00
  -3  -3   2  125.09   12.70
   3  -3  -2  130.99    8.00
   3  -3  -2  157.78   20.00
   3   3  -2  109.79   11.40
   2  -3  -2 1996.40   64.69
  -2  -3   2 1920.21   61.49
   2   3  -2 1896.11   60.59
  -1  -3   2 2666.63   82.09
   1   3  -2 2711.93   81.59
   0  -3   2   86.09   11.60
   0   3  -2  113.09   12.90
   1  -3   2  590.54   25.00
  -1  -3  -2  628.94   24.70
   1   3   2  578.74   25.60
  -1   3  -2  584.44   24.80
   2  -3   2    0.20    8.10
   2   3   2    6.40   12.90
  -2   3  -2    3.10    7.60
   3  -3   2  269.57   16.70
  -3   3  -2  260.07   32.30
  -3   3  -2  293.87   16.50
   4  -3   2  782.52   31.10
  -4   3  -2  802.62   30.70
   4   3   2  825.92   47.10
  -4   3  -2  796.72   49.00
   5  -3   2  239.98   15.90
  -5   3  -2  199.48   30.30
  -5   3  -2  212.18   15.50
   5   3   2  278.87   35.50
   6  -3   2  482.85   54.29
  -6   3  -2  492.35   23.10
   6   3   2  482.95   52.09
  -6   3  -2  527.05   48.90
  -7  -3  -2  415.16   26.30
  -7  -3  -2  392.86   26.00
   7  -3   2  385.56   52.49
  -7   3  -2  385.56   19.90
  -7   3  -2  474.55   59.19
   7   3   2  438.36   56.99
  -8  -3  -2  198.98   20.50
  -8  -3  -2  185.38   20.20
   8  -3   2  190.38   44.60
  -8   3  -2  190.88   13.60
   8   3   2  221.18   42.40
  -9  -3  -2   29.90   13.20
   9  -3   2   -6.20   25.80
  -9  -3  -2   44.80   14.00
   9   3   2    8.80   31.80
  -9   3  -2   32.30    6.60
 -10  -3  -2    2.40   11.30
 -10  -3  -2    9.30   11.30
  10   3   2   -4.30   31.10
  10  -4  -2    0.80   31.50
 -10  -4   2    6.00    9.10
  10   4  -2  -13.50   28.60
   9  -4  -2    4.90   29.90
   9   4  -2   11.30   30.10
  -8  -4   2    8.10   10.60
   8  -4  -2  -14.10   25.60
   8   4  -2   -5.20   26.80
  -7  -4   2   95.89   15.00
   7  -4  -2  103.09   34.40
   6  -4  -2  195.88   36.70
  -6  -4   2  201.48   18.60
   6   4  -2  169.58   19.10
  -5  -4   2   63.59   12.90
   5  -4  -2   57.79   22.90
   5   4  -2   83.99   14.30
   4  -4  -2   19.40    6.20
   4  -4  -2   10.60   16.30
  -4  -4   2   22.60   10.40
   4  -4  -2   18.10    4.60
   4   4  -2   10.70    9.90
  -3  -4   2   63.29   12.20
   3  -4  -2   60.69   15.80
   3  -4  -2   60.29    7.30
   3   4  -2   73.99   11.40
   2  -4  -2    5.00   10.40
  -2  -4   2    0.40    8.90
   2   4  -2   21.50    9.50
  -1  -4   2  155.68   14.70
   1  -4  -2  143.99   12.30
   1   4  -2  128.29   13.70
   0   4  -2  174.08   17.80
   1  -4   2   -1.70    8.80
  -1   4  -2    0.60    7.90
   1   4   2   -0.70    8.50
   2  -4   2  537.45   24.70
  -2   4  -2  575.84   23.90
   2   4   2  579.24   29.60
   3  -4   2  636.44   27.60
  -3   4  -2  650.93   26.50
  -3   4  -2  684.23   46.00
   4  -4   2  320.67   18.90
  -4   4  -2  312.77   17.70
   4   4   2  305.07   32.90
  -4   4  -2  295.97   38.10
   5  -4   2   32.70   10.00
   5   4   2   24.60   24.10
  -5   4  -2   54.19   28.10
  -5   4  -2   44.60    9.80
   6  -4   2   75.99   11.70
  -6  -4  -2   45.20   26.80
  -6   4  -2   69.09   10.70
  -6   4  -2   42.90   25.50
   6   4   2   70.69   27.50
  -7  -4  -2   -8.50   15.10
  -7   4  -2    7.40    8.00
  -7   4  -2   19.30   36.80
   7   4   2   38.80   27.80
  -8  -4  -2    2.20   12.20
  -8  -4  -2   -8.40   12.20
   8   4   2   13.50   28.40
  -8   4  -2    8.20    6.30
  -8   4  -2   20.70   24.20
  -9  -4  -2   23.20   13.60
  -9  -4  -2   43.70   15.60
  -9   4  -2   39.10    5.60
   9   4   2   26.40   33.30
  -9   4  -2   47.20    5.10
 -10  -4  -2   20.90   13.70
 -10  -4  -2   19.30   13.70
  10   4   2   -0.70   34.10
  10  -5  -2   43.40   34.10
 -10  -5   2   36.60   12.60
  10   5  -2   35.40   28.90
   9  -5  -2  -13.40   27.50
   9   5  -2   -5.50   25.30
  -8  -5   2  110.89   17.30
   8  -5  -2   91.49   33.00
  -7  -5   2  166.68   19.20
   7  -5  -2  150.28   36.80
   6  -5  -2  461.65   49.99
  -6  -5   2  401.86   25.80
   6   5  -2  397.86   26.90
   5  -5  -2  447.76   14.40
   5  -5  -2  454.65   43.60
   5  -5  -2  393.96   14.40
  -5  -5   2  407.26   25.30
   5   5  -2  402.76   25.20
  -4  -5   2  560.64   28.20
   4  -5  -2  555.44   19.60
   4  -5  -2  516.45   39.20
   3  -5  -2 3163.08  105.29
   3  -5  -2 3130.49   93.99
   3   5  -2 3278.17   98.79
   2  -5  -2    9.70   10.60
  -2  -5   2    4.80   10.30
   2  -5  -2   -8.10    6.40
   2   5  -2   11.30    8.80
  -1  -5   2  476.05   24.00
   1   5  -2  465.05   22.60
   0  -5   2  753.12   31.60
   0   5  -2  812.82   31.00
   1  -5   2  177.28   15.20
  -1   5  -2  160.28   14.60
   1   5   2  179.08   14.30
   2  -5   2 1149.29   41.90
  -2   5  -2 1164.78   40.80
   2   5   2 1157.48   45.10
   3  -5   2 1636.24   56.59
  -3   5  -2 1703.13   55.29
   3   5   2 1659.23   70.59
  -3   5  -2 1717.63   76.29
  -4  -5  -2 1475.05   56.89
   4  -5   2 1641.54   54.49
  -4   5  -2 1641.44   76.39
   4   5   2 1565.74   67.49
  -4   5  -2 1550.64   52.09
   5  -5   2  651.53   29.10
  -5  -5  -2  633.54   33.50
  -5   5  -2  609.54   52.49
   5   5   2  624.84   48.40
  -5   5  -2  640.84   26.60
   6  -5   2  144.19   15.50
  -6  -5  -2  168.68   20.40
   6   5   2  118.19   28.10
  -6   5  -2  136.89   13.30
  -6   5  -2  128.99   29.10
  -7  -5  -2  231.28   23.80
   7  -5   2  234.88   17.40
  -7   5  -2  215.88   42.00
  -7   5  -2  243.48   15.10
   7   5   2  219.98   38.80
  -8  -5  -2   77.19   16.80
   8   5   2   79.39   37.80
  -8   5  -2  119.39   35.40
  -8   5  -2  106.39    9.70
  -9  -5  -2   16.10   14.30
  -9  -5  -2  -10.30   13.90
   9   5   2  -17.00   30.30
 -10  -5  -2   14.20   13.40
 -10  -5  -2  -10.80   12.80
  10   5   2   -5.50   30.50
 -10  -6   2   14.80   11.40
  10  -6  -2   -0.30   29.60
  10   6  -2    9.70   26.80
   9  -6  -2    1.50   28.70
  -9  -6   2   43.10   14.50
   9   6  -2   67.59   31.10
   8  -6  -2   27.00   28.80
  -8  -6   2   33.10   14.00
   7  -6  -2   48.70   29.70
  -7  -6   2   46.40   23.70
   6  -6  -2    5.00   25.20
  -6  -6   2   15.00   13.50
   6   6  -2    9.60   14.00
  -5  -6   2  132.79   18.70
   5  -6  -2   96.79    9.50
   5  -6  -2   81.79   27.30
   5   6  -2  113.89   18.40
  -4  -6   2 1104.79   45.10
   4  -6  -2 1143.59   37.00
   4  -6  -2 1110.29   55.89
   4   6  -2 1141.89   44.80
  -3  -6   2 2542.75   83.19
   3  -6  -2 2666.93   77.79
   3  -6  -2 2424.06   87.79
   3   6  -2 2547.84   82.09
   2  -6  -2 4866.61  144.69
  -2  -6   2 4907.41  148.49
   2   6  -2 4990.70  147.29
   1  -6  -2 4655.63  142.69
  -1  -6   2 4868.81  144.79
  -1   6   2 4800.72  138.39
   1   6  -2 4898.01  143.49
   0  -6   2 4524.25  136.19
   0  -6  -2 4346.47  135.79
   0   6  -2 4668.23  135.29
   1  -6   2 2941.41   92.89
  -1  -6  -2 2926.31   94.29
  -1   6  -2 3033.90   92.09
   2  -6   2  839.42   34.40
  -2  -6  -2  761.02   35.90
  -2   6  -2  872.61   33.20
   2   6   2  867.71   37.30
   3  -6   2  621.84   28.80
  -3  -6  -2  660.43   32.20
   3   6   2  621.04   37.20
  -3   6  -2  659.33   27.60
  -4  -6  -2  699.33   34.80
   4  -6   2  685.23   31.20
   4   6   2  645.24   44.30
  -4   6  -2  710.93   54.09
  -4   6  -2  666.83   28.30
   5  -6   2   52.89   12.50
  -5  -6  -2   55.09   16.00
  -5   6  -2   36.50   10.40
   5   6   2   97.69   28.00
  -5   6  -2   27.50   28.90
  -6  -6  -2   30.00   15.30
   6  -6   2   22.60   11.20
  -6   6  -2   12.10   28.10
   6   6   2   29.00   23.80
  -6   6  -2   38.00    9.70
   7  -6   2  123.69   14.80
  -7  -6  -2  104.49   18.90
   7   6   2  151.18   39.10
  -7   6  -2   58.29   27.10
  -7   6  -2  122.79   12.10
  -8  -6  -2  146.49   20.40
  -8   6  -2   92.49   31.40
   8   6   2  113.99   33.60
  -8   6  -2  159.98   10.70
  -9  -6  -2  164.08   21.20
  -9  -6  -2  165.48   24.10
   9   6   2   90.09   41.50
  -9   6  -2  207.18   43.70
 -10  -6  -2   71.69   18.50
 -10  -6  -2   66.59   17.70
  10   6   2   31.10   35.50
   9  -7  -2  143.19   37.90
  -9  -7   2  256.37   24.80
   9   7  -2  166.48   39.80
  -8  -7   2  766.32   38.00
   8  -7  -2  581.74   60.19
   7  -7  -2  502.35   55.79
  -7  -7   2  604.54   33.70
   6  -7  -2  574.24   19.70
   6  -7  -2  572.04   53.69
  -6  -7   2  587.54   33.60
   6  -7  -2  546.05   19.60
   6   7  -2  560.84   34.50
   5  -7  -2  810.02   28.80
   5  -7  -2  790.02   53.79
  -5  -7   2  752.32   37.90
   5   7  -2  805.12   39.60
  -4  -7   2  713.43   35.70
   4  -7  -2  733.83   27.40
   4   7  -2  688.43   35.10
  -3  -7   2  180.68   20.80
   3  -7  -2  190.68   14.30
   3   7  -2  175.28   19.30
   2  -7  -2  177.38   15.20
  -2  -7   2  171.48   19.30
  -2   7   2  197.78   19.40
   2   7  -2  156.58   17.70
   1  -7  -2  216.28   17.10
  -1  -7   2  176.78   18.50
   1   7  -2  201.18   18.10
  -1   7   2  181.88   14.60
   0  -7   2  199.58   18.10
   0  -7  -2  214.38   18.60
   0   7  -2  167.48   16.70
   1  -7   2  122.39   15.90
  -1  -7  -2  136.39   17.90
  -1   7  -2  137.79   15.90
  -2  -7  -2  747.23   36.20
   2  -7   2  838.12   35.00
  -2   7  -2  860.91   33.80
   3  -7   2  548.65   28.40
  -3  -7  -2  592.94   31.90
   3   7   2  614.74   37.30
  -3   7  -2  573.94   26.80
  -4  -7  -2 1561.44   59.69
   4  -7   2 1458.35   55.89
  -4   7  -2 1610.04   53.69
  -4   7  -2 1638.44   82.49
   4   7   2 1571.54   68.79
  -5  -7  -2 2319.47   80.19
   5  -7   2 2276.87   76.09
  -5   7  -2 2120.59   71.89
  -5   7  -2 2256.77  103.29
   5   7   2 2395.66   94.29
   6  -7   2 1747.43   62.09
  -6  -7  -2 1919.71   68.49
   6   7   2 1768.42   85.09
  -6   7  -2 1731.33   91.59
  -6   7  -2 1750.42   58.19
  -7  -7  -2 1091.39   48.10
   7  -7   2 1039.60   40.70
  -7   7  -2 1029.30   36.50
   7   7   2 1028.20   68.39
  -7   7  -2 1039.60   71.49
  -8  -7  -2  548.15   33.50
   8  -7   2  531.55   25.40
  -8   7  -2  597.54   59.59
  -8   7  -2  492.85   20.60
   8   7   2  467.95   56.79
  -9  -7  -2  225.08   25.90
   9   7   2  213.18   49.50
  -9   7  -2  244.58   47.30
  -9  -8   2   83.79   18.20
   9   8  -2   48.40   29.30
  -8  -8   2   57.79   16.40
  -7  -8   2    9.80   15.50
  -6  -8   2   26.70   16.60
   6  -8  -2   31.30    8.20
   6   8  -2   16.60   16.90
   5  -8  -2  103.39   12.00
  -5  -8   2  123.79   21.00
   5   8  -2  136.39   22.60
  -4  -8   2  252.57   26.40
   4  -8  -2  224.08   16.20
   4   8  -2  245.38   24.60
   3  -8  -2 1129.99   40.60
  -3  -8   2 1099.79   47.00
   3   8  -2 1065.79   46.00
  -3   8   2 1152.98   48.80
   2  -8  -2 2513.95   79.49
  -2  -8   2 2430.96   83.89
  -2   8   2 2455.15   80.59
   2   8  -2 2512.75   82.89
   1  -8  -2 3308.57  100.79
  -1  -8   2 3213.08  103.09
   1   8  -2 3232.28  101.59
  -1   8   2 3016.00   96.29
   0  -8  -2 2135.99   73.19
   0  -8   2 2196.88   74.19
   0   8  -2 2176.18   72.59
  -1  -8  -2 3406.86  107.19
   1  -8   2 3251.97  105.69
  -1   8  -2 3348.26  104.49
   2  -8   2 2059.09   71.99
  -2  -8  -2 2140.79   74.49
  -2   8  -2 2152.48   70.79
  -3  -8  -2  713.73   36.20
   3  -8   2  664.03   33.00
  -3   8  -2  661.73   31.00
  -4  -8  -2   29.00   16.50
   4  -8   2   34.10   12.90
   4   8   2   26.00   21.50
  -4   8  -2   51.29   12.70
  -4   8  -2   41.30   29.40
   5  -8   2   16.00   12.50
  -5  -8  -2  -29.20   14.40
  -5   8  -2   13.20   10.20
   5   8   2    5.00   22.10
  -5   8  -2   11.30   26.60
   6  -8   2   62.69   14.60
  -6  -8  -2   66.59   18.10
  -6   8  -2   42.40   10.90
  -6   8  -2   34.00   36.70
   6   8   2   17.90   24.10
  -7  -8  -2    5.30   15.60
   7  -8   2   14.00   11.70
  -7   8  -2    6.00    8.30
   7   8   2    2.20   23.20
  -7   8  -2   17.10   29.30
   8  -8   2   53.79   12.40
  -8  -8  -2   69.29   19.50
   8   8   2   29.20   28.80
  -8   8  -2   43.90    8.70
  -8   8  -2    8.40   26.60
  -9  -8  -2   73.89   20.20
  -9   8  -2  101.29   37.30
   9   8   2   37.20   36.20
  -9  -9   2   74.39   19.40
  -8  -9   2  132.89   22.30
   7  -9  -2  280.17   12.00
  -7  -9   2  288.07   29.30
   7  -9  -2  252.37   12.80
   6  -9  -2  735.73   29.30
  -6  -9   2  738.63   40.20
   6   9  -2  712.23   41.60
  -5  -9   2  483.95   32.60
   5  -9  -2  464.15   23.40
   5   9  -2  439.26   33.50
   4  -9  -2  311.47   19.80
  -4  -9   2  287.27   28.20
   4   9  -2  305.07   28.40
   3  -9  -2  475.15   24.90
  -3  -9   2  469.95   31.70
  -3   9   2  470.65   33.70
   3   9  -2  498.35   31.80
  -2  -9   2  270.27   26.10
   2  -9  -2  327.27   21.40
  -2   9   2  326.77   26.10
   2   9  -2  317.87   25.20
   1  -9  -2   62.59   14.20
  -1  -9   2   47.50   16.50
  -1   9   2   61.59   14.20
   1   9  -2   63.89   16.30
   0  -9  -2   -8.70   12.30
   0  -9   2   -2.10   13.10
   0   9  -2   -0.40   12.40
   1  -9   2   28.10   13.40
  -1  -9  -2   63.59   16.50
  -1   9  -2   34.60   13.50
  -2  -9  -2  839.92   40.30
   2  -9   2  760.72   37.80
  -2   9  -2  909.81   37.40
  -3  -9  -2  784.12   40.10
   3  -9   2  774.22   37.30
  -4  -9  -2 1079.09   48.80
   4  -9   2 1043.30   45.30
   4   9   2 1100.69   56.99
  -4   9  -2 1036.90   71.69
  -4   9  -2 1067.99   42.10
   5  -9   2  866.11   40.80
  -5  -9  -2  962.30   46.00
  -5   9  -2 1004.00   72.19
   5   9   2  864.51   56.99
  -5   9  -2  895.71   37.10
   6  -9   2  359.86   26.40
  -6  -9  -2  431.76   31.80
   6   9   2  458.55   47.30
  -6   9  -2  410.16   55.99
  -6   9  -2  420.16   22.80
   7  -9   2  323.57   24.10
  -7  -9  -2  354.86   29.70
  -7   9  -2  345.07   19.70
  -7   9  -2  320.67   49.00
   7   9   2  378.26   48.80
  -8  -9  -2  108.39   22.10
  -8   9  -2  135.59   12.70
  -8   9  -2  130.59   39.00
   8   9   2  101.49   30.60
  -9  -9  -2   32.00   18.00
   9   9   2    9.90   29.30
  -9   9  -2   24.70   26.80
  -8 -10   2   21.60   17.00
   7 -10  -2   -7.70    6.60
  -7 -10   2   15.20   18.00
   6 -10  -2  -10.70    8.70
  -6 -10   2   -6.50   16.50
   5 -10  -2  125.79   14.90
  -5 -10   2  133.89   23.60
   5  10  -2  103.29   22.20
  -4 -10   2   71.59   21.50
   4 -10  -2  111.19   14.60
   4  10  -2   85.09   20.70
   3 -10  -2   59.39   13.00
  -3 -10   2   30.00   19.00
   3  10  -2   58.19   19.30
  -3  10   2   57.99   19.50
  -2 -10   2  139.99   22.90
   2 -10  -2   83.19   15.30
  -2  10   2   85.89   18.20
   2  10  -2  115.69   20.80
  -1 -10   2  165.08   23.30
   1 -10  -2  137.69   18.30
   1  10  -2  221.98   24.10
  -1  10   2  164.38   21.70
   0 -10   2  199.48   22.60
   0 -10  -2  209.68   22.40
   0  10  -2  199.88   22.40
  -1 -10  -2  114.99   18.90
   1 -10   2   93.49   18.10
  -1  10  -2  147.19   20.50
   2 -10   2  106.79   19.20
  -2 -10  -2  146.59   21.70
  -2  10  -2  142.79   20.10
   3 -10   2  156.98   20.80
  -3 -10  -2  147.89   22.80
  -3  10  -2  163.78   19.50
   4 -10   2  121.99   19.30
  -4 -10  -2  135.19   22.60
   4  10   2  142.79   27.10
  -4  10  -2  147.49   19.10
  -4  10  -2  152.38   40.40
   5 -10   2   70.99   16.20
  -5 -10  -2   89.79   20.50
   5  10   2   76.09   26.00
  -5  10  -2   53.79   13.20
  -5  10  -2   50.39   30.80
   6 -10   2   12.20   15.00
  -6 -10  -2   -3.20   15.50
  -6  10  -2  -18.90   30.10
  -6  10  -2   -6.40    9.50
   6  10   2    9.90   25.50
  -7 -10  -2   19.70   17.00
   7 -10   2   20.90   12.80
  -7  10  -2   27.70   34.20
  -7  10  -2   12.10   14.80
  -8 -10  -2   70.19   21.20
   8 -10   2   57.29   14.10
  -8  10  -2   63.79   35.10
   8  10   2   -7.10   29.10
  -8 -11   2   55.79   19.50
  -7 -11   2   72.89   21.10
  -6 -11   2    7.60   17.80
   6 -11  -2   -8.20   10.00
   5 -11  -2   61.59   13.90
  -5 -11   2   61.29   20.60
   5  11  -2   53.79   21.30
  -4 -11   2   89.89   22.70
   4 -11  -2   87.89   14.50
   4  11  -2   95.89   22.40
  -4  11   2  116.19   24.50
   3 -11  -2  279.07   22.10
  -3 -11   2  204.38   27.20
   3  11  -2  247.48   28.20
  -3  11   2  272.97   31.50
  -2 -11   2  121.59   22.90
   2 -11  -2  117.89   18.60
   2  11  -2  153.78   24.70
  -1 -11   2   45.20   19.20
   1 -11  -2   33.00   14.20
  -1  11   2   42.00   15.50
   1  11  -2   23.60   16.70
   0 -11  -2   -3.40   13.80
   0 -11   2   -4.40   15.30
   0  11  -2   16.90   15.70
  -1 -11  -2   44.30   16.70
   1 -11   2   52.69   17.70
  -1  11  -2   54.89   17.60
   2 -11   2  113.09   20.20
  -2 -11  -2  131.19   21.70
  -2  11  -2  134.39   20.00
   3 -11   2   77.89   18.10
  -3 -11  -2   97.89   20.90
  -3  11  -2  133.69   19.40
   4 -11   2   16.60   15.90
  -4 -11  -2   42.80   19.30
  -4  11  -2   45.10   23.40
  -4  11  -2   48.40   33.90
   4  11   2   45.60   22.30
   5 -11   2   -1.90   12.60
  -5 -11  -2  -11.10   17.10
  -5  11  -2    9.00   11.20
   5  11   2   -5.00   21.10
   6 -11   2    0.30   12.90
  -6 -11  -2   11.50   17.60
   6  11   2   23.60   25.20
  -6  11  -2  -13.80   28.70
  -6  11  -2   14.60   11.00
  -7 -11  -2   -8.30   16.50
   7 -11   2   14.00   13.40
  -7  11  -2   12.40   10.30
  -7  11  -2    6.30   30.80
   7  11   2   40.00   27.00
   8 -11   2   24.50   12.90
  -8 -11  -2    7.40   18.70
  -8  11  -2   34.70   10.10
   8  11   2   -9.00   25.40
  -8  11  -2   74.29   38.40
   7 -12  -2   -1.60    9.30
  -7 -12   2  -13.90   18.30
  -6 -12   2   17.10   18.50
   6 -12  -2    4.10   11.00
   5 -12  -2   -4.60   11.60
  -5 -12   2    4.70   19.10
   5  12  -2  -14.20   17.00
  -4 -12   2   26.40   19.20
   4 -12  -2   31.90   13.50
   4  12  -2   44.70   20.00
  -4  12   2   37.50   20.10
   3 -12  -2  111.79   17.80
  -3 -12   2  141.79   24.70
  -3  12   2  125.59   22.90
   3  12  -2  102.79   22.20
  -2 -12   2   86.79   21.30
   2 -12  -2  101.69   17.20
  -2  12   2  100.79   19.50
   2  12  -2  109.29   22.40
  -1 -12   2  389.36   32.50
   1 -12  -2  451.85   31.00
  -1  12   2  369.86   30.00
   1  12  -2  390.56   33.30
   0 -12  -2  260.47   38.70
   1 -12   2  141.99   23.60
  -1  12  -2  224.98   25.50
   2 -12   2  150.08   22.40
  -2  12  -2  159.18   21.70
  -3 -12  -2   40.00   24.80
   3 -12   2   25.60   16.40
  -3  12  -2   49.90   15.30
   4 -12   2   22.30   15.40
  -4 -12  -2    6.50   16.40
  -4  12  -2   -1.00   13.30
   4  12   2  -13.60   19.00
  -4  12  -2   -1.00   30.80
  -5 -12  -2   14.00   18.40
   5 -12   2    8.60   13.80
  -5  12  -2    8.20   30.80
   5  12   2   18.00   24.10
  -5  12  -2   12.20   12.80
   6 -12   2   66.49   17.70
  -6 -12  -2    0.00   16.60
   6  12   2   40.00   26.80
  -6  12  -2   15.30   12.50
  -6  12  -2   13.40   30.20
  -7 -12  -2   11.40   17.40
   7 -12   2   11.70   13.80
  -7  12  -2   -4.50   34.00
   7  12   2   10.30   24.90
  -7  12  -2   21.00   11.10
   7 -13  -2  112.19   15.90
  -7 -13   2  115.19   24.50
  -6 -13   2  108.59   24.70
   6 -13  -2  123.49   18.10
   5 -13  -2  137.79   19.40
  -5 -13   2  108.29   24.70
   5  13  -2  124.19   25.00
   4 -13  -2  220.18   21.70
  -4 -13   2  167.08   27.20
   4  13  -2  192.48   27.70
   3 -13  -2  115.39   18.60
  -3 -13   2   92.79   23.10
  -3  13   2   84.79   21.20
   3  13  -2   69.19   20.30
  -2 -13   2   23.80   18.50
   2 -13  -2   27.80   14.70
  -2  13   2   18.20   16.00
   2  13  -2  -17.50   13.40
   1 -13  -2    7.40   13.40
  -1 -13   2  -16.10   16.10
  -1  13   2   -3.70   19.20
   1  13  -2  -16.10   14.10
   0 -13   2   46.40   18.40
   0 -13  -2   44.80   16.40
   0  13  -2   46.20   18.00
  -1 -13  -2   76.89   18.70
   1 -13   2   50.29   17.40
  -1  13  -2   50.99   17.10
  -2 -13  -2  231.48   26.90
   2 -13   2  189.18   25.00
  -2  13  -2  224.48   24.70
   3 -13   2  333.47   29.40
  -3 -13  -2  354.56   30.10
  -3  13  -2  303.27   26.80
  -4 -13  -2  256.67   29.70
   4 -13   2  246.18   26.50
  -4  13  -2  220.28   24.00
   4  13   2  220.18   31.10
  -4  13  -2  163.88   49.70
  -5 -13  -2  144.89   24.90
   5 -13   2  108.19   19.90
  -5  13  -2  109.79   39.90
   5  13   2  188.08   32.30
  -5  13  -2  148.89   20.50
  -6 -13  -2  110.79   23.80
   6 -13   2   92.19   19.20
  -6  13  -2  104.09   17.70
   6  13   2  105.49   29.70
  -6  13  -2  114.89   41.80
   7 -13   2   61.99   15.70
  -7 -13  -2    2.10   17.70
  -7  13  -2   61.59   37.50
  -7  13  -2   37.40   12.20
   7  13   2   -0.10   26.20
  -6 -14   2    6.30   17.80
   6 -14  -2   40.70   13.60
   5 -14  -2   71.69   17.00
  -5 -14   2   39.70   22.10
  -4 -14   2   94.59   25.20
   4 -14  -2  130.59   19.00
   4  14  -2  100.09   22.20
   3 -14  -2  179.68   22.00
  -3 -14   2  229.48   30.30
   3  14  -2  171.38   26.90
   2 -14  -2  165.98   21.90
  -2 -14   2  186.18   27.00
  -2  14   2  186.48   24.50
   2  14  -2  156.38   25.80
   1 -14  -2  217.88   25.00
  -1 -14   2  204.78   28.30
   1  14  -2  134.49   23.90
   0 -14   2  360.16   32.00
   0 -14  -2  437.36   31.00
   0  14  -2  335.27   30.50
  -1 -14  -2  405.86   31.60
   1 -14   2  396.56   32.10
  -1  14  -2  294.47   28.70
   2 -14   2  114.29   21.60
  -2 -14  -2  121.69   23.40
  -2  14  -2   87.89   19.10
   3 -14   2   88.69   20.30
  -3 -14  -2  109.09   23.00
  -3  14  -2  102.59   20.20
   4 -14   2   85.29   20.20
  -4 -14  -2   98.99   23.40
  -4  14  -2   84.79   17.60
  -4  14  -2   41.50   35.40
   4  14   2  111.69   25.30
   5 -14   2   47.00   17.90
  -5 -14  -2   38.90   20.60
   5  14   2   33.10   24.10
  -5  14  -2   34.90   15.90
  -5  14  -2  -15.90   32.20
   6 -14   2   49.00   17.00
  -6 -14  -2   -4.10   19.90
  -6  14  -2   14.30   33.90
   6  14   2   11.80   24.50
  -6  14  -2   -1.60   11.50
  -5 -15   2  169.18   29.10
   5 -15  -2  268.37   26.20
   4 -15  -2  151.38   21.70
  -4 -15   2  106.69   25.40
   4  15  -2  143.89   25.00
  -3 -15   2  117.89   25.30
   3 -15  -2  115.69   20.10
   3  15  -2  103.69   23.50
  -3  15   2  131.19   23.20
  -2 -15   2   -2.30   16.80
   2 -15  -2   15.30   15.10
   2  15  -2   30.10   18.00
  -2  15   2   33.60   17.50
   1 -15  -2   23.80   15.90
  -1 -15   2    4.80   17.00
   1  15  -2   17.80   17.40
   0 -15  -2   -8.20   15.60
   0 -15   2    4.60   16.70
   0  15  -2   34.70   17.50
  -1 -15  -2  126.29   23.20
   1 -15   2   84.19   20.50
  -1  15  -2   78.49   20.20
   2 -15   2  155.58   24.90
  -2 -15  -2  111.09   23.20
  -2  15  -2  102.69   20.50
  -3 -15  -2  129.09   24.90
   3 -15   2  114.89   22.90
  -3  15  -2   83.99   19.60
  -3  15  -2  107.69   42.20
  -4 -15  -2  168.58   26.90
   4 -15   2  155.88   24.90
  -4  15  -2  159.48   42.40
  -4  15  -2  153.88   22.90
   4  15   2  156.78   28.80
   5 -15   2  154.68   22.80
  -5 -15  -2  136.39   26.90
  -5  15  -2   99.69   19.30
   5  15   2  122.29   28.00
  -5  15  -2  187.08   49.20
  -4 -16   2   60.59   23.20
   4 -16  -2   47.20   17.30
  -3 -16   2   65.29   22.30
   3 -16  -2   40.80   16.30
   3  16  -2   85.69   22.80
   2 -16  -2   92.29   19.40
  -2 -16   2   95.99   24.70
  -2  16   2  130.29   21.20
   2  16  -2  130.89   25.00
  -1 -16   2  119.99   25.10
   1 -16  -2   63.29   18.90
   1  16  -2   71.49   21.30
   0 -16   2  129.99   25.60
   0 -16  -2  117.19   22.10
   0  16  -2   92.79   21.30
   1 -16   2   43.00   18.10
  -1 -16  -2  103.29   22.40
  -1  16  -2   92.29   21.80
   2 -16   2   82.09   20.90
  -2 -16  -2  109.39   24.10
  -2  16  -2   73.99   19.50
   3 -16   2   40.60   17.70
  -3 -16  -2   61.29   22.00
  -3  16  -2   46.80   38.70
  -3  16  -2   28.20   14.90
   4 -16   2   -1.60   17.60
  -4 -16  -2   22.70   20.70
   4  16   2   28.30   21.70
  -4  16  -2   11.40   35.50
   1 -17  -2   29.60   17.20
  -1  17   2   16.30   26.40
   1  17  -2   37.50   28.80
   0 -17   2   10.40   17.60
   0 -17  -2   14.20   16.80
   0  17  -2   48.30   20.50
   1 -17   2   24.80   16.80
  -1 -17  -2   24.20   18.60
  -1  17  -2   49.60   18.60
  10   0  -3  -14.90   27.20
   9   0  -3  -17.40   22.70
   8   0  -3   -9.80   23.60
   7   0  -3    5.10   25.60
  -7   0   3   -1.60    4.40
  -6   0   3   -0.40    6.00
   6   0  -3   -9.30    5.80
   5   0  -3    0.70    5.50
  -5   0   3   -4.30    5.90
   4   0  -3    3.00    6.10
   3   0  -3   -4.50    5.80
  -3   0   3    8.20    6.80
  -2   0   3    3.00    7.90
   2   0  -3   -3.10    6.80
  -1   0   3   -2.10    8.00
   1   0  -3    1.10    8.40
   0   0  -3   -8.40    8.70
   0   0   3    2.10    8.80
  -1   0  -3   -3.10    9.90
   1   0   3   -1.00    8.70
  -2   0  -3    8.00   15.30
   2   0   3   -0.30    9.30
  -2   0  -3   -1.80    8.50
  -3   0  -3   -1.60    8.50
   3   0   3   -1.30    7.60
  -3   0  -3   -2.20   15.30
  -4   0  -3   -0.50    8.80
  -4   0  -3    8.80   14.80
   5   0   3   10.00   24.00
  -5   0  -3   -2.00    9.60
  -5   0  -3  -35.20   18.20
  -6   0  -3  -19.60   19.00
  -6   0  -3  -16.10    9.70
   6   0   3   82.19   31.40
  -7   0  -3  -15.50   10.30
   7   0   3   -9.10   29.20
  -7   0  -3  -17.10   22.80
   8   0   3   -6.10   26.70
  -8   0  -3    4.30   10.20
   9   0   3  -25.30   28.60
  -9   0  -3   27.50   11.70
  -9   0  -3   13.80   10.80
 -10   0  -3   -1.00    8.50
  10   0   3  -34.60   29.70
 -10   0  -3   10.10   16.30
  10  -1  -3  -30.80   20.50
  10   1  -3   48.70   33.60
   9  -1  -3    7.10   28.60
   9   1  -3   10.80   27.90
  -8  -1   3   30.60    6.70
   8  -1  -3   45.30   25.60
   8   1  -3   44.70   32.80
  -7  -1   3   28.10    8.60
  -6  -1   3    3.20    7.90
   6  -1  -3   28.80   24.10
   6   1  -3    6.80    7.70
   5  -1  -3   50.59    6.30
   5   1  -3   37.90    8.30
  -5   1   3   41.50    5.70
  -4  -1   3  142.79   13.00
   4  -1  -3  168.98   10.60
   4   1  -3  161.68   11.90
  -4   1   3  170.58   10.70
  -3  -1   3 1040.70   37.60
   3  -1  -3 1081.09   35.70
   3   1  -3 1077.99   36.50
   2  -1  -3  311.37   16.60
  -2  -1   3  332.67   18.50
  -2   1   3  340.67   16.60
   2   1  -3  301.27   17.30
  -1  -1   3 1947.21   63.99
   1  -1  -3 2029.60   63.39
  -1   1   3 2039.20   63.09
   1   1  -3 1994.00   63.59
   0  -1  -3 1122.99   40.30
   0  -1   3 1103.39   40.80
   0   1  -3 1134.89   40.90
   0   1   3 1222.58   40.70
  -1  -1  -3 5053.69  146.69
   1  -1   3 4912.11  146.59
   1   1   3 4865.01  145.99
  -1   1  -3 4991.60  149.19
  -2  -1  -3 1730.13   55.99
   2  -1   3 1573.44   54.89
  -2   1  -3 1633.44   55.59
   3  -1   3  377.66   20.40
  -3  -1  -3  371.96   21.20
  -3  -1  -3  354.66   30.50
  -3   1  -3  418.96   35.80
  -3   1  -3  356.86   21.10
  -4  -1  -3   -8.50    9.50
   4  -1   3    5.40    8.50
  -4  -1  -3   -1.70   16.50
  -4   1  -3    6.20    9.00
   4   1   3   11.40   18.00
  -4   1  -3    7.40   17.70
  -5  -1  -3    7.30   10.50
  -5  -1  -3   -2.60   18.20
  -5   1  -3   10.60   17.10
  -5   1  -3    2.30   10.10
   5   1   3  -27.00   22.20
  -6  -1  -3  200.58   35.40
  -6  -1  -3  162.78   18.60
   6  -1   3  116.99   35.10
   6   1   3  163.48   38.10
  -6   1  -3  132.59   28.60
  -6   1  -3  160.88   18.50
  -7  -1  -3  158.88   19.10
   7  -1   3  123.89   40.20
   7   1   3  152.68   39.80
  -7   1  -3  174.88   18.90
  -8  -1  -3   83.59   15.50
   8  -1   3  138.49   40.00
  -8   1  -3  104.29   15.20
   8   1   3   46.10   34.20
   9  -1   3   51.09   33.00
  -9  -1  -3   84.99   15.60
  -9  -1  -3  106.49   16.30
  -9   1  -3  101.29   14.60
   9   1   3   76.69   38.20
 -10  -1  -3   51.39   13.20
  10  -1   3    4.90   34.20
 -10  -1  -3   41.60   12.70
 -10   1  -3   39.20   11.60
  10   1   3  -22.20   27.30
 -10   1  -3   45.50   10.10
  10  -2  -3   14.20   28.90
  10   2  -3   41.50   34.80
  -9  -2   3  142.29   11.90
   9  -2  -3   82.19   33.50
   9   2  -3  112.69   37.40
  -8  -2   3  518.45   23.30
   8  -2  -3  494.05   51.49
   8   2  -3  506.25   53.19
  -7  -2   3 1299.47   53.49
   7  -2  -3 1257.27   72.49
  -6  -2   3 1282.67   45.80
   6  -2  -3 1325.47   68.49
   6   2  -3 1234.88   44.40
   5  -2  -3  979.80   29.90
   5  -2  -3 1038.70   54.69
  -5  -2   3  978.00   36.70
   5   2  -3  937.01   34.90
  -4  -2   3 1397.36   49.50
   4  -2  -3 1470.95   45.40
   4   2  -3 1534.25   48.50
   3  -2  -3   36.10    7.50
  -3  -2   3   43.60   10.50
   3   2  -3   34.10    9.00
  -2  -2   3  247.88   16.80
   2  -2  -3  253.87   14.70
   2   2  -3  246.28   16.10
  -1  -2   3  366.86   20.30
   1  -2  -3  320.67   17.60
   1   2  -3  330.87   18.90
   0  -2  -3  613.24   26.00
   0  -2   3  614.64   27.20
   0   2  -3  609.84   26.70
  -1  -2  -3 1601.94   55.39
   1  -2   3 1506.85   52.79
  -1   2  -3 1476.65   51.69
  -2  -2  -3  867.21   33.10
  -2  -2  -3  823.32   38.30
   2  -2   3  759.02   32.50
  -2   2  -3  776.52   32.70
  -3  -2  -3 1757.82   59.99
  -3  -2  -3 1866.81   67.89
   3  -2   3 1779.62   59.49
  -3   2  -3 1736.13   59.39
   3   2   3 1666.63   69.19
  -3   2  -3 1778.02   75.49
   4  -2   3  960.30   36.70
  -4  -2  -3  910.31   37.70
  -4  -2  -3  972.60   48.30
   4   2   3  891.31   51.59
  -4   2  -3  922.11   54.49
  -4   2  -3  881.61   36.60
  -5  -2  -3  941.81   52.09
  -5  -2  -3  909.21   38.40
   5  -2   3  904.11   36.50
   5   2   3  807.72   57.09
  -5   2  -3  899.81   37.10
  -5   2  -3  931.41   57.29
  -6  -2  -3  837.62   38.00
  -6   2  -3  854.01   36.00
  -6   2  -3  843.62   59.29
   6   2   3  829.92   63.69
  -7  -2  -3  361.16   25.30
  -7   2  -3  364.96   49.60
   7   2   3  230.78   41.50
  -7   2  -3  277.77   21.20
  -8   2  -3  298.77   20.20
   8   2   3  371.36   55.29
  -8   2  -3  235.58   35.40
  -9  -2  -3  224.88   22.00
  -9  -2  -3  265.17   23.00
  -9   2  -3  260.67   17.80
   9   2   3  147.69   42.60
 -10  -2  -3  150.08   19.00
 -10  -2  -3  170.38   19.90
 -10   2  -3  146.29   15.50
  10   2   3   67.99   35.40
  10  -3  -3   14.60   31.70
 -10  -3   3   44.50   11.20
  10   3  -3   19.30   28.60
  -9  -3   3    8.00    8.60
   9  -3  -3   23.90   30.60
   9   3  -3   -7.20   27.20
   8  -3  -3   25.40   27.40
  -7  -3   3   15.20   10.40
   7  -3  -3   24.50   29.10
   7   3  -3    0.30   10.80
  -6  -3   3  235.48   19.20
   6  -3  -3  261.77   37.20
   6   3  -3  265.17   19.30
   5  -3  -3  455.35   40.20
   5  -3  -3  405.76   13.90
  -5  -3   3  390.06   22.80
   5   3  -3  408.56   21.60
   4  -3  -3  665.53   40.20
  -4  -3   3  672.93   29.70
   4  -3  -3  682.53   24.20
   4   3  -3  698.63   28.10
  -3  -3   3 5046.90  149.09
   3  -3  -3 5031.20  145.29
   3   3  -3 4961.90  147.39
   2  -3  -3 2050.89   63.69
  -2  -3   3 2046.10   66.59
   2   3  -3 2050.59   65.39
   1  -3  -3 6817.32  197.38
  -1  -3   3 6859.61  199.48
   1   3  -3 6824.72  198.38
   0  -3  -3 4359.96  128.99
   0   3  -3 4299.97  129.99
   1  -3   3 6380.86  187.58
  -1  -3  -3 6060.39  185.68
  -1   3  -3 6742.73  187.48
  -2  -3  -3 7424.26  215.08
   2  -3   3 7174.78  212.88
  -2   3  -3 7292.27  212.58
  -3  -3  -3 5443.36  166.08
   3  -3   3 5452.25  160.48
  -3   3  -3 5526.25  178.08
   3   3   3 5042.30  167.98
  -3   3  -3 5452.85  160.08
  -4  -3  -3  576.84   37.50
   4  -3   3  557.74   26.90
  -4  -3  -3  575.04   28.50
  -4   3  -3  499.45   26.00
   4   3   3  559.34   42.60
  -4   3  -3  558.44   45.40
  -5  -3  -3    2.60   11.50
   5  -3   3    3.20    9.30
  -5   3  -3  -11.90   19.00
   5   3   3   -6.10   23.20
  -5   3  -3    5.60    9.70
  -6  -3  -3  190.08   21.80
   6  -3   3  164.18   17.70
  -6   3  -3  201.68   40.60
   6   3   3  157.78   37.10
  -6   3  -3  182.78   18.30
  -7  -3  -3  547.35   31.70
   7   3   3  589.44   61.39
  -7   3  -3  555.74   55.49
  -7   3  -3  542.15   27.50
  -8  -3  -3  387.56   27.90
  -8  -3  -3  395.46   28.40
   8   3   3  356.86   53.09
  -8   3  -3  415.96   50.09
  -8   3  -3  406.66   22.20
  -9  -3  -3  354.36   26.40
  -9  -3  -3  310.47   25.90
  -9   3  -3  304.07   18.30
   9   3   3  194.58   42.80
 -10  -3  -3  248.68   23.70
 -10  -3  -3  254.97   24.10
  10   3   3  160.48   46.90
 -10   3  -3  218.18   18.60
 -10   3  -3  240.48   14.30
  10  -4  -3   58.79   34.40
  10   4  -3   76.89   32.10
   9  -4  -3  164.08   39.10
   9   4  -3  120.29   33.30
   8  -4  -3  172.78   36.40
  -8  -4   3  206.08   18.90
   7  -4  -3  370.66   47.90
  -7  -4   3  338.47   23.20
   7   4  -3  262.17   22.40
   6  -4  -3 1004.10   59.69
  -6  -4   3  987.70   40.30
   6   4  -3  914.41   39.30
   5  -4  -3 1358.76   41.60
   5  -4  -3 1441.56   42.40
  -5  -4   3 1374.66   51.49
   5  -4  -3 1536.75   67.69
   5   4  -3 1415.16   50.49
   4  -4  -3 1619.14   51.79
  -4  -4   3 1644.54   57.89
   4  -4  -3 1747.33   68.09
   4   4  -3 1682.33   56.19
  -3  -4   3 3362.36  104.09
   3  -4  -3 3458.65  108.49
   3  -4  -3 3265.07   99.29
   3   4  -3 3303.97  102.19
   2  -4  -3  851.71   31.60
  -2  -4   3  864.41   35.90
   2  -4  -3  885.91   35.00
  -1  -4   3    4.60   10.40
   1   4  -3  -10.00    8.20
   0  -4   3  169.28   17.70
   0   4  -3  138.49   14.90
  -1  -4  -3 1636.74   52.79
   1  -4   3 1572.34   56.19
  -1   4  -3 1737.93   56.29
  -2  -4  -3 2155.58   68.69
   2  -4   3 2097.39   68.19
   2   4   3 1864.51   69.59
  -2   4  -3 2020.50   66.69
   3  -4   3 4934.51  148.29
   3   4   3 4813.52  156.18
  -3   4  -3 5006.40  147.39
   4  -4   3 3129.69   98.09
   4   4   3 2990.90  111.29
  -4   4  -3 3072.49   96.79
  -4   4  -3 3189.08  120.89
   5  -4   3 1998.10   67.39
  -5   4  -3 1913.11   65.79
   5   4   3 1937.61   87.69
  -5   4  -3 2057.49   92.99
  -6  -4  -3 1779.62   64.99
   6  -4   3 1746.83   60.49
  -6   4  -3 1680.73   87.69
  -6   4  -3 1692.93   59.19
   6   4   3 1753.62   88.59
  -7  -4  -3 1179.68   49.60
  -7  -4  -3 1151.88   49.10
  -7   4  -3 1188.18   73.99
  -7   4  -3 1086.29   42.20
   7   4   3 1097.49   76.69
  -8  -4  -3  697.23   36.30
  -8  -4  -3  639.24   36.10
  -8   4  -3  673.43   28.60
   8   4   3  628.24   66.79
  -8   4  -3  608.74   58.69
  -9  -4  -3  149.88   22.00
  -9  -4  -3  162.88   21.50
  -9   4  -3  140.39   13.10
  -9   4  -3  123.09   34.30
   9   4   3  149.39   46.20
 -10  -4  -3   37.10   16.20
 -10  -4  -3   17.30   13.60
 -10   4  -3   23.40    8.10
  10   4   3  -17.40   30.40
 -10   4  -3   29.60    6.70
  10  -5  -3   42.10   35.70
  10   5  -3   67.39   31.30
  -9  -5   3  118.29   17.10
   9  -5  -3   52.59   30.90
   9   5  -3  105.29   35.80
   8  -5  -3    8.00   25.90
  -8  -5   3   51.39   14.10
   7  -5  -3   14.30   27.10
  -7  -5   3   -6.60   11.50
   7   5  -3   -5.90   12.20
   6  -5  -3   68.79   27.80
  -6  -5   3   56.89   15.30
   6   5  -3   72.69   15.70
  -5  -5   3  414.16   26.30
   5  -5  -3  447.46   16.10
   5  -5  -3  420.96   41.30
   5  -5  -3  419.46   17.30
   5   5  -3  519.75   39.60
   4  -5  -3  531.75   20.60
   4  -5  -3  488.65   20.70
  -4  -5   3  445.06   31.30
   4  -5  -3  485.95   37.20
   4   5  -3  527.95   26.30
  -3  -5   3 2805.92   89.89
   3  -5  -3 2800.32   92.99
   3   5  -3 2744.93   87.69
  -2  -5   3 3864.81  120.59
   2  -5  -3 3878.31  118.39
   2   5  -3 4007.10  119.29
  -1  -5   3 3437.26  108.69
   1   5  -3 3558.34  107.69
   0  -5   3 3456.15  108.29
   0   5  -3 3506.35  107.09
   1  -5   3 2586.84   83.89
  -1   5  -3 2606.34   82.79
   2  -5   3  693.93   31.30
   2   5   3  657.53   33.10
  -2   5  -3  652.53   29.40
   3  -5   3  321.97   22.20
  -3   5  -3  321.87   20.40
   3   5   3  370.06   36.80
   4  -5   3  458.65   26.20
  -4   5  -3  472.95   24.70
  -4   5  -3  451.65   48.90
   4   5   3  412.66   41.20
   5  -5   3  185.98   19.40
  -5   5  -3  188.08   40.40
  -5   5  -3  178.28   17.90
   5   5   3  257.27   38.20
   6  -5   3   70.49   14.80
  -6   5  -3   40.30   11.60
  -6   5  -3   58.79   33.20
   6   5   3   66.89   30.80
  -7  -5  -3   46.90   17.10
   7  -5   3   21.30   12.20
  -7  -5  -3   63.19   17.80
  -7   5  -3   40.60   31.60
  -7   5  -3   32.40   10.60
   7   5   3   51.69   31.20
  -8  -5  -3   87.59   18.70
  -8  -5  -3   62.59   16.80
  -8   5  -3   21.60   29.00
  -8   5  -3   59.89   10.40
   8   5   3   32.70   37.50
  -9  -5  -3  136.89   21.10
  -9  -5  -3  182.88   24.60
  -9   5  -3  168.98   12.90
  -9   5  -3  148.39   39.40
   9   5   3  134.89   40.40
 -10  -5  -3  257.97   27.10
 -10  -5  -3  226.68   26.20
 -10   5  -3  251.07   11.40
 -10   5  -3  271.87   12.60
  10  -6  -3   24.30   32.90
 -10  -6   3   36.00   12.70
  10   6  -3   18.50   43.70
   9  -6  -3   -3.70   28.70
  -9  -6   3   54.39   14.80
  -8  -6   3  164.38   20.90
   8  -6  -3  145.69   36.90
   7  -6  -3  252.27   40.70
  -7  -6   3  244.28   37.20
   7   6  -3  219.68   24.00
   6  -6  -3   81.49   30.60
  -6  -6   3  117.89   20.10
   6   6  -3   95.59   17.90
   5  -6  -3  154.98   12.30
   5  -6  -3  218.78   33.60
   5  -6  -3  173.98   11.00
  -5  -6   3  247.58   24.70
   5   6  -3  200.78   21.50
   4  -6  -3  446.76   37.10
   4  -6  -3  352.66   17.70
  -4  -6   3  364.76   26.50
   4   6  -3  339.67   24.10
   3  -6  -3  693.63   36.90
   3  -6  -3  593.64   26.80
  -3  -6   3  712.23   33.60
   3   6  -3  677.73   31.20
  -2  -6   3   -2.40   11.50
   2   6  -3  -12.30   10.10
  -1  -6   3   67.49   14.10
   1   6  -3   64.69   13.10
   0  -6   3   81.89   15.40
   0   6  -3  116.99   15.40
   1  -6   3  830.82   36.00
  -1   6  -3  813.02   34.30
   2  -6   3  420.26   24.90
  -2   6  -3  402.96   23.00
   2   6   3  392.26   26.60
   3  -6   3 1067.89   42.70
  -3   6  -3 1039.70   40.60
   3   6   3 1000.10   54.69
   4  -6   3 1306.07   49.50
  -4   6  -3 1216.38   74.09
  -4   6  -3 1273.27   46.70
   4   6   3 1172.38   60.99
  -5  -6  -3  827.02   42.00
   5  -6   3  927.51   40.20
  -5   6  -3  928.31   68.39
  -5   6  -3  966.20   37.70
   5   6   3  960.30   60.69
   6  -6   3  592.74   31.30
  -6  -6  -3  600.94   35.40
  -6   6  -3  575.74   27.80
  -6   6  -3  676.93   64.59
   6   6   3  601.74   57.19
  -7  -6  -3  107.69   20.90
   7  -6   3   89.19   15.20
  -7   6  -3   70.29   11.70
  -7   6  -3   80.79   29.80
   7   6   3   67.79   33.50
  -8  -6  -3   -2.70   14.50
  -8  -6  -3  -17.30   14.60
  -8   6  -3    6.90    8.20
   8   6   3  -13.50   29.00
  -8   6  -3   -2.00   28.20
  -9  -6  -3   16.00   15.80
  -9  -6  -3   10.50   15.90
  -9   6  -3   35.80   27.90
  -9   6  -3    5.60    7.00
   9   6   3   16.00   34.30
  -9  -7   3   40.60   21.70
   9  -7  -3   50.19   30.30
  -8  -7   3   30.20   15.90
   8  -7  -3   37.80   30.60
   7  -7  -3   32.70   29.50
  -7  -7   3   38.70   16.30
   7   7  -3   31.90   16.90
   6  -7  -3   -4.20    5.50
   6  -7  -3    5.60    5.40
   6  -7  -3   22.50   25.00
  -6  -7   3   -7.40   13.70
   6   7  -3  -12.60   14.10
   5  -7  -3   36.70   25.20
   5  -7  -3   57.89    8.80
   5  -7  -3   56.59    9.60
  -5  -7   3   21.00   16.00
   5   7  -3   51.69   16.80
   4  -7  -3   -9.00   18.40
   4  -7  -3   -7.10    7.60
  -4  -7   3    2.70   14.50
   4   7  -3   20.40   14.40
   3  -7  -3   33.10   10.60
  -3  -7   3   48.10   15.90
   3   7  -3   33.80   14.30
   2  -7  -3   17.50   10.60
  -2  -7   3    8.50   13.30
   2   7  -3   -2.10   11.40
  -1  -7   3   -8.90   12.30
   1  -7  -3    7.30   10.90
   1   7  -3  -12.00   10.80
   0  -7   3   21.00   12.70
   0   7  -3    0.70   10.80
   1  -7   3   50.59   14.40
  -1   7  -3   56.29   13.40
   2  -7   3  108.29   16.90
   2   7   3  156.38   18.80
  -2   7  -3  160.58   18.40
   3  -7   3  170.38   20.00
  -3   7  -3  161.08   17.80
   3   7   3  151.28   26.90
  -4  -7  -3   37.80   17.40
   4  -7   3   51.29   15.30
  -4   7  -3   28.80   12.70
  -4   7  -3   73.99   30.40
   4   7   3   34.40   23.10
  -5  -7  -3  -27.60   14.80
   5  -7   3  -13.70   12.00
   5   7   3  -37.10   22.50
  -5   7  -3   -3.40   10.50
  -5   7  -3   -5.80   26.80
  -6  -7  -3   14.80   16.30
   6  -7   3   10.40   13.00
  -6   7  -3   31.30   11.40
  -6   7  -3   15.60   31.80
   6   7   3    8.00   28.20
   7  -7   3   22.70   12.60
  -7  -7  -3   22.30   16.70
  -7   7  -3   13.90    9.50
  -7   7  -3   -5.30   29.70
   7   7   3   -6.80   27.50
  -8  -7  -3  -13.60   14.40
  -8   7  -3   -3.40    7.80
  -8   7  -3  -15.00   26.40
   8   7   3    7.10   30.60
  -9  -7  -3  -18.60   14.60
  -9  -7  -3   -2.10   16.30
   9   7   3   16.90   32.80
  -9   7  -3    5.80    7.20
  -9   7  -3  -18.60   24.60
  -9  -8   3   30.40   16.00
   9  -8  -3  -19.80   26.40
   8  -8  -3  -16.50   27.10
  -8  -8   3   -3.40   14.20
  -7  -8   3   -2.70   15.00
   7  -8  -3   10.80   26.30
   7   8  -3  -20.90   15.00
   6  -8  -3   -6.90    7.20
   6  -8  -3    8.10    7.40
  -6  -8   3   -5.10   15.10
   6  -8  -3  -14.30   24.10
   6   8  -3   -8.60   16.00
  -5  -8   3   25.50   17.80
   5  -8  -3   34.80    9.70
   5  -8  -3   48.40   25.50
   5   8  -3   45.60   18.10
  -4  -8   3  114.69   21.20
   4  -8  -3  129.59   13.90
   4   8  -3  129.29   20.10
  -3  -8   3  -17.00   14.10
   3  -8  -3    7.30   10.00
   3   8  -3    8.10   14.20
  -2  -8   3   14.00   14.60
   2  -8  -3    8.40   11.30
   2   8  -3  -13.90   12.30
  -1  -8   3   80.19   17.30
   1  -8  -3   87.79   16.20
   1   8  -3   97.29   17.90
   0  -8  -3   -8.90   11.50
   0  -8   3  -23.00   11.40
   0   8  -3    8.70   12.50
   1  -8   3   -1.80   12.60
  -1  -8  -3   22.50   13.70
  -1   8  -3    9.80   11.90
   2  -8   3   40.20   14.80
  -2  -8  -3   70.49   17.80
   2   8   3   77.49   16.50
  -2   8  -3   83.79   15.50
  -3  -8  -3  165.18   23.60
   3  -8   3  144.49   20.10
   3   8   3  165.98   25.30
  -3   8  -3  171.48   19.50
   4  -8   3  226.48   23.30
  -4  -8  -3  241.98   25.60
   4   8   3  255.87   32.60
  -4   8  -3  242.68   20.70
  -4   8  -3  187.48   37.90
   5  -8   3  235.98   23.60
  -5  -8  -3  261.07   27.40
   5   8   3  247.28   35.20
  -5   8  -3  201.98   40.80
  -5   8  -3  257.17   20.60
  -6  -8  -3   89.29   20.30
   6  -8   3  110.09   18.40
  -6   8  -3  145.29   41.10
   6   8   3   96.79   32.20
  -6   8  -3  143.79   16.70
  -7  -8  -3   56.79   18.60
   7   8   3   40.60   30.00
  -7   8  -3   56.49   34.10
  -7   8  -3   85.99   12.70
  -8  -8  -3   -5.30   15.90
   8  -8   3  -17.60   10.80
   8   8   3  -17.20   28.30
  -8   8  -3  -15.60   25.70
  -9  -8  -3   11.00   17.10
   9   8   3  -24.20   31.60
  -9   8  -3   15.50   30.30
  -9  -9   3   33.30   16.70
  -8  -9   3    5.40   15.30
  -7  -9   3   22.20   17.40
   7   9  -3   21.30   17.90
   6  -9  -3   58.79   10.20
   6  -9  -3   39.10    9.30
  -6  -9   3   25.40   17.20
   6   9  -3   34.40   18.80
  -5  -9   3  404.96   32.30
   5  -9  -3  334.07   19.90
   5   9  -3  386.56   31.20
   4  -9  -3 1052.09   39.90
  -4  -9   3 1001.30   49.60
   4   9  -3 1109.49   48.30
   3  -9  -3 1038.70   40.70
  -3  -9   3  996.10   47.40
   3   9  -3 1054.99   45.90
   2  -9  -3 1164.98   46.70
  -2  -9   3 1207.68   52.59
   2   9  -3 1271.77   50.39
   1  -9  -3  447.36   27.10
  -1  -9   3  424.86   30.50
   1   9  -3  449.36   28.00
   0  -9  -3  566.04   31.90
   0  -9   3  575.44   33.70
   0   9  -3  577.64   31.40
  -1  -9  -3  204.88   22.80
   1  -9   3  148.19   21.20
  -1   9  -3  153.38   19.30
  -2  -9  -3  150.68   22.60
   2  -9   3  122.79   19.40
  -2   9  -3  156.38   20.20
   2   9   3  121.89   18.10
   3  -9   3   24.90   14.90
  -3  -9  -3   43.60   18.10
   3   9   3    7.80   17.90
  -3   9  -3   49.90   15.30
   4  -9   3  -21.60   12.80
  -4  -9  -3    7.50   17.00
  -4   9  -3  -14.20   11.90
   4   9   3   -2.10   19.90
  -4   9  -3   -2.40   32.70
  -5  -9  -3   -7.50   15.40
   5  -9   3    3.80   14.20
  -5   9  -3   11.50   32.90
   5   9   3    6.00   22.20
  -5   9  -3   -4.70   11.00
  -6  -9  -3    4.00   15.90
   6  -9   3   31.10   16.70
  -6   9  -3   -4.70   12.20
   6   9   3    7.00   26.30
  -6   9  -3    4.30   25.20
  -7  -9  -3  -15.30   16.00
   7  -9   3   -1.20   11.50
  -7   9  -3  -19.40    8.50
   7   9   3   25.60   31.20
  -7   9  -3  -17.20   24.60
   8  -9   3   12.50   12.60
  -8  -9  -3   16.70   18.70
  -8   9  -3    7.70   31.30
  -8   9  -3   13.30    9.50
   8   9   3    8.60   31.20
   9  -9   3   20.30   13.70
  -9  -9  -3   27.10   19.60
  -9   9  -3   38.20   36.00
  -9   9  -3   21.70    8.60
   9   9   3   38.50   34.30
  -8 -10   3  120.59   22.90
   7 -10  -3  173.38   12.50
  -7 -10   3  160.68   25.10
   7  10  -3  177.28   26.80
   6 -10  -3  212.78   17.40
  -6 -10   3  160.48   24.80
   6  10  -3  221.38   27.50
  -5 -10   3  203.68   27.20
   5 -10  -3  237.28   17.70
   5  10  -3  244.18   28.10
  -4 -10   3   50.99   20.30
   4 -10  -3   42.10   11.90
   4  10  -3   54.69   19.60
   3 -10  -3  245.98   20.40
  -3 -10   3  251.27   28.80
   3  10  -3  245.58   27.50
  -2 -10   3   89.69   21.20
   2 -10  -3   98.09   16.10
   2  10  -3  100.69   20.20
  -1 -10   3   38.20   17.60
   1 -10  -3   37.50   14.50
   1  10  -3   25.20   15.70
   0 -10   3    2.90   14.80
   0 -10  -3    5.40   13.80
   0  10  -3    7.20   14.30
  -1 -10  -3  202.48   24.80
   1 -10   3  196.18   23.90
  -1  10  -3  229.68   22.50
   2 -10   3  439.06   31.30
  -2 -10  -3  444.96   31.80
  -2  10  -3  458.75   29.20
   2  10   3  414.06   29.20
  -3 -10  -3  937.41   46.10
   3 -10   3  870.11   42.80
   3  10   3  811.62   45.60
  -3  10  -3  853.01   39.30
  -4 -10  -3 1182.08   54.39
   4 -10   3 1161.18   53.69
  -4  10  -3 1245.68   82.89
  -4  10  -3 1128.59   47.20
   4  10   3 1205.18   59.69
   5 -10   3  957.30   44.90
  -5 -10  -3  950.70   47.50
   5  10   3  832.82   56.29
  -5  10  -3  945.91   74.59
  -6 -10  -3  310.47   31.80
   6 -10   3  356.36   28.40
  -6  10  -3  302.27   22.00
   6  10   3  361.76   47.00
  -6  10  -3  396.36   58.99
  -7 -10  -3  227.98   28.50
   7 -10   3  287.07   25.50
  -7  10  -3  305.27   55.19
  -7  10  -3  217.68   19.10
   7  10   3  166.78   37.30
  -8 -10  -3   76.29   22.60
   8 -10   3   65.39   15.10
   8  10   3   86.19   37.10
  -8  10  -3   64.69   12.30
  -8  10  -3   16.00   32.20
  -8 -11   3   49.99   19.50
   7 -11  -3   -8.20    8.30
  -7 -11   3    3.10   17.00
   7 -11  -3   11.20    8.50
  -6 -11   3   30.10   19.30
   6 -11  -3   17.10   11.00
   6  11  -3   24.90   18.80
   5 -11  -3   33.90   13.00
  -5 -11   3   54.59   20.40
   5  11  -3   34.40   18.70
   4 -11  -3  242.28   20.50
  -4 -11   3  271.27   29.90
   4  11  -3  259.77   28.40
  -3 -11   3  427.36   33.80
   3 -11  -3  356.06   24.60
   3  11  -3  405.06   31.40
   2 -11  -3  960.20   42.20
  -2 -11   3  905.11   47.40
   2  11  -3  990.00   46.40
   1 -11  -3 1017.70   45.30
  -1 -11   3 1039.00   49.99
   1  11  -3 1054.49   47.90
   0 -11   3 1382.66   59.59
   0  11  -3 1443.76   57.49
   1 -11   3  830.72   44.40
  -1 -11  -3  886.01   43.70
  -1  11  -3  959.30   43.60
  -2 -11  -3  846.02   42.80
   2 -11   3  765.92   56.39
  -2  11  -3  704.23   46.80
   2  11   3  692.23   36.30
   3 -11   3  459.85   32.50
  -3 -11  -3  461.95   34.30
  -3  11  -3  434.86   28.30
   3  11   3  425.46   34.90
  -4 -11  -3  119.99   23.00
   4 -11   3   94.79   20.00
   4  11   3  145.99   27.40
  -4  11  -3  118.49   18.00
  -5 -11  -3    6.60   19.00
   5 -11   3   -8.60   13.60
   5  11   3   22.40   23.70
  -5  11  -3  -29.70   25.30
  -5  11  -3   10.50   12.00
   6 -11   3    3.10   13.90
  -6  11  -3   -0.80   11.50
  -6  11  -3   18.90   35.20
   6  11   3   10.40   25.50
   7 -11   3  112.79   19.90
  -7 -11  -3   94.99   23.70
  -7  11  -3   99.89   15.60
  -7  11  -3  116.49   42.20
   8 -11   3  105.89   18.10
  -8 -11  -3  143.79   25.30
  -8  11  -3   80.29   13.70
   8  11   3  132.29   39.90
  -8  11  -3  107.99   42.20
   7 -12  -3  279.37   18.90
  -7 -12   3  166.48   28.60
  -6 -12   3  254.97   32.00
   6 -12  -3  302.47   22.40
   6  12  -3  180.38   42.60
  -5 -12   3  340.77   34.30
   5 -12  -3  278.37   21.40
   4 -12  -3  224.98   20.70
  -4 -12   3  209.38   29.90
  -3 -12   3   66.49   21.50
   3 -12  -3   90.39   16.60
  -2 -12   3  -15.10   30.70
   2 -12  -3   10.30   13.20
   2  12  -3  -23.50   23.40
   1 -12  -3    2.70   14.00
  -1 -12   3   -9.40   18.00
   1  12  -3    9.20   15.60
   0 -12  -3   52.69   17.40
   0 -12   3   71.29   19.10
   0  12  -3   79.79   19.10
  -1 -12  -3  139.49   22.30
   1 -12   3  134.59   23.00
  -1  12  -3  175.98   23.00
   2 -12   3  202.58   25.60
  -2 -12  -3  246.68   28.40
   2  12   3  192.68   24.00
  -2  12  -3  208.18   23.40
  -3 -12  -3  282.07   29.80
   3 -12   3  263.77   27.70
   3  12   3  256.77   30.70
  -3  12  -3  322.37   26.60
  -4 -12  -3  259.47   28.30
   4 -12   3  275.77   27.40
   4  12   3  268.57   35.50
  -4  12  -3  278.37   24.70
  -4  12  -3  223.78   43.60
  -5 -12  -3  157.88   25.70
   5 -12   3  195.98   24.70
  -5  12  -3  183.38   41.60
  -5  12  -3  193.68   21.80
   5  12   3  161.38   32.10
   6 -12   3  262.67   27.20
  -6 -12  -3  181.18   28.50
   6  12   3  177.88   35.10
  -6  12  -3  305.97   55.39
  -6  12  -3  225.68   21.40
   7 -12   3  158.38   22.20
  -7 -12  -3  252.87   31.00
  -7  12  -3  193.28   49.20
  -7  12  -3  146.29   17.90
   7  12   3  198.08   45.00
   6 -13  -3   -2.00   10.70
  -6 -13   3   29.90   20.50
   6  13  -3   16.20   16.80
   5 -13  -3   -3.20   11.10
  -5 -13   3  -26.80   16.50
   5  13  -3   11.70   17.40
  -4 -13   3   17.70   19.30
   4 -13  -3    0.00   11.20
   4  13  -3    4.90   17.50
   3 -13  -3   21.20   13.70
  -3 -13   3   49.00   20.90
   3  13  -3   -0.90   16.50
  -2 -13   3  126.79   25.30
   2 -13  -3  101.59   18.10
   2  13  -3  105.89   21.10
   1 -13  -3  299.07   26.30
  -1 -13   3  315.67   29.90
   1  13  -3  229.78   26.60
   0 -13   3  448.86   34.10
   0 -13  -3  412.16   30.60
   0  13  -3  371.46   30.00
  -1 -13  -3  364.36   29.40
   1 -13   3  340.17   30.60
  -1  13  -3  326.47   28.10
   2 -13   3  218.68   27.70
  -2 -13  -3  263.07   28.20
  -2  13  -3  210.48   23.70
   2  13   3  228.78   24.10
  -3 -13  -3  127.59   23.50
   3 -13   3  103.99   21.60
  -3  13  -3   95.49   18.40
   3  13   3  127.29   22.80
  -4 -13  -3   58.49   20.20
   4 -13   3   38.60   17.30
   4  13   3   78.79   23.40
  -4  13  -3   59.69   39.90
  -4  13  -3   42.40   16.20
  -5 -13  -3    8.70   18.90
   5 -13   3   23.00   17.00
   5  13   3    4.00   21.80
  -5  13  -3  -17.40   11.70
  -5  13  -3   -2.80   32.20
   6 -13   3   25.30   16.90
  -6 -13  -3   51.19   21.20
  -6  13  -3   -2.60   12.00
   6  13   3    8.40   26.00
  -6  13  -3   13.20   37.10
   6 -14  -3   45.70   14.50
  -6 -14   3   98.19   25.00
   5 -14  -3   20.10   13.20
  -5 -14   3    9.60   20.10
   5  14  -3   26.10   18.10
   4 -14  -3   17.20   13.00
  -4 -14   3   34.50   21.60
   4  14  -3   47.70   20.30
  -3 -14   3   60.79   22.40
   3 -14  -3   73.29   16.50
   3  14  -3   38.70   18.70
  -2 -14   3   -3.20   18.20
   2 -14  -3   15.00   14.00
   2  14  -3    7.80   16.20
   1 -14  -3   -3.80   14.00
  -1 -14   3   16.70   18.50
   1  14  -3   16.70   17.60
   0 -14   3   32.50   18.20
   0 -14  -3   57.99   16.60
   0  14  -3   30.30   17.40
  -1 -14  -3   44.40   17.70
   1 -14   3   36.20   18.70
  -1  14  -3   41.00   17.60
   2 -14   3   18.10   16.40
  -2 -14  -3   14.70   17.00
  -2  14  -3   14.70   15.00
   2  14   3    7.30   13.50
   3 -14   3   20.50   16.60
  -3 -14  -3   -0.80   17.40
  -3  14  -3  -15.30   12.20
   3  14   3   -2.30   17.30
   4 -14   3   17.20   16.10
  -4 -14  -3    9.60   18.70
  -4  14  -3  -10.70   13.10
  -4  14  -3   34.50   36.50
   4  14   3   -4.60   18.60
   5 -14   3   22.20   15.80
  -5 -14  -3    0.50   17.80
   5  14   3   -0.50   22.40
  -5  14  -3  -26.40   31.00
  -5  14  -3   -1.70   13.00
  -6 -14  -3  -10.20   17.60
   6 -14   3   11.80   16.00
  -6  14  -3   -1.20   33.70
  -6  14  -3    2.60   13.20
   6  14   3  -27.70   25.00
   5 -15  -3    5.20   12.50
  -5 -15   3   29.40   21.30
   5  15  -3   76.29   20.30
  -4 -15   3    7.60   19.80
   4 -15  -3    5.50   12.70
   4  15  -3   11.80   17.90
   3 -15  -3   -1.20   12.90
  -3 -15   3   20.30   20.30
   3  15  -3   13.80   17.00
   2 -15  -3   12.20   15.40
  -2 -15   3   22.90   19.50
   2  15  -3    2.00   17.00
   1 -15  -3   18.90   15.60
  -1 -15   3   -6.70   15.60
   1  15  -3  -26.20   14.50
   0 -15   3   19.70   17.30
   0 -15  -3   16.50   15.30
   0  15  -3   13.10   16.80
  -1 -15  -3    7.40   16.50
   1 -15   3   14.40   17.10
  -1  15  -3    7.70   14.90
   2 -15   3    8.80   16.60
  -2 -15  -3  -17.30   15.60
  -2  15  -3   -6.80   14.30
   3 -15   3   -3.30   14.20
  -3 -15  -3  -21.60   16.50
  -3  15  -3   -4.00   13.60
   3  15   3   -1.70   17.60
   4 -15   3   30.90   17.10
  -4 -15  -3    8.60   18.10
  -4  15  -3    1.30   35.90
   4  15   3    8.20   20.10
  -4  15  -3   -9.20   12.70
  -3 -16   3  -12.90   17.50
   3 -16  -3    9.50   14.10
   3  16  -3  -17.70   15.10
   2 -16  -3  -17.30   13.00
  -2 -16   3   30.60   20.90
   2  16  -3   10.00   17.40
   1 -16  -3   21.80   17.10
  -1 -16   3   20.10   18.90
   1  16  -3   13.60   18.40
   0 -16   3   12.50   17.20
   0 -16  -3   28.20   16.80
   0  16  -3   38.20   18.20
   1 -16   3   44.80   19.60
  -1 -16  -3    2.90   16.70
  -1  16  -3   50.19   18.90
  -2 -16  -3   29.30   18.60
   2 -16   3   39.40   20.00
  -2  16  -3   -0.20   15.30
   3 -16   3   22.10   18.40
  -3 -16  -3   -9.40   16.10
  10   0  -4   -5.50   27.40
   9   0  -4   84.09   33.10
   8   0  -4  102.99   33.00
   6   0  -4   48.60    8.70
  -6   0   4   42.80    8.70
   5   0  -4  726.33   27.80
  -4   0   4 3011.40   92.59
   4   0  -4 3021.80   91.59
   3   0  -4 4917.51  144.09
  -3   0   4 4830.72  144.59
  -2   0   4 3996.50  119.89
   2   0  -4 3932.91  119.49
   1   0  -4 5088.19  149.39
  -1   0   4 4922.01  148.99
  -2   0  -4 6805.72  199.58
   2   0   4 6678.53  198.68
  -3   0  -4   38.90   13.20
  -3   0  -4   49.40   20.90
   3   0   4   86.69   14.30
  -4   0  -4  225.68   20.90
  -4   0  -4  303.07   37.50
  -5   0  -4  142.09   30.50
  -5   0  -4  194.08   22.00
  -6   0  -4  831.72   39.30
  -6   0  -4  871.21   58.59
  -7   0  -4  488.15   50.99
  -7   0  -4  502.75   30.30
  -8   0  -4  193.98   20.80
  -8   0  -4  209.78   37.00
  -9   0  -4  141.09   18.70
 -10   0  -4  188.98   20.30
 -10   0  -4  103.09   16.40
  10  -1  -4   28.10   26.40
  10   1  -4   74.09   35.30
   9  -1  -4  175.38   37.80
   9   1  -4  204.68   40.30
  -8  -1   4  450.15   19.00
   8  -1  -4  380.86   49.60
  -7  -1   4  901.11   33.00
   7  -1  -4  971.10   64.39
   7   1  -4  807.72   32.70
   6  -1  -4  677.23   24.50
   6   1  -4  697.73   27.50
  -6   1   4  677.83   24.00
  -5  -1   4  891.31   34.80
   5  -1  -4  878.51   31.20
   5   1  -4  845.82   32.50
  -5   1   4  887.61   31.20
  -4  -1   4  966.60   37.20
   4  -1  -4  949.31   34.50
  -4   1   4  955.10   39.60
   4   1  -4  973.00   35.80
  -3  -1   4  184.48   16.60
   3  -1  -4  195.28   15.00
  -3   1   4  197.98   15.00
   3   1  -4  178.98   15.40
  -2  -1   4    8.00    9.60
   2  -1  -4    9.10    8.60
  -2   1   4    3.20    8.10
   2   1  -4  -13.10    8.40
   1  -1  -4  112.99   13.70
  -1  -1   4  111.19   15.70
   1   1  -4  155.18   16.80
  -1   1   4  112.99   13.20
   0  -1   4  308.67   23.70
   0  -1  -4  341.87   21.10
   0   1  -4  304.97   20.30
   0   1   4  329.87   20.40
   1  -1   4  197.18   18.10
  -1  -1  -4  203.18   18.00
  -1   1  -4  186.18   17.90
   1   1   4  205.58   17.50
   2  -1   4 2862.81   94.09
  -2  -1  -4 2993.60   94.89
  -2  -1  -4 2946.61  102.19
   2   1   4 3185.08   94.89
  -2   1  -4 2851.11   94.39
   3  -1   4 1602.44   57.39
  -3  -1  -4 1598.44   67.59
  -3  -1  -4 1713.93   58.99
  -3   1  -4 1494.25   70.99
  -3   1  -4 1689.73   58.79
  -4  -1  -4 2719.23   91.09
   4  -1   4 2848.71   90.29
  -4  -1  -4 2673.53  102.39
  -4   1  -4 2841.72   91.29
  -4   1  -4 2774.62  107.09
  -5  -1  -4 2312.67   81.49
  -5  -1  -4 2488.25   97.89
  -5   1  -4 2379.06   99.79
  -5   1  -4 2423.96   81.69
  -6  -1  -4 1881.71   86.69
  -6  -1  -4 1935.21   69.39
  -6   1  -4 1786.92   89.49
  -6   1  -4 1965.20   68.59
  -7  -1  -4  953.90   44.90
  -7  -1  -4 1112.19   73.59
   7   1   4 1107.09   76.89
  -7   1  -4 1080.49   68.89
  -7   1  -4  992.60   44.00
  -8  -1  -4  625.14   34.40
   8   1   4  516.95   64.69
  -8   1  -4  673.63   57.09
  -9  -1  -4  188.18   22.10
  -9   1  -4  183.88   19.70
 -10  -1  -4   32.40   14.00
 -10  -1  -4   18.80   11.10
 -10   1  -4   44.50   12.00
  10  -2  -4   -0.80   28.70
  10   2  -4   23.50   31.40
   9  -2  -4   -7.40   22.50
  -9  -2   4    2.70    6.40
   9   2  -4    8.40   25.80
   8  -2  -4  -15.00   22.80
  -8  -2   4   10.00    8.50
   7  -2  -4   16.00   27.60
   7   2  -4   45.70   11.20
   6  -2  -4   76.99    7.40
  -6  -2   4   99.89   14.10
   6   2  -4   80.99   12.30
   5  -2  -4  159.48   12.20
  -5  -2   4  178.18   17.40
   5   2  -4  151.28   15.10
   4  -2  -4   59.09    9.60
  -4  -2   4   45.70   12.00
   4   2  -4   75.49   12.20
  -3  -2   4 1687.23   58.39
   3  -2  -4 1737.63   55.99
   3   2  -4 1657.63   56.59
  -3   2   4 1686.53   54.79
  -2  -2   4 1391.66   50.29
   2  -2  -4 1406.16   48.60
   2   2  -4 1420.56   49.40
  -2   2   4 1399.06   47.80
  -1  -2   4 3262.97  103.29
   1  -2  -4 3186.28  101.59
   1   2  -4 3437.56  107.49
  -1   2   4 3361.06  101.59
   0  -2   4 2070.09   67.89
   0  -2  -4 1916.41   69.79
   0   2  -4 2096.89   67.49
   0   2   4 1938.11   65.89
  -1  -2  -4 1059.39   40.00
   1  -2   4  962.70   40.20
  -1   2  -4 1021.40   40.30
  -2  -2  -4 2231.28   73.59
   2  -2   4 2066.69   72.49
  -2  -2  -4 2231.38   79.19
  -2   2  -4 2219.68   73.59
  -3  -2  -4  656.73   31.80
   3  -2   4  652.33   31.40
  -3  -2  -4  742.63   40.90
  -3   2  -4  656.83   31.70
   4  -2   4  214.88   19.00
  -4  -2  -4  181.38   26.10
  -4  -2  -4  239.68   20.80
  -4   2  -4  276.17   39.70
  -4   2  -4  213.98   21.80
  -5  -2  -4   -3.10   12.70
  -5  -2  -4   -7.40   18.50
   5  -2   4    8.00   12.00
  -5   2  -4    4.40   23.90
  -5   2  -4   -6.60   11.90
  -6  -2  -4   14.10   14.10
  -6  -2  -4    8.90   21.00
  -6   2  -4   -8.10   21.70
  -6   2  -4   -7.70   12.40
   6   2   4  -37.80   24.50
  -7  -2  -4   24.10   14.30
  -7   2  -4    7.10   12.30
  -7   2  -4   38.60   29.10
   7   2   4    8.30   33.10
  -8  -2  -4  189.58   22.90
   8   2   4  291.97   53.79
  -8   2  -4  230.28   43.40
  -9  -2  -4  240.68   24.20
  -9   2  -4  271.67   20.60
  -9   2  -4  169.58   35.60
 -10  -2  -4  145.99   20.90
 -10  -2  -4  146.29   20.00
 -10   2  -4  175.88   16.40
  10   2   4  105.89   36.70
  10  -3  -4   -5.50   27.40
  10   3  -4   26.60   29.00
   9  -3  -4    7.60   24.10
  -9  -3   4   11.90    9.10
   9   3  -4   37.10   30.50
   8  -3  -4  -22.90   22.10
  -7  -3   4   22.80   11.50
   7  -3  -4   -7.80   23.50
   7   3  -4    9.90   10.90
   6  -3  -4   90.59   28.30
   6  -3  -4   84.09    6.60
  -6  -3   4   93.99   15.00
   6   3  -4   90.39   14.10
  -5  -3   4  194.18   19.70
   5  -3  -4  205.88   13.20
   5   3  -4  197.58   17.50
  -4  -3   4  548.85   27.80
   4  -3  -4  544.15   23.50
   4   3  -4  537.85   25.80
  -3  -3   4   -7.80   10.40
   3  -3  -4    8.70    7.50
   3   3  -4  -13.30    8.70
   2  -3  -4  392.76   20.70
  -2  -3   4  376.36   23.60
   1  -3  -4  124.89   15.40
  -1  -3   4  118.59   16.80
   1   3  -4  135.69   15.80
   0  -3   4  183.98   18.00
   0  -3  -4  182.78   18.80
   0   3  -4  159.98   16.70
  -1  -3  -4  343.27   21.90
   1  -3   4  345.57   23.00
  -1   3  -4  348.97   22.70
  -2  -3  -4  746.73   33.40
   2  -3   4  735.33   33.90
  -2   3  -4  701.43   32.60
  -3  -3  -4  158.78   18.10
   3  -3   4  186.88   20.40
  -3  -3  -4  130.29   20.90
  -3   3  -4  133.39   17.30
   4  -3   4   75.29   14.60
  -4  -3  -4   79.49   15.60
  -4  -3  -4   67.89   21.40
  -4   3  -4   82.09   27.50
  -4   3  -4   71.89   14.90
  -5  -3  -4   59.19   22.40
  -5  -3  -4   34.30   15.40
   5  -3   4   28.80   13.10
   5   3   4   25.10   28.00
  -5   3  -4   40.80   13.20
  -5   3  -4    2.30   24.80
   6  -3   4   66.59   14.60
  -6  -3  -4   22.30   15.00
  -6   3  -4   70.59   34.00
   6   3   4   60.19   29.00
  -6   3  -4   71.89   15.20
  -7  -3  -4    4.40   15.30
   7   3   4    2.60   31.00
  -7   3  -4   12.80   28.10
  -7   3  -4   -2.70   10.10
  -8  -3  -4   29.20   15.80
  -8   3  -4    8.40   28.50
   8   3   4   40.40   31.90
  -9  -3  -4   40.90   16.00
  -9  -3  -4   65.69   17.20
  -9   3  -4   16.50   10.20
  -9   3  -4   -0.20   28.50
   9   3   4   24.90   36.30
 -10  -3  -4    3.30   25.10
 -10  -3  -4   30.70   14.10
 -10   3  -4   22.80    9.70
  10   3   4   43.70   40.60
  10  -4  -4  -38.80   26.40
 -10  -4   4   21.70   10.20
  10   4  -4    1.60   42.60
   9  -4  -4  -42.10   23.20
  -8  -4   4    8.70   11.00
   8  -4  -4  -13.10   24.20
   8   4  -4   13.50   11.60
   7  -4  -4   72.79   30.00
  -7  -4   4   64.39   14.60
   7   4  -4   66.79   14.50
   6  -4  -4    5.60    3.90
   6  -4  -4   11.00   23.50
   6  -4  -4   16.90    4.00
  -6  -4   4    3.50   12.70
   6   4  -4   15.60   11.90
  -5  -4   4  -15.50   12.80
   5  -4  -4  -17.30   20.10
   5  -4  -4    8.20    7.10
   5   4  -4    5.10   11.70
  -4  -4   4  310.07   23.70
   4  -4  -4  274.37   17.20
   4  -4  -4  350.96   32.70
   4   4  -4  331.67   25.60
  -3  -4   4   -5.60   11.10
   3  -4  -4   -0.90    7.80
   3   4  -4    0.90   10.10
   2  -4  -4 1189.08   42.40
  -2  -4   4 1146.49   45.40
   2   4  -4 1163.08   43.80
   1  -4  -4   50.19   11.90
  -1  -4   4   51.69   14.80
   1   4  -4   89.09   14.20
   0  -4   4  399.16   24.90
   0  -4  -4  405.26   22.60
   0   4  -4  393.16   23.80
  -1  -4  -4   17.40   11.00
   1  -4   4   -2.20   10.90
  -1  -4  -4   22.90   10.90
  -1   4  -4   23.00   11.70
  -2  -4  -4   16.90   12.90
  -2  -4  -4   12.70   12.10
   2  -4   4   13.10   11.50
  -2   4  -4    5.10   10.20
  -3  -4  -4    4.80   14.00
  -3  -4  -4    3.10   11.20
   3  -4   4    8.20   11.50
  -3   4  -4    8.10   11.30
  -4  -4  -4  120.69   18.50
   4  -4   4  108.89   17.40
  -4  -4  -4  117.99   22.50
   4   4   4  123.49   25.80
  -4   4  -4  113.99   16.70
  -4   4  -4  136.19   33.90
  -5  -4  -4  245.38   25.40
   5  -4   4  208.98   21.50
  -5   4  -4  208.98   20.90
  -5   4  -4  176.98   39.60
   5   4   4  171.98   33.50
  -6  -4  -4    0.20   13.80
   6  -4   4    4.00   12.20
  -6   4  -4  -26.90   30.30
  -6   4  -4   -7.60   11.00
   6   4   4    8.90   26.50
   7  -4   4  -11.00   10.80
  -7  -4  -4   -3.40   13.70
   7   4   4   -8.20   27.90
  -7   4  -4  -19.30   27.30
  -7   4  -4    6.00   10.70
  -8  -4  -4   11.30   14.50
  -8   4  -4   -5.00   23.30
   8   4   4  -19.50   29.00
  -9  -4  -4    9.80   16.00
  -9  -4  -4   14.90   14.40
   9   4   4  -17.10   28.70
  -9   4  -4   42.30   30.70
  -9   4  -4   15.50    9.90
 -10  -4  -4  -12.00   14.60
 -10  -4  -4   -1.70   13.80
 -10   4  -4   16.30    8.20
  10   4   4   -5.10   32.30
   9  -5  -4   40.50   30.70
  -8  -5   4  115.39   17.70
   8  -5  -4  104.09   33.80
   8   5  -4  124.09   18.90
  -7  -5   4   56.79   15.10
   7  -5  -4   31.00   26.10
   7   5  -4   61.49   16.70
   6  -5  -4  191.88    9.60
   6  -5  -4  192.88   33.70
   6  -5  -4  196.68    8.60
  -6  -5   4  215.48   23.00
   6   5  -4  199.18   25.60
   5  -5  -4  334.97   17.50
   5  -5  -4  334.67   36.70
  -5  -5   4  314.97   26.30
   5   5  -4  319.17   23.30
   4  -5  -4   -5.20   17.60
  -4  -5   4   -8.50   12.80
   4  -5  -4   -4.40    7.90
   4   5  -4    1.30   11.30
   3  -5  -4   18.60    9.00
   3  -5  -4   11.20   14.40
  -3  -5   4    2.60   12.70
   3   5  -4   -3.40   10.90
   2  -5  -4   57.39   11.00
  -2  -5   4   52.19   14.70
   2   5  -4   67.29   14.70
  -1  -5   4   18.60   12.00
   1   5  -4   14.60   11.30
   0  -5   4  115.89   16.80
   0   5  -4  160.88   18.00
  -1  -5  -4  209.38   16.40
   1  -5   4  246.68   21.20
  -1   5  -4  249.68   20.20
   2  -5   4  487.45   28.20
  -2   5  -4  432.16   26.00
   3  -5   4  438.16   27.30
  -3   5  -4  464.75   26.80
   4  -5   4  449.16   28.90
  -4   5  -4  478.55   27.80
   4   5   4  514.95   43.60
  -4   5  -4  467.45   52.99
  -5  -5  -4  712.53   38.60
   5  -5   4  722.83   36.10
   5   5   4  685.23   54.79
  -5   5  -4  785.32   62.89
  -5   5  -4  695.83   33.90
   6  -5   4  453.15   28.60
  -6  -5  -4  453.35   31.40
   6   5   4  431.66   54.29
  -6   5  -4  469.55   27.00
  -6   5  -4  417.76   54.89
   7  -5   4  367.46   25.50
  -7  -5  -4  371.76   28.60
   7   5   4  321.27   47.60
  -7   5  -4  326.97   22.60
  -7   5  -4  220.98   39.00
  -8  -5  -4  178.78   23.70
  -8  -5  -4   97.69   20.70
  -8   5  -4  168.38   40.20
  -8   5  -4  170.78   17.30
   8   5   4  107.09   37.70
  -9  -5  -4   65.19   18.20
  -9  -5  -4   29.10   17.00
  -9   5  -4   84.79   34.00
   9   5   4   17.60   33.40
  -9   5  -4   66.39   11.70
  -9  -6   4   37.10   13.10
   9  -6  -4    6.70   27.90
   8  -6  -4   20.90   28.40
  -8  -6   4   30.50   14.70
   8   6  -4    2.10   13.60
   7  -6  -4   69.99   30.20
  -7  -6   4   80.29   17.60
   7   6  -4   99.19   18.20
  -6  -6   4  254.87   25.90
   6  -6  -4  264.57   13.60
   6  -6  -4  274.77   12.00
   6  -6  -4  278.87   38.60
   6   6  -4  313.37   25.10
   5  -6  -4  123.79   13.70
   5  -6  -4  155.18   29.50
   5  -6  -4  137.99   12.60
  -5  -6   4  170.18   22.30
   5   6  -4  190.38   21.20
   4  -6  -4  775.92   44.70
   4  -6  -4  707.23   30.30
  -4  -6   4  722.03   38.00
   4   6  -4  775.12   35.50
   3  -6  -4  326.27   27.60
  -3  -6   4  305.57   26.10
   3  -6  -4  315.77   19.80
   3   6  -4  352.06   24.10
  -2  -6   4 1589.34   59.59
   2  -6  -4 1563.54   53.39
   2   6  -4 1557.64   56.69
  -1  -6   4 1254.77   50.89
   1   6  -4 1335.97   49.70
   0  -6   4 1563.84   58.79
   0   6  -4 1595.54   57.29
   1  -6   4 1489.95   56.29
  -1   6  -4 1449.46   53.99
   2  -6   4 1556.64   58.39
  -2   6  -4 1535.35   56.69
   3  -6   4  487.35   30.20
   3   6   4  491.05   37.20
  -3   6  -4  540.65   29.10
   4  -6   4   75.89   17.60
   4   6   4   77.39   25.20
  -4   6  -4  107.09   16.80
  -4   6  -4   33.80   31.80
   5  -6   4   40.20   15.70
  -5   6  -4   25.00   13.20
   5   6   4   35.50   28.00
  -5   6  -4   51.89   33.80
   6  -6   4   28.80   14.20
  -6   6  -4   34.80   12.50
   6   6   4   11.60   29.70
  -6   6  -4   16.30   31.40
  -7  -6  -4   60.49   19.50
  -7  -6  -4   59.49   18.80
   7  -6   4   86.99   29.90
   7   6   4    8.30   29.40
  -7   6  -4   28.40   34.50
  -7   6  -4   79.09   14.00
   8  -6   4  112.69   17.70
  -8  -6  -4  101.79   21.10
  -8  -6  -4  145.49   22.90
   8   6   4  134.49   43.50
  -8   6  -4  121.89   14.70
  -8   6  -4   89.29   32.10
  -9  -6  -4  236.48   28.70
  -9  -6  -4  120.49   22.40
   9   6   4  127.29   40.80
  -9   6  -4  138.39   35.40
  -9  -7   4   55.49   25.70
   9  -7  -4  -17.30   26.70
   8  -7  -4   90.39   33.80
  -8  -7   4  183.78   23.20
   8   7  -4  110.59   20.50
   7  -7  -4  322.37   45.40
  -7  -7   4  410.36   30.70
   7   7  -4  316.47   28.70
   6  -7  -4  601.04   52.29
  -6  -7   4  609.64   36.10
   6  -7  -4  601.74   22.10
   6  -7  -4  606.14   24.00
   6   7  -4  611.74   34.70
  -5  -7   4  786.72   41.00
   5  -7  -4  735.13   51.49
   5  -7  -4  736.33   30.50
   5  -7  -4  736.53   28.80
   5   7  -4  716.43   36.90
   4  -7  -4 1696.63   69.99
   4  -7  -4 1579.34   56.09
  -4  -7   4 1715.23   65.69
   4  -7  -4 1674.53   56.99
   4   7  -4 1726.03   62.19
   3  -7  -4  621.74   35.90
  -3  -7   4  667.13   36.90
   3   7  -4  669.93   33.50
  -2  -7   4   85.89   18.80
   2   7  -4  129.99   18.80
  -1  -7   4  -14.50   13.60
   1   7  -4    2.60   12.40
   0  -7   4  568.44   32.10
   0   7  -4  581.74   30.90
   1  -7   4 1196.48   51.89
  -1   7  -4 1445.06   52.19
   2  -7   4 2566.64   86.39
  -2   7  -4 2426.36   83.39
   3  -7   4 2416.56   84.99
  -3   7  -4 2463.45   82.29
   4  -7   4 1464.95   57.29
  -4   7  -4 1429.76   53.89
   4   7   4 1309.27   66.49
  -4   7  -4 1453.55   84.39
   5  -7   4  974.20   43.80
  -5   7  -4  838.52   71.39
  -5   7  -4  875.01   39.10
   5   7   4  856.41   59.89
  -6  -7  -4  453.75   33.20
   6  -7   4  446.66   29.70
  -6   7  -4  479.85   26.50
  -6   7  -4  419.76   58.09
   6   7   4  385.96   51.59
  -7  -7  -4  255.97   27.70
   7  -7   4  230.88   23.50
  -7   7  -4  207.48   18.70
  -7   7  -4  277.57   51.29
   7   7   4  260.47   46.70
   8  -7   4  116.09   18.60
  -8  -7  -4   70.99   20.30
  -8  -7  -4  115.99   22.90
  -8   7  -4   80.39   35.30
  -8   7  -4  115.39   14.40
   8   7   4  107.89   41.50
  -9  -7  -4   54.29   18.70
  -9  -7  -4   67.99   21.30
   9   7   4   42.80   36.70
  -9   7  -4   30.60   34.40
  -9   7  -4   73.49   11.50
   9  -8  -4   -5.00   26.70
  -9  -8   4   60.39   17.10
   8  -8  -4   10.70   27.60
  -8  -8   4    5.70   15.30
   8   8  -4    9.60   16.70
  -7  -8   4   21.90   16.40
   7  -8  -4    0.60   26.30
   7   8  -4   22.40   17.00
   6  -8  -4  104.09   12.30
  -6  -8   4   84.49   20.50
   6  -8  -4   91.19   10.30
   6  -8  -4   76.69   28.40
   6   8  -4  113.49   21.00
  -5  -8   4  267.27   27.80
   5  -8  -4  237.48   18.40
   5  -8  -4  236.18   33.30
   5  -8  -4  250.77   16.70
   5   8  -4  312.07   26.50
  -4  -8   4 1111.19   49.40
   4  -8  -4 1036.10   39.90
   4  -8  -4  939.51   51.49
   4   8  -4 1060.29   46.10
  -3  -8   4 1036.60   48.90
   3  -8  -4 1026.60   41.90
   3   8  -4 1120.49   46.30
  -2  -8   4  899.01   43.50
   2  -8  -4  809.62   37.90
   2   8  -4  894.21   40.30
  -1  -8   4 1432.76   59.19
   1   8  -4 1506.65   56.79
   0  -8   4 1641.54   64.99
   0   8  -4 1771.82   63.19
   1  -8   4 1216.08   52.09
  -1   8  -4 1248.88   49.90
   2  -8   4  901.41   43.20
  -2   8  -4  934.11   41.30
   3  -8   4  781.82   38.90
  -3   8  -4  771.72   36.40
   3   8   4  592.84   49.90
   4  -8   4  212.28   25.30
  -4   8  -4  171.18   20.40
   4   8   4  242.28   33.10
  -5  -8  -4  143.49   24.90
   5  -8   4  121.29   20.30
  -5   8  -4  140.19   18.60
   5   8   4  111.59   31.30
  -5   8  -4  104.69   39.20
   6  -8   4  142.89   20.80
  -6  -8  -4  119.19   22.60
  -6   8  -4  149.29   44.20
   6   8   4  114.09   34.00
  -6   8  -4  135.59   18.10
   7  -8   4  199.28   23.30
  -7  -8  -4  215.58   26.90
   7   8   4  223.68   43.20
  -7   8  -4  263.37   50.39
  -7   8  -4  195.38   18.90
  -8  -8  -4  182.28   28.20
  -8  -8  -4  273.67   30.50
   8  -8   4  217.78   24.10
  -8   8  -4  262.57   19.30
   8   8   4  173.88   42.80
  -8   8  -4  264.17   48.70
  -9  -8  -4  235.88   29.20
  -9   8  -4  217.88   48.40
  -9   8  -4  208.28   16.90
   9   8   4  136.09   41.10
  -8  -9   4  135.59   23.30
   8  -9  -4   54.39   32.00
   8   9  -4  113.89   21.60
   7  -9  -4  168.88   10.30
   7  -9  -4  158.38   35.40
   7  -9  -4  182.08    9.60
  -7  -9   4  167.58   25.80
   7   9  -4  178.08   26.10
  -6  -9   4  242.68   29.40
   6  -9  -4  217.88   15.00
   6  -9  -4  200.18   17.40
   6   9  -4  255.77   27.30
   5  -9  -4  193.98   15.60
  -5  -9   4  169.88   25.10
   5  -9  -4  191.38   17.30
   5   9  -4  146.19   22.70
  -4  -9   4  304.87   29.90
   4  -9  -4  263.57   19.90
   4   9  -4  279.47   27.70
  -3  -9   4  153.58   25.30
   3  -9  -4  128.99   18.20
   3   9  -4  114.19   21.20
  -2  -9   4  127.49   22.80
   2  -9  -4  105.39   17.90
   2   9  -4  150.08   21.00
   1  -9  -4   -4.30   12.60
  -1  -9   4   17.60   16.40
   1   9  -4   -9.50   13.60
   0  -9   4   64.79   19.10
   0  -9  -4   85.69   19.60
   0   9  -4  144.39   21.10
  -1  -9  -4   18.90   16.80
   1  -9   4   -0.60   15.60
  -1   9  -4   19.60   14.40
  -2  -9  -4  162.98   24.10
   2  -9   4  130.79   20.50
  -2   9  -4  208.18   23.20
   3  -9   4  528.55   34.00
  -3  -9  -4  539.75   36.10
  -3   9  -4  485.65   30.50
   3   9   4  498.05   39.00
  -4  -9  -4  469.05   35.00
   4  -9   4  426.46   32.50
   4   9   4  470.35   43.20
  -4   9  -4  481.25   29.00
  -5  -9  -4  585.04   37.50
   5  -9   4  561.24   34.90
  -5   9  -4  508.35   63.39
   5   9   4  492.85   49.10
  -5   9  -4  563.04   30.70
   6  -9   4  306.17   27.40
  -6  -9  -4  317.17   30.90
  -6   9  -4  260.47   47.00
   6   9   4  260.57   43.00
  -6   9  -4  345.37   23.70
  -7  -9  -4  166.08   25.90
   7  -9   4  168.38   22.70
   7   9   4  127.09   36.30
  -7   9  -4  163.98   18.40
  -7   9  -4  109.69   36.80
  -8  -9  -4   88.49   23.20
   8  -9   4  138.89   21.00
  -8   9  -4  153.88   49.40
  -8   9  -4  147.89   16.50
   8   9   4   98.09   38.50
  -8 -10   4   72.69   20.90
   7 -10  -4    8.30    7.20
  -7 -10   4    9.50   16.70
   7  10  -4    7.20   17.30
  -6 -10   4    2.70   17.60
   6 -10  -4    1.10    7.90
   6 -10  -4   -0.70    9.60
   6  10  -4   -5.10   16.20
  -5 -10   4   31.80   19.20
   5 -10  -4   14.10   10.00
   5  10  -4    8.70   16.60
   4 -10  -4   19.20   11.60
  -4 -10   4    1.60   16.80
   4  10  -4   26.80   17.30
   3 -10  -4   98.79   16.30
  -3 -10   4  109.69   23.10
   3  10  -4  158.68   23.60
   2 -10  -4  316.27   25.20
  -2 -10   4  344.37   31.10
   2  10  -4  383.86   28.80
  -1 -10   4  249.78   28.10
   1 -10  -4  289.07   25.90
   1  10  -4  311.77   26.70
   0 -10  -4  298.37   27.40
   0 -10   4  340.07   30.30
   0  10  -4  370.56   28.50
   1 -10   4  199.98   25.30
  -1 -10  -4  168.48   24.60
  -1  10  -4  218.78   24.40
   2 -10   4  172.58   24.10
  -2 -10  -4  204.48   27.00
  -2  10  -4  210.28   22.70
  -3 -10  -4   80.29   21.20
   3 -10   4   43.60   27.60
  -3  10  -4   72.39   26.00
   3  10   4  106.19   22.00
   4 -10   4   29.90   16.00
  -4 -10  -4   30.60   18.80
  -4  10  -4    3.90   12.80
   4  10   4    2.60   21.20
  -5 -10  -4   10.50   17.20
   5 -10   4   16.10   15.90
  -5  10  -4   28.00   13.40
  -5  10  -4    7.30   27.80
   5  10   4   26.30   25.20
   6 -10   4   32.10   15.80
  -6 -10  -4   34.50   19.60
  -6  10  -4   45.20   37.50
  -6  10  -4   33.10   13.10
   6  10   4   25.70   28.20
  -7 -10  -4   11.90   30.90
   7 -10   4    1.00   13.90
  -7  10  -4  -33.70   28.70
  -7  10  -4   -8.30   10.60
   7  10   4   -9.80   29.20
   8 -10   4   26.10   15.10
  -8 -10  -4    3.40   21.30
  -8  10  -4    4.40   10.70
  -8  10  -4    6.90   33.10
   8  10   4   -5.20   30.20
   7 -11  -4  -10.30    9.00
   7 -11  -4   12.10    8.70
  -7 -11   4   39.60   20.60
   7  11  -4   16.60   18.60
   6 -11  -4  -14.30    9.20
   6 -11  -4   22.60   10.20
  -6 -11   4   61.09   21.00
   6  11  -4   34.10   19.60
   5 -11  -4   12.30   10.60
  -5 -11   4   24.80   19.40
   5  11  -4   11.70   17.70
   4 -11  -4   -3.60    9.70
  -4 -11   4   -9.30   17.40
   4  11  -4  -18.20   16.20
  -3 -11   4    3.40   16.50
   3 -11  -4    2.90   10.90
   3  11  -4  -24.00   14.80
   2 -11  -4   -6.60   12.20
  -2 -11   4   -0.50   17.20
   2  11  -4  -17.30   14.40
   1 -11  -4   57.59   19.30
  -1 -11   4   72.49   21.40
   1  11  -4   27.50   16.70
   0 -11  -4   40.40   23.00
   0 -11   4   37.30   19.60
   0  11  -4   74.19   21.20
  -1 -11  -4   62.79   26.60
   1 -11   4   28.90   19.70
  -1  11  -4   35.60   15.80
  -2 -11  -4   64.69   23.60
   2 -11   4   81.29   20.20
  -2  11  -4   57.59   17.00
   3 -11   4   73.59   19.10
  -3 -11  -4  111.39   22.70
   3  11   4   99.99   20.80
  -3  11  -4   80.49   17.90
  -4 -11  -4   66.29   20.90
   4 -11   4   59.09   18.50
  -4  11  -4   56.09   16.10
   4  11   4   27.00   22.40
   5 -11   4   -2.70   15.40
  -5 -11  -4  -18.00   16.50
   5  11   4  -22.50   23.20
  -5  11  -4  -12.50   28.60
  -5  11  -4   16.40   12.80
  -6 -11  -4   25.60   19.80
   6 -11   4   40.80   17.90
  -6  11  -4   -3.90   11.80
   6  11   4   -9.30   26.80
  -6  11  -4   30.10   36.90
   7 -11   4   43.70   18.20
  -7 -11  -4   42.20   21.30
   7  11   4    8.50   30.90
  -7  11  -4   62.09   39.20
  -7  11  -4   33.40   12.70
  -7 -12   4   31.20   30.50
   7 -12  -4   26.30   10.20
   7 -12  -4   -1.40   10.10
   7  12  -4   40.30   20.40
   6 -12  -4   36.50   11.40
   6  12  -4   36.90   21.00
  -5 -12   4  177.28   47.80
   5 -12  -4  131.19   16.60
   5  12  -4  110.89   23.30
  -4 -12   4   53.59   24.60
   4 -12  -4   85.99   15.90
   4  12  -4  111.59   23.40
   3 -12  -4   58.69   15.10
  -3 -12   4   70.89   21.90
   3  12  -4   43.60   18.20
   2 -12  -4    7.30   13.20
  -2 -12   4   -1.40   17.10
   2  12  -4  -11.60   14.60
  -1 -12   4   35.90   19.20
   1 -12  -4   33.20   15.50
   1  12  -4    9.60   15.60
   0 -12  -4   -9.10   13.60
   0 -12   4  -16.30   15.80
   0  12  -4   -2.50   14.40
  -1 -12  -4    3.40   16.10
   1 -12   4   -8.00   15.70
  -1  12  -4   14.10   14.00
  -2 -12  -4   36.10   18.40
   2 -12   4    8.70   16.60
  -2  12  -4   47.50   16.20
   3 -12   4   43.60   18.40
  -3 -12  -4   42.20   19.30
  -3  12  -4   48.10   16.10
   3  12   4   78.09   18.40
   4 -12   4    3.90   15.90
  -4 -12  -4   22.80   18.90
   4  12   4   18.50   20.70
  -4  12  -4    4.60   12.90
   5 -12   4  -13.70   14.60
  -5 -12  -4    3.60   17.80
  -5  12  -4   12.80   12.90
  -5  12  -4  -14.50   30.40
   5  12   4   -9.10   24.90
   6 -12   4   26.40   17.40
  -6 -12  -4    0.30   17.90
   6  12   4  -36.40   24.70
  -6  12  -4   19.80   13.30
  -6  12  -4   19.60   35.90
   7 -12   4   40.70   17.00
  -7 -12  -4    0.00   19.00
  -7  12  -4  -11.40   11.60
  -7  12  -4   30.40   36.00
   7  12   4   -1.60   35.30
   6 -13  -4   60.49   12.90
  -6 -13   4   62.69   22.30
   6  13  -4   30.70   20.90
   5 -13  -4   19.30   11.40
  -5 -13   4   19.60   19.90
   5  13  -4    8.90   18.10
  -4 -13   4    7.10   18.30
   4 -13  -4   12.60   12.80
   4  13  -4   23.00   19.10
  -3 -13   4   23.20   17.90
   3 -13  -4    2.60   12.60
   3  13  -4    4.10   16.20
   2 -13  -4   16.10   13.90
  -2 -13   4   23.00   19.20
   2  13  -4   10.10   15.80
   1 -13  -4   16.80   14.40
  -1 -13   4   -1.00   17.20
   1  13  -4   31.80   16.40
   0 -13   4   37.40   18.80
   0 -13  -4   12.70   15.40
   0  13  -4    2.90   14.80
  -1 -13  -4   88.29   20.40
   1 -13   4   47.80   19.60
  -1  13  -4   43.10   16.60
  -2 -13  -4   83.09   21.90
   2 -13   4   94.39   22.70
  -2  13  -4   31.60   16.20
   3 -13   4  135.89   24.50
  -3 -13  -4   89.39   23.20
   3  13   4  131.89   19.60
  -3  13  -4  124.39   20.10
   4 -13   4  141.49   24.40
  -4 -13  -4  145.89   26.30
  -4  13  -4   95.69   39.70
  -4  13  -4   95.39   18.30
   4  13   4  139.89   26.50
   5 -13   4  149.09   24.20
  -5 -13  -4  149.69   27.50
   5  13   4   82.69   27.80
  -5  13  -4  107.79   18.70
  -5  13  -4  158.38   51.49
   6 -13   4  164.98   25.50
  -6 -13  -4  155.88   27.50
  -6  13  -4   70.29   41.80
   6  13   4   67.89   30.10
  -6  13  -4  133.59   19.40
  -5 -14   4   32.40   20.80
   5 -14  -4    9.90   12.10
   5  14  -4   15.10   16.80
   4 -14  -4   66.99   15.50
  -4 -14   4   70.89   23.80
   4  14  -4   32.30   19.10
   3 -14  -4  153.88   20.50
  -3 -14   4  167.98   30.20
   3  14  -4  132.09   24.40
   2 -14  -4  397.16   29.30
  -2 -14   4  410.86   37.70
   2  14  -4  351.26   32.10
   1 -14  -4  457.75   32.20
  -1 -14   4  406.46   35.70
   1  14  -4  374.86   32.00
   0 -14   4  333.77   33.20
   0 -14  -4  342.97   30.80
   0  14  -4  306.37   29.30
   1 -14   4  160.78   26.00
  -1 -14  -4  172.78   25.40
  -1  14  -4  118.19   21.20
  -2 -14  -4   54.09   20.50
   2 -14   4   46.00   18.70
  -2  14  -4   49.10   17.80
  -3 -14  -4    0.50   17.20
   3 -14   4   10.50   16.50
  -3  14  -4  -15.00   12.20
   4 -14   4   -3.30   14.20
  -4 -14  -4    4.00   18.10
  -4  14  -4   -9.00   14.00
  -4  14  -4   18.00   36.20
   4  14   4    6.10   18.90
  -5 -14  -4   -4.10   17.50
   5 -14   4   21.50   16.70
   5  14   4   10.40   25.00
  -5  14  -4    4.90   14.20
  -5  14  -4    5.40   35.90
   4 -15  -4   19.60   13.60
  -4 -15   4   33.90   22.00
   4  15  -4   47.60   21.20
  -3 -15   4   40.70   21.50
   3 -15  -4   26.20   14.30
   3  15  -4   23.50   20.00
   2 -15  -4   32.80   16.00
  -2 -15   4   39.50   21.00
   2  15  -4   20.90   18.00
  -1 -15   4   17.20   18.70
   1 -15  -4  -16.80   13.20
   1  15  -4   -4.40   16.20
   0 -15   4   40.90   20.30
   0 -15  -4   -4.30   15.10
   0  15  -4   -1.10   15.60
   1 -15   4   31.10   17.70
  -1 -15  -4   -0.80   15.40
  -1  15  -4   -7.40   14.90
  -2 -15  -4   68.19   21.40
   2 -15   4   85.19   21.70
  -2  15  -4   70.39   19.20
  -3 -15  -4  146.29   27.30
   3 -15   4  107.09   22.50
  -3  15  -4   91.49   20.30
  -4 -15  -4  138.29   26.50
   4  15   4  138.59   27.60
  -4  15  -4   97.49   21.70
  -4  15  -4   90.19   45.10
  -2 -16   4  126.49   26.70
   2  16  -4  112.69   24.40
   1 -16  -4  144.29   39.10
  -1 -16   4  182.78   28.90
   1  16  -4   72.99   21.20
   0 -16  -4   84.79   25.70
   0 -16   4  114.69   25.60
   0  16  -4   91.69   22.40
  -1 -16  -4   94.49   34.00
   2 -16   4   72.49   21.00
  -2  16  -4    0.10   15.40
  10   0  -5   14.40   25.80
   9   0  -5   -4.20   25.10
   8   0  -5   -1.00    7.20
   7   0  -5    6.70    7.60
  -7   0   5    5.20    7.80
   6   0  -5   13.10    8.80
   5   0  -5    4.60    9.20
  -5   0   5   10.70    9.90
  -4   0   5    4.60   10.30
   4   0  -5   -3.20    9.40
  -3   0   5   -4.50   10.30
   3   0  -5   -4.50   10.10
   2   0  -5  -15.80    9.30
  -2   0   5   -3.00   10.70
   1   0  -5   -8.90   10.70
  -1   0   5   -2.50   12.50
   0   0  -5    7.50   11.20
   0   0   5   -4.70   11.10
   1   0   5   22.50   12.10
  -1   0  -5  -11.40   10.50
  -2   0  -5    0.20   11.20
   2   0   5  -13.20   10.30
  -3   0  -5    6.90   12.00
  -3   0  -5  -11.10   18.30
   3   0   5   -8.00   11.20
  -4   0  -5    7.10   12.70
   4   0   5   16.30   12.50
  -4   0  -5   19.40   22.00
  -5   0  -5   23.10   22.30
  -5   0  -5   -8.50   12.90
  -6   0  -5   -9.00   13.80
  -6   0  -5    1.80   22.00
  -7   0  -5  -10.40   12.60
  -7   0  -5   -7.40   24.30
  -8   0  -5    9.90   13.80
  -8   0  -5   14.90   24.70
  -9   0  -5   -3.40   11.70
 -10   0  -5   36.40   11.70
  10  -1  -5   -4.60   26.80
  10   1  -5   20.30   28.40
   9  -1  -5    2.80   24.80
   9   1  -5   18.80   29.10
   8  -1  -5   51.29   27.40
  -8  -1   5   37.00    9.20
   8   1  -5   44.00   10.30
  -7  -1   5   -6.60    8.30
   7  -1  -5    4.90    6.70
   7   1  -5    7.70    8.70
   6  -1  -5   53.29    9.90
  -6  -1   5   37.10   12.00
  -6   1   5   45.40    9.40
   6   1  -5   55.79   11.50
  -5  -1   5  235.68   19.50
   5  -1  -5  237.08   17.30
   5   1  -5  177.38   18.30
  -4  -1   5  601.54   29.90
   4  -1  -5  565.64   27.80
  -4   1   5  629.64   28.00
   4   1  -5  641.44   29.10
   3  -1  -5 1415.36   50.59
  -3  -1   5 1393.16   51.79
  -3   1   5 1391.36   50.09
   3   1  -5 1400.16   50.69
  -2  -1   5  539.15   28.20
   2  -1  -5  510.35   26.90
   2   1  -5  521.95   27.40
  -2   1   5  530.95   26.60
  -1  -1   5  660.43   32.30
   1  -1  -5  645.64   35.50
  -1   1   5  668.23   34.90
   1   1  -5  637.64   31.50
   0  -1   5  154.38   19.50
   0  -1  -5  187.18   20.00
   0   1   5  155.48   17.80
   0   1  -5  175.18   19.90
  -1  -1  -5  429.36   25.60
   1  -1   5  419.76   25.80
   1   1   5  403.26   25.20
  -1   1  -5  375.86   25.60
  -2  -1  -5  160.98   18.50
   2  -1   5  190.08   18.90
   2   1   5  184.18   18.90
  -2   1  -5  196.78   21.40
  -3  -1  -5   88.09   25.50
  -3  -1  -5   69.99   16.30
   3  -1   5   92.49   15.60
  -3   1  -5   70.69   15.80
   4  -1   5   60.89   15.80
  -4  -1  -5   31.80   15.10
  -4  -1  -5   35.30   22.70
  -4   1  -5   63.19   16.50
  -4   1  -5   37.40   23.40
  -5  -1  -5  149.59   32.30
   5  -1   5   95.69   18.40
  -5  -1  -5  108.89   19.60
  -5   1  -5   90.89   33.20
  -5   1  -5   80.39   17.90
  -6  -1  -5   -4.30   23.90
  -6  -1  -5    2.40   14.70
  -6   1  -5    2.90   13.10
  -6   1  -5   24.50   24.10
  -7  -1  -5   53.19   16.20
  -7  -1  -5   73.59   29.20
  -7   1  -5   94.99   32.80
  -7   1  -5   61.39   16.50
  -8  -1  -5   29.10   24.30
  -8  -1  -5   12.80   13.80
  -8   1  -5   28.60   14.20
  -8   1  -5   37.60   27.20
  -9  -1  -5   73.49   17.20
  -9   1  -5   40.70   14.60
  -9   1  -5   54.49   31.60
 -10  -1  -5  111.59   19.30
 -10   1  -5   78.39   14.30
  10  -2  -5   55.09   30.30
  10   2  -5   33.00   40.10
  -9  -2   5   63.49   10.30
   9  -2  -5   70.49   29.30
   8  -2  -5   78.89   28.50
  -8  -2   5   61.99   11.90
   8   2  -5   52.99   11.50
   7  -2  -5  109.79   30.90
  -7  -2   5   90.29   15.20
   7  -2  -5   77.59    7.90
   7   2  -5   87.19   13.20
  -6  -2   5  206.88   20.00
   6  -2  -5  170.28   14.10
   6   2  -5  163.88   17.10
  -5  -2   5  292.77   23.00
   5  -2  -5  327.97   19.00
   5   2  -5  273.37   20.50
  -4  -2   5  418.56   25.90
   4  -2  -5  378.56   22.30
  -4   2   5  359.46   20.70
   4   2  -5  411.26   24.00
   3  -2  -5  359.06   22.40
  -3  -2   5  384.76   25.10
  -3   2   5  379.06   21.70
   3   2  -5  339.87   22.90
  -2  -2   5  187.78   20.50
   2  -2  -5  166.18   17.80
   2   2  -5  177.78   19.60
  -2   2   5  149.19   16.30
  -1  -2   5   48.00   14.30
  -1   2   5   75.99   14.80
   1   2  -5   67.29   14.70
   0  -2   5   21.00   13.30
   0  -2  -5   20.40   12.40
   0   2   5   24.80   11.70
   0   2  -5    7.60   12.30
   1  -2   5  668.93   34.50
  -1  -2  -5  732.43   34.50
   1   2   5  829.72   35.20
  -1   2  -5  723.33   34.80
  -2  -2  -5  908.91   47.30
  -2  -2  -5  924.61   40.20
   2  -2   5  875.01   39.20
  -2   2  -5  854.71   39.50
  -3  -2  -5 2665.23   97.49
   3  -2   5 2636.34   88.49
  -3  -2  -5 2612.54   88.99
  -3   2  -5 2563.24   88.59
   4  -2   5 2755.92   90.39
  -4  -2  -5 2624.24  101.39
  -4  -2  -5 2541.85   90.39
  -4   2  -5 2793.22   91.39
  -4   2  -5 2564.34  109.29
   5  -2   5 2073.69   74.49
  -5  -2  -5 2157.68   90.39
  -5  -2  -5 2046.90   76.19
  -5   2  -5 2097.19   75.39
  -5   2  -5 2072.29   97.89
   6  -2   5 1267.97   51.89
  -6  -2  -5 1222.98   68.99
  -6  -2  -5 1191.08   53.09
  -6   2  -5 1237.88   52.29
  -6   2  -5 1283.47   97.49
  -7  -2  -5  460.25   31.60
  -7  -2  -5  502.65   48.60
  -7   2  -5  430.06   54.49
  -7   2  -5  445.26   29.90
  -8  -2  -5  138.09   21.90
  -8   2  -5  104.59   35.20
  -8   2  -5  123.29   19.30
  -9  -2  -5   16.20   14.20
  -9   2  -5    9.70   11.00
  -9   2  -5    7.70   26.20
   9  -3  -5   11.30   23.80
  -9  -3   5   24.20   10.20
  -8  -3   5   25.90   17.80
   8  -3  -5   27.10   26.70
   8   3  -5   -3.80   10.10
  -7  -3   5  -10.50   10.60
   7  -3  -5   24.00   25.50
   7   3  -5   -0.30   10.70
  -6  -3   5  150.78   19.30
   6  -3  -5  170.48   13.20
   6   3  -5  165.38   18.30
  -5  -3   5  983.70   42.40
   5  -3  -5  955.10   36.00
   5   3  -5  929.11   38.70
   4  -3  -5 1209.48   43.40
  -4  -3   5 1146.69   47.40
   4   3  -5 1107.69   45.90
   3  -3  -5 2341.87   75.59
  -3  -3   5 2289.27   79.79
   3   3  -5 2251.87   76.19
  -2  -3   5 2229.18   76.29
   2  -3  -5 2144.99   73.29
   2   3  -5 2259.67   74.59
  -1  -3   5 4250.07  135.69
   1  -3  -5 4375.96  139.39
   1   3  -5 4449.85  134.69
   0  -3  -5 3067.29  101.09
   0  -3   5 3162.68  102.99
   0   3  -5 3266.97  102.39
   1  -3   5 2343.17   83.39
  -1  -3  -5 2603.64   83.99
  -1   3  -5 2468.35   83.39
  -2  -3  -5  376.16   31.40
   2  -3   5  426.96   26.70
  -2  -3  -5  399.06   26.60
  -2   3  -5  413.56   26.70
  -3  -3  -5  341.47   25.00
  -3  -3  -5  346.17   32.10
   3  -3   5  355.56   26.20
  -3   3  -5  300.77   24.60
   4  -3   5   27.10   15.70
  -4  -3  -5   36.60   20.80
  -4  -3  -5   60.39   16.70
  -4   3  -5   48.40   15.90
  -4   3  -5   14.20   27.50
   5  -3   5   97.89   18.30
  -5  -3  -5   79.99   18.80
  -5  -3  -5   99.59   25.30
  -5   3  -5   88.69   34.40
  -5   3  -5   74.99   17.10
  -6  -3  -5   16.10   21.40
   6  -3   5   12.70   13.30
  -6  -3  -5   17.10   15.30
  -6   3  -5    0.30   28.20
  -6   3  -5    4.00   12.60
  -7  -3  -5   30.70   16.30
  -7   3  -5   26.60   13.40
  -7   3  -5    5.40   27.70
  -8  -3  -5  205.98   25.80
  -8   3  -5  178.78   21.20
  -8   3  -5  213.88   43.10
  -9  -3  -5  267.57   27.20
  -9   3  -5  253.97   22.40
  -9   3  -5  277.37   48.90
   9  -4  -5  146.99   38.70
  -8  -4   5  393.26   25.60
   8  -4  -5  272.87   39.60
   8   4  -5  356.26   25.20
   7  -4  -5  398.26   48.60
  -7  -4   5  486.95   29.50
   7   4  -5  502.55   27.90
   6  -4  -5  499.85   46.80
  -6  -4   5  447.96   29.20
   6  -4  -5  446.06   19.70
   6   4  -5  368.16   25.30
  -5  -4   5  731.23   37.70
   5  -4  -5  779.22   31.10
   5   4  -5  715.43   35.00
  -4  -4   5   91.99   18.20
   4  -4  -5   68.09   13.00
   4   4  -5   35.80   13.50
   3  -4  -5  162.28   17.50
  -3  -4   5  150.78   20.90
   3   4  -5  141.49   17.90
  -2  -4   5    8.20   13.50
   2  -4  -5   14.40   10.70
   2   4  -5    4.90   12.20
  -1  -4   5  133.69   19.80
   1  -4  -5  131.69   17.00
   1   4  -5  168.58   20.20
   0  -4  -5  388.26   25.20
   0  -4   5  441.26   27.90
   0   4  -5  451.85   26.60
   1  -4   5 1640.84   59.39
  -1  -4  -5 1386.46   56.19
  -1  -4  -5 1475.25   56.99
  -1   4  -5 1662.93   58.59
  -2  -4  -5 1494.05   59.49
  -2  -4  -5 1538.55   58.19
   2  -4   5 1464.15   58.19
  -2   4  -5 1585.94   58.49
  -3  -4  -5 1644.14   66.89
  -3  -4  -5 1648.73   63.09
   3  -4   5 1614.54   62.29
  -3   4  -5 1694.23   62.19
  -4  -4  -5 1479.65   65.09
   4  -4   5 1445.06   57.09
  -4  -4  -5 1419.66   57.79
  -4   4  -5 1402.66   79.89
  -4   4  -5 1404.06   56.09
   5  -4   5 1225.38   51.89
  -5  -4  -5 1332.07   64.69
  -5  -4  -5 1242.28   54.29
  -5   4  -5 1181.28   50.99
  -5   4  -5 1271.47   77.89
  -6  -4  -5  627.94   37.70
   6  -4   5  644.04   35.10
  -6   4  -5  644.84   61.99
  -6   4  -5  589.34   34.00
  -7  -4  -5  564.74   36.10
   7  -4   5  532.35   32.10
  -7   4  -5  542.95   31.60
  -7   4  -5  516.45   59.09
  -8  -4  -5  345.67   30.20
  -8   4  -5  278.87   42.20
  -8   4  -5  339.47   25.10
  -9  -4  -5  143.69   24.70
  -9   4  -5  100.39   31.70
  -9   4  -5  182.68   18.40
   9  -5  -5    1.80   25.50
  -9  -5   5   41.60   13.40
   8  -5  -5    9.40   24.40
  -8  -5   5   44.60   14.10
   8   5  -5    5.30   12.80
   7  -5  -5   25.80   26.20
  -7  -5   5   50.19   15.50
   7   5  -5   41.40   16.40
   6  -5  -5   -6.70   22.90
  -6  -5   5    2.70   13.40
   6  -5  -5  -11.40    6.60
   6   5  -5   23.80   13.30
  -5  -5   5   77.39   18.20
   5  -5  -5   76.19   12.50
   5  -5  -5   73.79   24.30
   5   5  -5   50.09   14.80
   4  -5  -5  286.37   20.20
   4  -5  -5  278.47   32.60
  -4  -5   5  284.37   25.70
   4   5  -5  278.07   22.80
  -3  -5   5  551.64   32.60
   3  -5  -5  524.85   27.50
   3   5  -5  560.34   30.30
  -2  -5   5 1197.68   51.29
   2  -5  -5 1332.27   48.70
   2   5  -5 1264.17   49.60
   1  -5  -5 2227.98   73.29
  -1  -5   5 2055.49   75.39
   1   5  -5 2094.89   73.49
   0  -5   5 1925.31   71.59
   0  -5  -5 1956.90   69.79
   0   5  -5 2060.89   70.39
   1  -5   5 3117.09  101.79
  -1  -5  -5 2950.50   99.79
  -1  -5  -5 2944.41   95.29
  -1   5  -5 3162.38  100.29
  -2  -5  -5 1934.01   77.69
   2  -5   5 1795.62   68.59
  -2  -5  -5 1851.01   68.79
  -2   5  -5 1857.71   67.49
  -3  -5  -5  418.16   29.50
   3  -5   5  468.55   30.00
  -3  -5  -5  371.66   32.30
  -3   5  -5  418.56   28.50
  -4  -5  -5  172.98   23.10
   4  -5   5  151.38   21.40
  -4  -5  -5  161.98   26.00
  -4   5  -5  193.98   23.30
  -4   5  -5  211.28   42.20
   5  -5   5  215.08   24.60
  -5  -5  -5  201.68   27.00
  -5   5  -5  197.98   22.60
  -5   5  -5  101.39   33.10
  -6  -5  -5  170.18   25.50
   6  -5   5  151.28   28.00
  -6   5  -5  129.79   34.30
  -6   5  -5  194.58   22.50
  -7  -5  -5  257.57   26.90
   7  -5   5  315.37   26.40
   7   5   5  344.47   51.09
  -7   5  -5  317.37   24.00
  -7   5  -5  229.88   37.70
  -8  -5  -5  218.88   27.60
   8   5   5  162.88   44.50
  -8   5  -5  336.87   55.89
  -8   5  -5  203.78   20.80
  -9  -5  -5  119.29   23.90
  -9  -5  -5  232.38   28.30
  -9   5  -5  114.99   15.80
   9  -6  -5   41.20   30.50
  -9  -6   5   60.49   15.60
   8  -6  -5   32.30   29.40
  -8  -6   5   94.99   27.90
   8   6  -5   67.89   16.80
   7  -6  -5  159.88   34.20
  -7  -6   5  212.48   24.60
   7   6  -5  158.98   21.60
  -6  -6   5  199.28   25.30
   6  -6  -5  169.28   32.50
   6  -6  -5  107.59   11.30
   6  -6  -5  134.49   13.50
   6   6  -5  146.29   20.00
   5  -6  -5  643.24   46.50
  -5  -6   5  647.34   37.40
   5  -6  -5  590.74   29.90
   5   6  -5  680.23   34.30
   4  -6  -5  119.79   23.40
   4  -6  -5  116.09   15.60
  -4  -6   5   94.69   20.30
   4   6  -5   76.59   17.20
   3  -6  -5  192.78   25.40
   3  -6  -5  192.98   19.00
  -3  -6   5  213.18   25.30
   3   6  -5  196.38   21.60
  -2  -6   5   -9.20   14.10
   2  -6  -5   11.90   11.60
   2  -6  -5   19.10   12.20
   2   6  -5   30.00   14.50
  -1  -6   5   71.69   18.00
   1  -6  -5   96.49   16.30
   1   6  -5   97.49   18.30
   0  -6  -5    1.90   12.00
   0  -6   5   -3.80   13.20
   0   6  -5    8.80   14.10
  -1  -6  -5  180.68   22.80
   1  -6   5  197.88   24.10
  -1   6  -5  210.28   22.00
   2  -6   5  221.98   25.00
  -2   6  -5  235.68   23.20
   3  -6   5  113.39   21.00
  -3  -6  -5  144.19   23.40
  -3   6  -5  126.19   20.40
  -4  -6  -5  240.38   28.10
   4  -6   5  195.38   24.90
  -4   6  -5  171.68   22.00
   5  -6   5  279.67   26.90
  -5   6  -5  260.37   43.70
  -5   6  -5  255.47   24.00
  -6  -6  -5  134.89   22.90
   6  -6   5  196.58   24.10
  -6   6  -5  177.28   21.50
  -6   6  -5  233.18   47.90
   6   6   5  123.99   35.90
  -7  -6  -5  275.77   28.50
   7  -6   5  326.47   26.80
  -7   6  -5  348.97   52.39
   7   6   5  291.97   46.80
  -7   6  -5  364.26   25.10
  -8  -6  -5  282.47   31.90
  -8  -6  -5  174.58   26.70
   8  -6   5  197.28   24.00
   8   6   5  124.49   39.10
  -8   6  -5  161.18   43.80
  -8   6  -5  194.68   19.50
  -9  -6  -5   36.50   18.70
  -9  -6  -5   37.20   17.30
  -9   6  -5   55.69   35.70
   9   6   5   33.10   37.20
  -9   6  -5   44.90   12.00
  -9  -7   5   31.90   14.60
   9  -7  -5  -34.40   24.00
  -8  -7   5   10.10   14.90
   8  -7  -5   13.30   28.10
   8   7  -5   11.60   15.20
  -7  -7   5   30.30   16.00
   7  -7  -5  -30.70   25.10
   7   7  -5    1.60   15.00
   6  -7  -5   10.10    7.30
   6  -7  -5   17.50    9.20
   6  -7  -5   16.40   24.80
  -6  -7   5   20.50   16.70
   6   7  -5   13.30   15.10
   5  -7  -5    6.40    9.40
   5  -7  -5   35.50   22.90
   5  -7  -5   34.90   11.70
  -5  -7   5   58.69   19.40
   5   7  -5   11.70   15.50
  -4  -7   5   -6.30   17.00
   4  -7  -5    2.30   18.50
   4  -7  -5   11.40   11.30
   4   7  -5   -3.70   14.30
   3  -7  -5    8.30   10.90
   3  -7  -5   -2.40   15.20
  -3  -7   5    6.80   17.00
   3   7  -5  -11.30   13.50
   2  -7  -5   -0.60   12.50
   2  -7  -5   11.00   10.00
  -2  -7   5   10.20   16.60
   2   7  -5    6.10   14.30
  -1  -7   5   63.89   18.70
   1   7  -5   97.69   18.80
   0  -7   5   90.19   20.20
   0   7  -5   42.00   16.70
   1  -7   5  104.09   20.60
  -1   7  -5  165.58   21.80
   2  -7   5   76.29   19.80
  -2   7  -5   40.40   15.70
   3  -7   5   15.80   16.00
  -3   7  -5    7.60   14.40
   4  -7   5  139.89   22.90
  -4   7  -5  157.88   20.60
  -5  -7  -5    2.60   16.20
  -5   7  -5   17.70   27.80
   6  -7   5   -5.00   13.00
  -6  -7  -5    4.30   15.20
  -6   7  -5    5.60   12.00
   6   7   5   -4.20   25.70
  -6   7  -5  -19.80   28.30
   7  -7   5   16.10   14.60
  -7  -7  -5    9.60   15.60
   7   7   5   12.80   29.20
  -7   7  -5   26.60   12.40
  -7   7  -5   -8.00   29.50
  -8  -7  -5    2.50   17.90
   8  -7   5   21.10   14.00
  -8  -7  -5   -9.50   14.50
  -8   7  -5    1.40   31.80
  -8   7  -5    0.80   10.20
   8   7   5  -37.50   27.50
  -9  -7  -5   12.80   25.80
  -9  -7  -5   21.30   19.00
  -9   7  -5  -21.40   41.80
  -9   7  -5    9.80    9.90
   9   7   5   -8.40   29.10
   8  -8  -5   -6.30   27.50
  -8  -8   5   43.10   18.10
   8   8  -5   12.30   16.50
   7  -8  -5   32.00   28.10
   7  -8  -5   36.10    5.10
  -7  -8   5   49.20   18.10
   7  -8  -5   35.40    6.50
   7   8  -5   21.10   16.80
   6  -8  -5   50.39   11.60
  -6  -8   5   42.00   18.70
   6  -8  -5   54.39    9.40
   6  -8  -5   38.10   26.30
   6   8  -5   37.60   18.20
   5  -8  -5   17.40   22.50
  -5  -8   5   16.30   17.80
   5  -8  -5    8.70    9.20
   5  -8  -5   28.80   11.00
   5   8  -5   28.10   16.50
  -4  -8   5   14.50   17.70
   4  -8  -5   -5.30   10.80
   4  -8  -5   12.50   19.00
   4  -8  -5  -10.00    9.60
   4   8  -5   12.70   15.50
   3  -8  -5   26.10   13.00
  -3  -8   5   -1.70   17.40
   3   8  -5    5.40   15.60
  -2  -8   5   93.19   21.80
   2   8  -5   57.69   17.40
  -1  -8   5  136.09   23.20
   1   8  -5  128.59   20.20
   0  -8   5   60.39   19.10
   0   8  -5   65.39   18.20
   1  -8   5  217.08   26.70
  -1   8  -5  224.38   23.70
   2  -8   5  237.08   27.10
  -2   8  -5  189.28   22.60
   3  -8   5   19.20   17.40
  -3   8  -5   39.60   15.40
   5  -8   5   -5.30   14.50
  -5   8  -5   -2.80   26.50
  -5   8  -5   23.90   13.70
   6  -8   5   34.30   16.20
   6   8   5   -8.20   25.30
  -6   8  -5  -16.50   26.00
  -6   8  -5    4.50   12.10
  -7  -8  -5   37.40   19.50
   7  -8   5   18.10   16.20
  -7  -8  -5    6.90   16.70
  -7   8  -5   16.70   28.50
  -7   8  -5   35.90   13.20
   7   8   5   10.90   28.70
  -8  -8  -5   14.70   16.50
   8  -8   5   -3.80   13.60
  -8  -8  -5   15.20   17.50
  -8   8  -5  -49.90   30.20
  -8   8  -5   35.60   12.20
   8   8   5   -9.10   31.00
  -8  -9   5   45.80   17.90
   8  -9  -5   13.70   28.50
   8   9  -5    7.20   17.40
   7  -9  -5   12.80    6.00
  -7  -9   5   16.50   19.10
   7  -9  -5   17.40   26.50
   7   9  -5   -3.40   16.60
   6  -9  -5   14.80   22.80
   6  -9  -5   33.40   11.30
   6  -9  -5   19.70    8.90
  -6  -9   5   39.50   19.80
   6   9  -5    9.30   16.80
   5  -9  -5   11.00   20.30
  -5  -9   5   27.10   18.60
   5  -9  -5   12.00   10.00
   5  -9  -5    8.80   11.00
   5   9  -5   35.70   18.20
   4  -9  -5   34.30   13.10
   4  -9  -5   13.20   11.50
  -4  -9   5   41.30   19.70
   4   9  -5    3.70   14.70
   3  -9  -5   42.60   15.20
  -3  -9   5   59.89   22.10
   3   9  -5   54.39   18.30
  -2  -9   5  418.06   33.90
   2   9  -5  475.65   31.40
  -1  -9   5  485.05   35.00
   1   9  -5  555.04   33.70
   0  -9   5  868.51   46.00
   0   9  -5  904.71   42.80
   1  -9   5  841.82   44.30
  -1   9  -5  857.71   42.30
   2  -9   5  435.96   33.10
  -2   9  -5  519.55   31.60
   3  -9   5  114.09   26.70
  -3   9  -5  112.29   23.30
   4  -9   5   -8.60   15.90
  -4   9  -5   24.90   15.70
  -5  -9  -5  -11.20   16.90
   5  -9   5   52.09   18.10
  -5   9  -5   12.60   13.80
   5   9   5   27.20   22.90
  -5   9  -5   18.90   30.00
   6  -9   5  146.29   23.80
  -6  -9  -5  168.88   26.40
   6   9   5  165.48   36.30
  -6   9  -5  137.79   19.00
  -6   9  -5  181.18   44.70
   7  -9   5  145.69   22.80
  -7  -9  -5  209.08   36.00
  -7  -9  -5  112.69   25.60
  -7   9  -5  195.78   20.60
  -7   9  -5  156.58   46.70
   7   9   5   99.09   33.80
  -8  -9  -5  134.79   31.70
   8  -9   5  132.99   23.10
   8   9   5   84.69   35.80
  -8   9  -5   85.09   15.00
  -8   9  -5   38.70   34.80
   7 -10  -5  164.18   12.50
   7 -10  -5  156.98   18.20
  -7 -10   5  183.58   28.20
   7  10  -5  124.19   23.50
  -6 -10   5  258.07   31.80
   6 -10  -5  278.37   21.30
   6  10  -5  229.18   29.20
  -5 -10   5  229.58   30.50
   5 -10  -5  254.87   21.80
   5 -10  -5  242.18   19.40
   5  10  -5  259.47   28.50
  -4 -10   5  100.09   24.30
   4 -10  -5   82.69   14.50
   4 -10  -5   74.59   16.00
   4  10  -5   87.39   20.80
  -3 -10   5   38.30   21.10
   3 -10  -5   13.80   15.00
   3  10  -5    2.20   15.60
  -2 -10   5  -13.80   17.60
   2  10  -5    2.00   15.90
  -1 -10   5  228.88   29.50
   1 -10  -5  154.18   39.20
   1  10  -5  244.38   27.20
   0 -10  -5  234.88   40.90
   0 -10   5  223.08   29.10
   0  10  -5  166.38   23.00
   1 -10   5  232.68   36.40
  -1 -10  -5  248.38   48.80
   2 -10   5  309.07   29.30
  -2  10  -5  276.97   26.40
  -3 -10  -5  331.77   38.00
   3 -10   5  425.36   32.60
  -3  10  -5  374.86   28.90
   4 -10   5  408.46   32.30
  -4 -10  -5  381.56   34.60
  -4  10  -5  390.86   28.80
   5 -10   5  381.66   32.50
  -5 -10  -5  368.06   33.70
  -5  10  -5  394.76   28.20
   5  10   5  359.26   43.40
  -5  10  -5  431.66   63.39
  -6 -10  -5  224.78   30.00
   6 -10   5  190.88   26.40
   6  10   5  199.28   37.30
  -6  10  -5  164.98   39.20
  -6  10  -5  283.27   24.10
  -7 -10  -5  248.78   32.30
   7 -10   5  200.48   26.00
   7  10   5  129.59   37.10
  -7  10  -5  155.28   19.50
  -7  10  -5  133.59   38.90
   7 -11  -5   12.10    9.50
  -7 -11   5   22.70   19.00
   7 -11  -5   20.50    9.90
   7  11  -5   11.80   17.90
   6 -11  -5   42.40   10.80
   6 -11  -5   39.20   13.80
  -6 -11   5  112.49   24.70
   6  11  -5   21.50   19.10
   5 -11  -5  127.79   18.90
   5 -11  -5  123.49   15.60
  -5 -11   5  127.09   25.70
   5  11  -5  110.99   23.30
  -4 -11   5  305.87   32.80
   4 -11  -5  286.37   22.70
   4  11  -5  269.37   28.10
   3 -11  -5  241.28   23.00
  -3 -11   5  325.87   33.70
   3  11  -5  282.07   34.70
  -2 -11   5  488.75   43.30
   2 -11  -5  504.25   31.80
   2  11  -5  449.86   51.49
   1 -11  -5  317.57   27.50
  -1 -11   5  347.17   34.90
   1  11  -5  330.17   28.00
   0 -11  -5  340.97   29.20
   0 -11   5  325.87   30.90
   0  11  -5  272.07   27.10
  -1 -11  -5  208.18   26.90
   1 -11   5  269.37   29.00
  -1  11  -5  249.78   25.60
  -2 -11  -5  148.79   25.20
   2 -11   5  162.88   24.70
  -2  11  -5  216.28   25.00
   3 -11   5   86.09   20.60
  -3 -11  -5  123.09   24.10
  -3  11  -5  107.89   19.40
  -4 -11  -5   66.59   21.20
   4 -11   5   48.40   19.40
  -4  11  -5   41.40   15.70
   5 -11   5    8.60   15.70
  -5 -11  -5   24.60   20.00
  -5  11  -5   -1.40   32.60
  -5  11  -5   13.00   13.40
  -6 -11  -5   -5.70   18.10
   6 -11   5    4.70   16.10
   6  11   5   -7.60   23.40
  -6  11  -5   -1.00   12.50
  -6  11  -5    2.50   27.80
   7 -11   5   16.40   16.30
  -7 -11  -5   15.40   21.00
  -7  11  -5  106.69   53.89
   7  11   5   18.10   28.90
  -7  11  -5   55.79   15.20
   6 -12  -5   34.30   11.00
  -6 -12   5   47.50   21.50
   6 -12  -5   64.99   15.70
   6  12  -5   15.20   19.30
  -5 -12   5   80.99   24.10
   5 -12  -5   37.10   14.60
   5 -12  -5   57.09   13.30
   5  12  -5   20.00   18.50
  -4 -12   5  173.58   29.40
   4 -12  -5  102.29   17.00
   4  12  -5  134.79   23.80
   3 -12  -5  106.49   18.70
  -3 -12   5  134.29   26.80
   3  12  -5  121.19   22.70
  -2 -12   5  124.39   26.20
   2 -12  -5   92.29   18.60
   2  12  -5   92.09   21.40
  -1 -12   5  -37.80   15.30
   1 -12  -5   -8.40   13.40
   1  12  -5    5.50   14.30
   0 -12  -5   -7.30   15.50
   0 -12   5    1.90   16.90
   0  12  -5   -0.90   13.60
  -1 -12  -5  158.18   24.80
   1 -12   5  123.19   24.50
  -1  12  -5  153.88   23.50
  -2 -12  -5  344.87   33.10
   2 -12   5  387.86   33.20
  -2  12  -5  328.27   28.00
   3 -12   5  256.77   29.50
  -3  12  -5  297.27   26.70
   4 -12   5  426.66   35.30
  -4 -12  -5  392.96   35.50
  -4  12  -5  329.17   28.10
   5 -12   5  310.47   31.80
  -5 -12  -5  275.57   31.80
  -5  12  -5  270.97   25.50
  -5  12  -5  215.68   47.80
   6 -12   5  161.78   25.90
  -6 -12  -5  189.68   29.80
   6  12   5  171.48   34.10
  -6  12  -5  102.79   39.00
  -6  12  -5  177.28   21.90
   5 -13  -5   16.00   11.90
  -5 -13   5    7.20   19.90
   5  13  -5   -6.10   16.10
  -4 -13   5   69.49   24.00
   4 -13  -5   29.50   13.90
   4  13  -5   11.60   17.60
  -3 -13   5  130.49   26.30
   3 -13  -5   96.59   18.20
   3  13  -5   54.59   20.10
   2 -13  -5   95.49   19.20
  -2 -13   5  110.49   26.60
   2  13  -5  130.89   23.30
   1 -13  -5   99.19   21.00
  -1 -13   5  148.59   27.00
   1  13  -5   90.39   20.80
   0 -13  -5   46.30   18.00
   0 -13   5   91.29   23.60
   0  13  -5   38.10   17.80
   1 -13   5   79.69   22.70
  -1 -13  -5   91.59   21.90
  -1  13  -5   97.39   20.20
   2 -13   5   47.40   19.20
  -2 -13  -5   66.49   20.80
  -2  13  -5   10.50   14.80
  -3 -13  -5   28.50   19.50
   3 -13   5    1.50   15.60
  -3  13  -5   11.30   14.40
  -4 -13  -5   11.60   19.30
   4 -13   5   19.90   18.90
  -4  13  -5   -4.40   12.50
   5 -13   5   33.50   20.00
  -5 -13  -5    5.30   19.10
  -5  13  -5   -9.00   34.20
  -5  13  -5    0.60   13.00
  -4 -14   5   57.29   23.40
   4 -14  -5   16.40   13.30
   4  14  -5    5.40   18.20
   3 -14  -5   11.40   13.90
  -3 -14   5   21.50   20.10
   3  14  -5   22.50   19.10
  -2 -14   5   54.19   22.00
   2 -14  -5   16.50   14.80
   2  14  -5   31.50   17.50
   1 -14  -5   31.70   16.30
  -1 -14   5   62.09   23.40
   1  14  -5   10.40   17.00
   0 -14   5   34.70   19.70
   0 -14  -5   23.40   17.20
   0  14  -5   18.40   16.20
  -1 -14  -5  -29.70   15.00
   1 -14   5   13.70   18.90
  -1  14  -5    8.90   14.80
  -2 -14  -5   -7.30   17.00
   2 -14   5    5.30   15.70
  -2  14  -5  -11.90   13.40
   3 -14   5   28.20   17.90
  -3 -14  -5   -2.70   18.00
  -3  14  -5   10.40   14.70
  -4 -14  -5    2.50   19.20
   4 -14   5   65.99   20.50
  -4  14  -5   30.10   15.30
  -3 -15   5   18.70   20.60
   3 -15  -5   -1.90   13.30
   3  15  -5    4.10   18.00
   2 -15  -5   -7.90   13.90
  -2 -15   5  -16.90   18.20
   2  15  -5  -33.90   14.10
  -1 -15   5   26.80   21.00
   1 -15  -5  -17.20   14.50
   1  15  -5   -0.20   15.40
   0 -15   5   24.40   19.60
   0 -15  -5    1.10   16.70
   0  15  -5  -11.70   14.80
  -1 -15  -5  -15.90   15.90
   1 -15   5   34.70   19.50
  -1  15  -5    4.50   16.00
  -2 -15  -5    5.20   18.40
   2 -15   5   34.60   18.90
  -2  15  -5  -16.80   13.30
   3 -15   5   25.50   18.10
  -3 -15  -5   17.20   19.90
  -3  15  -5   20.40   19.10
   0 -16   5   55.99   22.40
   0 -16  -5  -14.00   15.60
   0  16  -5  -16.70   14.90
   9   0  -6   14.10   25.60
  -8   0   6    9.40    7.50
   8   0  -6   33.90    9.30
  -7   0   6  143.29   15.20
   7   0  -6  139.99   14.30
  -6   0   6  360.16   22.80
   6   0  -6  356.26   21.70
  -5   0   6  427.06   26.00
   5   0  -6  402.76   25.10
   4   0  -6  519.65   29.00
  -4   0   6  557.54   30.10
   3   0  -6  794.12   36.60
  -3   0   6  779.62   37.10
  -2   0   6 2005.60   70.79
   2   0  -6 1982.60   70.29
  -1   0   6 1087.89   46.80
   1   0  -6 1159.88   47.40
   0   0   6 1157.28   48.50
   0   0  -6 1242.28   50.19
   1   0   6  362.66   25.90
  -1   0  -6  411.56   28.10
  -2   0  -6 2316.27   82.19
   2   0   6 2326.57   81.39
   3   0   6  841.82   41.90
  -3   0  -6  982.50   58.79
  -3   0  -6  928.21   44.00
  -4   0  -6  439.76   46.10
   4   0   6  419.26   29.20
  -4   0  -6  400.26   30.60
  -5   0  -6  201.18   25.60
  -5   0  -6  174.48   36.00
  -6   0  -6   22.20   15.40
  -6   0  -6   49.30   30.90
  -7   0  -6  247.88   26.50
  -7   0  -6  299.17   46.50
  -8   0  -6  589.74   57.59
  -8   0  -6  560.24   35.90
  -9   0  -6  484.75   55.69
  -9   0  -6  441.96   32.50
  -9  -1   6   62.69   11.30
   9  -1  -6   67.89   32.50
   9   1  -6   62.49   10.60
  -8  -1   6   53.69   11.10
   8  -1  -6   59.89    8.90
   8   1  -6   51.69   11.00
   7  -1  -6  208.28   15.10
   7   1  -6  223.68   17.60
   6  -1  -6  327.47   21.00
  -6  -1   6  366.16   24.30
   6   1  -6  343.77   22.10
   5  -1  -6  791.12   34.60
  -5  -1   6  778.62   36.80
  -5   1   6  760.02   33.90
   5   1  -6  784.92   35.50
   4  -1  -6  325.47   23.70
  -4  -1   6  383.86   26.30
   4   1  -6  314.27   24.40
  -4   1   6  356.16   23.70
   3  -1  -6  497.05   28.80
   3   1  -6  463.85   28.60
  -3   1   6  481.95   27.80
   2  -1  -6  -29.20   10.80
  -2  -1   6  -13.00   12.50
   2   1  -6   -7.30   12.00
  -2   1   6   -3.90   12.20
   1  -1  -6   14.40   13.00
  -1  -1   6    9.70   13.80
  -1   1   6   24.10   13.20
   1   1  -6   30.10   14.60
   0  -1   6  634.84   34.60
   0  -1  -6  607.64   33.70
   0   1  -6  655.73   34.20
   0   1   6  676.63   33.60
   1  -1   6 1659.73   62.69
  -1  -1  -6 1672.53   62.79
  -1   1  -6 1591.04   62.59
   1   1   6 1655.53   61.99
   2  -1   6 2117.09   76.49
  -2  -1  -6 2243.18   78.19
  -2   1  -6 2067.29   76.99
   2   1   6 2124.99   75.99
  -3  -1  -6 2379.96   82.69
   3  -1   6 2208.48   80.39
  -3  -1  -6 2277.67   93.79
   3   1   6 2406.46   81.79
  -3   1  -6 2145.99   81.09
   4  -1   6 1470.75   59.89
  -4  -1  -6 1493.95   75.09
  -4  -1  -6 1595.44   62.59
  -4   1  -6 1506.35   61.59
  -4   1  -6 1526.75   78.99
  -5  -1  -6  915.51   45.00
  -5  -1  -6  828.62   58.59
   5  -1   6  854.31   42.30
  -5   1  -6  800.82   62.49
  -5   1  -6  854.81   43.80
  -6  -1  -6  544.65   35.80
  -6  -1  -6  641.24   56.89
  -6   1  -6  574.84   35.80
  -6   1  -6  529.45   53.79
  -7  -1  -6  335.07   29.90
  -7  -1  -6  356.06   47.90
  -7   1  -6  428.16   30.70
  -7   1  -6  420.86   53.79
  -8  -1  -6  124.09   33.40
  -8  -1  -6   92.99   20.10
  -8   1  -6   99.99   20.70
  -8   1  -6  122.19   36.60
  -9  -1  -6   51.39   16.10
  -9   1  -6   53.69   16.10
  -9   1  -6   13.00   22.80
  -9  -2   6   15.20    9.00
   9  -2  -6   27.70   28.40
   9   2  -6    7.80    8.90
   8  -2  -6   24.50   25.10
   8   2  -6   -0.20    9.70
  -7  -2   6    9.50   11.30
   7  -2  -6    6.50    7.00
   7   2  -6    2.30   10.10
   6  -2  -6   22.90   10.10
  -6  -2   6   32.80   13.70
   6   2  -6   38.90   12.20
  -5  -2   6  424.16   28.30
   5  -2  -6  369.76   23.90
   5   2  -6  393.66   25.80
  -4  -2   6  591.54   33.10
   4  -2  -6  588.24   30.20
  -4   2   6  544.45   28.40
   4   2  -6  598.84   36.40
  -3  -2   6  536.45   32.30
   3  -2  -6  548.55   30.20
  -3   2   6  556.24   29.20
   3   2  -6  536.25   30.80
   2  -2  -6  685.53   35.00
  -2  -2   6  722.03   36.20
   2   2  -6  721.03   35.30
  -1  -2   6  734.03   37.70
   1  -2  -6  790.12   37.00
   1   2  -6  767.52   37.50
  -1   2   6  773.62   36.70
   0  -2   6 2154.08   77.99
   0  -2  -6 2163.28   77.39
   0   2   6 2237.08   76.59
   0   2  -6 2248.68   78.19
   1  -2   6  838.32   41.20
  -1  -2  -6  927.41   41.80
  -1   2  -6  816.92   40.40
   1   2   6  886.01   40.60
  -2  -2  -6  383.76   28.30
   2  -2   6  377.46   28.00
  -2   2  -6  385.86   29.00
   3  -2   6  109.39   21.10
  -3  -2  -6  128.29   21.60
  -3  -2  -6   91.29   24.30
  -3   2  -6   82.19   20.00
  -4  -2  -6    6.60   15.30
  -4  -2  -6   -5.60   19.10
   4  -2   6    6.40   14.50
  -4   2  -6    2.30   14.90
  -4   2  -6    8.70   28.10
   5  -2   6   79.49   19.10
  -5  -2  -6   61.29   25.20
  -5  -2  -6   76.69   20.30
  -5   2  -6  108.59   21.40
  -5   2  -6   69.89   30.80
   6  -2   6   82.89   19.40
  -6  -2  -6  101.89   29.40
  -6  -2  -6  121.49   22.60
  -6   2  -6  100.79   21.00
  -6   2  -6   67.89   27.50
  -7  -2  -6   75.99   20.20
  -7  -2  -6   54.49   26.30
  -7   2  -6   93.59   30.50
  -7   2  -6   31.00   15.20
  -8  -2  -6   42.10   16.90
  -8  -2  -6   47.60   25.60
  -8   2  -6   86.69   33.10
  -8   2  -6   57.79   16.40
  -9  -2  -6   84.39   19.40
  -9   2  -6  102.09   36.70
  -9   2  -6   61.59   15.70
  -9  -3   6   47.70   12.10
   9  -3  -6   47.40   30.30
   9   3  -6   15.10   11.40
   8  -3  -6   60.49   29.00
  -8  -3   6   25.50   12.50
   8   3  -6   25.30   12.00
   7  -3  -6   51.59    8.70
   7  -3  -6   49.10   26.50
  -7  -3   6   55.69   15.10
   7   3  -6   42.70   12.90
   6  -3  -6   22.30    9.80
  -6  -3   6   18.50   14.20
   6   3  -6   10.30   11.80
   5  -3  -6   -4.20   10.10
  -5  -3   6    7.70   14.60
   5   3  -6   -6.30   12.90
  -4  -3   6   20.60   15.40
   4  -3  -6    3.20   11.90
   4   3  -6   23.90   14.00
  -3  -3   6   15.80   15.50
   3  -3  -6   11.80   12.70
   3   3  -6   16.00   13.60
  -2  -3   6    3.60   14.30
   2  -3  -6   22.20   13.20
   2   3  -6   20.50   14.30
   1  -3  -6   71.09   16.30
  -1  -3   6  111.19   20.50
   1   3  -6   56.39   16.80
   0  -3  -6   17.10   14.30
   0  -3   6   13.70   15.60
   0   3  -6    0.90   13.40
  -1  -3  -6   -5.60   12.20
   1  -3   6    5.50   15.00
  -1   3  -6  -31.20   12.40
  -2  -3  -6   65.89   21.20
   2  -3   6   76.29   18.90
  -2  -3  -6   90.39   19.00
  -2   3  -6   81.49   18.40
  -3  -3  -6  255.47   26.20
   3  -3   6  317.77   26.60
  -3  -3  -6  262.17   35.50
  -3   3  -6  254.07   25.90
  -4  -3  -6  370.86   40.50
   4  -3   6  389.86   30.00
  -4  -3  -6  345.27   29.80
  -4   3  -6  394.76   51.99
  -4   3  -6  359.96   29.30
   5  -3   6  142.59   22.30
  -5  -3  -6  183.08   25.80
  -5  -3  -6  131.99   29.60
  -5   3  -6  203.08   24.90
  -5   3  -6  157.38   41.00
  -6  -3  -6  230.38   37.60
   6  -3   6  217.68   24.20
  -6  -3  -6  166.68   25.10
  -6   3  -6  179.38   36.50
  -6   3  -6  239.68   26.80
  -7  -3  -6  143.09   30.50
  -7  -3  -6  107.49   21.20
  -7   3  -6  115.39   19.40
  -7   3  -6  102.99   32.10
  -8  -3  -6   40.30   16.80
  -8   3  -6   47.40   34.30
  -8   3  -6   57.99   15.50
  -9  -3  -6   15.00   13.60
  -9   3  -6   18.60   12.10
  -9   3  -6   44.30   41.40
   9  -4  -6  -12.50   24.80
  -9  -4   6   37.30   13.20
   9   4  -6   18.20   12.40
   8  -4  -6   -9.00   24.00
  -8  -4   6   26.20   13.10
   8   4  -6   14.70   13.00
   7  -4  -6   72.89    9.50
  -7  -4   6   48.60   16.20
   7  -4  -6   -1.80   23.90
   7   4  -6   47.60   14.60
   6  -4  -6  131.89   14.30
   6  -4  -6  126.99   30.10
  -6  -4   6  142.89   24.90
   6   4  -6   94.99   16.20
   5  -4  -6   73.29   14.30
  -5  -4   6   49.10   18.20
   5   4  -6   62.39   16.70
  -4  -4   6   54.59   18.70
   4  -4  -6   71.99   14.90
   4   4  -6  101.59   18.90
  -3  -4   6   54.19   18.10
   3  -4  -6   59.49   14.80
   3   4  -6   52.69   16.20
   2  -4  -6   52.39   14.90
  -2  -4   6   29.80   16.70
   2   4  -6   27.90   15.80
  -1  -4   6   79.39   19.20
   1  -4  -6   73.99   16.50
   1   4  -6   75.69   17.80
   0  -4  -6   25.00   14.50
   0  -4   6   37.70   16.90
   0   4  -6   47.10   16.50
  -1  -4  -6   60.59   16.60
   1  -4   6   29.80   16.30
  -1   4  -6   33.60   16.70
  -2  -4  -6   82.19   18.80
  -2  -4  -6   81.19   20.30
   2  -4   6  104.59   21.30
  -2   4  -6   54.19   17.70
  -3  -4  -6  131.99   22.40
  -3  -4  -6  108.49   23.20
   3  -4   6  131.59   21.40
  -3   4  -6  143.89   22.20
  -4  -4  -6  307.07   36.00
   4  -4   6  241.48   26.70
  -4  -4  -6  240.58   27.30
  -4   4  -6  253.97   26.20
  -5  -4  -6   12.30   21.10
   5  -4   6    8.30   16.20
  -5   4  -6   -5.60   30.10
  -5   4  -6   30.00   15.50
  -6  -4  -6   35.10   22.80
   6  -4   6    5.00   14.70
  -6  -4  -6    7.70   13.90
  -6   4  -6   18.90   15.10
  -6   4  -6   -1.50   25.70
  -7  -4  -6   28.50   15.70
   7  -4   6   29.10   16.30
  -7   4  -6    7.80   26.00
  -7   4  -6   23.60   14.60
  -8  -4  -6   74.29   20.20
  -8   4  -6   63.59   34.90
  -8   4  -6   53.99   16.00
  -9  -4  -6   79.09   19.70
  -9   4  -6   22.90   29.80
  -9   4  -6   82.19   15.80
   9  -5  -6  -13.50   25.80
  -9  -5   6   33.10   13.00
   9   5  -6   26.60   14.50
   8  -5  -6   46.30   26.40
  -8  -5   6   59.19   17.40
  -7  -5   6   48.40   21.50
   7  -5  -6   87.39   30.40
   7  -5  -6   90.49    9.70
   7   5  -6   74.49   16.50
   6  -5  -6   99.39   27.60
  -6  -5   6   79.49   20.20
   6  -5  -6   81.59   12.70
   6   5  -6   64.09   16.10
   5  -5  -6   36.00   23.00
   5  -5  -6   16.90   11.70
  -5  -5   6   44.40   18.80
   5   5  -6   37.90   15.30
   4  -5  -6  178.28   20.70
  -4  -5   6  202.78   26.30
   4   5  -6  246.38   25.00
  -3  -5   6   50.49   19.70
   3  -5  -6   46.60   15.00
   3   5  -6   43.20   16.50
   2  -5  -6   24.70   13.60
  -2  -5   6   32.90   17.70
   2   5  -6   70.79   17.90
  -1  -5   6   68.49   19.60
   1  -5  -6  116.79   18.90
   1   5  -6   48.40   17.00
   0  -5  -6  674.93   36.30
   0  -5   6  658.73   38.20
   0   5  -6  639.24   36.40
   1  -5   6  371.96   29.90
  -1  -5  -6  386.86   28.70
  -1  -5  -6  401.16   29.60
  -1   5  -6  413.96   29.90
   2  -5   6  730.03   40.90
  -2  -5  -6  780.42   40.60
  -2  -5  -6  772.92   41.10
  -2   5  -6  841.92   40.90
   3  -5   6  627.84   37.10
  -3  -5  -6  635.64   41.20
  -3  -5  -6  657.63   37.80
  -3   5  -6  674.03   37.80
  -4  -5  -6  631.24   38.80
  -4  -5  -6  579.24   43.10
   4  -5   6  582.74   36.80
  -4   5  -6  595.64   35.80
   5  -5   6  155.38   23.70
  -5  -5  -6  155.08   24.60
  -5  -5  -6  192.68   31.70
  -5   5  -6  205.78   26.60
  -5   5  -6   79.29   29.30
  -6  -5  -6   50.69   18.20
   6  -5   6   94.39   20.00
  -6   5  -6  108.39   19.20
  -6   5  -6   63.39   34.80
  -7  -5  -6   60.19   19.60
   7  -5   6   55.09   17.20
  -7   5  -6   57.49   16.20
  -7   5  -6    7.90   27.90
  -8  -5  -6   37.10   16.90
   8  -5   6    8.40   16.70
  -8   5  -6   15.00   30.00
  -8   5  -6   17.50   12.20
  -9   5  -6   18.80   41.40
  -9   5  -6   24.90   11.60
  -8  -6   6   16.90   14.80
   8  -6  -6    9.10   26.30
   8   6  -6   25.30   16.20
  -7  -6   6   11.20   15.10
   7  -6  -6   39.30   27.60
   7  -6  -6   15.70    6.40
   7  -6  -6   16.30   11.30
   7   6  -6   29.20   15.80
   6  -6  -6  147.29   16.10
   6  -6  -6  102.59   27.90
  -6  -6   6  124.59   21.30
   6   6  -6  130.49   20.00
   5  -6  -6  169.88   29.70
  -5  -6   6  134.19   22.90
   5  -6  -6  154.98   18.20
   5   6  -6  136.59   19.90
   4  -6  -6  574.84   31.40
  -4  -6   6  595.94   37.90
   4  -6  -6  594.94   40.70
   4   6  -6  575.24   33.70
  -3  -6   6  897.21   45.50
   3  -6  -6  891.71   40.70
   3   6  -6  913.11   42.70
  -2  -6   6 1179.18   54.49
   2  -6  -6 1217.98   49.70
   2   6  -6 1205.68   50.89
  -1  -6   6 1301.87   56.69
   1  -6  -6 1266.87   53.09
   1   6  -6 1306.47   53.59
   0  -6   6 1431.06   59.99
   0  -6  -6 1286.97   48.10
   0  -6  -6 1477.75   57.69
   0   6  -6 1418.96   57.29
  -1  -6  -6  744.03   38.80
   1  -6   6  629.74   38.80
  -1  -6  -6  656.93   32.70
  -1   6  -6  772.12   38.80
  -2  -6  -6  101.39   29.30
  -2  -6  -6  105.09   21.70
   2  -6   6  118.29   22.40
  -2   6  -6  102.69   20.50
   3  -6   6  -16.10   14.50
  -3  -6  -6   15.90   17.00
  -3  -6  -6  -15.20   15.20
  -3   6  -6    9.50   16.10
   4  -6   6   93.39   21.30
  -4  -6  -6  118.89   22.50
  -4   6  -6  110.39   21.60
   5  -6   6   23.70   15.50
  -5  -6  -6   41.60   18.30
  -5   6  -6    8.50   14.60
  -5   6  -6   18.30   27.60
  -6  -6  -6   88.09   21.30
   6  -6   6   85.09   20.50
  -6   6  -6   79.19   17.90
  -6   6  -6   48.10   35.20
   7  -6   6   77.39   19.20
  -7  -6  -6   57.59   20.70
  -7   6  -6   93.09   40.70
  -7   6  -6  101.79   18.90
  -8  -6  -6   26.10   16.90
   8  -6   6   68.89   19.30
  -8   6  -6   80.19   16.20
  -8   6  -6   43.80   30.20
  -8  -7   6  145.29   23.20
   8  -7  -6  118.29   35.10
   8   7  -6  117.49   21.90
   7  -7  -6  146.29   33.80
   7  -7  -6   69.19    8.50
  -7  -7   6  125.99   23.00
   7   7  -6   78.89   17.50
   6  -7  -6  162.48   31.80
  -6  -7   6  157.98   24.60
   6  -7  -6  157.48   17.10
   6  -7  -6  135.59   14.60
   6   7  -6  145.39   21.30
  -5  -7   6  -33.40   14.60
   5  -7  -6    0.20   19.20
   5  -7  -6    6.60   10.50
   5   7  -6    5.20   14.40
   4  -7  -6   61.29   15.50
   4  -7  -6   76.39   21.80
  -4  -7   6   74.49   21.50
   4   7  -6   77.79   18.80
  -3  -7   6   -6.00   16.50
   3  -7  -6    2.20   15.10
   3  -7  -6    6.90   15.30
   3   7  -6   13.10   16.00
   2  -7  -6   -3.00   10.90
  -2  -7   6    4.80   16.80
   2  -7  -6   -5.60   12.50
   2   7  -6  -22.40   15.00
  -1  -7   6    2.00   17.10
   1  -7  -6   13.40   14.70
   1   7  -6   16.20   15.10
   0  -7   6    0.90   17.40
   0  -7  -6  -15.20   13.10
   0   7  -6   -2.30   15.20
  -1  -7  -6  143.39   24.60
   1  -7   6  122.09   23.60
  -1   7  -6   85.29   19.60
  -2  -7  -6  512.25   34.70
   2  -7   6  536.85   35.20
  -2   7  -6  487.35   32.30
  -3  -7  -6  735.23   42.20
   3  -7   6  622.94   40.00
  -3   7  -6  667.03   38.00
   4  -7   6 1028.20   50.09
  -4  -7  -6  918.51   49.99
  -4   7  -6 1024.40   46.70
   5  -7   6  814.92   44.40
  -5  -7  -6  775.62   45.40
  -5   7  -6  730.73   68.59
  -5   7  -6  835.12   41.20
  -6  -7  -6  729.83   45.80
   6  -7   6  915.91   46.10
  -6   7  -6  792.92   71.59
  -6   7  -6  865.91   41.80
  -7  -7  -6  345.37   32.80
   7  -7   6  421.06   32.30
  -7   7  -6  469.35   64.99
  -7   7  -6  398.66   27.90
   8  -7   6   95.19   20.90
  -8  -7  -6   96.79   22.30
  -8   7  -6  139.49   18.80
  -8   7  -6   18.30   35.50
  -8  -8   6   36.00   16.10
   8  -8  -6  -28.90   27.40
   8   8  -6    2.70   15.40
  -7  -8   6    1.10   17.00
   7  -8  -6  -20.10   25.60
   7  -8  -6   -7.30    5.80
   7  -8  -6    6.50    8.90
   7   8  -6  -21.70   13.90
   6  -8  -6   21.70    9.60
   6  -8  -6   31.50   25.30
  -6  -8   6   29.20   18.60
   6  -8  -6   18.70   11.40
   6   8  -6   -8.70   14.60
  -5  -8   6   95.59   22.30
   5  -8  -6   58.89   12.60
   5  -8  -6   54.39   24.30
   5  -8  -6  100.99   16.00
   5   8  -6   86.09   19.00
   4  -8  -6  211.98   25.90
  -4  -8   6  244.88   29.50
   4  -8  -6  187.48   21.30
   4   8  -6  223.88   24.60
  -3  -8   6  743.83   43.10
   3  -8  -6  731.33   35.30
   3  -8  -6  739.03   37.30
   3   8  -6  703.53   39.50
   2  -8  -6 1094.19   48.60
  -2  -8   6 1076.79   53.69
   2   8  -6 1136.69   50.59
   1  -8  -6 1003.70   47.20
  -1  -8   6 1043.90   51.49
   1   8  -6  999.90   47.00
   0  -8  -6  839.62   43.50
   0  -8   6  765.32   44.20
   0   8  -6  897.51   43.10
  -1  -8  -6  569.74   37.10
   1  -8   6  548.95   37.60
  -1   8  -6  558.34   35.10
  -2  -8  -6  232.38   29.50
   2  -8   6  172.58   25.80
  -2   8  -6  202.48   24.50
   3  -8   6  244.18   30.10
  -3  -8  -6  271.27   31.40
  -3   8  -6  206.08   25.40
  -4  -8  -6   10.30   17.20
   4  -8   6   21.30   17.10
  -4   8  -6   26.90   15.40
   5  -8   6   27.50   17.90
  -5  -8  -6  -13.20   16.50
  -5   8  -6    2.50   13.20
  -5   8  -6  -46.00   28.50
   6  -8   6   51.09   18.90
  -6  -8  -6   14.10   17.70
  -6   8  -6   27.30   27.60
  -6   8  -6   28.30   13.80
  -7  -8  -6   -5.30   14.90
   7  -8   6   37.10   18.30
  -7   8  -6   53.09   32.80
  -7   8  -6   70.29   16.30
  -8  -8  -6   29.20   19.00
   8  -8   6   53.99   19.50
  -8  -8  -6   88.39   23.50
  -8   8  -6  102.59   43.00
  -8   8  -6   50.59   13.20
  -7  -9   6   52.89   19.50
   7  -9  -6   -3.90   25.00
   7  -9  -6   11.20    7.10
   7  -9  -6   45.00   10.40
   7   9  -6    0.70   16.80
   6  -9  -6  132.79   15.50
  -6  -9   6  165.48   27.00
   6  -9  -6  227.28   20.00
   6  -9  -6  144.49   31.50
   6   9  -6  157.78   24.90
   5  -9  -6  114.79   15.10
  -5  -9   6  167.48   28.30
   5  -9  -6  131.69   26.70
   5  -9  -6  147.39   19.50
   5   9  -6  137.99   23.10
   4  -9  -6  196.88   22.60
   4  -9  -6  173.98   19.70
  -4  -9   6  212.58   30.10
   4   9  -6  246.58   25.50
   3  -9  -6    5.80   12.30
  -3  -9   6   13.30   18.60
   3   9  -6   21.30   16.80
   2  -9  -6   -3.60   13.70
  -2  -9   6   20.10   19.10
   2   9  -6  -27.80   14.40
  -1  -9   6  -10.60   16.60
   1  -9  -6    7.20   14.60
   1   9  -6  -14.20   15.40
   0  -9   6   84.29   22.20
   0   9  -6  111.59   21.50
   1  -9   6  162.98   40.80
   2  -9   6   90.89   22.20
  -2   9  -6   83.49   20.00
   3  -9   6  176.38   25.30
  -3   9  -6  211.78   25.10
   4  -9   6  378.46   32.20
  -4   9  -6  303.97   26.30
   5  -9   6  209.88   27.70
  -5  -9  -6  103.79   24.10
  -5   9  -6   86.69   35.00
  -5   9  -6  132.09   19.70
  -6  -9  -6  159.78   27.40
   6  -9   6  186.88   27.50
  -6   9  -6  248.38   24.00
  -6   9  -6  237.38   49.90
  -7  -9  -6   71.79   21.50
   7  -9   6  168.28   26.20
  -7  -9  -6  129.39   26.30
  -7   9  -6  136.99   20.10
  -7   9  -6  141.89   47.80
  -7 -10   6   29.70   18.50
   7 -10  -6    3.50    7.50
   7 -10  -6   28.30   10.00
   7  10  -6   -0.20   18.70
   6 -10  -6   -9.00    8.30
   6 -10  -6  -16.30    9.80
  -6 -10   6   -7.60   18.60
   6  10  -6   -5.80   16.30
   5 -10  -6    1.10   10.70
   5 -10  -6   17.70   13.50
  -5 -10   6   27.80   20.60
   5  10  -6   14.80   17.40
  -4 -10   6    1.50   18.90
   4 -10  -6    7.20   14.80
   4 -10  -6   -0.90   11.80
   4  10  -6  -14.20   15.10
   3 -10  -6   22.90   13.40
  -3 -10   6   15.20   19.70
   3 -10  -6    8.40   13.90
   3  10  -6   -3.60   14.90
   2 -10  -6   24.90   15.50
  -2 -10   6   38.60   19.60
   2  10  -6   32.00   17.30
  -1 -10   6   34.10   34.40
   1  10  -6   25.50   19.10
   0 -10   6  169.28   26.80
   0  10  -6  207.58   25.20
   1 -10   6  113.69   23.50
  -1  10  -6  152.58   22.80
   2 -10   6   86.79   21.70
  -2  10  -6   90.99   19.70
   3 -10   6  121.99   23.70
  -3  10  -6  103.79   19.80
   4 -10   6   38.00   18.70
  -4  10  -6   32.10   15.70
  -5 -10  -6   16.90   20.00
   5 -10   6   10.10   16.80
  -5  10  -6   16.20   13.60
  -5  10  -6   12.60   31.20
  -6 -10  -6   18.80   19.50
   6 -10   6   -0.10   16.20
  -6 -10  -6   -3.40   17.60
  -6  10  -6   15.40   31.70
  -6  10  -6   24.10   14.10
  -7 -10  -6   41.60   21.80
   7 -10   6   33.50   17.90
  -7 -10  -6  -32.70   16.00
  -7  10  -6   33.90   33.70
  -7  10  -6   20.10   13.70
  -6 -11   6   35.40   22.30
   6 -11  -6   32.60   10.90
   6 -11  -6   13.00   12.80
   6  11  -6   22.50   17.50
   5 -11  -6   17.00   11.60
  -5 -11   6    1.00   30.10
   5 -11  -6    5.10   13.50
   5  11  -6   23.90   19.00
  -4 -11   6   19.80   23.00
   4 -11  -6   41.80   16.10
   4 -11  -6   31.10   14.00
   4  11  -6   40.60   19.80
   3 -11  -6   48.60   16.60
  -3 -11   6   62.89   22.70
   3 -11  -6   40.30   15.50
   3  11  -6   32.40   17.00
  -2 -11   6   40.40   19.60
   2 -11  -6   24.70   15.60
   2  11  -6   29.90   16.00
  -1 -11   6   21.40   18.70
   1 -11  -6  -13.40   13.90
   1  11  -6   12.10   15.20
   0 -11   6    3.90   16.80
   0 -11  -6   22.80   16.90
   0  11  -6   -4.50   13.80
  -1 -11  -6  -10.70   16.20
   1 -11   6   10.20   17.60
  -1  11  -6    4.20   14.90
   2 -11   6   23.90   18.40
  -2 -11  -6   28.60   20.80
  -2  11  -6   24.60   15.50
   3 -11   6    0.70   17.40
  -3 -11  -6   13.60   18.40
  -3  11  -6   -9.10   12.50
  -4 -11  -6  -22.70   16.60
   4 -11   6    7.00   17.40
  -4  11  -6   13.80   13.80
  -5 -11  -6   18.80   20.20
   5 -11   6   -3.50   15.60
  -5  11  -6   23.20   14.70
  -5  11  -6   -4.10   28.70
   6 -11   6   45.50   18.50
  -6 -11  -6   69.69   22.30
  -6  11  -6   23.60   32.20
  -6  11  -6   29.60   14.20
   6 -12  -6   35.40   14.10
  -6 -12   6   26.60   19.40
   6 -12  -6   13.10   11.00
   6  12  -6   -9.00   17.60
  -5 -12   6   40.30   21.90
   5 -12  -6   20.60   14.70
   5 -12  -6  -12.40   10.40
   5  12  -6    5.90   16.20
   4 -12  -6   20.20   15.00
   4 -12  -6    5.70   12.10
  -4 -12   6   35.60   20.40
   4  12  -6   -4.60   17.50
  -3 -12   6  150.88   28.30
   3 -12  -6   99.79   18.80
   3  12  -6   48.30   19.30
  -2 -12   6   69.49   23.40
   2 -12  -6   97.19   19.30
   2  12  -6   71.99   19.50
   1 -12  -6  117.49   21.90
  -1 -12   6  111.39   25.40
   1  12  -6  118.59   22.60
   0 -12  -6   49.90   18.60
   0 -12   6   51.09   21.00
   0  12  -6    8.50   15.80
   1 -12   6    7.80   16.90
  -1 -12  -6   20.20   18.30
  -1  12  -6    0.50   15.00
  -2 -12  -6  -13.70   16.40
   2 -12   6   11.30   17.70
  -2  12  -6   22.80   15.50
  -3 -12  -6   20.80   18.70
   3 -12   6   10.40   17.20
  -3  12  -6    9.30   13.60
   4 -12   6    7.50   16.70
  -4 -12  -6  -15.70   18.30
  -4  12  -6   12.50   13.50
   5 -12   6   39.90   18.80
  -5 -12  -6  -15.10   17.00
  -5  12  -6   25.40   36.80
  -5  12  -6   17.10   13.90
   5 -13  -6   -6.30   11.30
   5 -13  -6  -20.10   19.50
  -5 -13   6   21.10   18.60
   5  13  -6   -6.90   17.30
   4 -13  -6   12.30   15.50
   4 -13  -6    8.50   12.70
  -4 -13   6   -2.70   17.60
   4  13  -6  -13.70   17.10
  -3 -13   6   19.30   19.90
   3 -13  -6  -20.40   12.50
   3  13  -6   -2.90   16.50
   2 -13  -6   16.90   15.10
  -2 -13   6   19.60   19.60
   2  13  -6   25.60   18.10
   1 -13  -6   64.69   19.10
  -1 -13   6   99.39   24.80
   1  13  -6   45.00   17.60
   0 -13   6   71.19   22.60
   0 -13  -6   77.69   21.00
   0  13  -6   31.10   17.20
  -1 -13  -6   93.99   21.60
   1 -13   6   52.79   20.00
  -1  13  -6   92.89   21.60
  -2 -13  -6  139.09   27.30
   2 -13   6  137.99   25.80
  -2  13  -6   87.79   20.20
   3 -13   6   91.49   23.70
  -3 -13  -6  104.79   24.10
  -3  13  -6   84.19   19.10
  -4 -13  -6   96.79   24.20
   4 -13   6   81.29   21.40
  -4  13  -6   74.69   18.20
   5 -13   6   74.59   21.50
  -5 -13  -6   33.00   21.50
  -5  13  -6    8.10   25.30
   4 -14  -6   23.20   16.50
   4 -14  -6   12.20   14.40
  -4 -14   6   85.89   23.90
   4  14  -6   23.80   18.10
   3 -14  -6   27.30   15.30
  -3 -14   6   91.99   25.00
   3  14  -6   29.80   19.50
  -2 -14   6   50.59   23.20
   2 -14  -6    8.20   14.90
   2  14  -6   39.70   19.10
  -1 -14   6   65.39   23.50
   1 -14  -6   49.90   18.10
   1  14  -6   83.09   21.60
   0 -14   6   82.39   24.40
   0 -14  -6  121.79   24.20
   0  14  -6   66.69   20.00
  -1 -14  -6  147.69   25.50
   1 -14   6  113.39   24.90
  -1  14  -6  147.69   24.70
   2 -14   6   58.29   21.00
  -2 -14  -6  100.99   24.20
  -2  14  -6   52.39   18.10
  -3 -14  -6   34.50   21.00
  -2 -15   6   35.10   21.20
   2 -15  -6  -10.30   14.00
   2  15  -6  -18.90   17.10
   1 -15  -6   15.80   17.70
  -1 -15   6   12.60   18.70
   1  15  -6   -5.10   16.20
   0 -15  -6   22.10   18.70
   0 -15   6   25.30   24.90
   1 -15   6   99.29   28.20
  -1 -15  -6   70.29   22.40
  -1  15  -6   37.30   20.50
   2 -15   6  106.99   23.90
  -2 -15  -6   95.49   24.50
  -2  15  -6   65.99   20.10
   9   0  -7  -17.30    6.90
   8   0  -7    1.40    8.40
  -8   0   7    4.70    9.20
   7   0  -7    8.80    9.30
  -6   0   7    9.80   11.60
   6   0  -7   -2.20   10.80
   5   0  -7    6.70   13.20
  -5   0   7   -1.30   12.50
  -4   0   7   -8.10   14.10
   4   0  -7    0.00   15.40
  -3   0   7  -11.40   13.30
   3   0  -7   -4.40   12.80
   2   0  -7    5.00   14.20
  -2   0   7   21.30   15.80
  -1   0   7   -9.00   14.50
   1   0  -7  -11.80   14.40
   0   0  -7   -2.10   15.00
   0   0   7   14.40   15.40
  -1   0  -7   -1.00   15.60
   1   0   7    1.20   15.10
   2   0   7  -15.10   14.50
  -2   0  -7    2.40   15.40
  -3   0  -7  -13.60   15.80
   3   0   7    9.20   15.20
   4   0   7   11.50   15.90
  -4   0  -7  -12.80   15.70
  -4   0  -7    9.80   25.80
  -5   0  -7    3.80   16.70
  -5   0  -7  -23.60   24.70
  -6   0  -7   -6.90   21.10
  -6   0  -7  -19.40   13.20
  -7   0  -7   -5.70   12.60
  -7   0  -7  -10.40   27.10
  -8   0  -7   15.40   13.20
  -8   0  -7   -4.40   25.20
  -9   0  -7    0.70   12.10
  -9   0  -7   23.90   33.30
   9  -1  -7   12.20   27.70
  -9  -1   7   -2.70    9.60
   9  -1  -7   10.50    6.30
   9   1  -7   -9.50    8.90
   8  -1  -7    6.20    8.20
  -8  -1   7    1.10   10.00
   8   1  -7    8.30    9.80
   7  -1  -7   23.10    9.90
  -7  -1   7   -6.40   10.60
   7   1  -7   10.70   10.30
  -6  -1   7   18.80   13.50
   6  -1  -7   41.00   12.70
   6   1  -7   56.79   15.00
  -6   1   7   30.50   12.00
   5  -1  -7    7.50   12.70
  -5  -1   7   20.60   14.80
  -5   1   7   11.00   12.70
   5   1  -7   -5.80   12.30
  -4  -1   7   11.90   15.40
   4  -1  -7    4.60   13.70
  -4   1   7    3.20   13.40
   4   1  -7  -12.00   13.10
   3  -1  -7  168.18   22.10
  -3  -1   7  183.38   24.50
  -3   1   7  171.78   21.90
   3   1  -7  155.18   22.30
  -2  -1   7  250.37   28.10
   2  -1  -7  194.98   24.00
   2   1  -7  233.58   25.50
  -2   1   7  226.48   24.40
  -1  -1   7  582.24   35.00
   1  -1  -7  554.64   34.70
  -1   1   7  569.94   34.20
   1   1  -7  512.35   33.80
   0  -1  -7  493.55   33.40
   0  -1   7  519.85   34.20
   0   1  -7  510.85   33.20
   0   1   7  526.95   32.50
  -1  -1  -7  480.65   32.50
   1  -1   7  452.15   32.60
  -1   1  -7  451.85   32.60
   1   1   7  507.95   33.20
   2  -1   7  211.68   27.60
  -2  -1  -7  214.48   27.20
   2   1   7  210.38   26.00
  -2   1  -7  187.18   25.60
   3  -1   7   46.90   17.80
  -3  -1  -7   35.90   27.00
  -3  -1  -7   45.80   18.90
  -3   1  -7   70.59   19.50
   3   1   7   80.49   18.60
  -4  -1  -7   83.09   28.80
   4  -1   7  110.59   22.00
  -4  -1  -7   51.69   19.10
  -4   1  -7  120.79   23.50
  -4   1  -7   85.59   34.00
  -5  -1  -7   34.80   28.40
   5  -1   7   39.50   17.50
  -5  -1  -7   77.49   20.60
  -5   1  -7   43.80   19.00
  -6  -1  -7   95.09   29.00
  -6  -1  -7   45.70   18.10
  -6   1  -7   11.20   15.00
  -6   1  -7   25.00   27.00
  -7  -1  -7  114.39   32.30
  -7  -1  -7   97.39   20.90
  -7   1  -7   93.99   20.40
  -7   1  -7   56.09   27.70
  -8  -1  -7   84.19   21.30
  -8  -1  -7  103.49   31.20
  -8   1  -7   62.19   18.50
  -8   1  -7   62.19   32.50
  -9  -1  -7   44.00   17.00
  -9   1  -7   35.60   15.50
  -9   1  -7   42.20   26.20
  -9  -2   7   64.39   12.90
   9  -2  -7   27.30   27.80
   9   2  -7   54.29   12.70
   8  -2  -7   72.19    9.90
  -8  -2   7   76.99   24.90
   8   2  -7   57.79   13.30
  -7  -2   7  147.19   19.40
   7  -2  -7  151.88   16.20
   7   2  -7  122.99   17.30
   6  -2  -7  177.78   18.90
  -6  -2   7  176.28   22.70
   6   2  -7  183.28   20.40
   5  -2  -7  135.49   18.20
   5   2  -7   92.29   18.10
  -5   2   7   96.49   16.10
  -4  -2   7   27.70   16.90
   4  -2  -7    7.40   14.00
  -4   2   7   36.90   14.70
   4   2  -7   34.00   15.60
  -3  -2   7   60.39   18.70
   3  -2  -7    1.70   14.00
   3   2  -7   26.50   16.40
  -3   2   7   18.30   16.00
  -2  -2   7  270.37   28.70
   2  -2  -7  285.97   28.20
   2   2  -7  241.88   26.20
  -2   2   7  256.07   24.50
  -1  -2   7  707.53   40.50
   1  -2  -7  687.43   38.60
   1   2  -7  797.82   40.90
  -1   2   7  719.73   38.30
   0  -2  -7  412.76   30.60
   0  -2   7  349.57   29.80
   0   2  -7  436.86   31.40
   0   2   7  424.26   30.20
   1  -2   7  553.64   35.20
  -1  -2  -7  536.65   34.70
   1   2   7  570.34   34.20
  -1   2  -7  526.25   35.20
  -2  -2  -7  245.98   28.70
   2  -2   7  237.88   28.40
  -2   2  -7  235.88   27.70
   3  -2   7  250.37   27.00
  -3  -2  -7  272.37   37.10
  -3  -2  -7  262.57   28.80
  -3   2  -7  257.87   30.30
  -4  -2  -7   66.09   20.10
  -4  -2  -7   42.40   26.90
   4  -2   7   66.39   19.60
  -4   2  -7   61.39   19.90
  -4   2  -7   77.49   32.80
  -5  -2  -7  172.48   34.00
  -5  -2  -7  201.38   26.60
   5  -2   7  247.28   29.40
  -5   2  -7  232.28   28.10
  -5   2  -7  303.47   48.90
  -6  -2  -7  370.46   31.70
   6  -2   7  423.06   32.30
  -6  -2  -7  391.06   49.00
  -6   2  -7  472.45   55.49
  -6   2  -7  400.96   32.10
  -7  -2  -7  312.07   45.20
  -7  -2  -7  257.17   26.90
  -7   2  -7  234.68   40.70
  -7   2  -7  230.98   26.10
  -8  -2  -7  144.49   32.20
  -8  -2  -7  169.08   24.80
  -8   2  -7  156.38   22.80
  -8   2  -7  159.38   41.20
  -8  -3   7   35.10   13.70
   8  -3  -7   32.10   26.90
   8   3  -7   19.80   13.30
   7  -3  -7   18.60    9.30
  -7  -3   7    9.00   14.20
   7   3  -7    8.70   12.40
  -6  -3   7   64.19   19.40
   6  -3  -7   57.49   13.00
   6   3  -7   54.39   15.50
  -5  -3   7  128.09   21.80
   5  -3  -7  140.49   18.30
   5   3  -7  137.59   20.20
   4  -3  -7  261.07   24.90
  -4  -3   7  314.97   28.80
   4   3  -7  321.37   26.70
  -3  -3   7  686.33   40.00
   3  -3  -7  671.53   36.60
   3   3  -7  702.53   37.90
   2  -3  -7  817.82   41.50
  -2  -3   7  892.71   45.60
   2   3  -7  881.61   43.10
   1  -3  -7 1716.73   67.19
  -1  -3   7 1748.53   69.59
   1   3  -7 1774.92   67.79
   0  -3   7 1060.39   50.99
   0  -3  -7 1120.59   50.29
   0   3  -7 1179.48   51.59
  -1  -3  -7 1343.07   57.59
   1  -3   7 1358.06   58.29
  -1   3  -7 1392.06   58.69
   2  -3   7  518.35   35.60
  -2  -3  -7  590.14   37.20
  -2  -3  -7  582.94   45.40
  -2   3  -7  589.54   36.30
   3  -3   7  231.48   26.70
  -3  -3  -7  245.78   33.10
  -3  -3  -7  215.58   27.50
  -3   3  -7  188.78   25.90
  -4  -3  -7   24.00   17.60
  -4  -3  -7    6.00   22.00
   4  -3   7    3.00   16.70
  -4   3  -7   26.50   32.00
  -4   3  -7   27.00   17.60
   5  -3   7    3.30   16.10
  -5  -3  -7   44.90   25.00
  -5  -3  -7   24.30   17.30
  -5   3  -7   31.40   31.70
  -5   3  -7    5.30   14.30
  -6  -3  -7  159.68   44.70
  -6  -3  -7  194.68   26.80
   6  -3   7  257.07   30.70
  -6   3  -7  150.18   34.50
  -6   3  -7  236.38   27.40
  -7  -3  -7  242.68   27.40
  -7  -3  -7  325.77   45.00
  -7   3  -7  265.17   26.40
  -7   3  -7  165.98   34.50
  -8  -3  -7  208.28   28.40
  -8   3  -7  262.87   51.49
  -8   3  -7  203.18   25.80
   8  -4  -7   47.50   28.90
  -8  -4   7   55.79   15.30
   8  -4  -7   43.70    6.50
   8   4  -7   12.20   13.30
   7  -4  -7  105.79   35.20
   7  -4  -7  141.39   14.70
  -7  -4   7  116.79   21.90
   7   4  -7  117.29   18.70
   6  -4  -7  175.08   18.50
  -6  -4   7  185.78   24.70
   6   4  -7  110.89   18.20
  -5  -4   7  246.88   28.40
   5  -4  -7  291.07   23.30
   5   4  -7  227.18   24.10
  -4  -4   7  136.99   23.60
   4  -4  -7  143.39   19.80
   4   4  -7  111.49   20.30
  -3  -4   7   68.99   21.00
   3  -4  -7   77.79   17.50
   3   4  -7   63.69   19.00
  -2  -4   7   96.89   22.40
   2  -4  -7  131.89   21.10
   2   4  -7  100.39   21.20
  -1  -4   7   -6.30   17.00
   1  -4  -7   -8.40   13.70
   1   4  -7  -10.90   15.40
   0  -4  -7  275.47   29.50
   0  -4   7  291.27   31.20
   0   4  -7  253.97   29.20
  -1  -4  -7  789.42   42.40
   1  -4   7  801.62   43.60
  -1   4  -7  770.52   42.20
  -2  -4  -7 1172.68   52.99
  -2  -4  -7 1082.39   56.49
   2  -4   7 1136.89   53.19
  -2   4  -7 1117.99   52.49
  -3  -4  -7 2196.38   88.39
   3  -4   7 2130.89   82.79
  -3  -4  -7 2207.08   84.29
  -3   4  -7 2255.07   83.09
   4  -4   7 1219.68   62.99
  -4  -4  -7 1276.77   65.59
  -4   4  -7 1263.87   59.59
   5  -4   7  937.81   47.10
  -5  -4  -7  902.21   57.09
  -5  -4  -7  813.02   46.30
  -5   4  -7  809.92   67.39
  -5   4  -7  989.00   47.70
  -6  -4  -7  306.87   30.70
   6  -4   7  408.56   32.30
  -6  -4  -7  361.06   45.40
  -6   4  -7  380.76   30.50
  -6   4  -7  457.55   56.29
  -7  -4  -7  180.68   35.70
  -7  -4  -7  141.79   24.70
   7  -4   7  174.88   25.70
  -7   4  -7  176.18   25.20
  -7   4  -7  173.38   45.60
  -8  -4  -7   51.69   18.70
  -8   4  -7   97.49   19.60
  -8   4  -7   13.20   25.90
  -8  -5   7   15.70   15.90
   8  -5  -7   13.50   25.70
   8   5  -7  -23.10   12.70
   7  -5  -7   16.30    9.00
  -7  -5   7   27.50   17.50
   7  -5  -7   19.00   29.70
   7   5  -7   -6.90   12.70
   6  -5  -7  157.08   31.00
   6  -5  -7  179.48   18.90
  -6  -5   7  196.28   25.90
   6   5  -7  202.88   23.20
   5  -5  -7  249.88   22.40
  -5  -5   7  217.18   27.90
   5   5  -7  217.88   23.60
  -4  -5   7  504.55   36.30
   4  -5  -7  507.75   30.60
   4   5  -7  483.95   32.20
   3  -5  -7  483.85   30.80
  -3  -5   7  459.25   35.30
   3   5  -7  408.76   31.20
  -2  -5   7  305.97   30.50
   2  -5  -7  280.67   26.40
   2   5  -7  302.07   27.00
   1  -5  -7  427.36   31.00
  -1  -5   7  476.65   34.40
   1   5  -7  493.45   32.80
   0  -5   7  201.58   27.90
   0  -5  -7  220.28   26.60
   0   5  -7  210.38   26.50
  -1  -5  -7  277.97   28.20
  -1  -5  -7  217.18   29.00
   1  -5   7  267.97   30.40
  -1   5  -7  285.47   27.50
   2  -5   7  348.57   32.10
  -2  -5  -7  348.27   31.40
  -2  -5  -7  351.96   34.40
  -2   5  -7  403.86   31.10
  -3  -5  -7   -1.70   17.20
  -3  -5  -7   16.70   20.00
   3  -5   7   21.00   17.90
  -3   5  -7   32.50   18.60
  -4  -5  -7   65.09   23.20
   4  -5   7   33.10   18.60
  -4  -5  -7   61.79   20.50
  -4   5  -7   24.00   17.80
  -5  -5  -7   -6.00   15.90
   5  -5   7    7.70   16.40
  -5  -5  -7   32.20   21.90
  -5   5  -7   24.50   16.20
  -5   5  -7    3.90   29.00
   6  -5   7   -1.90   14.30
  -6  -5  -7   12.10   15.40
  -6   5  -7    9.50   13.80
  -6   5  -7   -3.60   24.20
  -7  -5  -7   27.60   17.30
   7  -5   7   36.10   17.00
  -7   5  -7   42.30   15.70
  -7   5  -7   36.80   27.80
   8  -5   7   42.70   19.70
  -8  -5  -7   63.59   19.80
  -8   5  -7  118.99   54.39
  -8   5  -7   91.59   18.40
   8  -6  -7    6.60   25.50
  -8  -6   7    5.60   15.10
   8   6  -7   12.80   14.90
  -7  -6   7   44.90   18.60
   7  -6  -7   42.40   10.20
   7  -6  -7   28.90   26.30
   7   6  -7   36.50   15.80
   6  -6  -7   26.90   11.60
   6  -6  -7    2.80   21.40
  -6  -6   7   15.50   17.80
   6   6  -7   -8.70   14.10
   5  -6  -7   70.09   15.70
   5  -6  -7  103.19   25.40
  -5  -6   7  109.29   23.20
   5   6  -7   78.19   18.60
  -4  -6   7   54.79   21.40
   4  -6  -7   66.69   16.40
   4   6  -7   35.60   16.80
   3  -6  -7  222.58   24.40
  -3  -6   7  259.67   31.40
   3   6  -7  221.78   25.70
  -2  -6   7   94.69   23.80
   2  -6  -7  129.49   20.90
   2   6  -7  133.89   23.10
  -1  -6   7  -18.10   16.90
   1  -6  -7   15.80   15.60
   1   6  -7  -11.10   15.50
   0  -6   7    5.50   17.60
   0  -6  -7   -1.60   15.20
   0   6  -7   26.00   17.80
  -1  -6  -7   44.60   16.40
  -1  -6  -7   40.00   18.60
   1  -6   7    5.40   18.20
  -1   6  -7   27.10   18.50
   2  -6   7  342.27   32.30
  -2  -6  -7  412.96   32.80
  -2  -6  -7  337.77   30.90
  -2   6  -7  431.06   31.80
  -3  -6  -7  672.63   43.10
  -3  -6  -7  587.04   39.00
   3  -6   7  633.14   40.20
  -3   6  -7  671.83   39.20
  -4  -6  -7  151.18   25.10
  -4  -6  -7  199.68   29.00
   4  -6   7  140.09   25.00
  -4   6  -7   73.89   18.70
  -5  -6  -7  268.67   32.20
   5  -6   7  257.97   28.70
  -5   6  -7  311.67   52.39
  -5   6  -7  237.88   25.40
  -6  -6  -7  123.89   25.10
   6  -6   7  141.79   24.90
  -6   6  -7   64.09   29.00
  -6   6  -7  130.59   21.30
  -7  -6  -7   34.00   18.10
   7  -6   7   30.30   17.90
  -7   6  -7   23.50   26.60
  -7   6  -7   13.70   13.60
  -8  -6  -7   17.00   25.50
   8  -6   7  -23.50   13.30
  -8   6  -7   42.20   35.80
  -8   6  -7   19.80   12.40
  -8  -7   7   55.69   16.80
   8  -7  -7  -18.70   26.40
   8   7  -7   -2.30   15.50
   7  -7  -7   33.80   10.10
   7  -7  -7   29.40    9.90
   7  -7  -7   -3.50   25.60
  -7  -7   7   30.50   18.70
   7   7  -7   27.20   15.90
   6  -7  -7  -11.10   21.50
   6  -7  -7  -12.30    9.90
  -6  -7   7   23.20   19.00
   6   7  -7    4.90   14.30
   5  -7  -7   -9.10   18.40
   5  -7  -7   -5.50   10.80
  -5  -7   7   18.80   19.10
   5   7  -7   10.80   16.10
   4  -7  -7   44.20   16.40
  -4  -7   7   36.40   19.90
   4  -7  -7   30.70   19.00
   4   7  -7   51.39   17.70
   3  -7  -7   28.80   15.60
  -3  -7   7   24.70   20.20
   3   7  -7   -4.80   15.00
   2  -7  -7   67.09   18.10
  -2  -7   7   20.70   20.50
   2   7  -7   60.39   19.90
  -1  -7   7   61.69   22.00
   1  -7  -7   68.89   18.80
   1   7  -7   35.50   18.60
   0  -7  -7   -1.70   16.40
   0  -7   7   12.60   19.00
   0   7  -7  -10.30   15.50
  -1  -7  -7   -3.20   12.00
  -1  -7  -7   39.20   19.20
   1  -7   7    4.90   18.10
  -1   7  -7   -4.30   15.90
  -2  -7  -7   -6.30   16.50
  -2   7  -7   10.70   17.60
   3  -7   7   23.90   17.90
  -3   7  -7   -0.40   14.40
   4  -7   7    9.20   17.50
  -4  -7  -7   10.90   17.20
  -4   7  -7    5.80   14.30
   5  -7   7   26.40   18.30
  -5  -7  -7    8.10   17.30
  -5   7  -7    4.20   29.40
  -5   7  -7   18.70   13.60
  -6  -7  -7   30.00   18.20
   6  -7   7    8.80   17.10
  -6   7  -7   28.20   14.90
  -6   7  -7   -2.60   26.50
  -7  -7  -7   15.10   15.70
   7  -7   7   -4.50   14.90
  -7   7  -7    0.40   26.20
  -7   7  -7   16.70   12.60
  -7  -8   7   40.30   19.90
   7  -8  -7   17.60    9.10
   7  -8  -7  -39.00   24.20
   7  -8  -7   -3.70    7.60
   7   8  -7    0.40   16.40
  -6  -8   7   -7.60   16.90
   6  -8  -7    6.70   12.20
   6  -8  -7   -8.10   22.00
   6  -8  -7   -3.70    9.10
   6   8  -7   10.30   16.80
   5  -8  -7  -13.20   10.70
   5  -8  -7   43.00   23.10
  -5  -8   7  -10.80   18.50
   5   8  -7    6.20   16.40
   4  -8  -7   -0.10   16.90
  -4  -8   7   12.00   20.10
   4  -8  -7    7.70   13.90
   4   8  -7    1.20   15.80
   3  -8  -7   -0.10   13.00
   3  -8  -7   -2.50   12.50
  -3  -8   7    3.10   17.70
   3   8  -7    9.50   16.40
   2  -8  -7    1.10   14.30
  -2  -8   7  -20.10   17.70
   2   8  -7   23.80   17.40
   1  -8  -7   86.29   19.90
  -1  -8   7   56.49   21.90
   1   8  -7   73.49   19.80
   0  -8   7   49.10   20.90
   0  -8  -7   21.90   16.70
   0   8  -7   47.70   18.30
  -1  -8  -7   97.39   23.30
   1  -8   7  105.59   25.50
  -1   8  -7   82.09   20.20
  -2  -8  -7  268.37   30.30
   2  -8   7  263.97   29.50
  -2   8  -7  252.97   27.00
   3  -8   7   91.19   22.10
  -3  -8  -7  144.69   27.10
  -3   8  -7  142.79   22.80
  -4  -8  -7   77.99   21.60
   4  -8   7  128.19   25.00
  -4   8  -7   60.59   17.40
   5  -8   7   56.89   20.70
  -5  -8  -7   17.10   18.40
  -5   8  -7   31.90   15.20
  -5   8  -7   29.50   33.30
  -6  -8  -7   16.00   17.40
   6  -8   7    6.00   16.70
  -6   8  -7   23.10   14.60
  -6   8  -7   34.50   36.30
  -7  -8  -7  -19.30   14.60
   7  -8   7    9.80   16.10
  -7   8  -7  -33.00   34.10
  -7   8  -7   11.70   12.00
   7  -9  -7   46.10    9.80
   7  -9  -7   82.59   13.10
   7  -9  -7   53.49   28.00
  -7  -9   7   68.29   22.30
   7   9  -7   38.20   19.00
  -6  -9   7    0.20   19.20
   6  -9  -7   -4.00   22.00
   6  -9  -7   17.00   10.20
   6  -9  -7   46.90   14.70
   6   9  -7   11.30   17.30
   5  -9  -7  130.09   17.40
  -5  -9   7  211.98   31.50
   5  -9  -7  208.08   23.50
   5  -9  -7  126.69   24.90
   5   9  -7  151.68   23.30
   4  -9  -7  250.27   25.50
  -4  -9   7  293.37   35.20
   4  -9  -7  286.47   38.50
   4   9  -7  230.18   28.00
   3  -9  -7  255.87   26.30
  -3  -9   7  335.97   33.60
   3   9  -7  205.38   26.40
   2  -9  -7  114.49   21.10
  -2  -9   7  175.58   28.50
   2   9  -7  150.78   23.30
   1  -9  -7   64.79   20.00
   1   9  -7   63.89   20.70
   0  -9   7    6.50   18.50
   0  -9  -7   14.40   17.70
   0   9  -7   -6.50   15.00
  -1  -9  -7  -18.90   16.10
   1  -9   7    4.00   17.90
  -1   9  -7  -11.10   13.90
   2  -9   7  -25.00   14.70
  -2   9  -7   17.50   15.00
   3  -9   7    9.40   17.80
  -3  -9  -7    7.30   16.40
  -3   9  -7    6.60   14.20
   4  -9   7   16.70   17.80
  -4  -9  -7   15.00   18.20
  -4   9  -7   16.30   15.10
   5  -9   7   -1.80   15.30
  -5  -9  -7  -28.10   14.20
  -5   9  -7    3.40   28.70
  -5   9  -7    7.10   13.20
   6  -9   7   -7.70   16.20
  -6  -9  -7   12.80   18.70
  -6   9  -7    6.70   13.10
  -6   9  -7   -1.70   29.80
   7  -9   7    2.40   17.80
  -7  -9  -7    9.00   17.40
  -7   9  -7    5.80   11.50
  -7   9  -7    9.00   29.70
   6 -10  -7    3.00    9.50
  -6 -10   7   18.20   19.60
   6 -10  -7   22.00   13.00
   6  10  -7  -16.20   18.80
   5 -10  -7   27.40   12.70
   5 -10  -7   23.10   14.60
  -5 -10   7   28.70   21.60
   4 -10  -7   34.70   16.20
  -4 -10   7   73.89   27.80
   4 -10  -7   34.30   14.80
   4  10  -7    5.30   17.00
  -3 -10   7   16.80   21.30
   3 -10  -7   15.70   14.60
   3  10  -7    8.30   16.40
  -2 -10   7    2.20   17.80
   2 -10  -7    3.60   15.70
   2  10  -7    1.00   15.40
  -1 -10   7    1.10   18.20
   1 -10  -7   -0.10   15.50
   1  10  -7  -25.20   13.00
   0 -10   7   84.49   23.40
   0 -10  -7  148.79   26.60
   0  10  -7  139.39   23.60
   1 -10   7  182.88   30.10
  -1 -10  -7  283.57   34.40
  -1  10  -7  195.18   26.70
  -2 -10  -7  318.47   32.90
   2 -10   7  387.16   34.80
  -2  10  -7  286.17   28.10
   3 -10   7  266.47   33.90
  -3 -10  -7  233.78   32.70
  -3  10  -7  260.77   26.70
   4 -10   7  364.06   33.70
  -4 -10  -7  252.97   33.30
  -4  10  -7  293.17   27.10
  -5 -10  -7  196.88   31.90
   5 -10   7  196.38   29.40
  -5  10  -7  242.18   24.70
  -5  10  -7  145.09   40.80
   6 -10   7  133.09   25.20
  -6 -10  -7   61.99   23.20
  -6  10  -7   56.39   49.60
  -6  10  -7  102.19   18.70
   6 -11  -7    2.40   11.70
  -6 -11   7   50.79   18.20
   6 -11  -7  -18.70    9.20
   6  11  -7   -0.10   19.00
   5 -11  -7   20.20   12.50
   5 -11  -7   40.10   16.60
  -5 -11   7   64.89   23.10
   5  11  -7   18.60   18.90
  -4 -11   7  100.29   25.20
   4 -11  -7   51.09   15.00
   4 -11  -7   92.69   20.50
   4  11  -7   68.39   19.90
  -3 -11   7  167.08   29.90
   3 -11  -7  177.58   24.60
   3 -11  -7  194.78   27.40
   3  11  -7  137.39   23.70
   2 -11  -7  214.68   28.90
  -2 -11   7  263.77   34.70
   2  11  -7  150.38   24.40
  -1 -11   7  305.37   33.70
   1 -11  -7  336.07   31.20
   1  11  -7  323.07   29.80
   0 -11  -7  320.57   35.40
   0 -11   7  301.07   33.20
   0  11  -7  238.38   26.90
  -1 -11  -7   81.19   25.80
   1 -11   7  130.79   26.00
  -1  11  -7  145.39   23.90
  -2 -11  -7   93.79   23.70
   2 -11   7   56.69   20.80
  -2  11  -7   82.19   20.10
  -3 -11  -7   -1.20   15.90
   3 -11   7   -8.80   16.70
  -3  11  -7   12.80   15.60
   4 -11   7  -27.90   14.60
  -4 -11  -7    3.50   18.00
  -4  11  -7   10.70   14.30
   5 -11   7   27.60   19.90
  -5 -11  -7    5.10   18.40
  -5 -11  -7   16.20   19.10
  -5  11  -7  -16.30   27.80
  -5  11  -7    5.40   14.30
  -5 -12   7   84.29   24.10
   5 -12  -7   39.70   15.20
   5 -12  -7   76.49   32.10
   5  12  -7   16.80   17.00
   4 -12  -7    7.40   12.90
  -4 -12   7  106.39   26.80
   4 -12  -7   18.20   16.20
   4  12  -7   17.80   17.40
   3 -12  -7    3.30   14.80
   3 -12  -7  -18.40   11.60
  -3 -12   7   48.00   22.80
   3  12  -7   11.20   16.10
  -2 -12   7   30.70   20.90
   2 -12  -7  -19.70   14.10
   2 -12  -7  -14.20   13.00
   2  12  -7   -6.60   15.00
   1 -12  -7  -14.60   15.80
  -1 -12   7    5.80   19.80
   1 -12  -7   19.70   17.50
   1  12  -7   17.30   16.30
   0 -12   7   -6.20   17.00
   0 -12  -7  -19.70   16.30
   0 -12  -7   20.00   18.00
   0  12  -7    7.00   14.70
   1 -12   7   -0.60   17.70
  -1 -12  -7   10.80   17.10
  -1  12  -7   24.20   16.10
  -2 -12  -7   75.39   22.90
   2 -12   7   39.80   20.00
  -2  12  -7   22.90   16.30
   3 -12   7   99.19   23.90
  -3 -12  -7   60.99   21.60
  -3  12  -7   87.59   20.20
  -4 -12  -7  135.59   27.00
   4 -12   7  147.39   27.70
  -4 -12  -7   33.20   22.40
  -4  12  -7   73.19   17.50
  -5 -12  -7  117.99   26.70
   5 -12   7   88.79   22.90
  -5  12  -7   79.19   19.70
  -5  12  -7   23.80   37.20
   4 -13  -7   16.20   15.60
  -4 -13   7   33.30   21.70
   4 -13  -7   -9.60   13.10
   4  13  -7   -5.60   16.10
  -3 -13   7   76.69   25.60
   3 -13  -7   28.90   15.30
   3 -13  -7   16.40   17.20
   3  13  -7    2.20   17.50
   2 -13  -7  -12.90   14.70
   2 -13  -7   27.00   16.50
  -2 -13   7   13.30   20.40
   2  13  -7   -7.30   15.40
   1 -13  -7   80.49   24.30
  -1 -13   7   86.59   23.40
   1 -13  -7   76.69   19.80
   1  13  -7   60.59   19.70
   0 -13  -7  110.79   23.90
   0 -13   7  152.48   27.80
   0  13  -7  126.39   23.20
   1 -13   7  156.68   28.20
  -1 -13  -7  103.69   23.10
  -1  13  -7  118.39   23.80
  -2 -13  -7   73.39   23.40
   2 -13   7   72.39   22.90
  -2  13  -7   57.79   19.00
  -3 -13  -7   21.60   19.40
  -4 -13  -7   13.30   19.70
  -4  13  -7   -2.20   14.00
   2 -14  -7    7.10   16.80
   2 -14  -7   -2.10   18.60
  -2 -14   7   -1.30   19.00
   2  14  -7  -16.70   16.20
  -1 -14   7   35.50   20.70
   1 -14  -7   29.90   27.50
   1  14  -7   -2.70   16.00
   0 -14   7   21.20   16.80
   0  14  -7   -1.60   16.00
  -1 -14  -7    4.60   27.80
  -2 -14  -7    3.30   19.40
   2 -14   7    2.60   17.10
  -2  14  -7   13.20   16.60
  -8   0   8   13.60   11.10
   8   0  -8  -16.00    8.30
  -7   0   8  -17.50   10.70
   7   0  -8   21.20   11.40
  -6   0   8   82.99   17.10
   6   0  -8  106.39   17.70
   5   0  -8  168.18   21.70
  -5   0   8  178.88   26.40
   4   0  -8  912.21   43.70
  -4   0   8  831.32   43.10
   3   0  -8 1033.60   48.30
  -3   0   8  995.20   48.10
   2   0  -8 1721.23   67.29
  -2   0   8 1637.74   67.29
  -1   0   8 1189.28   54.09
   1   0  -8 1147.59   53.69
   0   0  -8  747.33   43.00
   0   0   8  733.23   41.50
   1   0   8  354.06   31.00
  -1   0  -8  263.57   28.80
  -2   0  -8    5.20   18.00
   2   0   8   -4.70   15.80
   3   0   8   76.39   21.10
  -3   0  -8   37.30   18.90
  -4   0  -8   57.19   19.30
   4   0   8   13.30   17.70
  -4   0  -8   38.40   25.10
  -5   0  -8   16.10   16.20
  -5   0  -8   29.80   24.40
  -6   0  -8   56.29   28.60
  -6   0  -8   66.39   20.00
  -7   0  -8   90.29   21.50
  -7   0  -8   55.49   29.40
  -8   0  -8   63.69   28.40
  -8   0  -8   82.69   19.30
   8  -1  -8   14.30    8.70
   8   1  -8   21.60   11.10
  -7  -1   8   86.39   16.60
   7  -1  -8   66.89   14.10
   7   1  -8   61.29   14.70
   6  -1  -8   64.29   15.30
  -6  -1   8   57.79   16.90
  -6   1   8   40.10   14.30
   6   1  -8   50.19   22.40
   5  -1  -8    1.60   14.70
  -5  -1   8   53.79   17.70
  -5   1   8   44.60   16.10
   5   1  -8   18.70   14.10
   4  -1  -8   39.60   16.70
  -4  -1   8   70.89   19.60
  -4   1   8   18.40   15.70
   4   1  -8   73.79   17.80
  -3  -1   8  102.59   22.10
   3  -1  -8   25.60   16.70
   3   1  -8   59.29   19.00
  -3   1   8   27.30   17.20
  -2  -1   8   47.50   19.30
   2  -1  -8   12.40   16.90
  -2   1   8   -7.30   15.20
   2   1  -8   -8.70   16.50
  -1  -1   8   37.50   19.70
   1  -1  -8   16.60   17.00
  -1   1   8   12.50   17.20
   1   1  -8   34.60   18.90
   0  -1   8  106.39   22.90
   0  -1  -8   96.19   22.70
   0   1  -8   74.79   21.70
   0   1   8   88.69   21.70
   1  -1   8  250.97   30.00
  -1  -1  -8  187.18   28.20
   1   1   8  259.17   29.70
  -1   1  -8  196.28   27.80
   2  -1   8  679.73   40.80
  -2  -1  -8  675.73   41.90
  -2   1  -8  711.83   41.90
   2   1   8  648.04   39.90
   3  -1   8  683.83   40.80
  -3  -1  -8  611.34   40.60
  -3  -1  -8  711.63   56.49
  -3   1  -8  592.44   40.10
   3   1   8  667.43   40.40
  -4  -1  -8  696.53   55.69
  -4  -1  -8  646.94   41.00
   4  -1   8  623.44   40.20
  -4   1  -8  613.24   40.30
  -5  -1  -8  733.03   44.60
  -5  -1  -8  774.42   61.79
   5  -1   8  940.11   46.70
  -5   1  -8  726.33   44.00
  -5   1  -8  689.73   60.59
  -6  -1  -8  350.06   32.60
  -6  -1  -8  411.66   51.59
  -6   1  -8  416.96   32.90
  -6   1  -8  365.86   49.70
  -7  -1  -8  298.27   47.40
  -7  -1  -8  160.98   25.70
  -7   1  -8  315.77   50.69
  -7   1  -8  223.58   30.10
  -8  -1  -8   58.49   34.40
  -8  -1  -8   61.49   17.70
  -8   1  -8   44.10   17.90
  -8   1  -8   48.50   33.00
   8  -2  -8   18.50    8.50
  -8  -2   8    1.90   11.80
   8   2  -8    5.00   11.10
   7  -2  -8    5.20   10.40
  -7  -2   8    7.00   13.40
   7   2  -8    0.80   11.50
   6  -2  -8   35.80   13.60
   6   2  -8   29.20   14.70
  -5  -2   8   27.50   17.70
   5  -2  -8   32.20   15.00
   5   2  -8   21.60   14.50
  -5   2   8   15.10   14.70
   4  -2  -8  153.68   22.80
  -4  -2   8  125.89   23.10
   4   2  -8  167.28   23.90
  -4   2   8  190.98   23.40
   3  -2  -8   42.90   17.90
  -3  -2   8   46.90   19.60
   3   2  -8   35.90   17.50
  -3   2   8   48.00   18.20
   2  -2  -8  250.87   27.20
  -2  -2   8  321.27   30.60
  -2   2   8  255.77   26.80
   2   2  -8  309.87   29.30
   1  -2  -8  290.57   28.70
  -1  -2   8  320.67   31.20
   1   2  -8  287.87   30.10
  -1   2   8  316.07   29.80
   0  -2  -8  245.28   28.40
   0  -2   8  299.07   32.90
   0   2   8  246.28   28.00
   0   2  -8  265.17   30.20
   1  -2   8  395.46   32.70
  -1  -2  -8  470.75   35.00
  -1   2  -8  348.07   32.70
   1   2   8  435.76   33.80
   2  -2   8  119.89   24.30
  -2  -2  -8   95.59   22.90
  -2   2  -8  134.59   25.00
  -3  -2  -8   93.29   28.70
  -3  -2  -8   86.79   22.00
   3  -2   8  115.79   26.80
   4  -2   8   15.90   17.30
  -4  -2  -8   20.80   17.60
  -4  -2  -8   20.30   24.70
  -4   2  -8   47.40   31.40
  -4   2  -8    5.00   16.00
  -5  -2  -8    9.20   27.90
  -5  -2  -8   -4.50   14.80
   5  -2   8  -12.70   16.20
  -5   2  -8   -9.60   26.50
  -5   2  -8    1.50   15.30
   6  -2   8   79.59   20.90
  -6  -2  -8   82.59   22.00
  -6  -2  -8   51.49   27.30
  -6   2  -8   66.89   19.20
  -6   2  -8   45.60   31.90
  -7  -2  -8   61.09   31.60
  -7  -2  -8   48.10   17.80
  -7   2  -8   69.69   19.00
  -7   2  -8   51.09   34.30
  -8  -2  -8   47.30   19.80
  -8  -2  -8   63.49   28.60
  -8   2  -8   61.19   17.00
   8  -3  -8   30.10   25.10
   8  -3  -8   -1.30    6.90
  -8  -3   8   20.30   13.60
   8   3  -8   -2.20   11.70
   7  -3  -8   34.70   11.70
  -7  -3   8   20.00   15.00
   7   3  -8   28.80   13.70
   6  -3  -8   40.70   13.60
  -6  -3   8   51.89   19.10
   6   3  -8   29.40   14.80
   5  -3  -8  110.49   19.40
  -5  -3   8  104.09   22.70
   5   3  -8   62.19   16.60
   4  -3  -8   69.29   18.30
  -4  -3   8   48.60   18.70
   4   3  -8   68.59   18.50
   3  -3  -8   -0.20   15.00
  -3  -3   8   -8.60   17.10
   3   3  -8   -1.90   16.60
  -2  -3   8   -5.10   17.90
   2  -3  -8  -12.10   14.30
   2   3  -8  -10.30   16.20
   1  -3  -8   35.50   18.00
  -1  -3   8   51.39   20.50
   1   3  -8   37.50   19.70
   0  -3   8   23.20   18.60
   0  -3  -8   -1.70   15.90
   0   3  -8   -6.00   16.30
  -1  -3  -8  236.58   29.20
   1  -3   8  240.48   30.70
  -1   3  -8  234.78   30.00
   2  -3   8   42.90   20.40
  -2  -3  -8   91.39   23.60
  -2   3  -8  103.59   23.40
   3  -3   8   -4.10   18.30
  -3  -3  -8    0.70   21.60
  -3  -3  -8   -4.40   15.80
  -3   3  -8   12.50   16.50
   4  -3   8   -5.00   15.70
  -4  -3  -8   23.60   22.80
  -4  -3  -8   -3.10   15.10
  -4   3  -8    8.30   15.00
  -5  -3  -8   25.30   17.10
  -5  -3  -8  -21.60   20.10
   5  -3   8   22.50   17.80
  -5   3  -8   11.90   31.00
  -5   3  -8   -5.80   12.50
  -6  -3  -8   -6.50   15.00
  -6  -3  -8  -24.80   20.60
   6  -3   8   16.80   18.20
  -6   3  -8   -4.90   12.10
  -6   3  -8  -20.30   22.60
  -7  -3  -8  -20.70   20.20
  -7  -3  -8   -4.40   13.20
  -7   3  -8  -16.00   26.50
  -7   3  -8    4.60   12.60
  -8  -3  -8   26.20   25.20
  -8  -3  -8   -2.30   23.80
  -8   3  -8   -0.10   26.30
  -8   3  -8   46.70   15.40
   8  -4  -8    3.10    6.60
  -8  -4   8   37.80   15.20
   8  -4  -8  -15.10   21.70
   8   4  -8  -12.40   11.60
  -7  -4   8   11.20   15.10
   7  -4  -8   38.90   11.20
   7   4  -8    0.30   12.80
  -6  -4   8   -1.00   15.80
   6  -4  -8   16.90   12.70
   6   4  -8   12.80   13.80
   5  -4  -8   30.10   14.50
  -5  -4   8    1.40   16.90
   5   4  -8   37.00   16.70
   4  -4  -8   50.79   16.30
  -4  -4   8   54.89   21.50
   4   4  -8   75.09   18.90
  -3  -4   8   88.69   22.40
   3  -4  -8  140.49   23.20
   3   4  -8  105.69   22.20
  -2  -4   8  139.99   26.20
   2  -4  -8  177.18   25.50
   2   4  -8  139.09   23.70
   1  -4  -8  167.28   24.90
  -1  -4   8   98.99   24.30
   1   4  -8  172.58   25.20
   0  -4   8   71.99   22.50
   0  -4  -8   59.19   19.80
   0   4  -8   71.59   20.80
  -1  -4  -8  157.18   25.60
   1  -4   8  135.69   25.80
  -1   4  -8  172.68   27.70
  -2  -4  -8   88.59   23.40
  -2  -4  -8   64.39   24.00
   2  -4   8   37.60   20.20
  -2   4  -8   31.00   19.10
   3  -4   8  239.88   31.10
  -3  -4  -8  308.77   37.70
  -3   4  -8  218.48   29.30
  -4  -4  -8   52.99   24.30
   4  -4   8   53.49   20.80
  -4  -4  -8   63.89   20.80
  -4   4  -8   38.80   17.30
   5  -4   8   35.10   17.30
  -5  -4  -8   46.70   18.90
  -5  -4  -8   33.00   25.60
  -5   4  -8   32.10   16.20
  -5   4  -8   27.90   24.80
   6  -4   8  -11.70   15.00
  -6  -4  -8    1.90   15.20
  -6  -4  -8   18.10   23.80
  -6   4  -8   27.90   30.40
  -6   4  -8   20.40   14.40
  -7  -4  -8   17.00   16.40
  -7  -4  -8    8.10   22.50
   7  -4   8   -5.00   15.70
  -7   4  -8   19.50   15.30
  -7   4  -8   14.80   27.90
  -8  -4  -8   43.00   18.40
  -8   4  -8   44.10   16.40
  -8   4  -8  -17.80   31.80
   7  -5  -8    6.50   23.20
   7  -5  -8   23.40   10.20
  -7  -5   8   11.60   16.20
   7   5  -8   -5.10   12.80
   6  -5  -8   26.10   12.70
  -6  -5   8   33.80   18.50
   6   5  -8   22.90   15.40
  -5  -5   8   15.60   17.60
   5  -5  -8    7.90   13.20
   5   5  -8   12.50   15.80
   4  -5  -8   -4.60   12.30
  -4  -5   8   13.70   18.40
   4   5  -8    7.40   15.50
   3  -5  -8   28.50   16.10
  -3  -5   8    8.10   18.20
   3   5  -8   11.40   15.90
  -2  -5   8   49.60   21.70
   2  -5  -8   61.69   18.60
   2   5  -8   96.29   22.40
   1  -5  -8    3.00   15.90
  -1  -5   8   -0.80   18.80
   1   5  -8   14.40   17.40
   0  -5  -8   37.60   19.10
   0  -5   8   40.60   20.90
   0   5  -8   17.90   18.10
   1  -5   8   19.90   20.10
  -1  -5  -8   57.99   21.50
  -1  -5  -8   75.99   22.10
  -1   5  -8   57.59   20.30
  -2  -5  -8  146.79   26.70
  -2  -5  -8  168.78   28.30
   2  -5   8  113.19   28.60
  -2   5  -8  133.39   25.00
  -3  -5  -8   59.79   22.50
   3  -5   8   34.10   19.50
  -3  -5  -8   45.30   19.30
  -3   5  -8   35.70   18.50
   4  -5   8  240.28   27.70
  -4  -5  -8  213.18   30.20
  -4  -5  -8  269.57   34.50
  -4   5  -8  254.87   30.20
  -5  -5  -8  273.07   33.30
   5  -5   8  261.67   30.00
  -5  -5  -8  389.96   43.30
  -5   5  -8  240.88   45.90
  -5   5  -8  242.78   27.80
  -6  -5  -8  129.29   28.30
  -6  -5  -8  112.99   24.10
   6  -5   8  145.59   27.20
  -6   5  -8  122.29   21.60
  -6   5  -8   90.49   30.70
   7  -5   8   73.19   21.00
  -7  -5  -8   51.59   19.30
  -7   5  -8   50.89   16.20
  -7   5  -8   39.70   30.90
   7  -6  -8   30.50   29.60
  -7  -6   8   61.59   19.90
   7  -6  -8   53.89   11.50
   7   6  -8   -9.20   14.40
   6  -6  -8   58.19   15.60
   6  -6  -8   21.70   23.80
  -6  -6   8   74.69   22.70
   6   6  -8   17.00   16.20
  -5  -6   8  160.28   27.90
   5  -6  -8  152.98   21.60
   5   6  -8  127.99   22.10
  -4  -6   8  122.99   27.00
   4  -6  -8  121.69   21.40
   4   6  -8   95.09   21.40
   3  -6  -8  107.59   20.50
  -3  -6   8  106.69   24.60
   3   6  -8  135.49   22.80
  -2  -6   8  208.88   30.50
   2  -6  -8  268.67   30.30
   2   6  -8  238.08   28.70
  -1  -6   8  155.48   27.70
   1  -6  -8  150.68   24.00
   1   6  -8  170.48   25.50
   0  -6  -8  259.77   29.50
   0  -6   8  267.57   30.80
   0   6  -8  329.67   30.20
  -1  -6  -8  263.77   31.30
  -1  -6  -8  235.58   28.50
  -2  -6  -8  260.97   31.40
  -2  -6  -8  281.17   31.60
   2  -6   8  386.56   33.20
  -2   6  -8  275.17   28.50
   3  -6   8  176.68   27.20
  -3  -6  -8  142.89   26.70
  -3  -6  -8  160.58   25.50
  -3   6  -8  117.39   22.40
   4  -6   8   -3.90   15.60
  -4  -6  -8   21.90   19.90
  -4  -6  -8   -7.90   14.70
  -4   6  -8   21.60   16.70
  -5  -6  -8   45.00   22.10
  -5  -6  -8   23.20   17.10
   5  -6   8   11.00   18.00
  -5   6  -8   10.40   29.00
  -5   6  -8   36.80   16.40
  -6  -6  -8  107.69   24.10
   6  -6   8  140.29   26.20
  -6   6  -8   50.09   27.60
  -6   6  -8   89.39   20.10
  -7  -6  -8  117.09   26.90
   7  -6   8  177.28   28.00
  -7   6  -8  125.69   20.10
  -7   6  -8  116.69   42.90
   7  -7  -8   98.69   14.20
  -7  -7   8   82.29   23.30
   7  -7  -8   66.39   28.20
   7   7  -8   29.80   17.90
  -6  -7   8  192.78   29.80
   6  -7  -8  113.49   28.10
   6  -7  -8  184.58   22.10
   6   7  -8  128.39   22.40
   5  -7  -8  136.19   21.70
  -5  -7   8  118.29   26.90
   5  -7  -8   76.09   24.20
   5   7  -8   73.39   19.90
   4  -7  -8   88.99   19.30
  -4  -7   8   50.79   22.10
   4  -7  -8   79.79   20.70
   4   7  -8   45.00   18.60
   3  -7  -8   48.70   17.10
  -3  -7   8   27.70   20.70
   3   7  -8   15.00   17.90
  -2  -7   8   32.60   21.10
   2  -7  -8    5.40   14.50
   2   7  -8    7.10   17.00
   1  -7  -8  277.37   29.10
  -1  -7   8  280.17   31.60
   1   7  -8  246.18   27.50
   0  -7  -8  438.46   27.10
   0  -7  -8  466.65   35.40
   0   7  -8  365.76   37.80
  -1  -7  -8  358.76   27.50
  -1  -7  -8  345.87   32.30
   1  -7   8  379.06   34.70
  -1   7  -8  357.46   31.00
  -2  -7  -8  635.34   37.20
   2  -7   8  624.34   41.40
  -2   7  -8  515.05   37.40
  -3  -7  -8  243.48   32.30
  -3  -7  -8  385.46   33.20
   3  -7   8  331.67   33.20
  -3   7  -8  245.58   28.40
  -4  -7  -8  253.07   33.80
   4  -7   8  219.48   29.30
  -4   7  -8  230.18   25.90
  -5  -7  -8   63.79   20.90
   5  -7   8  118.99   25.40
  -5   7  -8   42.00   33.50
  -5   7  -8   91.19   19.50
  -6  -7  -8   62.79   22.30
   6  -7   8   83.59   23.00
  -6   7  -8  115.99   39.70
  -6   7  -8   90.19   19.50
   7  -7   8   25.70   29.30
  -7  -7  -8   34.50   18.00
  -7   7  -8   24.80   29.60
  -7   7  -8   34.00   14.70
   6  -8  -8   13.80   23.90
   6  -8  -8   19.70   13.20
  -6  -8   8   66.49   19.90
   6   8  -8   44.30   18.50
   5  -8  -8   70.09   17.50
   5  -8  -8   33.70   21.70
  -5  -8   8   60.19   22.80
   5   8  -8   58.59   20.00
   4  -8  -8   79.39   20.60
  -4  -8   8   64.29   22.80
   4  -8  -8   98.99   20.70
   4   8  -8   44.20   18.40
  -3  -8   8  146.39   28.00
   3  -8  -8  113.59   22.50
   3  -8  -8  112.79   18.00
   3   8  -8  106.79   22.40
   2  -8  -8  278.67   30.20
  -2  -8   8  149.29   29.00
   1  -8  -8  245.38   30.00
  -1  -8   8  212.38   32.40
   1   8  -8  159.48   24.70
   0  -8  -8  312.97   31.90
   0  -8   8  324.37   33.60
   0   8  -8  309.07   29.70
   1  -8   8  346.57   35.30
  -1  -8  -8  417.56   35.40
  -1   8  -8  324.67   30.40
   2  -8   8   67.19   23.00
  -2  -8  -8   57.39   20.80
  -2   8  -8   50.99   18.40
   3  -8   8   71.49   21.60
  -3  -8  -8   63.59   22.40
  -3   8  -8   39.10   16.80
   4  -8   8   13.30   17.20
  -4  -8  -8  -14.40   15.40
  -4   8  -8    8.30   13.80
  -5  -8  -8  -15.80   15.30
   5  -8   8    8.80   17.00
  -5   8  -8   -6.90   30.10
  -5   8  -8  -14.90   11.80
   6  -8   8   45.60   21.60
  -6  -8  -8   18.00   19.30
  -6   8  -8   50.59   14.80
   6  -9  -8   66.69   16.70
  -6  -9   8  117.29   25.90
   6  -9  -8   31.00   26.10
   6  -9  -8   31.30   11.90
   6   9  -8   27.60   17.60
   5  -9  -8   27.30   15.70
  -5  -9   8   25.10   20.80
   5  -9  -8   -2.00   18.80
   5   9  -8    8.60   31.40
   4  -9  -8   36.90   17.00
  -4  -9   8   16.00   22.40
   4   9  -8   26.10   18.00
   3  -9  -8   25.00   16.30
  -3  -9   8    9.20   22.00
   3   9  -8   29.50   17.60
   2  -9  -8   22.60   16.10
  -2  -9   8   40.40   22.10
   2   9  -8   33.60   17.40
  -1  -9   8   -4.50   19.30
   1  -9  -8   -8.90   14.60
   1   9  -8    3.30   15.80
   0  -9   8   -2.20   19.10
   0  -9  -8   14.50   18.10
   0   9  -8    9.50   16.30
  -1  -9  -8   52.89   23.90
   1  -9   8  107.49   25.30
  -1   9  -8   97.09   20.40
  -2  -9  -8  198.68   31.30
   2  -9   8  204.48   30.70
  -2   9  -8  199.38   26.20
  -3  -9  -8   72.59   23.10
   3  -9   8   71.89   23.50
  -3   9  -8   50.69   18.00
  -4  -9  -8  140.29   27.50
   4  -9   8  130.59   26.10
  -4   9  -8  107.99   20.80
   5  -9   8   92.79   23.60
  -5  -9  -8   67.59   23.60
  -5   9  -8  110.09   20.00
  -5   9  -8  132.59   44.30
  -6  -9  -8   31.90   21.10
   6  -9   8   42.60   33.20
  -6   9  -8  -15.10   31.20
   5 -10  -8   37.50   12.60
  -5 -10   8   21.70   20.50
   5 -10  -8   26.20   16.00
   5  10  -8   -7.80   16.70
   4 -10  -8   21.00   16.00
  -4 -10   8   23.70   21.90
   4  10  -8   19.30   17.30
  -3 -10   8   -4.30   21.00
   3 -10  -8   24.90   16.60
   3  10  -8    5.00   17.20
  -2 -10   8   18.10   21.80
   2 -10  -8   58.89   19.70
   2  10  -8   27.90   17.20
   1 -10  -8   43.00   20.80
  -1 -10   8   46.20   22.40
   1  10  -8   22.20   16.90
   0 -10  -8  -35.00   15.20
   0 -10   8   32.80   20.80
   0  10  -8    4.00   15.40
  -1 -10  -8   17.00   18.30
   1 -10   8   37.40   20.30
  -1  10  -8    3.20   15.30
   2 -10   8   25.00   19.30
  -2 -10  -8   33.70   18.80
  -2  10  -8   14.80   16.10
  -3 -10  -8   -7.50   16.60
   3 -10   8   17.60   18.80
  -3  10  -8    4.50   14.30
  -4 -10  -8  -10.00   17.60
   4 -10   8    8.40   18.10
  -4  10  -8   12.30   13.90
  -5 -10  -8   10.70   18.00
  -5  10  -8  -32.10   32.00
  -5  10  -8   37.40   19.00
  -4 -11   8   16.70   20.90
   4 -11  -8   23.70   15.10
   4 -11  -8   12.30   13.30
   4  11  -8  -15.40   14.10
  -3 -11   8   33.00   22.00
   3 -11  -8  -17.60   13.30
   3  11  -8   -9.80   15.40
  -2 -11   8   65.59   24.60
   2 -11  -8   31.00   18.50
   2  11  -8   29.20   17.70
   1 -11  -8   84.29   23.00
  -1 -11   8   58.69   23.20
   1  11  -8   55.89   18.70
   0 -11   8   48.70   22.40
   0  11  -8   43.10   18.20
  -1 -11  -8   88.49   24.60
   1 -11   8  106.79   24.80
  -1  11  -8   75.89   20.90
  -2 -11  -8  -27.20   15.40
   2 -11   8   32.50   20.20
  -2  11  -8   21.00   16.80
  -3 -11  -8  -24.20   15.60
   3 -11   8   14.80   17.60
  -3  11  -8   11.60   15.70
   4 -11   8   27.00   31.00
  -4 -11  -8   -4.50   18.50
  -4  11  -8   20.00   18.30
   3 -12  -8   21.30   16.00
  -3 -12   8   64.49   24.10
   3 -12  -8   40.40   19.90
   3  12  -8   48.30   20.20
   2 -12  -8    0.00   16.90
   2 -12  -8   36.80   16.80
  -2 -12   8   44.70   22.50
   2  12  -8    4.30   16.60
  -1 -12   8    2.40   19.60
   1 -12  -8    9.30   18.90
   1  12  -8  -13.10   15.10
   0 -12   8  -11.30   18.60
   0 -12  -8   -9.70   16.20
   0  12  -8   -3.60   16.20
   1 -12   8   -7.00   19.30
  -1 -12  -8   -8.90   16.10
  -1  12  -8  -12.50   14.00
   2 -12   8    2.10   17.10
  -2 -12  -8    0.00   16.50
  -2  12  -8    4.50   15.10
  -3 -12  -8  -15.80   16.50
  -3  12  -8  -20.90   19.70
   2 -13  -8   18.00   15.00
  -2 -13   8   46.40   22.10
   2 -13  -8   -4.00   16.70
   2  13  -8   -9.00   15.60
   1 -13  -8   47.60   19.60
  -1 -13   8   40.30   22.30
   1 -13  -8    3.20   16.50
   1  13  -8    2.00   16.00
   0 -13  -8   19.00   24.80
   0 -13   8  -13.70   17.40
   0 -13  -8   -0.40   18.00
   0  13  -8   20.60   16.40
  -1 -13  -8    0.60   17.00
  -1 -13  -8   69.99   23.30
  -2 -13  -8   46.70   21.60
   2 -13   8   63.79   22.20
  -2 -13  -8   24.80   20.50
  -2  13  -8   33.10   18.20
  -7   0   9   -0.60   12.70
   7   0  -9   32.40   14.60
  -6   0   9    3.70   15.10
   6   0  -9   13.90   13.00
  -5   0   9   17.00   16.50
   5   0  -9   33.10   16.00
   4   0  -9   42.40   17.80
  -4   0   9   23.20   17.30
  -3   0   9   24.60   18.00
   3   0  -9    7.70   16.00
   2   0  -9   13.00   17.60
  -2   0   9    3.80   17.10
   1   0  -9    6.80   17.60
  -1   0   9   14.70   18.70
   0   0  -9   24.50   18.90
   0   0   9  -13.20   16.70
   1   0   9  -22.50   16.30
  -1   0  -9   23.10   18.80
   2   0   9    6.10   25.00
  -2   0  -9   30.90   31.10
  -3   0  -9    0.50   16.30
   3   0   9  -14.90   16.20
  -4   0  -9   16.00   16.90
  -4   0  -9   27.60   28.20
   4   0   9   -5.60   16.50
  -5   0  -9   15.70   25.10
  -5   0  -9   11.90   15.90
  -6   0  -9    4.00   22.80
  -6   0  -9    7.40   15.60
  -7   0  -9    6.20   13.10
  -7   0  -9  -23.50   23.80
  -7  -1   9    7.30   15.00
   7  -1  -9   11.90   11.90
   7   1  -9   -3.70   18.60
  -6  -1   9   49.30   17.40
  -6   1   9   16.60   14.50
   6   1  -9   40.10   16.00
  -5  -1   9   18.00   17.10
   5  -1  -9   36.90   16.10
   5   1  -9   36.40   15.80
  -5   1   9   25.90   15.60
  -4  -1   9    9.00   17.20
   4  -1  -9   33.30   16.50
   4   1  -9   27.00   16.30
  -4   1   9   35.80   17.30
  -3  -1   9  136.19   25.60
   3  -1  -9  101.79   22.50
  -3   1   9  112.29   22.30
   3   1  -9   57.89   20.30
  -2  -1   9  126.59   24.70
   2  -1  -9  176.98   26.10
   2   1  -9  170.18   25.90
  -2   1   9  123.99   23.90
  -1  -1   9   17.80   19.00
   1  -1  -9   25.70   18.50
   1   1  -9   32.20   18.80
  -1   1   9   52.99   20.50
   0  -1  -9  -15.10   15.90
   0  -1   9  -12.40   17.30
   0   1   9   -2.30   17.80
   0   1  -9  -11.20   16.70
  -1  -1  -9   24.90   20.10
   1  -1   9   64.49   21.10
  -1   1  -9   51.29   20.20
   1   1   9    5.20   18.30
   2  -1   9   -8.20   25.40
  -2   1  -9   13.30   17.60
   2   1   9   -7.40   18.30
  -3  -1  -9   40.10   20.30
   3  -1   9   27.30   19.70
  -3  -1  -9   34.30   26.80
  -3   1  -9   18.00   17.50
  -4  -1  -9   13.60   27.40
  -4  -1  -9   31.80   17.70
   4  -1   9   26.90   19.70
  -4   1  -9    9.20   26.70
  -4   1  -9   25.70   18.40
   5  -1   9    1.20   15.80
  -5  -1  -9  -15.20   22.00
  -5  -1  -9   23.60   17.20
  -5   1  -9   15.90   15.80
  -5   1  -9  -10.30   24.60
  -6  -1  -9   19.50   15.70
  -6  -1  -9   -4.30   21.70
  -6   1  -9   14.10   15.60
  -6   1  -9  -34.50   23.30
  -7  -1  -9   -6.20   13.80
  -7  -1  -9   31.00   29.70
  -7   1  -9   15.30   31.50
  -7   1  -9   31.50   14.50
   7  -2  -9   16.30   12.30
  -7  -2   9    3.40   16.70
   7   2  -9   12.60   13.00
   6  -2  -9   31.10   13.80
  -6  -2   9   19.60   17.00
   6   2  -9   21.40   14.70
  -5  -2   9   23.70   19.10
   5  -2  -9   60.59   16.90
   5   2  -9   15.10   15.50
   4  -2  -9   89.29   19.80
  -4  -2   9   61.99   21.30
  -4   2   9   31.20   18.20
   4   2  -9   78.69   20.50
   3  -2  -9   93.99   21.50
  -3  -2   9   96.89   22.50
  -3   2   9  116.19   23.40
   3   2  -9   88.49   21.00
  -2  -2   9   45.50   21.50
   2  -2  -9   36.40   20.10
  -2   2   9   58.19   20.30
   2   2  -9   62.29   20.20
   1  -2  -9    9.30   18.10
  -1  -2   9   15.90   19.90
   1   2  -9   10.10   18.50
  -1   2   9   54.59   20.60
   0  -2   9  186.98   29.90
   0  -2  -9  173.88   27.10
   0   2  -9  154.48   26.70
   0   2   9  168.58   26.70
   1  -2   9  618.14   42.10
  -1  -2  -9  634.94   41.70
  -1   2  -9  597.94   39.60
   2  -2   9  565.94   39.10
  -2   2  -9  504.75   37.70
   3  -2   9  729.63   43.50
  -3  -2  -9  612.04   41.70
  -3  -2  -9  637.64   54.09
  -3   2  -9  536.05   39.40
  -4  -2  -9  536.55   52.69
  -4  -2  -9  545.75   39.00
   4  -2   9  491.95   37.20
  -4   2  -9  503.25   37.70
  -4   2  -9  512.85   58.19
  -5  -2  -9  108.79   30.40
  -5  -2  -9  104.99   24.30
   5  -2   9  196.98   29.20
  -5   2  -9  136.39   38.50
  -5   2  -9  111.79   23.50
   6  -2   9   21.30   18.60
  -6  -2  -9   54.89   20.50
  -6  -2  -9   41.90   25.80
  -6   2  -9   37.00   17.90
  -6   2  -9   31.70   29.00
  -7  -2  -9   -4.20   16.70
  -7  -2  -9    5.20   24.10
  -7   2  -9   35.40   17.20
  -7   2  -9    1.00   30.40
  -7  -3   9   30.00   17.30
   7  -3  -9   37.90   13.30
   7   3  -9   40.20   15.70
  -6  -3   9   63.39   20.40
   6  -3  -9   82.19   17.30
   6   3  -9   59.09   17.30
  -5  -3   9  202.28   28.40
   5  -3  -9  244.78   28.30
   5   3  -9  192.18   26.40
  -4  -3   9  266.37   32.80
   4  -3  -9  303.87   28.70
   4   3  -9  184.18   25.90
   3  -3  -9  277.87   28.60
  -3  -3   9  274.47   33.20
   3   3  -9  281.87   31.20
   2  -3  -9  126.19   24.60
  -2  -3   9  158.48   28.10
   2   3  -9  141.29   25.00
  -1  -3   9  173.88   28.90
   1  -3  -9  225.58   28.90
   1   3  -9  245.98   30.60
   0  -3  -9  179.98   27.60
   0  -3   9  226.18   32.00
   0   3  -9  185.08   27.80
  -1  -3  -9  122.79   25.70
   1  -3   9  118.99   26.10
  -1   3  -9  126.19   41.90
  -2  -3  -9   29.40   24.40
   2  -3   9   37.30   20.80
  -2   3  -9   40.70   17.80
   3  -3   9   66.99   21.90
  -3  -3  -9   59.79   20.10
  -3  -3  -9  101.19   28.50
  -3   3  -9   97.29   22.60
   4  -3   9   34.10   19.60
  -4  -3  -9    5.50   24.70
  -4  -3  -9   16.40   16.80
  -4   3  -9    3.90   14.50
  -5  -3  -9   -4.80   14.90
  -5  -3  -9   -0.60   22.50
   5  -3   9   17.20   17.40
  -5   3  -9   24.40   15.80
  -5   3  -9    0.40   22.50
  -6  -3  -9   22.50   25.70
  -6  -3  -9   50.69   18.50
   6  -3   9   48.10   21.20
  -6   3  -9   37.00   17.20
  -6   3  -9   35.70   27.20
  -7  -3  -9   62.89   32.50
  -7  -3  -9   50.39   27.80
  -7   3  -9  104.59   31.50
  -7  -4   9   60.49   18.20
   7  -4  -9   45.60   12.80
   7   4  -9   48.00   16.10
  -6  -4   9   56.09   21.00
   6  -4  -9   38.60   14.60
   6   4  -9   33.70   15.80
   5  -4  -9    2.10   14.60
  -5  -4   9  -14.80   17.40
   5   4  -9    0.10   15.40
  -4  -4   9   25.30   19.90
   4  -4  -9   15.50   15.70
   4   4  -9   13.70   17.50
  -3  -4   9   -4.60   19.20
   3  -4  -9   33.50   16.60
   3   4  -9   -7.40   16.30
  -2  -4   9  143.39   27.50
   2  -4  -9   86.29   22.10
   2   4  -9   74.69   21.60
  -1  -4   9   55.79   21.40
   1  -4  -9   75.39   21.40
   1   4  -9   39.20   19.60
   0  -4  -9   63.59   21.00
   0  -4   9   82.09   23.20
   0   4  -9   34.00   18.70
  -1  -4  -9  215.48   30.30
   1  -4   9  237.38   31.90
  -1   4  -9  220.38   30.00
  -2  -4  -9   73.29   24.90
  -2  -4  -9   98.19   22.20
   2  -4   9   92.69   23.80
  -2   4  -9   79.99   21.80
  -3  -4  -9  169.48   31.10
   3  -4   9  169.68   28.30
  -3  -4  -9  155.28   27.20
  -4  -4  -9  319.07   41.60
  -4  -4  -9  294.57   35.20
   4  -4   9  260.77   30.30
  -4   4  -9  270.07   29.70
   5  -4   9  284.37   31.00
  -5  -4  -9  267.87   34.10
  -5   4  -9  369.96   32.30
  -5   4  -9  365.76   56.19
  -6  -4  -9  295.87   36.60
   6  -4   9  242.58   31.30
  -6  -4  -9  203.18   36.50
  -6   4  -9  231.88   49.60
  -6   4  -9  203.28   27.30
   7  -4   9   46.80   20.80
  -7  -4  -9   30.70   17.50
  -7  -4  -9   67.29   27.10
  -7   4  -9   59.79   20.70
  -7   4  -9   58.29   36.90
  -7  -5   9   10.70   16.90
   7  -5  -9   37.40   11.40
   7  -5  -9    5.60   23.70
   7   5  -9   -9.00   14.40
   6  -5  -9   33.20   13.10
  -6  -5   9   24.60   18.40
   6   5  -9  -22.30   13.10
  -5  -5   9   11.60   18.70
   5  -5  -9   27.90   15.70
   5   5  -9   -3.10   15.80
  -4  -5   9   44.60   21.60
   4  -5  -9   48.90   18.00
   4   5  -9   32.30   17.80
   3  -5  -9  205.38   27.40
  -3  -5   9  266.27   33.50
   3   5  -9  219.08   28.90
  -2  -5   9  267.87   34.90
   2  -5  -9  304.87   33.80
   2   5  -9  279.57   32.10
   1  -5  -9  324.17   31.20
  -1  -5   9  444.06   37.80
   1   5  -9  272.77   30.30
   0  -5  -9  348.97   32.90
   0  -5   9  240.68   57.09
   0   5  -9  307.37   34.10
   1  -5   9  136.09   27.00
  -1  -5  -9  169.48   28.10
  -1  -5  -9  153.98   28.10
  -1   5  -9  156.78   25.60
  -2  -5  -9   83.19   22.40
   2  -5   9   34.70   20.30
  -2  -5  -9   38.90   21.80
  -2   5  -9   52.09   19.70
  -3  -5  -9   21.40   17.30
   3  -5   9   -4.20   16.90
  -3  -5  -9  -12.10   19.20
  -3   5  -9   -9.30   14.50
   4  -5   9    5.30   18.70
  -4  -5  -9   17.70   16.40
  -4  -5  -9    9.60   20.40
  -4   5  -9   -7.80   14.20
  -5  -5  -9   69.79   22.00
   5  -5   9   39.20   18.90
  -5  -5  -9   65.29   26.50
  -5   5  -9   29.90   16.70
  -5   5  -9   88.49   39.00
   6  -5   9   87.09   23.00
  -6  -5  -9  111.09   30.80
  -6  -5  -9   54.19   21.00
  -6   5  -9   68.89   18.40
  -6   5  -9   82.79   36.50
  -6  -6   9   41.00   21.80
   6  -6  -9   19.50   13.60
   6  -6  -9   33.40   24.50
   6   6  -9    0.20   14.70
   5  -6  -9   26.50   15.70
  -5  -6   9   -5.10   18.30
   5   6  -9   23.60   17.80
  -4  -6   9    5.70   20.30
   4  -6  -9   -0.70   14.20
   4   6  -9  -23.60   16.10
  -3  -6   9   13.10   20.10
   3  -6  -9   -4.10   13.40
   3   6  -9   15.80   17.00
  -2  -6   9  -15.00   18.50
   2  -6  -9  -11.70   14.10
   2   6  -9   11.20   16.60
   1  -6  -9   11.60   17.00
  -1  -6   9   42.30   27.60
   1   6  -9   38.40   21.00
   0  -6  -9   11.40   17.60
   0  -6   9    4.80   19.30
   0   6  -9    9.20   17.10
   1  -6   9   20.30   19.60
  -1  -6  -9    9.90   17.40
  -1  -6  -9   14.80   17.40
  -1   6  -9   -3.00   15.60
  -2  -6  -9   -2.80   15.30
   2  -6   9    2.50   19.20
  -2  -6  -9    5.70   17.20
  -2   6  -9    3.50   15.10
  -3  -6  -9   12.60   16.90
  -3  -6  -9   38.20   19.20
   3  -6   9   26.60   19.60
  -3   6  -9   57.39   19.30
   4  -6   9   20.00   19.30
  -4  -6  -9   10.80   18.20
  -4  -6  -9   30.70   22.50
  -4   6  -9   10.10   15.10
   5  -6   9   35.30   20.50
  -5  -6  -9   -7.70   16.40
  -5  -6  -9   36.20   21.90
  -5   6  -9    7.80   31.40
  -5   6  -9   18.70   14.80
  -6  -6  -9   50.79   21.40
   6  -6   9   58.29   21.60
  -6   6  -9  102.69   20.90
  -6   6  -9   71.89   48.70
   6  -7  -9    8.80   23.40
  -6  -7   9    7.90   21.60
   6  -7  -9   28.50   13.20
   6   7  -9  -10.80   15.20
  -5  -7   9   30.20   20.40
   5  -7  -9   12.60   14.60
   5  -7  -9   36.50   20.60
   5   7  -9   18.30   17.40
   4  -7  -9   -0.20   13.40
  -4  -7   9    1.80   21.00
   4   7  -9  -11.40   15.90
  -3  -7   9  -16.30   18.90
   3  -7  -9    3.10   14.90
   3   7  -9    9.70   19.30
   2  -7  -9   12.00   14.90
  -2  -7   9   -1.20   29.80
   2   7  -9    9.90   16.40
   1  -7  -9    0.90   16.20
  -1  -7   9    7.40   18.50
   1   7  -9    3.50   16.50
   0  -7  -9  140.49   26.20
   0  -7   9  123.29   28.40
   0   7  -9   82.49   21.40
  -1  -7  -9   58.89   24.00
   1  -7   9   77.99   23.30
  -1  -7  -9  107.19   19.40
  -1   7  -9   74.49   21.40
  -2  -7  -9  -10.60   16.10
   2  -7   9   25.20   21.30
  -2  -7  -9   19.60   16.60
  -2   7  -9   11.50   16.10
  -3  -7  -9   33.00   19.10
   3  -7   9   13.10   18.90
  -3  -7  -9   -6.80   15.30
  -3   7  -9   13.30   14.60
  -4  -7  -9   15.00   18.90
   4  -7   9    6.60   17.90
  -4  -7  -9   23.20   18.30
  -4   7  -9   15.40   15.00
   5  -7   9   19.20   18.00
  -5  -7  -9  -21.50   15.40
  -5   7  -9   12.20   14.30
  -5   7  -9   46.80   33.70
   6  -7   9    7.70   18.00
  -6  -7  -9    1.30   18.40
  -6   7  -9  -42.50   26.40
  -6   7  -9   13.50   14.30
   5  -8  -9    4.60   13.30
   5  -8  -9   12.70   19.60
  -5  -8   9   39.90   23.00
   4  -8  -9   27.60   17.70
  -4  -8   9   70.39   43.10
   4  -8  -9   24.70   15.20
   4   8  -9   31.60   17.30
  -3  -8   9   41.20   22.40
   3  -8  -9   79.79   21.20
   3   8  -9   35.70   18.70
   2  -8  -9    2.00   17.30
  -2  -8   9  -22.00   19.20
   2   8  -9   10.70   16.80
   1  -8  -9   51.09   19.30
  -1  -8   9   65.69   24.50
   1   8  -9   38.70   18.30
   0  -8  -9   -9.40   16.90
   0  -8   9   38.30   21.80
   0   8  -9   28.70   17.80
   1  -8   9    5.90   17.80
  -1  -8  -9  -15.10   15.80
  -1   8  -9   19.10   16.00
   2  -8   9   13.90   20.20
  -2  -8  -9    7.40   16.90
  -2   8  -9   26.90   15.90
   3  -8   9   39.40   21.10
  -3  -8  -9   -6.90   17.00
  -3   8  -9   33.10   17.00
  -4  -8  -9   15.90   17.70
   4  -8   9   49.30   21.50
  -4   8  -9   54.89   18.80
   5  -8   9   31.80   21.40
  -5  -8  -9   23.90   19.20
  -5   8  -9   44.60   18.50
  -5   8  -9  -28.90   30.80
   5  -9  -9   -5.10   18.80
   5  -9  -9   59.59   17.70
  -5  -9   9   35.20   20.90
   5   9  -9  -21.30   15.70
   4  -9  -9   13.90   15.30
  -4  -9   9   29.60   22.30
   4   9  -9   -8.70   15.50
  -3  -9   9   54.59   22.50
   3  -9  -9   66.79   20.70
   3   9  -9   58.69   20.10
   2  -9  -9   97.19   22.80
  -2  -9   9   13.00   21.80
   2   9  -9  105.39   22.50
   1  -9  -9  125.79   25.90
  -1  -9   9  159.88   30.30
   1   9  -9  113.89   23.60
   0  -9   9  162.58   30.20
   0  -9  -9  119.69   34.00
   0   9  -9  124.69   23.50
  -1  -9  -9   20.60   19.10
   1  -9   9   41.40   22.20
  -1   9  -9   41.30   18.00
   2  -9   9   32.40   21.00
  -2  -9  -9   33.70   21.70
  -2   9  -9   26.00   16.70
   3  -9   9   31.50   20.10
  -3  -9  -9   22.60   20.40
  -3   9  -9   18.00   16.80
  -4  -9  -9   16.50   20.50
   4  -9   9   34.50   20.70
  -4   9  -9   35.70   15.50
   5  -9   9   73.59   24.70
  -5   9  -9   65.39   18.20
  -5   9  -9    5.70   55.89
  -4 -10   9   20.70   19.90
   4 -10  -9   18.10   15.90
   4  10  -9   11.20   16.40
  -3 -10   9    4.80   19.60
   3 -10  -9    3.20   15.10
   3  10  -9   11.70   16.10
   2 -10  -9    0.00   16.10
  -2 -10   9   28.90   22.00
   2  10  -9   12.60   16.90
   1 -10  -9   25.40   18.50
  -1 -10   9   29.00   21.50
   1  10  -9   28.90   18.10
   0 -10  -9   87.29   25.30
   0 -10   9   68.59   25.50
   0  10  -9   63.69   19.80
  -1 -10  -9   63.19   22.80
   1 -10   9   76.49   23.80
  -1  10  -9   63.39   20.30
   2 -10   9   37.90   22.40
  -2 -10  -9   97.39   25.90
  -2  10  -9   19.40   17.30
  -3 -10  -9   62.69   24.70
   3 -10   9   76.69   23.30
  -3  10  -9   49.80   17.70
  -4 -10  -9   50.49   22.70
   4 -10   9   74.09   24.00
  -4  10  -9   65.29   19.40
   3 -11  -9   44.30   19.20
  -3 -11   9   51.49   25.70
   3  11  -9    3.60   16.20
  -2 -11   9   53.49   24.00
   2 -11  -9   48.90   20.20
   2  11  -9   54.39   19.40
  -1 -11   9   59.29   24.30
   1 -11  -9   89.09   30.80
   1  11  -9   82.69   22.30
   0 -11  -9   60.99   25.00
   0 -11   9  121.59   27.40
   0  11  -9  106.29   22.80
  -1 -11  -9   19.90   20.40
   1 -11   9   33.50   21.40
  -1  11  -9   25.90   17.20
  -2 -11  -9   13.00   20.00
   2 -11   9   24.50   21.00
  -2  11  -9   25.40   20.30
  -3 -11  -9   -2.70   19.70
   3 -11   9  -11.10   16.60
  -3  11  -9   11.20   15.60
  -1 -12   9   35.10   23.10
   1 -12  -9  -24.80   17.10
   1  12  -9   -3.70   16.50
   0 -12  -9  -14.30   16.90
   0 -12   9   27.30   21.80
   0  12  -9   13.20   16.40
   1 -12   9   50.39   24.70
  -1 -12  -9    6.00   19.10
  -1  12  -9   39.10   20.00
  -6   0  10   63.29   19.20
   6   0 -10   69.19   18.40
   5   0 -10   43.10   16.20
  -5   0  10   -1.90   16.00
   4   0 -10   22.20   16.90
  -4   0  10   20.20   18.50
   3   0 -10   22.20   17.40
  -3   0  10   15.30   19.20
  -2   0  10   73.39   24.10
   2   0 -10   79.79   21.90
   1   0 -10  276.97   34.60
  -1   0  10  315.87   35.50
   0   0 -10  251.97   33.10
   0   0  10  323.77   36.60
   1   0  10  245.98   32.30
  -1   0 -10  235.68   32.40
  -2   0 -10  302.17   31.40
   2   0  10  352.06   34.70
  -3   0 -10   85.59   22.90
   3   0  10  115.59   26.30
  -4   0 -10   -1.50   15.60
  -4   0 -10  -23.10   24.70
  -5   0 -10   24.60   17.30
  -5   0 -10   13.60   27.10
  -6   0 -10   59.89   35.00
  -6   0 -10   77.79   29.20
  -6  -1  10   -3.10   16.30
   6  -1 -10   60.59   18.20
   6   1 -10   31.90   15.50
  -6   1  10    1.40   16.10
   5  -1 -10   46.20   17.80
  -5  -1  10   16.00   17.80
  -5   1  10    9.30   16.80
   5   1 -10   26.20   16.30
   4  -1 -10   31.70   17.10
  -4  -1  10  -18.90   16.80
  -4   1  10   15.50   18.30
   4   1 -10   22.60   17.10
  -3  -1  10  -22.10   16.60
   3  -1 -10   41.40   17.20
   3   1 -10  -13.80   15.60
  -3   1  10  -12.10   16.60
   2  -1 -10   43.90   19.70
  -2  -1  10   13.30   19.10
   2   1 -10   50.39   20.50
  -2   1  10   30.70   19.90
  -1  -1  10   17.30   19.20
   1  -1 -10   16.70   18.90
  -1   1  10   38.40   21.60
   1   1 -10    6.00   17.20
   0  -1 -10  279.17   31.70
   0  -1  10  317.47   34.10
   0   1 -10  352.96   61.29
   0   1  10  316.57   37.00
  -1  -1 -10  115.39   25.50
   1  -1  10   88.59   24.40
   1   1  10  115.99   24.70
  -1   1 -10  105.99   24.90
  -2  -1 -10  241.18   32.00
   2  -1  10  200.18   31.50
   2   1  10  166.48   28.20
  -2   1 -10  209.58   30.50
   3  -1  10  160.08   27.90
  -3  -1 -10  125.89   33.70
  -3  -1 -10  186.68   30.20
  -3   1 -10  160.28   28.10
   4  -1  10  109.39   25.60
  -4  -1 -10  114.59   33.10
  -4  -1 -10   76.19   22.00
  -4   1 -10  116.69   25.60
  -4   1 -10   59.89   31.00
  -5  -1 -10   74.19   22.80
  -5  -1 -10   94.99   35.30
  -5   1 -10   67.79   34.30
  -5   1 -10  106.19   24.90
  -6  -1 -10   -9.80   22.60
  -6  -1 -10   38.30   28.20
  -6   1 -10   18.80   30.40
   6  -2 -10   23.30   14.70
  -6  -2  10    4.50   16.40
   6   2 -10   16.80   15.30
   5  -2 -10   26.50   16.70
  -5  -2  10   17.00   19.30
   5   2 -10   29.10   15.90
  -4  -2  10  131.29   26.20
   4  -2 -10  147.39   25.50
   4   2 -10  153.38   25.90
  -3  -2  10  169.88   30.70
   3  -2 -10  229.98   30.10
   3   2 -10  168.38   25.50
  -3   2  10  159.98   26.90
  -2  -2  10    9.70   20.20
   2  -2 -10   44.60   19.90
  -2   2  10   37.80   21.30
   2   2 -10   34.40   20.10
   1  -2 -10   91.09   23.30
  -1  -2  10   53.59   22.70
  -1   2  10   76.49   22.60
   1   2 -10   90.89   23.70
   0  -2 -10   47.10   20.30
   0   2  10   45.00   21.40
   0   2 -10   73.19   22.40
   1  -2  10   17.20   19.50
  -1  -2 -10   33.20   19.20
  -1   2 -10   43.20   19.20
  -2  -2 -10   21.00   18.20
   2  -2  10   -5.00   17.50
  -2   2 -10   -4.30   15.10
  -3  -2 -10   18.40   28.20
   3  -2  10   -6.20   18.80
  -3  -2 -10   25.50   18.60
  -3   2 -10    8.60   15.90
   4  -2  10    7.10   18.70
  -4  -2 -10   -2.40   15.00
  -4  -2 -10  -19.20   22.20
  -4   2 -10    9.50   27.90
  -4   2 -10   30.10   18.00
  -5  -2 -10   -8.20   15.20
   5  -2  10   14.30   17.90
  -5  -2 -10   17.40   25.20
  -5   2 -10   -9.10   29.00
  -5   2 -10   -0.50   14.90
  -6  -2 -10   18.10   23.30
  -6   2 -10   40.30   32.60
   6  -3 -10   52.09   17.50
  -6  -3  10   23.40   17.60
   6   3 -10   15.70   17.70
   5  -3 -10   -4.00   12.80
  -5  -3  10  -13.60   16.40
   5   3 -10   37.00   18.30
   4  -3 -10   11.90   16.30
  -4  -3  10   13.10   21.20
   4   3 -10    4.80   16.10
  -3  -3  10   44.90   22.40
   3  -3 -10   -8.30   16.20
   3   3 -10   48.90   20.00
   2  -3 -10   14.20   16.60
  -2  -3  10   31.10   21.90
   2   3 -10   20.40   17.50
   1  -3 -10   15.20   17.40
  -1  -3  10   15.90   20.70
   1   3 -10  -10.10   18.70
   0  -3  10  -15.20   17.40
   0  -3 -10   20.90   18.70
   0   3 -10    0.90   17.30
  -1  -3 -10   13.00   17.00
   1  -3  10  -16.30   18.80
  -1   3 -10   12.00   18.30
  -2  -3 -10   10.80   16.90
   2  -3  10   -9.60   16.80
  -2   3 -10    8.70   15.90
  -3  -3 -10    1.70   23.40
   3  -3  10   -3.20   16.00
  -3  -3 -10   18.50   18.20
  -3   3 -10   28.00   17.90
  -4  -3 -10   42.00   20.50
  -4  -3 -10   75.79   27.50
   4  -3  10   93.99   25.00
  -4   3 -10   56.79   19.40
  -5  -3 -10   36.20   26.20
   5  -3  10   38.50   21.70
  -5  -3 -10  104.59   25.90
  -5   3 -10   42.20   29.80
  -5   3 -10   90.59   21.10
  -6  -3 -10   32.90   21.30
  -6  -3 -10   27.10   27.90
   6  -3  10   23.20   20.00
  -6   3 -10   38.20   16.70
  -6   3 -10   11.80   39.90
  -6  -4  10  -14.10   16.90
   6   4 -10   45.40   18.20
   5  -4 -10   14.00   14.90
  -5  -4  10   18.00   19.10
   5   4 -10    2.10   14.80
   4  -4 -10   19.00   15.80
  -4  -4  10   32.10   20.50
   4   4 -10   29.10   17.20
  -3  -4  10    1.40   20.10
   3  -4 -10   12.60   16.60
   3   4 -10    4.90   15.90
   2  -4 -10   14.20   16.80
  -2  -4  10  -13.70   18.80
   2   4 -10   33.90   20.10
  -1  -4  10   17.80   37.70
   1  -4 -10  -18.60   16.60
   1   4 -10   -1.30   16.50
   0  -4 -10   -4.10   17.20
   0  -4  10   -8.20   20.30
   0   4 -10   -4.40   16.10
  -1  -4 -10    5.10   17.30
   1  -4  10   -8.10   19.70
  -1   4 -10   10.60   18.30
  -2  -4 -10   44.40   19.90
   2  -4  10   48.90   22.20
  -2  -4 -10   72.09   26.00
  -2   4 -10   32.90   18.40
  -3  -4 -10   15.60   17.30
   3  -4  10   12.30   19.20
  -3  -4 -10   -2.10   20.80
  -3   4 -10   42.10   19.00
  -4  -4 -10   15.80   22.50
  -4  -4 -10    3.80   16.30
   4  -4  10  -35.50   14.70
  -4   4 -10   12.70   15.60
  -5  -4 -10   -1.80   15.80
   5  -4  10    9.40   18.90
  -5  -4 -10   22.70   24.20
  -5   4 -10   14.40   16.40
  -5   4 -10   25.30   34.20
  -6  -4 -10   16.10   24.40
  -6  -4 -10   -2.70   16.10
   6  -4  10    2.80   16.90
  -6   4 -10   41.80   17.20
  -6   4 -10   37.20   30.70
   5  -5 -10   13.60   15.70
  -5  -5  10   10.10   18.80
   5   5 -10   20.40   15.90
   4  -5 -10    9.40   14.80
  -4  -5  10   32.10   22.40
   4   5 -10   23.00   18.30
   3  -5 -10   11.50   17.30
  -3  -5  10  -16.90   19.70
   3   5 -10   -6.70   15.20
   2  -5 -10   64.29   21.40
   2   5 -10   26.30   18.90
   1  -5 -10   97.79   23.40
  -1  -5  10  101.29   26.80
   1   5 -10   64.29   21.30
   0  -5  10  102.99   25.80
   0  -5 -10   71.29   22.20
   0   5 -10   71.39   21.80
  -1  -5 -10  106.39   24.60
   1  -5  10   60.59   23.50
  -1  -5 -10   53.29   22.80
  -1   5 -10   96.79   22.50
   2  -5  10  107.19   25.70
  -2  -5 -10   85.79   25.60
  -2  -5 -10   62.79   21.00
  -2   5 -10   78.89   21.50
   3  -5  10  113.49   26.50
  -3  -5 -10   77.39   23.90
  -3  -5 -10  107.39   28.70
  -3   5 -10   67.79   20.60
  -4  -5 -10   52.09   24.90
  -4  -5 -10   35.00   17.90
   4  -5  10   47.10   21.20
  -4   5 -10   35.80   18.50
  -5  -5 -10   29.90   23.60
   5  -5  10   37.70   20.90
  -5  -5 -10   20.50   18.30
  -5   5 -10   35.70   18.80
  -5   5 -10   30.30   38.20
   5  -6 -10   47.80   18.50
  -5  -6  10   60.19   23.60
   5   6 -10   32.30   17.10
   4  -6 -10  174.18   26.60
  -4  -6  10  139.29   30.20
   4   6 -10  153.58   40.40
   3  -6 -10  105.59   22.40
  -3  -6  10   77.29   42.10
   3   6 -10   74.49   22.60
   2  -6 -10  128.89   24.60
  -2  -6  10  149.79   31.00
   2   6 -10  124.39   24.40
  -1  -6  10   53.99   25.00
   1  -6 -10   71.79   20.90
   1   6 -10   51.09   19.90
   0  -6  10   39.50   23.70
   0   6 -10   20.70   18.10
  -1  -6 -10   -4.80   17.30
  -1  -6 -10   11.60   17.60
   1  -6  10  -32.70   16.40
  -1   6 -10   32.20   18.80
   2  -6  10   26.60   20.70
  -2  -6 -10  -10.90   17.50
  -2  -6 -10   -6.90   16.40
  -2   6 -10    0.60   14.70
   3  -6  10   11.00   19.70
  -3  -6 -10   -3.20   15.50
  -3  -6 -10  -19.90   18.00
  -3   6 -10   -5.80   14.90
   4  -6  10  -11.40   17.70
  -4  -6 -10    9.50   17.80
  -4  -6 -10   29.50   21.00
  -4   6 -10   30.00   16.70
  -5  -6 -10  -23.20   15.00
   5  -6  10  -10.10   17.00
  -5  -6 -10   59.59   29.70
  -5   6 -10    7.70   33.00
  -5   6 -10   33.20   18.30
   5  -7 -10   21.30   21.00
  -5  -7  10   23.70   23.10
   5  -7 -10   56.59   17.60
   5   7 -10   -6.10   15.30
  -4  -7  10   18.30   21.10
   4  -7 -10   20.00   15.90
   4   7 -10   19.20   17.10
  -3  -7  10   51.09   23.90
   3  -7 -10   -2.60   14.80
   3   7 -10   -2.80   14.70
   2  -7 -10   18.90   17.00
  -2  -7  10   -4.50   19.10
   2   7 -10    5.90   16.60
  -1  -7  10    4.80   20.30
   1  -7 -10    7.00   16.00
   1   7 -10   14.20   17.50
   0  -7 -10   16.00   15.40
   0  -7 -10    2.60   17.30
   0  -7  10   24.80   20.90
   0   7 -10   33.70   18.00
  -1  -7 -10    4.20   17.90
  -1  -7 -10   16.60   17.00
   1  -7  10   29.80   21.20
  -1   7 -10   16.20   17.00
  -2  -7 -10   79.99   21.30
  -2  -7 -10   63.99   23.70
   2  -7  10   52.69   23.60
  -2   7 -10   40.80   18.50
  -3  -7 -10  148.89   28.80
  -3  -7 -10  184.88   28.90
   3  -7  10  173.18   30.80
  -3   7 -10  165.48   28.10
  -4  -7 -10  164.38   30.60
  -4  -7 -10  285.07   37.20
   4  -7  10  217.78   33.50
  -4   7 -10  175.38   28.70
   4  -8 -10   32.70   18.70
   4  -8 -10   49.10   19.90
  -4  -8  10   80.39   25.50
   4   8 -10   18.60   16.60
   3  -8 -10   25.70   16.80
  -3  -8  10   34.00   24.80
   3  -8 -10   41.80   16.70
   3   8 -10   40.50   17.90
   2  -8 -10  122.99   24.10
  -2  -8  10  104.39   29.00
   2   8 -10  112.69   23.50
   1  -8 -10  139.49   27.70
  -1  -8  10  162.38   31.20
   1   8 -10   69.69   19.60
   0  -8 -10   63.49   22.00
   0  -8  10   82.09   25.70
   0   8 -10   22.00   17.20
   1  -8  10   36.10   22.10
  -1  -8 -10   45.30   23.00
  -1  -8 -10   50.89   21.30
  -1   8 -10   54.79   19.50
   2  -8  10   29.20   21.10
  -2  -8 -10  -15.40   14.90
  -2   8 -10   30.50   17.30
  -3  -8 -10  -12.70   16.30
   3  -8  10   30.70   21.80
  -3   8 -10   15.50   14.50
   4  -8  10   22.60   18.40
  -4  -8 -10    9.80   15.40
  -4   8 -10   52.79   17.50
  -3  -9  10   44.40   23.10
   3  -9 -10    3.40   15.00
   3   9 -10   -2.60   15.00
   2  -9 -10   15.30   18.00
  -2  -9  10   50.29   23.30
   2   9 -10    7.00   16.90
  -1  -9  10    5.90   19.50
   1   9 -10    6.60   15.50
   0  -9  10   45.90   24.80
   0  -9 -10    0.90   15.60
   0   9 -10   -3.30   15.30
  -1  -9 -10   18.40   16.90
   1  -9  10    8.80   20.10
  -1   9 -10    9.40   15.50
   2  -9  10   69.69   25.40
  -2  -9 -10   18.20   19.80
  -2   9 -10   12.30   16.10
   3  -9  10   54.69   26.10
  -3  -9 -10   36.00   22.10
  -3   9 -10   16.80   16.10
   2 -10 -10   11.00   17.20
  -2 -10  10   13.40   19.10
   2  10 -10   12.40   18.90
   1 -10 -10   23.30   17.20
  -1 -10  10   45.20   23.00
   1  10 -10   34.40   19.30
   0 -10 -10   30.40   19.60
   0 -10  10   41.70   23.30
   0  10 -10   62.99   20.00
   1 -10  10   17.40   20.00
  -1 -10 -10    4.40   16.50
  -1  10 -10   39.10   18.10
  -2 -10 -10   -1.80   16.60
   5   0 -11   27.50   17.10
  -5   0  11   -9.60   17.30
  -4   0  11    9.80   18.70
   4   0 -11  -12.60   14.10
   3   0 -11    9.00   17.60
  -3   0  11   15.00   20.80
   2   0 -11   12.70   18.30
  -2   0  11    2.20   19.10
   1   0 -11   -0.30   16.60
  -1   0  11  -15.60   38.60
   0   0  11   35.50   22.80
   0   0 -11   36.80   19.60
  -1   0 -11   40.20   19.30
   1   0  11   -3.40   19.10
   2   0  11  -23.30   17.60
  -2   0 -11   19.50   18.10
   3   0  11   10.10   21.20
  -3   0 -11   22.90   18.10
  -4   0 -11  -13.70   26.30
  -4   0 -11   17.10   17.70
  -5   0 -11   -5.10   26.60
  -5   0 -11   30.40   17.30
   5  -1 -11   52.99   17.90
  -5  -1  11   26.80   19.10
   5   1 -11   33.00   18.30
  -5   1  11    4.30   19.70
   4  -1 -11    0.30   16.00
  -4  -1  11  -25.00   18.10
  -4   1  11  -44.10   15.80
   4   1 -11   28.90   18.80
   3  -1 -11   30.10   17.90
  -3  -1  11    0.40   19.80
   3   1 -11   31.80   19.40
  -3   1  11    8.10   19.30
  -2  -1  11    2.30   19.60
   2  -1 -11   22.30   17.50
  -2   1  11    3.90   20.00
   2   1 -11   18.90   21.60
  -1  -1  11    7.90   21.40
   1  -1 -11   70.19   23.10
   1   1 -11   44.50   20.60
  -1   1  11   63.19   30.40
   0  -1 -11    7.90   18.70
   0  -1  11   16.10   21.00
   0   1  11  -12.10   20.70
   0   1 -11   -1.10   16.80
   1  -1  11   75.19   25.10
  -1  -1 -11   13.60   18.60
   1   1  11   -4.70   19.60
  -1   1 -11   45.00   19.70
  -2  -1 -11   33.10   19.60
   2  -1  11    7.80   20.90
  -2   1 -11    8.10   17.00
  -3  -1 -11    7.40   25.70
   3  -1  11  -17.80   17.90
  -3  -1 -11   21.70   18.00
  -3   1 -11   14.10   16.30
  -4  -1 -11   45.00   20.40
   4  -1  11   17.60   21.10
  -4  -1 -11   43.70   29.40
  -4   1 -11   50.69   19.10
  -4   1 -11  -16.90   28.90
  -5  -1 -11   31.30   19.20
  -5  -1 -11   34.60   29.40
  -5   1 -11   49.50   32.00
  -5   1 -11   80.19   21.50
  -5  -2  11    4.90   18.30
   5  -2 -11   38.70   16.40
   5   2 -11   33.20   16.40
  -4  -2  11   26.90   20.90
   4  -2 -11    6.90   16.40
   4   2 -11   37.20   19.50
   3  -2 -11   46.20   19.80
  -3  -2  11   23.50   21.90
   3   2 -11   52.29   20.90
   2  -2 -11   31.70   18.90
  -2  -2  11    7.20   24.20
   2   2 -11   21.70   17.40
  -1  -2  11   46.10   23.80
   1  -2 -11   35.80   34.50
   1   2 -11   84.89   24.10
   0  -2 -11   25.10   17.80
   0  -2  11   -2.30   19.60
   0   2 -11   18.40   17.60
  -1  -2 -11   20.40   17.80
   1  -2  11  -11.30   18.10
  -1   2 -11   14.10   17.10
  -2  -2 -11   45.90   20.60
   2  -2  11   34.80   21.80
  -2   2 -11    9.40   15.90
  -3  -2 -11   29.10   18.20
   3  -2  11    0.20   20.20
  -3  -2 -11   19.70   25.80
  -3   2 -11   30.70   17.20
   4  -2  11   33.30   23.20
  -4  -2 -11   30.50   28.10
  -4  -2 -11   55.09   21.00
  -4   2 -11   24.30   30.40
  -4   2 -11   48.20   19.20
  -5  -2 -11   58.89   21.10
  -5  -2 -11   -1.20   24.70
   5  -2  11   24.20   22.40
  -5   2 -11   37.50   18.00
  -5   2 -11   10.10   28.00
   5  -3 -11   50.59   19.10
  -5  -3  11   27.30   20.90
   4  -3 -11   20.80   18.40
  -4  -3  11   48.70   23.70
   4   3 -11   38.50   17.80
  -3  -3  11   84.79   25.40
   3  -3 -11  104.69   23.30
  -2  -3  11   75.09   26.30
   2  -3 -11  126.59   25.60
   2   3 -11   78.69   21.00
  -1  -3  11  141.59   31.20
   1  -3 -11  126.99   39.80
   1   3 -11   59.69   21.40
   0  -3  11   81.99   26.30
   0  -3 -11   90.49   24.60
   0   3 -11   51.89   20.10
  -1  -3 -11   83.39   22.70
   1  -3  11  115.89   27.20
  -1   3 -11  111.09   24.50
  -2  -3 -11    5.30   24.10
  -2  -3 -11   -1.40   17.40
   2  -3  11  -15.10   18.40
  -2   3 -11   20.10   15.70
  -3  -3 -11    0.30   23.20
  -3  -3 -11   -7.10   15.60
   3  -3  11    1.10   20.60
  -3   3 -11   25.50   17.20
   4  -3  11   12.20   21.60
  -4  -3 -11   12.70   17.10
  -4  -3 -11  -14.70   22.80
  -4   3 -11   40.20   18.70
  -4  -4  11    1.50   20.30
   4  -4 -11   55.39   20.70
   4   4 -11   28.80   28.70
   3  -4 -11    5.30   17.00
  -3  -4  11   -1.50   25.30
   3   4 -11   13.10   17.60
   2  -4 -11    2.80   16.50
  -2  -4  11   10.80   24.10
   2   4 -11    5.10   15.80
   1  -4 -11   55.49   24.60
  -1  -4  11   83.39   26.60
   1   4 -11   21.00   17.10
   0  -4 -11   48.70   21.20
   0  -4  11   58.39   24.60
   0   4 -11   54.49   20.80
  -1  -4 -11   93.19   24.40
   1  -4  11   50.49   22.60
  -1   4 -11   80.29   22.20
   2  -4  11  174.38   31.20
  -2  -4 -11  125.59   31.50
  -2  -4 -11  141.69   28.40
  -2   4 -11  119.99   25.50
   3  -4  11   96.19   27.20
  -3  -4 -11   81.29   23.40
  -3   4 -11  108.89   24.10
  -4  -4 -11   80.59   22.50
  -4  -4 -11   65.99   29.10
   4  -5 -11   46.60   17.90
  -4  -5  11   31.40   26.00
   4   5 -11   48.60   20.20
  -3  -5  11    8.40   21.00
   3  -5 -11   33.30   18.60
   3   5 -11   38.50   18.60
  -2  -5  11   79.79   26.50
   2  -5 -11   20.90   18.30
   2   5 -11   52.39   19.00
   1  -5 -11    6.70   17.10
  -1  -5  11    3.20   21.10
   1   5 -11   25.50   18.60
   0  -5  11  -55.99   17.10
   0  -5 -11    3.20   17.40
   0   5 -11   37.30   18.60
   1  -5  11   15.80   22.20
  -1  -5 -11   -4.30   20.80
  -1  -5 -11    5.20   15.60
  -1   5 -11   20.00   17.30
  -2  -5 -11   40.20   19.60
   2  -5  11   21.30   21.30
  -2  -5 -11   22.80   23.00
  -2   5 -11   40.90   19.00
  -3  -5 -11   41.60   19.80
   3  -5  11    2.00   20.30
  -3  -5 -11  -12.10   20.30
  -3   5 -11   29.10   17.40
  -4  -5 -11   -2.50   21.10
   4  -5  11    6.40   21.10
  -4  -5 -11   35.90   22.30
  -4   5 -11   44.20   18.00
  -3  -6  11   29.90   21.90
   3  -6 -11    9.20   17.90
   3   6 -11   60.89   20.00
  -2  -6  11    0.60   21.40
   2  -6 -11   17.60   16.00
   2   6 -11   31.50   16.60
  -1  -6  11  -22.10   19.00
   1  -6 -11   14.70   17.20
   1   6 -11   10.60   17.20
   0  -6  11   33.50   21.80
   0  -6 -11   -3.30   15.20
   0   6 -11   33.00   19.30
  -1  -6 -11   -9.20   14.30
   1  -6  11   41.50   21.50
  -1  -6 -11   33.10   20.30
  -1   6 -11   -3.60   15.90
  -2  -6 -11    7.00   18.20
  -2  -6 -11   20.20   21.70
   2  -6  11   61.39   25.40
  -2   6 -11   21.50   16.40
  -3  -6 -11   20.80   18.60
  -3  -6 -11   12.80   20.70
   3  -6  11   47.70   27.70
  -2  -7  11   12.90   22.60
   2  -7 -11    8.30   15.10
   2   7 -11    7.40   15.50
  -1  -7  11    6.50   22.50
   1  -7 -11   17.80   17.80
   1   7 -11    4.40   15.70
   0  -7  11   -1.70   20.10
   0  -7 -11    2.80   15.80
   0  -7 -11    2.50   15.80
   0   7 -11   33.50   18.10
   1  -7  11   19.20   22.30
  -1  -7 -11   -5.80   16.60
  -1  -7 -11    0.90   16.60
  -1   7 -11   19.10   17.50
  -2  -7 -11   28.50   18.80
   2  -7  11   69.69   24.70
  -2  -7 -11   14.10   17.80
  -2   7 -11   16.50   15.10
   1  -8 -11    9.20   17.20
  -1  -8  11   35.60   25.20
   1  -8 -11   16.70   16.40
   1   8 -11   44.80   20.00
   0  -8 -11   26.20   22.60
   0  -8  11   15.40   23.60
   0  -8 -11   49.00   20.30
   0   8 -11   55.39   19.70
   1  -8  11  105.69   28.40
  -1  -8 -11   70.19   23.40
  -1  -8 -11   63.49   18.50
  -1   8 -11   43.30   18.30
  -3   0  12   23.60   26.80
   3   0 -12   76.49   21.20
   2   0 -12  100.89   24.90
  -2   0  12   61.99   25.70
   1   0 -12   28.40   17.60
  -1   0  12   -6.60   22.20
   0   0 -12   34.90   19.60
   0   0  12   51.29   24.40
   1   0  12   24.30   23.30
  -1   0 -12   13.80   17.10
  -2   0 -12   45.40   19.60
   2   0  12    2.00   22.40
  -3   0 -12   13.60   19.10
   3  -1 -12   95.39   39.40
  -3  -1  12   26.00   21.60
  -3   1  12   19.70   23.20
   3   1 -12   17.90   17.30
  -2  -1  12   41.00   25.00
   2  -1 -12   47.40   20.40
  -2   1  12    6.20   21.40
   2   1 -12   28.80   19.40
   1  -1 -12   20.00   17.40
  -1  -1  12   39.40   23.80
  -1   1  12  -36.50   20.60
   1   1 -12   18.20   15.80
   0  -1 -12   25.50   18.90
   0  -1  12   26.10   22.50
   0   1 -12   24.90   16.90
   0   1  12   13.90   23.30
  -1  -1 -12   26.40   19.30
   1  -1  12   -5.00   20.60
  -1   1 -12   33.00   17.90
   2  -1  12   41.60   25.50
  -2  -1 -12   68.59   22.00
  -2   1 -12   65.19   20.20
  -3  -1 -12   87.79   34.30
   3  -1  12   54.09   28.20
  -3  -2  12   -3.30   20.00
   2  -2 -12   13.10   16.70
  -2  -2  12    1.90   22.20
   2   2 -12   57.09   20.60
  -1  -2  12    4.50   21.40
   1  -2 -12   36.40   19.00
   1   2 -12   16.20   16.20
   0  -2 -12   78.39   22.20
   0  -2  12   47.10   23.70
   0   2 -12   49.50   20.70
  -1  -2 -12   43.00   20.20
   1  -2  12  -11.20   20.60
  -1   2 -12   33.80   19.50
   2  -2  12   -2.80   21.10
  -2  -2 -12   13.90   17.20
  -2   2 -12   36.30   18.90
  -2  -3  12   71.79   25.30
   2  -3 -12   36.60   20.70
   2   3 -12  -13.00   13.60
  -1  -3  12   38.50   24.40
   1  -3 -12   11.60   16.60
   1   3 -12   29.60   15.10
   0  -3  12    3.70   21.20
   0  -3 -12   11.90   15.60
   0   3 -12   12.10   16.50
  -1  -3 -12   11.30   18.00
   1  -3  12  -10.40   20.00
  -1   3 -12   -1.30   15.70
  -2  -3 -12   37.10   20.20
  -2  -3 -12  -14.40   24.40
   2  -3  12    7.90   20.50
  -2   3 -12   25.60   18.10
  -2  -4  12   43.50   25.40
  -1  -4  12  -11.70   21.40
   1  -4 -12   38.30   18.90
   1   4 -12   27.30   16.10
   0  -4  12  -32.40   19.50
   0  -4 -12   25.90   17.80
   0   4 -12   18.10   17.70
   1  -4  12    0.40   20.90
  -1  -4 -12   27.20   17.40
  -1   4 -12   15.60   16.40
   0  -5  12   12.20   23.20
   0   0   0    0.00    0.00


_computing_structure_solution     'SHELXT 2014/5 (Sheldrick, 2014)'
_computing_structure_solution     'SHELXT 2014/5 (Sheldrick, 2014)'
;
_shelx_hkl_checksum   16661
