# Supplementary material for: Structure-reactivity analysis of novel hypervalent iodine reagents in S-vinylation of thiols
Source: Front Chem. 2024 Feb 29;12:1376948. doi: 10.3389/fchem.2024.1376948 (PMC10937425; doi:10.3389/fchem.2024.1376948)
Supplement: Supplementary file 2 [file DataSheet1.ZIP › CIF files/4.cif]

 
data_Ken_Sayad_20231221_CH3_0ma_Pbc
 
_audit_creation_method            'SHELXL-2014/7'
_shelx_SHELXL_version_number      '2014/7'
_chemical_name_systematic         ?
_chemical_name_common             ?
_chemical_melting_point           ?
_chemical_formula_moiety          ?
_chemical_formula_sum
 'C23 H20 I N O3 S' 
_chemical_formula_weight          517.36

loop_
 _atom_type_symbol
 _atom_type_description
 _atom_type_scat_dispersion_real
 _atom_type_scat_dispersion_imag
 _atom_type_scat_source
 'C'  'C'   0.0033   0.0016
 'International Tables Vol C Tables 4.2.6.8 and 6.1.1.4'
 'H'  'H'   0.0000   0.0000
 'International Tables Vol C Tables 4.2.6.8 and 6.1.1.4'
 'N'  'N'   0.0061   0.0033
 'International Tables Vol C Tables 4.2.6.8 and 6.1.1.4'
 'O'  'O'   0.0106   0.0060
 'International Tables Vol C Tables 4.2.6.8 and 6.1.1.4'
 'S'  'S'   0.1246   0.1234
 'International Tables Vol C Tables 4.2.6.8 and 6.1.1.4'
 'I'  'I'  -0.4742   1.8119
 'International Tables Vol C Tables 4.2.6.8 and 6.1.1.4'
 
_space_group_crystal_system       orthorhombic
_space_group_IT_number            61
_space_group_name_H-M_alt         'P b c a'
_space_group_name_Hall            '-P 2ac 2ab'
 
_shelx_space_group_comment
;
The symmetry employed for this shelxl refinement is uniquely defined
by the following loop, which should always be used as a source of
symmetry information in preference to the above space-group names.
They are only intended as comments.
;
 
loop_
 _space_group_symop_operation_xyz
 'x, y, z'
 'x+1/2, -y+1/2, -z'
 '-x, y+1/2, -z+1/2'
 '-x+1/2, -y, z+1/2'
 '-x, -y, -z'
 '-x-1/2, y-1/2, z'
 'x, -y-1/2, z-1/2'
 'x-1/2, y, -z-1/2'
 
_cell_length_a                    17.9346(16)
_cell_length_b                    11.4788(18)
_cell_length_c                    20.833(3)
_cell_angle_alpha                 90
_cell_angle_beta                  90
_cell_angle_gamma                 90
_cell_volume                      4288.8(10)
_cell_formula_units_Z             8
_cell_measurement_temperature     296(2)
_cell_measurement_reflns_used     ?
_cell_measurement_theta_min       ?
_cell_measurement_theta_max       ?
 
_exptl_crystal_description        ?
_exptl_crystal_colour             ?
_exptl_crystal_density_meas       ?
_exptl_crystal_density_method     ?
_exptl_crystal_density_diffrn     1.602          
_exptl_crystal_F_000              2064
_exptl_transmission_factor_min    ?
_exptl_transmission_factor_max    ?
_exptl_crystal_size_max           ?
_exptl_crystal_size_mid           ?
_exptl_crystal_size_min           ?
_exptl_absorpt_coefficient_mu     1.615
_shelx_estimated_absorpt_T_min    ?
_shelx_estimated_absorpt_T_max    ?
_exptl_absorpt_correction_type    ?
_exptl_absorpt_correction_T_min   ?
_exptl_absorpt_correction_T_max   ?
_exptl_absorpt_process_details    ?
_exptl_absorpt_special_details    ?
_diffrn_ambient_temperature       296(2)
_diffrn_radiation_wavelength      0.71073
_diffrn_radiation_type            MoK\a
_diffrn_source                    ?
_diffrn_measurement_device_type   ?
_diffrn_measurement_method        ?
_diffrn_detector_area_resol_mean  ?
_diffrn_reflns_number             8504
_diffrn_reflns_av_unetI/netI      0.2501
_diffrn_reflns_av_R_equivalents   0.1513
_diffrn_reflns_limit_h_min        -22
_diffrn_reflns_limit_h_max        24
_diffrn_reflns_limit_k_min        -5
_diffrn_reflns_limit_k_max        15
_diffrn_reflns_limit_l_min        -29
_diffrn_reflns_limit_l_max        19
_diffrn_reflns_theta_min          2.271
_diffrn_reflns_theta_max          29.947
_diffrn_reflns_theta_full         25.242
_diffrn_measured_fraction_theta_max   0.750
_diffrn_measured_fraction_theta_full  0.821
_diffrn_reflns_Laue_measured_fraction_max    0.750
_diffrn_reflns_Laue_measured_fraction_full   0.821
_diffrn_reflns_point_group_measured_fraction_max   0.750
_diffrn_reflns_point_group_measured_fraction_full  0.821
_reflns_number_total              4668
_reflns_number_gt                 2058
_reflns_threshold_expression      'I > 2\s(I)'
_reflns_Friedel_coverage          0.000
_reflns_Friedel_fraction_max      .
_reflns_Friedel_fraction_full     .
 
_reflns_special_details
;
 Reflections were merged by SHELXL according to the crystal
 class for the calculation of statistics and refinement.
 
 _reflns_Friedel_fraction is defined as the number of unique
 Friedel pairs measured divided by the number that would be
 possible theoretically, ignoring centric projections and
 systematic absences.
;
 
_computing_data_collection        ?
_computing_cell_refinement        ?
_computing_data_reduction         ?
_computing_structure_solution     ?
_computing_structure_refinement 'SHELXL-2014/7 (Sheldrick, 2014)'
_computing_molecular_graphics     ?
_computing_publication_material   ?
_refine_special_details           ?
_refine_ls_structure_factor_coef  Fsqd
_refine_ls_matrix_type            full
_refine_ls_weighting_scheme       calc
_refine_ls_weighting_details
'w=1/[\s^2^(Fo^2^)+78.5461P] where P=(Fo^2^+2Fc^2^)/3'
_atom_sites_solution_primary      ?
_atom_sites_solution_secondary    ?
_atom_sites_solution_hydrogens    geom
_refine_ls_hydrogen_treatment     constr
_refine_ls_extinction_method      none
_refine_ls_extinction_coef        .
_refine_ls_number_reflns          4668
_refine_ls_number_parameters      264
_refine_ls_number_restraints      108
_refine_ls_R_factor_all           0.2733
_refine_ls_R_factor_gt            0.1602
_refine_ls_wR_factor_ref          0.2855
_refine_ls_wR_factor_gt           0.2582
_refine_ls_goodness_of_fit_ref    1.383
_refine_ls_restrained_S_all       1.367
_refine_ls_shift/su_max           0.000
_refine_ls_shift/su_mean          0.000
 
loop_
 _atom_site_label
 _atom_site_type_symbol
 _atom_site_fract_x
 _atom_site_fract_y
 _atom_site_fract_z
 _atom_site_U_iso_or_equiv
 _atom_site_adp_type
 _atom_site_occupancy
 _atom_site_site_symmetry_order  
 _atom_site_calc_flag
 _atom_site_refinement_flags_posn
 _atom_site_refinement_flags_adp
 _atom_site_refinement_flags_occupancy
 _atom_site_disorder_assembly
 _atom_site_disorder_group
I1 I 0.39759(6) 0.66212(15) 0.48549(6) 0.0300(4) Uani 1 1 d . . . . .
S1 S 0.6596(3) 0.5370(6) 0.3826(3) 0.0281(12) Uani 1 1 d . . . . .
O1 O 0.5314(6) 0.5992(16) 0.4568(6) 0.031(4) Uani 1 1 d . . . . .
O2 O 0.6182(7) 0.4409(17) 0.3555(8) 0.049(5) Uani 1 1 d . . . . .
O3 O 0.6922(7) 0.5158(17) 0.4452(6) 0.040(5) Uani 1 1 d . . . . .
N1 N 0.6157(7) 0.658(2) 0.3791(7) 0.031(4) Uani 1 1 d . . . . .
C1 C 0.1670(10) 0.703(2) 0.3228(10) 0.033(5) Uani 1 1 d . U . . .
H1 H 0.1992 0.6561 0.2991 0.040 Uiso 1 1 calc R U . . .
C2 C 0.0975(11) 0.731(2) 0.2983(10) 0.041(5) Uani 1 1 d . U . . .
H2 H 0.0831 0.7031 0.2583 0.050 Uiso 1 1 calc R U . . .
C3 C 0.0500(11) 0.801(3) 0.3327(11) 0.041(5) Uani 1 1 d . U . . .
H3 H 0.0040 0.8218 0.3157 0.049 Uiso 1 1 calc R U . . .
C4 C 0.0706(10) 0.840(3) 0.3922(11) 0.043(6) Uani 1 1 d . U . . .
H4 H 0.0372 0.8845 0.4161 0.052 Uiso 1 1 calc R U . . .
C5 C 0.1395(10) 0.815(2) 0.4174(10) 0.036(5) Uani 1 1 d . U . . .
H5 H 0.1533 0.8456 0.4570 0.043 Uiso 1 1 calc R U . . .
C6 C 0.1887(10) 0.744(2) 0.3836(10) 0.031(5) Uani 1 1 d . U . . .
C7 C 0.2625(9) 0.706(2) 0.4074(10) 0.034(7) Uani 1 1 d . . . . .
H7 H 0.2946 0.6722 0.3778 0.041 Uiso 1 1 calc R U . . .
C8 C 0.2868(10) 0.716(3) 0.4662(12) 0.060(11) Uani 1 1 d . . . . .
H8 H 0.2566 0.7458 0.4985 0.072 Uiso 1 1 calc R U . . .
C9 C 0.4511(9) 0.8109(19) 0.4431(9) 0.022(4) Uani 1 1 d . U . . .
C10 C 0.4230(10) 0.922(2) 0.4487(10) 0.033(5) Uani 1 1 d . U . . .
C11 C 0.4590(12) 1.010(3) 0.4161(12) 0.044(5) Uani 1 1 d . U . . .
H11 H 0.4401 1.0851 0.4180 0.053 Uiso 1 1 calc R U . . .
C12 C 0.5225(11) 0.988(2) 0.3808(12) 0.042(5) Uani 1 1 d . U . . .
H12 H 0.5441 1.0475 0.3570 0.050 Uiso 1 1 calc R U . . .
C13 C 0.5543(11) 0.879(2) 0.3804(10) 0.036(5) Uani 1 1 d . U . . .
H13 H 0.5989 0.8659 0.3586 0.043 Uiso 1 1 calc R U . . .
C14 C 0.5199(9) 0.788(2) 0.4123(9) 0.021(4) Uani 1 1 d . U . . .
C15 C 0.3548(10) 0.956(3) 0.4877(13) 0.057(8) Uani 1 1 d . . . . .
H15A H 0.3599 1.0350 0.5019 0.086 Uiso 1 1 calc R U . . .
H15B H 0.3505 0.9055 0.5243 0.086 Uiso 1 1 calc R U . . .
H15C H 0.3110 0.9487 0.4616 0.086 Uiso 1 1 calc R U . . .
C16 C 0.5564(8) 0.671(2) 0.4181(8) 0.021(5) Uani 1 1 d . . . . .
C17 C 0.7361(9) 0.565(2) 0.3297(9) 0.021(4) Uani 1 1 d . U . . .
C18 C 0.7778(9) 0.667(2) 0.3372(8) 0.028(5) Uani 1 1 d . . . . .
H18 H 0.7651 0.7226 0.3680 0.033 Uiso 1 1 calc R U . . .
C19 C 0.8393(10) 0.683(2) 0.2970(10) 0.033(6) Uani 1 1 d . . . . .
H19 H 0.8672 0.7513 0.3010 0.039 Uiso 1 1 calc R U . . .
C20 C 0.8599(10) 0.603(2) 0.2521(11) 0.033(6) Uani 1 1 d . . . . .
C21 C 0.8157(10) 0.503(2) 0.2456(10) 0.032(5) Uani 1 1 d . . . . .
H21 H 0.8278 0.4491 0.2142 0.039 Uiso 1 1 calc R U . . .
C22 C 0.7539(11) 0.483(2) 0.2845(10) 0.034(6) Uani 1 1 d . . . . .
H22 H 0.7257 0.4155 0.2800 0.041 Uiso 1 1 calc R U . . .
C23 C 0.9259(10) 0.623(3) 0.2104(10) 0.039(7) Uani 1 1 d . . . . .
H23A H 0.9178 0.5871 0.1693 0.059 Uiso 1 1 calc R U . . .
H23B H 0.9693 0.5893 0.2301 0.059 Uiso 1 1 calc R U . . .
H23C H 0.9334 0.7051 0.2048 0.059 Uiso 1 1 calc R U . . .
 
loop_
 _atom_site_aniso_label
 _atom_site_aniso_U_11
 _atom_site_aniso_U_22
 _atom_site_aniso_U_33
 _atom_site_aniso_U_23
 _atom_site_aniso_U_13
 _atom_site_aniso_U_12
I1 0.0212(4) 0.0355(8) 0.0335(6) 0.0101(8) 0.0012(6) -0.0026(7)
S1 0.028(2) 0.020(3) 0.037(3) 0.005(3) 0.005(2) 0.002(2)
O1 0.016(5) 0.040(13) 0.039(9) 0.007(7) 0.006(6) 0.002(6)
O2 0.040(9) 0.042(15) 0.065(11) -0.013(9) 0.020(8) -0.018(8)
O3 0.034(7) 0.058(15) 0.027(8) 0.016(8) 0.010(6) 0.013(8)
N1 0.027(8) 0.029(12) 0.038(9) 0.014(10) 0.014(7) 0.004(9)
C1 0.027(8) 0.029(14) 0.043(10) -0.015(9) 0.000(8) -0.002(8)
C2 0.037(9) 0.045(16) 0.042(10) -0.008(9) -0.013(8) -0.004(10)
C3 0.028(8) 0.038(16) 0.057(12) 0.012(10) -0.003(8) 0.005(8)
C4 0.031(8) 0.039(16) 0.060(12) -0.006(12) 0.013(8) 0.012(10)
C5 0.035(8) 0.039(17) 0.034(10) -0.002(9) 0.008(7) 0.007(9)
C6 0.024(8) 0.034(14) 0.034(10) -0.007(9) -0.003(7) 0.003(8)
C7 0.015(8) 0.05(2) 0.034(12) -0.010(11) 0.005(8) -0.011(9)
C8 0.019(9) 0.11(4) 0.046(15) 0.002(15) 0.003(9) -0.011(13)
C9 0.021(7) 0.015(10) 0.030(9) -0.001(8) 0.006(6) -0.006(7)
C10 0.033(9) 0.024(12) 0.042(12) 0.007(9) 0.008(8) 0.009(8)
C11 0.049(11) 0.018(12) 0.065(15) 0.010(10) 0.001(9) 0.001(9)
C12 0.039(10) 0.024(11) 0.062(14) 0.020(11) 0.000(9) -0.010(9)
C13 0.032(9) 0.029(12) 0.046(12) 0.014(10) 0.009(8) -0.005(8)
C14 0.019(6) 0.016(7) 0.028(7) -0.003(6) 0.001(5) -0.003(6)
C15 0.028(10) 0.06(3) 0.079(19) -0.001(17) 0.008(12) 0.014(12)
C16 0.011(7) 0.027(14) 0.025(9) 0.010(10) 0.003(6) -0.004(9)
C17 0.022(7) 0.014(9) 0.027(8) 0.006(7) -0.006(6) 0.004(6)
C18 0.039(9) 0.022(14) 0.023(9) -0.001(11) 0.004(8) 0.005(11)
C19 0.027(9) 0.022(17) 0.049(13) 0.006(11) -0.008(9) -0.014(9)
C20 0.026(9) 0.046(17) 0.026(10) -0.011(13) -0.001(8) 0.014(11)
C21 0.035(10) 0.023(15) 0.038(13) -0.005(10) 0.009(9) -0.003(10)
C22 0.040(10) 0.024(16) 0.037(13) -0.005(10) 0.002(10) 0.009(11)
C23 0.025(9) 0.05(2) 0.044(13) -0.006(12) 0.013(9) 0.001(10)
 
_geom_special_details
;
 All esds (except the esd in the dihedral angle between two l.s. planes)
 are estimated using the full covariance matrix.  The cell esds are taken
 into account individually in the estimation of esds in distances, angles
 and torsion angles; correlations between esds in cell parameters are only
 used when they are defined by crystal symmetry.  An approximate (isotropic)
 treatment of cell esds is used for estimating esds involving l.s. planes.
;
 
loop_
 _geom_bond_atom_site_label_1
 _geom_bond_atom_site_label_2
 _geom_bond_distance
 _geom_bond_site_symmetry_2
 _geom_bond_publ_flag
I1 C8 2.12(2) . ?
I1 C9 2.149(19) . ?
S1 O2 1.445(17) . ?
S1 O3 1.449(14) . ?
S1 N1 1.60(2) . ?
S1 C17 1.789(18) . ?
O1 C16 1.24(2) . ?
N1 C16 1.35(2) . ?
C1 C2 1.39(3) . ?
C1 C6 1.41(3) . ?
C2 C3 1.37(3) . ?
C3 C4 1.37(3) . ?
C4 C5 1.37(3) . ?
C5 C6 1.40(3) . ?
C6 C7 1.48(3) . ?
C7 C8 1.30(3) . ?
C9 C10 1.37(3) . ?
C9 C14 1.41(2) . ?
C10 C11 1.38(3) . ?
C10 C15 1.52(3) . ?
C11 C12 1.38(3) . ?
C12 C13 1.38(3) . ?
C13 C14 1.38(3) . ?
C14 C16 1.49(3) . ?
C17 C22 1.37(3) . ?
C17 C18 1.40(3) . ?
C18 C19 1.40(2) . ?
C19 C20 1.37(3) . ?
C20 C21 1.40(3) . ?
C20 C23 1.49(3) . ?
C21 C22 1.39(3) . ?
 
loop_
 _geom_angle_atom_site_label_1
 _geom_angle_atom_site_label_2
 _geom_angle_atom_site_label_3
 _geom_angle
 _geom_angle_site_symmetry_1
 _geom_angle_site_symmetry_3
 _geom_angle_publ_flag
C8 I1 C9 96.2(10) . . ?
O2 S1 O3 115.5(12) . . ?
O2 S1 N1 113.1(10) . . ?
O3 S1 N1 112.7(10) . . ?
O2 S1 C17 107.0(9) . . ?
O3 S1 C17 106.1(8) . . ?
N1 S1 C17 101.0(9) . . ?
C16 N1 S1 117.4(16) . . ?
C2 C1 C6 120(2) . . ?
C3 C2 C1 120(2) . . ?
C4 C3 C2 120(2) . . ?
C3 C4 C5 121(2) . . ?
C4 C5 C6 120(2) . . ?
C5 C6 C1 118.5(18) . . ?
C5 C6 C7 125(2) . . ?
C1 C6 C7 116.9(19) . . ?
C8 C7 C6 126(2) . . ?
C7 C8 I1 117.8(18) . . ?
C10 C9 C14 122.2(19) . . ?
C10 C9 I1 122.4(13) . . ?
C14 C9 I1 115.3(15) . . ?
C9 C10 C11 117.7(19) . . ?
C9 C10 C15 126(2) . . ?
C11 C10 C15 117(3) . . ?
C10 C11 C12 121(3) . . ?
C13 C12 C11 121(2) . . ?
C12 C13 C14 119.8(19) . . ?
C13 C14 C9 118(2) . . ?
C13 C14 C16 121.2(16) . . ?
C9 C14 C16 120.9(18) . . ?
O1 C16 N1 127(2) . . ?
O1 C16 C14 119.5(16) . . ?
N1 C16 C14 113.6(18) . . ?
C22 C17 C18 121.9(18) . . ?
C22 C17 S1 118.4(17) . . ?
C18 C17 S1 119.6(16) . . ?
C19 C18 C17 118(2) . . ?
C20 C19 C18 122(2) . . ?
C19 C20 C21 118(2) . . ?
C19 C20 C23 121(2) . . ?
C21 C20 C23 121(2) . . ?
C22 C21 C20 122(2) . . ?
C17 C22 C21 118(2) . . ?
 
_refine_diff_density_max    1.723
_refine_diff_density_min   -1.511
_refine_diff_density_rms    0.186

_shelx_res_file
;

    Ken_Sayad_20231221_CH3_0ma_Pbc.res created by SHELXL-2014/7


TITL Ken_Sayad_20231221_CH3_0ma_Pbc_a.res in Pbca
CELL 0.71073 17.9346 11.4788 20.8329 90.000 90.000 90.000
ZERR 8.00 0.0016 0.0018 0.0030 0.000 0.000 0.000
LATT 1
SYMM x+1/2, -y+1/2, -z
SYMM -x, y+1/2, -z+1/2
SYMM -x+1/2, -y, z+1/2
SFAC C H N O S I
UNIT 184 160 8 24 8 8
LIST 4
TEMP 22.850
L.S. 10
FMAP 2
PLAN 4
ACTA
DELU 0.01 0.01 C1 > C6
SIMU 0.04 0.08 C1 > C6
DELU 0.01 0.01 C9 > C14
SIMU 0.04 0.08 C9 > C14
REM DELU 0.01 0.01 C17 > C22
REM SIMU 0.04 0.08 C17 > C22
ISOR 0.01 0.02 C17
ISOR 0.01 0.02 C14

WGHT    0.000000   78.546097
FVAR       0.29126
I1    6    0.397586    0.662121    0.485485    11.00000    0.02116    0.03547 =
         0.03349    0.01013    0.00121   -0.00257
S1    5    0.659631    0.536996    0.382632    11.00000    0.02808    0.01962 =
         0.03666    0.00547    0.00513    0.00223
O1    4    0.531396    0.599200    0.456767    11.00000    0.01557    0.04007 =
         0.03877    0.00653    0.00607    0.00209
O2    4    0.618249    0.440857    0.355518    11.00000    0.04030    0.04162 =
         0.06544   -0.01282    0.02014   -0.01799
O3    4    0.692156    0.515781    0.445193    11.00000    0.03429    0.05764 =
         0.02742    0.01624    0.01042    0.01266
N1    3    0.615694    0.658076    0.379093    11.00000    0.02722    0.02867 =
         0.03848    0.01403    0.01352    0.00378
C1    1    0.166953    0.702648    0.322828    11.00000    0.02738    0.02936 =
         0.04295   -0.01451    0.00033   -0.00215
AFIX  43
H1    2    0.199238    0.656144    0.299083    11.00000   -1.20000
AFIX   0
C2    1    0.097549    0.731266    0.298258    11.00000    0.03669    0.04533 =
         0.04201   -0.00820   -0.01342   -0.00416
AFIX  43
H2    2    0.083112    0.703100    0.258289    11.00000   -1.20000
AFIX   0
C3    1    0.050034    0.801064    0.332728    11.00000    0.02819    0.03783 =
         0.05667    0.01195   -0.00327    0.00460
AFIX  43
H3    2    0.003974    0.821790    0.315696    11.00000   -1.20000
AFIX   0
C4    1    0.070601    0.840091    0.392229    11.00000    0.03063    0.03902 =
         0.05967   -0.00579    0.01269    0.01164
AFIX  43
H4    2    0.037219    0.884486    0.416075    11.00000   -1.20000
AFIX   0
C5    1    0.139452    0.815075    0.417428    11.00000    0.03456    0.03886 =
         0.03379   -0.00203    0.00848    0.00657
AFIX  43
H5    2    0.153288    0.845618    0.457023    11.00000   -1.20000
AFIX   0
C6    1    0.188682    0.743762    0.383583    11.00000    0.02432    0.03447 =
         0.03439   -0.00731   -0.00256    0.00329
C7    1    0.262462    0.706153    0.407441    11.00000    0.01513    0.05217 =
         0.03433   -0.00999    0.00498   -0.01103
AFIX  43
H7    2    0.294551    0.672233    0.377770    11.00000   -1.20000
AFIX   0
C8    1    0.286805    0.716041    0.466157    11.00000    0.01901    0.11402 =
         0.04628    0.00247    0.00260   -0.01073
AFIX  43
H8    2    0.256553    0.745779    0.498500    11.00000   -1.20000
AFIX   0
C9    1    0.451100    0.810904    0.443053    11.00000    0.02129    0.01496 =
         0.02989   -0.00062    0.00558   -0.00606
C10   1    0.422962    0.921548    0.448681    11.00000    0.03326    0.02366 =
         0.04244    0.00710    0.00842    0.00949
C11   1    0.458963    1.009732    0.416140    11.00000    0.04862    0.01812 =
         0.06547    0.01025    0.00110    0.00073
AFIX  43
H11   2    0.440131    1.085141    0.418035    11.00000   -1.20000
AFIX   0
C12   1    0.522476    0.987810    0.380824    11.00000    0.03931    0.02390 =
         0.06152    0.02016   -0.00010   -0.01009
AFIX  43
H12   2    0.544077    1.047471    0.357024    11.00000   -1.20000
AFIX   0
C13   1    0.554304    0.878558    0.380385    11.00000    0.03189    0.02915 =
         0.04636    0.01374    0.00918   -0.00452
AFIX  43
H13   2    0.598852    0.865912    0.358625    11.00000   -1.20000
AFIX   0
C14   1    0.519881    0.787847    0.412347    11.00000    0.01914    0.01554 =
         0.02769   -0.00290    0.00131   -0.00254
C15   1    0.354836    0.955869    0.487700    11.00000    0.02843    0.06443 =
         0.07905   -0.00149    0.00803    0.01415
AFIX 137
H15A  2    0.359943    1.035045    0.501877    11.00000   -1.50000
H15B  2    0.350542    0.905510    0.524304    11.00000   -1.50000
H15C  2    0.310982    0.948738    0.461571    11.00000   -1.50000
AFIX   0
C16   1    0.556372    0.671371    0.418059    11.00000    0.01135    0.02684 =
         0.02494    0.00952    0.00329   -0.00372
C17   1    0.736055    0.565466    0.329700    11.00000    0.02215    0.01397 =
         0.02710    0.00562   -0.00575    0.00360
C18   1    0.777817    0.667300    0.337229    11.00000    0.03876    0.02212 =
         0.02281   -0.00147    0.00353    0.00477
AFIX  43
H18   2    0.765093    0.722555    0.367984    11.00000   -1.20000
AFIX   0
C19   1    0.839311    0.683398    0.297044    11.00000    0.02744    0.02169 =
         0.04890    0.00586   -0.00776   -0.01418
AFIX  43
H19   2    0.867222    0.751294    0.301036    11.00000   -1.20000
AFIX   0
C20   1    0.859911    0.602941    0.252082    11.00000    0.02580    0.04551 =
         0.02628   -0.01121   -0.00062    0.01424
C21   1    0.815653    0.503483    0.245577    11.00000    0.03522    0.02291 =
         0.03835   -0.00481    0.00950   -0.00274
AFIX  43
H21   2    0.827842    0.449124    0.214183    11.00000   -1.20000
AFIX   0
C22   1    0.753937    0.482976    0.284480    11.00000    0.03992    0.02404 =
         0.03748   -0.00537    0.00229    0.00862
AFIX  43
H22   2    0.725687    0.415524    0.279998    11.00000   -1.20000
AFIX   0
C23   1    0.925944    0.622875    0.210407    11.00000    0.02514    0.04962 =
         0.04372   -0.00600    0.01251    0.00066
AFIX 137
H23A  2    0.917787    0.587126    0.169344    11.00000   -1.50000
H23B  2    0.969286    0.589308    0.230135    11.00000   -1.50000
H23C  2    0.933414    0.705066    0.204821    11.00000   -1.50000
AFIX   0
HKLF 4 1 1 0 0 0 1 0 0 0 1

REM  Ken_Sayad_20231221_CH3_0ma_Pbc_a.res in Pbca
REM R1 =  0.1602 for    2058 Fo > 4sig(Fo)  and  0.2733 for all    4668 data
REM    264 parameters refined using    108 restraints

END

WGHT      0.0000     78.4681

REM Highest difference peak  1.723,  deepest hole -1.511,  1-sigma level  0.186
Q1    1   0.4427  0.6619  0.4870  11.00000  0.05    1.72
Q2    1   0.3540  0.6614  0.4875  11.00000  0.05    1.36
Q3    1   0.4165  0.7326  0.5031  11.00000  0.05    1.17
Q4    1   0.3804  0.7396  0.5047  11.00000  0.05    1.03
;
_shelx_res_checksum   11499

_shelx_hkl_file
;
  -2   0   0  851.71   29.70
   2   0   0  797.02   29.10
   3   0   0   -8.40   16.90
  -3   0   0  -13.00   17.30
  -3   1   0   19.10   14.70
  -4   1   0  203.18   30.60
  -5   0   0  -69.89   39.40
   5   0   0  -10.70   36.80
  -5   1   0  -33.00   33.00
   5   1   0  -94.09   44.30
   5  -1   0   28.00   35.50
  -5   2   0    3.60   29.40
   6   0   0 4025.70  124.99
  -6   1   0 3805.62  118.59
   6   1   0 3712.23  131.19
   6  -1   0 3886.81  116.49
  -6   2   0 3775.42  111.29
   7   0   0  -47.30   41.80
  -7   1   0  -31.60   37.40
   7  -1   0  -24.80   34.70
  -7   2   0  -20.40   32.50
  -7   3   0   55.09   32.50
  -8   1   0 9640.63  248.98
   8   1   0 9200.38  256.47
   8  -1   0 9432.56  242.88
   8   2   0  168.68   62.19
  -8   4   0  506.05   52.99
   9   0   0  -23.70   46.70
   9  -1   0   61.59   46.20
  -9   1   0  -70.69   45.30
   9   1   0  -26.20   51.19
   9   2   0  -44.30   56.69
  -9   2   0  -52.09   40.30
   9   3   0  -30.80   68.59
  -9   3   0    5.10   39.10
  -9   4   0  -32.50   38.40
  10   0   0  984.40   79.49
 -10   1   0  433.86   71.39
  10  -1   0  342.57   58.69
  10   1   0  354.56   71.89
  10   2   0 1841.22  117.39
 -10   2   0 1994.60  100.79
 -10   3   0  158.28   52.09
  10   3   0   55.59   78.09
 -10   4   0  909.11   72.09
 -10   5   0  -26.30   45.60
  11   0   0  -18.30   55.39
  11  -1   0  -13.50   54.79
  11   1   0   12.10   64.29
  11   2   0   85.39   71.49
 -11   2   0  -75.19   53.49
 -11   3   0  -89.09   49.99
  11   3   0  -83.99   75.79
  11   4   0  -36.00   93.29
 -11   4   0  -42.20   46.00
 -11   5   0   16.70   49.40
 -11   6   0  -19.60   49.30
  12   0   0  130.69   65.59
  12  -1   0 1367.56  105.49
  12   1   0 1251.27  112.29
  12   2   0    3.70   76.19
 -12   2   0  -34.80   64.49
 -12   3   0  232.98   65.99
  12   3   0   50.49   86.39
 -12   4   0   14.40   54.39
  12   4   0   69.19   95.59
  12   5   0 2406.56  178.58
 -12   5   0 2474.55  113.49
 -12   6   0   58.69   52.39
 -12   7   0 1936.31  103.79
 -12   8   0  -58.19   49.99
  13   0   0   -2.60   67.29
  13  -1   0  -11.90   66.39
  13   1   0   39.20   71.99
  13   2   0  -86.09   76.79
 -13   3   0    9.00   63.29
  13   3   0  -72.29   81.39
  13   4   0  -35.90   90.79
 -13   4   0  -84.39   56.59
 -13   5   0  -51.79   52.99
  13   5   0  -15.20   99.69
  13   6   0   29.00   99.19
 -13   6   0  -11.40   50.69
 -13   7   0  -22.70   49.60
  13   7   0  -59.19   92.79
 -13   8   0  -35.50   50.49
 -13   9   0  -58.79   54.19
 -13  10   0    8.90   60.79
  14   0   0 3429.56  158.08
  14   1   0  762.62  104.49
  14  -1   0  651.03   97.19
  14   2   0  273.97   94.69
 -14   3   0  -81.89   69.99
  14   3   0  -12.00   87.79
 -14   4   0  101.09   67.79
  14   4   0  106.09   96.79
  14   5   0 1732.53  222.58
 -14   5   0 1633.94  103.89
 -14   6   0 1371.06   95.19
  14   6   0 1559.84  154.08
 -14   7   0  -47.10   49.50
  14   7   0   20.80   91.59
 -14   8   0   42.30   51.89
  14   8   0  -36.20   98.19
 -14   9   0   21.90   53.69
  14   9   0   76.29  112.29
  14  10   0  379.26  128.89
 -14  10   0  145.59   63.69
  14  11   0  552.04  194.08
 -14  12   0  152.88   72.79
  15   0   0  -24.60   73.09
  15   1   0  -46.10   75.29
  15  -1   0   19.40   75.79
  15   2   0  -45.80   82.89
  15   3   0   17.10   84.49
  15   4   0   36.90   89.49
 -15   4   0  -57.69   65.29
 -15   5   0   73.39   61.29
  15   5   0   21.70   91.09
 -15   6   0   54.19   54.39
  15   6   0  -10.50   89.29
  15   7   0   34.10  100.39
 -15   7   0   -0.40   50.89
  15   8   0   18.90   93.69
 -15   8   0  -11.10   49.10
 -15   9   0  -42.00   50.39
  15   9   0  102.29  102.59
  15  10   0  128.69  100.59
 -15  10   0   -6.50   55.39
  15  11   0  287.57  115.29
 -15  11   0  -13.90   58.09
 -15  12   0  -11.40   59.99
  16   0   0 1345.07  125.99
  16   1   0  861.61  111.29
  16  -1   0  900.51  107.49
  16   2   0  103.69   83.59
  16   3   0  108.29   94.39
  16   4   0  160.28   96.59
 -16   4   0  257.77   83.09
  16   5   0 1063.19  142.49
 -16   5   0  934.91  102.59
  16   6   0  332.87  114.39
 -16   6   0  440.66   74.99
  16   7   0  433.06  120.69
 -16   7   0  613.74   80.99
 -16   8   0  115.19   56.99
  16   8   0  131.29  106.29
  16   9   0  135.59  109.89
 -16   9   0    1.60   50.39
 -16  10   0   40.30   55.19
 -16  11   0  227.78   64.39
 -16  12   0  -19.50   52.79
  17   0   0    4.40   75.29
  17   1   0  -57.69   74.59
  17   2   0  -58.09   75.19
  17   3   0   61.29   88.99
  17   4   0  -48.30   88.09
  17   5   0  -27.10   88.29
 -17   5   0   60.39   71.09
  17   6   0  134.89  100.59
 -17   6   0   74.19   65.69
 -17   7   0   69.39   57.89
  17   7   0  106.29   99.29
  17   8   0   31.20  100.09
 -17   8   0   25.80   52.49
 -17   9   0   35.90   51.09
  17   9   0  162.78  107.59
 -17  10   0  110.89   54.79
  17  10   0  232.88  124.59
 -17  11   0  101.19   51.49
  18   0   0  807.72  111.49
  18   1   0  960.60  115.59
  18   2   0  394.26  101.09
  18   3   0   -4.80   84.39
  18   4   0  220.18  102.69
  18   5   0 1280.97  154.08
  18   6   0  753.42  135.89
 -18   7   0  472.15   82.79
  18   7   0  320.47  116.99
 -18   8   0  393.76   70.39
  18   8   0  333.07  122.19
 -18   9   0  221.78   60.89
  18   9   0  152.38  109.09
 -18  10   0  337.67   60.89
 -18  11   0  620.74   69.09
  19   0   0  -10.70   81.89
  19   1   0  -16.60   79.59
  19   2   0   23.50   82.59
  19   3   0  147.69   92.19
  19   4   0   26.10   94.19
  19   5   0  -47.00   88.59
  19   6   0   31.90   93.09
  19   7   0   92.19  166.58
  20   0   0 1107.19  127.09
  20   1   0   81.09   87.69
  20   2   0  138.99   90.89
  20   3   0   30.30   81.59
  20   4   0   30.60   95.19
  20   5   0  107.19   99.99
  20   6   0  965.10  150.78
  20   7   0  -32.90   96.29
  20   8   0  130.89  129.79
  21   1   0  -71.69   83.59
  21   2   0   47.00   88.49
  21   3   0    5.90   84.49
  21   4   0  -90.19   84.99
  21   5   0   67.89   98.69
  21   6   0  123.79  104.69
  21   7   0   81.99  101.99
  22   1   0  374.26  111.59
  22   2   0  -31.60   89.69
  22   3   0   31.80   97.59
  22   4   0   54.69   96.09
  22   5   0  489.35  123.09
  22   6   0   74.09  103.99
  23   1   0  -97.19   93.59
  23   2   0 -120.29   87.29
  23   3   0    3.60   96.79
  23   4   0   84.59   98.29
  23   5   0   40.00   98.99
  24   2   0   44.10  126.29
  24   3   0    2.70  102.79
  24   4   0  181.28  106.39
  -2   0  -1   -2.40   11.70
   2   0   1    9.00   12.10
   2   1   1    8.50   20.30
  -3   0  -1   13.00   20.20
   3   0   1  -19.50   19.00
   3   1   1 4057.29  115.69
  -3   1   1 3943.81   94.69
   4   0  -1  -55.49   26.80
   4   0   1    9.80   34.10
  -4   0  -1   19.20   34.20
   4   1   1  335.67   49.40
  -4   1  -1  284.87   39.80
   4  -1  -1  263.37   31.90
  -4   1   1  249.48   31.10
   5   0  -1   -9.10   36.90
  -5   0  -1  -26.50   43.20
   5   0   1   -3.80   38.90
  -5   1  -1 1942.11   75.89
   5   1   1 1868.51   88.69
   5  -1  -1 1894.61   67.39
  -5   1   1 1797.42   68.59
  -5   2   1   86.39   27.40
   6   0   1    0.20   42.60
  -6   0  -1  -44.40   47.40
   6   0  -1  -21.40   38.20
   6   1   1  266.07   59.59
   6  -1  -1  312.57   42.10
  -6   1  -1  288.57   47.30
   6  -1   1  306.27   53.19
  -6   1   1  259.77   43.30
  -6   2  -1   12.40   32.70
   6   2   1  -15.60   53.59
  -6   2   1   -6.40   27.10
  -7   0  -1  -66.19   42.80
   7   0  -1  -33.20   39.90
   7   0   1  -31.60   43.70
   7   1   1   37.60   49.00
   7  -1  -1   97.09   37.30
  -7   1  -1   -2.10   52.99
   7   1  -1  -30.00   47.60
   7  -1   1  -11.70   39.50
  -7   1   1   24.80   38.00
   7   2   1 8971.90  253.57
  -7   2   1 8872.41  220.28
  -7   3  -1  498.85   53.39
  -7   3   1  448.16   44.50
   8   0   1    9.40   46.30
  -8   0  -1  -45.90   49.00
   8   0  -1  -40.90   38.40
  -8   1  -1  -45.60   42.20
   8  -1  -1   72.89   41.10
   8   1   1  -27.80   52.79
   8   1  -1  -58.59   50.09
   8   2   1  -14.00   56.99
  -8   2  -1   30.00   42.50
  -8   2   1   -3.70   35.40
  -8   3  -1   13.50   38.50
   8   3   1  -60.19   59.79
  -8   3   1   20.10   31.80
  -8   4   1   83.79   36.00
   9   0  -1  -11.50   46.20
  -9   0  -1  -31.80   55.99
   9   0   1    9.00   47.40
   9  -1  -1 1494.25   79.89
   9   1   1 1371.86   94.39
  -9   1  -1 1460.35   92.09
   9   1  -1 1314.17   94.99
   9  -1   1 1412.26   88.29
  -9   2  -1 1923.21   92.89
   9   2   1 1967.30  115.19
   9   2  -1 1946.21  116.09
  -9   2   1 1913.71  130.09
  -9   3  -1 5215.48  159.38
   9   3   1 5227.98  196.68
  -9   3   1 5375.76  167.68
  -9   4  -1  662.23   66.29
   9   4   1  660.63  108.59
  -9   5   1  335.57   49.60
  10   0  -1   -2.10   50.89
  10   0   1  -18.90   56.59
  10   1   1  -23.20   55.79
 -10   1  -1  -19.00   55.89
  10  -1  -1   39.40   45.00
  10   1  -1   23.40   56.59
  10  -1   1  -11.30   51.49
  10   2   1   10.60   65.69
 -10   2  -1  -52.99   48.00
  10   2  -1  -17.40   61.89
 -10   2   1  -70.59   44.90
 -10   3  -1  -26.30   44.90
  10   3   1   17.80   69.79
 -10   3   1  -11.00   42.60
  10   4   1  561.24  102.49
 -10   4  -1  421.96   62.89
 -10   4   1  332.67   55.09
  10   5   1   75.19   97.59
 -10   5  -1  239.58   60.59
 -10   5   1  237.88   49.99
 -10   6   1  100.69   48.60
  11   0  -1  -22.80   51.59
  11   0   1  -11.30   59.89
  11  -1  -1  925.81   82.69
  11   1   1  886.11  100.79
 -11   1  -1  817.42   98.29
  11  -1   1  862.81   89.59
  11   1  -1  978.80   94.39
 -11   2  -1 2783.72  128.09
  11   2   1 2764.42  144.69
 -11   2   1 2811.02  128.69
  11   2  -1 2751.32  145.19
  11   3   1  814.72  109.49
 -11   3  -1  851.01   82.79
  11   3  -1  853.01  114.79
 -11   3   1  738.73   78.99
  11   4   1  871.91  128.19
 -11   4  -1  864.01   81.19
 -11   4   1  868.71   75.79
  11   5   1  189.38  101.39
 -11   5  -1  355.16   66.79
 -11   5   1  388.26   58.79
 -11   6  -1  259.27   63.59
  11   6   1  235.18  108.99
 -11   6   1  285.97   54.89
 -11   7   1 1177.78   83.29
  12   0   1   24.90   65.19
  12   0  -1   24.90   60.39
 -12   1  -1  -39.30   68.59
  12   1   1   13.90   69.09
  12  -1  -1  -64.59   54.39
  12  -1   1   42.50   65.99
  12   1  -1   56.29   69.89
  12   2   1  106.09   83.39
 -12   2  -1  158.48   72.99
  12   2  -1   -5.20   73.99
  12   3   1  182.08   89.39
 -12   3  -1  263.67   69.89
 -12   3   1  236.18   71.29
  12   3  -1  224.08   91.59
 -12   4  -1  -71.39   51.99
  12   4   1   29.30   90.09
 -12   4   1  -62.29   49.30
  12   4  -1 -129.89   86.39
  12   5   1  -39.10   93.59
 -12   5  -1   -5.30   52.29
 -12   5   1  -39.00   47.90
 -12   6  -1  187.18   61.69
  12   6   1  186.08  105.39
 -12   6   1  266.37   55.79
 -12   7  -1    5.10   53.79
  12   7   1 -102.29   89.99
 -12   7   1  -14.80   43.60
 -12   8   1   20.80   48.80
  13   0   1   46.10   71.19
  13   0  -1  -81.49   58.59
  13   1   1  387.96   87.69
  13  -1  -1  329.87   74.29
  13   1  -1  463.65   88.19
  13  -1   1  465.85   88.49
 -13   2  -1 2289.47  140.49
  13   2   1 2580.44  151.08
  13   2  -1 2742.53  154.18
 -13   3  -1  957.50  100.09
  13   3   1  976.20  127.09
  13   3  -1  984.70  125.79
 -13   3   1  896.41  101.29
 -13   4  -1 3042.70  135.29
  13   4   1 2774.52  179.68
 -13   4   1 3005.20  132.29
  13   4  -1 2666.73  169.98
 -13   5  -1   50.99   57.99
  13   5   1  -83.09   90.59
  13   5  -1  -88.69   94.09
 -13   5   1  -35.00   51.09
 -13   6  -1  -39.50   52.19
  13   6   1  -72.29   91.49
 -13   6   1  -29.90   46.20
 -13   7  -1  143.69   58.29
  13   7   1   35.40   97.69
 -13   7   1  129.79   50.79
  13   8   1 1134.99  165.28
 -13   8  -1  868.21   90.79
 -13   8   1  981.40   79.59
 -13   9  -1  206.28   70.49
  13   9   1  533.65  131.59
 -13   9   1  170.18   55.89
  13  10   1  500.55  131.89
 -13  10   1  306.87   66.99
  13  11   1  143.59  113.19
 -13  11   1  -45.10   59.29
  13  12   1  311.07  129.49
  14   0   1   75.19   80.39
  14   0  -1   37.10   67.29
  14   1   1   19.90   76.69
  14  -1  -1   46.80   69.89
  14  -1   1   68.09   74.59
  14   1  -1   55.09   76.09
  14   2   1   41.40   86.29
 -14   2  -1  -49.50   80.99
  14   2  -1   44.30   81.89
 -14   3  -1  112.09   73.59
  14   3   1  136.59   95.89
  14   3  -1   45.90   89.99
  14   4   1   87.09   95.09
 -14   4  -1   78.99   66.09
  14   4  -1  154.58   99.89
 -14   4   1  -51.29   62.99
 -14   5  -1  -24.10   57.39
  14   5  -1  -89.19   90.89
 -14   5   1    7.80   55.39
 -14   6  -1   78.69   56.49
  14   6   1  -57.19   91.19
  14   6  -1   -2.60   99.39
 -14   6   1   11.30   49.80
  14   7   1   -5.00   98.79
 -14   7  -1   -5.60   54.79
  14   7  -1  -68.39   91.29
 -14   7   1   68.29   49.40
 -14   8  -1   13.50   56.49
  14   8   1   84.69  101.89
 -14   8   1   22.40   48.40
  14   9   1  243.88  109.49
 -14   9  -1   23.20   57.69
 -14   9   1   33.60   49.40
 -14  10  -1   82.49   69.89
  14  10   1   97.19   99.69
 -14  10   1   -5.10   51.19
 -14  11  -1    1.20   68.79
  14  11   1  235.48  131.19
 -14  11   1    6.70   53.39
 -14  12  -1  -88.39   92.99
 -14  12   1  -65.89   56.09
 -14  13  -1 -197.58   74.49
 -14  13   1  -85.59   59.59
  15   0  -1   58.69   73.49
  15   0   1  -60.59   72.29
  15   1   1 1117.49  123.49
  15  -1  -1 1022.40  110.19
  15   1  -1 1136.99  110.79
  15  -1   1 1066.09  116.49
  15   2   1  131.59   89.89
  15   2  -1  207.18   92.09
  15   3   1 1576.24  148.69
 -15   3  -1 1481.55  127.09
  15   3  -1 1516.75  135.49
 -15   4  -1   95.59   69.89
  15   4   1   27.90  110.89
  15   4  -1   48.90   89.19
  15   5   1   42.00   93.59
 -15   5  -1   22.40   57.69
 -15   5   1  -28.20   57.89
  15   5  -1  -37.70   88.19
  15   6   1  -35.90   90.19
 -15   6  -1   56.69   58.59
 -15   6   1  -61.49   48.50
  15   6  -1  -17.40   90.49
 -15   7  -1  304.57   69.99
  15   7   1  434.66  120.89
  15   7  -1  302.47  109.69
 -15   7   1  379.56   63.79
  15   8   1   97.89  104.59
 -15   8  -1  102.59   59.09
  15   8  -1  245.88  115.19
 -15   8   1   41.50   48.70
  15   9   1  442.46  127.39
 -15   9  -1  692.63   86.99
 -15   9   1  704.33   74.59
  15   9  -1  754.92  156.68
 -15  10  -1  -43.60   60.69
  15  10   1  126.59  103.59
  15  10  -1  231.18  122.79
 -15  11  -1  -68.39   63.89
  15  11   1   94.39  111.99
 -15  11   1  -16.50   49.80
  15  11  -1  493.85  145.39
 -15  12  -1   85.99  111.09
 -15  12   1   15.10   52.09
  16   0   1   -6.60   78.29
  16   0  -1   88.29   75.99
  16  -1  -1   58.79   70.19
  16   1   1  106.49   84.59
  16   1  -1   96.29   76.19
  16   2   1   34.20   83.49
  16   2  -1   56.19   84.49
 -16   3  -1 -113.59   74.39
  16   3   1   14.90   87.19
  16   3  -1    8.00   82.09
 -16   4  -1  -48.90   69.39
  16   4   1   27.90   92.69
  16   4  -1   35.50   88.19
 -16   5  -1   43.30   63.39
  16   5   1  -19.20   93.29
  16   5  -1   -2.90   92.69
  16   6   1   79.19  102.29
 -16   6  -1   90.99   62.19
  16   6  -1  -39.10   87.89
 -16   6   1   47.50   60.59
 -16   7  -1   12.90   57.39
  16   7   1   28.30   97.79
  16   7  -1  109.89  103.89
 -16   7   1   35.40   52.59
  16   8   1  235.38  112.19
 -16   8  -1    3.20   55.69
 -16   8   1  140.49   53.09
  16   8  -1  241.98  108.39
 -16   9  -1   78.09   57.39
  16   9   1   17.30  115.19
 -16   9   1  -19.40   45.00
  16   9  -1  158.38  107.49
 -16  10  -1   41.70   61.09
  16  10   1  358.06  179.78
 -16  10   1   96.29   49.40
 -16  11  -1  -42.10   60.99
 -16  11   1   88.39   49.50
 -16  12   1   76.49   47.50
  17   0   1   36.50   80.69
  17   0  -1   78.99   77.89
  17  -1  -1   68.59   72.19
  17   1   1   -8.00   80.29
  17   1  -1  -67.39   70.99
  17   2   1 1121.49  121.89
  17   2  -1 1134.19  118.09
  17   3   1   95.49   90.39
  17   3  -1  -36.00   93.09
  17   4   1 1145.99  139.89
 -17   4  -1 1014.10  124.09
  17   4  -1  933.01  132.79
 -17   5  -1   58.39   66.89
  17   5   1   70.19   94.39
  17   5  -1  -25.60   86.59
 -17   6  -1  169.88   68.69
  17   6   1  156.18  109.29
  17   6  -1  226.08  109.19
 -17   7  -1   81.59   60.49
  17   7   1   75.89  102.59
  17   7  -1  181.18  103.29
 -17   7   1   85.99   59.99
 -17   8  -1  531.95   79.59
  17   8   1  797.22  145.49
  17   8  -1  505.25  124.79
 -17   8   1  668.73   76.49
  17   9   1   84.49  107.09
 -17   9  -1   88.69   59.79
  17   9  -1  155.48  105.59
 -17   9   1   72.59   49.80
  17  10   1  260.07  118.49
 -17  10  -1  449.36   77.09
  17  10  -1  302.17  115.99
 -17  10   1  265.77   55.99
 -17  11  -1  117.39   60.39
 -17  11   1  134.39   46.80
  18   0   1  -79.99   77.49
  18   0  -1  -68.59   70.59
  18   1   1   42.40   94.69
  18   1  -1   88.49   82.09
  18   2   1    5.00   84.89
  18   3   1  -39.90   84.99
  18   3  -1   97.99   90.09
  18   4   1  164.18  101.39
  18   4  -1   16.20   91.29
  18   5   1   56.39   95.59
 -18   5  -1  156.88   79.29
  18   5  -1   38.90   92.39
  18   6   1   63.39   98.69
 -18   6  -1   98.09   69.29
  18   6  -1  123.79   95.79
 -18   7  -1   67.29   62.89
  18   7   1  268.67  107.79
  18   7  -1   87.39  103.59
 -18   8  -1   92.89   61.29
  18   8   1  110.19  109.79
  18   8  -1   68.99  141.59
  18   9   1   27.10  106.29
 -18   9  -1   57.89   58.99
  18   9  -1  118.69  108.69
 -18   9   1  273.37   62.99
 -18  10  -1   85.19   56.69
  19   0  -1  -24.40   73.19
  19   0   1  -26.60  104.59
  19   1   1  374.76  105.49
  19   2   1  122.99   94.59
  19   2  -1   75.09   83.09
  19   3   1  584.34  118.39
  19   3  -1  656.33  113.69
  19   4   1  117.59   96.69
  19   4  -1  196.68   95.39
  19   5   1  212.38  105.99
  19   5  -1  224.08  103.49
  19   6   1   85.29  103.59
  19   6  -1  209.18  105.49
 -19   7  -1  427.16   87.69
  19   7  -1  169.88  110.49
  19   8   1  108.09  128.79
 -19   8  -1  274.97   73.29
 -19   9  -1  794.92   89.19
 -19  10  -1  344.27   63.09
  20   0  -1   74.79   83.19
  20   0   1  -76.49   83.79
  20   1   1  -40.00   84.89
  20   1  -1   10.90   81.79
  20   2   1  -82.69   83.19
  20   2  -1   54.69   87.09
  20   3   1  102.29   93.49
  20   3  -1  101.39   89.99
  20   4   1   69.89   95.59
  20   4  -1  -92.89   83.99
  20   5   1  -46.60   94.59
  20   5  -1   -2.60   89.29
  20   6   1   97.59  123.79
  20   6  -1  239.28  104.99
  20   7   1  138.39  158.98
  20   7  -1   12.70   97.89
  20   8  -1   10.70  101.09
 -20   9  -1 1403.46  106.09
  21   0  -1  -23.40   77.89
  21   1   1  -24.00   84.39
  21   1  -1 -124.49   75.09
  21   2   1  433.16  116.79
  21   2  -1  522.45  111.09
  21   3   1  297.97  110.19
  21   3  -1  296.87  106.99
  21   4   1  183.48  107.89
  21   4  -1  423.46  109.19
  21   5   1  261.47  115.69
  21   5  -1  160.18  106.59
  21   6   1  124.79  109.79
  21   6  -1  101.99  102.39
  21   7   1  183.48  121.09
  21   7  -1  235.68  107.69
  22   1   1  -14.30   89.69
  22   1  -1  -91.39   83.29
  22   2   1 -213.48   86.49
  22   2  -1  -67.19   84.49
  22   3   1 -157.88   89.99
  22   3  -1  -12.70   88.79
  22   4   1  -18.50  101.19
  22   4  -1  153.58  101.29
  22   5   1   34.20  104.29
  22   5  -1   -7.70   89.19
  22   6   1   67.79  104.39
  22   6  -1   60.69  104.39
  23   1   1  111.79  104.59
  23   1  -1  140.09  100.09
  23   2   1  194.48  110.49
  23   2  -1  414.46  113.09
  23   3  -1   99.19   99.19
  23   4   1   40.70  119.99
  23   4  -1  146.79  100.29
  23   5   1   34.30  105.09
  23   5  -1   42.30   97.99
  24   1  -1  -54.19   94.09
  24   2   1 -248.08  104.69
  24   2  -1 -242.78   80.09
  24   3  -1 -146.19   84.49
  24   4   1 -107.89  116.69
  24   4  -1  -49.80   94.29
   0   1   2    3.00   10.10
   0  -1  -2  -11.90   10.10
   1  -1  -2  713.03   22.60
   1   1   2  689.83   32.50
  -1  -1  -2  775.92   34.80
  -1   1   2  754.42   21.80
   2   0   2 4610.34  118.19
  -2   0  -2 4749.72  118.09
   2   1   2 6912.01  170.18
  -3   0  -2  711.93   42.10
   3   0   2  676.53   43.50
   3   1   2 1298.27   61.09
   3  -1  -2 1248.48   33.60
  -3  -1  -2 1170.88   62.49
   3   2   2  -45.40   42.70
  -4   0  -2 4441.16  127.99
   4   0   2 4315.27  126.59
   4   1   2 1876.31   82.89
  -4   1  -2 1884.71   73.89
   4  -1  -2 1951.60   54.89
  -4  -1  -2 1763.02   85.39
   4   2   2  -52.09   53.19
  -4   2   2   56.89   16.10
  -5   0  -2  557.44   63.89
   5   0   2  554.94   61.49
   5   1   2  295.97   58.79
   5  -1  -2  306.57   34.60
  -5   1  -2  344.27   48.40
  -5   2   2  307.17   30.60
   6   0  -2 3139.09  106.99
  -6   0  -2 3158.98  116.59
   6   0   2 3304.57  116.09
   6  -1  -2 2149.58   72.09
   6   1   2 2036.70  116.89
  -6  -1  -2 1897.01  103.29
   6   2   2 2233.48  108.99
  -6   2   2 2334.17   73.39
   6   3   2  315.67   74.79
  -6   3   2  334.47   32.40
   7   0   2  330.37   58.89
  -7   0  -2  361.86   59.09
   7   0  -2  302.67   47.70
   7   1   2   90.99   50.59
  -7   1  -2   65.19   44.00
   7  -1  -2  102.89   32.30
  -7  -1  -2   47.30   58.49
  -7   2  -2   54.09   38.60
   7   2   2    2.00   54.59
  -7   2   2   40.80   29.00
   7   3   2   58.39   60.69
  -7   3   2   -5.40   26.30
   8   0  -2  604.14   64.59
   8   0   2  527.95   67.79
  -8   0  -2  547.65   71.59
   8   1   2 7498.95  218.88
  -8   1  -2 7631.94  212.28
   8  -1  -2 7667.23  194.28
   8  -1   2 7359.46  210.68
   8   1  -2 7168.08  214.08
  -8   2  -2  843.12   69.49
   8   2   2  880.61   87.19
  -8   2   2  755.52   59.69
  -8   3  -2   24.40   42.10
   8   3   2  -41.90   69.69
  -8   3   2   57.39   32.60
   8   4   2  326.77   82.39
  -8   4   2  369.66   43.50
  -9   0  -2 1891.71  106.09
   9   0  -2 2030.90  111.09
   9   0   2 1787.42  100.49
   9  -1  -2  384.76   49.70
  -9   1  -2  352.86   64.19
   9   1   2  311.07   69.49
   9   1  -2  250.87   64.49
   9  -1   2  455.35   66.29
  -9   2  -2   17.70   46.20
   9   2   2  -12.30   57.39
   9   3   2  616.94   94.39
  -9   3  -2  601.04   68.79
  -9   3   2  533.55   54.09
   9   4   2   -6.00   74.09
  -9   4  -2  -21.30   48.80
  -9   4   2   -0.40   34.10
   9   5   2  608.74  113.29
  -9   5   2  512.65   53.49
  10   0  -2 4785.72  160.28
 -10   0  -2 5086.69  180.68
  10   0   2 4924.91  171.38
 -10   1  -2  -40.50   55.99
  10   1   2   22.70   62.39
  10   1  -2   24.30   55.69
  10  -1   2   92.39   59.09
 -10   2  -2  901.31   83.49
  10   2   2  950.30   99.69
  10   2  -2  889.01   99.59
  10   3   2   36.60   78.89
 -10   3  -2  217.78   58.89
 -10   3   2    6.10   42.60
  10   4   2 1300.87  127.89
 -10   4  -2 1330.77   88.29
 -10   4   2 1357.16   75.69
 -10   5  -2  100.99   59.49
  10   5   2   40.20   95.29
  10   6   2 2070.99  169.48
 -10   6   2 2345.37   93.39
  11   0   2  -44.50   61.59
  11   0  -2   -5.90   51.89
 -11   0  -2  -77.29   68.19
 -11   1  -2  -25.00   62.69
  11   1   2   45.40   66.49
  11  -1  -2   -9.50   46.10
  11  -1   2   53.09   64.69
  11   1  -2  -39.30   61.29
 -11   2  -2  -19.20   59.49
  11   2   2   21.70   74.19
  11   2  -2   27.70   72.39
 -11   3  -2   84.69   56.69
  11   3   2   72.49   83.69
 -11   3   2   48.90   53.89
 -11   4  -2   47.70   55.89
  11   4   2  -36.10   89.69
 -11   4   2   54.39   46.60
  11   5   2  124.69   99.49
 -11   5  -2   79.99   58.79
 -11   5   2  111.69   46.50
  11   6   2    9.00   89.89
 -11   6  -2   -7.00   59.09
 -11   6   2   80.19   43.70
  11   7   2   69.29  128.89
 -11   7   2   81.49   45.40
  11   8   2  -44.10   95.59
  11  13   2  463.95  137.89
  12   0  -2  162.68   63.19
  12   0   2   38.70   71.89
  12  -1  -2 3164.48  129.39
  12   1   2 2961.60  146.09
 -12   1  -2 3135.39  153.28
  12  -1   2 2981.60  141.19
  12   1  -2 3158.08  142.79
 -12   2  -2  -67.59   61.69
  12   2   2   42.00   80.79
  12   2  -2  -24.60   72.59
  12   3   2  -67.29   80.89
 -12   3  -2  -36.60   59.99
  12   3  -2  -38.30   79.59
  12   4   2  107.89   98.19
 -12   4  -2  260.87   66.39
 -12   4   2  134.99   57.39
  12   5   2 3230.98  188.78
 -12   5  -2 3290.27  138.29
 -12   5   2 3403.06  124.29
 -12   6  -2   72.99   60.59
  12   6   2 -180.38   92.69
 -12   6   2   41.50   44.40
 -12   7  -2  859.91   94.49
  12   7   2  616.44  126.69
 -12   7   2  688.13   66.29
  12   8   2   -0.70  102.89
 -12   8   2   40.70   43.20
  12   9   2  185.78  112.09
 -12   9   2   79.79   49.20
  12  10   2  198.68  113.99
  12  11   2  797.42  151.18
  12  12   2  358.06  230.38
  13   0   2   96.89   76.59
  13   0  -2   -7.40   64.29
  13  -1  -2    8.60   58.19
 -13   1  -2   67.99   80.19
  13   1   2    4.60   73.49
  13   1  -2 -123.49   65.59
  13  -1   2  117.89   79.89
  13   2   2  186.88   89.19
 -13   2  -2  116.59   73.59
  13   2  -2  304.37   92.19
  13   3   2   78.39   93.99
 -13   3  -2  -17.00   62.59
  13   3  -2  -35.40   82.99
  13   4   2  227.78  102.09
 -13   4  -2  225.18   73.59
 -13   4   2  290.57   72.89
  13   4  -2   72.19   99.79
  13   5   2 1121.09  143.19
 -13   5  -2 1018.30   94.89
 -13   5   2 1014.90   83.29
  13   6   2   97.09   97.99
 -13   6  -2  -35.90   55.79
 -13   6   2    3.30   44.10
  13   7   2   17.10  104.59
 -13   7  -2   65.89   59.49
 -13   7   2   13.50   41.90
 -13   8  -2   -7.80   61.89
  13   8   2  -46.30  104.29
 -13   8   2    0.90   40.80
  13   9   2  -25.60  104.99
 -13   9  -2   77.59   70.29
 -13   9   2   15.40   43.40
  13  10   2  256.97  111.59
  13  11   2  332.57  117.29
 -13  11   2  -29.30   51.29
  13  12   2  211.78  112.39
 -13  12   2   66.59   60.69
 -13  13   2   53.39   64.89
  14   0  -2 2222.28  126.99
  14   0   2 2395.96  147.29
  14  -1  -2  338.47   77.49
  14   1   2  415.96   94.39
  14   1  -2  364.96   85.99
 -14   2  -2  537.85   97.19
  14   2   2  618.94  108.49
  14   2  -2  586.54  103.09
 -14   3  -2  -46.00   68.89
  14   3   2   45.50   93.89
  14   3  -2   26.60   88.09
  14   4   2 1207.98  139.39
 -14   4  -2 1187.68  106.99
  14   4  -2 1468.25  140.19
  14   5   2   78.29   96.49
 -14   5  -2  233.48   70.29
 -14   5   2  125.19   60.39
  14   5  -2  168.28  105.79
 -14   6  -2 1204.38   98.39
  14   6   2 1158.18  149.99
  14   6  -2 1189.18  146.59
 -14   6   2 1104.29   83.19
 -14   7  -2   50.79   59.59
  14   7   2  152.68  108.69
 -14   7   2   47.90   46.00
 -14   8  -2   53.39   63.09
  14   8   2   52.49  106.89
 -14   8   2   42.40   43.80
 -14   9  -2   47.70   65.29
  14   9   2  254.37  118.39
 -14   9   2   97.59   45.80
 -14  10  -2  145.89   74.99
  14  10   2  318.97  122.29
 -14  10   2  221.38   53.09
 -14  11  -2   -1.70   86.89
 -14  11   2   29.00   50.19
 -14  12  -2   73.49   89.79
 -14  12   2  206.28   58.49
 -14  13   2  -42.30   49.30
  15   0  -2   24.50   68.49
  15   0   2   61.19   80.79
  15  -1  -2  120.19   70.59
  15   1   2  200.48   91.39
  15   1  -2  206.38   83.99
 -15   2  -2 -141.89   73.49
  15   2   2  -46.70   82.29
  15   2  -2   67.89   79.79
 -15   3  -2  -42.60   68.19
  15   3   2   40.70   91.49
  15   3  -2   97.09   90.59
  15   4   2   54.19  111.59
 -15   4  -2   91.89   70.19
  15   4  -2  126.79   94.49
  15   5   2  -32.00   90.99
 -15   5  -2   72.69   63.59
  15   5  -2   67.69   91.69
  15   6   2  -67.59   94.59
 -15   6  -2   42.40   61.09
  15   6  -2   26.90   92.79
 -15   6   2   47.90   56.19
 -15   7  -2   96.39   63.19
  15   7   2   45.20   97.49
  15   7  -2  352.16  123.19
 -15   7   2   97.49   50.99
 -15   8  -2  -63.19   56.99
  15   8   2    2.90   96.19
 -15   8   2   55.69   44.50
  15   8  -2  -16.40  100.99
  15   9   2   27.30  100.69
 -15   9  -2   43.60   63.89
 -15   9   2   67.49   42.40
 -15  10  -2   18.70   69.59
  15  10   2  198.58  111.49
 -15  10   2    2.70   41.80
 -15  11  -2  -83.19   68.29
  15  11   2  245.08  119.49
 -15  11   2   10.30   40.00
 -15  12  -2  -54.49   72.99
 -15  12   2   40.80   43.50
  16   0   2 1143.29  127.29
  16   0  -2 1204.38  111.99
  16   1   2 1498.35  137.49
  16  -1  -2 1546.35  115.69
  16   1  -2 1545.35  120.49
  16   2   2  -54.39   78.79
  16   2  -2  -56.79   77.29
 -16   3  -2   19.20   73.99
  16   3  -2 -100.29   74.39
  16   4   2  329.57  107.19
 -16   4  -2  315.87   80.79
  16   4  -2  337.37  107.59
  16   5   2 1080.39  144.59
 -16   5  -2  847.02  100.09
  16   5  -2  893.31  132.49
  16   6   2  383.66  122.89
 -16   6  -2  448.76   80.79
  16   6  -2  377.86  114.69
  16   7   2  213.18  111.49
 -16   7  -2  440.06   80.29
  16   7  -2  466.75  119.89
 -16   7   2  519.55   73.89
  16   8   2  -62.29   93.29
 -16   8  -2   93.09   63.99
  16   8  -2   97.49   98.89
 -16   8   2   29.30   41.90
 -16   9  -2   -1.60   59.49
 -16   9   2   66.19   42.20
  16   9  -2  151.58  117.69
 -16  10  -2   57.09   69.09
  16  10   2  234.58  131.69
 -16  10   2  145.69   43.90
 -16  11  -2  133.29   75.69
 -16  11   2  172.78   42.40
 -16  12  -2   42.70   76.39
 -16  12   2  195.48   39.30
  17   0  -2   -3.00   70.09
  17   0   2  -46.70   82.19
  17  -1  -2  -17.00   68.29
  17   1   2  -59.09   79.59
  17   1  -2  -60.39   67.99
  17   2   2    5.60   93.99
  17   2  -2   76.99   80.99
  17   3   2   17.80   89.79
 -17   3  -2   70.09   84.79
  17   4   2  -56.39   90.29
 -17   4  -2   -0.50   74.29
  17   4  -2   90.59   89.39
  17   5   2  -13.30   93.79
 -17   5  -2   89.09   72.19
  17   5  -2  -70.19   85.89
 -17   6  -2  149.19   68.79
  17   6   2   -6.60   99.49
  17   6  -2  160.08   99.39
 -17   7  -2   64.09   61.89
  17   7   2   26.90   99.99
  17   7  -2   30.40   92.89
 -17   8  -2   59.79   59.99
  17   8   2  -74.79   94.19
  17   8  -2  205.08  106.79
  17   9   2   55.19  102.89
 -17   9  -2  100.49   63.69
  17   9  -2   86.79  101.99
  17  10  -2  356.76  119.59
 -17  10   2  253.17   53.49
 -17  11  -2  105.59   66.19
  18   0   2  383.06   99.99
  18   0  -2  323.47   85.89
  18  -1  -2  994.20  109.49
  18   1   2 1127.69  137.99
  18   1  -2  951.60  114.39
  18   2   2  121.39   96.39
  18   2  -2  124.99   84.19
  18   3   2 -127.19   84.69
  18   3  -2  -30.20   78.39
 -18   4  -2  187.78   87.89
  18   4   2  115.29   97.59
  18   4  -2  310.17  100.59
  18   5   2  899.91  144.09
 -18   5  -2  696.73  106.29
  18   5  -2  913.31  135.79
 -18   6  -2  307.37   80.99
  18   6   2  384.56  121.59
  18   6  -2  365.56  112.79
 -18   7  -2  274.77   75.59
  18   7   2  250.97  113.99
  18   7  -2  370.76  116.29
  18   8   2   87.59  106.79
 -18   8  -2   66.29   64.69
  18   8  -2   47.20  140.09
 -18   9  -2   85.19   64.29
  18   9   2   -4.70  103.39
  18   9  -2  324.17  118.69
 -18  10  -2  196.48   70.49
 -18  11  -2  225.28   67.49
  19   0  -2  206.08   83.59
  19   0   2  186.98   96.99
  19   1   2  149.09   93.99
  19   1  -2   63.39   78.09
  19   2   2   41.90   92.79
  19   2  -2  -78.19   74.79
  19   3   2   -6.90   90.39
  19   3  -2  138.29   92.69
  19   4   2   34.30   93.79
  19   4  -2  -19.90   83.59
 -19   5  -2  137.39   76.89
  19   5   2  129.59   97.59
  19   5  -2   31.20   89.49
  19   6   2    0.40  103.39
 -19   6  -2  124.19   77.79
  19   6  -2   48.60   96.59
 -19   7  -2  167.48   72.19
  19   7   2  405.76  125.69
  19   7  -2  306.77  108.99
  19   8   2   80.99  110.79
 -19   8  -2   64.39   83.29
 -19   9  -2  345.77  110.99
 -19  10  -2  249.78   67.09
  20   0  -2  993.40  119.39
  20   1   2   68.89   92.79
  20   1  -2  172.98   86.29
  20   2   2  170.38  102.09
  20   2  -2  207.58   86.19
  20   3   2   70.29   97.69
  20   3  -2   63.39   83.29
  20   4   2  261.27  110.99
  20   4  -2  435.66  108.19
  20   5   2  201.28  106.89
  20   5  -2    7.00   90.19
  20   6  -2  835.72  137.29
  20   7   2  -92.29  169.88
 -20   7  -2  268.27   82.59
  20   7  -2  -53.59   92.59
 -20   8  -2  384.46   81.39
  20   8  -2   97.99  100.29
  21   0  -2  -40.90   78.79
  21   1   2  -58.39   90.79
  21   1  -2 -142.39   74.69
  21   2   2   85.09   98.09
  21   2  -2   39.40   82.79
  21   3   2   55.79  100.29
  21   3  -2  -10.50   81.19
  21   4   2  -36.50   93.69
  21   4  -2   35.30   87.99
  21   5  -2  224.58  103.29
  21   6  -2   99.59   98.59
  21   7  -2   77.99   96.79
  22   1   2  584.54  124.49
  22   1  -2  580.44  111.49
  22   2   2   59.29  103.69
  22   2  -2  -48.20   85.39
  22   3   2  -31.90   95.69
  22   3  -2   -1.10   90.19
  22   4  -2  -88.99   83.09
  22   5  -2  362.46  115.29
  22   6  -2  108.29   99.39
  23   1  -2  -22.00   86.49
  23   2   2 -113.99   99.89
  23   2  -2 -224.98   77.89
  23   3   2  -35.50  100.49
  23   3  -2 -102.39   85.19
  23   4  -2  102.99  110.39
  23   5  -2   28.20  103.99
  24   1  -2    3.50   94.89
  24   2   2   20.50  115.79
  24   2  -2 -126.69   84.99
  24   3   2 -199.28   99.89
  24   3  -2  -51.89   90.29
  24   4  -2  -15.20  103.19
   0   1   3    2.50   14.70
   0  -1  -3   -0.20   14.60
   0   2   3  -25.30   26.80
   1   1   3  514.55   33.20
   1  -1  -3  540.15   23.80
  -1  -1  -3  515.75   34.40
   1   2   3 3264.67  101.39
  -1   2   3 3372.26   89.29
  -2   0  -3    7.80   22.30
   2   1   3 3541.05  103.89
  -2  -1  -3 3609.64  105.59
   2   2   3  366.86   52.39
  -2   2   3  300.97   24.70
   3   0   3    7.30   34.80
  -3   0  -3  -10.60   33.60
   3   1   3  358.56   50.49
  -3  -1  -3  389.16   47.00
   3   2   3 2437.76   98.89
   3   3   3 6143.19  186.58
  -4   0  -3   22.90   43.80
   4   0   3  -32.40   43.50
   4  -1  -3  886.81   35.00
  -4   1  -3  885.51   60.59
   4   1   3  894.91   68.09
  -4  -1  -3  837.22   67.79
   4   2   3   33.20   51.59
   4   3   3  648.54   79.49
   5   0   3  -30.20   47.40
   5   1   3  303.37   57.99
   5  -1  -3  293.87   30.20
  -5   1  -3  299.17   57.39
  -5  -1  -3  184.98   57.99
   5   2   3  179.88   57.49
   5   3   3 5079.09  171.88
   6   0   3   76.69   65.69
  -6   0  -3  -32.70   48.60
   6   1   3  329.37   59.99
   6  -1  -3  338.67   36.20
  -6   1  -3  240.08   52.29
  -6  -1  -3  261.77   65.69
  -6   2  -3  131.29   43.10
   6   2   3   14.90   52.49
   6   3   3    0.90   56.29
  -6   3   3    5.20   18.00
   6   4   3 1397.06  109.49
   7   0   3    6.10   46.00
  -7   0  -3  -29.90   44.20
  -7   1  -3  597.94   66.39
   7  -1  -3  433.96   43.40
   7   1   3  524.75   66.79
  -7  -1  -3  552.94   71.89
   7   2   3 6746.93  206.58
  -7   2  -3 6735.33  189.58
   7   3   3  -59.19   60.29
  -7   3   3  -50.39   21.30
   7   4   3 4179.08  172.68
  -7   4   3 4014.20  106.39
   7   5   3  -86.79   74.09
   8   0   3   39.40   52.69
  -8   0  -3   19.60   51.69
   8   0  -3   16.30   42.50
  -8   1  -3 1278.87   81.69
   8   1   3 1192.68   88.59
   8  -1  -3 1265.77   64.19
  -8  -1  -3 1123.49   94.09
  -8   2  -3  256.97   56.89
   8   2   3  254.77   71.29
  -8   3  -3  279.67   56.09
   8   3   3  273.97   77.29
  -8   3   3  274.27   37.00
   8   4   3  247.38   84.29
  -8   4   3  210.38   32.60
   8   5   3   77.89   92.59
  -8   5   3  156.78   33.20
   9   0  -3  -22.40   44.20
  -9   0  -3   43.10   58.89
   9   0   3  -29.80   55.59
   9  -1  -3 1425.86   72.29
  -9   1  -3 1593.34   96.89
   9   1   3 1478.65   98.39
  -9  -1  -3 1395.16  104.69
   9   2   3  909.11   96.79
  -9   2  -3  811.72   75.39
   9   3   3 3169.28  151.18
  -9   3  -3 3221.18  123.99
   9   4   3  659.23  101.29
  -9   4  -3  627.24   72.49
  -9   4   3  589.94   49.40
   9   5   3  991.60  132.09
  -9   5   3 1021.30   57.19
   9   6   3   82.29   92.69
   9   7   3  765.72  139.99
 -10   0  -3   24.80   61.69
  10   0   3   51.89   60.79
  10   0  -3  -32.40   45.10
 -10   1  -3  284.17   67.49
  10  -1  -3  240.58   47.60
  10   1   3  257.97   69.79
  10   1  -3  304.07   67.49
  10   2   3  548.75   91.99
 -10   2  -3  743.63   82.09
  10   3   3   16.70   70.89
 -10   3  -3   12.80   51.79
  10   4   3  698.83  108.79
 -10   4  -3  696.73   79.69
 -10   4   3  620.84   57.39
  10   5   3  543.85  117.29
 -10   5   3  498.75   50.39
  10   6   3  152.18  100.89
 -10   6   3  246.38   41.90
  10   7   3 -232.98   97.49
 -10   7   3   40.00   38.70
  10   8   3   23.00   93.79
  10   9   3   23.40  103.19
  10  12   3  177.18  114.49
  10  13   3  544.75  208.98
 -11   0  -3 -109.89   62.09
  11   0   3   -8.40   66.39
  11   0  -3  -71.49   48.30
  11   1   3  869.31  100.89
 -11   1  -3  814.02   91.89
  11  -1  -3  926.41   73.39
  11   1  -3  944.01   98.29
  11   2   3 1402.06  120.29
 -11   2  -3 1262.27   98.69
  11   2  -3 1002.60  112.19
 -11   3  -3 1435.26  101.09
  11   3   3 1401.46  126.79
  11   4   3 2471.45  157.58
 -11   4  -3 2265.37  115.59
 -11   4   3 2298.87  100.89
 -11   5  -3  652.73   85.19
  11   5   3  480.95  115.29
 -11   5   3  586.44   59.29
 -11   6  -3  330.47   75.69
  11   6   3  116.79  108.09
 -11   6   3  276.37   45.40
  11   7   3  123.59  101.79
 -11   7   3  133.29   42.30
  11   8   3  343.27  116.39
 -11   8   3  412.56   53.89
  11   9   3  413.46  120.19
  11  10   3  295.07  118.39
  11  11   3    1.70  104.19
  11  12   3  415.06  124.79
  11  13   3  359.46  134.59
  12   0  -3  -17.40   54.89
  12   0   3  -14.60   72.39
 -12   0  -3  -42.30   79.39
  12   1   3  119.69   80.79
  12  -1  -3   42.00   53.19
 -12   1  -3    3.70   70.19
  12   1  -3  152.88   71.59
 -12   2  -3  -27.80   66.59
  12   2   3  -22.50   79.19
  12   2  -3 -119.99   71.29
  12   3   3  260.87   96.79
 -12   3  -3  218.38   74.29
 -12   4  -3   77.59   65.49
  12   4   3  164.58  102.99
 -12   5  -3   77.39   61.59
  12   5   3   -3.30  100.09
 -12   5   3  -89.69   47.10
 -12   6  -3  105.49   68.79
  12   6   3  188.48  161.18
  12   7   3   -0.50   96.29
 -12   7  -3  -24.40   63.49
 -12   7   3   38.10   37.30
  12   8   3  -26.90   94.49
 -12   8   3   45.10   39.00
  12   9   3   17.70   97.79
 -12   9   3   92.29   43.30
  12  10   3    0.90  101.89
 -12  10   3    9.30   44.10
  12  11   3  182.98  112.29
  13   0   3   -6.50   74.69
 -13   0  -3  -92.89   82.59
  13   0  -3  -85.69   62.39
  13  -1  -3  816.32   84.49
  13   1   3  960.60  112.99
 -13   1  -3  771.12  109.79
  13   1  -3  921.01  102.99
 -13   2  -3 1609.94  116.99
  13   2   3 1879.61  141.89
  13   2  -3 1749.92  131.79
  13   3   3  214.98   98.59
 -13   3  -3  112.49   71.89
  13   3  -3   99.99   89.29
 -13   4  -3  735.63   91.99
  13   4   3  640.24  122.19
  13   5   3  -65.49   95.59
 -13   5  -3   41.70   62.89
  13   6   3  188.08  106.89
 -13   6  -3   97.09   64.09
 -13   6   3  159.38   53.09
 -13   7  -3   62.59   64.89
  13   7   3  163.48  101.19
 -13   7   3   44.00   39.10
 -13   8  -3  994.60  108.49
  13   8   3 1152.78  161.38
 -13   8   3 1051.79   66.89
  13   9   3  297.67  115.99
  13  10   3  163.48  117.69
 -13  10   3  247.48   49.30
  13  11   3  103.39   99.39
 -13  11   3   -4.30   42.70
  13  12   3  299.77  125.29
 -13  12   3  -21.60   46.90
 -13  13   3   -9.40   51.39
  14   0  -3  -49.10   60.19
  14   0   3  -99.39   75.79
  14   1   3  -79.69   81.69
  14  -1  -3   34.00   61.69
 -14   1  -3  -53.79   81.49
  14   1  -3  -30.00   71.99
  14   2   3  547.25  107.59
 -14   2  -3  689.43  103.29
  14   2  -3  782.72  109.09
 -14   3  -3  247.18   80.59
  14   3   3  344.17  107.29
  14   3  -3  246.88   97.49
  14   4   3  -11.00   95.99
 -14   4  -3   58.09   65.89
  14   4  -3 -137.79   85.69
 -14   5  -3  141.29   67.29
  14   5   3   58.39  101.19
  14   6   3  147.39  105.19
 -14   6  -3   30.80   60.29
  14   7   3   24.30   95.69
 -14   7  -3  -20.60   58.89
 -14   7   3   28.40   40.70
  14   8   3   37.30  102.49
 -14   8  -3  111.99   69.99
 -14   8   3   67.59   39.80
  14   9   3   70.19  101.59
 -14   9  -3  121.39   71.59
 -14   9   3  -10.40   34.90
  14  10   3   67.89  100.99
 -14  10   3   42.40   38.80
 -14  11  -3 -124.59   76.49
 -14  11   3   34.50   38.70
 -14  12   3  -34.00   36.80
 -14  13   3   88.99   42.80
  15   0  -3   14.60   66.89
  15   0   3   58.19   86.19
 -15   1  -3  612.54  116.29
  15  -1  -3  810.02   91.69
  15   1   3  756.12  113.89
  15   1  -3  665.03   97.29
  15   2   3   32.50   84.29
 -15   2  -3  123.19   82.29
  15   2  -3  -26.90   77.99
  15   3   3 3091.49  178.88
 -15   3  -3 3094.29  158.98
  15   3  -3 3242.48  171.98
  15   4   3  269.77  104.09
 -15   4  -3   16.90   67.69
  15   4  -3   53.39   89.89
  15   5   3  293.47  105.39
 -15   5  -3  187.48   72.89
  15   5  -3  405.06  107.29
  15   6   3   46.10  103.29
 -15   6  -3   39.30   64.29
  15   6  -3   26.70  101.69
 -15   7  -3  471.65   84.99
  15   7   3  523.25  123.59
  15   8   3   -3.50   99.89
 -15   8  -3   14.30   65.59
 -15   8   3   32.50   45.10
 -15   9  -3  325.97   83.69
  15   9   3  576.14  137.39
 -15   9   3  425.06   50.59
  15  10   3  216.78  115.09
 -15  10  -3   64.49   75.99
 -15  10   3  111.79   36.70
  15  11   3  172.98  116.59
 -15  11  -3  -22.60   77.39
 -15  11   3   82.79   34.60
 -15  12  -3  -86.49   80.39
 -15  12   3   43.60   32.70
  16   0  -3   28.60   65.49
  16   0   3 -103.69   78.39
  16   1   3  128.29   89.79
  16  -1  -3  -14.40   60.69
  16   1  -3 -139.99   63.69
  16   2   3  181.68   93.39
 -16   2  -3  261.37   92.19
  16   2  -3  190.28   83.39
 -16   3  -3   95.89   79.19
  16   3   3  -29.20   88.79
  16   3  -3   75.69   81.59
  16   4   3  -16.60   90.79
 -16   4  -3  -39.20   64.99
  16   5   3  143.59  103.89
 -16   5  -3  132.59   71.09
  16   5  -3  179.68   99.79
 -16   6  -3   35.10   65.39
  16   6   3   40.70  102.29
  16   6  -3  -48.50   84.59
  16   7   3   46.80  100.69
 -16   7  -3   21.60   64.49
  16   7  -3   48.10  106.09
 -16   8  -3   78.29   65.09
  16   8   3  -64.49   95.49
  16   8  -3  281.37  123.49
 -16   9  -3  -48.00  127.99
 -16  10  -3 -100.59   69.99
  16  10   3  247.28  118.79
 -16  11  -3  -18.30   72.69
 -16  12  -3  -33.20   76.49
  17   0  -3   52.39   66.39
  17   0   3    1.80   83.79
  17  -1  -3  -21.00   61.99
  17   1   3  184.48   95.89
  17   1  -3   11.90   69.89
  17   2   3 1850.41  148.89
  17   2  -3 1633.64  134.09
 -17   3  -3   44.60   86.39
  17   3   3   26.80   90.79
  17   3  -3   57.19   84.69
 -17   4  -3  753.82  107.49
  17   4   3  782.92  131.09
  17   4  -3  721.63  119.19
  17   5   3  -50.69   94.19
 -17   5  -3   57.19   67.69
  17   5  -3   86.29   91.89
 -17   6  -3   19.90   66.19
  17   6   3   21.70   99.69
  17   6  -3    2.80   92.69
  17   7   3    9.80  100.89
 -17   7  -3   31.30   65.09
  17   7  -3  109.89   94.09
 -17   8  -3  993.90  123.49
  17   8   3  838.82  152.78
  17   8  -3 1024.00  150.48
 -17   9  -3  116.79   71.69
  17   9   3   84.19  167.08
  17   9  -3   50.99  125.69
 -17  10  -3  197.48   78.79
  17  10  -3  448.46  168.58
 -17  11  -3   20.50   72.49
  18   0  -3   12.70   66.29
  18   0   3 -170.08   94.79
  18  -1  -3   -9.50   66.19
  18   1   3  -60.39   83.59
  18   1  -3   79.59   73.89
  18   2   3  183.38  104.09
  18   2  -3  280.77   93.59
  18   3   3  224.28  102.99
 -18   3  -3  217.88   97.79
  18   3  -3  186.48   88.59
 -18   4  -3   20.30   76.49
  18   4   3  -25.40   96.79
  18   4  -3  -29.30   82.39
  18   5   3  -84.79   97.99
 -18   5  -3   65.49   73.29
  18   5  -3   -3.50   85.99
 -18   6  -3   85.89   69.79
  18   6   3  128.99  106.79
  18   6  -3   51.29   90.19
  18   7   3  -47.20  101.99
  18   7  -3  301.27  108.19
  18   8   3  228.58  114.89
 -18   8  -3  157.88   72.09
  18   8  -3  297.57  190.18
 -18   9  -3  132.49   70.89
  18   9   3   35.90  106.19
  18   9  -3  169.48  107.39
 -18  10  -3   72.19   66.89
 -18  11  -3   71.69   64.69
  19   0  -3   48.00   69.99
  19   1   3  157.08   99.89
  19   1  -3  211.48   80.29
  19   2   3   77.09   94.69
  19   2  -3  143.79   78.89
  19   3   3 1216.78  145.19
  19   3  -3 1631.34  144.79
  19   4   3   35.90   97.99
 -19   4  -3  221.88   87.69
  19   4  -3  174.78   92.59
  19   5   3  156.28  106.89
 -19   5  -3  159.98   81.09
  19   5  -3   88.99   94.79
 -19   6  -3   17.60   66.29
  19   6   3  -35.20  100.99
  19   6  -3  117.19   94.29
 -19   7  -3  131.19   74.59
  19   7   3  342.47  122.49
  19   7  -3  249.18  113.09
 -19   8  -3   62.99   66.59
  19   8   3  127.39  109.69
  19   8  -3  208.18  158.18
 -19   9  -3  354.66   78.99
 -19  10  -3  239.98   69.29
  20   0  -3  -37.30   72.49
  20   1   3  -51.29   88.99
  20   1  -3  -10.50   71.89
  20   2   3  132.39  100.99
  20   2  -3   88.49   80.39
  20   3   3  -92.79   91.59
  20   3  -3  120.79   82.79
  20   4   3  -19.50   94.89
  20   4  -3  122.39   89.19
 -20   5  -3  213.98   90.59
  20   5   3   61.39  102.29
  20   5  -3   97.79   93.49
 -20   6  -3  100.99   74.19
  20   6   3  149.99  113.59
  20   6  -3   58.79   96.79
  20   7   3   57.99  111.69
 -20   7  -3  115.69   75.19
  20   7  -3  228.68  108.29
 -20   8  -3  220.78   73.99
  20   8  -3  211.48  108.49
 -20   9  -3  366.36   70.69
  21   0  -3  -44.90   74.49
  21   1   3  229.28  105.79
  21   1  -3  108.89   77.49
  21   2   3  458.65  126.19
  21   2  -3  617.14  107.59
  21   3   3   61.59  104.19
  21   3  -3  195.08   92.89
  21   4   3  301.37  119.39
  21   4  -3  332.87  105.39
  21   5   3   34.60  106.09
  21   5  -3  144.29   95.69
  21   6   3   59.09  120.69
  21   6  -3  104.29   93.29
 -21   7  -3 1189.48  124.99
 -21   8  -3 1265.17  108.79
  22   0  -3  -73.69   75.59
  22   1  -3  -11.40   78.49
  22   2   3 -196.88   90.39
  22   2  -3    8.90   84.19
  22   3   3  -78.39  105.49
  22   3  -3   80.69   87.49
  22   4   3   38.00  114.39
  22   4  -3    7.20   88.19
  22   5   3   94.09  125.59
  22   5  -3  119.39  124.89
  22   6  -3  165.88  105.39
  23   1  -3  -59.99   82.99
  23   2   3  163.78  134.49
  23   2  -3  289.57  102.09
  23   3   3   15.50  113.49
  23   3  -3  256.57  103.69
  23   4   3   52.89  116.89
  24   1  -3  -85.79   85.09
  24   2  -3  -50.49   83.69
  24   3   3 -154.98   99.49
   0  -1  -4  -13.80   23.00
   0  -2  -4  808.62   51.99
   0   2   4  887.71   52.09
   0   3   4  -47.80   38.00
   1   1   4 7212.88  177.88
   1  -1  -4 6916.71  165.28
  -1  -1  -4 7283.27  177.08
   1   2   4  467.95   48.80
  -1  -2  -4  471.85   53.09
  -1   2   4  435.66   37.10
   1   3   4  -75.39   45.50
  -1   3   4  -71.39   31.10
  -2   0  -4   22.20   34.60
   2   2   4 1030.00   66.99
  -2  -2  -4  996.10   72.09
  -2   2   4 1056.59   38.70
   2   3   4  756.12   72.59
  -3   0  -4   -9.20   39.00
   3   1   4  101.99   47.90
  -3  -1  -4   58.29   46.30
   3   2   4  351.26   59.69
   3   3   4  -11.50   62.39
   3   4   4  322.17   64.29
   4   0   4 6113.89  182.88
  -4   0  -4 7297.27  202.58
   4   1   4 2446.76  101.59
  -4  -1  -4 2501.45  103.19
   4   2   4 2417.76  115.49
  -4  -2  -4 2100.99  106.39
   4   3   4   14.20   54.59
   4   4   4 1154.18   93.89
   5   0   4   50.89   50.39
  -5   0  -4   54.99   50.09
   5   1   4   63.39   65.59
  -5   1  -4   62.89   48.60
  -5  -1  -4   81.19   54.69
   5   2   4  693.03   74.59
  -5  -2  -4  590.74   78.09
   5   3   4   89.09   56.79
   5   4   4  379.36   83.39
   5   5   4  244.18   82.39
  -6   0  -4 4299.27  143.29
   6   0   4 4283.47  145.99
   6  -1  -4 1450.45   56.89
  -6   1  -4 1528.05   83.29
   6   1   4 1456.55   88.19
  -6  -1  -4 1612.24   93.49
   6   2   4  449.36   68.49
  -6  -2  -4  388.76   70.79
   6   3   4  346.97   73.59
   6   4   4  -68.99   61.89
   6   5   4 2421.96  141.29
   7   0   4 5329.17  171.78
  -7   0  -4 5405.86  170.48
   7   1   4  252.87   65.69
   7  -1  -4  324.17   36.50
  -7   1  -4  353.96   55.89
  -7  -1  -4  331.07   68.79
  -7   2  -4   37.70   45.60
   7   2   4   43.70   60.29
  -7  -2  -4  -88.49   56.99
   7   3   4  114.59   59.79
   7   4   4  180.98   69.79
  -7   4   4  205.58   23.60
   7   5   4   57.69   79.59
   7   6   4  314.87  108.09
  -8   0  -4  899.51   84.09
   8   0   4 1191.08   94.59
   8   1   4 1698.63  100.19
   8  -1  -4 1739.73   71.79
  -8   1  -4 1780.52   95.29
  -8  -1  -4 1772.02  106.89
  -8   2  -4  403.96   62.39
   8   2   4  467.05   77.49
   8   3   4 -110.69   61.89
  -8   3  -4   93.69   51.39
   8   4   4  343.07   84.79
  -8   4   4  303.27   28.60
   8   5   4 4937.81  207.58
  -8   5   4 4777.82  121.99
   8   6   4  281.27  105.29
   8   7   4  100.59  104.59
   8   8   4    7.20  100.69
   8  13   4  633.34  253.17
   8  14   4  611.94  155.88
   9   0   4   46.10   59.49
   9   0  -4   22.80   45.10
  -9   0  -4   38.60   59.49
   9  -1  -4  272.57   44.30
  -9   1  -4  272.07   65.89
   9   1   4  326.37   72.39
  -9  -1  -4  301.47   76.09
   9  -2  -4  236.78   37.10
   9   2   4  164.18   68.49
  -9   2  -4  170.58   56.89
   9   3   4  -24.80   63.89
  -9   3  -4   40.60   52.79
   9   4   4  592.54  104.69
   9   5   4  231.28   97.89
  -9   5   4  362.96   36.90
   9   6   4   -5.00   93.39
  -9   6   4   68.59   29.60
   9   7   4 -144.09   92.29
   9   8   4 -140.79   94.29
   9   9   4   65.59  101.69
   9  10   4    7.80   98.39
   9  11   4   80.29  106.19
   9  12   4  278.67  121.39
   9  13   4  274.37  133.09
 -10   0  -4 6600.94  215.78
  10   0   4 6141.69  211.38
  10   0  -4 6565.44  192.18
  10   1   4   20.50   67.99
 -10   1  -4   53.39   61.89
  10  -1  -4  -25.30   38.00
 -10  -1  -4 -118.69   63.89
 -10   2  -4  616.44   81.59
  10   2   4  580.64   89.49
  10  -2  -4  562.24   53.29
  10   3   4   70.89   80.49
 -10   3  -4  142.09   60.89
 -10   4  -4  753.12   86.09
  10   4   4  600.14  110.09
  10   5   4   97.59   96.29
 -10   5   4  205.78   35.90
  10   6   4 2854.31  177.88
 -10   6   4 2874.71   89.89
  10   7   4  -21.40   94.19
 -10   7   4    4.50   30.90
  10   8   4  215.58  109.69
  10   9   4   82.79  101.49
  10  10   4  316.57  119.79
  10  11   4  100.99  114.39
  10  12   4  423.16  129.69
  10  13   4  237.38  135.69
  11   0   4    0.70   70.59
  11   0  -4    6.10   54.29
 -11   0  -4  -79.29   68.69
  11   1   4   21.50   69.99
 -11   1  -4   44.80   71.19
  11   1  -4  -29.60   60.19
 -11  -1  -4 -104.29   78.99
 -11   2  -4  183.88   68.29
  11   2   4  122.69   75.79
  11  -2  -4  186.68   45.90
  11   3   4  -27.90   79.69
 -11   3  -4  -10.00   59.09
  11   4   4  133.49   91.09
 -11   4  -4  152.48   65.59
 -11   5  -4    4.20   64.79
  11   5   4   68.09   94.99
  11   6   4  223.78  103.99
 -11   6   4  184.68   37.50
  11   7   4   33.80   95.99
 -11   7   4   48.70   33.20
  11   8   4  -66.79   98.29
 -11   8   4  -13.90   35.50
  11   9   4  125.79  107.69
 -11   9   4   26.00   36.80
  11  10   4  203.68  110.79
  11  11   4   -1.50   98.99
  11  12   4  422.96  133.29
  11  13   4  279.77  135.59
  12   0  -4  -11.90   58.69
  12   0   4   65.19   76.99
 -12   0  -4   16.60   80.79
  12  -1  -4 1798.22   95.19
  12   1   4 1987.80  132.59
 -12   1  -4 1918.81  125.39
  12   1  -4 1688.83  117.69
 -12   2  -4  121.29   72.29
  12  -2  -4   63.79   46.30
  12   2   4  -19.70   80.59
  12   2  -4   -4.80   76.29
  12   3   4  224.78   98.49
 -12   3  -4  323.97   76.99
 -12   4  -4  133.09   70.99
  12   4   4  234.88  106.89
 -12   5  -4 2298.17  128.49
  12   5   4 2180.58  164.58
 -12   6  -4  104.59   68.89
  12   6   4   86.89  114.69
  12   7   4  673.43  126.79
 -12   7  -4  644.34   95.19
 -12   7   4  586.44   49.40
  12   8   4  103.69  104.49
 -12   8   4   18.70   31.40
  12   9   4   91.59  111.89
  12  10   4   24.10  102.89
 -12  10   4   39.30   36.10
  12  11   4  621.24  144.79
 -12  11   4  410.06   56.39
  12  12   4  472.65  231.88
  13   0  -4   19.00   61.79
 -13   0  -4   21.40   86.19
  13   0   4   14.80   81.39
 -13   1  -4   89.99   82.29
  13   1   4  104.49   85.49
  13  -1  -4  152.88   56.59
  13   1  -4  151.08   72.89
 -13   2  -4  -88.19   67.99
  13   2   4  -67.09   81.69
  13   2  -4  -48.40   73.89
 -13   3  -4  -44.40   64.79
  13   3   4   22.90   88.69
 -13   4  -4  274.47   77.39
  13   4   4  192.28  102.99
  13   5   4  158.58  159.68
 -13   5  -4   95.39   68.39
  13   6   4  297.37  111.49
 -13   6  -4  272.77   75.89
 -13   7  -4   67.69   69.19
  13   7   4  -25.90   98.69
 -13   8  -4    9.80   72.19
  13   8   4  -66.39   93.49
 -13   8   4    0.00   28.60
  13   9   4   40.00   98.19
 -13   9   4   28.20   30.10
  13  10   4  181.68  109.99
  13  11   4  153.18  108.79
  13  12   4  198.88  118.39
 -13  12   4   51.69   38.50
 -13  13   4  -12.80   36.10
  14   0   4 1538.95  132.49
  14   0  -4 1592.04  109.29
 -14   0  -4 1581.24  151.18
  14   1   4   51.89   89.29
 -14   1  -4   29.20   85.49
  14  -1  -4  200.48   63.79
  14   1  -4  155.68   74.59
  14   2   4  254.47   98.29
 -14   2  -4  314.87   91.09
  14   2  -4  359.96   91.69
 -14   3  -4  243.78   84.19
  14   3   4  256.07  104.09
  14   3  -4  262.17   95.69
  14   4   4  562.24  121.19
 -14   4  -4  709.73   96.69
  14   5   4   59.69   97.29
 -14   5  -4  -85.69   60.79
 -14   6  -4 1747.53  119.09
  14   6   4 1568.34  156.68
 -14   7  -4  466.35   91.09
  14   7   4  513.25  130.99
  14   8   4   43.20   98.59
 -14   8  -4   48.50   73.39
 -14   9  -4   64.59  146.39
  14   9   4   60.09  107.29
 -14   9   4  121.69   29.00
  14  10   4  200.58  172.78
 -14  10  -4  192.38   90.69
 -14  10   4  201.58   31.60
  14  11   4  102.79  125.69
 -14  11   4  117.19   35.10
 -14  13   4  119.89   35.80
  15   0  -4  -34.00   58.99
  15   0   4   65.99   87.89
 -15   1  -4  914.61  123.29
  15   1   4  862.01  121.89
  15  -1  -4  756.92   89.79
  15   1  -4  760.92  100.39
 -15   2  -4 -101.29   74.59
  15   2   4   41.60   88.29
  15   2  -4   46.70   76.29
  15   3   4  111.59  105.49
 -15   3  -4   64.59   73.69
  15   3  -4    4.20   83.09
  15   4   4   13.80   95.99
 -15   4  -4  -30.00   67.09
  15   4  -4   -7.60   83.19
 -15   5  -4  320.97   80.49
  15   5   4  281.97  113.19
  15   5  -4  542.95  122.59
 -15   6  -4   59.59   69.69
  15   6   4  -29.80   96.59
  15   7   4  -24.70   93.99
 -15   7  -4   78.89   68.39
  15   8   4   64.89  107.09
 -15   8  -4    5.30   68.49
  15   9   4  117.29  107.09
 -15   9  -4   -2.80   71.79
 -15  10  -4  -60.59   77.29
  15  10   4   79.19  104.09
  15  11   4  164.38  137.69
 -15  11  -4  -45.10   82.49
 -15  12  -4 -157.78   82.99
  16   0  -4  721.93   92.49
  16   0   4  666.23  114.69
 -16   1  -4  764.12  125.99
  16   1   4  584.54  111.49
  16  -1  -4  805.12   90.49
  16   1  -4  707.93  100.39
 -16   2  -4 1103.99  128.59
  16   2  -4  895.41  110.19
  16   3   4   13.40   88.49
 -16   3  -4   23.70   71.89
  16   3  -4   76.39   84.19
 -16   4  -4  693.63  101.69
  16   4   4  803.62  130.59
 -16   5  -4  660.43   97.69
  16   5   4  839.12  135.99
  16   5  -4  846.92  130.59
  16   6   4  313.07  112.19
 -16   6  -4  319.97   82.39
  16   6  -4   39.30   99.79
 -16   7  -4  355.86   82.99
  16   7   4  573.54  130.19
 -16   8  -4   58.49   70.99
  16   8   4  181.98  116.19
 -16   9  -4   34.80   73.59
  16   9   4   58.99  104.29
  16  10   4  119.59  118.49
 -16  10  -4  -18.00   75.79
 -16  11  -4  164.28   92.69
 -16  12  -4    5.00   89.89
  17   0   4  307.37  100.29
  17   0  -4  324.07   76.19
  17   1   4  -10.20   89.09
  17  -1  -4  -12.10   59.99
  17   1  -4   92.79   72.09
 -17   2  -4  -47.40   81.49
  17   2   4   98.49   94.19
  17   2  -4  -26.10   70.29
 -17   3  -4  107.99   78.39
  17   3   4   56.79   92.49
  17   3  -4   43.60   81.09
  17   4   4  -46.80   91.69
 -17   4  -4  122.29   77.19
  17   4  -4  207.38   90.99
 -17   5  -4   90.99   76.49
  17   5   4  -67.99   93.79
  17   5  -4   79.39   92.89
  17   6   4  297.37  118.29
 -17   6  -4  231.38   91.29
  17   6  -4  346.77  109.49
  17   7   4  -53.69   99.09
 -17   7  -4  141.39   71.29
  17   7  -4  234.08  100.59
  17   8   4  184.28  166.98
 -17   8  -4  115.49   74.29
  17   8  -4    9.30  118.39
 -17   9  -4    9.40   73.49
  17   9  -4  416.36  147.39
  17  10  -4  735.13  198.68
 -17  11  -4 -106.69   72.69
  18   0  -4  -13.40   65.69
  18   1   4  655.33  120.49
  18  -1  -4  711.83   93.69
  18   1  -4  628.44   95.79
  18   2   4  536.15  117.79
  18   2  -4  472.55   98.19
 -18   3  -4   76.49   84.39
  18   3   4  109.99   98.79
  18   3  -4  -19.00   75.49
 -18   4  -4  -33.40   70.99
  18   4   4  353.06  113.59
  18   4  -4   93.29   83.89
  18   5   4  232.58  111.99
 -18   5  -4  316.57   85.69
  18   5  -4  500.65  109.99
 -18   6  -4  197.38   77.19
  18   6   4   95.69  107.19
  18   6  -4  344.17  106.59
  18   7   4  574.74  138.59
 -18   7  -4  484.95   90.89
  18   7  -4  616.44  126.29
 -18   8  -4   46.00   70.39
  18   8   4  303.67  123.29
  18   8  -4  215.28  155.58
  18   9   4  177.08  121.59
 -18   9  -4   93.19   74.99
  18   9  -4  385.96  113.79
 -18  10  -4  107.29   70.49
 -18  11  -4  317.77   86.49
  19   0  -4  -66.89   62.89
  19  -1  -4  359.96   81.59
  19   1   4  229.78  107.29
  19   1  -4  408.06   90.79
  19   2   4   73.59   97.09
  19   2  -4  -33.70   71.89
  19   3   4 -104.69   95.19
 -19   3  -4   24.80   82.29
  19   3  -4  -75.09   72.19
 -19   4  -4  105.79   83.69
  19   4   4   61.39   97.89
  19   4  -4  -48.00   77.69
  19   5   4  211.08  110.79
 -19   5  -4  212.58   82.49
  19   5  -4  274.57   99.49
 -19   6  -4    0.20   70.89
  19   6   4  -35.50   99.99
  19   6  -4  148.79   99.49
 -19   7  -4  338.27   86.79
  19   7   4  163.88  118.59
  19   7  -4  316.27  112.69
 -19   8  -4  137.69   70.49
  19   8   4   14.10  115.49
 -19   9  -4  123.39   68.89
 -19  10  -4  217.88   71.39
  20   0  -4  922.91  109.79
  20   1   4  178.38  108.59
  20   1  -4  166.18  139.99
  20   2   4   40.40  103.99
  20   2  -4  245.58   83.39
  20   3   4   18.30   97.19
  20   3  -4   65.09   84.99
 -20   4  -4  455.55  106.49
  20   4   4  319.17  120.39
  20   4  -4  340.07  101.09
  20   5   4   38.60  106.59
 -20   5  -4  224.38   86.99
  20   5  -4   61.89   89.09
  20   6   4  496.65  130.39
 -20   6  -4  778.32  111.49
  20   6  -4  494.95  117.29
  20   7   4  217.98  119.69
 -20   7  -4  313.97   84.29
  20   7  -4  363.16  115.99
 -20   8  -4  247.58   76.99
  20   8  -4  344.37  111.79
 -20   9  -4  300.07   76.79
  21   0  -4  -42.80   77.89
  21   1   4   -9.10   95.99
  21   1  -4  -23.60   75.09
  21   2   4  -71.29   95.89
  21   2  -4  115.29   81.89
  21   3   4    7.80  107.19
  21   3  -4  -50.69   74.79
  21   4   4   15.70  108.19
  21   4  -4   16.50   83.39
  21   5   4   78.59  115.09
  21   5  -4  173.38   97.89
  21   6   4  106.29  115.79
  21   6  -4  256.27  105.69
 -21   7  -4  309.67   80.99
  21   7  -4  110.39  100.79
 -21   8  -4  949.21   99.99
  22   0  -4  -84.99   71.19
  22   1  -4  623.54  104.99
  22   2   4   54.39  110.29
  22   2  -4  128.69   82.59
  22   3  -4  129.69   87.79
  22   4   4  -60.39  106.89
  22   4  -4  118.49   87.39
  22   5   4  401.76  134.89
  22   6  -4   85.49  108.19
 -22   7  -4 1716.23  124.89
  23   1  -4  -88.39   80.79
  23   2   4 -106.39  106.39
  23   2  -4   69.49   86.89
  23   3   4   70.19  170.08
  23   3  -4 -103.49   76.29
  23   4   4  -54.79  115.89
  24   1  -4  -38.70   80.49
  24   2  -4    3.20   83.39
  24   3  -4  -76.29   93.59
   0  -1  -5  -24.00   29.10
   0   2   5 2240.38   81.19
   0  -2  -5 2316.77   83.99
   0   3   5  -29.40   36.80
   0   4   5  327.77   53.89
  -1  -1  -5 1439.76   66.99
   1  -2  -5 3316.47   96.19
   1   2   5 3353.96  108.19
  -1   2   5 3335.27   95.19
  -1  -2  -5 3139.39  107.99
   1   3   5 2714.03  101.29
  -1   3   5 2797.02   90.29
   1   4   5 1373.16   82.19
  -1   4   5 1254.07   69.19
   2   1   5 1366.06   74.89
  -2  -1  -5 1387.26   72.59
   2   2   5 1794.12   84.09
   2  -2  -5 1747.43   57.89
  -2  -2  -5 1658.93   85.09
   2   3   5 1210.98   76.39
  -2   3   5 1199.48   51.99
   2   4   5   40.10   50.79
  -2   4   5  -49.20   30.50
   2   5   5   78.79   63.09
  -3   0  -5    1.00   53.09
   3   1   5 2466.55  102.49
   3   2   5 9528.15  251.77
  -3  -2  -5 9999.00  257.87
   3   3   5  597.64   71.79
  -3   3   5  895.91   36.30
   3   4   5 6427.16  197.38
  -3   4   5 6176.38  158.88
   3   5   5  519.75   79.29
  -4   0  -5  -43.60   44.00
   4   1   5  826.82   76.99
  -4  -1  -5  732.93   72.69
   4   2   5  847.42   75.89
  -4  -2  -5  769.52   77.29
   4   3   5  -33.50   50.29
   4   4   5  275.87   69.99
  -4   4   5  215.68   28.60
   4   5   5   -8.30   64.29
   4   6   5   28.80   77.29
  -5   0  -5    6.70   47.40
   5   1   5 1423.66   88.59
  -5   1  -5 1393.26   80.79
  -5  -1  -5 1274.87   84.89
   5   2   5  188.98   54.69
  -5  -2  -5  137.39   56.39
   5   3   5 4471.85  158.18
   5   4   5  -41.60   56.99
  -5   4   5  -18.90   14.10
   5   5   5  255.77   80.69
   5   6   5  389.96   99.09
   5  15   5 1805.52  209.48
   6   0   5   40.00   47.40
  -6   0  -5  -20.00   44.10
   6   1   5 4060.79  143.89
  -6   1  -5 4017.20  137.09
  -6  -1  -5 4106.09  146.49
   6   2   5  568.24   75.89
  -6  -2  -5  589.04   76.79
   6   3   5 1377.06   97.89
   6   4   5  925.21   93.39
   6   5   5  -63.19   68.69
   6   6   5  -91.49   79.79
   6   7   5  214.68  107.19
   6   8   5  428.56  117.39
   6  14   5  612.74  164.88
   6  15   5 1576.64  354.86
  -7   0  -5  -13.60   50.99
   7   0   5   29.30   51.49
   7   1   5 1227.18   91.49
  -7   1  -5 1132.69   81.09
  -7  -1  -5 1252.87   92.99
   7  -2  -5 4674.03  109.39
  -7   2  -5 4528.85  153.38
   7   2   5 4601.34  165.38
  -7  -2  -5 4657.73  174.18
   7   3   5   22.60   64.19
   7   4   5 4077.09  170.08
   7   5   5  -87.39   72.59
  -7   5   5    3.70   14.70
   7   6   5  272.77  105.49
   7   7   5  -93.69   84.69
   7   8   5 1223.18  156.58
   7   9   5  163.68  120.79
   7  10   5  464.55  127.79
   7  11   5  211.58  115.19
   7  12   5  363.26  128.19
   7  13   5  297.57  131.99
   7  14   5 1142.89  303.47
   8   0   5    3.70   55.09
  -8   0  -5   28.20   55.49
   8   1   5  391.86   71.89
  -8   1  -5  343.47   64.19
   8  -1  -5  303.47   40.10
  -8  -1  -5  225.08   68.69
   8  -2  -5  156.88   25.50
  -8   2  -5  119.59   54.59
   8   2   5  127.99   67.49
  -8  -2  -5   -8.90   67.59
   8   3   5  825.32   97.69
  -8   3  -5  911.21   83.79
   8   4   5   25.20   72.89
   8   5   5 -133.09   74.49
   8   6   5  -65.39   81.29
   8   7   5  250.17  107.29
   8   8   5  -22.80  104.79
   8   9   5  108.39  103.49
   8  10   5  -12.80  101.99
   8  11   5   56.69  106.59
   8  12   5  121.09  109.99
   8  13   5  556.14  251.37
   8  14   5  401.66  148.59
   9   0   5   74.09   62.59
  -9   0  -5  -39.30   62.19
  -9   1  -5 1652.63  102.39
   9   1   5 1656.73  112.89
   9  -1  -5 1709.13   73.59
  -9  -1  -5 1755.32  113.79
   9   2   5 1815.92  114.59
   9  -2  -5 1685.43   63.49
  -9   2  -5 1657.53   98.59
  -9  -2  -5 1651.13  121.39
   9   3   5 1766.62  124.79
  -9   3  -5 1923.41  105.99
   9   4   5  705.93  107.19
   9   5   5  820.42  124.39
   9   6   5    1.30   94.19
  -9   6   5   10.40   20.10
   9   7   5  347.07  116.89
  -9   7   5  321.67   35.60
   9   8   5  135.09  104.99
   9   9   5 1554.14  172.78
   9  10   5   -5.30  106.69
   9  11   5   99.09  107.59
   9  12   5  288.37  126.99
   9  13   5  309.87  134.49
 -10   0  -5   -5.20   62.59
  10   0  -5  -48.10   45.50
  10   0   5   66.29   71.09
  10  -1  -5   10.90   38.90
 -10   1  -5  -40.50   56.79
  10   1   5   26.00   70.89
 -10  -1  -5  -94.19   67.69
  10   2   5  745.93   95.69
  10  -2  -5  647.94   51.49
 -10   2  -5  694.53   82.79
  10   3   5   -3.30   81.09
 -10   3  -5   38.80   61.79
 -10   4  -5  235.38   74.19
  10   4   5  245.88   98.39
  10   5   5  -83.29   80.99
  10   6   5  202.28  101.59
  10   7   5  127.99  118.19
 -10   7   5   29.40   25.20
  10   8   5  654.33  131.29
 -10   8   5  595.14   44.30
  10   9   5   37.90  103.39
  10  10   5   96.59  104.59
  10  11   5  118.39  109.99
  10  12   5  196.68  134.49
  10  13   5  303.37  137.19
 -11   0  -5  -50.89   71.79
  11   0  -5  -64.79   49.40
  11   0   5  -58.89   71.99
  11  -1  -5  554.84   60.99
 -11   1  -5  613.04   90.69
  11   1   5  485.85   90.99
 -11  -1  -5  617.44  103.19
 -11   2  -5  782.62   96.79
  11   2   5  973.70  113.19
  11  -2  -5  857.31   62.59
 -11   3  -5 1866.51  118.39
  11   3   5 1687.23  137.99
  11   4   5 1740.33  141.69
 -11   4  -5 1368.66  104.79
 -11   5  -5  263.67   76.59
  11   5   5  113.99  103.49
  11   6   5  319.97  108.59
  11   7   5  343.37  113.69
  11   8   5   93.29  102.39
 -11   8   5  153.98   27.70
  11   9   5  902.41  145.79
 -11   9   5  481.65   43.50
  11  10   5  510.45  130.69
  11  11   5  148.19  114.29
  11  12   5   88.39  115.89
  11  13   5  130.99  131.69
  12   0  -5   16.80   53.99
  12   0   5   68.69   80.79
 -12   0  -5  -63.09   73.19
 -12   1  -5   93.79   78.39
  12  -1  -5   38.80   48.40
  12   1   5  185.08   84.39
 -12  -1  -5  -77.09   79.99
  12   1  -5   45.60   66.19
  12  -2  -5  185.18   47.20
 -12   2  -5   61.79   72.19
  12   2   5  119.49   85.39
  12   3   5 1413.36  133.39
 -12   3  -5 1218.38  107.99
  12   4   5  427.46  110.59
 -12   4  -5  417.76   81.99
 -12   5  -5  235.48   78.09
  12   5   5  212.28   99.79
 -12   6  -5  128.39   74.49
  12   6   5  130.29  106.79
  12   7   5  103.99  106.29
  12   8   5   22.20   96.79
  12   9   5  329.97  117.09
 -12   9   5  308.27   30.90
  12  10   5   32.30  102.19
 -12  10   5   50.79   26.80
  12  11   5  185.38  115.79
  12  12   5  218.88  134.59
 -12  13   5   54.89   38.30
 -13   0  -5  -88.69   78.19
  13   0   5   11.40   84.39
  13   0  -5   -8.70   56.99
  13  -1  -5  865.01   77.19
  13   1   5  798.62  118.09
 -13   1  -5 1099.59  123.09
 -13  -1  -5  918.01  129.09
  13   1  -5  940.71  100.39
  13   2   5 1125.09  125.79
 -13   2  -5 1351.66  113.69
  13   2  -5 1164.38  119.49
  13   3   5  346.97  106.39
 -13   3  -5  276.27   81.19
  13   4   5  405.06  112.89
 -13   4  -5  284.37   79.49
 -13   5  -5  632.54   94.49
  13   5   5  623.34  127.39
  13   6   5  186.08  101.29
 -13   6  -5   65.69   72.19
 -13   7  -5   14.50   71.89
  13   7   5  200.98  105.09
 -13   8  -5  912.71  116.79
  13   8   5  825.02  150.38
  13   9   5  280.57  115.59
  13  10   5   44.50  108.69
  13  11   5  115.89  110.79
  13  12   5  309.37  141.99
  14   0   5  -83.99   83.29
 -14   0  -5  -37.70   90.59
  14   0  -5  -57.79   57.89
  14  -1  -5  252.37   60.59
  14   1   5  186.48   98.79
 -14   1  -5  247.88   94.19
  14   1  -5   38.90   71.19
 -14   2  -5  396.56   94.59
  14   2   5  456.05  111.29
  14   2  -5  678.73  108.59
  14   3   5   18.60   90.19
 -14   3  -5  123.09   78.89
  14   3  -5  -51.39   86.39
  14   4   5   85.79   96.39
 -14   4  -5   88.49   70.79
  14   5   5  233.68  103.99
 -14   5  -5  141.89   76.69
  14   6   5    5.20   93.59
 -14   6  -5  -17.20   67.49
 -14   7  -5    6.80   70.89
  14   7   5   55.29  102.79
 -14   8  -5  393.86  172.08
  14   8   5  150.78  103.19
  14   9   5  156.68  102.19
 -14   9  -5    5.60   77.09
 -14  10  -5   15.60   85.59
  14  11   5  132.29  112.39
  15   0  -5  -29.60   59.09
  15   0   5   -9.90   85.79
 -15   0  -5   27.10   94.69
  15   1   5  402.76  105.79
  15  -1  -5  379.06   68.99
 -15   1  -5  263.07   95.59
  15   1  -5  409.86   85.49
 -15   2  -5   50.69   78.19
  15   2   5   70.29   93.99
  15   2  -5   17.50   75.99
  15   3   5 1562.64  142.89
 -15   3  -5 1670.13  128.19
  15   3  -5 1645.84  141.09
  15   4   5  230.38  102.49
 -15   4  -5  207.18   79.99
  15   4  -5  215.38  101.09
  15   5   5   88.19   99.99
 -15   5  -5   32.60   71.19
  15   6   5  108.59  100.39
 -15   6  -5  -40.90   66.69
  15   7   5  467.05  122.89
 -15   7  -5  486.95  112.49
  15   8   5   43.70   98.09
 -15   8  -5  155.68   82.49
  15   9   5  839.22  149.29
 -15   9  -5  444.66   99.39
  15  10   5  254.77  119.69
 -15  10  -5  -35.00   85.99
 -15  11  -5   33.20   91.29
 -15  12  -5 -110.39   88.69
  16   0  -5  -27.90   56.29
 -16   1  -5  125.19   92.39
  16   1   5  174.88   97.99
  16  -1  -5  297.67   65.99
  16   1  -5   88.69   72.29
  16   2   5   62.89   92.19
 -16   2  -5  110.59   81.59
  16   2  -5   29.00   71.59
  16   3   5  -40.60   88.89
 -16   3  -5   46.00   75.99
  16   3  -5 -172.48   71.79
 -16   4  -5   98.29   76.09
  16   4   5    9.10   93.79
  16   5   5  -24.60   97.29
 -16   5  -5   34.90   69.19
  16   5  -5   85.39  100.29
  16   6   5  106.49  102.09
 -16   6  -5   35.60  134.39
  16   7   5  106.59  104.09
 -16   7  -5   61.39   75.49
  16   8   5   53.89  106.49
 -16   8  -5   49.20   72.39
 -16   9  -5  134.79   87.89
  16   9   5  287.67  117.99
  16  10   5  181.78  122.89
 -16  10  -5  -44.10   82.39
 -16  11  -5  -19.70   87.89
 -16  12  -5 -210.28   81.69
  17   0  -5   59.69   62.59
 -17   1  -5   43.20   81.09
  17  -1  -5   22.80   56.99
  17   1   5 -103.19   85.29
  17   1  -5  -37.00   64.79
  17   2   5 1133.09  142.79
 -17   2  -5 1172.38  134.69
  17   2  -5  958.50  108.99
  17   3   5   85.59   99.09
 -17   3  -5    5.70   74.19
  17   3  -5   41.10   80.99
  17   4   5  559.24  124.59
 -17   4  -5  500.65   96.19
  17   4  -5  531.65  109.19
  17   5   5   37.60   99.49
 -17   5  -5   -1.70   72.29
  17   5  -5   24.20   87.49
 -17   6  -5   21.40   73.69
  17   6   5   48.90  106.79
  17   6  -5   42.20  109.29
 -17   7  -5   12.20   71.09
  17   7   5   -6.10  104.09
  17   7  -5  136.09  113.99
  17   8   5  452.65  192.78
 -17   8  -5  562.14   98.19
 -17   9  -5   13.40   74.79
  17   9   5  118.69  111.49
 -17  10  -5   41.50   79.69
 -17  11  -5   52.49   85.29
  18   0  -5  -30.90   59.99
  18   1   5   -6.60   97.49
  18  -1  -5  -13.60   60.29
  18   1  -5  -52.89   61.39
 -18   2  -5   26.20   79.89
  18   2   5  -27.20   94.09
  18   2  -5  134.29   76.59
 -18   3  -5  152.28   82.69
  18   3   5  130.29  102.69
  18   3  -5   72.49   82.79
  18   4   5  107.49  106.59
 -18   4  -5  128.59   84.09
  18   4  -5  176.18   90.29
 -18   5  -5   63.79   71.89
  18   5   5  102.79  104.59
  18   5  -5   91.39   91.69
  18   6   5   82.29   98.99
 -18   6  -5   25.40   66.29
  18   6  -5   88.09   95.09
 -18   7  -5  269.07   82.29
  18   7  -5  266.87  107.99
 -18   8  -5   29.60   70.49
  18   8  -5  290.67  161.28
  18   9  -5  599.64  164.08
 -18  10  -5   18.60   79.09
  19   0  -5   68.99   68.29
  19  -1  -5   -8.20   61.59
  19   1   5   88.19   98.49
  19   1  -5   67.99   66.39
  19   2   5   29.10  103.09
  19   3   5 1132.39  154.68
 -19   3  -5 1134.89  130.69
  19   3  -5 1120.89  129.49
 -19   4  -5  133.79   81.69
  19   4   5  115.49  108.59
  19   4  -5   96.29   82.09
  19   5   5   -7.00   94.89
 -19   5  -5   79.39   81.59
  19   5  -5  261.47  100.19
  19   6   5 -130.09  104.99
 -19   6  -5   83.39   77.89
  19   6  -5  137.99   92.09
 -19   7  -5  237.58   84.39
  19   7   5  434.96  143.89
  19   7  -5  396.76  120.99
 -19   8  -5  202.18   79.29
  19   8   5  245.48  127.79
 -19   9  -5  235.38   82.39
 -19  10  -5   55.29   66.49
  20   0  -5   20.20   66.99
  20   1   5   54.19  101.69
  20   1  -5    9.90   68.79
  20   2   5  115.09  105.29
  20   2  -5  209.18   83.29
  20   3   5   49.10  104.49
  20   3  -5  126.39   82.39
 -20   4  -5  289.77   95.49
  20   4   5  115.79  113.39
  20   4  -5  193.38   92.39
 -20   5  -5  257.77   86.39
  20   5   5    2.90  148.89
  20   5  -5   76.89   85.49
  20   6   5  104.79  118.19
 -20   6  -5  149.19   79.09
  20   6  -5  181.18   99.59
 -20   7  -5  169.88   77.49
  20   7   5  183.88  121.09
  20   7  -5  171.98  100.89
 -20   8  -5  234.58   80.79
  20   8  -5  117.69  100.69
 -20   9  -5  159.48   68.99
  21   0  -5   29.50   71.99
  21   1  -5   36.50   73.09
  21   2   5  182.88  117.89
  21   2  -5  448.46   93.89
  21   3   5  211.78  117.89
  21   3  -5  199.88   90.79
  21   4  -5  244.48   96.79
  21   5   5    0.70  137.59
 -21   5  -5  240.48   83.79
  21   5  -5  198.98   97.69
 -21   6  -5  253.77   84.39
  21   6   5    7.60  110.89
  21   6  -5  -23.60   92.59
 -21   7  -5  305.27   78.89
  21   7  -5  241.38  105.19
 -21   8  -5  997.50  105.19
  22   0  -5 -142.89   65.29
  22   1  -5  110.19   78.19
  22   2   5 -234.58   97.49
  22   2  -5  -20.50   74.59
  22   3   5  -18.00  116.09
  22   3  -5  145.19   87.29
  22   4  -5   35.50   87.69
  22   5   5 -110.79  110.79
  22   6  -5  106.19  114.59
  23   1  -5 -128.79   70.89
  23   2  -5   85.79   81.19
  23   3   5  115.19  123.79
  23   3  -5  -67.49   74.69
  23   4  -5  367.96  104.79
  24   1  -5  -39.80   75.69
  24   2  -5   58.69   83.69
  24   3  -5  -44.30   77.79
  24   4  -5   78.29   90.99
   0  -1  -6   42.10   38.60
   0  -2  -6 2345.67   88.09
   0   2   6 2258.47   87.59
   0   3   6   -9.40   37.40
   0   4   6 2525.95   99.29
   0   5   6  -83.79   46.80
   0   6   6 1083.79   94.09
  -1  -1  -6 1621.54   74.89
   1  -2  -6   20.00   31.90
   1   2   6   88.09   43.60
  -1  -2  -6   45.70   45.30
   1   3   6  543.25   58.99
  -1   3   6  573.84   49.10
   1   4   6  632.34   80.79
  -1   4   6  438.06   51.79
   1   5   6  702.73   80.79
  -1   5   6  686.13   70.19
   1   6   6  203.58   71.09
   1  15   6 1573.64  186.38
  -2  -1  -6 6782.32  201.18
   2  -2  -6  -27.10   25.10
   2   2   6  -59.79   46.40
  -2  -2  -6  -46.00   44.70
   2   3   6   91.69   48.20
  -2  -3  -6  234.88   56.19
  -2   3   6  170.58   30.00
   2   4   6  -79.19   46.40
  -2   4   6  -20.80   30.70
   2   5   6 2345.07  114.89
  -2   5   6 2503.65   98.79
   2   6   6   88.99   70.99
   2  15   6 1832.32  215.58
   3   1   6   45.30   57.19
  -3  -1  -6   39.20   46.70
   3   2   6   -4.60   52.59
   3  -2  -6    6.00   20.30
  -3  -2  -6  -44.90   47.90
   3   3   6  229.68   56.29
  -3  -3  -6  148.59   58.09
   3   4   6  345.77   67.59
  -3   4   6  333.87   36.90
   3   5   6   45.30   60.19
  -3   5   6   76.69   38.00
   3   6   6  927.91  109.59
   3   7   6  -70.79   82.29
   3  14   6  726.53  177.38
   3  15   6 1034.70  186.98
  -4   0  -6 5374.66  163.08
   4   1   6 1342.97   89.09
  -4  -1  -6 1371.06   84.49
   4  -2  -6  742.53   27.50
   4   2   6  625.54   69.69
  -4  -2  -6  647.34   73.09
   4   3   6   77.69   51.69
  -4  -3  -6  -15.30   55.39
   4   4   6   88.59   63.79
  -4   4   6  215.38   25.40
   4   5   6 1062.99   97.99
  -4   5   6 1175.78   56.29
   4   6   6 1949.80  136.69
   4   7   6  239.48   93.29
   4   8   6   89.99   99.49
   4  13   6  458.05  147.39
   4  14   6  511.75  162.18
   4  15   6 1474.75  263.17
  -5   0  -6  387.96   61.79
   5   1   6  706.23   76.99
  -5   1  -6  690.93   68.79
  -5  -1  -6  589.44   71.29
   5   2   6 1100.29   82.29
  -5  -2  -6  925.71   82.89
   5   3   6  731.63   81.59
   5   4   6   -0.80   57.99
   5   5   6 1093.89  103.69
  -5   5   6 1178.28   48.90
   5   6   6  -65.69   80.49
   5   7   6 1286.37  145.59
   5   8   6    5.40   99.09
   5   9   6   15.70   98.39
   5  10   6   -6.20  104.69
   5  11   6  187.38  115.09
   5  12   6  118.79  114.89
   5  13   6  325.37  141.89
   5  14   6  638.64  171.48
   5  15   6  976.90  192.08
  -6   0  -6 4847.81  159.48
  -6   1  -6 1553.84   89.29
   6   1   6 1554.44   97.09
  -6  -1  -6 1660.43   97.49
   6   2   6  -40.90   54.79
  -6  -2  -6   46.50   59.39
   6   3   6  -22.80   59.39
   6   4   6  344.27   77.79
   6   5   6  690.23   97.39
  -6   5   6  583.14   22.90
   6   6   6 1079.09  120.19
   6   7   6 1019.60  132.29
   6   8   6  -34.40   97.59
   6   9   6  -65.39   92.49
   6  10   6  369.26  121.29
   6  11   6  328.57  120.59
   6  12   6  341.17  128.19
   6  13   6  379.16  140.49
   6  14   6  606.14  163.58
  -7   0  -6 2382.36  112.49
  -7   1  -6 1215.48   86.69
   7   1   6 1350.16   99.59
  -7  -1  -6 1128.99   89.99
  -7   2  -6 1105.89   85.59
   7  -2  -6 1311.27   37.60
   7   2   6 1268.27   95.29
  -7  -2  -6 1298.87  101.79
   7   3   6   11.50   66.39
   7   4   6 1268.47  110.19
   7   5   6  -70.39   72.29
   7   6   6  299.47   96.99
  -7   6   6  264.07   29.70
   7   7   6  378.06  110.69
   7   8   6  -64.29   92.89
   7   9   6   23.30   97.89
   7  10   6  193.98  113.49
   7  11   6  -13.00  104.29
   7  12   6  538.65  142.39
   7  13   6   65.59  129.69
  -8   0  -6 1887.01  107.09
   8   1   6 2645.24  129.09
  -8   1  -6 2397.86  116.39
  -8  -1  -6 2693.63  130.59
   8  -2  -6  208.38   23.90
  -8   2  -6  217.98   61.19
   8   2   6  209.08   67.69
  -8  -2  -6  247.68   72.99
   8   3   6  -53.39   62.99
   8   4   6    8.80   76.99
   8   5   6 2904.91  162.78
   8   6   6  557.64  113.19
   8   7   6  645.14  121.99
   8   8   6  -86.29   95.79
   8   9   6   69.89  108.69
   8  10   6  295.17  119.09
   8  11   6  387.96  129.59
   8  12   6  382.06  131.79
   8  13   6  147.29  244.98
   8  14   6  731.13  178.68
  -9   0  -6  349.96   72.89
   9   0   6  289.57   78.59
  -9   1  -6  804.02   88.79
   9   1   6  852.51   97.49
   9  -1  -6  671.73   55.89
  -9  -1  -6  750.32   95.29
  -9   2  -6  215.38   64.99
   9   2   6  216.08   81.09
   9  -2  -6  241.48   30.30
  -9  -2  -6  218.38   88.29
  -9   3  -6  268.77   73.19
   9   3   6  270.87   79.89
   9   4   6  702.43  107.59
   9   5   6   50.49   90.69
   9   6   6 -102.39   88.39
   9   7   6  572.04  122.89
   9   8   6  -33.90   92.79
   9   9   6  183.78  108.99
   9  10   6   -3.90  103.39
   9  11   6  167.68  115.49
   9  12   6  151.58  122.99
   9  13   6   98.69  126.39
 -10   0  -6 4519.85  176.58
  10   0   6 4198.48  175.68
  10  -1  -6  159.18   43.10
  10   1   6  119.49   79.59
 -10   1  -6  161.38   70.49
 -10  -1  -6  157.28   84.19
  10  -2  -6  760.32   49.40
  10   2   6  918.71  107.19
 -10   2  -6  866.11   94.89
 -10  -2  -6  864.91  112.59
  10   3   6   -1.30   76.19
 -10   3  -6  202.78   72.89
 -10   4  -6 1132.69  107.69
  10   4   6 1084.39  127.29
  10   5   6  -94.79   81.19
  10   6   6 1960.20  160.08
  10   7   6   69.59  125.99
  10   8   6  305.37  114.09
  10   9   6   34.60  101.49
 -10   9   6  -25.10   21.80
  10  10   6  489.15  128.39
  10  11   6   -4.80   96.69
  10  13   6   -8.40  102.49
 -10  14   6 1681.93  100.39
  11   0   6  318.77   92.29
  11   0  -6  305.57   63.19
 -11   0  -6  320.57   88.89
  11  -1  -6  261.57   51.49
  11   1   6  178.48   85.39
 -11   1  -6  273.07   83.59
 -11  -1  -6  240.58   90.49
  11   2   6 1006.10  113.99
 -11   2  -6  862.01   96.29
  11  -2  -6  826.92   57.99
 -11  -2  -6  735.23  119.89
  11   3   6  -11.50   78.49
 -11   3  -6   81.69   67.19
 -11   4  -6  199.58   75.99
  11   4   6  231.78   96.29
 -11   5  -6  525.85   94.09
  11   5   6  385.96  112.39
  11   6   6  768.32  137.39
  11   7   6  -51.99   93.29
  11   8   6  -14.10   94.39
  11   9   6  209.38  110.69
  11  10   6   38.20   98.39
 -11  10   6   42.80   19.10
  11  11   6  146.59  111.39
 -11  11   6  104.59   29.30
  11  12   6  337.77  124.19
 -11  12   6  613.34   72.79
 -11  13   6  503.15  107.49
 -12   0  -6   23.20   80.59
  12   0   6   11.20   84.09
  12   0  -6   -1.80   53.79
  12   1   6 2083.59  145.59
 -12   1  -6 1856.51  129.19
  12  -1  -6 1993.50  108.79
 -12  -1  -6 1744.13  141.89
  12   2   6  141.69   90.79
 -12   2  -6  -15.20   68.69
  12  -2  -6   69.09   40.00
 -12   3  -6   18.70   68.89
  12   3   6   42.90   85.29
  12   4   6   -3.60   89.59
 -12   4  -6   -2.00   68.89
  12   5   6  952.70  135.09
 -12   5  -6  909.31  108.59
 -12   6  -6   20.60   76.89
  12   6   6   66.79   93.69
  12   7   6  429.76  118.39
  12   8   6   19.30  102.59
  12   9   6    4.30   98.59
  12  10   6    8.00  105.79
  12  12   6  294.37  123.79
  13   0  -6  534.75   78.09
 -13   0  -6  485.35  106.99
  13   1   6  304.47   99.29
  13  -1  -6  435.46   64.19
 -13   1  -6  331.27   92.19
 -13  -1  -6  425.66  107.09
  13   1  -6  262.87   78.99
  13   2   6   21.70   91.19
 -13   2  -6  -36.40   72.09
  13  -2  -6   -3.10   41.90
 -13   3  -6   30.00   70.89
  13   3   6   29.20   91.79
  13   4   6  164.28  103.69
 -13   4  -6   34.60   72.99
  13   5   6  110.89   93.59
 -13   5  -6  -17.30   70.19
  13   6   6  201.48  104.59
 -13   6  -6  248.88   86.59
  13   7   6  297.57  116.49
 -13   7  -6  266.77   88.69
  13   8   6   70.19  100.29
 -13   8  -6   37.90   87.29
  13   9   6  -40.30  103.89
  13  10   6  175.68  113.89
  13  11   6  -24.80  104.79
  14   0  -6 1579.84  105.59
 -14   0  -6 1625.94  140.19
 -14   1  -6  273.27   93.09
  14   1   6  136.39   94.89
  14  -1  -6  171.18   56.39
 -14  -1  -6  175.58  101.99
  14   1  -6  323.87   83.09
 -14   2  -6  611.04  106.39
  14  -2  -6  610.34   73.79
  14   2   6  686.33  120.89
  14   2  -6  658.03  107.09
 -14   3  -6    9.10   73.59
  14   3   6  -89.99   87.19
 -14   4  -6 1018.70  111.79
  14   4   6  797.32  126.39
  14   5   6   99.59  104.89
 -14   5  -6  140.89   77.69
  14   6   6  662.83  130.59
 -14   6  -6  638.34  102.49
  14   7   6  186.08  102.79
 -14   7  -6  147.89   93.19
 -14   8  -6  194.88   91.99
  14   8   6   93.69  111.79
  14   9   6   73.69   99.39
 -14   9  -6  -45.10   83.29
 -14  10  -6   -7.00   98.09
  14  10   6  260.47  122.29
  14  11   6  -15.80  108.69
 -15   0  -6   39.90   85.09
  15   0  -6   50.59   60.19
  15   1   6  107.49   95.79
  15  -1  -6  196.88   59.29
 -15   1  -6  -18.90   81.09
  15   1  -6  162.88   69.09
 -15   2  -6  130.29   83.19
  15   2  -6  -15.20   75.19
  15   3   6  -43.10   93.69
 -15   3  -6   54.99   73.79
  15   3  -6  -97.49   79.69
  15   4   6  275.97  105.99
 -15   4  -6  396.86   90.19
  15   5   6 1004.00  140.99
 -15   5  -6  801.42  105.39
  15   6   6  -16.20  104.69
 -15   6  -6   54.59   76.69
  15   7   6  -37.10  101.49
 -15   7  -6   47.80   77.39
 -15   8  -6   20.90   79.79
  15   8   6   70.79  105.79
  15   9   6   45.40  102.39
 -15   9  -6   18.70   89.79
 -15  10  -6  -88.79   84.39
 -15  11  -6   36.40   97.49
 -15  12  -6 -123.49   98.39
  16   0  -6  919.01   90.49
 -16   0  -6 1092.49  135.39
  16   1   6  239.08  103.79
 -16   1  -6  169.18   85.19
  16  -1  -6  189.18   59.89
  16   1  -6  360.66   80.39
  16   2   6  252.97  102.99
 -16   2  -6  227.18   85.69
  16   2  -6  263.57   84.39
 -16   3  -6  128.19   77.99
  16   3   6  168.68  102.69
  16   3  -6  220.68   93.89
  16   4   6  263.27  109.39
 -16   4  -6  234.78   80.99
  16   4  -6   38.20  175.48
  16   5   6  689.43  135.39
 -16   5  -6  402.56   94.09
  16   6   6  841.12  139.49
 -16   6  -6  782.22  107.49
 -16   7  -6  232.28   85.69
  16   7   6  162.78  110.09
  16   8   6  -28.80   99.79
 -16   8  -6  -26.20   79.19
  16   9   6  351.96  125.09
 -16   9  -6  168.78   92.99
  16  10   6  153.08  118.09
 -16  10  -6  -42.30   84.19
 -16  11  -6   13.40   97.69
 -16  12  -6   24.00  102.99
  17   0  -6 1322.97  101.49
 -17   1  -6   -6.50   77.79
  17  -1  -6  -32.30   52.99
  17   1   6  -79.89   92.69
  17   1  -6   56.29   67.79
 -17   2  -6    9.80   74.69
  17   2   6  130.59   96.89
  17   2  -6   81.69   71.09
 -17   3  -6   44.20   73.89
  17   3   6  -27.80   95.49
  17   3  -6   35.50   78.59
 -17   4  -6   89.99   75.99
  17   4   6   25.10  100.89
  17   4  -6  -55.49   79.89
  17   5   6   25.50   99.29
 -17   5  -6   59.49   70.89
  17   5  -6   85.69  103.49
  17   6   6  453.05  127.89
 -17   6  -6  421.56   92.69
  17   6  -6  600.04  137.09
 -17   7  -6  135.69   78.59
  17   7   6  105.49  107.59
 -17   8  -6  -25.90   75.69
  17   8   6   -5.70  103.59
 -17   9  -6  -16.80   79.19
  17   9   6  126.49  114.19
 -17  10  -6  115.89   89.09
 -17  11  -6  -63.79   85.49
  18   0  -6  838.42   95.19
  18   1   6  568.64  123.39
  18  -1  -6  440.26   76.79
 -18   1  -6  488.35  108.69
  18   1  -6  638.34   95.79
  18   2   6  211.28  109.69
 -18   2  -6  144.49   88.69
  18   2  -6  172.58   77.59
  18   3   6   66.89  104.69
 -18   3  -6   39.80   72.59
  18   3  -6    5.70   72.79
  18   4   6  122.29  102.29
 -18   4  -6   97.79   80.79
  18   4  -6   59.99   87.29
  18   5   6  475.75  129.69
 -18   5  -6  377.76   91.49
  18   5  -6  379.16  107.09
  18   6   6  119.79  105.49
 -18   6  -6  284.07   92.19
  18   6  -6  243.58  103.39
  18   7   6  382.86  135.19
 -18   7  -6  315.27   91.49
  18   7  -6  645.64  151.58
  18   8   6  -12.30  114.89
 -18   8  -6   90.19   80.79
  18   8  -6  501.45  160.98
  18   9  -6  771.72  174.18
 -18  10  -6  107.79   80.49
  19   0  -6   -0.20   60.49
  19  -1  -6   -2.90   58.69
  19   1  -6  -11.90   65.19
 -19   2  -6   73.39   82.29
  19   2   6  -96.59   99.09
  19   2  -6   92.99   90.99
 -19   3  -6  224.08   87.19
  19   3   6   51.99  104.99
  19   3  -6  142.89   82.29
  19   4   6  -45.50  101.99
 -19   4  -6   52.69   75.39
  19   4  -6   31.30   81.39
 -19   5  -6  525.05  102.79
  19   5   6  328.77  124.69
  19   5  -6  541.35  113.69
  19   6   6   42.30  125.39
 -19   6  -6  -12.70   69.39
  19   6  -6  188.48  103.89
 -19   7  -6  225.18   85.39
  19   7  -6  189.28  104.59
 -19   8  -6  176.08   80.99
 -19   9  -6  196.08   83.09
 -19  10  -6  148.89   73.39
  20   0  -6  691.23   91.59
  20  -1  -6  126.69   66.99
  20   1  -6  163.78   74.99
  20   2   6  140.69  112.89
  20   2  -6  151.88   78.99
  20   3   6  184.58  119.69
 -20   3  -6  208.18   89.89
  20   3  -6   58.59   77.79
  20   4   6  147.79  118.99
 -20   4  -6   85.39   81.09
  20   4  -6  200.08   90.39
  20   5   6   37.40  115.79
 -20   5  -6  114.99   76.69
  20   5  -6   10.20   84.59
 -20   6  -6  422.16   96.29
  20   6  -6  368.26  112.59
 -20   7  -6  109.99   78.29
  20   7  -6  216.88  100.29
 -20   8  -6   92.29   72.49
  20   8  -6  258.17  126.39
 -20   9  -6  373.66   84.89
  21   0  -6  311.17   81.89
  21   1  -6   80.89   70.59
  21   2   6  -61.89  105.99
  21   2  -6  109.19   75.39
  21   3   6 -118.89  107.29
  21   3  -6   61.29   82.09
 -21   4  -6  354.06   95.89
  21   4   6  -94.09  109.59
  21   4  -6  181.58   86.89
 -21   5  -6  205.48   85.39
  21   5   6 -153.58  130.29
  21   5  -6   79.09   87.59
 -21   6  -6  341.47   85.39
  21   6  -6  182.58   97.69
 -21   7  -6  285.97   81.39
  21   7  -6  419.56  111.69
  22   1  -6  293.67   86.39
  22   2  -6   20.80   77.09
  22   3   6    2.10  118.09
  22   3  -6   17.50   73.79
  22   4   6   -8.90  120.89
  22   4  -6  190.58   89.29
 -22   5  -6 1491.15  140.89
 -22   6  -6 1079.49  112.19
  22   6  -6  286.97  133.89
  23   0  -6  -53.79   69.99
  23   1  -6  103.59   77.89
  23   2  -6   40.60   80.19
  23   3   6 -270.07  111.89
  23   3  -6   49.80   76.49
  23   4  -6  211.38   89.69
  23   5  -6  186.18  156.58
  24   1  -6 -143.19   74.59
  24   2  -6 -124.49   70.89
  24   3  -6   -8.40   74.89
   0  -1  -7   31.30   39.00
   0  -2  -7 3334.17  109.79
   0   3   7   47.80   40.40
   0  -3  -7    7.20   40.30
   0   4   7 2441.16   99.59
   0   5   7  -27.00   45.20
   0   6   7  693.93   81.59
   0   7   7  -77.59   66.99
   0   8   7  222.18   86.09
   0  13   7  472.65  151.58
   0  14   7  850.91  185.28
   0  15   7 1765.32  190.68
  -1  -1  -7 1156.98   77.69
   1  -2  -7 1212.98   62.59
   1   2   7 1379.16   77.19
   1   3   7 2647.73  102.89
   1  -3  -7 2696.43   95.49
  -1   3   7 2626.84   91.69
  -1  -3  -7 2569.44  104.39
   1   4   7 1351.56   84.89
  -1   4   7 1313.87   71.59
   1   5   7  775.82   77.89
  -1   5   7 1047.20   72.49
   1   6   7    7.10   58.19
  -1   6   7  -42.60   50.79
   1   7   7   25.90   74.79
  -1   7   7   14.80   66.49
   1   8   7  259.07   94.79
  -1   8   7   86.79   82.89
   1   9   7  768.42  124.99
   1  10   7  571.94  117.99
   1  12   7  379.16  130.59
   1  13   7  341.47  143.39
   1  14   7  638.24  172.48
  -1  14   7  520.35  171.28
   1  15   7 1490.85  181.28
  -2  -1  -7  318.07   54.19
   2   2   7  275.47   56.09
   2  -2  -7  334.47   35.90
  -2  -2  -7  355.26   57.39
   2   3   7 1965.50   93.69
  -2  -3  -7 2048.50   98.79
   2   4   7  -11.60   51.09
  -2   4   7    7.90   32.00
   2   5   7  479.65   74.09
  -2   5   7  449.56   55.49
   2   6   7   73.69   67.19
  -2   6   7   91.29   51.79
   2   7   7  948.81  112.89
  -2   7   7  897.71   93.49
   2   8   7   64.69   88.89
   2   9   7 1588.94  159.38
   2  10   7   42.50   97.09
   2  11   7  121.59  108.49
   2  12   7  155.88  120.19
   2  13   7  388.76  144.29
   2  14   7  469.05  172.68
  -2  14   7  553.04  161.38
   2  15   7 1889.91  218.48
  -2  15   7 1397.76  169.58
  -3   0  -7  -28.30   45.30
  -3  -1  -7  424.16   64.49
   3  -2  -7 5927.31  144.79
   3   2   7 5724.33  177.88
  -3  -2  -7 6039.60  181.68
   3   3   7  607.14   70.79
  -3  -3  -7  608.84   76.59
   3   4   7 1951.80  105.09
  -3   4   7 1939.11   69.79
   3   5   7   26.50   60.19
  -3   5   7  109.89   36.60
   3   6   7   -7.20   70.09
  -3   6   7  -48.70   39.80
   3   7   7    9.50   84.99
  -3   7   7   53.09   59.99
   3   8   7 1275.37  142.19
   3   9   7  396.36  111.49
   3  10   7  923.61  139.39
   3  11   7   -5.70  106.19
   3  12   7  204.48  129.89
   3  13   7  210.18  143.39
   3  14   7  791.62  198.38
  -3  14   7  908.41  172.78
   3  15   7 1233.58  215.38
  -3  15   7 1628.34  164.58
  -4   0  -7    5.60   44.40
   4   1   7   63.09   53.39
  -4  -1  -7   43.80   44.00
   4  -2  -7  177.08   23.10
   4   2   7  139.79   55.79
  -4  -2  -7  141.19   55.39
   4   3   7  256.27   63.99
  -4  -3  -7  161.78   67.49
   4   4   7 3175.28  135.89
   4   5   7  262.97   75.09
  -4   5   7  329.47   37.70
   4   6   7   95.29   76.09
  -4   6   7  149.88   43.20
   4   7   7  254.17   93.99
  -4   7   7  410.86   67.79
   4   8   7  306.47  108.99
   4   9   7  -29.90   97.29
   4  10   7  162.18  110.99
   4  11   7  -64.79  103.99
   4  12   7  219.48  123.29
   4  13   7  371.76  152.18
   4  14   7  641.54  178.68
  -4  14   7 1015.40  171.98
   4  15   7  859.71  255.97
  -4  15   7 1640.74  151.18
  -5   0  -7   14.90   45.90
  -5   1  -7 2594.04  112.69
   5   1   7 2656.23  119.59
  -5  -1  -7 2821.92  117.39
   5  -2  -7  117.59   18.00
   5   2   7  137.39   57.89
  -5  -2  -7  112.49   63.69
   5   3   7 2790.12  124.99
  -5  -3  -7 2672.03  131.19
   5   4   7  223.38   70.19
   5   5   7  529.75   88.99
  -5   5   7  446.56   31.90
   5   6   7   49.70   79.69
  -5   6   7  -15.60   31.40
   5   7   7  695.13  112.89
  -5   7   7  696.03   67.99
   5   8   7  105.49   99.99
   5   9   7 1260.67  155.28
   5  10   7   82.09  100.09
   5  11   7  -41.00  107.09
   5  12   7    2.50  116.29
   5  13   7  450.55  158.58
   5  14   7  493.15  192.18
  -5  14   7  978.90  154.88
  -5  15   7 1986.00  147.89
  -6   0  -7   70.19   55.39
  -6   1  -7 1596.24   96.09
   6   1   7 1730.33  106.39
  -6  -1  -7 1763.32  102.39
   6   2   7 1276.77   97.89
  -6  -2  -7 1325.57   99.69
   6   3   7  534.75   76.99
  -6  -3  -7  506.45   87.49
   6   4   7  -72.79   63.59
   6   5   7  -47.40   68.39
   6   6   7   95.89   86.29
  -6   6   7   -1.10   24.20
   6   7   7  395.56  104.89
  -6   7   7  413.66   50.89
   6   8   7 1282.77  145.39
  -6   8   7 1114.09   88.49
   6   9   7   43.60  101.99
   6  10   7   26.00  103.09
   6  11   7  115.89  110.59
   6  12   7  135.59  121.59
   6  13   7  229.68  142.79
  -6  13   7  641.84  128.19
   6  14   7  606.54  177.08
  -6  14   7 1230.58  136.69
  -6  15   7 1942.41  160.38
  -7   0  -7   61.39   58.19
   7   1   7   27.50   62.19
  -7   1  -7  -19.50   53.89
  -7  -1  -7  -37.80   58.69
  -7   2  -7 1660.73  101.79
   7   2   7 1527.05  107.79
   7  -2  -7 1641.14   44.80
  -7  -2  -7 1450.95  107.59
   7   3   7  -11.40   61.89
  -7  -3  -7 -114.39   73.09
   7   4   7  885.21  104.69
   7   5   7  -37.40   74.69
   7   6   7  -15.30   83.59
   7   7   7    5.80   88.49
  -7   7   7   -9.50   27.00
   7   8   7  972.70  138.09
  -7   8   7  925.61   70.79
   7   9   7  100.39   97.49
   7  10   7  375.36  117.09
   7  11   7   66.49  110.39
   7  12   7  109.89  115.79
   7  13   7  339.67  116.99
  -7  13   7  597.84  117.09
  -7  14   7 1131.49  124.59
  -8   0  -7   45.00   59.89
   8   1   7  440.96   82.59
  -8   1  -7  473.95   72.79
  -8  -1  -7  284.27   71.69
   8  -2  -7  129.49   20.60
  -8   2  -7  158.68   62.89
   8   2   7  153.08   73.49
  -8  -2  -7   47.10   70.79
   8   3   7 3239.58  150.58
  -8  -3  -7 3109.09  159.88
   8   4   7  102.59   80.69
   8   5   7    5.80   82.39
   8   6   7   -9.10   91.29
   8   7   7  467.55  117.59
  -8   8   7   53.39   28.10
   8   9   7  -14.90   97.39
  -8   9   7  126.19   49.20
   8  10   7  245.08  108.39
  -8  10   7  157.58   87.99
   8  11   7  221.98  107.29
  -8  11   7  286.77   78.99
   8  12   7  284.37  117.09
  -8  12   7  365.26   89.79
   8  13   7  331.17  138.99
  -8  13   7  756.82  114.99
   8  14   7  250.87  117.19
  -8  14   7 1048.60  106.19
  -9   0  -7  -31.70   60.99
   9   1   7 1075.99  105.59
  -9   1  -7  806.62   90.69
  -9  -1  -7  855.61  105.89
   9  -2  -7  454.75   34.10
   9   2   7  552.94   92.69
  -9   2  -7  525.45   83.29
  -9  -2  -7  559.64   95.99
   9   3   7 2054.79  133.69
  -9   3  -7 2305.47  127.09
   9   4   7  116.79   86.19
   9   5   7  -31.10   81.39
   9   6   7  126.89   91.69
   9   7   7  377.86  113.59
   9   8   7  357.66  108.89
   9   9   7  629.94  126.49
  -9   9   7  480.25   37.00
   9  10   7  111.19  100.59
  -9  10   7    7.40   32.70
   9  11   7  158.48  112.89
   9  12   7  -62.59   97.59
  -9  12   7  243.88   75.89
   9  13   7  193.48  115.29
  -9  13   7  333.77   53.99
 -10   0  -7  -53.89   62.59
  10  -1  -7   -3.30   38.30
  10   1   7   85.29   78.19
 -10   1  -7  -19.30   66.59
 -10  -1  -7   35.20   76.89
 -10   2  -7 1688.83  113.49
  10  -2  -7 1534.95   59.89
  10   2   7 1536.15  127.19
 -10  -2  -7 1501.65  130.89
  10   3   7  120.29   82.09
 -10   3  -7  206.78   73.99
 -10   4  -7  626.64   97.79
  10   4   7  622.54  110.59
  10   5   7   46.50   88.09
  10   6   7   48.80   94.49
  10   7   7   80.49   95.09
  10   8   7  922.41  141.09
  10   9   7   47.60   99.19
  10  10   7  115.59  104.09
  10  11   7   97.19  101.79
 -10  11   7   56.39   28.80
  10  12   7  300.17  208.68
  10  13   7  330.17  124.29
 -11   0  -7  -21.40   78.19
  11  -1  -7  274.07   50.09
 -11   1  -7  277.37   81.89
  11   1   7  250.47   94.39
 -11  -1  -7  227.78   96.59
  11   2   7 1056.59  122.39
  11  -2  -7 1025.40   56.69
 -11   2  -7 1024.00  107.79
 -11  -2  -7 1084.99  137.49
  11   3   7 1677.73  135.19
 -11   3  -7 1849.52  121.49
 -11   4  -7  -24.50   74.09
  11   4   7  128.99   91.49
  11   5   7   76.89   95.49
 -11   5  -7   70.79   82.39
  11   6   7   13.00   97.39
  11   7   7   80.29   98.99
  11   8   7  602.54  133.79
  11   9   7  360.86  124.89
  11  10   7  100.59  107.49
  11  11   7  201.38  114.29
  11  12   7  154.98  115.89
  12   0  -7 -102.19   51.29
 -12   0  -7   51.89   77.59
  12   1   7   89.49   90.29
 -12   1  -7  150.58   83.29
  12  -1  -7   69.49   61.89
 -12  -1  -7   81.79   93.09
 -12   2  -7    8.40   73.09
  12  -2  -7   17.90   35.70
  12   2   7  150.28   91.99
 -12  -2  -7  -48.40   86.59
 -12   3  -7 2020.80  131.59
  12   3   7 1871.31  146.19
  12   4   7  414.06  105.89
 -12   4  -7  403.86   89.09
 -12   5  -7   51.09   79.59
  12   6   7   32.30   98.99
 -12   6  -7   71.09   79.69
  12   7   7  208.68  109.69
  12   8   7   62.59   97.59
  12   9   7  513.25  128.99
  12  10   7   26.30   99.59
  12  11   7   72.79  115.69
  12  12   7   80.49  119.09
 -13   0  -7 -127.89   79.89
  13   0  -7  -16.10   57.49
  13   1   7   51.79   91.79
 -13   1  -7   97.49   84.29
  13  -1  -7   91.79   49.70
  13   1  -7  112.99   72.59
 -13  -1  -7 -150.38   81.69
  13   2   7  944.81  125.59
  13  -2  -7  745.73   63.29
 -13   2  -7  730.23  105.89
 -13   3  -7 1048.30  109.59
  13   3   7 1212.58  141.89
 -13   4  -7  495.35   97.69
  13   5   7   94.79  100.29
 -13   5  -7  136.69   80.69
 -13   6  -7  132.59   83.79
  13   6   7  189.38  101.39
  13   7   7  147.29  103.99
 -13   7  -7   71.09   82.69
 -13   8  -7  404.46  103.19
  13   8   7  468.45  127.89
  13   9   7  201.78  108.69
  13  10   7  372.36  126.09
  13  11   7   67.69  135.89
  14   0  -7    3.00   54.99
 -14   0  -7  -45.70   82.69
  14  -1  -7  138.89   52.49
  14   1   7  182.18   98.89
 -14   1  -7  149.59   88.19
 -14  -1  -7   79.49  162.88
  14   1  -7  268.27   78.29
  14  -2  -7  587.64   62.09
 -14   2  -7  661.93  107.59
  14   2   7  648.74  120.99
 -14   3  -7   81.89   76.79
  14   3   7  -49.50   87.39
 -14   4  -7  -55.29   65.59
  14   4   7   40.70   92.79
 -14   5  -7  -63.39   72.39
  14   5   7   28.30   90.19
 -14   6  -7   19.70   75.89
  14   6   7    8.80  103.39
  14   7   7  274.07  116.59
 -14   7  -7  152.88   84.49
  14   8   7  179.68  105.29
 -14   8  -7   26.60   80.29
 -14   9  -7   -5.90   89.59
  14   9   7   59.19  110.89
 -14  10  -7   43.30   97.19
  14  10   7   63.29  111.69
  14  11   7   33.20  107.29
  15   0  -7    1.00   53.69
 -15   0  -7   29.60   80.79
  15   1   7 1097.19  230.58
 -15   1  -7  728.63  115.29
  15  -1  -7  714.03   73.79
  15   1  -7  875.11   98.89
 -15  -1  -7  648.94  119.09
  15  -2  -7  145.79   46.40
  15   2   7  249.28  101.99
  15   2  -7   71.99   74.59
  15   3   7 1133.29  142.29
 -15   4  -7   71.19   76.09
  15   4   7  -93.99   89.29
  15   5   7  485.25  118.59
 -15   5  -7  433.26   90.19
 -15   6  -7   31.90   77.19
  15   6   7   59.99  106.09
 -15   7  -7  378.86   99.59
  15   7   7  472.25  129.79
  15   8   7    7.10  102.69
 -15   8  -7   -5.90   74.69
 -15   9  -7  423.16  106.49
  15  10   7  105.89  125.19
 -15  10  -7  -34.40   90.49
 -15  11  -7 -115.89   91.79
 -15  12  -7 -180.88  101.89
 -16   0  -7   17.20   80.79
  16   0  -7   46.10   57.19
  16   1   7  387.66  112.09
 -16   1  -7  235.58   89.69
  16  -1  -7  351.76   63.49
  16   1  -7  412.36   79.99
  16   2   7  323.47  108.39
 -16   2  -7  331.07   92.39
  16   2  -7  291.67   83.69
 -16   3  -7  369.46   90.09
  16   3   7  418.66  113.39
  16   3  -7  427.26  100.39
 -16   4  -7  566.74  100.79
  16   4   7  685.33  132.39
 -16   5  -7   -5.90   69.79
  16   5   7   19.20  100.59
 -16   6  -7   16.50   71.49
  16   6   7  109.49  103.29
  16   7   7  249.48  109.19
 -16   7  -7  205.88   84.99
 -16   8  -7   39.10   79.89
  16   8   7 -134.09   97.29
  16   9   7   29.60  126.59
 -16   9  -7   44.30   87.89
 -16  10  -7   12.20   88.69
 -16  11  -7 -201.98   82.29
 -17   0  -7   42.60   79.39
  17   0  -7   21.80   54.49
 -17   1  -7   57.69   80.09
  17  -1  -7  -28.50   50.19
  17   1   7  -12.50   94.89
  17   1  -7   16.60   61.39
 -17   2  -7  761.52  115.09
  17   2   7  717.63  130.49
  17   2  -7  798.82  102.39
  17   3   7   42.20   98.39
 -17   3  -7   10.40   72.59
  17   3  -7   85.59   81.19
 -17   4  -7  783.02  108.89
  17   4   7  884.91  142.59
  17   4  -7  863.01  128.09
 -17   5  -7    9.80   70.79
  17   5   7   73.39  101.89
  17   5  -7  162.08  105.19
  17   6   7   14.90  105.79
 -17   6  -7   32.40   73.59
 -17   7  -7  131.79   76.39
  17   7   7   97.59  114.59
  17   8   7  393.36  134.29
 -17   8  -7   68.09   84.49
  17   9   7  264.07  131.89
 -17   9  -7   -0.90   85.69
 -17  10  -7  -30.70   85.79
 -17  11  -7   15.50   91.89
  18   0  -7   25.80   55.39
 -18   1  -7  400.76  101.69
  18  -1  -7  392.76   70.19
  18   1  -7  381.96   80.19
 -18   2  -7   68.89   76.69
  18   2   7   96.69  101.49
  18   2  -7  108.29   74.49
  18   3   7   89.99  108.29
 -18   3  -7  175.88   83.29
  18   3  -7  221.68   87.29
  18   4   7  231.48  117.19
 -18   4  -7  302.67   84.89
  18   4  -7  250.97   93.49
 -18   5  -7  306.17   86.69
  18   5   7   85.69  112.69
  18   5  -7  274.97  100.59
  18   6   7  -88.29   98.19
 -18   6  -7  -16.50   66.99
  18   6  -7  283.67  120.79
  18   7   7    7.80  112.29
 -18   7  -7   85.69   80.19
  18   7  -7  572.24  155.48
 -18   8  -7   97.89   79.99
  18   8   7   79.99  122.29
 -18   9  -7  221.48   91.79
 -18  10  -7   84.49   86.89
  19   0  -7   -6.00   56.69
  19  -1  -7  266.97   68.19
  19   1  -7  422.26   80.19
  19   2   7  -33.40  103.69
 -19   2  -7  179.68   88.19
  19   2  -7   27.50   74.09
 -19   3  -7  565.64  103.89
  19   3   7  443.56  128.39
  19   3  -7  640.14  103.79
 -19   4  -7  171.98   79.39
  19   4   7  173.68  118.59
  19   4  -7  194.28   91.19
 -19   5  -7  290.87   87.09
  19   5   7  242.18  126.99
  19   5  -7  393.76  103.79
  19   6   7   -1.90  113.39
 -19   6  -7   89.99   79.69
  19   6  -7  228.38  101.79
 -19   7  -7  158.48   79.89
  19   7   7  -94.89  115.29
  19   7  -7  354.26  128.59
  19   8  -7  960.10  258.07
 -19   9  -7  293.57   92.99
  20   0  -7   -4.50   58.29
  20  -1  -7  175.68   66.99
  20   1  -7  147.89   69.19
  20   2   7   66.49  111.19
 -20   2  -7  167.38   86.29
  20   2  -7  180.18   78.99
 -20   3  -7  160.08   84.09
  20   3   7 -101.69  101.89
  20   3  -7  130.89   78.09
  20   4   7   -6.10  125.79
 -20   4  -7  209.08   85.59
  20   4  -7  196.48   89.49
  20   5   7   36.20  115.29
 -20   5  -7  149.19   83.69
  20   5  -7  158.48   90.19
 -20   6  -7  183.68   82.79
  20   6   7  -20.30  117.69
  20   6  -7  199.08  100.29
 -20   7  -7   23.40   76.19
  20   7  -7  233.88  108.19
 -20   8  -7  219.88   84.89
 -20   9  -7  227.98   74.99
  21   0  -7  -30.40   61.79
  21   1  -7  -68.09   69.39
  21   2  -7  325.07   85.39
 -21   3  -7  498.05  110.59
 -21   4  -7  495.55  103.59
  21   4   7  367.16  138.89
  21   4  -7  391.76  101.99
  21   5   7 -235.98  110.99
 -21   5  -7  210.48   86.09
  21   5  -7   34.00   81.39
 -21   6  -7  277.77   84.59
  21   6  -7  116.69   94.39
 -21   7  -7  331.57   86.09
  21   7  -7  264.57  107.09
 -21   8  -7  488.05  131.09
  22   0  -7 -129.99   61.99
  22   1  -7   25.10   69.89
  22   2  -7   17.70   73.89
  22   3  -7  270.77   86.59
 -22   4  -7  406.56   91.59
  22   4   7  -56.49  120.19
  22   4  -7  342.07  100.49
 -22   5  -7  525.55  105.89
  22   6  -7  134.89  104.09
  23   0  -7  -52.99   67.29
  23   1  -7  -21.90   70.19
  23   2  -7  149.29   80.39
  23   3  -7  146.19   80.89
  23   4  -7  329.17  104.29
  23   5  -7  423.36  167.28
  24   1  -7  -84.89   71.59
  24   2  -7  129.09   79.99
  24   3  -7   66.69   76.29
   0  -2  -8   55.69   38.70
   0  -3  -8  -45.70   40.10
   0   3   8    5.20   41.20
   0   4   8  683.23   67.19
   0   5   8  -31.60   44.20
   0   6   8 1958.90  107.09
   0   7   8  -34.80   61.19
   0   8   8  -74.69   69.69
   0   9   8   13.80   85.59
   0  10   8 1411.06  151.18
   0  11   8  107.79  112.49
   0  12   8  289.77  142.39
   0  13   8  160.48  143.59
   0  14   8  839.92  185.28
  -1  -1  -8 1370.46   75.09
   1  -2  -8  113.49   36.50
  -1  -2  -8   90.69   43.50
   1  -3  -8   96.89   39.80
   1   3   8  175.48   63.29
  -1  -3  -8  116.19   49.20
   1   4   8  151.68   51.69
  -1   4   8  255.17   48.40
   1   5   8 1038.70   83.99
  -1   5   8 1064.99   74.39
   1   6   8  814.22   91.59
  -1   6   8  640.04   76.79
   1   7   8   99.99   71.49
  -1   7   8  207.08   67.39
   1   8   8  -49.50   71.39
  -1   8   8  -65.39   65.99
   1   9   8  112.59   91.89
  -1   9   8  -33.90   80.99
   1  10   8  179.28  101.29
  -1  10   8   -9.60   93.59
   1  11   8  475.15  127.09
  -1  11   8  418.96  124.39
   1  12   8  204.08  127.89
  -1  12   8  133.09  122.19
   1  13   8  361.26  154.28
  -1  13   8  495.35  149.79
   1  14   8  278.17  169.78
  -1  14   8  487.15  165.58
   1  15   8  269.27   88.49
  -1  15   8  318.07   87.79
  -2  -1  -8 2217.38   98.09
   2   2   8   42.10   47.30
   2  -2  -8  -27.50   29.50
  -2  -2  -8  -17.40   45.10
   2   3   8   18.10   51.19
   2  -3  -8  -10.50   32.60
  -2  -3  -8  -44.40   48.30
   2   4   8  232.68   58.79
  -2   4   8  261.97   44.00
   2   5   8 1429.66  101.39
  -2   5   8 1482.95   78.09
   2   6   8  589.34   84.59
  -2   6   8  557.54   96.29
   2   7   8  294.07   88.89
  -2   7   8  367.26   66.59
   2   8   8   24.00   77.59
  -2   8   8  -61.69   59.79
   2   9   8   12.20   90.69
  -2   9   8  -24.90   80.49
   2  10   8   45.10   97.89
  -2  10   8  -25.80   90.49
   2  11   8  512.85  138.89
  -2  11   8  558.94  122.69
   2  12   8  101.19  135.19
  -2  12   8  184.98  121.09
   2  13   8  276.07  155.78
  -2  13   8  667.43  247.98
   2  14   8  582.94  179.78
  -2  14   8  570.24  167.48
   2  15   8  292.87   92.29
  -2  15   8  408.36   89.59
  -3   0  -8 2593.74  107.19
  -3  -1  -8 1167.78   77.79
   3   2   8 1432.96   93.19
   3  -2  -8 1368.06   57.89
  -3  -2  -8 1456.35   88.79
   3   3   8  513.35   70.89
   3  -3  -8  344.67   41.50
  -3  -3  -8  451.65   71.49
   3   4   8  966.80   84.69
   3   5   8  171.18   69.39
  -3   5   8  276.17   44.20
   3   6   8 1466.15  114.49
  -3   6   8 1591.34   83.39
   3   7   8   55.49   78.39
  -3   7   8   36.30   52.59
   3   8   8  212.58   91.29
  -3   8   8  332.17   70.19
   3   9   8  -46.30   80.99
  -3   9   8  -34.20   71.79
   3  10   8  314.97  118.79
  -3  10   8  568.04  107.49
   3  11   8  104.39  108.79
  -3  11   8   -3.50   98.29
   3  12   8  255.17  133.19
  -3  12   8  577.54  134.29
   3  13   8  342.37  151.48
  -3  13   8  407.56  144.79
   3  14   8  204.48  101.99
  -3  14   8  380.36  153.18
   3  15   8  319.77  100.49
  -3  15   8  283.07   75.19
  -4   0  -8 7846.71  222.38
  -4  -1  -8  662.23   70.79
   4   2   8   87.19   58.19
   4  -2  -8   15.70   23.60
  -4  -2  -8    4.10   54.49
   4   3   8   31.10   59.29
  -4  -3  -8   25.10   62.49
   4   4   8  898.81   88.79
   4   5   8   93.29   69.89
  -4   5   8   69.19   31.30
   4   6   8 1250.97  116.89
  -4   6   8 1254.57   69.79
   4   7   8  387.96   99.79
  -4   7   8  370.56   57.19
   4   8   8  340.27  101.09
  -4   8   8  301.27   62.49
   4   9   8   70.99   84.89
  -4   9   8  128.69   74.39
   4  10   8  399.66  108.89
  -4  10   8  591.24  105.69
   4  11   8   87.79  114.19
  -4  11   8  265.37  103.29
   4  12   8  118.99  121.49
  -4  12   8  232.88  113.79
   4  13   8  185.18  102.59
  -4  13   8  423.36  137.49
  -4  14   8 1025.70  258.97
  -4  15   8  433.96   81.49
  -5   0  -8  377.06   70.29
  -5   1  -8 2198.28  107.79
  -5  -1  -8 2207.58  108.59
   5   2   8    0.50   58.19
  -5  -2  -8   -9.80   56.39
   5   3   8   70.49   58.79
  -5  -3  -8   33.60   64.39
   5   4   8  109.19   67.29
   5   5   8 1911.31  125.09
   5   6   8  -21.60   78.29
  -5   6   8   -6.90   30.30
   5   7   8  995.00  121.19
  -5   7   8  677.33   61.89
   5   8   8  -48.00   87.19
  -5   8   8  -44.10   44.50
   5   9   8  143.49   92.39
  -5   9   8   37.80   50.29
   5  10   8   -6.00   89.69
  -5  10   8  150.88   80.09
   5  11   8  397.26  113.79
  -5  11   8  571.04  113.29
   5  12   8   98.89   97.49
  -5  12   8  292.17  107.59
   5  13   8  159.68   99.19
  -5  13   8  455.75  132.09
  -5  14   8  165.98   65.09
   5  15   8  394.06  108.39
  -6   0  -8  489.05   71.19
  -6   1  -8 1345.57   93.39
   6   1   8 1490.95  103.49
  -6  -1  -8 1447.06   98.09
   6   2   8 2229.68  121.69
  -6  -2  -8 2037.20  118.99
   6   3   8   -8.70   60.49
  -6  -3  -8   19.20   68.89
   6   4   8 1280.87  107.59
   6   5   8  736.73  103.69
   6   6   8 1456.05  128.89
   6   7   8  159.08   94.19
  -6   7   8  160.38   35.40
   6   8   8   95.89   95.79
  -6   8   8   45.00   39.90
   6   9   8  159.68  117.39
   6  10   8   32.20   92.99
  -6  10   8   36.00   46.90
   6  11   8  149.39  103.29
  -6  11   8  242.38   89.09
   6  12   8  308.77  109.49
  -6  12   8  214.98   61.39
   6  13   8   38.60  100.19
  -6  13   8  152.48   60.69
   6  14   8  294.07  120.09
  -6  14   8  168.18   60.49
  -6  15   8  695.03   85.19
  -7   0  -8  805.92   81.69
   7   1   8   27.10   64.19
  -7   1  -8   92.19   61.99
  -7  -1  -8  171.48   60.89
  -7   2  -8  -21.00   58.19
   7   2   8  -35.30   59.79
  -7  -2  -8    6.90   67.29
   7   3   8   71.89   65.99
  -7  -3  -8   -1.80   75.19
   7   4   8 1002.80  108.19
   7   5   8  169.48   87.59
   7   6   8 1214.38  134.69
   7   7   8  -11.80   88.19
   7   8   8  109.59   96.79
  -7   8   8  123.39   32.60
   7   9   8   67.79   93.39
  -7   9   8    8.00   35.60
   7  10   8  334.97  111.79
   7  11   8  206.28  108.09
  -7  11   8   72.79   47.30
   7  12   8  525.65  127.09
  -7  12   8  344.87   60.79
   7  13   8  143.09  105.19
  -7  13   8   90.49   51.59
   7  14   8  297.67  135.19
  -7  14   8  172.88   56.09
  -8   0  -8 1335.47  102.39
   8   1   8  946.31  102.89
  -8   1  -8 1125.89   97.49
  -8  -1  -8 1126.09  101.89
   8  -2  -8   20.50   18.90
   8   2   8  -38.90   71.49
  -8   2  -8   59.49   65.79
  -8  -2  -8  -14.40   72.79
   8   3   8   38.70   70.99
  -8  -3  -8  -57.99   76.29
   8   4   8  199.48   86.39
   8   5   8  435.06  103.39
   8   6   8  508.45  110.79
   8   7   8 1253.97  139.59
   8   8   8  271.67  102.89
   8   9   8  141.79  104.69
  -8   9   8  211.28   32.00
   8  10   8   20.60   95.99
  -8  10   8  -12.80   32.20
   8  11   8  191.68  107.99
   8  12   8   61.89  102.19
  -8  12   8  117.19   44.60
   8  13   8  222.08  115.79
  -8  13   8  219.68   52.79
   8  14   8  374.66  129.29
  -9   0  -8  293.57   78.19
  -9   1  -8 1134.79  100.59
   9   1   8 1221.78  115.69
  -9  -1  -8 1021.20  108.39
  -9   2  -8    2.40   64.39
   9   2   8   56.59   77.49
   9  -2  -8   54.29   23.30
  -9  -2  -8   29.80   75.39
   9   3   8   -8.10   80.19
  -9   3  -8   86.99   75.89
  -9  -3  -8  -32.70   83.49
   9   4   8  447.26  100.29
   9   5   8  781.22  116.69
   9   6   8   64.09   95.19
   9   7   8  315.77  131.69
   9   8   8   46.40   92.29
   9   9   8  163.98  107.29
   9  10   8   -2.10   98.99
  -9  10   8   23.60   17.00
   9  11   8  136.39  104.79
  -9  11   8  174.58   32.40
   9  12   8  168.28  109.29
  -9  12   8  105.49   40.20
  -9  14   8  152.38   39.00
 -10   0  -8 1655.43  121.79
  10   1   8  284.97   91.29
 -10   1  -8  324.77   82.09
 -10  -1  -8  121.99   83.29
  10  -2  -8 1873.81   62.79
 -10   2  -8 1798.12  121.39
  10   2   8 1846.12  141.79
 -10  -2  -8 1873.91  138.79
  10   3   8  269.87   90.59
 -10   3  -8  265.37   83.99
 -10  -3  -8  224.98   95.89
  10   4   8  656.13  116.19
 -10   4  -8  939.01  108.79
  10   5   8  121.89   89.89
  10   6   8 1585.74  149.99
  10   7   8   37.10   91.99
  10   8   8  167.18  103.69
  10   9   8  -91.69   92.59
  10  10   8  129.99  103.09
  10  11   8  134.19  110.49
  10  12   8  518.25  137.09
  10  13   8  140.69  114.39
 -11   0  -8  156.08   82.79
  11   1   8 1027.50  121.19
  11  -1  -8  816.02   66.99
 -11   1  -8  921.41  109.89
 -11  -1  -8  818.52  117.59
 -11   2  -8  933.81  104.19
  11  -2  -8  828.22   48.60
  11   2   8  930.01  123.49
 -11  -2  -8  844.52  129.29
 -11   3  -8  -24.10   71.89
  11   3   8   63.29   90.59
  11   4   8  324.27  108.49
 -11   4  -8  437.76   94.89
  11   5   8  576.74  115.49
 -11   5  -8  632.94  109.49
  11   6   8  407.46  115.89
  11   7   8  224.18  103.29
  11   8   8   76.59   97.09
  11   9   8  -91.59   91.69
  11  10   8   -6.40  100.69
  11  11   8  198.28  121.89
 -12   0  -8   87.29   84.49
  12  -1  -8 1277.87   76.59
 -12   1  -8 1244.28  122.59
  12   1   8 1260.27  131.69
 -12  -1  -8 1264.97  129.59
  12  -2  -8   56.79   34.00
  12   2   8  152.78   92.69
 -12   2  -8   49.30   76.19
 -12  -2  -8   63.59   94.89
  12   3   8  190.48  104.29
 -12   3  -8   77.89   77.99
  12   4   8  171.88   98.69
 -12   4  -8  135.29   82.79
 -12   5  -8  908.21  114.59
  12   5   8  860.91  126.79
 -12   6  -8   76.19   97.99
  12   6   8   33.70  100.19
  12   7   8  713.53  132.59
  12   8   8  144.19  109.49
  12   9   8   33.70   99.59
  12  10   8  -54.99   93.59
  12  11   8  439.46  130.99
  12  12   8   76.59  114.19
 -13   0  -8  731.43  115.59
  13   0  -8  802.52   87.59
 -13   1  -8  318.77   94.39
  13   1   8  436.16  112.19
  13  -1  -8  354.86   57.19
 -13  -1  -8  108.29   91.99
 -13   2  -8   91.39   78.99
  13   2   8   51.69   96.89
  13  -2  -8   54.69   37.00
 -13  -2  -8  -26.10  131.39
 -13   3  -8   94.09   80.49
  13   3   8   21.00   97.29
 -13   4  -8  232.28   85.99
  13   4   8  375.66  106.79
  13   5   8  115.59   95.69
  13   6   8  914.41  142.39
 -13   6  -8  644.84  107.19
  13   7   8    6.20  103.49
 -13   7  -8   65.49   84.49
  13   8   8  -90.89   95.49
  13   9   8  110.49  109.59
  13  10   8  374.56  149.19
  13  11   8   39.10  162.98
 -14   0  -8  777.72  128.69
  14   0  -8  854.11   87.29
  14  -1  -8  337.57   57.49
 -14   1  -8  199.78  161.98
  14   1   8  317.67  103.79
  14   1  -8  236.58   74.19
 -14  -1  -8  199.78   96.39
 -14   2  -8  306.37  115.69
  14  -2  -8  372.36   51.09
  14   2   8  392.36  130.29
  14   3   8   35.20   87.99
 -14   4  -8  168.88   81.39
  14   4   8  185.78  104.19
 -14   5  -8  314.97   89.29
  14   5   8  369.36  114.29
 -14   6  -8  700.73  107.59
  14   6   8  899.91  144.39
  14   7   8  105.19  111.89
 -14   7  -8   -1.90   76.89
 -14   8  -8   53.09   87.19
  14   8   8  115.19  102.89
  14   9   8 -100.49   98.29
 -14   9  -8  -36.30   91.39
  14  10   8  256.87  124.59
  14  11   8  163.08  132.09
  15   0  -8   11.20   51.49
 -15   0  -8  -12.60   76.59
 -15   1  -8  477.25   97.69
  15   1   8  420.36  112.59
  15  -1  -8  588.94   66.59
  15   1  -8  498.45   83.09
 -15  -1  -8  503.05  112.09
 -15   2  -8  175.28   79.59
  15   2   8  -99.49   88.49
  15  -2  -8   37.80   41.50
  15   2  -8   -2.10   74.79
 -15   3  -8  146.99   75.89
  15   3   8  153.88  100.99
 -15   4  -8  200.58   80.59
  15   4   8  167.68  103.59
 -15   5  -8  772.42  108.99
  15   5   8  645.74  127.49
 -15   6  -8  156.48   85.19
  15   6   8  282.37  113.29
  15   7   8  111.19  100.19
 -15   7  -8   60.99   80.79
  15   8   8  -53.29   99.29
 -15   8  -8   -6.70   82.19
  15   9   8  107.59  108.39
 -15   9  -8    3.50   92.99
 -15  10  -8 -171.18   89.49
  15  10   8   50.29  115.39
 -15  11  -8  -16.20  113.99
  16   0  -8  440.26   71.39
 -16   0  -8  279.27   96.09
  16  -1  -8  326.27   59.09
 -16   1  -8  164.38   86.09
  16   1  -8  325.17   74.99
 -16  -1  -8  322.87  101.79
 -16   2  -8  -14.00   71.89
  16   2   8  -69.89   91.29
  16   2  -8   48.90   75.19
 -16   3  -8   38.80   72.19
  16   3   8   24.30   97.19
  16   3  -8  -34.10   87.89
  16   4   8   17.20   99.39
 -16   4  -8   24.30   75.79
 -16   5  -8  185.48   80.19
  16   5   8  152.28  107.69
 -16   6  -8  288.27   86.69
  16   6   8  319.17  120.29
 -16   7  -8   33.00   81.89
  16   7   8  309.27  123.89
 -16   8  -8  109.49   85.89
 -16   9  -8  -81.69   82.59
  16   9   8  123.89  141.99
 -16  10  -8  -62.29   96.69
  17   0  -8  956.80   87.19
 -17   0  -8 1077.89  136.39
 -17   1  -8   83.19   81.69
  17  -1  -8   69.99   50.99
  17   1  -8  107.39   64.39
 -17   2  -8  232.08   87.19
  17   2   8  192.18  109.29
  17   2  -8  241.98   81.89
  17   3   8   66.39  103.39
 -17   3  -8    9.40   73.69
  17   3  -8  -20.90   72.49
 -17   4  -8  321.87   90.59
  17   4   8  274.57  116.79
  17   4  -8  328.87  113.79
  17   5   8 -132.09   94.59
 -17   5  -8  -19.00   72.89
 -17   6  -8  330.37   92.59
  17   6   8  415.26  127.89
 -17   7  -8  -30.40   73.69
 -17   8  -8  178.78   92.39
  17   9   8   99.89  138.19
 -17   9  -8   41.10   88.29
 -17  10  -8   89.19   97.09
 -17  11  -8 -102.89   89.59
  18   0  -8  313.77   67.99
  18  -1  -8  470.25   68.79
 -18   1  -8  454.25  105.99
  18   1  -8  429.06   80.09
 -18   2  -8   14.80   73.49
  18   2   8  -52.69  102.49
  18   2  -8   48.20   69.09
  18   3   8  -88.09   97.19
 -18   3  -8  -67.99   67.59
  18   3  -8   68.99   78.39
  18   4   8  -40.20  102.19
 -18   4  -8  126.59   80.69
  18   4  -8  208.08   92.89
 -18   5  -8  587.94  106.69
  18   5   8  633.44  143.79
  18   5  -8  709.53  145.69
 -18   6  -8  127.49   80.59
 -18   7  -8   80.39   84.59
  18   7   8  -40.30  114.39
 -18   8  -8   63.69   85.29
  18   8   8  -36.30  115.49
 -18   9  -8  -20.90   85.89
  19   0  -8   -8.40   54.59
 -19   1  -8  371.16  104.49
  19  -1  -8  244.08   64.79
  19   1  -8  323.37   78.99
  19   2   8    0.60  102.89
 -19   2  -8   29.10   77.39
  19   2  -8   79.19   68.89
 -19   3  -8   78.69   84.59
  19   3   8  -38.90  106.79
  19   3  -8  168.98   80.19
 -19   4  -8  261.07   89.99
  19   4   8 -138.09  110.09
  19   4  -8  249.97   90.99
 -19   5  -8  356.86   97.19
  19   5  -8  676.03  125.19
  19   6   8  116.89  126.29
 -19   6  -8  148.69   83.39
  19   6  -8  415.96  105.99
 -19   7  -8  196.38   87.29
  19   7   8   16.70  120.19
  19   7  -8  944.61  296.07
  19   8  -8  731.43  166.78
 -19   9  -8  118.49  109.19
  20   0  -8  473.65   79.09
  20  -1  -8  -74.89   51.09
  20   1  -8   -6.30   60.79
 -20   2  -8  273.77   92.19
  20   2  -8   47.60   70.49
 -20   3  -8  270.57   94.79
  20   3   8  -43.90  111.19
  20   3  -8  134.39   76.39
  20   4   8  201.58  130.79
 -20   4  -8  294.97   95.49
  20   4  -8  240.88   92.19
  20   5   8   13.20  177.38
 -20   5  -8  199.18   84.69
  20   5  -8   59.69   90.99
 -20   6  -8  174.38   90.19
  20   6   8   95.79  126.09
  20   6  -8  315.47  107.99
 -20   7  -8   56.89   78.89
  20   7  -8  177.88  108.89
  21   0  -8  443.96   80.69
  21   1  -8  186.98   81.19
  21   2  -8   -5.70   66.49
  21   3   8   24.40  120.69
  21   3  -8  121.09   81.49
 -21   4  -8  199.88   88.59
  21   4   8  -60.09  142.29
  21   4  -8   31.10   80.69
 -21   5  -8  274.87   88.39
  21   5   8  -72.39  119.59
  21   5  -8  178.08   92.89
 -21   6  -8  317.47  106.19
  21   6  -8  321.37  106.49
 -21   7  -8  321.17   90.19
  21   7  -8  202.28   96.89
  22   0  -8  -56.59   62.29
  22   1  -8  384.66   83.69
  22   2  -8   94.49   71.39
  22   3   8  -98.19  119.69
  22   3  -8  154.18   79.49
  22   4  -8  191.58   89.49
 -22   5  -8  646.44  107.09
 -22   6  -8 1071.79  107.69
  22   6  -8  300.27  100.79
  23   1  -8  -13.30   66.49
  23   2  -8  112.09   76.29
  23   3  -8   56.99   70.59
  23   4  -8  364.06   98.59
  24   1  -8   87.99   74.69
  24   2  -8  -77.69   66.39
   0  -1  -9   -7.20   40.80
   0  -2  -9 3156.88  112.99
   0  -3  -9    9.00   44.90
   0   4   9 1694.63   91.59
   0   5   9   24.00   51.79
   0   6   9  250.57   68.29
   0   7   9  -53.49   61.29
   0   8   9  851.51  100.99
   0   9   9  -78.29   64.79
   0  10   9  135.89   80.69
   0  11   9  147.89   79.89
   0  12   9   -6.10   74.29
   0  13   9   39.50   78.39
   0  14   9  429.76  103.69
   0  15   9  266.57   85.89
  -1  -1  -9  509.25   61.49
   1  -2  -9 1286.57   72.69
  -1  -2  -9 1157.68   76.39
   1  -3  -9 3151.48  123.69
   1   3   9 2493.45  111.19
  -1  -3  -9 2626.24  112.49
   1   4   9  698.93   78.59
  -1   4   9  716.53   67.69
   1   5   9  349.87   71.49
  -1   5   9  363.56   67.79
   1   6   9   36.40   66.49
  -1   6   9   72.69   56.99
   1   7   9  289.27   81.89
  -1   7   9  231.78   69.89
   1   8   9   23.70   73.99
  -1   8   9   63.69   67.19
   1   9   9 1038.00  114.89
  -1   9   9 1060.79  104.99
   1  10   9  283.57   93.09
  -1  10   9  298.47   82.89
   1  11   9   15.90   78.09
  -1  11   9   -8.10   66.79
   1  12   9  101.59   83.89
  -1  12   9  -24.50   67.89
   1  13   9  244.38   94.29
  -1  13   9   34.30   76.89
   1  14   9  294.97   98.29
  -1  14   9  227.98   86.69
   1  15   9  321.77   92.89
  -2  -1  -9  473.15   66.99
   2  -2  -9  173.98   40.50
  -2  -2  -9  224.78   56.19
   2   3   9 2850.11  126.19
   2  -3  -9 2908.21  100.89
  -2  -3  -9 2848.01  124.49
   2   4   9  341.07   69.59
   2   5   9  273.27   69.99
  -2   5   9  161.28   48.10
   2   6   9  -93.19   59.69
  -2   6   9    6.10   58.59
   2   7   9  967.10  110.79
  -2   7   9 1001.30   88.39
   2   8   9 -111.69   73.09
  -2   8   9   17.10   59.59
   2   9   9  196.08   86.39
  -2   9   9  154.58   68.59
   2  10   9   66.49   82.09
  -2  10   9   48.30   64.29
   2  11   9   98.29   89.89
  -2  11   9  116.39   71.19
   2  12   9  184.48   90.09
  -2  12   9   21.50   68.79
   2  13   9  351.76  107.99
  -2  13   9  247.28   88.89
   2  14   9  283.87   97.99
  -2  14   9  156.78   78.59
   2  15   9  309.77  100.59
  -2  15   9  341.27   85.09
  -3   0  -9   43.40   49.70
  -3  -1  -9  746.53   77.19
   3  -2  -9 1806.72   71.19
  -3  -2  -9 1616.94   96.69
   3  -3  -9  394.96   43.00
   3   3   9  355.66   72.69
  -3  -3  -9  284.67   70.69
   3   4   9 1543.95  100.19
   3   5   9  154.68   70.09
  -3   5   9   78.39   40.00
   3   6   9   47.30   72.49
  -3   6   9  113.49   47.40
   3   7   9   49.10   82.39
  -3   7   9  115.39   54.09
   3   8   9   71.19   83.79
  -3   8   9  140.59   60.89
   3   9   9  183.18   90.39
  -3   9   9   36.60   59.39
   3  10   9  311.17   96.59
  -3  10   9  280.47   73.79
   3  11   9  138.39   87.39
  -3  11   9  -38.10   60.09
   3  12   9  116.49   90.59
  -3  12   9  -16.40   63.79
   3  13   9  181.98   94.99
  -3  13   9   95.89   70.89
   3  14   9  231.08   99.79
  -3  14   9  154.78   74.89
   3  15   9  468.35  108.49
  -3  15   9  259.67   74.69
  -4   0  -9   38.90   55.59
  -4  -1  -9  433.16   68.69
   4  -2  -9 1736.83   65.89
   4   2   9 1712.33  106.79
  -4  -2  -9 1627.04  102.09
   4  -3  -9  537.25   41.40
   4   3   9  675.23   84.39
  -4  -3  -9  512.45   81.79
   4   4   9 1157.18   96.19
   4   5   9  216.38   75.99
   4   6   9  179.88   81.89
  -4   6   9  156.08   43.40
   4   7   9  257.67   92.99
  -4   7   9  355.16   55.99
   4   8   9 1229.48  133.29
  -4   8   9 1031.50   83.69
   4   9   9  412.06  101.99
  -4   9   9  418.66   69.79
   4  10   9  308.77  120.29
  -4  10   9   86.89   59.29
   4  11   9   34.50   87.89
  -4  11   9   11.40   56.39
   4  12   9   40.20   87.19
  -4  12   9  114.99   65.99
   4  13   9  121.49   97.99
  -4  13   9  102.39   66.29
   4  14   9  315.37  110.19
  -4  14   9  244.58   75.19
  -4  15   9  364.16   77.89
  -5   0  -9  -79.79   48.60
  -5   1  -9 1606.04  100.19
  -5  -1  -9 1565.54  100.39
   5   2   9 1476.65  106.19
  -5  -2  -9 1866.81  110.69
   5   3   9 2537.75  127.89
  -5  -3  -9 2289.77  130.69
   5   4   9  171.88   77.19
   5   5   9  341.77   87.99
   5   6   9  586.64  103.89
   5   7   9  633.14  111.69
  -5   7   9  544.15   55.99
   5   8   9   21.90   87.19
  -5   8   9   71.09   44.90
   5   9   9  638.64  116.89
  -5   9   9  450.45   63.19
   5  10   9   22.10   91.09
  -5  10   9   26.40   50.69
   5  11   9  120.09   97.09
  -5  11   9  137.09   58.29
   5  12   9  156.88   98.39
  -5  12   9  101.99   57.69
   5  13   9  261.77  108.69
  -5  13   9  192.38   67.59
  -5  14   9   98.89   62.69
   5  15   9  240.38  105.89
  -6   0  -9   86.79   56.79
  -6   1  -9   83.29   59.49
  -6  -1  -9  -24.80   52.19
   6   2   9  675.33   90.69
  -6  -2  -9  775.02   92.79
   6   3   9 1258.67  109.39
  -6  -3  -9 1394.16  112.49
   6   4   9  900.01  104.59
   6   5   9  -22.20   74.09
   6   6   9  108.49   86.39
   6   7   9  290.47   99.29
  -6   7   9  165.58   30.00
   6   8   9  518.35  113.19
  -6   8   9  638.44   53.29
   6   9   9   84.49  109.39
  -6   9   9   82.29   42.60
   6  10   9   69.79   94.79
  -6  10   9  222.78   52.39
   6  11   9   61.79   96.69
  -6  11   9   18.70   47.00
   6  12   9   93.59  100.39
  -6  12   9  147.19   55.69
   6  13   9   27.50   97.19
  -6  13   9  129.99   59.69
   6  14   9  198.48  106.39
  -6  14   9  185.68   61.19
  -7   0  -9   13.50   55.69
  -7   1  -9  -45.30   53.29
  -7  -1  -9    7.60   61.89
  -7   2  -9 1124.19  101.09
   7   2   9 1159.08  112.39
  -7  -2  -9 1021.00  106.69
   7   3   9  872.41  106.99
  -7  -3  -9  641.74  104.29
   7   4   9  636.94  100.59
   7   5   9  -59.69   76.89
   7   6   9  135.29   91.39
   7   7   9   71.79   91.09
   7   8   9 1079.49  135.49
   7   9   9   11.90   93.69
  -7   9   9   19.70   31.30
   7  10   9  188.38  100.69
  -7  10   9  194.28   44.30
   7  11   9  215.38  107.69
  -7  11   9   58.99   40.60
   7  12   9  137.29  103.79
  -7  12   9   93.59   46.70
   7  13   9  201.48  133.69
  -7  13   9   97.59   48.00
   7  14   9   38.00  104.09
  -7  14   9  201.08   53.09
  -8   0  -9  -79.89   56.89
  -8   1  -9  831.22   98.09
  -8  -1  -9  613.84   92.29
  -8   2  -9  849.72  100.59
   8   2   9  974.00  110.59
  -8  -2  -9  888.41  107.49
   8   3   9 1891.81  134.89
  -8  -3  -9 1981.60  141.79
   8   4   9  787.52  113.79
   8   5   9  213.68   95.79
   8   6   9  136.39   97.89
   8   7   9  118.79   96.79
   8   8   9  101.19   96.89
   8   9   9  737.73  128.69
   8  10   9   31.40   97.99
  -8  10   9   24.20   24.50
   8  11   9  121.89  107.69
  -8  11   9   21.70   31.40
   8  12   9  -84.49   97.39
   8  13   9  251.87  120.69
  -8  13   9  139.59   44.10
  -8  14   9   51.59   40.90
  -9   0  -9   32.20   71.59
  -9   1  -9   56.09   70.39
  -9  -1  -9   86.99   72.89
  -9   2  -9  292.47   86.39
   9   2   9  346.37   97.99
   9  -2  -9  290.77   30.20
  -9  -2  -9  375.16   96.39
  -9   3  -9 2759.62  146.39
   9   3   9 2662.83  156.68
  -9  -3  -9 2734.83  163.48
   9   4   9   -1.70   79.19
   9   5   9  145.69   95.69
   9   6   9  -75.99   88.59
   9   7   9  581.34  117.89
   9   8   9  254.57  106.39
   9   9   9  199.08  109.59
   9  10   9  -21.30   99.39
   9  11   9  202.98  114.29
   9  12   9   41.60  105.09
   9  13   9  159.18  131.89
  -9  13   9   93.59   29.70
  -9  14   9   32.90   32.70
 -10   0  -9  -14.60   73.59
 -10   1  -9   39.70   75.69
 -10  -1  -9  -73.39   70.59
  10   2   9 1723.63  139.59
 -10   2  -9 1777.42  124.39
  10  -2  -9 1576.24   57.69
 -10  -2  -9 1531.55  133.59
 -10   3  -9   56.49   76.99
  10   3   9   54.39   80.39
 -10  -3  -9  -47.00   84.99
 -10   4  -9 1826.12  138.99
  10   4   9 1911.11  146.29
  10   5   9   84.69   87.69
  10   7   9  132.49   94.79
  10   8   9  651.53  128.79
  10   9   9  -58.69   97.49
  10  10   9  136.19  108.89
  10  11   9  126.69  110.79
  10  12   9   99.39  113.39
  10  13   9  247.18  121.79
 -11   0  -9  -28.30   75.89
 -11   1  -9  620.54  100.79
  11  -1  -9  388.26   55.99
 -11  -1  -9  513.55  101.79
  11   2   9  826.72  117.59
  11  -2  -9  738.03   44.10
 -11   2  -9  776.02  108.29
 -11  -2  -9  703.83  119.99
  11   3   9  645.74  116.49
 -11   3  -9  536.85  100.69
 -11  -3  -9  414.06  112.59
  11   4   9  175.78   99.99
 -11   4  -9  246.18   91.69
 -11   5  -9  -19.00   82.89
  11   6   9  266.07  102.19
  11   7   9  -24.10   91.09
  11   8   9  439.36  118.79
  11   9   9  216.98  109.29
  11  10   9   59.59  105.29
  11  11   9   64.99  142.19
  11  12   9  124.59  135.89
 -12   0  -9    9.70   82.09
 -12   1  -9  660.93  105.09
  12  -1  -9  542.65   60.79
 -12  -1  -9  517.75  111.59
 -12   2  -9   50.49   77.69
  12  -2  -9    8.70   30.00
  12   2   9   -6.90   92.09
 -12  -2  -9  -32.50   91.59
 -12   3  -9  887.81  113.39
  12   3   9  735.23  125.19
 -12   4  -9  107.39   82.59
  12   4   9   -0.50  104.39
  12   5   9  343.77  107.09
  12   6   9    8.90   89.19
 -12   6  -9   31.10   78.79
  12   7   9  463.05  119.79
  12   8   9  249.68  114.49
  12   9   9  296.17  119.29
  12  10   9   35.80  105.19
  12  11   9  216.18  118.09
  12  12   9   47.60  132.89
  13   0  -9  -79.49   53.59
  13  -1  -9  125.09   58.09
 -13   1  -9   56.89   83.49
 -13  -1  -9   50.69   89.59
  13   2   9  505.75  111.39
 -13   2  -9  501.05  100.29
  13  -2  -9  476.35   47.30
 -13  -2  -9  418.16  112.49
  13   3   9  448.56  116.19
  13   4   9  420.66  114.39
 -13   4  -9  343.97   90.09
 -13   5  -9  107.09   78.99
  13   5   9   72.59   95.39
 -13   6  -9  -47.10   73.69
  13   6   9  -24.40   90.69
  13   7   9  130.59   99.89
 -13   7  -9   -2.50   82.49
  13   8   9  252.57  104.79
  13   9   9  223.18  120.09
  13  10   9  113.59  123.39
  13  11   9  124.59  114.69
  14   0  -9   -3.30   50.49
 -14   0  -9   -8.20   78.99
 -14   1  -9  -40.40   69.39
  14  -1  -9  -15.90   41.40
 -14  -1  -9  -34.50   80.89
  14  -2  -9  618.74   52.79
  14   2   9  779.72  132.09
 -14   2  -9  814.52  109.39
 -14  -2  -9  716.33  122.99
  14   3   9  111.19  102.39
 -14   3  -9  -13.10   71.99
  14   4   9  239.38  107.29
 -14   4  -9  257.27   83.19
  14   5   9  -53.89   99.59
 -14   5  -9   -2.40   75.49
  14   6   9  254.07  112.99
 -14   6  -9   99.39   85.39
  14   7   9   67.89  101.09
 -14   7  -9  127.29   88.69
  14   8   9  414.46  123.89
 -14   8  -9  441.16  115.09
 -14   9  -9  -37.30   97.19
  14   9   9   92.89  123.79
 -15   0  -9  -47.00   74.39
  15   0  -9  -75.89   46.90
 -15   1  -9  337.47   94.79
  15  -1  -9  421.86   58.29
  15   1  -9  399.86   78.99
 -15  -1  -9  213.18   96.09
  15  -2  -9   89.19   38.70
 -15   2  -9  -77.39   70.09
  15   2   9  -51.59   89.79
  15   3   9  445.86  118.49
 -15   3  -9  496.35   96.89
  15   4   9  -37.60  100.59
 -15   4  -9   -3.80   70.49
 -15   5  -9  338.57   92.99
  15   5   9  632.34  130.99
  15   6   9  116.99  107.69
 -15   6  -9  141.59   83.19
  15   7   9  112.99  107.39
 -15   7  -9   47.70   82.79
 -15   8  -9   82.39   88.19
  15   8   9   60.69  108.59
  15   9   9  229.08  117.39
 -15   9  -9  184.58  106.29
  15  10   9   78.39  115.59
 -15  10  -9  -21.20  105.39
 -15  11  -9 -112.69  123.39
 -16   0  -9   -0.10   75.39
  16   0  -9  -26.70   49.99
 -16   1  -9  109.39   83.29
  16  -1  -9  244.08   53.59
 -16  -1  -9  143.19   88.39
  16   1  -9  142.59   66.89
  16   2   9  591.54  126.79
 -16   2  -9  378.86   96.39
  16   2  -9  682.43  103.19
 -16   3  -9  409.66   95.29
  16   3   9  516.15  124.09
 -16   4  -9   95.59   77.39
  16   4   9   87.99  101.89
  16   5   9   83.79  109.19
 -16   5  -9   -6.00   72.89
  16   6   9 -104.29   97.39
 -16   6  -9  -62.69   74.59
 -16   7  -9  162.28   89.59
  16   7   9  114.39  112.89
 -16   8  -9  112.39   94.99
  16   8   9  227.78  117.99
 -16   9  -9  165.18  103.59
  16   9   9  359.86  135.79
 -16  10  -9 -147.39   89.99
 -16  11  -9  -89.99  101.69
  17   0  -9   48.60   53.79
 -17   0  -9  -25.80   77.49
  17  -1  -9  -25.30   46.30
 -17   1  -9  130.99   84.39
  17   1  -9   14.50   58.69
 -17   2  -9  358.86   92.69
  17   2   9  421.06  121.69
  17   2  -9  310.17   82.59
  17   3   9  -27.80   95.39
 -17   3  -9   61.19   75.09
  17   3  -9   22.60   75.29
  17   4   9 1074.99  156.88
 -17   4  -9  860.21  121.69
  17   5   9  183.58  114.19
 -17   5  -9   33.60   75.99
  17   6   9  -90.39  108.69
 -17   6  -9   98.99   80.99
 -17   7  -9   98.09   83.69
  17   7   9  -18.70  104.99
 -17   8  -9  107.79   89.79
  17   8   9  173.38  120.19
 -17   9  -9  -24.60   87.59
 -17  10  -9   91.09  110.19
 -18   0  -9   23.20   80.99
  18   0  -9   74.29   52.39
  18  -1  -9  171.18   55.09
 -18   1  -9  198.18   91.39
  18   1  -9  150.68   64.79
  18   2   9  129.49  108.79
 -18   2  -9   17.80   76.29
  18   2  -9   93.69   69.99
  18   3   9  825.82  146.69
 -18   3  -9  601.74  110.79
  18   3  -9  624.64  106.39
 -18   4  -9   16.30   79.19
  18   4   9  135.09  113.79
  18   4  -9  128.69   92.29
 -18   5  -9   54.39   78.29
  18   5   9   75.29  116.29
  18   5  -9  103.49  109.79
  18   6   9  -49.40  110.29
 -18   6  -9   52.39   74.89
  18   7   9   41.20  129.39
 -18   7  -9   22.80   84.59
 -18   8  -9  274.47  102.09
 -18  10  -9  -34.90   93.29
  19   0  -9   84.59   55.79
  19  -1  -9  321.17   64.69
 -19   1  -9  408.26  105.09
  19   1  -9  542.75   82.49
 -19   2  -9  179.08   90.69
  19   2  -9  240.28   77.09
  19   3   9   96.39  115.39
 -19   3  -9  116.19   86.89
  19   3  -9  219.78   81.19
 -19   4  -9  113.19   83.99
  19   4   9    7.40  114.99
  19   4  -9  -19.30   81.59
  19   5   9    4.40  117.59
 -19   5  -9  219.88   89.39
  19   5  -9  396.86  110.89
 -19   6  -9   78.69   83.49
  19   6   9  -38.50  121.29
  19   6  -9  296.37  136.49
 -19   7  -9  110.09   83.99
  19   7  -9  651.73  184.78
 -19   9  -9  201.78   93.99
  20   0  -9  -39.10   52.39
  20  -1  -9  -61.79   51.09
 -20   1  -9   74.39   81.89
  20   1  -9   22.20   60.09
 -20   2  -9  410.26  104.59
  20   2  -9  283.77   79.09
 -20   3  -9  314.07   94.69
  20   3  -9  139.39   83.09
 -20   4  -9  224.58   90.59
  20   4   9  152.58  130.89
  20   4  -9  316.47   97.99
 -20   5  -9   36.50   82.09
  20   5   9  -12.40  123.79
  20   5  -9  152.98   94.29
 -20   6  -9  167.78   87.89
  20   6  -9  357.56  112.59
 -20   7  -9  101.09   94.59
  20   7  -9  478.35  194.68
 -20   8  -9  335.37   99.49
  21   0  -9  -57.39   55.69
  21   1  -9   19.30   61.69
  21   2  -9   73.99   73.29
  21   3  -9  167.58   78.59
  21   4   9   10.60  130.39
  21   4  -9  194.48   86.79
 -21   5  -9  194.38   88.99
  21   5  -9  211.28   94.89
 -21   6  -9  269.37   88.99
 -21   7  -9  283.47   94.29
  21   7  -9  273.07  105.49
  22   0  -9  -53.29   60.19
  22   1  -9  154.78   71.69
  22   2  -9    4.10   66.89
 -22   3  -9 1187.88  133.39
  22   4  -9  241.48   85.19
 -22   5  -9  999.30  114.69
  22   6  -9  292.47   93.69
  23   0  -9 -150.78   58.59
  23   1  -9   93.79   70.79
  23   2  -9  176.48   75.69
  23   3  -9  204.88   78.59
  23   4  -9  197.18   84.89
   0  -1 -10   29.60   45.20
   0  -2 -10 2724.83  108.89
   0  -3 -10  106.59   50.89
   0   4  10   81.39   53.39
   0  -4 -10   17.20   53.79
   0   5  10   70.29   58.69
   0   6  10 2002.20  114.59
   0   7  10  -74.79   66.39
   0   8  10   60.99   70.59
   0   9  10  -47.90   66.79
   0  10  10  333.57   86.89
   0  11  10   70.99   74.79
   0  12  10  134.19   79.69
   0  13  10  162.58   87.79
   0  14  10  171.48   88.39
   0  15  10  126.69   80.89
  -1  -1 -10 2856.91  116.99
   1  -2 -10  740.13   64.09
  -1  -2 -10  754.42   75.49
   1  -3 -10  563.34   63.69
  -1  -3 -10  472.25   70.09
   1   4  10  552.04   75.29
  -1  -4 -10  636.24   79.49
   1   5  10 1181.28   97.89
  -1   5  10 1184.68   88.09
   1   6  10  199.68   71.09
  -1   6  10  326.37   67.59
   1   7  10  909.71  103.09
  -1   7  10  838.52   92.59
   1   8  10  -15.60   75.29
  -1   8  10    7.10   63.79
   1   9  10  366.36   90.49
  -1   9  10  245.48   76.49
   1  10  10  231.38   85.69
  -1  10  10  290.67   81.29
   1  11  10  172.88   81.59
  -1  11  10   99.19   75.19
   1  12  10  255.97   92.19
  -1  12  10  332.97   87.99
   1  13  10   92.29   87.69
  -1  13  10   99.59   80.89
   1  14  10   96.19   91.69
  -1  14  10  131.89   82.39
   1  15  10  266.07   94.39
  -1  15  10  459.95   97.89
  -2  -1 -10  362.76   62.19
   2  -2 -10   38.20   49.20
  -2  -2 -10   -7.90   51.99
   2  -3 -10   11.90   38.50
   2   3  10  140.19   62.79
  -2  -3 -10   24.10   56.79
   2   4  10  -28.40   59.09
  -2  -4 -10  -62.69   60.09
   2   5  10 1877.71  114.69
  -2   5  10 1696.93   91.69
   2   6  10  394.26   83.29
  -2   6  10  432.46   65.89
   2   7  10  461.85   91.39
  -2   7  10  427.46   71.19
   2   8  10  -38.30   75.49
  -2   8  10   61.39   64.09
   2   9  10  -16.30   72.89
  -2   9  10   19.30   60.89
   2  10  10   69.49   81.99
  -2  10  10   13.30   64.59
   2  11  10  164.78  117.59
  -2  11  10  219.88   75.89
   2  12  10   95.69   85.19
  -2  12  10  112.69   72.29
   2  13  10  231.38   97.09
  -2  13  10   96.09   74.89
   2  14  10   66.29   92.69
  -2  14  10   81.69   76.29
   2  15  10  203.48   94.59
  -2  15  10  198.28   77.19
  -3   0 -10  844.42   80.59
  -3  -1 -10 1034.10   83.79
   3  -2 -10  718.73   56.29
  -3  -2 -10  703.43   81.39
   3  -3 -10  -22.00   33.50
   3   3  10   66.99   63.09
  -3  -3 -10  -28.40   61.19
   3   4  10  942.71   99.59
  -3  -4 -10  828.82  100.69
   3   5  10  120.89   69.89
   3   6  10 1493.85  121.29
  -3   6  10 1492.45   84.89
   3   7  10 1055.89  112.49
  -3   7  10 1235.98   86.19
   3   8  10  -42.90   79.19
  -3   8  10  -26.60   52.89
   3   9  10    7.70   80.39
  -3   9  10   75.59   56.69
   3  10  10  468.95  104.89
  -3  10  10  375.76   76.69
   3  11  10  150.78   94.99
  -3  11  10   71.99   63.69
   3  12  10  210.98   95.79
  -3  12  10  304.67   78.29
   3  13  10   67.69   90.19
  -3  13  10   21.70   65.89
   3  14  10    6.40   88.09
  -3  14  10  121.69   74.09
   3  15  10  183.48   88.09
  -3  15  10  159.78   70.49
  -4   0 -10 2231.88  113.69
  -4  -1 -10  247.68   62.39
   4  -2 -10  727.73   51.19
  -4  -2 -10  745.73   87.39
   4  -3 -10   15.60   31.40
   4   3  10   95.59   70.69
  -4  -3 -10  -77.39   58.19
   4   4  10  499.15   87.79
  -4  -4 -10  414.86   88.19
   4   5  10  296.37   83.19
   4   6  10  973.10  111.39
  -4   6  10  980.00   63.59
   4   7  10  -23.60   79.89
  -4   7  10   32.30   46.50
   4   8  10  268.77   95.09
  -4   8  10  229.08   56.49
   4   9  10   44.00   82.79
  -4   9  10    0.50   49.70
   4  10  10  445.06  155.68
  -4  10  10  236.08   62.99
   4  11  10   79.29   89.69
  -4  11  10  116.39   60.19
   4  12  10   86.59   99.09
  -4  12  10  142.99   64.79
   4  13  10  155.68  103.19
  -4  13  10  118.59   66.19
   4  14  10  168.28   99.09
  -4  14  10  193.58   71.29
  -5   0 -10  145.19   62.89
  -5   1 -10 2562.24  125.69
  -5  -1 -10 2458.85  123.09
  -5  -2 -10  -51.69   58.89
   5  -3 -10  -26.30   24.60
   5   3  10   61.19   67.49
  -5  -3 -10  -56.09   65.69
   5   4  10  -19.00   70.39
  -5  -4 -10 -114.29   72.39
   5   5  10 1847.52  127.89
   5   6  10  -46.20   78.29
   5   7  10  395.26  102.09
  -5   7  10  361.86   45.00
   5   8  10   95.59   85.89
  -5   8  10  241.18   49.60
   5   9  10   38.20   86.89
  -5   9  10   86.59   53.19
   5  10  10   75.19   90.49
  -5  10  10   67.59   50.79
   5  11  10  598.54  121.59
  -5  11  10  522.35   72.29
   5  12  10  -67.09   89.39
  -5  12  10   52.59   54.39
   5  13  10   21.80   92.29
  -5  13  10  115.19   61.89
   5  14  10   68.69  113.29
  -5  14  10   47.00   55.19
  -6   0 -10 1102.69   97.29
  -6   1 -10  805.92   90.79
  -6  -1 -10  629.84   86.09
   6   2  10  290.77   79.19
  -6  -2 -10  276.17   79.09
   6   3  10  439.06   87.39
  -6  -3 -10  290.67   91.59
   6   4  10  575.14   97.69
  -6  -4 -10  339.07   99.69
   6   5  10  810.72  108.29
   6   6  10  829.32  115.29
   6   7  10  443.26  105.29
   6   8  10   46.90   88.89
  -6   8  10   12.30   30.30
   6   9  10 -115.69   82.39
  -6   9  10   22.40   36.60
   6  10  10    5.70   88.49
   6  11  10  109.29   98.79
  -6  11  10  144.89   49.10
   6  12  10  220.18  107.59
  -6  12  10  229.28   56.59
   6  13  10   69.89  100.89
  -6  13  10  108.59   53.49
   6  14  10  119.39  112.99
  -6  14  10   83.09   53.19
  -7   0 -10 3507.45  152.38
  -7   1 -10   22.70   66.89
  -7  -1 -10   -2.20   67.39
   7   2  10   83.29   79.09
  -7   2 -10  183.88   76.19
  -7  -2 -10   35.20   75.49
   7   3  10  -55.99   76.49
  -7  -3 -10   11.70   77.19
   7   4  10  820.52  112.09
  -7  -4 -10  864.91  121.79
   7   5  10  248.18   94.69
   7   6  10 1191.98  136.09
   7   7  10  -34.40   90.59
   7   9  10  -28.80   91.99
   7  10  10  252.17  101.79
  -7  10  10  257.57   39.10
   7  11  10  160.48  100.39
  -7  11  10   43.50   43.10
   7  12  10   -0.80   98.59
  -7  12  10   26.90   40.40
  -7  13  10   61.09   45.10
   7  14  10   73.19  102.29
  -7  14  10   50.69   44.90
  -8   0 -10  612.24   87.59
  -8   1 -10  825.12   98.69
  -8  -1 -10  848.62  105.59
   8   2  10   96.49   84.89
  -8   2 -10  107.19   73.69
  -8  -2 -10  -40.30   74.39
   8   3  10   51.99   87.19
  -8  -3 -10  -47.60   82.49
   8   4  10  136.19   87.59
   8   5  10  457.65  102.79
   8   6  10  359.16  104.09
   8   7  10  468.35  114.29
   8   8  10  -32.50   89.19
   8   9  10  -21.40   93.09
   8  10  10  136.99  102.99
   8  11  10  -59.29   93.69
   8  12  10  269.57  115.19
   8  13  10   51.89  101.09
  -8  13  10    2.80   34.00
  -8  14  10  -17.80   65.39
  -9   0 -10 2472.85  141.29
  -9   1 -10 1145.09  110.49
  -9  -1 -10 1068.29  114.29
   9   2  10   52.09   88.99
  -9   2 -10   53.79   72.79
  -9  -2 -10  -42.50   72.99
  -9   3 -10   78.99   80.49
   9   3  10   50.49   89.79
  -9  -3 -10  -77.59   85.19
   9   4  10   56.39   85.99
   9   5  10 2557.54  163.78
   9   6  10  650.73  120.79
   9   7  10  449.46  111.19
   9   8  10 -128.39   82.99
   9   9  10   57.49   99.09
   9  10  10  -13.10   93.59
   9  11  10  634.74  135.69
   9  13  10  219.68  119.09
 -10   0 -10  571.84  102.29
 -10   1 -10   74.19   78.49
 -10  -1 -10  -94.59   70.39
 -10   2 -10 1086.29  114.19
  10   2  10 1063.39  128.19
  10  -2 -10 1039.90   48.00
 -10  -2 -10 1133.99  128.09
 -10   3 -10   56.19   84.89
  10   3  10  128.09   95.89
 -10  -3 -10  -79.79   91.99
  10   4  10  679.53  122.29
 -10   4 -10  825.82  115.69
  10   5  10   -0.70   87.49
  10   6  10  306.77  101.19
  10   7  10   54.49   96.19
  10   8  10  -29.50   92.99
  10   9  10   60.99   97.89
  10  10  10   95.99  105.89
  10  11  10   78.49  109.19
  10  12  10  409.56  126.99
 -11   0 -10 1849.02  136.59
 -11   1 -10  385.36   93.69
 -11  -1 -10  371.26   95.69
  11  -2 -10  211.18   30.80
  11   2  10  185.68  100.39
 -11   2 -10  336.87   91.29
 -11  -2 -10   91.99   95.89
 -11   3 -10   73.49   84.29
  11   3  10   44.20   88.79
 -11   4 -10 -139.39   77.19
  11   4  10   55.29   92.09
  11   5  10  567.24  120.99
 -11   5 -10  509.15  106.79
  11   6  10  451.45  112.29
  11   7  10  338.77  115.09
  11   8  10  -38.70   96.49
  11   9  10 -100.09   92.39
  11  10  10  222.08  112.39
  11  11  10  204.38  138.39
  11  12  10   85.39  116.09
 -12   0 -10  810.42  119.59
  12  -1 -10  564.44   66.99
 -12   1 -10  760.12  114.39
 -12   2 -10  -86.89   76.39
  12  -2 -10   20.30   28.10
  12   2  10  -10.00   95.09
 -12  -2 -10    6.40   88.29
 -12  -3 -10  178.98  108.49
  12   4  10  -44.30   90.79
 -12   4 -10   59.99   77.89
  12   5  10  690.83  128.49
 -12   5 -10  759.72  114.99
  12   6  10   90.39   97.89
 -12   6 -10   72.29   88.79
  12   7  10  237.98  116.49
  12   8  10  232.28  116.09
  12   9  10   25.40  102.59
  12  10  10   68.09  108.59
  12  11  10   92.69  137.89
 -13   0 -10  704.63  115.09
 -13   1 -10  213.28   89.29
 -13  -1 -10  146.49   90.29
  13   2  10  452.95  107.99
  13  -2 -10  370.66   39.80
 -13   2 -10  351.86   91.09
 -13  -2 -10  344.67  104.69
  13   3  10  -23.00   85.89
 -13   3 -10   -0.70   71.99
 -13   4 -10  487.15   97.99
  13   4  10  602.54  122.79
 -13   5 -10  600.04  107.09
  13   5  10  757.12  132.59
 -13   6 -10  256.47   94.19
  13   6  10  267.77  111.29
 -13   7 -10   46.00   88.09
  13   7  10   87.89  105.29
  13   8  10  182.18  111.19
  13   9  10   62.69  102.29
  13  10  10  168.98  120.09
  13  11  10  240.78  128.19
  14   0 -10  595.14   76.19
 -14   0 -10  343.27   98.29
 -14   1 -10  185.98   87.19
  14  -1 -10  285.37   50.79
 -14  -1 -10  182.48   89.49
 -14   2 -10  220.28   84.09
  14  -2 -10  262.77   37.20
  14   2  10  320.57  113.09
 -14  -2 -10   14.20   88.69
  14   3  10   19.90   97.29
 -14   3 -10   41.70   74.39
 -14   4 -10  -21.60   73.69
  14   4  10  149.09   99.49
 -14   5 -10  274.37   89.39
  14   5  10  356.66  119.59
  14   6  10  353.86  122.49
 -14   6 -10  115.59   87.69
 -14   7 -10  -11.10   86.09
  14   7  10   -5.70  101.89
  14   8  10  128.19  112.59
 -14   8 -10  -95.39   85.09
 -14   9 -10 -130.19   96.49
  14   9  10   -6.70  120.99
  14  10  10  100.19  116.49
 -15   0 -10   34.10   79.69
  15   0 -10   80.89   53.49
 -15   1 -10  531.15  105.19
  15  -1 -10  808.92   69.59
 -15  -1 -10  679.63  115.09
  15   1 -10 1047.10  109.19
  15   2  10   93.39  101.19
 -15   2 -10  -81.49   69.69
  15  -2 -10  -16.20   30.70
 -15  -2 -10   94.79   89.19
 -15   3 -10   39.60   76.09
  15   3  10   99.59  105.09
 -15   4 -10   25.00   77.19
  15   4  10   -7.90   94.29
 -15   5 -10  511.45  106.49
  15   5  10  468.35  124.59
 -15   6 -10   41.90   83.89
  15   6  10  -35.20  103.09
 -15   7 -10  242.68   99.79
  15   7  10  506.25  134.99
 -15   8 -10  -63.49   87.59
 -15   9 -10  -19.70  100.19
 -15  10 -10 -107.09  168.58
 -15  11 -10 -136.99  103.89
 -16   0 -10  246.28   95.09
  16   0 -10  331.07   63.29
  16  -1 -10  332.47   54.29
 -16   1 -10  301.07   94.69
 -16  -1 -10  265.17   96.19
  16   1 -10  425.76   78.19
 -16   2 -10    6.70   76.29
  16   2 -10   53.89   83.29
 -16   3 -10  111.09   81.19
  16   3  10  -40.00   99.69
  16   4  10   -8.00   98.09
 -16   4 -10    0.50   73.79
  16   5  10  267.87  121.19
 -16   5 -10  234.48   90.59
  16   6  10   98.49  113.99
 -16   6 -10  229.18   96.09
 -16   7 -10  -26.60   82.99
  16   7  10   90.69  115.29
 -16   8 -10  -63.39   90.19
  16   8  10   37.30  114.19
 -16   9 -10 -133.19   91.69
  16   9  10  -21.50  116.39
 -16  10 -10  -27.60  101.19
 -16  11 -10 -203.08   98.79
  17   0 -10  216.78   60.49
 -17   0 -10  370.66   99.89
  17  -1 -10    3.20   43.70
 -17   1 -10   33.00   80.89
 -17  -1 -10  125.59   87.39
  17   1 -10   19.50   58.59
 -17   2 -10  220.18   88.09
  17   2 -10  273.37   83.89
  17   3  10  -11.60  106.69
 -17   3 -10   61.39   78.99
  17   3 -10   82.29   93.69
  17   4  10  333.77  126.39
 -17   4 -10  416.96  102.89
  17   5  10  -61.99   98.19
 -17   5 -10  133.19   84.69
  17   6  10  294.27  130.79
 -17   6 -10  420.96  102.59
  17   7  10  -73.49  107.49
 -17   7 -10   14.10   88.69
  17   8  10   48.00  116.99
 -17   8 -10 -105.39   91.29
 -17   9 -10   16.20  120.59
 -17  10 -10  -17.50  103.99
  18   0 -10  235.08   60.39
 -18   0 -10  316.67   97.39
 -18   1 -10  209.68   91.29
  18  -1 -10  202.88   52.59
  18   1 -10  173.18   63.59
 -18   2 -10   91.79   79.69
  18   2 -10   74.39   70.49
  18   3  10  -36.70  105.89
 -18   3 -10   74.79   81.59
  18   3 -10  -33.10   73.09
 -18   4 -10  106.19   84.89
  18   4  10   -0.90  112.89
  18   4 -10   80.89   98.09
 -18   5 -10  210.88   92.49
  18   5  10  288.87  228.78
  18   6  10   82.99  122.39
 -18   6 -10  151.48   89.59
  18   7  10 -122.39  117.99
 -18   7 -10  135.59   94.99
 -18   9 -10   66.79   96.89
 -19   0 -10   71.39   83.19
  19   0 -10   77.99   54.39
  19  -1 -10  606.04   69.49
 -19   1 -10  538.15  115.49
  19   1 -10  552.14   83.39
 -19   2 -10  140.19   86.59
  19   2 -10  -29.40   60.89
  19   3  10 -174.98  102.29
 -19   3 -10   93.49   83.89
  19   3 -10  199.98   83.29
  19   4  10  -70.89  117.29
 -19   4 -10   71.29   81.59
  19   4 -10   78.79   89.89
  19   5  10  -22.10  125.69
 -19   5 -10  228.98   90.89
  19   5 -10  317.37  124.59
 -19   6 -10   97.59   87.09
  19   6  10  -44.90  122.19
  19   6 -10  456.65  133.59
 -19   7 -10  222.58  110.79
 -19   8 -10  144.09   89.09
 -19   9 -10  217.48  102.59
  20   0 -10  375.06   69.19
 -20   1 -10  202.98  102.79
  20  -1 -10   -3.20   49.80
  20   1 -10    7.40   56.59
 -20   2 -10  137.59   90.59
  20   2 -10  171.98   70.79
 -20   3 -10  114.89   86.39
  20   3 -10   77.29   72.69
 -20   4 -10  176.38  116.49
  20   4 -10  107.89   86.29
 -20   5 -10   37.60  137.89
  20   5  10   54.59  131.59
  20   5 -10  133.49   94.09
 -20   6 -10  195.58   91.39
  20   6 -10  455.75  129.79
  20   7 -10 1209.38  227.98
 -20   8 -10  180.78   92.89
  21   0 -10  165.48   63.09
  21   1 -10  -32.90   56.29
 -21   2 -10  397.46  101.29
  21   2 -10   75.49   70.59
 -21   3 -10  102.89   84.39
  21   3 -10  101.99   76.89
 -21   4 -10  375.36  100.89
  21   4 -10  348.97   92.09
 -21   5 -10  488.55  105.29
  21   5 -10  324.77  101.79
 -21   6 -10  244.38   89.49
  21   6 -10  651.73  112.39
 -21   7 -10  340.57   92.29
  22   0 -10   31.50   60.09
  22   1 -10   63.59   71.69
  22   2 -10  154.18   70.59
 -22   3 -10  588.04  103.69
  22   3 -10  155.38   76.49
  22   4 -10  -48.70   65.49
 -22   5 -10  708.03  136.19
  22   5 -10  422.06  112.69
  23   0 -10  180.38   73.29
  23   1 -10   20.60   65.59
  23   2 -10   -6.80   62.09
  23   3 -10  158.18   68.89
   0  -1 -11   31.70   49.70
   0  -2 -11 3812.22  136.19
   0  -3 -11  -99.79   45.90
   0  -4 -11 2395.66  118.39
   0   5  11   64.19   62.99
   0   6  11  134.59   73.39
   0   7  11   12.40   64.49
   0   8  11 1025.10  105.19
   0   9  11  -13.30   66.89
   0  10  11   67.39   73.09
   0  11  11  -80.79   69.59
   0  12  11  183.78   86.69
   0  13  11  -20.70   74.89
   0  14  11  231.58   93.39
  -1  -1 -11    6.70   51.19
   1  -2 -11  417.86   56.79
  -1  -2 -11  451.15   71.29
   1  -3 -11 1756.12   93.29
  -1  -3 -11 1917.11  106.09
   1  -4 -11  296.27   62.09
   1   4  11  388.16   76.99
  -1  -4 -11  396.06   79.09
   1   5  11  227.98   73.99
  -1   5  11  351.26   67.29
   1   6  11  -90.09   64.49
  -1   6  11   30.40   60.39
   1   7  11   92.29   75.79
  -1   7  11  157.98   68.99
   1   8  11   17.00   72.49
  -1   8  11   16.60   67.39
   1   9  11  517.55   93.69
  -1   9  11  483.05   86.69
   1  10  11   31.40   72.89
  -1  10  11   68.89   69.19
   1  11  11  122.09   78.89
  -1  11  11   -1.90   66.29
   1  12  11   36.70   79.59
  -1  12  11  -17.60   67.49
   1  13  11  -23.20   80.39
  -1  13  11  138.29   82.29
   1  14  11  358.86   99.19
  -1  14  11  178.68   82.79
  -2  -1 -11  558.94   75.59
   2  -2 -11  403.86   54.89
  -2  -2 -11  430.96   69.09
   2  -3 -11 4245.78  138.79
  -2  -3 -11 4260.97  161.68
   2  -4 -11   92.79   51.99
   2   4  11  195.18   71.49
  -2  -4 -11  176.78   72.09
   2   5  11  -21.40   70.69
   2   6  11   14.80   71.09
  -2   6  11   41.90   56.29
   2   7  11 1003.50  111.59
  -2   7  11  862.51   89.79
   2   8  11  116.89   80.39
  -2   8  11  -20.10   58.79
   2   9  11  713.43  108.99
  -2   9  11  650.83   85.59
   2  10  11  114.59   80.39
  -2  10  11  106.69   67.29
   2  11  11   -9.60  136.59
  -2  11  11  150.58   72.29
   2  12  11  -78.79   80.49
  -2  12  11   39.00   68.09
   2  13  11  284.57  101.09
  -2  13  11  199.58   79.29
   2  14  11  136.29   88.29
  -2  14  11   77.79   71.69
  -3   0 -11   77.19   56.89
  -3  -1 -11   52.79   55.99
  -3  -2 -11 1131.59   94.49
   3  -3 -11  310.37   52.59
  -3  -3 -11  239.48   72.59
   3   4  11  460.25   87.29
  -3  -4 -11  287.27   81.79
   3   5  11   73.19   75.49
   3   6  11   25.90   75.49
   3   7  11  -63.39   73.29
  -3   7  11  -18.80   52.09
   3   8  11  225.58   90.19
  -3   8  11  250.47   63.29
   3   9  11   -4.90   79.69
  -3   9  11  -14.90   52.69
   3  10  11  156.78   88.79
  -3  10  11  255.37   70.39
   3  11  11  187.58   89.99
  -3  11  11    8.80   60.59
   3  12  11  -20.30   88.29
  -3  12  11  107.99   65.19
   3  13  11  169.98  101.39
  -3  13  11   12.90   64.49
   3  14  11  229.78   96.29
  -4   0 -11  -24.00   55.99
  -4  -1 -11 1947.21  111.79
   4  -2 -11 3275.27  108.89
  -4  -2 -11 3441.46  145.89
   4  -3 -11  494.05   53.89
   4   3  11  566.94   90.49
  -4  -3 -11  644.14   92.69
   4   4  11  795.22  105.99
  -4  -4 -11  697.93  102.99
   4   5  11  140.49   81.99
   4   6  11  152.78   83.29
   4   7  11  603.04  104.79
  -4   7  11  558.94   61.99
   4   8  11 1566.54  136.99
  -4   8  11 1900.41  100.29
   4   9  11  274.17   98.59
  -4   9  11  374.06   64.19
   4  10  11  183.18   90.99
  -4  10  11  152.88   60.09
   4  11  11  151.48   90.99
  -4  11  11   -2.80   53.79
   4  12  11  146.39   94.29
  -4  12  11   55.59   59.19
   4  13  11  117.49   95.69
  -4  13  11   79.79   63.99
   4  14  11  380.76  105.39
  -4  14  11  151.78   67.09
  -5   0 -11  -45.30   56.89
  -5   1 -11  861.21   98.29
  -5  -1 -11  793.52   90.39
   5  -2 -11  -12.10   32.10
  -5  -2 -11  -51.59   63.89
   5  -3 -11 1354.76   61.79
   5   3  11 1138.09  113.89
  -5  -3 -11 1286.77  114.19
   5   4  11   14.80   77.79
  -5  -4 -11   36.10   84.89
   5   5  11  530.35  102.29
   5   6  11  -16.90   79.19
   5   7  11  180.98   90.59
   5   8  11  116.79   91.09
  -5   8  11  224.98   44.90
   5   9  11  165.28  143.79
   5  10  11   -9.80   86.99
  -5  10  11   46.30   48.40
   5  11  11  118.89   97.69
  -5  11  11  135.39   53.59
   5  12  11  114.59   97.89
  -5  12  11   36.80   51.39
   5  13  11  165.28  103.39
  -5  13  11   23.20   54.59
   5  14  11  380.06  109.99
  -6   0 -11  -37.20   58.89
  -6   1 -11  -37.30   65.09
  -6  -1 -11  -41.10   61.89
  -6  -2 -11  854.71  105.09
   6  -3 -11 1019.80   47.70
   6   3  11  997.30  121.39
  -6  -3 -11 1192.98  122.09
   6   4  11 1016.50  120.79
  -6  -4 -11  937.71  120.89
   6   5  11   24.30   83.19
   6   6  11  336.37  101.59
   6   7  11  200.18   94.29
   6   8  11   78.39   89.99
   6   9  11  371.16  105.29
  -6   9  11  342.07   43.30
   6  10  11  166.38   98.79
  -6  10  11  169.48   42.80
   6  11  11   23.60   90.09
  -6  11  11   26.50   42.70
   6  12  11  248.38  109.29
  -6  12  11  114.19   49.10
   6  13  11  343.27  118.89
  -6  14  11   52.69   52.59
  -7   0 -11   43.50   70.39
  -7   1 -11  152.18   79.09
  -7  -1 -11  344.47   84.69
  -7   2 -11  550.84   95.69
  -7  -2 -11  355.36   90.89
   7   3  11  245.78   90.69
  -7  -3 -11  115.59   89.19
   7   4  11 1377.96  129.59
  -7  -4 -11 1134.19  135.09
   7   5  11  -73.19   82.39
   7   6  11   65.89   89.89
   7   7  11  -80.59   84.69
   7   8  11  145.19   94.89
   7   9  11   50.79   94.79
   7  10  11  151.68   99.09
   7  11  11  -17.90   95.29
  -7  11  11    3.90   30.50
   7  12  11  193.88  105.29
  -7  12  11  -69.89   52.89
   7  13  11  143.39  107.49
   7  14  11  425.56  122.29
  -8   0 -11  -33.80   70.09
  -8   1 -11 1620.24  123.49
  -8  -1 -11 1746.93  126.79
  -8   2 -11  379.76   95.19
  -8  -2 -11  340.17   93.29
   8   3  11  742.43  115.49
  -8  -3 -11  740.03  114.39
   8   4  11  525.45  110.19
  -8  -4 -11  388.86  107.49
   8   5  11   10.70   87.49
   8   6  11    0.50   90.29
   8   7  11  279.47  103.09
   8   8  11  179.88  101.99
   8   9  11  760.32  131.19
   8  10  11   89.49   97.39
   8  11  11  191.98  104.49
   8  12  11  152.78  105.19
   8  13  11  347.87  182.48
  -9   0 -11    9.40   71.49
  -9   1 -11  205.08   88.39
  -9  -1 -11  320.67   88.39
  -9   2 -11   48.40   74.79
  -9  -2 -11  206.88   93.29
  -9   3 -11  253.37   91.19
   9   3  11  302.27  101.89
  -9  -3 -11   86.29   89.09
   9   4  11   90.09   87.49
  -9  -4 -11 -113.89   85.69
   9   5  11  161.98  103.09
   9   6  11   97.99  104.99
   9   7  11   64.19   93.19
   9   8  11  178.08  100.29
   9   9  11   48.00   99.49
   9  10  11  123.19  105.49
   9  11  11  154.98  102.99
   9  12  11   60.19  110.89
   9  13  11  -34.80  101.69
 -10   0 -11   11.50   82.69
 -10   1 -11   17.70   73.09
 -10  -1 -11   56.89   79.09
 -10   2 -11 1757.52  137.79
 -10  -2 -11 1758.42  143.29
  10   3  11  360.06  110.89
 -10   3 -11  347.17   95.79
 -10  -3 -11  172.68  100.99
  10   4  11 1016.90  134.39
 -10   4 -11 1125.99  138.49
  10   5  11   91.69  112.69
  10   6  11  312.87  102.49
  10   7  11   70.09   99.49
  10   8  11  501.05  121.89
  10   9  11   23.90   97.59
  10  10  11  240.28  112.09
  10  11  11   70.39  105.89
 -11   0 -11    9.20   85.39
 -11   1 -11  107.29   84.29
 -11  -1 -11   40.60   85.19
  11   2  11  433.86  105.19
  11  -2 -11  375.86   36.60
 -11   2 -11  460.75   98.89
 -11  -2 -11  286.57  122.19
  11   3  11   23.40   95.19
 -11  -3 -11   72.49   97.19
  11   4  11  306.27  107.09
 -11   4 -11  266.07   96.49
 -11   5 -11  -54.79   80.69
  11   5  11   20.60   95.79
  11   6  11   80.19   98.79
  11   7  11  -43.70   91.29
  11   8  11  119.49  104.29
  11   9  11   46.40  100.89
  11  10  11  183.58  109.19
  11  11  11  139.49  118.39
  11  12  11  152.38  118.99
 -12   0 -11   26.40   81.59
 -12   1 -11  649.54  109.49
 -12  -1 -11  776.62  120.29
 -12   2 -11  106.39   77.99
  12  -2 -11   70.09   25.70
 -12  -2 -11   19.90   82.89
 -12   3 -11  570.14  102.99
  12   3  11  538.15  118.29
 -12  -3 -11  547.85  113.09
 -12   4 -11   43.40   80.69
  12   4  11  100.29   97.09
  12   5  11   79.49   99.39
 -12   5 -11  265.97   96.59
  12   6  11  -72.79   87.39
 -12   6 -11 -103.69   82.19
  12   7  11  426.76  118.19
  12   8  11  125.49  106.29
  12   9  11  496.15  133.19
  12  11  11  193.98  139.19
 -13   0 -11   -4.00   77.69
 -13   1 -11   34.40   75.39
 -13  -1 -11  -46.00   70.99
 -13   2 -11  726.03  110.89
  13  -2 -11  720.83   42.60
 -13  -2 -11  879.21  123.49
 -13   3 -11  211.58   86.69
  13   3  11   87.79  105.29
 -13  -3 -11   79.19   89.09
 -13   4 -11  345.57   98.59
  13   4  11  713.83  128.09
  13   5  11   70.69  100.99
 -13   5 -11   -6.90   79.19
 -13   6 -11   97.59   87.89
  13   6  11   61.19   96.59
  13   7  11   50.29  100.39
 -13   7 -11  -81.59   85.79
  13   8  11  -36.00   99.19
 -13   8 -11   -8.50   96.89
  13   9  11  167.98  119.69
  13  10  11   74.39  120.09
  13  11  11   43.90  129.19
  14   0 -11  -10.10   53.69
 -14   0 -11  -35.20   77.39
 -14   1 -11   96.89   80.49
  14  -1 -11  -17.20   36.50
 -14  -1 -11  -19.60   77.09
  14  -2 -11 1086.19   51.19
 -14   2 -11  984.70  114.29
 -14  -2 -11 1048.90  135.39
 -14   3 -11  355.76   92.99
  14   3  11  414.86  117.29
 -14   4 -11  549.54  104.99
  14   4  11  645.64  133.39
  14   5  11   -9.70   98.39
 -14   5 -11  -49.90   77.79
 -14   6 -11   11.90   85.09
  14   6  11  171.58  109.89
  14   7  11  -30.70   99.19
 -14   7 -11   -2.30   90.69
 -14   8 -11  306.07  115.19
  14   8  11  362.26  122.09
  14   9  11 -120.29  107.39
 -14   9 -11  -73.29  105.59
  14  10  11  258.37  131.49
 -14  10 -11  -19.70  120.69
 -15   0 -11   50.09   83.09
  15   0 -11   31.10   49.80
 -15   1 -11   92.39   82.59
  15  -1 -11   92.39   43.40
 -15  -1 -11  120.19   81.69
  15  -2 -11  -19.00   27.30
 -15   2 -11   -9.60   73.49
 -15  -2 -11  -90.29   77.09
  15   3  11  -20.00  107.59
 -15   3 -11  174.68   86.09
  15   4  11  -26.10   93.29
 -15   4 -11   37.00   78.99
 -15   5 -11   71.69   81.79
  15   5  11  -46.40   94.09
  15   6  11   16.90  101.09
 -15   6 -11  -91.49   78.09
  15   7  11   -4.90  111.49
 -15   7 -11  -36.30   86.39
 -15   8 -11    0.90   98.09
  15   8  11   45.00  110.19
  15   9  11  187.58  128.89
 -15   9 -11   90.19  108.39
 -15  10 -11 -144.39  105.69
 -15  11 -11 -182.08  104.79
 -16   0 -11  -27.70   76.99
  16   0 -11  -52.09   46.00
  16  -1 -11   25.00   41.50
 -16   1 -11  176.18   87.89
 -16  -1 -11  192.18   94.09
  16   1 -11  102.59   66.39
 -16   2 -11  448.36  100.39
 -16   3 -11  475.25  102.89
  16   3  11  693.13  139.39
  16   4  11   15.90  105.59
 -16   4 -11  146.99   84.19
  16   5  11   24.40  107.79
 -16   5 -11  148.09   85.79
  16   6  11   33.50  111.39
 -16   6 -11 -101.39   80.79
  16   7  11  178.98  126.69
 -16   7 -11   32.30   89.49
  16   8  11  247.88  194.28
 -16   8 -11  210.18  108.49
 -16   9 -11   66.79  103.79
 -16  10 -11   17.80  110.09
  17   0 -11   25.00   48.80
 -17   0 -11   57.99   80.39
 -17   1 -11   42.30   80.49
  17  -1 -11   23.30   39.50
  17   1 -11   54.99   60.69
 -17  -1 -11   52.49   80.69
 -17   2 -11  196.38   90.09
  17   2 -11  408.96   91.09
 -17   3 -11   57.19   80.59
  17   3  11  -57.19   97.79
  17   4  11  133.19  116.49
 -17   4 -11  220.78   90.49
 -17   5 -11   14.30   80.59
  17   5  11   48.80  108.49
 -17   6 -11   50.59   85.29
  17   6  11    5.80  114.09
 -17   7 -11  -19.10   88.69
  17   8  11  143.79  190.78
 -17   9 -11   24.80  101.99
 -17  10 -11  -11.60  103.39
  18   0 -11   52.59   51.09
 -18   0 -11   44.50   83.09
  18  -1 -11  -22.10   41.60
 -18   1 -11   26.20   80.29
 -18  -1 -11  194.68   89.99
  18   1 -11   98.99   59.09
 -18   2 -11  230.48   90.99
  18   2 -11  378.96   84.29
 -18   3 -11  404.66  103.59
  18   3 -11  786.12  114.69
  18   4  11  -73.19  106.49
 -18   4 -11  103.39   83.19
 -18   5 -11  114.79   86.99
  18   5  11  -66.99  110.89
  18   6  11 -152.28  175.18
 -18   6 -11   98.49   91.59
  18   7  11  309.17  181.48
 -18   7 -11  193.58  110.89
 -18   8 -11  148.99  102.19
 -18   9 -11    0.50   95.79
  19   0 -11    1.40   48.40
 -19   0 -11  171.98   88.09
 -19   1 -11   93.99   83.69
  19  -1 -11  -16.80   42.30
  19   1 -11   52.09   59.89
 -19   2 -11   35.50   81.79
  19   2 -11   67.89   63.29
 -19   3 -11  284.97   96.29
  19   3 -11  320.77   91.39
  19   4  11  -77.89  116.19
 -19   4 -11   19.10   83.49
  19   4 -11  331.27  100.49
  19   5  11 -141.49  111.79
  19   5 -11  496.65  132.69
 -19   6 -11  159.78   94.29
 -19   7 -11  199.88   95.89
 -19   8 -11  111.19   91.99
  20   0 -11  -14.00   48.90
  20  -1 -11  -89.59   44.00
 -20   1 -11  206.98   89.49
  20   1 -11   72.39   62.19
 -20   2 -11  483.05  109.09
  20   2 -11  359.16   82.79
 -20   3 -11  221.48   94.69
  20   3 -11  372.16   92.69
 -20   4 -11  438.66  106.89
  20   4  11  121.79  135.09
  20   4 -11  557.34  111.79
 -20   5 -11   94.29   88.49
  20   5 -11  322.27  110.59
  20   6 -11  835.72  204.68
  21   0 -11  -26.60   53.39
 -21   1 -11  289.17   96.99
  21   1 -11   31.20   56.49
 -21   2 -11  244.88   91.49
  21   2 -11  165.08   72.59
 -21   3 -11  601.24  116.79
  21   3 -11  337.37   85.19
 -21   4 -11  357.16   97.29
  21   4 -11  273.77   86.39
 -21   5 -11  267.57   89.79
  21   5 -11  297.57   93.09
  21   6 -11  585.14  126.79
  22   0 -11   11.90   56.09
  22   2 -11  120.29   65.29
  22   3 -11  351.36   84.69
  22   4 -11  124.79   72.69
  22   5 -11  263.37   82.89
  23   0 -11 -134.99   54.49
  23   1 -11  -18.20   60.39
  23   2 -11  -38.20   58.89
   0  -1 -12   38.30   52.29
   0  -2 -12 1149.29   85.79
   0  -3 -12   55.99   56.19
   0  -4 -12  199.68   66.49
   0   5  12    2.90   64.49
   0   6  12  926.61  103.29
   0   7  12   90.89   71.69
   0   8  12  607.24   89.99
   0   9  12   11.50   69.19
   0  10  12   27.50   71.49
   0  11  12   -4.40   70.09
   0  13  12  -73.89   70.79
   0  14  12   55.49   81.99
  -1  -1 -12 1086.19   90.99
   1  -2 -12  525.25   67.39
  -1  -2 -12  570.64   76.29
   1  -3 -12  324.87   63.29
  -1  -3 -12  249.88   71.09
   1  -4 -12  149.99   62.99
  -1  -4 -12   51.09   66.59
   1   5  12  860.21  100.49
   1   6  12  770.42  102.99
  -1   6  12  867.01   94.09
   1   7  12  643.94   98.99
  -1   7  12  682.93   87.19
   1   8  12  -47.70   68.99
  -1   8  12   38.60   64.19
   1   9  12  254.97   82.49
  -1   9  12  167.88   72.39
   1  10  12  136.49   83.09
  -1  10  12   85.29   72.39
   1  11  12  339.67   91.69
  -1  11  12  223.78   78.29
   1  12  12  163.68   88.79
  -1  12  12  157.28   79.09
   1  13  12   65.59   85.39
  -1  13  12  151.28   78.19
   1  14  12  157.08   91.49
  -1  14  12   80.09   75.39
  -2  -1 -12  688.53   83.49
   2  -2 -12   59.49   49.30
  -2  -2 -12  -39.50   56.49
   2  -3 -12  174.78   53.39
  -2  -3 -12  265.47   76.49
   2  -4 -12  366.96   66.39
  -2  -4 -12  344.87   83.39
   2   5  12  -24.30   76.09
   2   6  12  177.38   81.19
   2   7  12  262.17   86.89
  -2   7  12  275.47   69.59
   2   8  12 -125.69   65.29
  -2   8  12    4.30   60.29
   2   9  12  232.48   87.39
  -2   9  12  364.46   75.09
   2  10  12   66.59   78.59
  -2  10  12   33.40   60.59
   2  11  12   65.19   77.19
  -2  11  12  -27.00   63.89
   2  12  12   38.90   83.99
  -2  12  12   15.60   66.99
   2  13  12  162.98   91.49
  -2  13  12  160.58   73.69
   2  14  12   45.10   85.79
  -2  14  12  135.49   74.19
  -3   0 -12 1986.80  115.79
  -3  -1 -12  439.36   78.79
   3  -2 -12  423.16   58.69
  -3  -2 -12  363.06   78.79
   3  -3 -12  322.07   56.09
  -3  -3 -12  246.78   78.99
   3  -4 -12 1065.49   77.89
   3   4  12 1305.27  120.79
  -3  -4 -12  963.20  113.59
   3   5  12   91.29   80.99
   3   6  12 1189.78  116.39
   3   7  12  291.47   92.79
  -3   7  12  412.76   66.29
   3   8  12   56.59   83.59
  -3   8  12   33.10   54.09
   3   9  12  -36.70   77.49
  -3   9  12  -33.00   54.99
   3  10  12  721.73  120.19
  -3  10  12  638.34   83.79
   3  11  12  220.18   93.59
  -3  11  12   67.69   61.79
   3  12  12  173.78   93.89
  -3  12  12  170.08   68.89
   3  13  12  135.49   93.69
  -3  13  12   37.30   64.59
   3  14  12  100.29   88.99
  -3  14  12   47.60   72.89
  -4   0 -12  138.89   67.29
  -4  -1 -12   39.50   63.19
   4  -2 -12   28.90   42.90
  -4  -2 -12  -31.50   61.89
   4  -3 -12  -67.39   38.00
  -4  -3 -12   13.80   70.19
   4   4  12  138.49   84.29
  -4  -4 -12  235.18   86.89
   4   5  12  548.65  100.99
   4   6  12  303.47   93.39
   4   7  12   20.90   83.69
   4   8  12   38.70   80.59
  -4   8  12  -42.30   44.10
   4   9  12   35.50   81.99
  -4   9  12   14.50   50.19
   4  10  12  135.29   89.19
  -4  10  12   -0.30   52.79
   4  11  12   89.09   88.69
  -4  11  12   61.19   55.49
   4  12  12  185.98   95.89
  -4  12  12   99.39   60.19
   4  13  12  -72.79   85.19
  -4  13  12    2.10   60.59
   4  14  12  146.69  101.29
  -4  14  12   32.20   63.09
  -5   0 -12   30.40   69.79
  -5   1 -12 2108.59  129.59
  -5  -1 -12 2145.79  125.69
   5  -2 -12   15.10   38.80
  -5  -2 -12  -11.90   69.69
   5  -3 -12   38.20   36.50
  -5  -3 -12  180.18   87.59
   5   4  12   91.49   84.19
  -5  -4 -12 -133.29   74.79
   5   5  12 1591.94  140.69
   5   6  12   44.30   89.19
   5   7  12  817.72  119.39
   5   8  12   53.39   84.09
   5   9  12  102.99   88.39
  -5   9  12  124.29   51.89
   5  10  12  122.79   92.89
  -5  10  12  -10.70   44.70
   5  11  12  510.85  112.49
  -5  11  12  417.66   63.59
   5  12  12  142.29  102.39
  -5  12  12   78.59   52.49
   5  13  12  227.28  105.29
  -5  13  12  100.99   58.49
   5  14  12   81.59   95.39
  -5  14  12  -71.39   52.19
  -6   0 -12  840.12  101.59
  -6   1 -12  723.03  100.79
  -6  -1 -12  544.15   90.69
  -6  -2 -12  -51.59   74.79
   6  -3 -12  -21.20   29.90
   6   3  12  108.59   88.69
  -6  -3 -12   -8.40   77.59
   6   4  12    9.50   83.69
  -6  -4 -12   12.40   83.69
   6   5  12  132.49   93.29
   6   6  12  442.96  107.59
   6   7  12  299.17   99.49
   6   9  12   39.30   90.39
   6  10  12  183.48   98.69
   6  11  12  119.99   98.29
   6  12  12  168.48  105.39
   6  13  12   89.89  105.19
  -6  13  12  -24.80   44.70
   6  14  12  128.99  107.19
  -6  14  12   21.10   47.50
  -7   0 -12 3875.71  169.88
  -7   1 -12    3.10   75.09
  -7  -1 -12  -43.60   72.29
  -7   2 -12  357.36   92.79
  -7  -2 -12  266.77   90.69
   7   3  12   27.80   86.39
   7  -3 -12   56.99   24.10
  -7  -3 -12  119.89   87.99
   7   4  12  583.84  114.29
  -7  -4 -12  726.23  122.29
   7   5  12  161.58   96.09
   7   6  12 1605.44  150.38
   7   7  12   -9.80   88.19
   7   8  12   63.69   93.29
   7   9  12  142.79   96.09
   7  10  12  330.37  110.79
   7  11  12  167.68  106.89
   7  12  12  165.78  105.19
   7  13  12  152.08  106.69
  -8   0 -12  600.84   97.09
  -8   1 -12  778.12  106.39
  -8  -1 -12  918.21  116.89
  -8   2 -12  133.59   89.89
  -8  -2 -12   95.69   78.79
   8   3  12  907.91  125.49
  -8  -3 -12  664.93  114.89
   8   4  12  109.59   91.99
  -8  -4 -12   17.60   92.59
   8   5  12  794.82  126.99
   8   6  12   39.40   91.99
   8   7  12  316.77  102.69
   8   8  12  -52.99   90.49
   8   9  12  161.58  102.29
   8  10  12   48.80   92.49
   8  11  12  141.29  103.39
   8  12  12  138.89  127.79
   8  13  12  111.19  127.89
  -9   0 -12  904.41  111.69
  -9   1 -12 2087.79  139.29
  -9  -1 -12 2191.18  146.09
  -9   2 -12  288.67   89.89
  -9  -2 -12  206.28   89.89
   9   3  12  -43.40   89.09
  -9   3 -12  -24.60   81.39
  -9  -3 -12 -146.49   81.29
   9   4  12  128.59   95.39
   9   5  12 1200.88  138.99
   9   6  12  333.67  110.29
   9   7  12  573.54  117.19
   9   8  12  -73.59   89.89
   9   9  12  -47.00   91.89
   9  10  12   64.29  100.59
   9  11  12  365.86  124.99
   9  12  12   87.59  107.49
 -10   0 -12  358.76  100.69
 -10   1 -12    9.10   79.99
 -10  -1 -12  140.79   82.19
 -10   2 -12 -110.99   77.19
 -10  -2 -12  -56.19   96.89
  10   3  12  123.79   95.09
 -10   3 -12  164.28  104.29
 -10  -3 -12  -80.99   83.09
 -10   4 -12  109.09   87.99
 -10  -4 -12  128.29  105.39
  10   5  12  277.07  105.89
  10   6  12  436.16  116.49
  10   7  12 -128.89   86.99
  10   8  12  171.08   99.29
  10   9  12  106.79  102.99
  10  10  12  -94.29   92.89
  10  12  12   30.60  111.89
 -11   0 -12 1575.34  136.09
 -11   1 -12  422.96  101.79
 -11  -1 -12  386.46  101.59
  11  -2 -12    6.30   25.60
 -11   2 -12  -10.20   83.69
 -11  -2 -12  -51.39   90.49
  11   3  12  -78.19   88.29
 -11   3 -12  -87.49   74.39
 -11  -3 -12   -5.30   93.69
  11   4  12  104.69   99.39
 -11   4 -12  214.68   93.09
  11   5  12  887.11  128.79
 -11   5 -12  795.62  121.99
  11   6  12  412.86  114.99
  11   7  12  332.47  114.09
  11   8  12  173.68  105.49
  11   9  12   -4.70   97.29
  11  10  12  221.28  119.49
  11  11  12   87.59  116.89
 -12   0 -12  144.99   89.59
 -12   1 -12  707.23  110.29
 -12  -1 -12  679.03  114.59
  12  -2 -12  134.89   27.20
 -12   2 -12   62.29   80.69
 -12  -2 -12  227.78   92.69
 -12   3 -12   23.10   76.69
  12   3  12    7.90   90.09
 -12  -3 -12  -25.30   73.49
  12   4  12   -7.40   98.29
 -12   4 -12  -15.20   81.19
  12   5  12  150.38  106.29
 -12   5 -12  212.18   96.29
 -12   6 -12  -69.79   85.49
  12   6  12  -19.60   96.59
  12   7  12   73.19  105.29
  12   8  12    0.00  100.49
  12   9  12   35.80  102.29
  12  10  12   41.20  110.09
  12  11  12  140.49  118.69
 -13   0 -12  915.11  123.89
 -13   1 -12  215.98   82.29
 -13  -1 -12  269.97   93.09
  13  -2 -12  248.78   30.60
 -13   2 -12  450.05   98.89
 -13  -2 -12  456.75  107.99
  13   3  12  145.49  101.49
 -13   3 -12  -43.00   72.09
 -13  -3 -12  -19.70   78.59
  13   4  12  470.35  113.69
 -13   4 -12  341.57   98.29
  13   5  12  512.75  122.19
 -13   5 -12  341.77  104.09
 -13   6 -12  525.45  116.89
  13   6  12  593.44  130.69
 -13   7 -12  -51.99   90.49
  13   7  12   -8.90  103.39
  13   8  12   87.59  111.79
 -13   8 -12  -37.60   97.19
  13  10  12   18.80  119.99
 -14   0 -12  103.89   84.99
  14  -1 -12  165.78   43.80
 -14   1 -12    9.40   80.19
 -14  -1 -12   51.29   78.79
  14  -2 -12    9.80   23.20
 -14   2 -12    5.60   76.79
 -14  -2 -12  -12.40   83.59
 -14   3 -12  -31.60   75.19
  14   3  12 -137.09   91.49
 -14   4 -12  -86.69   75.69
  14   4  12  -52.29   98.19
  14   5  12   77.39  100.19
 -14   5 -12   -4.00   79.39
 -14   6 -12   78.49   91.69
  14   6  12  159.98  110.99
 -14   7 -12  140.19  104.59
  14   7  12  242.38  118.59
 -14   8 -12  -87.09  100.49
  14   9  12  137.89  134.19
 -14   9 -12 -125.99  160.98
  14  10  12 -150.38  119.89
 -14  10 -12 -231.58  102.99
  15   0 -12  168.38   59.49
 -15   0 -12  102.09   83.19
 -15   1 -12  717.93  116.29
  15  -1 -12  781.82   65.49
 -15  -1 -12  667.63  116.79
 -15   2 -12   23.80   75.09
 -15  -2 -12   71.99   79.49
 -15   3 -12   49.00   79.09
  15   3  12   77.29  106.09
  15   4  12  -72.59   98.09
 -15   4 -12   26.70   78.99
  15   5  12  152.58  118.99
 -15   5 -12  473.85  110.19
 -15   6 -12   85.39   93.49
  15   6  12 -122.89   99.39
 -15   7 -12  660.23  130.79
  15   7  12  492.05  148.29
 -15   8 -12  -62.19   98.39
  15   8  12   49.10  114.89
 -15   9 -12   42.50  113.19
  15   9  12  124.39  127.79
 -15  10 -12 -205.18  111.69
  16   0 -12    9.60   48.00
 -16   0 -12   47.60   78.09
 -16   1 -12  385.36  101.89
  16  -1 -12  179.78   44.50
  16   1 -12  231.48   73.29
 -16  -1 -12  244.68   95.89
 -16   2 -12   65.09   83.99
 -16  -2 -12  137.09   90.79
 -16   3 -12  100.59   81.99
 -16   4 -12   42.90   81.39
  16   4  12  110.29  111.69
  16   5  12   66.89  109.59
 -16   5 -12  149.49   89.39
  16   6  12   43.00  112.89
 -16   6 -12  114.79   94.39
 -16   7 -12  -53.39   90.79
  16   7  12   13.90  109.59
  16   8  12 -132.69  112.29
 -16   8 -12 -168.08   89.29
 -16   9 -12 -156.48   96.29
 -17   0 -12  475.55  106.19
  17   0 -12  479.85   66.69
 -17   1 -12  129.79   87.49
  17  -1 -12   35.90   39.50
 -17  -1 -12   -3.80   77.09
  17   1 -12   71.19   58.69
 -17   2 -12  256.17   92.89
  17   2 -12  405.26   97.39
 -17   3 -12   13.90   80.39
  17   4  12  209.48  119.29
 -17   4 -12  200.78   92.29
 -17   5 -12  -29.80   80.29
 -17   6 -12  328.07  107.99
  17   6  12  407.56  135.49
  17   7  12 -154.58  114.09
 -17   7 -12  -35.50  104.09
 -17   8 -12   14.50   98.99
 -17   9 -12  -56.19  100.49
  18   0 -12   -0.70   46.20
 -18   0 -12   71.19   80.49
 -18   1 -12  139.39   87.79
  18  -1 -12  154.38   45.30
 -18  -1 -12  318.07   99.19
  18   1 -12  117.99   59.99
 -18   2 -12   47.60   81.69
  18   2 -12  167.58   76.29
 -18   3 -12   13.00   81.29
  18   3 -12  275.17  107.09
 -18   4 -12  129.69   87.89
  18   4  12  -68.49  112.89
 -18   5 -12   53.79  141.19
  18   5  12 -135.49  124.89
 -18   6 -12  -39.30   84.49
  18   6  12 -113.59  112.19
 -18   7 -12  141.89  100.39
 -18   8 -12  181.18  106.39
 -19   0 -12  105.29   86.89
  19   0 -12   93.59   51.09
  19  -1 -12  398.46   57.29
 -19   1 -12  350.56  116.79
  19   1 -12  394.96   71.69
 -19   2 -12   34.10   94.69
  19   2 -12  173.38   74.09
 -19   3 -12  114.39   89.69
  19   3 -12  212.38   88.09
 -19   4 -12  237.78   94.49
  19   4 -12  388.76  117.29
 -19   5 -12  337.97  104.69
  19   5  12   55.69  134.99
 -19   6 -12   59.59   85.09
 -19   7 -12  216.38  101.99
 -20   0 -12  379.16  103.69
  20   0 -12   19.30   50.19
  20  -1 -12  -25.80   43.70
 -20   1 -12  100.99   83.09
  20   1 -12   87.89   62.59
 -20   2 -12  227.58   96.39
  20   2 -12  178.98   72.99
 -20   3 -12  240.58   97.29
  20   3 -12  217.68   82.29
 -20   4 -12  207.98   98.09
  20   4 -12  572.64  114.99
 -20   5 -12  122.19   89.19
  20   5 -12  382.66  108.39
  20   6 -12  853.51  186.88
  21   0 -12  169.68   58.69
  21   1 -12  100.49   59.49
  21   2 -12  171.68   70.79
  21   3 -12   66.39   73.39
  21   4 -12  313.87   90.29
  21   5 -12  505.35   98.69
  22   0 -12  165.68   61.09
  22   1 -12   28.90   61.39
  22   2 -12  163.68   68.89
  22   3 -12  184.78   71.99
  22   4 -12  222.78   82.09
   0  -1 -13   42.20   59.89
   0  -2 -13 3280.37  137.49
   0  -3 -13   42.10   60.19
   0  -4 -13 1209.98  101.99
   0   6  13  193.18   75.49
   0   7  13   33.30   74.19
   0   8  13  888.51  103.39
   0   9  13    3.60   70.49
   0  10  13  468.85   93.29
   0  11  13  -55.49   71.39
   0  12  13   52.19  147.09
   0  13  13   39.50   77.89
   0  14  13  205.18   88.29
  -1  -1 -13   54.69   64.99
   1  -2 -13  295.27   68.39
  -1  -2 -13  332.07   71.69
   1  -3 -13  659.03   79.09
  -1  -3 -13  609.74   87.19
   1  -4 -13    8.30   59.69
  -1  -4 -13   46.70   69.39
   1   6  13  153.48   79.39
   1   7  13   28.80   75.59
  -1   7  13  -40.30   65.59
   1   8  13  453.75   93.09
  -1   8  13  361.26   79.49
   1   9  13    8.60   73.49
  -1   9  13   32.80   69.09
   1  10  13   -2.80   74.69
  -1  10  13   55.09   70.19
   1  11  13  107.19   83.89
  -1  11  13   95.19   74.99
   1  12  13   50.69   84.69
  -1  12  13  -56.99   67.79
   1  13  13   92.69   85.89
  -1  13  13  -32.70   73.49
   1  14  13  130.49   86.99
  -1  14  13   10.10   77.19
  -2  -1 -13 1903.41  116.99
   2  -2 -13    7.00   51.59
  -2  -2 -13  -55.39   59.29
   2  -3 -13 2269.57  110.09
  -2  -3 -13 2356.86  132.49
   2  -4 -13    7.90   54.69
  -2  -4 -13   73.89   74.99
   2   5  13  494.75   97.39
   2   6  13   44.90   80.69
   2   7  13  740.43  107.89
   2   8  13  323.27   89.79
  -2   8  13  266.07   70.69
   2   9  13  561.24  103.59
  -2   9  13  569.94   83.39
   2  10  13  105.39   81.99
  -2  10  13   -0.50   64.49
   2  11  13  -58.69   78.99
  -2  11  13  -16.10   64.99
   2  12  13   11.60   79.49
  -2  12  13    2.50   65.69
   2  13  13  215.88   97.89
  -2  13  13  157.28   80.09
   2  14  13  172.28   90.49
  -2  14  13   76.99   73.69
  -3   0 -13   46.00   70.99
  -3  -1 -13   61.59   69.59
   3  -2 -13  689.23   71.99
  -3  -2 -13  753.32   93.19
   3  -3 -13  467.45   63.69
  -3  -3 -13  454.05   93.79
   3  -4 -13  196.28   59.09
  -3  -4 -13  225.18   83.39
   3   5  13  -16.60   78.39
   3   6  13  112.29   86.39
   3   7  13   24.30   80.29
   3   8  13  255.37   92.29
  -3   8  13  114.99   57.79
   3   9  13  -13.40   78.59
  -3   9  13   29.00   56.29
   3  10  13  118.59  102.49
  -3  10  13  147.39   62.69
   3  11  13  136.49   87.49
  -3  11  13   62.09   60.59
   3  12  13   83.09   89.89
  -3  12  13  -62.89   61.79
   3  13  13  -12.00   88.19
  -3  13  13   74.29   68.19
   3  14  13   75.19   90.19
  -3  14  13   10.80   66.29
  -4   0 -13   28.00   71.29
  -4  -1 -13   98.69   73.49
   4  -2 -13 1483.65   84.29
  -4  -2 -13 1285.77  110.69
   4  -3 -13 1826.42   86.79
  -4  -3 -13 1687.63  129.89
  -4  -4 -13  841.62  116.59
   4   5  13  -38.60   80.29
   4   6  13  248.98   94.79
   4   7  13  -72.19   83.79
   4   8  13  188.68   90.99
   4   9  13  575.14  114.69
   4  10  13   99.39   89.39
  -4  10  13  135.39   57.09
   4  11  13   71.89   86.99
  -4  11  13    2.20   53.39
   4  12  13  -10.80   91.39
  -4  12  13  -11.20   55.29
   4  13  13   84.39   93.69
  -4  13  13  -15.40   58.89
  -4  14  13   26.70   62.49
  -5   0 -13    6.20   67.89
  -5   1 -13  459.25   91.89
  -5  -1 -13  336.37   83.79
   5  -2 -13  105.49   45.90
  -5  -2 -13   46.90   75.29
   5  -3 -13  470.15   54.69
  -5  -3 -13  378.66   96.79
   5   4  13   66.69   87.29
  -5  -4 -13  -36.30   80.99
   5   5  13  146.19   94.59
   5   6  13  -41.40   82.29
   5   7  13 -135.59   77.59
   5   8  13  328.57   99.19
   5   9  13  177.68   98.59
   5  10  13  147.59   93.09
   5  11  13   61.49   89.89
  -5  11  13  -21.10   45.20
   5  12  13   53.69   96.69
  -5  12  13  -26.90   47.40
   5  13  13   -4.60   88.19
  -5  13  13  -68.59   49.70
   5  14  13  128.89  114.79
  -6   0 -13    1.80   78.69
  -6   1 -13  305.97   91.99
  -6  -1 -13  436.86   93.19
  -6  -2 -13 1376.06  121.39
   6  -3 -13  880.81   58.89
  -6  -3 -13  989.20  120.39
   6   4  13  711.23  114.89
  -6  -4 -13  313.67  103.29
   6   5  13  -11.50   88.69
   6   6  13   21.80   87.99
   6   7  13  395.46  103.89
   6   8  13  571.94  114.79
   6   9  13  432.16  112.49
   6  10  13  145.89   99.09
   6  11  13 -122.29   83.89
   6  12  13   81.39  103.39
  -7   0 -13   19.80   75.39
  -7   1 -13   98.39   84.69
  -7  -1 -13  156.48   83.59
  -7   2 -13  210.88   84.49
  -7  -2 -13  188.78   92.99
   7  -3 -13  -25.10   28.00
  -7  -3 -13  -79.29   82.29
   7   4  13  521.05  115.09
  -7  -4 -13  732.53  122.89
   7   5  13   -5.60   93.89
   7   6  13   68.19   90.69
   7   7  13   84.29   92.99
   7   8  13   -9.70   88.99
   7   9  13   85.79   94.29
   7  10  13  271.47  105.59
   7  11  13   35.20  101.19
   7  12  13   35.50  103.19
   7  13  13   67.69  102.39
  -8   0 -13   10.70   82.89
  -8   1 -13  627.14  102.69
  -8  -1 -13  626.94  105.19
  -8   2 -13  709.23  112.89
  -8  -2 -13  476.25  105.89
  -8   3 -13 1900.91  149.59
   8  -3 -13 1892.11   56.29
  -8  -3 -13 1796.32  147.29
   8   4  13  104.09   99.79
  -8  -4 -13  -49.20   93.09
   8   5  13  448.96  111.99
   8   6  13   90.89   94.29
   8   7  13  635.44  124.29
   8   8  13  126.89  101.39
   8   9  13  634.94  126.09
   8  10  13   11.90   95.19
   8  11  13  146.39  111.79
   8  12  13  -81.09  113.79
   8  13  13  279.27  120.49
  -9   0 -13  156.48   81.19
  -9   1 -13  380.46   99.29
  -9  -1 -13  238.88   94.69
  -9   2 -13   81.09   96.29
  -9  -2 -13   40.30   84.39
  -9   3 -13   62.49   94.09
  -9  -3 -13  -60.79   99.89
   9   4  13  158.18  100.19
  -9  -4 -13   25.90   93.59
   9   5  13  -50.99   89.29
   9   6  13   11.30   91.39
   9   7  13   63.39   99.79
   9   8  13 -106.39   89.79
   9   9  13   90.69  101.39
   9  10  13  193.78  111.29
   9  11  13  107.79  107.19
 -10   0 -13   -2.10   82.49
 -10   1 -13  -42.60   79.99
 -10  -1 -13  -40.80   85.79
 -10   2 -13 1015.30  126.29
 -10  -2 -13 1115.89  130.19
 -10   3 -13  387.76  104.89
 -10  -3 -13  618.04  114.99
 -10   4 -13  643.44  118.29
  10   4  13  703.43  125.29
 -10  -4 -13  750.72  130.79
  10   5  13  106.99   95.89
  10   6  13   75.59   96.19
  10   7  13 -136.59   89.99
  10   8  13  584.94  132.99
  10   9  13  168.98  106.29
  10  10  13   54.39  104.69
  10  11  13   41.70  109.09
  10  12  13   94.89  114.39
 -11   0 -13  -77.69   74.69
 -11   1 -13   48.40   76.79
 -11  -1 -13   14.00   85.49
 -11   2 -13   92.99   87.49
 -11  -2 -13  210.28   98.09
 -11   3 -13   57.39   82.29
 -11  -3 -13 -137.59   83.29
  11   4  13  283.47  106.19
 -11   4 -13  328.37  101.49
 -11  -4 -13  225.48  107.79
  11   5  13   43.60  101.29
 -11   5 -13  173.18   99.19
  11   6  13   50.29   98.29
  11   7  13  -94.59   96.79
  11   8  13  -39.40   98.69
  11   9  13   30.00  106.99
  11  11  13   59.29  175.38
 -12   0 -13  -41.20   74.69
 -12   1 -13  761.92  114.79
 -12  -1 -13  567.44  107.79
 -12   2 -13  -29.20   73.69
  12  -2 -13    2.70   23.10
 -12  -2 -13  -70.59   78.19
 -12   3 -13  974.20  127.29
 -12  -3 -13  856.71  127.19
 -12   4 -13  -37.60   81.39
  12   4  13   20.10   90.19
 -12   5 -13  159.88   95.49
  12   5  13  171.18  107.09
 -12   6 -13    0.50   92.19
  12   6  13   56.89  103.59
  12   7  13  565.24  127.69
  12   8  13   -8.30  106.29
  12   9  13  316.77  125.19
  12  10  13 -152.98  101.39
  12  11  13  -49.40  125.49
 -13   0 -13    9.20   71.59
 -13   1 -13  133.69   84.19
 -13  -1 -13  119.59   88.39
 -13   2 -13  529.75  105.69
  13  -2 -13  499.95   31.70
 -13  -2 -13  356.36  101.59
 -13   3 -13  -40.90   75.79
 -13  -3 -13   51.69   83.69
  13   4  13  175.68  109.99
 -13   4 -13  215.48   97.19
  13   5  13   89.49  107.79
 -13   5 -13   83.69   88.99
 -13   6 -13  -93.89   88.09
  13   6  13  123.29  107.79
  13   7  13 -214.48   94.39
 -13   7 -13  -79.89   95.69
  13   8  13  -65.49  106.19
 -13   8 -13 -106.59  100.89
  13   9  13   36.40  114.79
  13  10  13    1.10  118.39
 -14   0 -13   -4.20   77.69
 -14   1 -13   28.90   77.69
  14  -1 -13   64.39   40.30
 -14  -1 -13  -98.99   73.59
 -14   2 -13  808.52  114.49
  14  -2 -13  780.42   33.40
 -14  -2 -13  594.14  121.39
 -14   3 -13  143.09   90.29
 -14  -3 -13  130.39   91.29
 -14   4 -13  521.65  109.19
  14   4  13  627.64  131.69
 -14   5 -13   41.70   87.49
  14   5  13   51.89  101.59
  14   6  13  -75.89  103.39
 -14   6 -13  -30.20   92.09
 -14   7 -13  129.79  105.09
  14   7  13   94.89  110.79
 -14   8 -13  511.85  137.99
  14   8  13  451.85  140.39
 -14   9 -13  -75.59  111.09
  14   9  13  -22.90  118.69
  15   0 -13   46.50   51.39
 -15   0 -13   20.40   75.39
  15  -1 -13   56.59   37.80
 -15   1 -13   30.90   81.19
 -15  -1 -13  138.99   86.89
 -15   2 -13   52.29   81.59
 -15  -2 -13   78.89   85.79
 -15   3 -13  228.08   90.69
  15   4  13  -10.00  108.09
 -15   4 -13   28.30   82.09
  15   5  13   57.09  112.89
 -15   5 -13   21.30   87.99
  15   6  13 -135.49   97.99
 -15   6 -13   19.00   93.19
  15   7  13  -11.80  113.99
 -15   7 -13  -43.20   92.09
  15   8  13 -212.58  131.19
 -15   8 -13  -31.90  101.69
 -15   9 -13 -143.49  100.69
  16   0 -13   68.19   49.30
 -16   0 -13   48.80   79.19
  16  -1 -13  162.18   43.00
 -16   1 -13  114.69   87.39
 -16  -1 -13  121.99   85.69
 -16   2 -13  367.26   98.39
 -16  -2 -13  260.07  101.29
 -16   3 -13  405.26  103.49
 -16   4 -13  151.78   90.79
  16   4  13  208.58  117.79
 -16   5 -13   84.89   91.39
  16   5  13    6.80  112.09
  16   6  13   85.49  117.59
 -16   6 -13  131.89   97.89
 -16   7 -13  335.77  118.89
 -16   8 -13   46.60  106.99
 -16   9 -13  131.69  113.89
  17   0 -13   -0.20   43.90
 -17   0 -13  286.67   99.59
  17  -1 -13   52.29   37.40
 -17   1 -13  115.99   88.39
  17   1 -13   87.39   64.09
 -17  -1 -13  168.08   89.29
 -17   2 -13   58.79   83.09
 -17  -2 -13  230.98   96.79
 -17   3 -13  118.39   88.39
  17   4  13 -160.28  117.49
 -17   4 -13   49.00   85.59
 -17   5 -13  -13.50   96.49
  17   5  13  -43.50  111.29
 -17   6 -13  -22.30   89.49
  17   6  13  -20.20  127.59
 -17   7 -13  -57.09   90.19
  17   7  13  -64.69  135.59
 -17   8 -13   17.70  106.09
  18   0 -13   22.20   46.00
  18  -1 -13  145.09   43.10
 -18  -1 -13  350.86  100.99
  18   1 -13  188.28   65.99
  18   2 -13  393.36   90.09
 -18   4 -13  173.48   96.29
 -18   5 -13   57.99   92.39
  18   5  13   74.79  122.49
 -18   6 -13   49.60   92.79
 -18   7 -13  109.09  106.99
 -19   0 -13  186.28   91.59
  19   0 -13    3.20   45.50
  19  -1 -13  -32.10   39.10
 -19   1 -13  122.79   88.69
 -19  -1 -13  270.97   95.59
  19   1 -13   54.79   54.89
 -19   2 -13  139.99   86.59
  19   2 -13  113.89   71.59
 -19   3 -13  392.46  112.29
  19   3 -13  561.44  112.79
 -19   4 -13   67.89   89.29
  19   4 -13  676.53  128.99
 -19   5 -13  116.79   91.59
 -19   6 -13  164.88  112.49
  20   0 -13  -23.90   45.60
 -20   0 -13  181.48   89.89
 -20   1 -13  278.17   97.19
  20   1 -13   41.80   57.29
 -20   2 -13  394.36  107.49
  20   2 -13  322.17   77.69
 -20   3 -13  231.58   95.79
  20   3 -13  255.57   83.19
  20   4 -13  840.92  131.99
  20   5 -13  851.51  140.69
  21   0 -13  -65.59   46.80
  21   1 -13    3.80   52.49
  21   2 -13  154.08   64.99
  21   3 -13  117.99   71.59
  21   4 -13  290.27   82.69
  21   5 -13 1243.78  136.29
  22   0 -13  -33.10   50.19
  22   1 -13  -17.60   53.69
  22   2 -13  124.49   68.29
  22   3 -13  960.40  103.89
   0  -1 -14  -47.60   58.59
   0  -2 -14  110.59   65.79
   0  -3 -14  -44.50   64.69
   0  -4 -14   25.50   67.19
   0   7  14  -74.69   65.99
   0   8  14   65.59   76.89
   0   9  14   78.19   77.49
   0  10  14  -49.60   71.89
   0  11  14  -30.60   73.49
   0  12  14  112.09   96.49
   0  13  14  -84.19   73.89
   0  14  14  -97.19   77.09
   1  -1 -14 1059.19   95.79
  -1  -1 -14 1114.69  103.59
   1  -2 -14  -13.20   60.79
  -1  -2 -14   -2.40   64.19
   1  -3 -14  154.18   64.49
  -1  -3 -14  194.68   77.29
   1  -4 -14    0.30   60.49
  -1  -4 -14  108.79   72.89
   1   7  14  237.98   85.09
   1   8  14   79.79   81.99
  -1   8  14   52.59   69.09
   1   9  14  -11.00   74.99
  -1   9  14  -31.60   69.39
   1  10  14   29.30   77.59
  -1  10  14   51.49   69.69
   1  11  14  282.27  113.19
  -1  11  14  349.96   87.09
   1  12  14   31.30   85.19
  -1  12  14  -47.50   70.89
   1  13  14  -49.10   77.49
  -1  13  14  -92.99   71.89
   1  14  14  -47.00   80.69
  -1  14  14  -24.40   75.99
  -2   0 -14  241.68   79.49
  -2  -1 -14  752.12   97.19
   2  -2 -14   49.00   54.69
  -2  -2 -14  138.29   72.39
   2  -3 -14    6.80   52.39
  -2  -3 -14    7.50   70.79
   2  -4 -14   26.30   58.99
  -2  -4 -14  -23.80   74.19
   2   6  14   26.30   78.89
   2   7  14  519.15  102.99
   2   8  14   13.90   80.39
   2   9  14   -1.40   81.89
  -2   9  14  -24.30   62.59
   2  10  14  -27.90   77.89
  -2  10  14  -75.09   61.69
   2  11  14  102.49   88.29
  -2  11  14    3.70   65.89
   2  12  14    4.30   85.59
  -2  12  14  112.09   73.19
   2  13  14   30.80   89.69
  -2  13  14  -53.69   68.09
   2  14  14  -56.99   85.59
  -2  14  14  -30.10   68.69
  -3   0 -14 3139.49  155.98
  -3  -1 -14  475.85   90.49
   3  -2 -14  319.47   61.79
  -3  -2 -14  317.97   81.29
   3  -3 -14   20.00   51.89
  -3  -3 -14   64.29   76.09
   3  -4 -14 1181.88   88.09
  -3  -4 -14 1038.80  114.39
  -3  -5 -14  284.87   95.49
   3   6  14 1754.92  143.49
   3   7  14   33.10   80.19
   3   8  14   83.59   84.59
   3   9  14  129.49   88.79
   3  10  14  395.66  100.49
  -3  10  14  423.06   75.19
   3  11  14   66.39   86.69
  -3  11  14   -4.70   60.39
   3  12  14  412.06  108.39
  -3  12  14  135.39   70.09
   3  13  14   38.90   95.29
  -3  13  14  -47.60   62.59
   3  14  14  142.09   97.89
  -3  14  14   -8.10   65.89
  -4   0 -14  231.18   87.49
  -4  -1 -14   57.39   74.29
   4  -2 -14  224.88   56.49
  -4  -2 -14  204.98   83.19
   4  -3 -14  -17.80   44.60
  -4  -3 -14  -16.10   75.09
   4  -4 -14  -51.29   44.50
  -4  -4 -14  -33.30   82.29
   4   5  14  329.57  101.29
  -4  -5 -14  143.59   94.29
   4   6  14   13.40   86.69
   4   7  14   56.49   85.99
   4   8  14   80.39   94.19
   4   9  14   63.59   91.69
   4  10  14   18.70   86.99
   4  11  14  -82.39   87.59
  -4  11  14  -13.70   52.99
   4  12  14  -19.20   89.89
  -4  12  14   32.20   59.19
   4  13  14 -132.19   89.99
  -4  13  14  -70.49   54.79
  -5   0 -14  849.61  107.39
  -5   1 -14 1497.35  127.59
  -5  -1 -14 1495.55  120.29
   5  -2 -14  -48.80   44.70
  -5  -2 -14  -70.79   73.29
   5  -3 -14  107.49   45.10
  -5  -3 -14  126.89   84.49
   5  -4 -14  -36.00   41.00
  -5  -4 -14  -33.60   80.79
   5   5  14 1416.36  141.39
   5   6  14  172.58   95.99
   5   7  14  956.30  129.79
   5   8  14  188.08  171.48
   5   9  14  143.19   94.99
   5  10  14   21.20   91.49
   5  11  14  258.27  103.59
   5  12  14    2.60   96.59
   5  13  14  150.58  103.59
  -6   0 -14  820.92  110.19
  -6   1 -14   48.30   79.49
  -6  -1 -14   -5.30   76.79
   6  -2 -14   -0.60   43.90
  -6  -2 -14  -10.70   81.59
   6  -3 -14  -20.60   36.00
  -6  -3 -14   82.69   89.29
  -6  -4 -14  -18.10   88.89
   6   5  14  -33.80   90.89
   6   6  14  111.89   92.99
   6   7  14  469.55  186.78
   6   8  14   -0.20   91.09
   6   9  14  -39.40   86.89
   6  10  14   10.30   91.79
   6  11  14   60.79   97.19
   6  12  14   85.59  106.79
   6  13  14    3.10   95.99
  -7   0 -14 1056.69  122.09
  -7   1 -14   13.00   83.69
  -7  -1 -14  106.59   81.99
  -7   2 -14 1895.21  146.09
  -7  -2 -14 1733.93  140.69
   7  -3 -14  -31.50   31.90
  -7  -3 -14    6.40   84.09
  -7  -4 -14 1272.87  146.59
   7   5  14   72.69   97.49
   7   7  14   82.49   96.59
   7   8  14   73.29   96.69
   7   9  14   55.29   95.99
   7  10  14  401.16  115.49
   7  11  14  -53.79   99.79
   7  12  14  276.57  120.09
   7  13  14   41.80  164.68
  -8   0 -14  194.78   91.69
  -8   1 -14   23.70   83.79
  -8  -1 -14   -6.40   77.99
  -8  -2 -14   41.40   84.19
   8  -3 -14    2.40   25.60
  -8   3 -14   11.30   85.89
   8   4  14   55.89   95.79
  -8  -4 -14   78.49   95.49
   8   5  14   83.99  114.49
   8   6  14   87.39   96.09
   8   7  14  -65.39   91.99
   8   8  14   60.79   98.19
   8   9  14   22.30   94.69
   8  10  14  -62.99   92.39
   8  11  14   29.50  105.99
   8  12  14   77.09  106.79
   8  13  14   10.60  118.79
  -9   0 -14  168.98   89.69
  -9   1 -14 1598.34  135.79
  -9  -1 -14 1520.85  137.69
  -9   2 -14  165.58   91.39
  -9  -2 -14  -74.19   82.79
  -9   3 -14   23.10   84.59
  -9  -3 -14   23.40   88.69
   9   4  14  174.28  102.09
  -9  -4 -14   97.49   98.39
   9   5  14  490.95  116.99
   9   6  14  437.66  117.89
   9   7  14  469.05  120.79
   9   8  14   14.00   97.79
   9   9  14  -34.80   97.59
   9  10  14  -36.20  101.29
   9  12  14  -79.49  110.69
 -10   0 -14  277.37   98.19
 -10   1 -14   73.69   84.99
 -10  -1 -14   66.89   86.89
 -10   2 -14  -48.80   77.89
 -10  -2 -14  -46.20   74.29
 -10   3 -14   44.30   87.59
 -10  -3 -14   13.50   92.19
  10   4  14  -79.79   86.09
 -10   4 -14   11.50   86.29
 -10  -4 -14  201.68  102.49
  10   5  14  -44.50   90.89
  10   6  14   85.69   98.49
  10   7  14  -19.10   98.99
  10   8  14  162.88  111.09
  10   9  14  -53.79  102.59
  10  10  14   -3.00  107.09
  10  11  14  179.88  120.99
 -11   0 -14  642.44  111.09
 -11   1 -14  978.70  123.29
 -11  -1 -14 1058.89  126.49
 -11   2 -14   35.20   83.89
 -11  -2 -14   39.70   83.99
 -11   3 -14  -47.70   81.19
 -11  -3 -14 -113.19   72.79
  11   4  14  571.14  119.69
 -11   4 -14  407.76  110.09
 -11  -4 -14  576.94  117.59
  11   5  14  580.64  126.79
 -11   5 -14  534.75  117.59
  11   6  14  438.26  127.79
  11   7  14  169.18  111.19
  11   8  14  -10.90  102.49
  11   9  14  -25.10  105.29
  11  10  14   47.10  114.29
  11  11  14   81.99  120.49
 -12   0 -14   56.09   76.59
 -12   1 -14  177.68   84.19
 -12  -1 -14  250.87   88.49
  12  -2 -14   28.40   23.90
 -12   2 -14  107.19   82.79
 -12  -2 -14  101.89   92.09
 -12   3 -14  -61.09   78.89
 -12  -3 -14  -30.20   82.69
 -12   4 -14   99.59   91.79
  12   4  14  152.18  108.89
  12   5  14   -7.70  103.19
 -12   5 -14   10.40   93.99
  12   6  14   17.00  105.79
 -12   6 -14  -75.29   91.09
  12   7  14   87.39  109.99
 -12   7 -14   31.70  103.49
  12   8  14   88.79  110.99
  12   9  14    3.20  175.08
  12  10  14   56.49  141.19
 -13   0 -14  941.21  131.09
 -13   1 -14  209.18   90.79
 -13  -1 -14   63.99   84.39
  13  -2 -14  110.49   22.20
 -13   2 -14  107.99   85.99
 -13  -2 -14   96.39   82.59
 -13   3 -14  -18.70   79.79
 -13  -3 -14   -5.10   83.79
 -13   4 -14  395.56  108.89
  13   4  14  262.87  116.99
  13   5  14    5.10  102.99
 -13   5 -14   94.79   97.29
  13   6  14  956.30  152.58
 -13   6 -14  730.73  135.09
 -13   7 -14  122.89  105.89
  13   7  14 -115.39  101.79
  13   9  14   37.50  135.19
 -14   0 -14   37.30   78.29
 -14   1 -14   38.20   83.19
  14  -1 -14   61.89   45.30
 -14  -1 -14   68.39   86.59
 -14   2 -14   17.90   76.49
 -14  -2 -14   48.80   85.69
 -14   3 -14   10.70   77.09
 -14  -3 -14   69.59   84.79
 -14   4 -14   64.89   86.79
 -14   5 -14  -23.50   85.29
  14   5  14 -116.49   95.89
 -14   6 -14  -27.60   94.29
  14   6  14   73.59  107.49
 -14   7 -14   92.29  104.79
  14   8  14 -102.69  107.79
 -14   8 -14  -85.89  103.89
 -14   9 -14 -159.88  108.09
  14   9  14  -34.60  120.39
 -15   0 -14   21.60   83.59
  15  -1 -14  678.23   63.79
 -15   1 -14  531.45  106.09
 -15  -1 -14  672.73  125.69
 -15   2 -14   36.80   84.39
 -15  -2 -14   34.90   85.39
 -15   3 -14 -102.79   74.09
 -15  -3 -14   59.09   89.19
 -15   4 -14    9.70   81.59
  15   5  14  554.84  140.29
 -15   5 -14  609.64  125.29
 -15   6 -14   -8.10   93.69
  15   7  14  142.49  125.19
 -15   7 -14  141.39  110.49
 -15   8 -14 -128.49  103.49
  15   8  14 -108.29  119.49
 -15   9 -14  -87.29  150.98
 -16   0 -14  -60.69   75.59
  16   0 -14   61.29   49.20
  16  -1 -14  171.28   57.29
 -16   1 -14  116.79   85.29
 -16  -1 -14   28.70   84.49
 -16   2 -14  153.28   89.89
 -16  -2 -14   81.99   87.79
 -16   3 -14   59.09   83.69
 -16   4 -14    8.20   86.39
 -16   5 -14 -104.39   92.49
  16   5  14   51.39  135.89
 -16   6 -14   -4.10   94.79
  16   6  14  -35.40  123.49
  16   7  14  -13.30  119.29
 -16   7 -14   21.90  107.69
 -16   8 -14 -120.39  102.59
 -17   0 -14  849.81  135.19
  17   0 -14 1003.50   79.19
 -17   1 -14   99.39   85.89
  17  -1 -14   10.40   37.30
  17   1 -14  113.09   68.89
 -17   2 -14  155.48   99.89
 -17  -2 -14  134.59   84.99
 -17   4 -14  130.69   98.39
 -17   5 -14  149.49   98.69
  17   6  14  125.39  132.29
 -17   6 -14  253.07  112.89
 -17   7 -14  -23.60  101.79
  18   0 -14   52.99   45.10
 -18   0 -14  100.99   83.99
 -18   1 -14   74.39   83.79
  18   1 -14   20.70   57.89
 -18  -1 -14  321.57   99.89
 -18   2 -14  150.88   93.99
  18   2 -14  232.58   85.69
 -18   3 -14  132.59   92.79
 -18   4 -14  125.59   94.89
 -18   5 -14  128.09  100.39
 -18   6 -14  108.49  110.29
 -19   0 -14  323.87  103.99
  19   0 -14   28.10   45.10
 -19   1 -14  222.88   95.39
  19  -1 -14  110.09   56.59
 -19  -1 -14  649.34  119.79
  19   1 -14  227.98   62.99
 -19   2 -14  105.49   91.49
  19   2 -14  113.09   70.79
 -19   3 -14  114.79   94.29
  19   3 -14  439.56  103.59
 -19   4 -14  178.78   95.89
  20   0 -14  128.59   48.90
  20   1 -14   75.29   56.89
  20   2 -14   97.39   63.19
  20   3 -14  231.68   80.79
  20   4 -14 1119.09  129.19
  20   5 -14 1829.52  155.38
  21   0 -14  348.67   60.39
  21   1 -14  198.98   58.99
  21   2 -14  127.29   63.19
  21   3 -14  345.97   77.89
  21   4 -14 1164.68  121.49
  22   0 -14 -106.19   44.00
  22   1 -14  -26.40   49.80
   0  -1 -15  -96.89   62.59
   0  -2 -15 1404.66  109.29
   0  -3 -15  -88.39   59.99
   0  -4 -15 3021.50  147.79
   0  -5 -15  -24.00   72.39
   0   8  15  633.64   99.69
   0   9  15   -6.30   72.39
   0  10  15  724.93  109.59
   0  11  15   -2.00   77.09
   0  12  15   32.40   80.89
   0  13  15    5.50   81.19
   1  -1 -15   38.80   66.99
  -1  -1 -15   67.19   69.59
   1  -2 -15   68.19   62.29
  -1  -2 -15   87.09   69.49
   1  -3 -15    0.90   58.59
  -1  -3 -15   -9.70   64.89
   1  -4 -15  -68.49   59.49
  -1  -4 -15  -73.99   68.09
  -1  -5 -15   22.30   75.99
   1   8  15   95.99   83.29
   1   9  15   -0.10   77.19
  -1   9  15    4.30   70.39
   1  10  15  110.29   83.39
  -1  10  15  -69.59   69.19
   1  11  15   90.89  101.39
  -1  11  15  -99.29   69.39
   1  12  15  -20.30   85.19
  -1  12  15  -26.50   73.49
   1  13  15 -105.39   83.09
  -1  13  15    2.50   76.19
  -2   0 -15  -38.90   72.79
  -2  -1 -15 1257.97  110.79
   2  -2 -15  706.93   84.09
  -2  -2 -15  545.45   91.69
   2  -3 -15 2396.36  118.39
  -2  -3 -15 2306.87  134.89
   2  -4 -15  -32.10   58.39
  -2  -4 -15  -82.79   74.39
  -2  -5 -15  563.64  105.99
   2   7  15  602.34  104.89
   2   8  15  477.05  100.59
   2   9  15  991.60  127.69
  -2  10  15   19.60   66.49
   2  11  15  -83.29   84.99
  -2  11  15  -37.10   64.39
   2  12  15   87.99   93.69
  -2  12  15  -70.59   67.89
   2  13  15  -23.60   87.99
  -2  13  15  -41.70   68.49
  -3   0 -15   57.89   79.19
  -3  -1 -15  118.69   77.59
   3  -2 -15  174.98   62.49
  -3  -2 -15  139.99   78.29
   3  -3 -15    8.30   52.69
  -3  -3 -15  -14.30   74.09
   3  -4 -15  127.19   59.79
  -3  -4 -15  199.48   87.99
  -3  -5 -15  -39.70   80.19
   3   7  15  110.39   91.89
   3   8  15  -73.09   80.09
   3   9  15   50.99   90.39
   3  10  15  -26.30   85.39
   3  11  15  -93.39   88.09
   3  12  15  -11.80   94.39
  -3  12  15   36.50   65.59
   3  13  15   13.70   91.39
  -4   0 -15  -16.10   73.69
  -4   1 -15   46.70   82.49
  -4  -1 -15   25.50   78.09
   4  -2 -15  683.13   79.19
  -4  -2 -15  766.02  107.89
   4  -3 -15 1133.59   84.89
  -4  -3 -15 1223.08  129.49
   4  -4 -15  828.12   78.79
  -4  -4 -15 1098.79  127.79
  -4  -5 -15  -69.09   80.49
   4   6  15  249.18   97.19
   4   7  15   81.39   92.79
   4   8  15  215.68   99.89
   4   9  15   62.19   90.89
   4  10  15  253.07  102.59
   4  11  15   54.59   91.99
   4  12  15  124.49  100.19
   4  13  15   31.80   97.09
  -5   0 -15    5.60   78.89
  -5   1 -15  134.09   88.59
  -5  -1 -15   89.89   81.69
   5  -2 -15  119.49   54.69
  -5  -2 -15   11.00   82.09
   5  -3 -15  125.19   50.19
  -5  -3 -15   73.39   85.09
   5  -4 -15   -7.30   44.10
  -5  -4 -15  -95.59   82.09
  -5  -5 -15   37.40   89.89
   5   6  15  -74.39   82.59
   5   7  15  -44.60   84.89
   5   8  15  -46.10   91.49
   5   9  15  -69.79   87.59
   5  10  15 -106.09   88.79
   5  11  15   69.79  104.39
   5  12  15   18.60   95.69
  -6   0 -15   -3.30   78.39
  -6   1 -15  200.88   96.59
  -6  -1 -15  263.07   90.09
   6  -2 -15 2628.94  108.29
  -6   2 -15 2553.14  165.18
  -6  -2 -15 2670.33  160.68
   6  -3 -15  907.41   83.19
  -6  -3 -15 1102.79  133.19
  -6  -4 -15  499.35  112.29
  -6  -5 -15  280.17  173.68
   6   6  15  -47.90   90.69
   6   7  15  601.74  120.79
   6   8  15  552.54  117.69
   6   9  15  426.06  114.69
   6  10  15  169.18  104.69
   6  11  15   -3.90  102.99
   6  12  15 -105.49   98.69
   6  13  15  -25.00  100.39
  -7   0 -15 -103.09   76.49
  -7   1 -15  -76.99   96.39
  -7  -1 -15    8.40   82.29
  -7   2 -15   84.29   87.69
   7  -2 -15   84.59   47.00
  -7  -2 -15   50.89   86.89
   7  -3 -15   -2.50   37.00
  -7  -3 -15   71.19  104.69
  -7  -4 -15  138.39   92.89
   7   6  15  154.68  100.09
   7   7  15   16.40   95.99
   7   8  15  174.08  103.59
   7   9  15 -133.79   87.99
   7  10  15    9.60  100.59
   7  11  15   78.49  110.29
   7  12  15  112.89  167.18
   7  13  15  -56.09  102.69
  -8   0 -15  -56.39   81.59
  -8   1 -15  379.56  106.99
  -8  -1 -15  266.17   95.19
  -8   2 -15   32.20   95.09
  -8  -2 -15   -7.00   85.99
  -8   3 -15 1402.86  140.99
   8  -3 -15 1498.15   64.19
  -8  -3 -15 1501.85  143.79
  -8  -4 -15   -0.10   87.79
   8   5  15  -70.09   88.59
   8   6  15   20.10   96.39
   8   7  15  746.13  132.49
   8   8  15  -68.09   95.59
   8   9  15  332.37  113.19
   8  10  15  129.29  109.89
   8  11  15   56.69  113.09
  -9   0 -15  -30.90   83.89
  -9   1 -15  105.89   86.59
  -9  -1 -15  -97.09   77.79
  -9   2 -15   94.99   86.79
  -9  -2 -15    1.80   82.59
  -9   3 -15  133.59   96.29
   9  -3 -15  224.28   24.30
  -9  -3 -15  157.38   96.69
  -9   4 -15  137.09  100.19
  -9  -4 -15  214.78  100.69
   9   5  15  -10.40   95.99
   9   6  15    1.90   95.59
   9   7  15    6.70   95.49
   9   8  15  -22.40   98.09
   9   9  15   14.40  106.79
   9  10  15  -13.10  107.69
   9  11  15   -9.00  113.79
   9  12  15    1.50  110.39
 -10   0 -15  -30.40   77.09
 -10   1 -15    6.80   74.49
 -10  -1 -15   21.30   87.79
 -10   2 -15 1112.99  126.09
 -10  -2 -15 1117.59  132.29
 -10   3 -15  272.17   94.49
 -10  -3 -15  351.56  106.49
 -10   4 -15  222.98  103.39
 -10  -4 -15  177.98  105.79
 -10   5 -15  -57.79   89.19
  10   5  15   33.50   98.79
  10   6  15   94.59  100.89
  10   7  15 -101.79   98.29
  10   8  15  923.01  149.99
  10   9  15  -77.79  101.89
  10  10  15  -51.29  188.58
  10  11  15 -162.88  119.09
 -11   0 -15   51.59   77.29
 -11   1 -15   49.10   83.59
 -11  -1 -15   -1.90   76.99
 -11   2 -15   29.20   81.09
 -11  -2 -15   65.39   84.29
 -11   3 -15   10.40   83.59
 -11  -3 -15  132.19   84.99
 -11   4 -15  -64.29   83.99
 -11  -4 -15   73.59   87.19
 -11   5 -15    2.30   93.19
  11   5  15   56.09  104.39
 -11   6 -15  -64.69   95.59
  11   6  15   29.00  106.39
  11   7  15 -137.59   98.29
  11   8  15  103.59  112.59
  11   9  15   45.00  116.19
  11  10  15   21.30  126.39
 -12   0 -15   20.60   72.09
 -12   1 -15  229.88   85.49
 -12  -1 -15  140.39   87.29
 -12   2 -15  -18.30   76.29
 -12  -2 -15   -7.10   78.89
 -12   3 -15 1495.95  141.09
 -12  -3 -15 1610.24  149.49
 -12   4 -15  -15.60   85.99
 -12  -4 -15  190.88   96.29
 -12   5 -15   24.80   95.89
  12   5  15   13.00  101.49
  12   6  15   77.29  108.89
 -12   6 -15  134.19  105.29
 -12   7 -15  315.67  123.79
  12   7  15  319.97  127.89
  12   8  15  -98.89  108.09
  12   9  15  250.17  135.19
  12  10  15 -154.68  111.49
 -13   0 -15   15.90   78.29
 -13   1 -15   -4.70   77.19
 -13  -1 -15   14.40   81.79
 -13   2 -15   58.89   86.89
  13  -2 -15    4.30   17.00
 -13  -2 -15   75.29   93.19
 -13   3 -15  -76.89   81.19
 -13  -3 -15   63.79   82.49
 -13   4 -15   19.40   92.19
  13   5  15 -126.19   96.39
 -13   5 -15  -44.20   91.59
  13   6  15  -37.40  105.29
 -13   6 -15    3.50   93.29
 -13   7 -15  -66.39  114.39
  13   7  15  -24.30  110.29
  13   8  15   40.60  120.89
 -13   8 -15 -162.58  103.79
  13   9  15  -43.40  119.29
 -14   0 -15  -28.00   79.09
  14  -1 -15  494.25   67.19
 -14   1 -15  209.88   90.09
 -14  -1 -15  376.46   98.49
 -14   2 -15  446.66  106.49
 -14  -2 -15  488.15  111.99
 -14   3 -15    5.40   83.39
 -14  -3 -15  130.89   96.59
 -14   4 -15  483.35  115.69
 -14   5 -15   86.39   94.89
  14   5  15  -44.00  110.69
  14   6  15  -28.60  108.79
 -14   6 -15   -4.00   99.09
 -14   7 -15 -115.89   97.79
  14   7  15 -112.19  108.29
  14   8  15   92.69  135.19
 -14   8 -15    9.00  113.49
 -15   0 -15  182.88   95.09
  15  -1 -15  -14.10   49.10
 -15   1 -15    3.40   82.89
 -15  -1 -15   55.39   81.49
 -15   2 -15   15.90   79.79
 -15  -2 -15   80.19   86.79
 -15   3 -15   67.89   88.29
 -15  -3 -15  149.88   88.59
 -15   4 -15   -4.30   85.29
 -15   5 -15  144.69  162.28
 -15   6 -15  -43.50   97.79
  15   6  15   -4.70  118.69
 -15   7 -15   10.10  105.19
  15   7  15 -124.69  123.19
 -15   8 -15 -102.29  102.49
 -16   0 -15   74.69   84.09
  16   0 -15   83.99   54.89
 -16   1 -15  113.89   88.39
 -16  -1 -15  221.48   98.49
 -16   2 -15   52.99   84.89
 -16   4 -15  194.88  102.59
 -16   5 -15   20.30   96.99
  16   6  15   17.10  127.09
 -16   6 -15   28.60  101.79
 -16   7 -15   69.09  112.29
  17   0 -15   41.00   45.70
 -17   0 -15  137.39   89.09
 -17   1 -15   43.40   85.19
 -17  -1 -15  185.18   95.19
  17   1 -15  241.78   73.39
 -17   2 -15  -38.30   79.19
 -17  -2 -15  185.48   94.89
 -17   3 -15   91.69   92.59
 -17   4 -15   31.30   89.79
 -17   5 -15    6.90   93.69
 -17   6 -15  130.19  107.19
 -18   0 -15  161.38   88.89
  18   0 -15   50.29   43.80
 -18   1 -15  253.67   99.29
 -18  -1 -15  342.27  104.59
  18   1 -15  283.97   70.39
 -18   2 -15  362.76  109.09
  18   2 -15  599.34  105.09
 -18   3 -15  274.97  103.99
 -18   4 -15  248.38  103.59
  19   0 -15   46.00   43.20
  19  -1 -15  -56.49   42.10
  19   1 -15   85.59   55.89
  19   2 -15  209.38   86.39
  19   3 -15  801.12  125.89
  20   0 -15   -2.20   41.70
  20   1 -15  140.19   56.99
  20   2 -15  533.25   84.39
  20   3 -15  444.86   92.59
  20   4 -15 1710.33  137.29
  21   0 -15   -1.10   42.80
  21   1 -15   63.59   50.19
  21   2 -15  193.18   61.59
   0  -1 -16  -16.80   72.09
   0  -2 -16   85.89   71.49
   0  -3 -16   21.30   69.39
   0  -4 -16   76.19   70.59
   0  -5 -16   46.70   73.99
   0  10  16  -32.70   77.69
   0  11  16  -59.89   76.39
   0  12  16  -39.50   78.39
   0  13  16  -55.49   82.79
   1  -1 -16  940.71  103.89
  -1  -1 -16  918.21  112.29
   1  -2 -16   57.79   66.39
  -1  -2 -16   33.40   71.29
   1  -3 -16  -34.40   62.19
  -1  -3 -16   45.50   73.29
   1  -4 -16  267.17   75.29
  -1  -4 -16  247.48   83.99
   1  -5 -16 1422.46  117.99
  -1  -5 -16 1578.14  128.69
   1   9  16  -84.99   77.69
   1  10  16  217.48   93.69
   1  11  16  189.08   94.49
  -1  11  16  161.58   83.59
   1  12  16  -51.49   85.09
  -1  12  16  -78.79   74.19
   1  13  16  -37.30   85.79
  -1  13  16 -114.39   75.19
  -2   0 -16    8.40   78.09
   2  -1 -16   23.40   64.19
  -2  -1 -16   55.69   76.59
   2  -2 -16   11.20   59.79
  -2  -2 -16  -38.30   71.49
   2  -3 -16    2.70   59.49
  -2  -3 -16   -4.90   75.49
   2  -4 -16  -41.60   60.39
  -2  -4 -16  -28.00   75.99
  -2  -5 -16  132.09   82.89
   2   8  16   74.89   88.29
   2   9  16   63.09   90.09
   2  10  16  -28.80   86.79
   2  11  16  -57.49   88.39
   2  12  16  -33.60   86.19
   2  13  16 -111.59   86.49
  -2  13  16 -178.68   65.99
  -3   0 -16 1589.94  128.39
  -3  -1 -16   18.10   76.69
   3  -2 -16  532.15   79.49
  -3  -2 -16  454.95   97.19
   3  -3 -16   17.90   57.09
  -3  -3 -16  -58.59   74.69
   3  -4 -16  433.76   72.69
  -3  -4 -16  476.65  101.09
  -3  -5 -16  249.48   92.39
   3   8  16    1.40   91.39
   3   9  16  -45.60   82.99
   3  10  16  310.87  104.09
   3  11  16  -35.60   89.29
   3  12  16   59.29   98.39
   3  13  16 -120.49   91.29
  -4   0 -16  886.81  121.49
  -4   1 -16  270.37   93.69
  -4  -1 -16  160.78   85.09
   4  -2 -16   -6.70   54.49
  -4  -2 -16 -151.18   74.19
   4  -3 -16    8.60   53.09
  -4  -3 -16    9.40   80.69
   4  -4 -16   38.00   52.19
  -4  -4 -16   66.79   84.59
  -4  -5 -16   27.60   84.19
   4   7  16  119.49   94.89
   4   8  16    7.80   94.89
   4   9  16   -3.20   90.69
   4  10  16  -73.79   93.59
   4  11  16  -45.70   93.49
   4  12  16   39.50  103.79
   4  13  16   54.59   99.49
  -5   0 -16  147.19   89.69
  -5   1 -16 1244.58  133.39
  -5  -1 -16 1224.48  127.89
   5  -2 -16    9.70   54.19
  -5  -2 -16  -87.59   77.59
   5  -3 -16  168.38   54.49
  -5  -3 -16  195.18   93.89
   5  -4 -16   18.10   45.60
  -5  -4 -16   79.79   86.59
  -5  -5 -16 1284.27  141.39
   5   7  16  618.74  122.79
   5   8  16  -42.90   93.49
   5   9  16   17.60   97.59
   5  10  16   39.40   95.99
   5  11  16   57.69  104.59
   5  12  16   38.90  102.39
   5  13  16   30.50  105.59
  -6   0 -16  249.68   97.19
  -6   1 -16   20.60  119.19
  -6  -1 -16   11.40   83.99
   6  -2 -16  194.28   57.89
  -6   2 -16  349.87  106.59
  -6  -2 -16  160.18   90.09
   6  -3 -16  -23.90   42.90
  -6  -3 -16   44.50   90.19
   6  -4 -16   90.19   53.39
  -6  -4 -16   24.30  100.49
  -6  -5 -16  -34.80   84.49
   6   6  16  -29.20   88.49
   6   7  16  -53.29   95.79
   6   8  16   15.30   94.09
   6   9  16  -67.39   89.89
   6  10  16  -10.00  104.19
   6  11  16  -30.60  102.39
   6  12  16  -73.09  101.59
  -7   0 -16 1788.02  141.49
  -7   1 -16  202.68   97.99
  -7  -1 -16  271.47   95.99
  -7   2 -16 1681.23  147.89
   7  -2 -16 1585.44   87.19
  -7  -2 -16 1504.15  136.49
  -7  -3 -16  -35.00   79.49
  -7  -4 -16  349.47  104.59
  -7  -5 -16  297.67  108.09
   7   6  16 1258.37  153.48
   7   7  16  350.76  112.39
   7   8  16  -81.39   94.29
   7   9  16   75.59  103.79
   7  10  16  139.99  109.59
   7  11  16   39.30  108.49
   7  12  16  258.17  126.29
  -8   0 -16   58.09   91.49
  -8   1 -16   -3.20   89.39
  -8  -1 -16   12.50   87.69
  -8   2 -16  -47.60   83.39
   8  -2 -16   -7.60   40.20
  -8  -2 -16   41.10   81.69
  -8   3 -16   12.20   85.29
   8  -3 -16   38.10   32.80
  -8  -3 -16   29.80   88.89
  -8  -4 -16  183.58   92.89
   8   6  16  109.19  101.49
   8   7  16  -60.09   97.29
   8   8  16  -43.80  101.49
   8   9  16 -144.69   97.09
   8  10  16 -153.38  102.19
   8  12  16  -44.40  117.19
  -9   0 -16  294.97   95.49
  -9   1 -16  647.94  110.09
  -9  -1 -16  612.64  115.29
  -9   2 -16   54.59   92.09
   9  -2 -16  119.09   47.00
  -9  -2 -16   70.19   91.49
  -9   3 -16   65.79   87.39
   9  -3 -16   80.49   26.30
  -9  -3 -16   45.20   89.39
  -9   4 -16  186.18   94.99
  -9  -4 -16  182.18   99.79
   9   6  16  160.58  112.19
   9   7  16  546.75  129.19
   9   8  16 -103.39  102.19
   9   9  16   26.30  110.39
   9  10  16  156.98  120.79
   9  11  16   -0.80  144.79
 -10   0 -16    8.70   83.69
 -10   1 -16   50.19   79.29
 -10  -1 -16    0.60   79.79
 -10   2 -16   -1.80   80.49
 -10  -2 -16  105.49   85.19
 -10   3 -16   70.49   91.09
 -10  -3 -16  -48.70   86.59
 -10   4 -16   -6.80   89.89
 -10  -4 -16  -70.69   84.79
 -10   5 -16   34.00   94.09
  10   6  16   33.50  102.99
  10   7  16  -11.00  106.49
  10   8  16   42.90  109.89
  10   9  16  -28.80  109.59
  10  10  16  -25.80  117.79
  10  11  16 -139.09  112.19
 -11   0 -16  588.54  113.19
 -11   1 -16  472.65  104.49
 -11  -1 -16  600.84  112.29
 -11   2 -16  307.17   99.59
 -11  -2 -16  323.27  102.69
 -11   3 -16  -53.59   81.09
 -11  -3 -16   94.99   87.69
 -11   4 -16  170.88  106.99
 -11  -4 -16  256.17  104.19
 -11   5 -16  370.86  116.19
  11   6  16  599.94  135.09
 -11   6 -16  469.55  129.99
  11   7  16   73.99  112.49
  11   8  16 -175.18  101.99
  11   9  16  -18.20  112.59
  11  10  16 -106.59  111.09
 -12   0 -16   60.39   79.19
 -12   1 -16  -30.30   76.29
 -12  -1 -16   -6.50   76.19
 -12   2 -16  -52.69   76.09
  12  -2 -16    6.30   25.10
 -12  -2 -16   41.80   87.99
 -12   3 -16  173.78   97.39
 -12  -3 -16   -0.30   81.89
 -12   4 -16  115.79   96.79
 -12  -4 -16   57.39   87.29
 -12   5 -16  -99.49   85.29
  12   6  16  -79.89  105.79
 -12   6 -16  -59.79   97.79
  12   7  16  -40.50  110.69
  12   8  16  -52.49  128.19
 -13   0 -16 1046.10  128.79
 -13   1 -16  265.67   98.69
 -13  -1 -16  167.98   93.39
  13  -2 -16   85.89   18.30
 -13   2 -16  157.98   92.99
  13  -2 -16   67.59   24.10
 -13  -2 -16  114.29   85.49
 -13   3 -16   33.80   84.49
 -13  -3 -16   30.90   86.89
 -13   4 -16  102.69   96.09
 -13   5 -16  -24.50   95.09
  13   6  16  342.37  128.99
 -13   7 -16   67.99  114.69
  13   7  16   85.29  143.59
 -13   8 -16 -192.48  103.49
  13   9  16  -88.49  133.89
 -14   0 -16   28.60   82.79
 -14   1 -16   91.19   84.19
 -14  -1 -16  -35.80   82.69
 -14   2 -16  199.28   98.59
 -14  -2 -16   94.29   86.69
 -14   3 -16  -79.19   82.29
 -14  -3 -16   76.29   84.79
 -14   4 -16   -7.30   89.99
  14   6  16  -59.39  107.99
 -14   6 -16  -30.10  100.19
 -14   7 -16 -119.19  103.19
  14   8  16 -173.68  117.89
 -15   0 -16   30.60   83.19
 -15   1 -16  301.07  102.89
 -15  -1 -16  445.76  113.39
 -15   2 -16  100.69   85.89
 -15  -2 -16   98.19  101.79
 -15   3 -16  180.58  110.79
 -15  -3 -16  182.98   93.39
 -15   4 -16   63.99   92.99
 -15   5 -16  620.74  135.39
 -15   6 -16  -49.40  101.29
 -15   7 -16   86.29  114.49
  15   7  16   -4.50  128.49
 -16   0 -16  130.79   87.69
  16   0 -16  131.29   57.79
 -16   1 -16    6.80   82.99
 -16  -1 -16  146.99   93.39
 -16   2 -16  237.88   98.39
 -16  -2 -16  202.68   95.69
 -16   3 -16   76.29   87.89
 -16   4 -16  -22.60   88.39
 -16   5 -16  -47.60   95.69
 -16   6 -16   96.19  109.79
 -17   0 -16  515.95  120.79
  17   0 -16  842.82   73.89
  17  -1 -16    8.90   33.70
 -17   1 -16   72.49   94.59
  17   1 -16  323.17   79.49
 -17  -1 -16  147.69   91.39
 -17   2 -16  144.89   97.29
 -17  -2 -16  269.37   97.49
 -17   3 -16   62.99   93.89
 -17   4 -16  140.89  100.29
  18   0 -16  -19.80   39.70
 -18   1 -16   11.40  101.89
  18  -1 -16   -3.20   27.60
  18   1 -16  205.78   64.39
  18   2 -16  480.05  102.59
  19   0 -16  149.69   44.50
  19   1 -16  252.57   62.49
  19   3 -16 1068.79  124.09
  20   0 -16   44.20   41.90
  20   2 -16  354.36   69.59
  20   4 -16 2470.35  143.99
  21   0 -16  130.59   46.50
  21   1 -16  215.18   56.39
   0  -1 -17   27.70   74.69
   0  -2 -17 1378.46  114.09
   0  -3 -17   81.49   73.49
   0  -4 -17 1286.77  114.39
   0  -5 -17   29.60   72.29
   0  12  17    5.30   83.59
   0  13  17 -215.98   78.99
  -1   0 -17   93.69   83.79
   1  -1 -17   -2.50   70.79
  -1  -1 -17   51.49   75.99
   1  -2 -17  185.88   72.69
  -1  -2 -17  197.98   80.49
   1  -3 -17  -49.00   61.79
  -1  -3 -17   -5.10   72.69
   1  -4 -17  311.77   79.09
  -1  -4 -17  139.79   78.29
   1  -5 -17   70.89   68.39
  -1  -5 -17  189.78   83.69
   1  11  17  -63.09   87.89
   1  12  17  -85.49   86.59
   1  13  17 -196.98   84.69
  -2   0 -17   55.09   82.59
   2  -1 -17  809.72  100.19
  -2  -1 -17  804.72  108.99
   2  -2 -17  334.37   78.99
  -2  -2 -17  337.27   89.49
   2  -3 -17 1204.68  100.69
  -2  -3 -17 1349.36  124.79
   2  -4 -17  325.17   74.69
  -2  -4 -17  262.97   88.59
   2  -5 -17   83.99   67.09
  -2  -5 -17   72.89   79.49
   2  10  17   88.79   89.89
   2  11  17  -64.79   93.79
   2  12  17 -154.18   89.69
   2  13  17  -48.20   92.09
  -3   0 -17  166.78   85.79
  -3  -1 -17  169.48   88.39
   3  -2 -17  -21.70   58.69
  -3  -2 -17   88.29   80.39
   3  -3 -17  129.39   62.99
  -3  -3 -17  181.08   85.09
   3  -4 -17   72.09   57.89
  -3  -4 -17   -4.40   75.99
  -3  -5 -17   53.29   80.69
   3   9  17  -29.40   91.59
   3  10  17   47.40   94.39
   3  11  17   71.29  103.79
   3  12  17  -83.79   96.49
  -4   0 -17  -78.19   83.79
  -4   1 -17  101.19   89.79
  -4  -1 -17   -6.80   78.49
   4  -2 -17 1425.96  101.29
  -4  -2 -17 1399.56  125.29
   4  -3 -17  570.74   74.99
  -4  -3 -17  647.34  108.39
   4  -4 -17  867.31   82.09
  -4  -4 -17  856.61  123.29
  -4  -5 -17    4.70   85.19
   4   8  17  351.86  110.29
   4   9  17   60.59  105.69
   4  10  17  -61.79   96.09
   4  11  17 -110.89   96.19
   4  12  17 -129.69   98.79
  -5   1 -17  145.69   91.29
  -5  -1 -17  226.18   91.99
   5  -2 -17  -30.70   51.79
  -5  -2 -17   27.50   80.29
   5  -3 -17  131.89   54.09
  -5  -3 -17   32.40   87.59
   5  -4 -17  244.68   56.79
  -5  -5 -17  123.79   92.19
   5   8  17   46.50  101.39
   5   9  17 -147.89   89.79
   5  10  17  -46.30   96.69
   5  11  17 -158.38   95.29
   5  12  17  -43.40  100.69
  -6   0 -17  108.29   91.99
  -6   1 -17  179.78   99.89
  -6  -1 -17  133.09   87.49
  -6   2 -17  865.71  129.19
   6  -2 -17  892.01   81.59
  -6  -2 -17 1102.59  131.79
   6  -3 -17 1107.79   78.29
  -6  -3 -17 1048.70  129.59
   6  -4 -17  507.05   59.09
  -6  -4 -17  534.45  111.79
  -6  -5 -17  102.69   93.19
   6   8  17  444.76  121.79
   6   9  17  138.59  108.39
   6  10  17   91.99  110.89
   6  11  17 -148.89  107.29
   6  12  17  -83.09  117.29
  -7   0 -17 -127.99   79.99
  -7   1 -17   80.29   91.39
  -7  -1 -17   18.70   80.79
   7  -2 -17   39.30   48.30
  -7   2 -17  -37.70   93.19
  -7  -2 -17   90.39   87.19
   7  -3 -17   20.20   39.90
  -7   3 -17   72.89   92.49
  -7  -3 -17  -52.19   81.69
  -7  -4 -17   91.19   88.49
  -7  -5 -17   94.69   94.09
   7   7  17  -23.00   95.69
   7   8  17  -89.59   99.69
   7   9  17  -78.39   99.39
   7  10  17 -110.69  105.39
   7  11  17   11.40  116.59
  -8   0 -17   35.70   85.09
  -8   1 -17  176.78   89.59
  -8  -1 -17  232.88   97.59
  -8   2 -17  264.27  101.79
   8  -2 -17   82.69   47.20
  -8  -2 -17  213.58   96.29
   8  -3 -17  475.75   58.59
  -8   3 -17  609.74  117.89
  -8  -3 -17  620.04  117.29
  -8  -4 -17  110.69   92.99
  -8  -5 -17  191.88  102.99
   8   7  17  204.38  113.39
   8   8  17   76.29  111.99
   8   9  17  157.08  122.99
   8  10  17 -126.29  103.09
   8  11  17 -215.08   99.39
   8  12  17 -192.68  107.59
  -9   0 -17  -64.29   81.89
  -9   1 -17  126.19   85.69
  -9  -1 -17 -179.38   78.69
  -9   2 -17   54.69   89.49
   9  -2 -17   10.20   40.80
  -9  -2 -17   73.99   96.99
  -9   3 -17  184.18   97.89
   9  -3 -17  170.18   33.10
  -9  -3 -17  228.18  103.49
  -9   4 -17  -18.70   87.39
  -9  -4 -17   -0.90   91.29
   9   7  17 -160.28   95.19
   9   8  17  221.28  119.99
   9   9  17 -190.98  100.29
   9  10  17   10.60  115.59
   9  11  17   63.39  122.09
 -10   0 -17  -31.10   76.69
 -10   1 -17  -56.99   79.29
 -10  -1 -17   43.60   81.49
 -10   2 -17  964.30  135.89
 -10  -2 -17  893.61  129.39
 -10   3 -17   84.29   93.49
 -10  -3 -17  240.98   98.09
 -10   4 -17  504.55  125.79
 -10  -4 -17  536.25  117.39
 -10   5 -17  -34.60  100.49
  10   7  17  -82.39  102.69
  10   8  17  299.37  129.19
 -11   0 -17  -83.39   74.89
 -11   1 -17   12.80   82.59
 -11  -1 -17   54.99   81.59
 -11   2 -17  -16.60   86.59
  11  -2 -17   15.80   33.60
 -11  -2 -17  -73.49   83.19
 -11   3 -17  111.39   93.79
 -11  -3 -17  -59.39   79.39
 -11   4 -17  250.97  102.29
 -11  -4 -17  153.88   96.29
 -11   5 -17   -5.60   95.89
 -11   6 -17   63.99  109.29
  11   7  17  -28.40  109.09
  11   9  17 -134.19  119.89
  11  10  17 -250.37  114.09
 -12   0 -17  -74.29   79.69
 -12   1 -17  346.97   99.89
 -12  -1 -17  392.86  102.29
 -12   2 -17  -12.30   86.69
  12  -2 -17   39.40   27.50
 -12  -2 -17  151.58   88.39
 -12   3 -17  685.33  130.59
 -12  -3 -17  835.32  133.19
 -12   4 -17  -97.89   90.29
 -12  -4 -17   82.79   87.99
 -12   5 -17  134.09  106.59
 -12   6 -17  -55.89  113.79
 -12   7 -17  227.28  123.49
  12   8  17 -162.18  116.19
 -12   8 -17 -156.48  108.79
  12   9  17  179.88  135.39
 -13   0 -17   64.59   91.19
 -13   1 -17   14.80   79.89
 -13  -1 -17  108.09   94.89
 -13   2 -17   80.49   93.69
  13  -2 -17   46.80   18.10
  13  -2 -17   12.50   23.70
 -13  -2 -17   19.60   85.19
 -13   3 -17   62.59   87.89
 -13  -3 -17  102.09   90.19
 -13   4 -17    7.70   93.49
 -13  -4 -17  139.79   86.69
 -13   5 -17 -102.49  105.09
 -13   6 -17   39.90  105.89
  13   7  17  -61.79  116.39
 -13   7 -17 -122.69  104.59
  13   8  17 -201.18  112.69
 -14   0 -17  101.29   90.49
 -14   1 -17  103.89   88.99
 -14  -1 -17  149.59   91.49
 -14   2 -17  441.46  113.89
 -14  -2 -17  520.25  121.49
 -14   4 -17  386.76  122.39
 -14   5 -17   57.39   99.79
 -14   6 -17  -73.69  104.99
  14   7  17  -64.99  123.09
 -15   0 -17  126.09   99.79
 -15   1 -17   62.09   88.39
 -15  -1 -17  105.59   88.59
 -15   2 -17   79.49   89.69
 -15  -2 -17  157.48   87.29
 -15   3 -17   28.70   90.09
 -15  -3 -17   99.69   85.99
 -15   4 -17   34.80   94.29
 -15   5 -17  -37.40  101.59
 -15   6 -17  -20.80  173.18
  16   0 -17  156.68   55.89
 -16   0 -17   53.59   91.39
 -16   1 -17   43.30   85.69
  16  -1 -17   83.79   41.90
 -16  -1 -17  154.68   95.59
 -16   2 -17  187.38  101.59
 -16  -2 -17  149.49   97.69
 -16   3 -17  252.17  108.69
 -16  -3 -17  237.08   96.79
 -16   4 -17  131.39  107.59
 -17   0 -17  146.39   98.79
  17   0 -17  106.59   48.10
  17  -1 -17  -13.90   25.60
 -17   1 -17  -21.70   85.39
 -17  -1 -17  237.48  139.09
 -17   2 -17  237.68  116.29
  18   0 -17  147.79   45.30
  18   1 -17  427.86   77.39
  19   0 -17  109.69   40.20
  19   1 -17  170.28   53.39
  20   0 -17   21.70   36.80
  20   2 -17 1186.18   98.49
   0  -1 -18   78.49   75.59
   0  -2 -18   49.00   72.89
   0  -3 -18  -31.00   66.09
   0  -4 -18   72.59   70.69
   0  -5 -18   47.10   70.89
  -1   0 -18  475.15  103.09
   1  -1 -18  987.80  113.99
  -1  -1 -18  890.11  111.59
   1  -2 -18  248.88   78.69
  -1  -2 -18  270.77   82.19
   1  -3 -18  -27.20   62.99
  -1  -3 -18 -123.19   67.19
   1  -4 -18  212.48   73.89
  -1  -4 -18  127.69   81.69
   1  -5 -18  632.94   99.19
  -1  -5 -18  727.13  110.39
  -2   0 -18 -103.69   78.49
   2  -1 -18   -3.10   68.09
  -2  -1 -18   -1.10   76.99
   2  -2 -18   72.99   64.89
  -2  -2 -18    9.60   77.89
   2  -3 -18   76.49   65.59
  -2  -3 -18  116.79   78.59
   2  -4 -18  -85.79   57.59
  -2  -4 -18    2.00   72.39
   2  -5 -18   99.39   64.69
  -2  -5 -18   57.69   81.49
   2  12  18 -208.58   90.19
  -3   0 -18 1190.38  134.39
   3  -1 -18  303.47   77.09
  -3   1 -18  290.97  119.69
  -3  -1 -18  218.88   90.29
   3  -2 -18  459.15   78.69
  -3  -2 -18  505.65   99.29
   3  -3 -18  139.79   61.29
  -3  -3 -18   21.30   79.19
   3  -4 -18  349.27   72.69
  -3  -4 -18  326.27   96.39
  -3  -5 -18   43.80   82.49
   3  11  18  -93.29   97.99
   3  12  18   69.99  106.99
  -4   0 -18   68.39   89.69
  -4   1 -18  137.59   96.49
   4  -2 -18  -30.40   54.39
  -4  -2 -18   -0.20   84.69
   4  -3 -18    9.50   53.29
  -4  -3 -18  -67.89   85.39
   4  -4 -18   10.60   53.19
  -4  -5 -18  210.98   94.69
   4  10  18  -92.99   97.99
   4  11  18  -29.10  102.29
   4  12  18  -84.09  102.29
  -5   0 -18  -83.19   80.79
  -5   1 -18 1843.82  153.38
  -5  -1 -18 1580.94  134.39
  -5   2 -18   -9.30   90.79
   5  -2 -18  115.49   58.09
  -5  -2 -18  110.29   84.29
   5  -3 -18  -34.80   48.00
  -5  -3 -18  -17.20   79.29
   5  -4 -18   -5.30   47.30
  -5  -4 -18  187.98   92.79
  -5  -5 -18  992.20  137.39
   5   9  18 -148.09   94.49
   5  10  18   -7.10  106.59
   5  11  18  246.68  119.99
   5  12  18 -168.28  114.49
  -6   0 -18  -28.80   82.29
  -6   1 -18  120.49   90.19
  -6  -1 -18   87.59   86.89
  -6   2 -18   -2.60   93.19
   6  -2 -18  -12.60   51.09
  -6  -2 -18  -39.70   78.99
   6  -3 -18   77.49   49.30
  -6  -3 -18  167.38   93.69
   6  -4 -18   86.99   45.40
  -6  -4 -18  201.38   96.09
  -6  -5 -18    2.50   86.39
   6   9  18 -141.19   95.09
   6  10  18  -23.40  110.89
   6  11  18 -283.67  102.29
   6  12  18  -82.09  110.09
  -7   0 -18 1077.39  134.89
  -7   1 -18   42.40   90.29
  -7  -1 -18  -65.09   78.49
   7  -2 -18   98.09   52.99
  -7   2 -18   28.70   86.99
  -7  -2 -18  -11.30   81.29
   7  -3 -18   11.40   42.10
  -7   3 -18  -89.29   86.69
  -7  -3 -18  -78.39   81.29
  -7  -4 -18  358.26  107.39
  -7  -5 -18  145.89   96.09
   7   9  18  -26.00  111.59
   7  10  18   52.79  118.89
   7  11  18   41.10  115.19
  -8   0 -18  182.58   97.59
  -8   1 -18  -49.30   83.89
  -8  -1 -18   88.89   84.59
   8  -2 -18   26.10   46.00
  -8   2 -18   -8.90   87.99
  -8  -2 -18  -75.99   83.99
   8  -3 -18   17.10   37.80
  -8   3 -18   21.90   93.69
  -8  -3 -18   28.20   86.29
  -8   4 -18  -30.50   91.69
  -8  -4 -18   77.49   91.49
  -8  -5 -18   63.79   89.49
   8   8  18 -109.09  100.19
   8   9  18 -189.28  102.59
  -9   0 -18  235.48   95.49
  -9   1 -18  612.84  114.49
  -9  -1 -18  739.43  122.49
   9  -2 -18    2.30   43.40
  -9   2 -18  -65.99   86.09
  -9  -2 -18  -44.20   84.49
  -9   3 -18   10.50   89.59
   9  -3 -18   23.70   32.00
  -9  -3 -18  -79.49   83.99
  -9   4 -18   72.69   96.89
  -9  -4 -18  -36.10   89.79
  -9  -5 -18  754.12  137.49
   9   8  18 -188.58  103.79
   9   9  18  -98.29  115.29
   9  10  18  -21.80  121.39
   9  11  18   -7.10  138.59
 -10   0 -18   13.30   81.39
 -10   1 -18   22.80   83.79
 -10  -1 -18   -3.90   81.59
  10  -2 -18   23.20   39.40
 -10   2 -18  133.69   93.29
 -10  -2 -18   11.00   83.99
 -10   3 -18  -27.80   94.49
  10  -3 -18   42.20   20.50
 -10  -3 -18   67.79   91.09
 -10   4 -18  -57.09   94.39
 -10  -4 -18   53.49   94.59
 -10   5 -18 -104.19   91.29
  10   8  18 -205.48  103.19
  10   9  18  -39.30  118.69
  10  10  18 -204.88  112.79
 -11   0 -18  775.02  123.29
 -11   1 -18  357.46  105.49
 -11  -1 -18  273.27  102.19
 -11   2 -18   81.99   86.49
 -11  -2 -18  127.59   91.79
 -11   3 -18 -114.19   87.59
 -11  -3 -18   30.40   84.89
 -11   4 -18   -2.70   97.89
 -11  -4 -18  216.38  104.09
 -11   5 -18  246.98  115.49
 -11   6 -18   46.60  109.89
 -11   7 -18 -132.19  102.39
  11   8  18  167.78  127.69
  11   9  18  -68.09  121.29
 -12   0 -18  -11.60   83.89
 -12   1 -18  110.89   89.19
 -12  -1 -18  -39.70   80.79
 -12   2 -18  121.99   96.99
  12  -2 -18   60.49   29.10
 -12  -2 -18  100.69   90.29
 -12   3 -18   10.90   89.29
 -12  -3 -18  130.49   90.69
 -12   4 -18  -47.30   94.59
 -12  -4 -18  232.98   96.19
 -12   5 -18   -7.00  101.39
 -12   6 -18  -66.09  102.19
 -12   7 -18  -43.70  113.89
  12   8  18 -203.98  112.89
 -13   0 -18  625.44  122.29
 -13   1 -18  236.98   94.79
 -13  -1 -18  172.18   98.59
  13  -2 -18  198.68   22.20
 -13   2 -18  238.18  105.49
  13  -2 -18  187.78   28.50
 -13  -2 -18  162.28   95.09
 -13  -3 -18   57.69   97.49
 -13   4 -18  223.18  111.99
 -13  -4 -18  266.57  100.19
 -13   5 -18  111.59  110.19
 -13   6 -18   97.89  116.59
 -14   0 -18   24.00   89.59
 -14   1 -18    5.60   83.99
 -14  -1 -18   54.79   85.59
 -14   2 -18   45.10   90.09
 -14  -2 -18  129.09   88.79
 -14   3 -18  -33.60   91.19
 -14  -3 -18  183.38   90.59
 -14   4 -18   33.40  100.39
 -14   5 -18 -110.19   96.89
 -15   0 -18  200.68  103.09
 -15   1 -18  426.16  115.29
 -15  -1 -18  490.75  116.09
 -15   2 -18   59.39   87.89
 -15  -2 -18  -57.49   78.29
 -15   3 -18  101.09   97.69
 -15  -3 -18  172.48   95.89
 -15   4 -18   68.89   99.39
 -16   0 -18   86.99   90.29
 -16   1 -18   19.40   88.39
  16  -1 -18   31.30   31.10
 -16  -1 -18   21.70   84.49
 -16   2 -18  188.18  111.19
  17   0 -18  661.13   71.49
  17  -1 -18   23.00   22.10
  18   0 -18  142.69   41.10
  19   0 -18   91.29   37.70
  19   1 -18  834.62   78.99
  19   2 -18 1230.58  112.99
   0   0 -19  -43.60   75.49
   0  -1 -19    5.00   73.79
   0  -2 -19 1028.70  110.19
   0  -3 -19   51.39   69.99
   0  -4 -19  364.86   84.69
   0  -5 -19  -14.20   73.09
  -1   0 -19   -0.60   80.39
   1  -1 -19   -0.30   71.09
  -1  -1 -19  -88.09   68.79
   1  -2 -19   26.00   65.79
  -1  -2 -19   56.09   77.89
   1  -3 -19  151.98   74.29
  -1  -3 -19  151.58   79.39
   1  -4 -19  146.79   70.89
  -1  -4 -19  -43.80   72.89
   1  -5 -19  -27.00   66.89
  -1  -5 -19   92.59   79.29
   2  -1 -19  132.49   74.99
  -2  -1 -19   34.20   80.19
   2  -2 -19   -6.60   61.59
  -2  -2 -19   -4.70   73.29
   2  -3 -19 1416.36  110.39
  -2  -3 -19 1411.56  126.79
   2  -4 -19  153.48   69.39
  -2  -4 -19  171.68   83.89
   2  -5 -19   98.99   67.19
  -2  -5 -19   54.89   80.19
  -3   0 -19  -29.50   79.59
   3  -1 -19   36.80   67.09
  -3   1 -19  -18.40   87.29
  -3  -1 -19  -68.89   76.19
   3  -2 -19   85.49   63.59
   3  -3 -19   10.40   60.79
  -3  -3 -19   29.00  144.69
   3  -4 -19  -40.90   56.39
   3  -5 -19   84.39   63.09
  -3  -5 -19   86.89   84.79
  -4   0 -19  -83.49   80.69
  -4   1 -19  920.01  131.79
   4  -1 -19  760.72   93.09
  -4  -1 -19  976.90  122.99
   4  -2 -19  989.90   95.89
  -4  -2 -19 1150.08  125.59
   4  -3 -19  124.79   63.29
  -4  -3 -19  270.17   92.69
   4  -4 -19  503.15   75.59
  -4  -4 -19  355.06  100.49
  -4  -5 -19  107.19   91.19
  -5   0 -19   73.99   87.39
  -5   1 -19   -7.40   89.09
  -5  -1 -19   35.20   82.29
  -5   2 -19  -97.99   88.99
   5  -2 -19   27.20   58.79
  -5  -2 -19   36.10   83.29
   5  -3 -19   49.99   53.99
  -5  -3 -19   -8.40   81.09
   5  -4 -19   71.29   51.19
  -5  -4 -19    5.60   81.29
  -5  -5 -19  -13.80   84.39
  -6   0 -19  -84.89   82.89
  -6   1 -19   44.60   86.69
  -6  -1 -19 -101.39   78.99
   6  -2 -19  585.74   76.49
  -6   2 -19  477.85  118.69
  -6  -2 -19  441.66  104.49
   6  -3 -19  351.76   62.59
  -6  -3 -19  331.57  103.09
   6  -4 -19  363.66   59.49
  -6  -4 -19  324.37  107.39
  -6  -5 -19  250.87  101.69
  -7   0 -19    5.90   89.29
  -7   1 -19    1.20   86.69
  -7  -1 -19   -5.30   87.09
   7  -2 -19  -19.40   49.60
  -7   2 -19    6.90   89.89
  -7  -2 -19   38.80   87.99
  -7   3 -19  -65.19   88.19
   7  -3 -19   32.30   45.70
  -7  -3 -19   36.30   85.79
   7  -4 -19   28.70   39.60
  -7  -4 -19   45.80   87.39
  -7  -5 -19  -29.70   85.69
   7  10  19 -109.09  114.09
   7  11  19 -259.77  119.49
  -8   0 -19  156.28   95.09
  -8   1 -19  528.65  111.79
  -8  -1 -19  470.45  109.29
   8  -2 -19  294.27   59.39
  -8   2 -19  251.67  104.39
  -8  -2 -19  300.07  104.49
   8  -3 -19  613.64   63.59
  -8   3 -19  555.94  129.39
  -8  -3 -19  578.84  122.59
  -8   4 -19   75.19  101.79
  -8  -4 -19  286.67  105.59
  -8  -5 -19  448.86  116.59
   8  10  19 -122.39  117.09
   8  11  19 -278.27  113.39
  -9   0 -19    1.50   82.39
  -9   1 -19   62.39   89.89
  -9  -1 -19  -63.49   81.19
  -9   2 -19  -37.50   85.09
   9  -2 -19   30.90   44.40
  -9  -2 -19  209.38   96.99
  -9   3 -19  102.29   97.69
  -9  -3 -19   -6.10   91.59
  -9   4 -19  -73.09   98.59
  -9  -4 -19  -11.60   87.39
  -9   5 -19  -16.00  105.99
  -9  -5 -19   42.00   89.19
   9  10  19 -297.87  115.79
 -10   0 -19   21.00   85.59
 -10   1 -19  166.98   91.79
 -10  -1 -19   62.09   88.39
 -10   2 -19  793.82  133.79
  10  -2 -19  797.02   66.29
 -10  -2 -19  815.12  132.79
 -10   3 -19  -52.79   85.69
  10  -3 -19   20.40   23.60
 -10  -3 -19  -22.30   87.89
 -10   4 -19  655.53  132.39
 -10  -4 -19  714.93  129.59
 -10   6 -19  -55.99  107.39
 -11   0 -19   41.50   84.69
 -11   1 -19   30.30   87.49
 -11  -1 -19  -65.89   76.39
 -11   2 -19  -71.29   85.99
  11  -2 -19   43.30   51.79
 -11  -2 -19   -8.50   86.39
 -11   3 -19   95.89   96.39
 -11  -3 -19   78.89   89.59
 -11  -4 -19  175.68   94.69
 -11   5 -19  -78.39  101.69
 -11   6 -19  -87.59  101.19
 -11   7 -19  -94.69  121.09
 -12   0 -19  107.89   89.49
 -12   1 -19  356.56  110.19
 -12  -1 -19  376.06  106.09
  12  -2 -19   62.89   30.60
 -12   2 -19   37.20   96.39
 -12  -2 -19   99.39   87.19
 -12   3 -19  354.26  136.79
 -12  -3 -19  410.06  124.69
 -12   4 -19  -34.80   98.49
 -12  -4 -19  241.18  118.29
 -12   5 -19   80.79  106.99
 -12   6 -19  -22.90  109.79
 -13   0 -19   37.50  102.99
 -13   1 -19   -3.40   86.09
 -13  -1 -19  145.99  102.29
 -13   2 -19   31.00   93.99
 -13  -2 -19  147.09   96.19
 -13   3 -19  -27.20   93.69
 -13  -3 -19  147.19   95.89
 -13   4 -19  -72.19   96.39
 -13  -4 -19  297.27  104.39
 -13   5 -19   91.79  108.89
 -14   0 -19  126.29   97.09
 -14   1 -19  146.09   94.49
 -14  -1 -19   97.39   89.99
 -14   2 -19  469.75  118.79
 -14  -2 -19  454.05  116.39
 -14   3 -19   44.90   96.79
 -14  -3 -19  150.98  100.59
 -14   4 -19  165.58  108.89
 -15   0 -19   24.10   92.89
 -15   1 -19  119.59   95.49
 -15  -1 -19  187.18   97.39
 -15   2 -19   95.59  102.69
 -15  -2 -19   90.49   93.69
  16  -1 -19  107.39   28.70
  17   0 -19  193.78   46.40
  18   0 -19  184.78   40.90
  18   1 -19 1043.50   89.49
  19   0 -19   73.49   31.00
   0   0 -20   78.79   94.99
   0  -1 -20  -21.80   72.99
   0  -2 -20  -30.60   65.99
   0  -3 -20  -34.10   70.29
   0  -4 -20    6.10   70.19
   0  -5 -20  -13.60   68.09
  -1   0 -20   -2.00   81.79
   1   0 -20   32.10   79.29
   1  -1 -20  536.55   97.79
  -1  -1 -20  563.44  117.59
   1  -2 -20  341.17   85.29
  -1  -2 -20  337.57   89.39
   1  -3 -20   79.49   72.69
  -1  -3 -20  174.88   81.79
   1  -4 -20  340.17   84.59
  -1  -4 -20  250.97   90.89
   1  -5 -20  401.56   89.69
  -1  -5 -20  341.07   94.99
  -2   0 -20   21.80   84.19
  -2   1 -20   24.80   89.39
   2  -1 -20   68.39   75.69
  -2  -1 -20  120.59   81.79
   2  -2 -20   24.30   66.49
  -2  -2 -20  -50.89   77.39
   2  -3 -20    5.90   65.59
   2  -4 -20   94.99   67.49
   2  -5 -20  123.19   72.39
  -2  -5 -20   58.99   79.89
  -3   0 -20 2140.19  151.98
   3  -1 -20  208.48   76.59
  -3   1 -20  130.49   95.99
  -3  -1 -20  204.18   90.19
   3  -2 -20  338.07   78.89
  -3  -2 -20  292.07   94.99
   3  -3 -20  108.19   65.49
  -3  -3 -20  116.89   83.79
   3  -4 -20  403.86   78.79
  -3  -4 -20  310.27   96.99
   3  -5 -20   76.29   60.79
  -3  -5 -20    3.10   80.39
  -4   0 -20   12.80   86.99
  -4   1 -20   34.70   90.09
   4  -1 -20  -26.10   65.79
  -4  -1 -20   97.99   90.79
   4  -2 -20   79.79   63.49
  -4   2 -20  102.09  105.49
  -4  -2 -20   62.09   83.79
   4  -3 -20   59.09   59.19
  -4  -3 -20  -50.19   76.19
   4  -4 -20  129.79   59.39
  -4  -4 -20   28.10   82.29
  -4  -5 -20   80.79   88.19
  -5   0 -20   82.79   90.89
  -5   1 -20 1223.68  141.69
   5  -1 -20 1256.77  107.59
  -5  -1 -20 1204.48  130.69
  -5   2 -20 -163.88   86.69
   5  -2 -20   15.90   59.89
  -5  -2 -20   33.00   85.09
   5  -3 -20   41.80   54.09
  -5  -3 -20  -59.69   79.29
   5  -4 -20   54.29   52.89
  -5  -4 -20  109.49   89.49
  -5  -5 -20  733.13  123.49
  -6   0 -20   24.70   89.29
  -6   1 -20  108.49  100.39
  -6  -1 -20   22.70   84.89
   6  -2 -20  -77.49   52.89
  -6   2 -20  -72.79   91.49
  -6  -2 -20  -41.60   81.59
  -6   3 -20    4.00   95.59
   6  -3 -20  -35.00   49.30
  -6  -3 -20    8.00   83.19
   6  -4 -20   96.09   50.69
  -6  -4 -20  238.38   97.39
  -6  -5 -20   -2.30   86.49
  -7   0 -20  927.71  134.79
  -7   1 -20    6.60   89.99
  -7  -1 -20    0.80   86.29
  -7   2 -20   59.09   98.99
   7  -2 -20   45.60   52.69
  -7  -2 -20   40.80   86.89
   7  -3 -20   -3.30   44.70
  -7   3 -20 -156.88   83.59
  -7  -3 -20  106.99   90.49
   7  -4 -20  212.38   49.30
  -7  -4 -20   37.10   88.19
  -7  -5 -20  194.18   99.49
  -8   0 -20   26.70   86.29
  -8   1 -20  167.18   98.79
  -8  -1 -20  276.17  101.09
   8  -2 -20   -9.80   49.80
  -8   2 -20  -45.20   90.89
  -8  -2 -20   27.10   89.79
   8  -3 -20   51.09   43.50
  -8   3 -20  -54.29   87.39
  -8  -3 -20   55.79   92.99
  -8   4 -20  -76.49   90.69
  -8  -4 -20   43.90   92.69
  -8  -5 -20  151.78   96.49
  -9   0 -20  235.48   99.89
  -9   1 -20  217.08  103.39
  -9  -1 -20  336.97  104.59
   9  -2 -20   31.70   47.40
  -9   2 -20  -11.60   89.09
  -9  -2 -20   37.40   88.79
  -9   3 -20  -22.30   97.49
   9  -3 -20   45.20   38.80
  -9  -3 -20   -9.40   87.49
  -9   4 -20   40.80  107.59
  -9  -4 -20   81.49   93.29
  -9   5 -20  537.35  139.29
  -9  -5 -20  749.23  134.09
 -10   0 -20   76.69   91.99
 -10   1 -20   34.10   88.99
 -10  -1 -20  103.89   91.99
  10  -2 -20   39.10   42.90
 -10   2 -20   49.80   90.99
 -10  -2 -20  164.18   95.99
  10  -3 -20  -27.60   23.20
 -10   3 -20  -92.59   92.89
 -10  -3 -20  230.98   99.99
 -10   4 -20   42.00  107.99
 -10  -4 -20   92.49   93.79
 -10   5 -20  -79.99  102.69
 -10   6 -20  -90.89  109.59
 -11   0 -20  487.85  117.19
 -11   1 -20  217.28  105.09
 -11  -1 -20  256.07   99.89
  11  -2 -20    9.10   37.10
 -11   2 -20   32.30  129.99
 -11  -2 -20   51.59   90.39
 -11   3 -20  112.29  104.79
 -11  -3 -20   31.10   87.89
 -11   4 -20  -67.09   95.69
 -11  -4 -20  200.28  113.89
 -11   5 -20  275.77  123.99
 -11   6 -20  -52.59  107.19
 -12   0 -20   52.59   86.79
 -12   1 -20  131.79   95.79
 -12  -1 -20   20.50   85.79
 -12   2 -20  135.89   98.89
  12  -2 -20   53.99   41.80
 -12  -2 -20   10.20   87.19
 -12   3 -20   11.70   99.69
 -12  -3 -20  111.19   92.49
 -12   4 -20   63.39  102.89
 -12  -4 -20   31.90   85.09
 -12   5 -20  -54.39  107.29
 -13   0 -20  252.67  107.09
 -13   1 -20   57.89   98.09
 -13  -1 -20  188.48  105.39
 -13   2 -20  200.28  102.89
 -13  -2 -20  454.55  118.19
 -13   3 -20   25.30  100.49
 -13  -3 -20   26.10   91.69
 -13   4 -20   49.40  120.89
 -13  -4 -20  317.57  106.99
 -14   0 -20   58.29   92.89
 -14   1 -20   97.39   94.19
 -14  -1 -20    0.80   86.39
 -14   2 -20   13.30  100.59
 -14  -2 -20  147.29   96.19
  16  -1 -20   79.19   24.10
  16  -1 -20  -51.39   19.60
  17   0 -20  815.72   65.49
  18   0 -20  495.55   50.59
   0   0 -21  -14.70   80.79
   0  -1 -21   42.20   77.19
   0  -2 -21  605.34  103.69
   0  -3 -21  -30.70   69.09
   0  -4 -21  455.85   94.59
   0  -5 -21   17.40   72.59
   1   0 -21  -18.60   78.19
  -1   0 -21   29.70   84.99
   1  -1 -21   19.10   74.99
  -1  -1 -21   65.59   83.09
   1  -2 -21   24.10   71.49
  -1  -2 -21   61.39   77.59
   1  -3 -21  110.39   74.79
  -1  -3 -21  140.89   87.09
   1  -4 -21  -40.10   66.19
  -1  -4 -21   89.99   97.89
   1  -5 -21   18.00   67.99
  -1  -5 -21   22.40   77.69
  -2   0 -21   46.30   89.29
   2   0 -21 -102.89   82.79
   2  -1 -21  298.17   88.29
  -2   1 -21  169.58  100.99
  -2  -1 -21  301.77   95.59
   2  -2 -21  -16.70   67.79
  -2  -2 -21  -46.20   73.69
   2  -3 -21  932.91  106.99
  -2  -3 -21  894.01  120.89
   2  -4 -21   40.50   68.99
  -2  -4 -21   63.99   77.89
   2  -5 -21  162.28   73.59
  -2  -5 -21  179.68   87.69
  -3   0 -21   73.09   89.59
  -3   1 -21    4.70   92.79
   3  -1 -21  130.09   78.49
  -3  -1 -21  125.09   92.29
   3  -2 -21  255.07   76.19
  -3  -2 -21  182.18   90.79
   3  -3 -21   21.10   64.49
  -3  -3 -21  -18.20   77.99
   3  -4 -21   54.89   62.29
  -3  -4 -21  -85.39   75.59
   3  -5 -21   -6.40   58.69
  -3  -5 -21   14.20   78.69
  -4   0 -21  104.89   92.19
  -4   1 -21  250.77  107.49
   4  -1 -21   78.19   75.39
  -4  -1 -21  174.38   95.39
  -4   2 -21  624.94  130.09
   4  -2 -21  713.33   94.19
  -4  -2 -21  790.12  120.29
   4  -3 -21  254.97   72.49
  -4  -3 -21  128.99   90.59
   4  -4 -21  328.97   74.79
  -4  -4 -21  474.55  108.59
  -4  -5 -21  159.28   90.59
  -5   0 -21  -70.49   84.69
   5  -1 -21   58.19   69.69
  -5   1 -21  -89.59   92.69
  -5  -1 -21   75.39   92.29
  -5   2 -21    3.20   99.49
   5  -2 -21  -49.10   57.69
  -5  -2 -21   64.39   88.79
   5  -3 -21  140.89   63.99
  -5  -3 -21   46.30   85.49
   5  -4 -21  194.68   61.59
  -5  -4 -21  152.88   90.29
  -5  -5 -21   22.20   81.79
  -6   0 -21   83.29   96.59
  -6   1 -21  105.79  103.69
   6  -1 -21   66.99   66.09
  -6  -1 -21  100.49   94.39
   6  -2 -21  159.18   64.69
  -6   2 -21   31.10   99.79
  -6  -2 -21  202.08  100.49
  -6   3 -21  242.88  114.99
   6  -3 -21  350.06   67.19
  -6  -3 -21  338.37  107.09
   6  -4 -21  279.87   60.59
  -6  -4 -21  290.87  102.69
  -6  -5 -21  207.08   99.09
  -7   0 -21   27.80   95.49
  -7   1 -21  125.59   96.79
   7  -1 -21  -14.00   60.39
  -7  -1 -21   11.00   89.39
  -7   2 -21   49.30   99.99
   7  -2 -21   31.80   55.09
  -7  -2 -21   -5.70   86.39
   7  -3 -21   23.70   48.70
  -7   3 -21  -62.29   93.89
  -7  -3 -21  143.59   97.19
  -7   4 -21  -42.90  101.69
   7  -4 -21   89.49   46.90
  -7  -4 -21  -19.10   88.09
  -7  -5 -21   33.30   88.29
  -8   0 -21   17.50   86.29
   8  -1 -21  133.99   66.19
  -8   1 -21  111.99   98.09
  -8  -1 -21   65.89   93.99
  -8   2 -21   87.69  102.99
   8  -2 -21  135.29   57.29
  -8  -2 -21   71.09   92.19
   8  -3 -21  492.65   62.89
  -8   3 -21  503.25  126.49
  -8  -3 -21  471.25  115.59
  -8  -4 -21  281.87  105.29
  -8   5 -21  -15.70  108.09
  -8  -5 -21  198.28  100.19
  -9   0 -21   33.50   84.99
  -9   1 -21   -1.40   89.99
  -9  -1 -21   42.90   83.19
  -9   2 -21  -17.40   94.59
   9  -2 -21   16.80   48.90
  -9  -2 -21  118.89   93.89
   9  -3 -21  157.88   42.80
  -9  -3 -21  318.97  110.49
  -9   4 -21  -32.20   96.29
  -9  -4 -21  268.87  107.59
  -9   5 -21  171.38  127.69
  -9  -5 -21  334.17  112.09
  -9   6 -21  -80.89  103.39
 -10   0 -21  -49.20   86.19
 -10   1 -21  -22.00   93.29
 -10  -1 -21    5.20   80.99
  10  -2 -21  595.44   65.59
 -10   2 -21  317.97  135.89
 -10  -2 -21  441.06  112.49
 -10   3 -21  -90.99   93.19
  10  -3 -21    9.70   31.20
 -10  -3 -21  133.59   97.49
 -10   4 -21  135.89  116.39
 -10   5 -21   14.50  110.19
 -10  -5 -21  169.08  104.69
 -11   0 -21    1.80   89.69
 -11   1 -21    0.50   88.29
 -11  -1 -21   96.69   94.09
  11  -2 -21   78.49   41.40
 -11   2 -21  -82.49   92.39
 -11  -2 -21  169.68   99.39
 -11   3 -21  126.39  110.89
 -11  -3 -21  158.58   98.79
 -11   4 -21  -87.39  103.19
 -11  -4 -21  127.49   95.79
 -12   0 -21   28.20   88.59
 -12   1 -21   69.49   97.89
 -12  -1 -21   91.09   96.89
 -12   2 -21   33.70  103.19
 -12  -2 -21   61.89   93.59
 -12   3 -21  260.97  118.59
 -12  -3 -21  407.16  112.39
 -12  -4 -21  297.97  102.09
 -13   0 -21   52.79   92.59
 -13   1 -21   58.49  100.49
 -13  -1 -21   17.80   97.99
 -13  -2 -21   58.49   96.19
  14  -1 -21  -80.99   39.30
  15  -1 -21   10.00   62.39
  15  -1 -21  394.06   71.69
   0   0 -22  464.95  106.79
   0  -1 -22  -35.00   75.69
   0  -2 -22   45.10   77.39
   0  -3 -22   16.60   77.59
   0  -4 -22   86.69   80.39
   0  -5 -22   65.59   86.19
  -1   0 -22  543.45  109.09
   1   0 -22  422.16  100.69
  -1   1 -22  188.38  105.19
   1  -1 -22  288.37   90.19
  -1  -1 -22  170.68   88.49
   1  -2 -22  -44.10  105.69
  -1  -2 -22   50.39   82.59
   1  -3 -22   33.70   70.79
  -1  -3 -22   -0.80   74.89
   1  -4 -22  208.38   82.49
  -1  -4 -22  115.19   80.79
   1  -5 -22  306.27   86.09
  -1  -5 -22  223.18   87.49
  -2   0 -22   71.39   88.29
   2   0 -22 -100.99   73.69
  -2   1 -22  189.08  100.79
  -2  -1 -22   30.60   83.49
   2  -2 -22  -25.80   67.89
  -2  -2 -22    0.60   74.99
   2  -3 -22  -42.20   67.09
  -2  -3 -22  -43.20   76.39
   2  -4 -22   35.80   68.39
  -2  -4 -22  138.89   85.89
   2  -5 -22  523.45   94.19
  -2  -5 -22  420.46  101.09
  -3   0 -22  828.42  126.59
   3   0 -22  739.33  114.89
  -3   1 -22  -16.80   98.49
   3  -1 -22   20.40   73.19
  -3  -1 -22  103.59   88.59
   3  -2 -22  294.97   79.39
  -3   2 -22  251.37  112.39
  -3  -2 -22  160.78   90.29
   3  -3 -22  -57.79   62.89
  -3  -3 -22   65.79   82.19
   3  -4 -22  127.59   68.59
  -3  -4 -22  311.77   96.89
   3  -5 -22  178.28   68.49
  -3  -5 -22  252.97   94.99
  -4   0 -22  342.87  108.99
  -4   1 -22  -27.70   94.89
   4  -1 -22  -21.50   69.49
  -4  -1 -22  215.88   98.79
   4  -2 -22  -24.80   62.99
  -4   2 -22    7.00  103.29
  -4  -2 -22  -32.70   79.99
   4  -3 -22   33.00   62.19
  -4  -3 -22   18.80   82.69
   4  -4 -22   81.99   60.69
  -4  -4 -22  107.99   90.19
  -4  -5 -22  162.88   93.99
  -5   0 -22  -12.90   91.09
   5  -1 -22  281.27   81.89
  -5   1 -22  219.78  109.29
  -5  -1 -22  391.16  112.09
   5  -2 -22   86.09   62.79
  -5   2 -22  -16.90   99.29
  -5  -2 -22  -64.89   82.49
   5  -3 -22   57.19   61.29
  -5   3 -22   47.50  103.69
  -5  -3 -22   34.10   88.89
   5  -4 -22    0.30   52.99
  -5  -4 -22   32.40   85.69
  -5  -5 -22  295.67  104.09
  -6   0 -22  -85.39   93.29
  -6   1 -22   77.19   97.99
   6  -1 -22   11.20   66.29
  -6  -1 -22   62.59   93.99
   6  -2 -22   85.19   62.29
  -6   2 -22   87.99  103.89
  -6  -2 -22   59.99   90.39
  -6   3 -22 -180.08   92.59
   6  -3 -22  -10.30   54.09
  -6  -3 -22  -79.19   84.99
   6  -4 -22  272.67   61.39
  -6  -4 -22  107.39   90.29
  -6  -5 -22  231.98   99.39
  -7   0 -22  425.76  114.89
   7  -1 -22  -15.50   63.99
  -7   1 -22   -8.10   90.79
  -7  -1 -22   17.70   92.59
   7  -2 -22   97.39   59.09
  -7   2 -22  -13.30  100.69
  -7  -2 -22   91.29   97.39
   7  -3 -22  107.09   53.59
  -7   3 -22   15.50  102.09
  -7  -3 -22  215.58   99.49
  -7   4 -22   38.00  110.19
   7  -4 -22  136.89   50.19
  -7  -4 -22   75.59   88.59
  -7  -5 -22  201.98   97.09
  -8   0 -22  -10.00   89.59
  -8   1 -22  -43.80   89.59
   8  -1 -22  -34.40   60.59
  -8  -1 -22   38.20   86.69
  -8   2 -22  -55.59   96.39
   8  -2 -22    9.50   51.99
  -8  -2 -22   78.09   93.79
  -8   3 -22   -8.70  103.29
   8  -3 -22   68.29   48.40
  -8  -3 -22   82.39   95.99
  -8   4 -22   21.10  106.99
  -8  -4 -22   83.29   98.39
  -8   5 -22   34.10  118.19
  -8  -5 -22  280.77  104.49
  -9   0 -22   71.59   96.99
   9  -1 -22  252.27   69.49
  -9  -1 -22  272.87  104.29
  -9   2 -22  -30.20   93.39
   9  -2 -22   82.89   53.09
  -9  -2 -22   22.70   87.99
   9  -3 -22  -14.60   37.20
  -9   3 -22  -80.09   97.69
  -9  -3 -22  -20.60  101.69
  -9   4 -22   24.90  113.49
  -9  -4 -22  103.39  158.38
  -9   5 -22   69.69  123.79
  -9  -5 -22  531.15  123.99
 -10   0 -22   89.99   92.69
 -10   1 -22  189.48  108.89
  10  -1 -22   -8.00   55.99
 -10  -1 -22  109.59   96.09
 -10   2 -22  107.79  105.79
  10  -2 -22  114.29   50.49
 -10  -2 -22   68.49   90.59
 -10   3 -22  124.79  111.69
 -10  -3 -22   20.80   92.09
 -10   4 -22   80.29  113.19
 -10  -4 -22  112.79   99.39
 -10  -5 -22  156.68  101.39
 -11   0 -22   65.59   95.49
  11  -1 -22   96.29   58.79
 -11   1 -22  256.87  113.09
 -11  -1 -22  148.99   99.79
 -11   2 -22   53.89   99.99
  11  -2 -22  121.99   43.90
 -11  -2 -22  193.78  101.79
 -11   3 -22  -90.79  105.89
 -11  -3 -22   18.90   91.49
 -11  -4 -22  339.37  111.89
 -12   0 -22   52.89   99.79
  12  -1 -22   -0.40   50.69
 -12   1 -22  206.58  118.49
 -12  -1 -22  115.09  100.19
  12  -2 -22   50.69   44.90
 -12  -2 -22   96.29   98.99
  13  -1 -22  -43.20   45.40
  14  -1 -22  -19.10   40.80
   0   0 -23   13.10   82.59
   0   1 -23   11.10   90.79
   0  -1 -23  -27.80   79.89
   0  -2 -23   39.50   80.09
   0  -3 -23   16.30   73.29
   0  -4 -23  453.05   97.59
   0  -5 -23  253.77   87.69
   1   0 -23  -33.70   83.49
  -1   0 -23   20.90   86.69
   1  -1 -23  -85.39   74.79
  -1   1 -23   65.19   98.89
  -1  -1 -23  161.78   90.19
   1  -2 -23  139.69   79.29
  -1  -2 -23  -12.80   80.69
   1  -3 -23   56.09   78.09
  -1  -3 -23  -11.20   73.89
   1  -4 -23  104.29   74.49
  -1  -4 -23  123.89   80.09
  -1  -5 -23    4.40   70.39
  -2   0 -23  117.29   91.99
   2   0 -23  -92.79   76.89
  -2   1 -23  136.79  104.59
   2  -1 -23  -65.69   72.59
  -2  -1 -23  154.28   90.59
   2  -2 -23   48.20   74.29
  -2   2 -23   46.20  104.39
  -2  -2 -23  103.19   88.09
   2  -3 -23  202.58   92.79
  -2  -3 -23  383.56  103.19
   2  -4 -23   78.99   67.99
  -2  -4 -23   75.69   84.29
   2  -5 -23  244.58   77.79
  -2  -5 -23  312.47   96.19
  -3   0 -23  -85.39   82.99
   3   0 -23  -37.50   75.19
   3  -1 -23   59.89   74.19
  -3   1 -23 -122.49   90.09
  -3  -1 -23  -88.99   79.19
   3  -2 -23  196.18   78.99
  -3   2 -23   86.79  105.59
  -3  -2 -23   38.30   87.19
   3  -3 -23   15.40   66.09
  -3  -3 -23 -113.39   72.69
   3  -4 -23  182.68   72.39
  -3  -4 -23  233.28   94.19
   3  -5 -23  233.68   70.59
  -3  -5 -23  132.09   88.29
   4   0 -23    4.70   79.39
  -4   0 -23   56.99   92.89
  -4   1 -23 -126.89   89.99
  -4  -1 -23   76.59   93.79
   4  -2 -23  101.19   70.99
  -4   2 -23   58.69  106.39
  -4  -2 -23  139.49   94.69
  -4   3 -23  158.48  116.39
   4  -3 -23  250.57   74.09
  -4  -3 -23  249.28   97.79
   4  -4 -23  379.96   77.69
  -4  -4 -23  446.36  112.29
  -4  -5 -23  197.88   97.29
  -5   0 -23   26.30   90.79
  -5   1 -23  -85.39   96.69
   5  -1 -23   89.09   73.69
  -5  -1 -23  155.08   96.89
   5  -2 -23   13.70   66.29
  -5   2 -23   41.70  101.19
  -5  -2 -23   12.10   87.59
   5  -3 -23  199.78   69.49
  -5   3 -23   39.00  103.49
  -5  -3 -23  230.68  101.29
   5  -4 -23   71.19   57.39
  -5  -4 -23  119.89   93.79
  -5  -5 -23  110.29   89.19
  -6   0 -23  -33.50   94.09
   6  -1 -23  199.88   74.59
  -6   1 -23   69.99   99.49
  -6  -1 -23   21.30   92.89
   6  -2 -23  239.58   72.49
  -6   2 -23  204.28  116.09
  -6  -2 -23  334.87  105.49
   6  -3 -23  303.47   69.59
  -6   3 -23   47.50  139.09
  -6  -3 -23  158.28  101.79
  -6   4 -23 -101.59  104.49
   6  -4 -23  120.69   55.29
  -6  -4 -23  179.28   98.09
  -6  -5 -23  285.87  101.99
  -7   0 -23  120.89   99.79
  -7   1 -23   83.29  102.89
   7  -1 -23  -66.89   61.69
  -7  -1 -23   20.70   92.49
  -7   2 -23   99.09  125.19
   7  -2 -23  112.29   65.39
  -7  -2 -23  347.47  109.69
  -7   3 -23   15.40  107.19
   7  -3 -23  -23.70   47.50
  -7  -3 -23  -14.00   90.39
  -7   4 -23 -134.99  102.69
   7  -4 -23  117.19   49.00
  -7  -4 -23   89.09   95.59
  -7   5 -23 -145.99  112.49
  -7  -5 -23  288.37  107.09
   8  -1 -23  -10.70   64.19
  -8   1 -23   57.49  100.79
   8  -2 -23  -18.60   53.49
  -8   2 -23  -17.50   99.09
  -8  -2 -23   84.09  153.88
   8  -3 -23  524.55   68.89
  -8   3 -23  421.96  129.99
  -8   4 -23  -56.29  114.39
  -8  -4 -23  144.89  115.89
  -8  -5 -23  316.07  106.69
  -9   0 -23  159.88   98.49
  -9   1 -23  -57.29   94.49
   9  -1 -23  -78.79   56.69
  -9  -1 -23   98.49   93.49
   9  -2 -23  -24.10   49.50
  -9   2 -23  -73.09   98.69
  -9  -2 -23   74.49   92.79
  -9   3 -23   65.99  112.99
   9  -3 -23  177.48   47.60
  -9  -3 -23  114.19  103.79
  -9  -4 -23   64.99   91.69
  -9  -5 -23  275.17  106.99
 -10   0 -23  -26.20  100.29
  10  -1 -23   -2.20   58.09
 -10   1 -23   16.60   99.59
 -10  -1 -23   94.89  100.39
 -10   2 -23  109.89  110.59
  10  -2 -23  401.16   63.09
 -10  -2 -23  224.38  113.59
 -10  -3 -23   97.69   99.89
 -10  -4 -23  293.47  113.19
 -10  -5 -23  355.66  128.89
 -11   0 -23   11.80  110.59
  11  -1 -23   91.69   60.49
 -11  -1 -23  189.78  114.99
  11  -2 -23   67.99   42.80
 -11  -2 -23  195.98  123.39
  12  -1 -23  -45.90   49.00
  13  -1 -23   61.59   47.80
  14  -1 -23   91.89   41.50
   0   0 -24  -49.90   81.69
   0   1 -24  -27.10   98.19
   0  -1 -24   40.40   85.89
   0  -2 -24   -2.60   79.29
   0  -3 -24  -33.00   73.09
   0  -4 -24  173.18   84.09
   0  -5 -24   80.19   77.29
   1   0 -24  280.57   96.89
  -1   0 -24  298.87  110.49
  -1   1 -24  224.18  107.79
   1  -1 -24  356.96  100.59
  -1  -1 -24  218.58   94.79
   1   1 -24  247.08  107.09
   1  -2 -24  140.89   76.79
  -1  -2 -24   44.80   81.09
   1  -3 -24  -21.10   72.99
  -1  -3 -24  139.79   83.79
   1  -4 -24  134.79   77.09
  -1  -4 -24   82.49   82.39
   1  -5 -24  359.06   89.79
  -1  -5 -24  391.96   97.79
   2   0 -24  -68.49   82.09
  -2   0 -24   28.90   91.79
   2  -1 -24  146.79   85.49
  -2   1 -24  259.97  114.29
  -2  -1 -24  156.88   96.79
  -2   2 -24 -115.29  101.79
   2  -2 -24   89.89   74.79
  -2  -2 -24   94.79   87.89
   2  -3 -24   -5.60   70.49
  -2  -3 -24  122.49   84.89
   2  -4 -24   55.59   71.19
  -2  -4 -24   40.30   79.89
  -2  -5 -24  327.37   98.29
   3   0 -24  597.64  112.89
  -3   0 -24  571.84  123.39
  -3   1 -24  -30.10   91.59
   3  -1 -24   21.00   76.79
  -3  -1 -24    3.40   87.79
  -3   2 -24  -77.39  102.89
   3  -2 -24    5.50   72.89
  -3  -2 -24   34.10   85.39
  -3  -3 -24   26.60   80.89
   3  -4 -24   92.19   68.29
  -3  -4 -24  226.88   97.09
   3  -5 -24  233.38   70.69
  -3  -5 -24  228.88   95.39
  -4   0 -24  288.87  110.39
   4   0 -24   92.79   86.89
  -4   1 -24    6.00  101.29
   4  -1 -24   98.09   79.79
  -4  -1 -24   15.30   92.99
   4  -2 -24   76.19  130.59
  -4   2 -24   39.10  110.09
  -4  -2 -24  134.09   93.89
  -4   3 -24  -39.30  125.09
   4  -3 -24   82.29   68.49
  -4  -3 -24  -37.70   88.09
   4  -4 -24  276.17   72.19
  -4  -4 -24   18.70   81.89
  -4  -5 -24  235.88   98.19
   5   0 -24  -50.09   77.19
  -5   0 -24  221.28  107.19
   5  -1 -24  200.18   83.09
  -5   1 -24  380.46  122.19
  -5  -1 -24  139.79  100.69
   5  -2 -24   57.89   68.29
  -5  -2 -24  133.99   96.99
   5  -3 -24   97.89   64.69
  -5   3 -24   -6.00  105.99
  -5  -3 -24  -44.20   88.09
   5  -4 -24  130.69   60.59
  -5   4 -24   19.90  114.59
  -5  -4 -24  130.39   94.39
  -5  -5 -24  415.16  110.69
   6   0 -24   45.80   80.99
  -6   0 -24  118.99  106.09
   6  -1 -24  115.89   91.89
  -6  -1 -24  231.18  104.89
  -6   2 -24 -118.59   95.89
   6  -2 -24    4.20   63.89
  -6  -2 -24   61.89   96.29
  -6   3 -24 -112.69  103.29
   6  -3 -24   62.79   59.19
  -6  -3 -24  149.88  103.59
   6  -4 -24  127.59   53.79
  -6   4 -24 -135.79  109.89
  -6  -4 -24   37.80   93.99
  -6  -5 -24  590.34  137.49
  -7   0 -24   71.29  100.29
  -7   1 -24  -95.19   93.29
   7  -1 -24  108.99   73.29
  -7  -1 -24  -27.10  116.39
   7  -2 -24  248.48   72.99
  -7   2 -24  121.19  117.29
   7  -3 -24   16.80   53.69
  -7   3 -24  -29.50  109.99
  -7  -3 -24   81.59  128.19
   7  -4 -24  243.78   55.29
  -7   4 -24  -87.09  173.88
  -7  -4 -24  150.48  100.29
  -7  -5 -24  291.27  101.89
  -8   0 -24  -63.89   92.99
  -8   1 -24   87.29  106.89
   8  -1 -24  -15.50   66.89
  -8  -1 -24   31.60   97.09
   8  -2 -24  -26.10   56.09
  -8   2 -24  -26.10  100.79
  -8  -2 -24  156.38  104.99
  -8   3 -24   22.00  109.09
   8  -3 -24    5.90   48.80
  -8  -3 -24  151.58  102.69
  -8  -4 -24  182.48  103.09
  -8  -5 -24  405.86  114.49
  -9   0 -24   54.99  100.39
   9  -1 -24  275.57   74.79
  -9   1 -24   86.99  104.49
  -9  -1 -24  154.48  109.19
   9  -2 -24   22.10   52.99
  -9  -2 -24  218.58  108.29
   9  -3 -24  112.79   45.40
  -9  -3 -24   27.30   96.09
  -9  -4 -24  237.48  109.29
  10  -1 -24  -35.60   60.79
  10  -2 -24   10.50   45.10
  10  -3 -24  106.59   40.70
  11  -1 -24   91.09   60.29
  11  -2 -24   55.99   44.70
  12  -1 -24  141.99   56.49
  13  -1 -24   68.79   45.10
  14  -1 -24   51.29   35.90
   0   0 -25   40.90   93.19
   0   1 -25  -82.09   91.79
   0  -1 -25   21.70   81.79
   0  -2 -25  304.27   97.99
   0  -3 -25  173.68   87.09
   0  -4 -25  194.78   82.49
   0  -5 -25  196.48   79.99
  -1   0 -25  -63.49   89.29
   1   0 -25 -148.89   83.49
   1  -1 -25  -91.79   74.29
  -1   1 -25  102.59  103.89
   1   1 -25 -165.08   91.09
  -1  -1 -25 -126.49   79.59
   1  -2 -25  280.87   90.29
  -1   2 -25   33.60  112.69
  -1  -2 -25  329.47   97.89
   1  -3 -25  174.28   83.49
  -1  -3 -25  163.18   85.79
   1  -4 -25  170.28   80.39
  -1  -4 -25  162.48   86.29
   1  -5 -25  245.28   85.79
  -1  -5 -25  138.59   76.29
   2   0 -25  -70.89   84.79
  -2   0 -25 -124.99   86.09
  -2   1 -25  105.19  108.19
   2  -1 -25   32.10   79.29
  -2  -1 -25   89.99   94.09
   2   1 -25  -72.39   95.49
   2  -2 -25   72.29   78.49
  -2   2 -25  -23.00  107.39
  -2  -2 -25   61.89   86.59
   2  -3 -25  261.37   84.69
  -2  -3 -25  272.67   97.89
   2  -4 -25   34.60   70.39
  -2  -4 -25  161.88   87.39
   2  -5 -25  298.97   78.49
  -2  -5 -25  309.77   97.29
  -3   0 -25   15.90   98.59
   3   0 -25  -19.00   86.09
  -3   1 -25 -279.17   91.39
   3  -1 -25    5.20   78.49
  -3  -1 -25  -49.50   86.59
   3   1 -25  -31.50   91.89
   3  -2 -25  135.39   81.59
  -3  -2 -25  204.88   95.09
   3  -3 -25  242.78   78.39
  -3   3 -25 -100.69  110.79
  -3  -3 -25  151.08   90.39
   3  -4 -25  136.09   70.79
  -3  -4 -25  326.07   96.59
  -3  -5 -25  242.78   90.59
  -4   0 -25   35.90   98.49
   4   0 -25 -126.99   82.09
   4  -1 -25   16.00   79.19
  -4  -1 -25   39.50   92.49
   4  -2 -25  172.78   80.39
  -4   2 -25  102.39  117.39
  -4  -2 -25   89.69   96.89
  -4   3 -25    1.90  114.59
   4  -3 -25  118.49   83.29
  -4  -3 -25  116.69   93.99
   4  -4 -25  284.07   74.89
  -4  -4 -25  459.75  115.29
  -4  -5 -25  177.38   90.39
   5   0 -25 -120.39   78.79
  -5   1 -25  125.29  112.69
   5  -1 -25  -73.39   70.59
  -5  -1 -25  331.67  176.58
   5  -2 -25   20.30   68.29
  -5   2 -25 -112.99  104.99
  -5  -2 -25   82.89   97.29
  -5   3 -25  -20.40  116.29
   5  -3 -25  103.89   65.99
  -5  -3 -25   51.09   93.39
   5  -4 -25  152.98   62.49
  -5  -4 -25   42.90   96.79
  -6   0 -25   54.99  101.19
   6   0 -25   64.79   83.09
   6  -1 -25  -28.40   71.99
  -6   1 -25  105.69  112.49
  -6  -1 -25  297.57  111.99
   6  -2 -25  172.28   72.69
  -6   2 -25  151.58  119.39
  -6  -2 -25  193.18  106.69
  -6   3 -25   16.00  117.39
   6  -3 -25  234.48   68.59
  -6  -3 -25  116.99   98.99
   6  -4 -25  148.89   59.89
  -6  -4 -25  253.17  100.89
  -6  -5 -25  268.17   97.09
  -7   0 -25  102.49  109.69
   7   0 -25  -28.10   76.49
   7  -1 -25 -105.89   72.79
  -7   1 -25   24.00  107.79
  -7  -1 -25   41.80  103.19
  -7   2 -25   98.39  113.29
   7  -2 -25   92.59   68.79
  -7  -2 -25  220.98  108.19
   7  -3 -25   54.99   56.49
  -7  -3 -25  203.28  102.79
   7  -4 -25  328.17   60.39
  -7  -4 -25  400.16  113.79
  -7  -5 -25  405.56  109.09
  -8   0 -25  123.99  108.09
   8   0 -25 -125.09   73.29
   8  -1 -25  -29.00   66.19
  -8  -1 -25  124.19  106.09
   8  -2 -25   98.59   63.89
  -8  -2 -25  107.39  107.29
   8  -3 -25  241.68   59.29
  -8  -3 -25  380.16  116.09
  -8  -4 -25  323.27  110.09
   9   0 -25 -118.19   71.09
   9  -1 -25   56.79   70.29
   9  -2 -25  -14.40   51.39
   9  -3 -25  225.08   48.60
  10   0 -25 -119.69   74.09
  10  -1 -25 -130.09   54.29
  10  -2 -25  243.48   57.39
  11   0 -25 -202.78   79.29
  11  -1 -25   77.09   58.09
  11  -2 -25  149.69   44.50
  12  -1 -25    2.60   51.49
  13   0 -25 -101.79   59.79
  13  -1 -25   61.19   41.40
   0   0 -26   81.79   96.29
   0   1 -26 -158.78   97.89
   0  -1 -26  -24.10   84.99
   0   2 -26 -116.89  169.88
   0  -2 -26  137.29   92.49
   0  -3 -26  118.39   88.09
   0  -4 -26   70.09   79.19
   0  -5 -26  296.07   82.39
  -1   0 -26   68.19   95.79
   1   0 -26    8.40   91.69
   1  -1 -26  -69.19   79.49
  -1   1 -26  -57.49  101.29
   1   1 -26   67.39  105.29
  -1  -1 -26  148.79   94.39
   1  -2 -26   14.80   80.39
  -1   2 -26   14.20  119.39
  -1  -2 -26  104.89   90.79
   1   2 -26  -30.50  104.59
   1  -3 -26  226.28   89.89
  -1  -3 -26  122.89   87.69
   1  -4 -26  190.48   77.09
  -1  -4 -26   94.59   81.19
  -1  -5 -26  351.66   93.69
   2   0 -26  -32.50   86.99
  -2   0 -26  -28.40   94.39
   2  -1 -26  292.07   96.89
  -2  -1 -26  312.77  107.79
   2   1 -26   95.79  103.49
  -2   2 -26  -21.80  111.49
   2  -2 -26    1.30   78.89
  -2  -2 -26   54.19   90.09
   2  -3 -26  160.48   79.19
  -2   3 -26 -247.98  113.79
  -2  -3 -26  143.39   97.99
   2  -4 -26  221.38   77.99
  -2  -4 -26  197.28   91.79
   2  -5 -26  978.70  109.39
   3   0 -26   96.69   93.39
  -3   1 -26  129.99  117.89
   3  -1 -26   -2.90   81.39
  -3  -1 -26  114.29   97.79
   3   1 -26  -82.79   90.79
  -3   2 -26   -6.60  114.59
   3  -2 -26  102.69   78.19
  -3  -2 -26   91.79   94.39
  -3   3 -26  -84.39  118.29
   3  -3 -26   96.49   75.09
  -3  -3 -26  117.79   96.19
   3  -4 -26  271.07   80.69
  -3  -4 -26  236.88   97.79
  -3  -5 -26  405.16   99.59
   4   0 -26   88.19   90.99
  -4   0 -26   18.80  103.59
   4  -1 -26   57.19   82.19
  -4   1 -26  150.28  112.19
  -4  -1 -26   57.99   98.69
   4   1 -26 -167.48   90.39
   4  -2 -26  154.78   79.49
  -4   2 -26  -85.69  111.69
   4  -3 -26  129.59   74.59
  -4   3 -26  -60.79  132.39
   4  -4 -26  340.57   85.39
  -4  -5 -26  664.73  178.98
  -5   0 -26   -5.10  102.39
   5   0 -26 -159.58   79.99
   5  -1 -26  150.88   83.89
  -5   1 -26    0.50  109.59
  -5  -1 -26  200.18  109.19
   5  -2 -26   24.00   68.39
  -5   2 -26  -22.10  116.49
  -5  -2 -26  102.49   95.99
   5  -3 -26  143.69   78.99
  -5  -3 -26  206.38  104.89
   5  -4 -26  256.77   65.69
  -5  -4 -26  130.19   93.69
  -5  -5 -26 1125.29  135.19
  -6   0 -26  282.47  125.49
   6   0 -26  224.98   95.99
   6  -1 -26  -27.40   73.29
  -6   1 -26   89.59  116.99
  -6  -1 -26  190.28  109.79
   6  -2 -26  -42.00   62.19
  -6  -2 -26   53.99   96.99
   6  -3 -26   84.29   59.99
  -6  -3 -26  143.49  101.39
   6  -4 -26  356.66   65.49
  -6  -4 -26  327.47  106.69
  -6  -5 -26  635.64  113.39
   7   0 -26  121.39   91.19
   7  -1 -26  -56.39   70.19
  -7  -1 -26   94.19  114.99
   7  -2 -26   37.10   70.79
  -7  -2 -26  223.18  111.39
   7  -3 -26   99.39   57.09
  -7  -3 -26  130.29  105.59
   8   0 -26    5.20   79.39
   8  -1 -26  112.79   73.69
   8  -2 -26   58.99   58.79
   8  -3 -26  198.98   52.29
   9   0 -26   36.70   79.39
   9  -1 -26   -1.30   90.39
   9  -2 -26   90.79   56.39
  10   0 -26   74.69   78.29
  10  -1 -26  -22.30   58.79
  10  -2 -26  139.89   50.89
  11   0 -26 -123.59   67.19
  11  -1 -26   29.00   56.69
  11  -2 -26  520.25   55.39
   0   0 -27   64.99   98.49
   0  -1 -27   23.80   89.79
   0   1 -27   12.20  116.79
   0  -2 -27  267.57   98.59
   0   2 -27   -5.30  107.99
   0  -3 -27  215.98   96.19
   0  -4 -27  312.27   89.99
   1   0 -27   82.39  100.89
   1  -1 -27   12.10   92.69
  -1   1 -27  -40.60  101.19
  -1  -1 -27   58.39   95.99
   1   1 -27   61.79  109.49
   1  -2 -27  157.18   90.19
  -1   2 -27  -91.49  113.09
   1   2 -27  -19.90  114.09
  -1  -2 -27   22.10   89.59
  -1   3 -27 -159.78  118.99
   1  -3 -27   75.19   78.49
  -1  -3 -27  184.78   91.59
   1  -4 -27  278.27   84.99
  -1  -4 -27  389.46  101.39
   2   0 -27  -14.70   95.69
  -2   0 -27  -97.99  100.19
   2  -1 -27   48.10   84.59
  -2   1 -27  -38.60  103.99
   2   1 -27   11.30  101.09
   2  -2 -27   15.80   78.09
  -2   2 -27  -52.69  117.59
  -2  -2 -27  104.89   94.89
   2   2 -27 -158.18  104.89
   2  -3 -27  205.58   83.89
  -2  -3 -27  253.47  104.19
   2  -4 -27  198.48   76.79
  -2  -4 -27  324.37   89.19
  -3   0 -27  -69.69  100.39
   3   0 -27 -134.29   84.89
   3  -1 -27   71.09   85.79
  -3   1 -27    4.00  110.29
   3   1 -27  -42.90   98.49
  -3  -1 -27   44.50   97.29
   3  -2 -27  286.17   91.09
  -3   2 -27  188.38  126.19
  -3  -2 -27  318.47  107.09
   3  -3 -27  164.28   79.49
  -3  -3 -27  131.59   96.79
  -3  -4 -27  375.16  100.49
  -4   0 -27  -66.19   97.39
   4   0 -27  -53.49   85.79
   4  -1 -27   44.60   81.69
  -4   1 -27  -22.40  107.39
   4   1 -27   91.49  101.19
  -4  -1 -27   26.80   95.19
   4  -2 -27  124.39   80.19
  -4  -2 -27  236.38  102.89
   4  -3 -27  121.09   67.99
  -4  -3 -27  173.68   97.39
   4  -4 -27  407.96   74.49
  -4  -4 -27  305.07   96.59
  -5   0 -27   -4.30  119.99
   5   0 -27    3.90   90.39
   5  -1 -27  -24.50   77.89
   5   1 -27  -20.20   96.69
  -5  -1 -27  195.28  115.39
   5  -2 -27   37.40   71.89
  -5  -2 -27  156.18  100.99
   5  -3 -27  283.77   76.49
  -5  -3 -27  233.08  105.19
  -5  -4 -27  467.05  108.19
  -5  -5 -27 1574.84  141.49
   6   0 -27  -79.29   81.79
   6  -1 -27  -45.10   69.79
   6   1 -27 -143.69   90.89
   6  -2 -27  141.79   72.09
   6  -4 -27 1289.67   89.99
   7   0 -27  -37.60   81.89
   7  -1 -27  -28.70   71.39
   7   1 -27 -189.88   82.69
   7  -2 -27  125.79   66.89
   8   0 -27  -79.49   74.19
   8  -1 -27   64.39   69.59
   8  -2 -27   81.49   60.49
   8  -3 -27  689.03   70.59
   9   0 -27 -181.58   67.29
   9  -1 -27   52.39   66.69
   0   0 -28  258.87  112.39
   0   1 -28 -222.28   98.89
   0   2 -28  -21.60  118.49
   0  -2 -28  113.79   86.89
   0  -3 -28  288.37   97.09
   0  -4 -28  479.15   96.99
  -1   0 -28   59.19  101.59
   1   0 -28  -37.70  113.79
   1  -1 -28   62.79   87.39
  -1   1 -28  -35.50  108.69
   1   1 -28  -10.10  108.49
  -1  -1 -28   87.59   98.19
   1  -2 -28  175.58   92.19
   1   2 -28  -40.10  116.59
  -1  -2 -28  365.06  113.69
   1  -3 -28  180.28   81.99
   1  -4 -28  418.96   83.49
  -1  -4 -28  486.05  101.89
   2   0 -28   78.39   96.29
  -2   0 -28   33.20  101.29
   2  -1 -28  138.59   93.49
  -2   1 -28  135.89  135.19
   2   1 -28   48.50  115.89
  -2  -1 -28  113.89  102.19
   2  -2 -28  267.57   88.79
  -2  -2 -28  132.59   93.59
   2   2 -28 -182.98  101.89
   2  -3 -28  280.47   83.49
  -2  -3 -28  144.99   90.09
  -3   0 -28  -27.10  111.69
   3   0 -28  -60.59   92.99
   3  -1 -28  114.29   87.09
  -3  -1 -28  193.78  104.29
   3   1 -28 -195.88  154.68
   3  -2 -28  147.79   82.09
  -3  -2 -28  237.98  100.59
   3   2 -28 -244.28  105.39
   3  -3 -28  133.39   71.29
  -3  -3 -28  214.28  101.29
   4   0 -28   61.99   94.49
   4  -1 -28   56.19   84.59
   4   1 -28 -246.48   99.89
   4  -2 -28  186.18   79.29
  -4  -2 -28  213.68  110.89
  -4  -3 -28  150.18   92.89
   5   0 -28    2.50   86.39
   5  -1 -28   17.50   77.49
   5   1 -28 -163.88   89.89
   5  -2 -28  150.18   74.49
   6   0 -28   22.90   88.09
   6  -1 -28   24.60   77.19
   6   1 -28  -12.30   99.59
   6  -2 -28  136.29   65.49
   7   0 -28  -47.90   84.49
   7  -1 -28   37.30   70.59
   7   1 -28 -198.98   81.99
   0   0 -29   -3.70   97.19
   0  -1 -29  124.99   90.49
   0  -2 -29  443.66   99.29
   1   0 -29   44.80  100.79
   1  -1 -29  182.98   90.89
   1   1 -29   98.69  109.09
  -1  -1 -29   74.99   95.99
   1  -2 -29  377.36  139.69
  -1  -2 -29  302.57   99.69
   2   0 -29   -8.10   89.19
   2  -1 -29  115.79  110.19
   2   1 -29   -1.40  103.59
   3   0 -29   45.40   91.69
   3  -1 -29  147.39   93.69
   3   1 -29 -117.29  101.09
   0   0   0    0.00    0.00

_computing_structure_solution     'SHELXT 2014/5 (Sheldrick, 2014)'
;
_shelx_hkl_checksum    3023
