# Supplementary material for: Structure-reactivity analysis of novel hypervalent iodine reagents in S-vinylation of thiols
Source: Front Chem. 2024 Feb 29;12:1376948. doi: 10.3389/fchem.2024.1376948 (PMC10937425; doi:10.3389/fchem.2024.1376948)
Supplement: Supplementary file 2 [file DataSheet1.ZIP › CIF files/6a.cif]

 
data_mo_Sayad_9_1_0m_a_02_
 
_audit_creation_method            'SHELXL-2014/7'
_shelx_SHELXL_version_number      '2014/7'
_chemical_name_systematic         ?
_chemical_name_common             ?
_chemical_melting_point           ?
_chemical_formula_moiety          ?
_chemical_formula_sum
 'C17 H14 F3 I O5 S' 
_chemical_formula_weight          514.24

loop_
 _atom_type_symbol
 _atom_type_description
 _atom_type_scat_dispersion_real
 _atom_type_scat_dispersion_imag
 _atom_type_scat_source
 'C'  'C'   0.0033   0.0016
 'International Tables Vol C Tables 4.2.6.8 and 6.1.1.4'
 'H'  'H'   0.0000   0.0000
 'International Tables Vol C Tables 4.2.6.8 and 6.1.1.4'
 'O'  'O'   0.0106   0.0060
 'International Tables Vol C Tables 4.2.6.8 and 6.1.1.4'
 'F'  'F'   0.0171   0.0103
 'International Tables Vol C Tables 4.2.6.8 and 6.1.1.4'
 'S'  'S'   0.1246   0.1234
 'International Tables Vol C Tables 4.2.6.8 and 6.1.1.4'
 'I'  'I'  -0.4742   1.8119
 'International Tables Vol C Tables 4.2.6.8 and 6.1.1.4'
 
_space_group_crystal_system       triclinic
_space_group_IT_number            2
_space_group_name_H-M_alt         'P -1'
_space_group_name_Hall            '-P 1'
 
_shelx_space_group_comment
;
The symmetry employed for this shelxl refinement is uniquely defined
by the following loop, which should always be used as a source of
symmetry information in preference to the above space-group names.
They are only intended as comments.
;
 
loop_
 _space_group_symop_operation_xyz
 'x, y, z'
 '-x, -y, -z'
 
_cell_length_a                    9.2089(17)
_cell_length_b                    10.4808(19)
_cell_length_c                    11.656(2)
_cell_angle_alpha                 109.199(7)
_cell_angle_beta                  96.235(8)
_cell_angle_gamma                 108.745(8)
_cell_volume                      976.8(3)
_cell_formula_units_Z             2
_cell_measurement_temperature     296(2)
_cell_measurement_reflns_used     9811
_cell_measurement_theta_min       2.30
_cell_measurement_theta_max       28.24
 
_exptl_crystal_description        prism
_exptl_crystal_colour             ?
_exptl_crystal_density_meas       ?
_exptl_crystal_density_method     ?
_exptl_crystal_density_diffrn     1.748          
_exptl_crystal_F_000              504
_exptl_transmission_factor_min    ?
_exptl_transmission_factor_max    ?
_exptl_crystal_size_max           ?
_exptl_crystal_size_mid           ?
_exptl_crystal_size_min           ?
_exptl_absorpt_coefficient_mu     1.798
_shelx_estimated_absorpt_T_min    ?
_shelx_estimated_absorpt_T_max    ?
_exptl_absorpt_correction_type    multi-scan
_exptl_absorpt_correction_T_min   0.6018  
_exptl_absorpt_correction_T_max   0.7457
_exptl_absorpt_process_details    ?
_exptl_absorpt_special_details    ?
_diffrn_ambient_temperature       296(2)
_diffrn_radiation_wavelength      0.71073
_diffrn_radiation_type            MoK\a
_diffrn_source                    ?
_diffrn_measurement_device_type   'Bruker APEX-II CCD'
_diffrn_measurement_method        '\f and \w scans'
_diffrn_detector_area_resol_mean  ?
_diffrn_reflns_number             31705
_diffrn_reflns_av_unetI/netI      0.0233
_diffrn_reflns_av_R_equivalents   0.0414
_diffrn_reflns_limit_h_min        -12
_diffrn_reflns_limit_h_max        12
_diffrn_reflns_limit_k_min        -13
_diffrn_reflns_limit_k_max        13
_diffrn_reflns_limit_l_min        -15
_diffrn_reflns_limit_l_max        15
_diffrn_reflns_theta_min          2.225
_diffrn_reflns_theta_max          28.423
_diffrn_reflns_theta_full         25.242
_diffrn_measured_fraction_theta_max   0.992
_diffrn_measured_fraction_theta_full  1.000
_diffrn_reflns_Laue_measured_fraction_max    0.992
_diffrn_reflns_Laue_measured_fraction_full   1.000
_diffrn_reflns_point_group_measured_fraction_max   0.992
_diffrn_reflns_point_group_measured_fraction_full  1.000
_reflns_number_total              4882
_reflns_number_gt                 4212
_reflns_threshold_expression      'I > 2\s(I)'
_reflns_Friedel_coverage          0.000
_reflns_Friedel_fraction_max      .
_reflns_Friedel_fraction_full     .
 
_reflns_special_details
;
 Reflections were merged by SHELXL according to the crystal
 class for the calculation of statistics and refinement.
 
 _reflns_Friedel_fraction is defined as the number of unique
 Friedel pairs measured divided by the number that would be
 possible theoretically, ignoring centric projections and
 systematic absences.
;
 
_computing_data_collection        'Bruker APEX2'
_computing_cell_refinement        'Bruker SAINT'
_computing_data_reduction         'Bruker SAINT'
_computing_structure_solution     'SHELXS-97 (Sheldrick 2008)'
_computing_structure_refinement   'SHELXL-2014 (Sheldrick 2014)'
_computing_molecular_graphics     'Bruker SHELXTL'
_computing_publication_material   'Bruker SHELXTL'
_refine_special_details           ?
_refine_ls_structure_factor_coef  Fsqd
_refine_ls_matrix_type            full
_refine_ls_weighting_scheme       calc
_refine_ls_weighting_details
'w=1/[\s^2^(Fo^2^)+(0.0816P)^2^+1.0507P] where P=(Fo^2^+2Fc^2^)/3'
_atom_sites_solution_primary      ?
_atom_sites_solution_secondary    ?
_atom_sites_solution_hydrogens    geom
_refine_ls_hydrogen_treatment     constr
_refine_ls_extinction_method      none
_refine_ls_extinction_coef        .
_refine_ls_number_reflns          4882
_refine_ls_number_parameters      245
_refine_ls_number_restraints      0
_refine_ls_R_factor_all           0.0515
_refine_ls_R_factor_gt            0.0434
_refine_ls_wR_factor_ref          0.1297
_refine_ls_wR_factor_gt           0.1222
_refine_ls_goodness_of_fit_ref    1.035
_refine_ls_restrained_S_all       1.035
_refine_ls_shift/su_max           0.006
_refine_ls_shift/su_mean          0.001
 
loop_
 _atom_site_label
 _atom_site_type_symbol
 _atom_site_fract_x
 _atom_site_fract_y
 _atom_site_fract_z
 _atom_site_U_iso_or_equiv
 _atom_site_adp_type
 _atom_site_occupancy
 _atom_site_site_symmetry_order  
 _atom_site_calc_flag
 _atom_site_refinement_flags_posn
 _atom_site_refinement_flags_adp
 _atom_site_refinement_flags_occupancy
 _atom_site_disorder_assembly
 _atom_site_disorder_group
I1 I 0.34881(3) 0.59826(3) 0.63596(2) 0.05096(12) Uani 1 1 d . . . . .
O1 O 0.7154(4) 1.0511(4) 0.8675(3) 0.0666(9) Uani 1 1 d . . . . .
C1 C 0.7617(7) 1.1426(6) 0.7980(6) 0.0785(16) Uani 1 1 d . . . . .
H1A H 0.7901 1.0909 0.7250 0.118 Uiso 1 1 calc R U . . .
H1B H 0.8506 1.2301 0.8497 0.118 Uiso 1 1 calc R U . . .
H1C H 0.6752 1.1676 0.7731 0.118 Uiso 1 1 calc R U . . .
S1 S 0.16540(17) 0.50833(15) 0.29137(12) 0.0733(4) Uani 1 1 d . . . . .
F1 F 0.1599(14) 0.2576(9) 0.1855(15) 0.300(7) Uani 1 1 d . . . . .
F2 F 0.1299(14) 0.3584(10) 0.0633(6) 0.263(6) Uani 1 1 d . . . . .
O2 O 0.5508(4) 0.8716(3) 0.6947(3) 0.0616(8) Uani 1 1 d . . . . .
C2 C 0.6080(4) 0.9196(4) 0.8056(4) 0.0449(8) Uani 1 1 d . . . . .
F3 F -0.0557(7) 0.2685(6) 0.1418(6) 0.160(3) Uani 1 1 d . . . . .
O3 O 0.1291(13) 0.4682(10) 0.3843(6) 0.235(6) Uani 1 1 d . . . . .
C3 C 0.5597(5) 0.8354(4) 0.8846(4) 0.0442(8) Uani 1 1 d . . . . .
O4 O 0.3200(6) 0.5868(8) 0.2917(8) 0.149(3) Uani 1 1 d . . . . .
C4 C 0.6225(6) 0.8967(5) 1.0134(4) 0.0592(10) Uani 1 1 d . . . . .
H4 H 0.6970 0.9918 1.0510 0.071 Uiso 1 1 calc R U . . .
O5 O 0.0630(8) 0.5796(8) 0.2510(9) 0.154(3) Uani 1 1 d . . . . .
C5 C 0.5745(7) 0.8166(7) 1.0860(4) 0.0696(13) Uani 1 1 d . . . . .
H5 H 0.6177 0.8578 1.1719 0.083 Uiso 1 1 calc R U . . .
C8 C 0.4479(4) 0.6937(4) 0.8319(3) 0.0418(7) Uani 1 1 d . . . . .
C11 C 0.2371(4) 0.1496(4) 0.6079(3) 0.0422(7) Uani 1 1 d . . . . .
C6 C 0.4645(7) 0.6783(6) 1.0318(5) 0.0679(13) Uani 1 1 d . . . . .
H6 H 0.4329 0.6259 1.0815 0.081 Uiso 1 1 calc R U . . .
C10 C 0.3023(4) 0.2966(4) 0.6091(4) 0.0434(7) Uani 1 1 d . . . . .
H10 H 0.4027 0.3276 0.5946 0.052 Uiso 1 1 calc R U . . .
C7 C 0.3980(7) 0.6131(5) 0.9035(4) 0.0599(11) Uani 1 1 d . . . . .
H7 H 0.3223 0.5184 0.8670 0.072 Uiso 1 1 calc R U . . .
C9 C 0.2286(5) 0.3905(4) 0.6294(4) 0.0486(8) Uani 1 1 d . . . . .
H9 H 0.1262 0.3631 0.6404 0.058 Uiso 1 1 calc R U . . .
C15 C 0.0540(6) -0.0350(6) 0.6567(6) 0.0688(13) Uani 1 1 d . . . . .
H15 H -0.0305 -0.0645 0.6917 0.083 Uiso 1 1 calc R U . . .
C13 C 0.2467(6) -0.0895(5) 0.5526(5) 0.0621(11) Uani 1 1 d . . . . .
H13 H 0.2926 -0.1551 0.5163 0.075 Uiso 1 1 calc R U . . .
C14 C 0.1227(6) -0.1317(5) 0.6025(5) 0.0666(13) Uani 1 1 d . . . . .
H14 H 0.0835 -0.2263 0.6002 0.080 Uiso 1 1 calc R U . . .
C12 C 0.3058(5) 0.0515(5) 0.5554(4) 0.0518(9) Uani 1 1 d . . . . .
H12 H 0.3920 0.0802 0.5218 0.062 Uiso 1 1 calc R U . . .
C17 C 0.0876(10) 0.3474(9) 0.1559(7) 0.106(3) Uani 1 1 d . . . . .
C16 C 0.1097(5) 0.1050(5) 0.6592(5) 0.0566(10) Uani 1 1 d . . . . .
H16 H 0.0623 0.1694 0.6951 0.068 Uiso 1 1 calc R U . . .
 
loop_
 _atom_site_aniso_label
 _atom_site_aniso_U_11
 _atom_site_aniso_U_22
 _atom_site_aniso_U_33
 _atom_site_aniso_U_23
 _atom_site_aniso_U_13
 _atom_site_aniso_U_12
I1 0.05960(18) 0.03864(16) 0.04318(16) 0.01806(11) 0.00088(11) 0.00573(11)
O1 0.0662(19) 0.0475(17) 0.0605(19) 0.0154(14) 0.0112(15) -0.0036(14)
C1 0.085(4) 0.052(3) 0.082(4) 0.028(3) 0.031(3) 0.001(2)
S1 0.0704(7) 0.0613(7) 0.0523(6) 0.0160(5) 0.0049(5) -0.0106(6)
F1 0.330(13) 0.155(7) 0.54(2) 0.150(10) 0.286(14) 0.172(8)
F2 0.361(13) 0.201(8) 0.088(4) -0.002(4) 0.107(6) -0.026(8)
O2 0.075(2) 0.0465(16) 0.0506(16) 0.0246(13) 0.0041(14) 0.0041(14)
C2 0.0426(18) 0.0395(18) 0.0481(19) 0.0162(15) 0.0101(15) 0.0109(14)
F3 0.116(4) 0.099(3) 0.141(4) -0.012(3) -0.017(3) -0.036(3)
O3 0.312(12) 0.155(6) 0.076(4) 0.059(4) -0.028(5) -0.103(7)
C3 0.0479(19) 0.0438(19) 0.0405(17) 0.0174(15) 0.0082(14) 0.0165(15)
O4 0.056(3) 0.139(5) 0.214(8) 0.090(5) -0.008(3) -0.021(3)
C4 0.063(3) 0.058(2) 0.045(2) 0.0139(18) 0.0040(18) 0.018(2)
O5 0.135(5) 0.120(5) 0.261(9) 0.097(6) 0.080(6) 0.082(4)
C5 0.093(4) 0.080(3) 0.038(2) 0.025(2) 0.011(2) 0.034(3)
C8 0.0490(18) 0.0393(17) 0.0406(17) 0.0195(14) 0.0094(14) 0.0174(15)
C11 0.0383(16) 0.0406(17) 0.0435(17) 0.0184(14) 0.0041(13) 0.0094(14)
C6 0.098(4) 0.071(3) 0.053(2) 0.039(2) 0.025(2) 0.037(3)
C10 0.0372(16) 0.0424(18) 0.0490(19) 0.0208(15) 0.0097(14) 0.0102(14)
C7 0.084(3) 0.049(2) 0.053(2) 0.0294(19) 0.021(2) 0.022(2)
C9 0.0380(17) 0.0406(18) 0.061(2) 0.0212(17) 0.0091(16) 0.0070(14)
C15 0.053(2) 0.063(3) 0.095(4) 0.047(3) 0.019(2) 0.011(2)
C13 0.074(3) 0.048(2) 0.061(3) 0.017(2) 0.002(2) 0.028(2)
C14 0.065(3) 0.047(2) 0.079(3) 0.033(2) -0.005(2) 0.010(2)
C12 0.056(2) 0.053(2) 0.048(2) 0.0216(17) 0.0080(17) 0.0220(18)
C17 0.111(6) 0.093(5) 0.082(5) -0.001(4) 0.036(4) 0.032(4)
C16 0.047(2) 0.053(2) 0.075(3) 0.033(2) 0.0187(19) 0.0161(18)
 
_geom_special_details
;
 All esds (except the esd in the dihedral angle between two l.s. planes)
 are estimated using the full covariance matrix.  The cell esds are taken
 into account individually in the estimation of esds in distances, angles
 and torsion angles; correlations between esds in cell parameters are only
 used when they are defined by crystal symmetry.  An approximate (isotropic)
 treatment of cell esds is used for estimating esds involving l.s. planes.
;
 
loop_
 _geom_bond_atom_site_label_1
 _geom_bond_atom_site_label_2
 _geom_bond_distance
 _geom_bond_site_symmetry_2
 _geom_bond_publ_flag
I1 C9 2.073(4) . ?
I1 C8 2.123(4) . ?
O1 C2 1.309(5) . ?
O1 C1 1.443(6) . ?
C1 H1A 0.9600 . ?
C1 H1B 0.9600 . ?
C1 H1C 0.9600 . ?
S1 O3 1.323(6) . ?
S1 O4 1.396(5) . ?
S1 O5 1.503(6) . ?
S1 C17 1.755(7) . ?
F1 C17 1.419(14) . ?
F2 C17 1.214(10) . ?
O2 C2 1.206(5) . ?
C2 C3 1.481(5) . ?
F3 C17 1.270(10) . ?
C3 C8 1.387(5) . ?
C3 C4 1.393(6) . ?
C4 C5 1.387(7) . ?
C4 H4 0.9300 . ?
C5 C6 1.357(8) . ?
C5 H5 0.9300 . ?
C8 C7 1.386(5) . ?
C11 C12 1.386(6) . ?
C11 C16 1.392(6) . ?
C11 C10 1.457(5) . ?
C6 C7 1.392(7) . ?
C6 H6 0.9300 . ?
C10 C9 1.340(6) . ?
C10 H10 0.9300 . ?
C7 H7 0.9300 . ?
C9 H9 0.9300 . ?
C15 C16 1.379(7) . ?
C15 C14 1.380(8) . ?
C15 H15 0.9300 . ?
C13 C14 1.351(8) . ?
C13 C12 1.389(6) . ?
C13 H13 0.9300 . ?
C14 H14 0.9300 . ?
C12 H12 0.9300 . ?
C16 H16 0.9300 . ?
 
loop_
 _geom_angle_atom_site_label_1
 _geom_angle_atom_site_label_2
 _geom_angle_atom_site_label_3
 _geom_angle
 _geom_angle_site_symmetry_1
 _geom_angle_site_symmetry_3
 _geom_angle_publ_flag
C9 I1 C8 95.55(16) . . ?
C2 O1 C1 117.0(4) . . ?
O1 C1 H1A 109.5 . . ?
O1 C1 H1B 109.5 . . ?
H1A C1 H1B 109.5 . . ?
O1 C1 H1C 109.5 . . ?
H1A C1 H1C 109.5 . . ?
H1B C1 H1C 109.5 . . ?
O3 S1 O4 122.7(6) . . ?
O3 S1 O5 113.5(7) . . ?
O4 S1 O5 107.3(4) . . ?
O3 S1 C17 105.8(5) . . ?
O4 S1 C17 108.6(5) . . ?
O5 S1 C17 95.5(5) . . ?
O2 C2 O1 123.4(4) . . ?
O2 C2 C3 122.7(4) . . ?
O1 C2 C3 113.9(3) . . ?
C8 C3 C4 118.2(4) . . ?
C8 C3 C2 120.5(3) . . ?
C4 C3 C2 121.3(4) . . ?
C5 C4 C3 120.4(5) . . ?
C5 C4 H4 119.8 . . ?
C3 C4 H4 119.8 . . ?
C6 C5 C4 120.0(4) . . ?
C6 C5 H5 120.0 . . ?
C4 C5 H5 120.0 . . ?
C7 C8 C3 121.9(4) . . ?
C7 C8 I1 119.1(3) . . ?
C3 C8 I1 119.0(3) . . ?
C12 C11 C16 118.9(4) . . ?
C12 C11 C10 118.8(4) . . ?
C16 C11 C10 122.3(4) . . ?
C5 C6 C7 121.5(4) . . ?
C5 C6 H6 119.2 . . ?
C7 C6 H6 119.2 . . ?
C9 C10 C11 125.0(3) . . ?
C9 C10 H10 117.5 . . ?
C11 C10 H10 117.5 . . ?
C8 C7 C6 117.9(5) . . ?
C8 C7 H7 121.0 . . ?
C6 C7 H7 121.0 . . ?
C10 C9 I1 118.3(3) . . ?
C10 C9 H9 120.8 . . ?
I1 C9 H9 120.8 . . ?
C16 C15 C14 120.4(5) . . ?
C16 C15 H15 119.8 . . ?
C14 C15 H15 119.8 . . ?
C14 C13 C12 120.2(5) . . ?
C14 C13 H13 119.9 . . ?
C12 C13 H13 119.9 . . ?
C13 C14 C15 120.3(4) . . ?
C13 C14 H14 119.9 . . ?
C15 C14 H14 119.9 . . ?
C11 C12 C13 120.3(4) . . ?
C11 C12 H12 119.8 . . ?
C13 C12 H12 119.8 . . ?
F2 C17 F3 117.6(9) . . ?
F2 C17 F1 103.8(9) . . ?
F3 C17 F1 98.8(9) . . ?
F2 C17 S1 115.3(7) . . ?
F3 C17 S1 114.8(5) . . ?
F1 C17 S1 102.8(8) . . ?
C15 C16 C11 119.8(4) . . ?
C15 C16 H16 120.1 . . ?
C11 C16 H16 120.1 . . ?
 
loop_
 _geom_torsion_atom_site_label_1
 _geom_torsion_atom_site_label_2
 _geom_torsion_atom_site_label_3
 _geom_torsion_atom_site_label_4
 _geom_torsion
 _geom_torsion_site_symmetry_1
 _geom_torsion_site_symmetry_2
 _geom_torsion_site_symmetry_3
 _geom_torsion_site_symmetry_4
 _geom_torsion_publ_flag
C1 O1 C2 O2 2.0(7) . . . . ?
C1 O1 C2 C3 -176.5(4) . . . . ?
O2 C2 C3 C8 2.0(6) . . . . ?
O1 C2 C3 C8 -179.4(4) . . . . ?
O2 C2 C3 C4 -176.7(4) . . . . ?
O1 C2 C3 C4 1.8(6) . . . . ?
C8 C3 C4 C5 0.5(7) . . . . ?
C2 C3 C4 C5 179.3(5) . . . . ?
C3 C4 C5 C6 -0.7(8) . . . . ?
C4 C3 C8 C7 0.1(6) . . . . ?
C2 C3 C8 C7 -178.8(4) . . . . ?
C4 C3 C8 I1 179.5(3) . . . . ?
C2 C3 C8 I1 0.7(5) . . . . ?
C4 C5 C6 C7 0.3(9) . . . . ?
C12 C11 C10 C9 163.9(4) . . . . ?
C16 C11 C10 C9 -17.1(6) . . . . ?
C3 C8 C7 C6 -0.4(7) . . . . ?
I1 C8 C7 C6 -179.9(4) . . . . ?
C5 C6 C7 C8 0.2(8) . . . . ?
C11 C10 C9 I1 176.9(3) . . . . ?
C12 C13 C14 C15 -0.1(8) . . . . ?
C16 C15 C14 C13 0.8(8) . . . . ?
C16 C11 C12 C13 0.9(6) . . . . ?
C10 C11 C12 C13 -180.0(4) . . . . ?
C14 C13 C12 C11 -0.8(7) . . . . ?
O3 S1 C17 F2 -169.0(12) . . . . ?
O4 S1 C17 F2 -35.7(11) . . . . ?
O5 S1 C17 F2 74.6(10) . . . . ?
O3 S1 C17 F3 49.4(11) . . . . ?
O4 S1 C17 F3 -177.3(8) . . . . ?
O5 S1 C17 F3 -67.0(9) . . . . ?
O3 S1 C17 F1 -56.7(9) . . . . ?
O4 S1 C17 F1 76.6(7) . . . . ?
O5 S1 C17 F1 -173.1(6) . . . . ?
C14 C15 C16 C11 -0.7(8) . . . . ?
C12 C11 C16 C15 -0.2(7) . . . . ?
C10 C11 C16 C15 -179.3(4) . . . . ?
 
_refine_diff_density_max    1.197
_refine_diff_density_min   -1.183
_refine_diff_density_rms    0.119

_shelx_res_file
;

    mo_Sayad_9_1_0m_a_02_.res created by SHELXL-2014/7


TITL mo_Sayad_9_1_0m_a.res in P-1
CELL 0.71073 9.2089 10.4808 11.6562 109.199 96.235 108.745
ZERR 2.00 0.0017 0.0019 0.0021 0.007 0.008 0.008
LATT 1
SFAC C H O F S I
UNIT 34 28 10 6 2 2
LIST 6 ! automatically inserted. Change 6 to 4 for CHECKCIF!!
TEMP 22.920
ACTA
L.S. 4
FMAP 2
PLAN -4 0 0.00
HTAB
BOND $H
CONF
WGHT    0.081600    1.050700
FVAR       0.55239
I1    6    0.348811    0.598257    0.635964    11.00000    0.05960    0.03864 =
         0.04318    0.01806    0.00088    0.00573
O1    3    0.715414    1.051083    0.867543    11.00000    0.06618    0.04745 =
         0.06047    0.01540    0.01123   -0.00357
C1    1    0.761707    1.142570    0.798015    11.00000    0.08526    0.05180 =
         0.08245    0.02786    0.03097    0.00052
AFIX 137
H1A   2    0.790057    1.090893    0.725013    11.00000   -1.50000
H1B   2    0.850647    1.230099    0.849668    11.00000   -1.50000
H1C   2    0.675221    1.167597    0.773099    11.00000   -1.50000
AFIX   0
S1    5    0.165399    0.508328    0.291366    11.00000    0.07041    0.06132 =
         0.05227    0.01600    0.00486   -0.01062
F1    4    0.159870    0.257610    0.185469    11.00000    0.32968    0.15498 =
         0.53906    0.15009    0.28628    0.17209
F2    4    0.129908    0.358393    0.063331    11.00000    0.36104    0.20067 =
         0.08813   -0.00225    0.10669   -0.02578
O2    3    0.550779    0.871646    0.694737    11.00000    0.07450    0.04646 =
         0.05062    0.02458    0.00408    0.00409
C2    1    0.608027    0.919573    0.805575    11.00000    0.04263    0.03950 =
         0.04808    0.01618    0.01007    0.01085
F3    4   -0.055695    0.268491    0.141767    11.00000    0.11639    0.09941 =
         0.14140   -0.01225   -0.01737   -0.03550
O3    3    0.129127    0.468223    0.384323    11.00000    0.31246    0.15510 =
         0.07558    0.05900   -0.02832   -0.10279
C3    1    0.559716    0.835428    0.884577    11.00000    0.04787    0.04380 =
         0.04053    0.01741    0.00821    0.01653
O4    3    0.320018    0.586841    0.291728    11.00000    0.05618    0.13941 =
         0.21357    0.08964   -0.00779   -0.02083
C4    1    0.622483    0.896668    1.013427    11.00000    0.06289    0.05771 =
         0.04544    0.01387    0.00399    0.01765
AFIX  43
H4    2    0.697039    0.991803    1.051025    11.00000   -1.20000
AFIX   0
O5    3    0.062995    0.579642    0.250979    11.00000    0.13457    0.12005 =
         0.26117    0.09679    0.08038    0.08153
C5    1    0.574462    0.816619    1.086013    11.00000    0.09283    0.08008 =
         0.03761    0.02527    0.01121    0.03401
AFIX  43
H5    2    0.617654    0.857769    1.171856    11.00000   -1.20000
AFIX   0
C8    1    0.447870    0.693713    0.831881    11.00000    0.04904    0.03926 =
         0.04058    0.01945    0.00944    0.01739
C11   1    0.237125    0.149584    0.607859    11.00000    0.03831    0.04062 =
         0.04350    0.01845    0.00412    0.00938
C6    1    0.464510    0.678327    1.031797    11.00000    0.09849    0.07088 =
         0.05264    0.03892    0.02505    0.03736
AFIX  43
H6    2    0.432877    0.625900    1.081463    11.00000   -1.20000
AFIX   0
C10   1    0.302292    0.296593    0.609082    11.00000    0.03718    0.04236 =
         0.04902    0.02082    0.00968    0.01019
AFIX  43
H10   2    0.402651    0.327600    0.594631    11.00000   -1.20000
AFIX   0
C7    1    0.397954    0.613109    0.903511    11.00000    0.08418    0.04910 =
         0.05323    0.02936    0.02111    0.02247
AFIX  43
H7    2    0.322347    0.518391    0.867031    11.00000   -1.20000
AFIX   0
C9    1    0.228624    0.390500    0.629442    11.00000    0.03802    0.04059 =
         0.06134    0.02120    0.00911    0.00702
AFIX  43
H9    2    0.126167    0.363145    0.640368    11.00000   -1.20000
AFIX   0
C15   1    0.053954   -0.035015    0.656674    11.00000    0.05266    0.06346 =
         0.09493    0.04717    0.01932    0.01054
AFIX  43
H15   2   -0.030500   -0.064464    0.691738    11.00000   -1.20000
AFIX   0
C13   1    0.246702   -0.089498    0.552614    11.00000    0.07432    0.04803 =
         0.06088    0.01748    0.00208    0.02753
AFIX  43
H13   2    0.292619   -0.155105    0.516336    11.00000   -1.20000
AFIX   0
C14   1    0.122691   -0.131686    0.602462    11.00000    0.06549    0.04674 =
         0.07947    0.03298   -0.00531    0.00965
AFIX  43
H14   2    0.083489   -0.226282    0.600228    11.00000   -1.20000
AFIX   0
C12   1    0.305849    0.051501    0.555359    11.00000    0.05614    0.05261 =
         0.04817    0.02162    0.00798    0.02198
AFIX  43
H12   2    0.392022    0.080230    0.521788    11.00000   -1.20000
AFIX   0
C17   1    0.087571    0.347355    0.155890    11.00000    0.11074    0.09290 =
         0.08219   -0.00105    0.03582    0.03191
C16   1    0.109720    0.104988    0.659177    11.00000    0.04653    0.05323 =
         0.07538    0.03301    0.01868    0.01609
AFIX  43
H16   2    0.062316    0.169419    0.695062    11.00000   -1.20000
REM <hkl>
REM D:\frames\guest\Sayad_9_1\work\autostructure_private\mo_Sayad_9_1_0m_a.h
REM kl
REM </hkl>
AFIX   0
HKLF 4 1 1 0 0 0 1 0 0 0 1

REM  mo_Sayad_9_1_0m_a.res in P-1
REM R1 =  0.0434 for    4212 Fo > 4sig(Fo)  and  0.0515 for all    4882 data
REM    245 parameters refined using      0 restraints

END

WGHT      0.0724      1.1284

REM Instructions for potential hydrogen bonds
EQIV $1 -x+1, -y+2, -z+1
HTAB C1 O5_$1
EQIV $2 -x+1, -y+1, -z+1
HTAB C10 O4_$2
EQIV $3 -x, -y+1, -z+1
HTAB C9 O5_$3

REM Highest difference peak  1.197,  deepest hole -1.183,  1-sigma level  0.119
Q1    1  -0.0080  0.5817  0.9166  11.00000  0.05    1.20
Q2    1   0.2580  0.4227  0.3519  11.00000  0.05    1.02
Q3    1   0.0954  0.4744  0.4030  11.00000  0.05    0.96
Q4    1   0.2202  0.4517  0.2990  11.00000  0.05    0.78
;
_shelx_res_checksum   84683

_shelx_hkl_file
;
  -1   0   0  472.25   20.20
  -1   0   0  528.85   20.40
   1   0   0  609.34   20.30
   1   0   0  496.35   20.30
   1   0   0  518.25   20.20
  -2   0   0  595.44   22.60
  -2   0   0  581.44   22.60
  -2   0   0  622.04   22.70
  -2   0   0  572.24   22.90
   2   0   0  502.65   23.10
   2   0   0  605.24   22.60
   2   0   0  597.74   22.70
  -3   0   0  991.70   39.40
  -3   0   0 1085.09   39.60
  -3   0   0  958.80   39.80
   3   0   0 1064.79   39.60
   3   0   0  977.30   39.80
   3   0   0 1045.00   39.50
  -4   0   0  978.40   38.40
  -4   0   0  967.50   39.20
  -4   0   0 1013.70   38.70
  -4   0   0 1015.40   38.50
   4   0   0  965.80   38.80
   4   0   0  968.40   39.10
   4   0   0 1010.60   38.60
   4   0   0 1014.30   38.70
  -5   0   0   22.30    2.00
  -5   0   0   24.60    2.20
  -5   0   0   20.90    2.20
  -5   0   0   19.90    2.70
  -5   0   0   20.30    1.90
   5   0   0   17.70    2.50
   5   0   0   21.80    2.30
   5   0   0   18.70    2.20
   5   0   0   19.00    2.10
  -6   0   0  109.59    5.80
  -6   0   0  109.39    5.70
  -6   0   0  113.19    5.30
  -6   0   0  112.59    5.30
   6   0   0  113.99    5.80
   6   0   0  117.39    6.20
   6   0   0  110.29    6.50
   6   0   0  109.89    5.90
  -7   0   0  105.09    6.00
  -7   0   0  112.29    5.50
  -7   0   0  115.19    6.20
  -7   0   0  113.69    5.40
   7   0   0  107.09    6.50
   7   0   0  124.29    6.20
   7   0   0  106.39    6.30
   7   0   0  114.49    5.80
   7   0   0  107.99    6.90
  -8   0   0   -1.10    1.20
  -8   0   0   -1.50    1.60
  -8   0   0    0.80    1.40
  -8   0   0   -1.10    1.90
   8   0   0    2.00    2.40
   8   0   0   -0.20    2.20
   8   0   0    0.10    1.80
   8   0   0    0.20    1.70
  -9   0   0   32.40    3.00
  -9   0   0   34.00    4.70
  -9   0   0   31.90    3.80
  -9   0   0   39.60    2.90
   9   0   0   32.30    4.20
   9   0   0   31.30    4.40
   9   0   0   34.50    4.10
   9   0   0   33.10    5.10
 -10   0   0   41.80    3.00
 -10   0   0   44.70    4.30
 -10   0   0   42.60    5.70
 -10   0   0   37.90    2.90
  10   0   0   38.00    5.50
  10   0   0   44.40    5.10
  10   0   0   43.70    5.10
  10   0   0   36.00    5.60
 -11   0   0    3.20    4.30
  11   0   0   -0.30    4.30
  11   0   0   -8.40    3.90
  11  -1   0    3.30    4.00
  11  -1   0    8.90    4.00
  11  -1   0    1.50    5.00
  11  -1   0    1.10    3.90
 -11   1   0    1.90    1.50
 -11   1   0    6.30    3.90
 -11   1   0    5.80    4.70
  10  -1   0   31.60    4.30
  10  -1   0   24.80    4.60
  10  -1   0   36.70    4.80
  10  -1   0   22.60    4.40
 -10   1   0   35.70    5.10
 -10   1   0   31.40    3.20
 -10   1   0   36.50    3.10
 -10   1   0   29.90    3.70
   9  -1   0   64.29    5.10
   9  -1   0   62.99    6.10
   9  -1   0   59.99    5.50
   9  -1   0   70.39    5.30
  -9   1   0   71.29    4.20
  -9   1   0   62.49    5.20
  -9   1   0   58.09    4.70
  -9   1   0   69.39    4.20
   8  -1   0   47.40    4.10
   8  -1   0   49.30    5.40
   8  -1   0   43.60    4.70
   8  -1   0   45.50    4.20
  -8   1   0   44.00    3.90
  -8   1   0   50.69    3.40
  -8   1   0   43.00    3.40
  -8   1   0   45.20    3.90
   7  -1   0   46.40    3.90
   7  -1   0   43.20    4.50
   7  -1   0   43.60    4.50
   7  -1   0   49.99    3.80
  -7   1   0   51.99    3.40
  -7   1   0   48.90    3.20
  -7   1   0   48.30    3.60
  -7   1   0   54.29    3.80
   6  -1   0  999.70   38.30
   6  -1   0  968.20   38.20
   6  -1   0  977.60   38.60
   6  -1   0  928.21   38.90
  -6   1   0  996.70   38.00
  -6   1   0  955.70   38.30
  -6   1   0  976.70   38.10
  -6   1   0  951.90   37.90
   5  -1   0  167.48    7.30
   5  -1   0  144.99    7.70
   5  -1   0  165.38    7.20
  -5   1   0  160.58    7.10
  -5   1   0  156.38    7.20
  -5   1   0  161.98    7.00
  -5   1   0  156.58    7.00
   4  -1   0   63.59    3.30
   4  -1   0   59.19    3.70
   4  -1   0   63.09    3.50
   4  -1   0   64.59    3.30
  -4   1   0   62.59    3.30
  -4   1   0   68.19    3.40
  -4   1   0   67.59    3.20
  -4   1   0   64.39    2.60
   3  -1   0  472.65   19.60
   3  -1   0  513.65   19.50
   3  -1   0  489.65   19.90
  -3   1   0  505.15   19.50
  -3   1   0  482.75   19.30
  -3   1   0  477.85   19.10
  -3   1   0  537.25   19.60
   2  -1   0 1220.68   51.79
   2  -1   0 1465.35   52.49
   2  -1   0 1510.55   52.69
   2  -1   0 1473.85   52.39
  -2   1   0 1151.58   51.79
  -2   1   0 1261.77   51.79
  -2   1   0 1495.95   52.69
  -2   1   0 1355.76   51.79
  -2   1   0 1248.18   51.69
  -2   1   0 1321.37   52.09
   1  -1   0   78.49    3.30
   1  -1   0   77.29    3.30
   1  -1   0   78.79    3.20
  -1   1   0   77.89    3.20
  -1   1   0   80.19    3.30
  -1   1   0   80.29    3.40
  -1   1   0   76.59    3.30
  -1   1   0   86.29    3.30
   0   1   0 1267.37   49.80
  -1  -1   0  168.68    6.10
  -1  -1   0  145.99    6.30
  -1  -1   0  148.09    6.00
  -1  -1   0  143.59    6.10
  -1  -1   0  148.19    6.10
   1   1   0  160.28    6.20
   1   1   0  150.38    6.20
   1   1   0  154.18    6.10
   1   1   0  151.78    6.10
   1   1   0  155.18    6.00
  -2  -1   0  123.89    5.90
  -2  -1   0  133.09    5.60
  -2  -1   0  143.29    5.70
   2   1   0  137.39    5.60
   2   1   0  132.99    5.90
   2   1   0  139.99    5.70
   2   1   0  141.39    5.50
  -3  -1   0  178.08    7.60
  -3  -1   0  197.58    7.80
  -3  -1   0  161.68    8.00
  -3  -1   0  178.58    7.70
   3   1   0  185.48    7.50
   3   1   0  189.88    7.30
   3   1   0  188.38    7.80
   3   1   0  175.18    8.00
   3   1   0  192.88    7.70
  -4  -1   0 1912.71   78.29
  -4  -1   0 1983.90   77.59
  -4  -1   0 2016.20   77.49
  -4  -1   0 2047.00   77.79
   4   1   0 2071.19   77.79
   4   1   0 2092.19   77.99
   4   1   0 1897.81   78.29
   4   1   0 2127.79   77.59
   4   1   0 2024.40   77.59
  -5  -1   0  222.08    9.60
  -5  -1   0  231.28    9.90
  -5  -1   0  211.38    9.20
  -5  -1   0  219.28    9.20
   5   1   0  233.38    9.60
   5   1   0  218.38   10.30
   5   1   0  211.58    9.30
   5   1   0  212.98    9.80
  -6  -1   0  223.18   10.00
  -6  -1   0  210.68   10.60
  -6  -1   0  216.18    9.70
  -6  -1   0  225.18    9.20
  -6  -1   0  213.98    9.20
   6   1   0  223.88    9.70
   6   1   0  185.58   10.30
   6   1   0  220.08   10.00
   6   1   0  215.88    9.40
   6   1   0  216.68   10.50
  -7  -1   0  277.37   12.60
  -7  -1   0  260.57   12.10
  -7  -1   0  289.17   11.40
  -7  -1   0  262.07   11.50
   7   1   0  297.17   12.30
   7   1   0  274.97   12.60
   7   1   0  266.67   13.10
   7   1   0  270.97   12.70
   7   1   0  264.87   11.80
  -8  -1   0   23.80    2.40
  -8  -1   0   21.30    3.10
  -8  -1   0   23.60    2.50
  -8  -1   0   22.90    3.60
   8   1   0   18.40    3.80
   8   1   0   25.20    3.40
   8   1   0   17.70    3.60
   8   1   0   23.60    3.90
   8   1   0   27.10    3.10
  -9  -1   0    1.30    1.40
  -9  -1   0    2.10    1.30
  -9  -1   0   -4.00    3.00
   9   1   0    5.90    4.20
   9   1   0    2.40    2.20
   9   1   0    1.40    2.40
   9   1   0    1.70    3.90
 -10  -1   0   16.00    4.60
  10   1   0   19.20    3.40
  10   1   0   17.50    4.30
  10   1   0   23.90    4.00
  11  -2   0   15.20    3.90
  11  -2   0   19.10    4.90
  11  -2   0   11.10    4.30
  11  -2   0    3.90    4.60
 -11   2   0   11.20    3.10
 -11   2   0   14.40    2.30
 -11   2   0   17.50    3.90
 -11   2   0   12.60    2.80
  10  -2   0   -1.30    3.10
  10  -2   0    6.30    4.70
  10  -2   0   -3.80    2.60
  10  -2   0   -0.90    3.50
 -10   2   0    3.30    2.60
 -10   2   0    2.00    2.00
 -10   2   0    0.80    2.30
 -10   2   0    0.80    2.00
   9  -2   0   17.00    3.20
   9  -2   0   11.50    3.40
   9  -2   0   15.30    3.10
   9  -2   0   14.10    3.90
  -9   2   0   18.30    2.50
  -9   2   0   11.80    2.70
  -9   2   0   15.10    2.30
  -9   2   0   13.80    2.70
   8  -2   0   86.39    6.50
   8  -2   0   98.09    5.80
   8  -2   0   86.39    6.30
  -8   2   0   85.59    5.40
  -8   2   0   92.89    5.30
  -8   2   0   93.19    5.00
  -8   2   0   90.59    5.20
   7  -2   0   10.30    2.50
   7  -2   0   14.20    2.40
   7  -2   0   14.10    2.90
   7  -2   0   19.00    2.70
  -7   2   0   10.30    2.10
  -7   2   0   11.40    1.90
  -7   2   0   15.90    2.20
  -7   2   0   14.00    2.20
   6  -2   0  396.56   17.70
   6  -2   0  421.96   16.90
   6  -2   0  429.16   17.40
   6  -2   0  409.46   17.10
  -6   2   0  398.66   16.00
  -6   2   0  414.26   16.70
  -6   2   0  411.26   17.10
  -6   2   0  415.36   17.00
  -6   2   0  406.66   16.60
   5  -2   0  578.74   23.00
   5  -2   0  606.74   22.80
   5  -2   0  574.64   23.10
   5  -2   0  521.95   23.40
  -5   2   0  549.74   22.20
  -5   2   0  592.14   23.00
  -5   2   0  597.04   23.00
  -5   2   0  565.84   22.70
   4  -2   0   13.40    1.80
   4  -2   0   13.90    1.50
   4  -2   0   11.80    1.40
  -4   2   0   15.70    1.50
  -4   2   0   11.90    1.20
  -4   2   0   14.00    1.70
  -4   2   0   16.30    1.60
   3  -2   0 4198.98  164.68
   3  -2   0 4173.48  162.98
   3  -2   0 4282.07  164.08
   3  -2   0 4100.59  164.68
  -3   2   0 4263.87  164.78
  -3   2   0 4095.49  164.08
  -3   2   0 4320.07  163.58
  -3   2   0 4500.35  165.08
  -3   2   0 4292.97  164.18
   2  -2   0 8311.77  316.77
   2  -2   0 6964.80  318.47
   2  -2   0 8536.25  318.17
  -2   2   0 9127.69  317.77
  -2   2   0 8537.55  317.07
  -2   2   0 8664.43  317.57
  -2   2   0 7735.43  317.77
   1  -2   0 1393.66   58.39
  -1   2   0 1525.95   58.49
  -1   2   0 1556.74   59.19
  -1   2   0 1622.54   58.39
   0  -2   0 1086.39   37.30
   0  -2   0  884.91   36.60
   0   2   0 1079.39   37.70
   0   2   0  882.31   36.70
   0   2   0  826.72   36.80
   0   2   0  963.50   36.80
  -1  -2   0 1042.20   41.60
  -1  -2   0 1082.09   41.70
  -1  -2   0 1140.79   41.80
  -1  -2   0 1050.29   41.90
   1   2   0 1073.09   41.70
   1   2   0 1107.99   41.80
   1   2   0 1088.79   41.80
  -2  -2   0 1863.51   73.89
  -2  -2   0 1851.11   71.49
  -2  -2   0 1990.90   72.99
  -2  -2   0 1748.63   71.89
   2   2   0 1735.93   71.79
   2   2   0 1902.01   71.49
   2   2   0 1917.91   71.69
   2   2   0 1906.81   73.89
  -3  -2   0  425.86   18.40
  -3  -2   0  449.95   17.80
  -3  -2   0  476.75   17.80
   3   2   0  448.86   17.70
   3   2   0  438.36   18.30
   3   2   0  446.76   18.10
   3   2   0  443.56   17.80
   3   2   0  464.45   17.70
  -4  -2   0  505.35   19.50
  -4  -2   0  471.65   20.40
  -4  -2   0  481.85   19.60
   4   2   0  457.15   20.20
   4   2   0  508.65   19.40
   4   2   0  508.85   20.10
   4   2   0  519.25   19.50
   4   2   0  491.05   19.70
  -5  -2   0  418.36   18.70
  -5  -2   0  460.75   18.40
  -5  -2   0  447.46   17.50
  -5  -2   0  415.66   17.50
   5   2   0  424.16   18.50
   5   2   0  458.75   18.30
   5   2   0  423.46   17.10
   5   2   0  437.36   17.50
   5   2   0  442.46   17.80
  -6  -2   0    4.60    2.30
  -6  -2   0    5.20    1.20
  -6  -2   0    1.20    2.20
  -6  -2   0    4.30    1.40
   6   2   0    5.40    2.20
   6   2   0    1.20    1.50
   6   2   0    3.50    2.00
   6   2   0    4.20    1.40
  -7  -2   0  105.09    6.60
  -7  -2   0   98.89    4.70
  -7  -2   0   88.49    4.80
   7   2   0   97.89    5.10
   7   2   0   88.19    6.30
   7   2   0   95.69    5.50
   7   2   0   92.39    6.30
   7   2   0   84.69    6.20
  -8  -2   0  100.39    4.80
  -8  -2   0  109.49    7.20
  -8  -2   0   90.49    4.80
   8   2   0   84.69    7.40
   8   2   0   98.49    7.40
   8   2   0   93.49    7.00
   8   2   0   89.49    5.90
   8   2   0  104.69    6.00
  -9  -2   0   34.00    5.10
   9   2   0   45.60    6.70
   9   2   0   26.50    4.50
   9   2   0   31.30    3.90
   9   2   0   32.50    4.30
   9   2   0   47.80    6.90
 -10  -2   0    7.30    4.90
  10   2   0   -0.20    3.60
  10   2   0    7.20    3.50
  12  -3   0    4.00    4.60
  12  -3   0   11.80    4.40
 -12   3   0    2.40    3.20
 -12   3   0    5.80    2.80
  11  -3   0   12.70    4.40
  11  -3   0   19.40    4.40
  11  -3   0   12.20    4.10
 -11   3   0   15.20    3.00
 -11   3   0   21.20    3.60
 -11   3   0   22.40    3.10
  10  -3   0   -3.80    3.80
  10  -3   0    6.50    3.00
  10  -3   0   -2.00    5.00
  10  -3   0    3.00    2.80
 -10   3   0   -0.20    2.20
 -10   3   0   -3.00    2.00
 -10   3   0   -1.50    2.10
   9  -3   0   25.20    3.20
   9  -3   0   21.50    4.00
   9  -3   0   19.70    3.50
   9  -3   0   23.90    4.00
  -9   3   0   25.70    3.60
  -9   3   0   23.00    3.20
  -9   3   0   18.90    3.10
   8  -3   0   41.90    3.70
   8  -3   0   34.60    3.80
   8  -3   0   35.70    4.50
   8  -3   0   37.40    4.40
  -8   3   0   45.90    3.50
  -8   3   0   42.20    3.90
  -8   3   0   38.80    3.60
   7  -3   0  214.88    9.40
   7  -3   0  195.18   10.40
   7  -3   0  218.28    9.80
   7  -3   0  204.48   10.00
  -7   3   0  212.18    8.60
  -7   3   0  221.48    9.80
  -7   3   0  197.78    9.60
  -7   3   0  213.78    9.30
   6  -3   0   20.80    2.20
   6  -3   0   19.60    3.20
   6  -3   0   23.20    2.60
   6  -3   0   18.50    3.00
  -6   3   0   27.10    2.90
  -6   3   0   24.10    2.30
  -6   3   0   22.90    1.80
  -6   3   0   30.20    2.70
   5  -3   0  358.36   15.30
   5  -3   0  376.66   14.90
   5  -3   0  362.66   15.40
  -5   3   0  360.16   15.00
  -5   3   0  379.66   14.80
  -5   3   0  378.86   15.30
  -5   3   0  368.46   14.90
   4  -3   0  694.93   27.80
   4  -3   0  745.53   28.60
   4  -3   0  700.73   28.60
   4  -3   0  716.23   28.10
  -4   3   0  734.83   28.70
  -4   3   0  762.12   28.50
  -4   3   0  713.53   28.30
  -4   3   0  717.53   28.40
   3  -3   0  722.23   28.30
   3  -3   0  730.43   28.80
   3  -3   0  716.93   28.70
  -3   3   0  684.03   28.70
  -3   3   0  725.43   28.60
  -3   3   0  791.62   28.60
  -3   3   0  750.12   28.60
   2  -3   0 1175.08   48.60
   2  -3   0 1237.18   48.70
   2  -3   0 1316.97   48.70
  -2   3   0 1179.18   48.60
  -2   3   0 1301.87   48.50
  -2   3   0 1255.57   48.70
  -2   3   0 1317.57   49.10
  -2   3   0 1295.77   48.80
   1  -3   0 2172.88   84.89
   1  -3   0 2515.35   86.39
  -1   3   0 2048.00   84.89
  -1   3   0 2092.59   84.89
  -1   3   0 2247.78   84.99
   0  -3   0   16.30    1.40
   0  -3   0   16.10    1.20
   0  -3   0   14.80    1.20
   0   3   0   15.00    1.40
   0   3   0   15.70    1.30
   0   3   0   12.40    1.30
  -1  -3   0  798.72   31.00
  -1  -3   0  822.12   31.10
  -1  -3   0  785.32   31.30
   1   3   0  797.22   31.20
   1   3   0  812.42   31.20
   1   3   0  773.52   31.00
   1   3   0  798.52   31.10
  -2  -3   0 1051.69   41.40
  -2  -3   0 1034.10   41.90
  -2  -3   0 1040.10   41.40
   2   3   0 1059.19   41.40
   2   3   0 1151.58   41.80
   2   3   0 1098.59   41.60
   2   3   0 1056.09   41.70
  -3  -3   0  465.85   19.50
  -3  -3   0  453.15   18.70
  -3  -3   0  469.95   18.80
  -3  -3   0  478.85   18.70
   3   3   0  474.05   19.10
   3   3   0  475.45   19.30
   3   3   0  476.85   18.80
   3   3   0  475.15   18.80
  -4  -3   0  378.46   15.70
  -4  -3   0  332.47   17.10
  -4  -3   0  412.76   15.70
   4   3   0  386.36   15.80
   4   3   0  396.56   16.50
   4   3   0  405.06   16.30
   4   3   0  402.76   15.70
  -5  -3   0  770.92   30.70
  -5  -3   0  748.33   31.90
  -5  -3   0  793.92   30.50
   5   3   0  828.12   31.50
   5   3   0  763.12   30.80
   5   3   0  754.02   31.60
   5   3   0  786.72   30.50
  -6  -3   0   47.70    5.10
  -6  -3   0   49.50    3.50
  -6  -3   0   54.69    3.20
  -6  -3   0   49.99    5.00
   6   3   0   57.69    4.80
   6   3   0   56.29    3.80
   6   3   0   53.49    3.00
   6   3   0   55.79    4.80
   6   3   0   53.49    3.30
  -7  -3   0    2.20    3.20
  -7  -3   0    3.80    1.40
  -7  -3   0    3.20    1.50
  -7  -3   0   -0.40    2.70
   7   3   0    2.00    2.90
   7   3   0    2.80    1.50
   7   3   0   -5.20    3.00
   7   3   0    4.00    1.80
   7   3   0    4.80    2.40
  -8  -3   0   43.00    3.10
  -8  -3   0   48.30    6.00
  -8  -3   0   47.10    3.00
   8   3   0   44.00    5.40
   8   3   0   47.70    6.60
   8   3   0   47.10    4.30
   8   3   0   49.80    6.80
  -9  -3   0   12.00    5.10
   9   3   0   19.60    4.30
   9   3   0   25.10    3.80
  12  -4   0   -4.40    4.10
  12  -4   0    8.60    4.30
 -12   4   0   -4.10    2.90
  11  -4   0    1.60    3.50
  11  -4   0   -7.30    3.30
  11  -4   0   -6.40    3.30
 -11   4   0   -0.70    2.90
 -11   4   0    1.10    2.40
  10  -4   0   19.30    3.10
  10  -4   0   22.40    4.00
  10  -4   0   11.30    4.50
  10  -4   0   15.30    3.90
 -10   4   0   15.40    4.30
 -10   4   0   17.40    3.20
 -10   4   0   17.50    3.30
   9  -4   0   40.70    4.30
   9  -4   0   40.40    3.90
   9  -4   0   40.20    5.40
  -9   4   0   39.60    2.50
  -9   4   0   51.19    4.60
  -9   4   0   39.30    4.10
   8  -4   0  124.19    7.20
   8  -4   0  117.99    7.60
   8  -4   0  122.69    6.30
  -8   4   0  127.59    6.50
  -8   4   0  124.69    7.00
  -8   4   0  121.59    5.70
  -8   4   0  118.39    6.70
   7  -4   0  261.27   12.10
   7  -4   0  251.67   12.40
   7  -4   0  266.17   11.20
   7  -4   0  271.57   12.00
  -7   4   0  265.57   11.00
  -7   4   0  242.58   11.60
  -7   4   0  263.57   11.90
  -7   4   0  263.17   11.40
   6  -4   0   59.29    3.50
   6  -4   0   65.09    4.80
   6  -4   0   66.79    4.20
  -6   4   0   62.79    4.00
  -6   4   0   63.29    3.60
  -6   4   0   69.49    4.60
  -6   4   0   68.39    4.00
  -6   4   0   63.79    3.70
   5  -4   0 1080.19   41.50
   5  -4   0 1032.20   41.40
   5  -4   0 1026.50   40.30
   5  -4   0 1034.30   40.70
  -5   4   0 1038.30   41.10
  -5   4   0 1090.49   41.30
  -5   4   0 1057.59   41.50
  -5   4   0 1047.40   41.00
  -5   4   0 1059.99   40.90
   4  -4   0 1607.84   60.59
   4  -4   0 1590.74   60.59
   4  -4   0 1544.95   59.99
  -4   4   0 1567.24   60.39
  -4   4   0 1429.96   60.19
  -4   4   0 1586.74   60.39
  -4   4   0 1521.85   60.59
  -4   4   0 1630.54   60.39
   3  -4   0  357.46   14.60
   3  -4   0  345.67   13.90
   3  -4   0  362.46   14.70
  -3   4   0  373.66   14.50
  -3   4   0  371.86   14.70
  -3   4   0  339.87   14.30
  -3   4   0  364.96   14.50
  -3   4   0  344.07   14.80
   2  -4   0  154.88    7.00
   2  -4   0  156.08    7.20
  -2   4   0  162.08    7.30
  -2   4   0  170.18    6.90
  -2   4   0  165.88    7.20
  -2   4   0  167.38    7.10
   1  -4   0 3347.87  129.39
   1  -4   0 3515.45  129.59
   1  -4   0 3284.87  129.09
  -1   4   0 3343.97  129.79
  -1   4   0 3196.28  127.79
  -1   4   0 3297.47  128.89
   0  -4   0 1970.90   79.29
   0  -4   0 2054.89   79.19
   0  -4   0 2145.09   79.29
   0   4   0 2106.49   79.59
   0   4   0 2057.59   79.39
   0   4   0 2093.89   79.29
   0   4   0 2001.90   79.29
  -1  -4   0  132.99    6.20
  -1  -4   0  142.49    6.60
  -1  -4   0  137.89    6.30
   1   4   0  145.89    6.40
   1   4   0  149.39    6.30
   1   4   0  147.19    6.50
   1   4   0  140.09    6.50
  -2  -4   0  733.83   29.60
  -2  -4   0  728.93   29.00
  -2  -4   0  713.53   29.00
  -2  -4   0  720.53   28.90
   2   4   0  766.82   29.30
   2   4   0  749.42   29.40
   2   4   0  766.72   29.30
   2   4   0  732.03   29.00
  -3  -4   0  710.23   29.60
  -3  -4   0  717.23   28.70
  -3  -4   0  740.73   28.80
  -3  -4   0  720.83   28.70
   3   4   0  738.83   29.00
   3   4   0  725.73   29.30
   3   4   0  720.73   29.20
   3   4   0  765.32   28.80
  -4  -4   0    0.60    1.10
  -4  -4   0   -0.60    1.80
  -4  -4   0   -0.30    1.20
   4   4   0    0.70    1.50
   4   4   0   -0.70    1.10
   4   4   0    1.80    1.70
   4   4   0    0.70    1.10
  -5  -4   0  379.86   16.40
  -5  -4   0  422.26   16.30
  -5  -4   0  380.56   17.90
   5   4   0  398.26   17.40
   5   4   0  408.26   16.60
   5   4   0  396.76   16.40
   5   4   0  406.06   17.40
  -6  -4   0   55.29    3.20
  -6  -4   0   47.60    4.90
  -6  -4   0   36.70    5.70
  -6  -4   0   43.30    3.50
   6   4   0   48.80    5.20
   6   4   0   55.99    3.40
   6   4   0   45.90    3.60
   6   4   0   41.80    4.40
  -7  -4   0   38.10    5.30
  -7  -4   0   43.50    3.50
  -7  -4   0   49.10    3.10
  -7  -4   0   56.69    6.80
   7   4   0   47.90    4.10
   7   4   0   43.80    6.10
   7   4   0   39.20    2.90
   7   4   0   45.60    5.00
   7   4   0   48.20    6.10
  -8  -4   0   -0.50    2.00
  -8  -4   0   -0.10    1.20
   8   4   0   -1.50    2.10
   8   4   0    2.00    3.00
  -9  -4   0   59.49    8.60
   9   4   0   66.59    7.70
  12  -5   0   -6.40    4.10
  12  -5   0   -0.10    4.30
 -12   5   0    3.60    3.00
 -12   5   0    3.90    3.60
  11  -5   0    8.10    4.00
  11  -5   0    3.20    3.00
 -11   5   0    5.50    3.30
 -11   5   0    5.20    2.70
 -11   5   0    0.50    3.20
  10  -5   0   36.00    4.70
  10  -5   0   32.20    5.10
 -10   5   0   35.60    5.10
 -10   5   0   31.40    2.80
 -10   5   0   34.70    4.60
 -10   5   0   30.80    3.80
   9  -5   0   14.90    3.70
   9  -5   0   20.30    3.60
   9  -5   0   18.00    2.40
   9  -5   0   11.90    4.20
  -9   5   0   15.80    2.90
  -9   5   0   20.10    3.10
  -9   5   0   21.80    3.60
  -9   5   0   20.50    2.80
   8  -5   0    2.50    1.50
   8  -5   0    4.00    2.60
   8  -5   0    5.50    2.60
   8  -5   0    5.40    3.10
  -8   5   0    6.90    2.20
  -8   5   0    6.50    1.70
  -8   5   0    2.10    2.40
  -8   5   0    4.30    2.30
   7  -5   0  285.87   12.40
   7  -5   0  277.47   12.50
   7  -5   0  260.07   11.20
  -7   5   0  230.28   12.40
  -7   5   0  286.17   12.50
  -7   5   0  265.97   11.50
  -7   5   0  268.67   11.40
  -7   5   0  259.37   11.90
   6  -5   0  114.29    5.40
   6  -5   0  120.89    6.80
   6  -5   0  117.09    6.30
  -6   5   0  110.29    6.00
  -6   5   0  128.49    6.20
  -6   5   0  124.49    6.00
  -6   5   0  110.19    5.60
  -6   5   0  117.39    6.50
   5  -5   0   56.39    4.00
   5  -5   0   55.99    4.60
  -5   5   0   56.69    4.10
  -5   5   0   61.39    3.40
  -5   5   0   64.99    3.80
  -5   5   0   63.39    3.80
  -5   5   0   57.29    3.60
   4  -5   0  335.17   14.80
   4  -5   0  344.97   13.80
   4  -5   0  363.86   14.80
  -4   5   0  345.17   14.30
  -4   5   0  364.46   14.60
  -4   5   0  361.06   14.70
  -4   5   0  340.97   14.90
  -4   5   0  356.76   14.50
   3  -5   0 1174.18   46.40
   3  -5   0 1195.28   46.60
  -3   5   0 1169.58   46.70
  -3   5   0 1238.68   46.30
  -3   5   0 1137.99   46.10
  -3   5   0 1201.68   46.40
  -3   5   0 1214.98   46.60
   2  -5   0   86.89    4.20
   2  -5   0   75.29    4.30
  -2   5   0   86.29    4.10
  -2   5   0   76.19    4.40
  -2   5   0   83.89    4.50
  -2   5   0   77.99    4.20
   1  -5   0  710.73   29.20
   1  -5   0  720.13   29.50
   1  -5   0  777.22   29.30
  -1   5   0  766.82   29.70
  -1   5   0  734.03   29.50
  -1   5   0  766.42   29.60
   0  -5   0  293.07   11.70
   0  -5   0  259.37   11.40
   0  -5   0  258.67   11.60
   0   5   0  282.77   11.60
   0   5   0  288.27   12.00
   0   5   0  275.67   11.70
   0   5   0  292.17   11.80
  -1  -5   0  130.09    6.30
  -1  -5   0  125.09    6.00
  -1  -5   0  125.19    5.80
   1   5   0  130.39    6.30
   1   5   0  134.19    6.10
   1   5   0  135.09    6.10
   1   5   0  126.69    6.20
  -2  -5   0   57.49    3.40
  -2  -5   0   57.39    3.50
  -2  -5   0   60.39    4.20
  -2  -5   0   63.29    3.60
   2   5   0   67.39    4.00
   2   5   0   62.39    3.70
   2   5   0   64.59    3.50
  -3  -5   0  975.30   38.80
  -3  -5   0 1026.80   38.90
  -3  -5   0  978.40   38.90
  -3  -5   0  948.01   39.70
   3   5   0 1009.50   39.20
   3   5   0 1018.40   39.30
   3   5   0 1013.90   38.90
   3   5   0  952.10   39.40
  -4  -5   0   96.99    4.80
  -4  -5   0   88.19    6.20
  -4  -5   0   89.89    5.00
  -4  -5   0   92.39    4.90
   4   5   0   95.19    5.60
   4   5   0   94.69    5.00
   4   5   0   97.99    5.30
   4   5   0   86.39    5.70
  -5  -5   0    8.20    2.90
  -5  -5   0    9.60    2.00
  -5  -5   0    8.80    1.70
  -5  -5   0    6.80    3.00
   5   5   0    9.40    2.10
   5   5   0    9.40    2.00
   5   5   0    5.50    2.90
   5   5   0    6.80    2.20
  -6  -5   0   72.29    4.00
  -6  -5   0   78.79    6.50
  -6  -5   0   65.99    4.40
  -6  -5   0   56.59    7.20
   6   5   0   62.79    6.40
   6   5   0   67.69    4.50
   6   5   0   55.79    4.60
   6   5   0   68.49    5.40
  -7  -5   0   76.39    4.20
  -7  -5   0   67.89    4.40
   7   5   0   77.89    5.20
   7   5   0   74.29    4.70
   7   5   0   74.29    7.80
  -8  -5   0   -6.30    4.40
   8   5   0   -2.60    2.40
   8   5   0    4.50    3.40
  12  -6   0    4.70    4.90
  12  -6   0    3.60    4.60
 -12   6   0    6.70    4.20
 -12   6   0    0.30    3.00
  11  -6   0   -0.80    4.00
  11  -6   0    1.00    3.70
  11  -6   0   -2.50    2.40
 -11   6   0    1.00    3.50
 -11   6   0    9.20    3.80
 -11   6   0    1.60    2.40
 -11   6   0    2.10    2.20
  10  -6   0    3.50    3.40
  10  -6   0    6.60    2.10
  10  -6   0    0.60    2.90
 -10   6   0    3.90    3.30
 -10   6   0    8.00    2.40
 -10   6   0    6.70    2.50
 -10   6   0    5.60    3.10
   9  -6   0   16.50    2.20
   9  -6   0   11.70    4.20
   9  -6   0   15.70    3.50
   9  -6   0   13.20    3.60
  -9   6   0   15.60    3.60
  -9   6   0   12.20    2.60
  -9   6   0   16.90    3.20
  -9   6   0   16.60    3.00
   8  -6   0    1.70    1.40
   8  -6   0    8.00    3.30
   8  -6   0    1.50    2.40
  -8   6   0    0.50    1.90
  -8   6   0    1.20    1.90
  -8   6   0    1.90    2.30
  -8   6   0    3.00    1.70
   7  -6   0  129.99    7.50
   7  -6   0  133.69    7.70
  -7   6   0  123.09    6.30
  -7   6   0  130.19    7.00
  -7   6   0  128.49    6.90
  -7   6   0  139.99    7.80
  -7   6   0  140.79    7.10
   6  -6   0  259.57   11.50
   6  -6   0  229.08    9.50
   6  -6   0  244.98   10.20
   6  -6   0  243.18   11.40
  -6   6   0  225.58   11.40
  -6   6   0  235.28   10.50
  -6   6   0  257.97   11.20
  -6   6   0  250.67   11.00
  -6   6   0  265.37   11.10
   5  -6   0  130.89    6.70
   5  -6   0  120.19    5.30
   5  -6   0  122.09    6.50
  -5   6   0  123.79    6.00
  -5   6   0  129.69    6.30
  -5   6   0  114.09    6.90
  -5   6   0  130.19    6.50
  -5   6   0  121.39    6.40
   4  -6   0   73.09    4.50
   4  -6   0   61.59    2.80
   4  -6   0   63.99    4.10
  -4   6   0   70.29    5.00
  -4   6   0   70.19    4.30
  -4   6   0   67.79    3.90
  -4   6   0   63.69    3.70
   3  -6   0 1341.47   52.29
   3  -6   0 1301.77   52.19
  -3   6   0 1324.97   52.39
  -3   6   0 1354.66   52.29
  -3   6   0 1326.67   51.79
  -3   6   0 1359.76   52.29
  -3   6   0 1302.47   51.79
   2  -6   0  916.71   36.70
   2  -6   0  979.90   36.20
   2  -6   0  930.61   36.30
  -2   6   0  934.61   36.90
  -2   6   0  897.71   36.80
  -2   6   0  891.31   37.00
   1  -6   0    2.90    1.20
   1  -6   0    5.70    1.20
   1  -6   0    6.20    1.60
  -1   6   0    2.10    1.50
  -1   6   0    4.70    1.80
   0  -6   0  481.55   19.50
   0  -6   0  488.65   19.50
   0  -6   0  482.25   19.20
   0   6   0  472.25   19.60
   0   6   0  465.15   19.60
  -1  -6   0  555.64   23.40
  -1  -6   0  584.44   23.20
  -1  -6   0  580.24   23.80
   1   6   0  595.84   23.80
   1   6   0  573.94   23.50
   1   6   0  598.14   23.50
  -2  -6   0   99.59    5.20
  -2  -6   0  102.79    5.40
  -2  -6   0  103.49    6.20
  -2  -6   0  102.19    5.40
   2   6   0  102.19    5.40
   2   6   0  113.79    5.60
   2   6   0  106.99    5.90
   2   6   0  113.19    6.00
  -3  -6   0  426.96   17.60
  -3  -6   0  407.66   17.70
  -3  -6   0  411.46   17.50
  -3  -6   0  424.86   18.80
   3   6   0  440.76   17.80
   3   6   0  450.75   18.20
   3   6   0  441.96   18.20
   3   6   0  423.66   18.50
  -4  -6   0  310.17   13.20
  -4  -6   0  311.67   13.20
  -4  -6   0  318.67   13.40
  -4  -6   0  297.77   14.80
   4   6   0  311.27   13.40
   4   6   0  328.97   13.80
   4   6   0  279.27   14.20
   4   6   0  321.97   13.90
  -5  -6   0   19.30    2.80
  -5  -6   0   19.10    3.80
  -5  -6   0   17.60    2.70
  -5  -6   0   20.50    4.30
   5   6   0   21.50    3.00
   5   6   0   17.70    3.00
   5   6   0   18.30    4.00
   5   6   0   21.10    2.80
  -6  -6   0   10.10    4.40
  -6  -6   0   12.70    2.60
  -6  -6   0   11.20    2.20
   6   6   0    8.00    3.00
   6   6   0    6.80    4.30
   6   6   0    9.30    2.30
  -7  -6   0   75.99    8.50
  -7  -6   0   79.29    4.50
  -7  -6   0   65.29    4.80
   7   6   0   72.59    5.70
   7   6   0   93.89    6.90
   7   6   0   92.19    5.90
  12  -7   0    7.30    5.00
  12  -7   0   -2.30    5.30
 -12   7   0    0.90    3.40
 -12   7   0    1.50    4.70
  11  -7   0    1.70    3.70
  11  -7   0    0.20    4.00
  11  -7   0    3.00    4.20
  11  -7   0    4.00    3.60
 -11   7   0    2.30    4.00
 -11   7   0    1.00    4.20
 -11   7   0    3.60    2.90
  10  -7   0    4.80    3.80
  10  -7   0    2.80    2.60
 -10   7   0   -3.10    2.70
 -10   7   0   -0.50    3.10
 -10   7   0    4.00    2.60
 -10   7   0    2.10    3.60
   9  -7   0   29.90    5.10
   9  -7   0   32.70    4.90
   9  -7   0   37.00    3.90
   9  -7   0   30.90    4.80
  -9   7   0   38.40    4.80
  -9   7   0   37.00    4.70
  -9   7   0   39.40    3.50
  -9   7   0   37.80    3.90
   8  -7   0   63.79    5.50
   8  -7   0   48.30    5.90
  -8   7   0   57.39    4.60
  -8   7   0   62.89    4.90
  -8   7   0   59.79    4.10
  -8   7   0   54.89    4.90
   7  -7   0    0.50    2.20
   7  -7   0    1.60    1.30
   7  -7   0    0.10    2.70
  -7   7   0    4.70    1.70
  -7   7   0    1.00    2.20
  -7   7   0    0.10    2.00
  -7   7   0    1.60    2.60
  -7   7   0   -0.50    2.10
   6  -7   0   88.89    4.40
   6  -7   0   96.29    6.00
   6  -7   0  104.69    6.40
  -6   7   0   88.09    6.20
  -6   7   0   97.59    5.70
  -6   7   0   97.59    5.50
  -6   7   0   94.49    5.90
  -6   7   0   99.09    5.20
   5  -7   0  274.67   12.60
   5  -7   0  278.47   12.20
   5  -7   0  260.27   10.70
  -5   7   0  262.47   11.90
  -5   7   0  270.77   12.30
  -5   7   0  291.27   12.20
  -5   7   0  265.17   11.70
  -5   7   0  278.87   12.90
   4  -7   0  153.18    8.10
   4  -7   0  165.78    7.90
  -4   7   0  176.98    8.90
  -4   7   0  154.58    7.60
  -4   7   0  168.58    8.30
  -4   7   0  165.88    7.90
  -4   7   0  152.58    7.50
   3  -7   0  197.28    8.80
   3  -7   0  179.68    9.10
  -3   7   0  189.98    9.50
  -3   7   0  195.48    9.10
  -3   7   0  194.38    8.70
  -3   7   0  196.28    9.30
   2  -7   0  510.05   20.00
   2  -7   0  502.05   20.10
   2  -7   0  486.85   20.50
  -2   7   0  468.75   20.70
  -2   7   0  493.15   20.40
  -2   7   0  498.35   20.70
   1  -7   0   77.49    4.80
   1  -7   0   78.99    4.40
   1  -7   0   78.59    4.40
  -1   7   0   75.59    4.80
  -1   7   0   84.29    5.10
  -1   7   0   78.29    5.00
  -1   7   0   74.29    3.30
   0  -7   0   77.69    4.80
   0   7   0   74.49    4.80
   0   7   0   77.19    5.10
   0   7   0   76.59    4.80
  -1  -7   0  489.85   19.70
  -1  -7   0  448.76   20.00
   1   7   0  498.35   19.70
   1   7   0  458.75   19.80
   1   7   0  479.55   20.10
   1   7   0  482.75   20.20
  -2  -7   0  331.77   14.10
  -2  -7   0  315.57   14.80
  -2  -7   0  315.07   13.80
   2   7   0  334.17   14.70
   2   7   0  324.27   14.20
   2   7   0  350.36   14.30
   2   7   0  336.37   14.80
  -3  -7   0   11.00    3.60
  -3  -7   0   16.60    2.40
  -3  -7   0   15.90    3.40
  -3  -7   0   15.90    2.30
   3   7   0   14.20    2.80
   3   7   0   15.80    2.50
   3   7   0   13.60    2.40
   3   7   0   10.60    2.90
  -4  -7   0  117.09    5.90
  -4  -7   0  100.19    8.00
  -4  -7   0  101.39    5.80
  -4  -7   0  101.29    6.20
   4   7   0   98.99    7.20
   4   7   0  108.39    6.80
   4   7   0  113.89    6.60
   4   7   0  113.59    6.30
  -5  -7   0   52.39    7.20
  -5  -7   0   71.59    4.50
  -5  -7   0   68.79    6.60
  -5  -7   0   70.39    5.20
   5   7   0   62.79    4.80
   5   7   0   66.89    5.70
   5   7   0   57.49    7.40
   5   7   0   62.39    5.90
  -6  -7   0   11.80    3.10
  -6  -7   0   11.90    2.40
  -6  -7   0   11.70    4.60
   6   7   0   15.50    3.40
   6   7   0   10.90    3.00
   6   7   0    6.50    3.70
  -7  -7   0   30.20    6.70
   7   7   0   23.30    4.40
   7   7   0   31.50    4.30
  11  -8   0   -6.00    4.30
  11  -8   0    0.00    4.20
  11  -8   0    3.20    3.60
 -11   8   0    3.70    5.00
 -11   8   0    4.20    4.60
 -11   8   0    2.70    5.50
 -11   8   0    2.50    2.90
  10  -8   0    7.10    4.10
  10  -8   0    2.40    2.60
  10  -8   0   -3.10    4.00
 -10   8   0   -1.20    2.40
 -10   8   0   -0.80    3.40
 -10   8   0   -3.70    3.40
   9  -8   0    9.50    3.80
   9  -8   0    6.30    2.20
  -9   8   0    4.80    2.60
  -9   8   0    5.00    3.30
  -9   8   0    7.20    2.20
  -9   8   0    5.80    3.20
  -9   8   0    3.30    4.10
   8  -8   0   73.19    6.90
   8  -8   0  104.09    7.10
   8  -8   0   89.99    5.10
  -8   8   0   95.29    5.50
  -8   8   0   95.79    6.60
  -8   8   0   87.99    5.90
  -8   8   0  120.29    7.90
  -8   8   0   98.09    6.60
   7  -8   0   18.60    2.10
   7  -8   0   25.70    3.90
   7  -8   0   19.10    3.60
  -7   8   0   19.40    3.20
  -7   8   0   18.50    2.60
  -7   8   0   20.20    3.00
  -7   8   0   13.30    3.50
  -7   8   0   25.10    3.60
   6  -8   0   23.90    1.80
   6  -8   0   36.40    4.00
   6  -8   0   35.30    4.20
  -6   8   0   27.60    3.20
  -6   8   0   37.80    5.20
  -6   8   0   35.40    3.40
  -6   8   0   22.90    3.50
  -6   8   0   24.40    3.60
   5  -8   0  336.27   15.00
   5  -8   0  325.97   14.50
  -5   8   0  342.67   15.40
  -5   8   0  343.07   15.00
  -5   8   0  324.47   14.30
  -5   8   0  304.67   14.10
  -5   8   0  328.67   14.50
   4  -8   0  454.55   19.10
   4  -8   0  426.26   19.50
  -4   8   0  487.75   19.80
  -4   8   0  466.55   19.30
  -4   8   0  435.86   18.90
  -4   8   0  451.65   19.00
  -4   8   0  467.75   20.00
   3  -8   0  201.48   10.10
   3  -8   0  213.18    9.40
   3  -8   0  194.58    9.50
  -3   8   0  216.18   10.00
  -3   8   0  216.78   10.40
  -3   8   0  221.28   10.70
  -3   8   0  206.38    9.60
   2  -8   0  198.28    8.70
   2  -8   0  179.78    8.70
   2  -8   0  187.88    9.30
  -2   8   0  195.78    9.70
  -2   8   0  189.68    9.10
  -2   8   0  183.68    9.50
   1  -8   0  158.08    7.50
   1  -8   0  148.29    7.70
   1  -8   0  153.28    7.30
  -1   8   0  149.69    8.20
  -1   8   0  152.68    7.80
  -1   8   0  146.99    6.10
  -1   8   0  151.48    8.20
   0  -8   0   63.79    4.50
   0  -8   0   61.39    4.60
   0  -8   0   64.29    4.10
   0   8   0   70.39    5.10
   0   8   0   64.49    5.00
   0   8   0   58.69    4.90
  -1  -8   0  249.28   11.30
  -1  -8   0  256.57   11.60
  -1  -8   0  253.57   12.00
   1   8   0  254.57   12.10
   1   8   0  256.87   11.90
   1   8   0  256.17   12.10
  -2  -8   0  237.98   11.40
  -2  -8   0  243.98   11.50
  -2  -8   0  247.88   12.50
  -2  -8   0  246.18   11.20
   2   8   0  280.67   11.80
   2   8   0  264.37   11.90
   2   8   0  275.37   12.50
   2   8   0  237.78   12.30
  -3  -8   0   27.30    4.60
  -3  -8   0   33.60    3.70
  -3  -8   0   30.30    3.40
  -3  -8   0   26.20    4.00
   3   8   0   30.60    3.90
   3   8   0   37.40    4.80
   3   8   0   24.90    4.20
   3   8   0   30.70    3.70
  -4  -8   0   27.70    5.50
  -4  -8   0   37.60    5.40
  -4  -8   0   29.30    4.00
  -4  -8   0   33.40    3.90
  -4  -8   0   30.90    4.10
   4   8   0   30.90    4.30
   4   8   0   37.50    5.40
   4   8   0   32.90    4.10
  -5  -8   0   52.89    7.40
  -5  -8   0   58.09    4.60
  -5  -8   0   46.80    6.30
   5   8   0   57.79    5.50
   5   8   0   48.30    5.60
   5   8   0   44.70    6.40
  -6  -8   0   36.60    4.40
  -6  -8   0   47.00    6.80
   6   8   0   46.10    5.40
   6   8   0   36.10    5.80
  11  -9   0    5.80    5.10
  11  -9   0    4.30    4.70
 -11   9   0    6.50    5.20
 -11   9   0    3.10    2.90
  10  -9   0    4.40    4.40
  10  -9   0    6.40    4.60
  10  -9   0    9.40    2.90
 -10   9   0    8.80    3.10
 -10   9   0    3.60    4.40
 -10   9   0    9.70    2.60
 -10   9   0   17.10    5.50
 -10   9   0   10.70    4.40
   9  -9   0    0.30    3.40
  -9   9   0    0.90    2.30
  -9   9   0   -2.30    3.30
  -9   9   0    1.30    3.60
  -9   9   0    1.50    2.70
  -9   9   0   -4.40    3.90
   8  -9   0   26.90    2.60
   8  -9   0   27.40    4.70
  -8   9   0   23.40    3.70
  -8   9   0   33.60    4.70
  -8   9   0   34.60    5.10
  -8   9   0   22.00    4.30
  -8   9   0   28.50    3.80
   7  -9   0   43.90    5.30
   7  -9   0   55.59    5.70
  -7   9   0   40.80    5.90
  -7   9   0   51.89    5.80
  -7   9   0   41.70    4.20
  -7   9   0   44.80    5.20
  -7   9   0   42.80    4.20
   6  -9   0   14.90    3.20
   6  -9   0   15.40    3.40
  -6   9   0   13.90    2.60
  -6   9   0   10.40    3.10
  -6   9   0   15.80    3.60
  -6   9   0   12.50    2.60
  -6   9   0   12.00    4.10
   5  -9   0   20.60    3.30
   5  -9   0   33.00    4.20
  -5   9   0   29.40    4.10
  -5   9   0   29.30    3.60
  -5   9   0   28.50    4.80
  -5   9   0   30.30    4.00
  -5   9   0   26.80    3.30
   4  -9   0  113.29    6.80
   4  -9   0  109.89    5.90
   4  -9   0   98.39    6.10
  -4   9   0  107.69    6.40
  -4   9   0  103.79    6.00
  -4   9   0  114.89    8.00
  -4   9   0  100.49    6.40
  -4   9   0  119.69    7.30
   3  -9   0   71.79    4.60
   3  -9   0   70.19    5.30
   3  -9   0   69.89    4.70
  -3   9   0   63.19    5.10
  -3   9   0   76.79    5.80
  -3   9   0   68.79    4.70
  -3   9   0   82.29    6.40
   2  -9   0    6.50    2.60
   2  -9   0    5.70    1.90
   2  -9   0    6.50    2.00
  -2   9   0    6.60    2.80
  -2   9   0    5.10    2.40
  -2   9   0    8.50    3.00
   1  -9   0  198.28    9.80
   1  -9   0  202.08    9.50
   1  -9   0  177.88    9.00
  -1   9   0  191.18   10.20
  -1   9   0  196.38   10.10
  -1   9   0  200.08    9.90
   0  -9   0  259.47   12.30
   0  -9   0  257.27   11.60
   0  -9   0  253.57   12.00
   0   9   0  264.07   12.60
   0   9   0  261.27   12.70
   0   9   0  261.27   10.70
   0   9   0  260.17   12.50
  -1  -9   0    2.00    2.20
  -1  -9   0    4.70    2.80
  -1  -9   0    3.40    1.80
  -1  -9   0    3.40    2.30
   1   9   0    6.90    3.30
   1   9   0    0.50    2.30
   1   9   0    5.10    3.30
  -2  -9   0  218.28   10.50
  -2  -9   0  216.28   10.20
  -2  -9   0  203.48   11.70
  -2  -9   0  222.18   10.60
   2   9   0  230.18   11.10
   2   9   0  221.68   11.50
  -3  -9   0   84.49    6.10
  -3  -9   0   84.59    5.60
  -3  -9   0   74.19    8.40
  -3  -9   0   70.39    5.30
   3   9   0   72.89    5.50
   3   9   0   72.49    7.20
   3   9   0   79.09    5.80
  -4  -9   0    2.60    3.90
  -4  -9   0    2.70    2.80
  -4  -9   0    4.00    4.20
  -4  -9   0    1.60    2.40
   4   9   0   -0.20    4.40
   4   9   0   -3.70    2.90
   4   9   0    3.70    2.60
  -5  -9   0   11.70    3.20
  -5  -9   0    5.50    5.00
   5   9   0    9.40    3.60
   5   9   0    4.90    3.30
  10 -10   0    7.30    4.90
 -10  10   0    8.40    3.40
 -10  10   0    8.70    6.10
 -10  10   0   11.10    3.10
 -10  10   0    4.60    5.90
   9 -10   0    7.10    1.90
   9 -10   0   13.20    4.60
  -9  10   0   12.30    5.10
  -9  10   0    6.20    4.50
  -9  10   0   14.30    3.10
  -9  10   0    7.70    3.00
   8 -10   0    7.40    4.10
  -8  10   0    0.80    4.00
  -8  10   0    8.90    2.80
  -8  10   0    9.50    3.10
   7 -10   0   38.60    3.00
   7 -10   0   52.09    7.10
  -7  10   0   55.39    5.40
  -7  10   0   44.10    4.70
  -7  10   0   54.99    6.60
  -7  10   0   39.60    4.40
  -7  10   0   50.09    6.60
   6 -10   0   34.90    4.90
  -6  10   0   37.80    5.90
  -6  10   0   27.60    3.70
  -6  10   0   27.20    4.40
  -6  10   0   27.50    4.50
  -6  10   0   30.20    4.30
   5 -10   0    4.40    3.10
   5 -10   0    2.00    2.00
   5 -10   0    0.20    2.50
  -5  10   0    5.00    3.10
  -5  10   0   -0.50    2.10
  -5  10   0   -0.30    2.30
  -5  10   0    6.00    4.00
  -5  10   0    0.80    3.20
   4 -10   0  120.09    7.70
   4 -10   0  110.09    6.90
  -4  10   0  107.29    6.50
  -4  10   0  119.39    7.50
  -4  10   0  101.29    6.80
  -4  10   0  121.29    7.90
  -4  10   0  112.49    8.40
   3 -10   0   59.89    4.90
   3 -10   0   63.49    4.70
   3 -10   0   62.59    5.40
  -3  10   0   70.89    6.70
  -3  10   0   64.69    4.80
  -3  10   0   61.79    5.50
  -3  10   0   58.19    6.10
   2 -10   0    1.20    2.70
   2 -10   0    2.00    2.30
   2 -10   0    2.60    2.10
  -2  10   0   -0.80    2.90
  -2  10   0    0.70    2.90
  -2  10   0    2.20    3.20
   1 -10   0   90.89    6.20
   1 -10   0   81.09    6.10
   1 -10   0   84.79    5.60
  -1  10   0   91.59    6.90
  -1  10   0   93.79    7.00
  -1  10   0   86.79    7.10
   0 -10   0  170.28    8.60
   0 -10   0  158.08    9.00
   0 -10   0  162.78    9.40
   0  10   0  168.38    7.10
   0  10   0  165.88    9.60
   0  10   0  176.08   10.10
  -1 -10   0   31.00    4.00
  -1 -10   0   31.10    4.70
  -1 -10   0   26.60    3.90
  -1 -10   0   27.40    3.40
   1  10   0   29.00    3.00
   1  10   0   40.10    5.40
  -2 -10   0   24.40    4.20
  -2 -10   0   26.70    4.00
  -2 -10   0   28.50    4.10
  -2 -10   0   22.10    5.10
   2  10   0   28.20    3.80
   2  10   0   31.70    4.50
  -3 -10   0   44.60    6.30
  -3 -10   0   54.19    5.60
  -3 -10   0   52.69    7.80
  -3 -10   0   41.80    5.00
   3  10   0   48.30    6.20
   3  10   0   47.80    5.20
  10 -11   0    9.90    5.80
 -10  11   0    2.80    3.20
 -10  11   0    2.20    6.30
 -10  11   0    8.10    3.70
   9 -11   0   21.30    5.40
  -9  11   0   12.70    6.00
  -9  11   0   17.40    3.80
  -9  11   0   21.20    3.90
   8 -11   0    1.50    4.30
  -8  11   0    5.20    5.10
  -8  11   0    5.10    3.10
  -8  11   0    0.80    2.80
   7 -11   0    5.10    1.90
   7 -11   0    8.20    4.00
  -7  11   0   11.60    3.30
  -7  11   0   -8.90    4.50
  -7  11   0    8.50    3.20
   6 -11   0   51.49    6.70
  -6  11   0   52.39    7.30
  -6  11   0   44.70    4.70
  -6  11   0   39.30    5.30
   5 -11   0   34.40    4.40
  -5  11   0   38.40    7.60
  -5  11   0   42.80    5.30
  -5  11   0   25.30    3.90
   4 -11   0   18.30    4.50
   4 -11   0   18.00    3.10
  -4  11   0   21.60    4.00
  -4  11   0   17.60    3.40
   3 -11   0   82.09    6.10
   3 -11   0   94.99    6.90
   3 -11   0   85.99    6.40
  -3  11   0   88.39    6.70
  -3  11   0   94.49    6.10
   2 -11   0   64.19    5.90
   2 -11   0   48.80    4.90
   2 -11   0   66.59    5.70
  -2  11   0   56.79    8.00
   1 -11   0   -0.70    2.70
   1 -11   0   -3.10    2.90
   1 -11   0   -1.40    2.80
  -1  11   0   -2.90    3.60
   0 -11   0  114.69    7.80
   0 -11   0  111.29    7.40
   0 -11   0  109.19    8.80
   0  11   0  107.79    4.90
   0  11   0  127.79    9.00
  -1 -11   0   44.70    6.20
  -1 -11   0   47.00    5.80
  -1 -11   0   38.70    5.00
   1  11   0   51.79    6.20
   1  11   0   48.40    3.60
  -2 -11   0    0.20    2.90
  -2 -11   0   -4.00    3.50
  -2 -11   0    3.40    4.50
   2  11   0   -6.40    3.70
   8 -12   0    3.80    5.20
  -8  12   0   -6.20    3.80
  -8  12   0    1.70    3.10
  -8  12   0   -4.70    6.30
   7 -12   0    0.70    2.20
   7 -12   0   -0.70    4.70
  -7  12   0   -2.40    3.50
  -7  12   0   -4.30    6.00
  -7  12   0    0.40    3.10
   6 -12   0    3.50    4.00
   6 -12   0    7.80    4.60
   6 -12   0    5.20    2.60
  -6  12   0    9.20    5.80
  -6  12   0    8.20    3.20
  -6  12   0    1.20    3.80
   5 -12   0   28.30    5.30
   5 -12   0   16.00    3.80
  -5  12   0   24.40    6.60
  -5  12   0   23.90    3.90
  -5  12   0   28.00    4.80
   4 -12   0    3.10    3.90
   4 -12   0    1.60    3.40
  -4  12   0  -11.70    5.10
  -4  12   0   -0.30    2.70
   3 -12   0   23.20    4.30
   3 -12   0   37.10    5.30
  -3  12   0   32.30    4.40
   2 -12   0   47.50    6.50
   2 -12   0   33.90    5.20
  -2  12   0   49.60    7.30
  -2  12   0   48.20    4.80
   1 -12   0   15.00    4.20
  -1  12   0   26.90    5.90
   0 -12   0   11.70    3.40
   0 -12   0    4.80    3.90
   0 -12   0    9.50    4.50
   0  12   0    3.40    4.80
   6 -13   0    8.70    5.20
   6 -13   0    4.80    3.30
  -6  13   0   15.40    8.10
  -6  13   0   -1.90    4.70
  -6  13   0    1.50    3.20
   5 -13   0   29.10    6.20
   5 -13   0   29.20    4.60
  -5  13   0   30.60    7.30
  -5  13   0   34.10    8.20
  -5  13   0   31.90    4.70
   4 -13   0    9.00    3.80
   4 -13   0   10.90    4.80
  -4  13   0    9.70    3.60
  -4  13   0    4.80    4.80
  -4  13   0   -6.70    6.20
   3 -13   0    0.10    4.80
   3 -13   0    2.30    3.90
  -3  13   0    7.40    3.40
  -3  13   0    7.60    4.70
  -3  13   0   -1.60    6.20
  -2  13  -1   36.70    6.90
  -2  13  -1   23.80    4.20
   2 -13   1   35.30    5.70
  -3  13  -1   21.70    4.10
  -3  13  -1   21.40    5.00
  -3  13  -1   27.70    7.20
   3 -13   1   18.50    5.20
  -4  13  -1    6.70    3.10
  -4  13  -1   -6.60    5.80
  -4  13  -1   -2.10    7.70
   4 -13   1   -3.50    4.20
  -5  13  -1   10.10    3.50
  -5  13  -1   19.10    6.90
  -5  13  -1   11.10    4.60
   5 -13   1    5.90    4.70
  -6  13  -1   14.20    7.00
  -6  13  -1   14.10    4.60
  -6  13  -1   13.10    3.90
   6 -13   1   14.40    5.10
  -7  13  -1   -4.40    7.10
  -7  13  -1   -3.90    3.20
  -7  13  -1    4.20    4.20
   7 -13   1    6.20    5.40
   7 -13   1    4.00    2.80
   1  12  -1   40.60    5.80
  -1 -12   1   29.10    5.20
  -1 -12   1   38.80    5.10
   0  12  -1   30.90    5.70
   0 -12   1   24.20    4.70
  -1  12  -1   12.40    4.80
   1 -12   1    6.30    3.90
  -2  12  -1    2.70    3.00
  -2  12  -1    6.00    4.50
   2 -12   1   -5.20    3.50
   2 -12   1   -4.90    3.80
  -3  12  -1  103.49    9.10
  -3  12  -1   88.79    6.60
   3 -12   1   83.39    7.00
   3 -12   1  101.09    7.50
  -4  12  -1   27.30    4.60
  -4  12  -1   20.90    3.90
  -4  12  -1   23.90    5.60
   4 -12   1   19.10    3.70
   4 -12   1   23.60    4.60
  -5  12  -1   10.60    3.40
  -5  12  -1   11.60    3.60
  -5  12  -1   16.50    6.00
   5 -12   1   10.60    4.30
   5 -12   1    4.40    3.50
  -6  12  -1   11.30    3.50
  -6  12  -1   15.00    6.30
  -6  12  -1   10.80    3.60
   6 -12   1   15.70    4.80
  -7  12  -1   11.60    3.60
  -7  12  -1    8.50    6.10
  -7  12  -1    4.30    3.50
   7 -12   1   16.80    5.10
  -8  12  -1    2.50    3.30
  -8  12  -1   -2.70    5.90
  -8  12  -1    5.10    3.30
   8 -12   1    3.70    4.90
   8 -12   1    0.10    1.80
  -9  12  -1   -3.80    6.60
  -9  12  -1   -0.20    3.50
  -9  12  -1    1.60    3.30
   9 -12   1    5.60    5.30
   2  11  -1   40.60    5.60
  -2 -11   1   30.00    3.70
  -2 -11   1   32.60    5.50
   1  11  -1   13.30    4.20
   1  11  -1   16.00    2.20
  -1 -11   1   11.70    4.00
  -1 -11   1   15.30    2.80
  -1 -11   1   14.30    3.60
   0  11  -1   95.79    7.90
   0  11  -1   77.99    4.20
   0 -11   1   91.29    6.70
   0 -11   1   86.29    7.60
   0 -11   1   88.99    6.50
  -1  11  -1   70.69    7.90
   1 -11   1   64.29    6.20
   1 -11   1   72.49    5.60
   1 -11   1   64.49    5.80
   2 -11   1    9.20    2.80
   2 -11   1   13.90    3.00
   2 -11   1   10.90    3.60
  -3  11  -1   53.59    6.50
  -3  11  -1   56.69    5.00
   3 -11   1   52.59    5.00
   3 -11   1   55.29    5.20
   3 -11   1   55.29    6.00
  -4  11  -1   56.49    5.20
  -4  11  -1   60.19    5.60
  -4  11  -1   69.39    7.90
   4 -11   1   62.39    6.10
   4 -11   1   66.59    5.30
  -5  11  -1    4.00    2.90
  -5  11  -1   11.70    5.70
  -5  11  -1   14.20    3.30
   5 -11   1    2.80    2.60
   5 -11   1    8.00    3.90
  -6  11  -1   14.40    3.40
  -6  11  -1   14.00    3.10
   6 -11   1   13.50    4.40
  -7  11  -1   24.90    5.60
  -7  11  -1   28.90    4.20
  -7  11  -1   40.70    4.80
   7 -11   1   44.30    6.20
  -8  11  -1   11.10    5.20
  -8  11  -1    4.80    2.80
  -8  11  -1    4.70    2.90
   8 -11   1    5.60    4.20
  -9  11  -1    0.90    5.20
  -9  11  -1    0.80    3.00
  -9  11  -1    7.30    2.70
   9 -11   1    6.00    4.50
 -10  11  -1    4.30    6.60
 -10  11  -1    7.40    3.30
  10 -11   1   13.20    5.70
   4  10  -1   13.70    3.90
   4  10  -1    1.20    2.80
  -4 -10   1    4.00    4.50
  -4 -10   1    8.10    3.40
   3  10  -1   52.09    5.60
   3  10  -1   65.69    5.10
  -3 -10   1   49.90    4.60
  -3 -10   1   56.49    6.70
  -3 -10   1   43.20    5.50
   2  10  -1  168.68   14.10
   2  10  -1  145.69    9.60
  -2 -10   1  142.59    8.20
  -2 -10   1  133.09    7.30
  -2 -10   1  135.29    9.80
  -2 -10   1  137.19    8.40
   1  10  -1   26.40    4.10
   1  10  -1   27.00    4.40
  -1 -10   1   20.80    4.30
  -1 -10   1   26.00    3.80
  -1 -10   1   20.90    3.50
   0  10  -1   40.60    5.30
   0  10  -1   40.90    4.90
   0 -10   1   45.60    4.90
   0 -10   1   45.20    4.80
   0 -10   1   34.10    4.30
  -1  10  -1  157.98    9.90
  -1  10  -1  182.08    9.70
  -1  10  -1  170.88    9.40
   1 -10   1  161.58    8.30
   1 -10   1  165.68    8.80
   1 -10   1  174.48    9.10
  -2  10  -1   46.90    5.60
  -2  10  -1   54.19    5.50
  -2  10  -1   45.80    5.00
   2 -10   1   43.40    4.00
   2 -10   1   47.30    4.40
   2 -10   1   49.10    4.70
  -3  10  -1   21.00    3.20
  -3  10  -1   21.10    4.30
  -3  10  -1   12.80    3.50
  -3  10  -1   22.70    3.90
   3 -10   1   17.40    2.70
   3 -10   1   20.50    3.50
   3 -10   1   16.10    2.90
  -4  10  -1  149.59    8.00
  -4  10  -1  142.99    8.90
  -4  10  -1  151.18    8.30
  -4  10  -1  147.89    8.00
  -4  10  -1  150.78    9.40
   4 -10   1  149.99    8.70
   4 -10   1  146.89    7.70
   4 -10   1  144.59    7.90
  -5  10  -1   52.39    4.70
  -5  10  -1   57.49    4.60
  -5  10  -1   62.09    5.90
  -5  10  -1   65.99    6.70
  -5  10  -1   61.19    5.70
   5 -10   1   60.49    5.30
   5 -10   1   58.69    5.50
  -6  10  -1   -4.60    3.60
  -6  10  -1    2.10    2.10
  -6  10  -1   -0.90    3.10
  -6  10  -1    2.00    2.10
  -6  10  -1    4.10    3.20
   6 -10   1    0.50    2.80
   6 -10   1    5.20    3.10
  -7  10  -1   25.70    5.20
  -7  10  -1   27.40    3.80
  -7  10  -1   30.00    4.00
  -7  10  -1   31.90    5.00
  -7  10  -1   34.20    4.90
   7 -10   1   28.20    4.70
  -8  10  -1   26.10    5.40
  -8  10  -1   31.40    5.10
  -8  10  -1   26.10    3.70
  -8  10  -1   36.70    4.30
  -8  10  -1   30.90    4.90
   8 -10   1   28.10    2.00
   8 -10   1   25.70    5.60
  -9  10  -1   -7.60    4.60
  -9  10  -1   -3.20    4.20
  -9  10  -1   -1.00    2.60
  -9  10  -1    1.70    2.10
   9 -10   1   -1.90    1.80
   9 -10   1    8.70    4.20
 -10  10  -1   -5.70    5.50
 -10  10  -1    7.70    5.40
 -10  10  -1    3.60    3.00
  10 -10   1    3.90    3.50
  10 -10   1   -3.90    4.30
  11 -10   1   -1.90    5.50
   5   9  -1   35.00    4.70
   5   9  -1   32.70    5.80
   5   9  -1   35.30    5.30
  -5  -9   1   36.10    5.00
  -5  -9   1   48.70    6.60
   4   9  -1   42.50    5.50
   4   9  -1   36.20    5.50
   4   9  -1   41.70    5.50
  -4  -9   1   41.50    4.00
  -4  -9   1   54.09    4.90
  -4  -9   1   36.90    4.90
   3   9  -1   11.00    2.90
   3   9  -1    0.10    3.80
   3   9  -1   16.90    3.30
  -3  -9   1    6.80    4.20
  -3  -9   1   13.10    2.90
  -3  -9   1   12.10    2.30
  -3  -9   1   11.10    3.30
   2   9  -1  225.58   10.30
   2   9  -1  185.38   11.00
   2   9  -1  208.88   11.20
   2   9  -1  222.18   10.40
  -2  -9   1  198.28   11.30
  -2  -9   1  206.68   10.20
  -2  -9   1  203.58    9.50
  -2  -9   1  207.48   10.20
   1   9  -1  167.98    9.50
   1   9  -1  163.28    9.40
   1   9  -1  186.48    9.30
  -1  -9   1  169.08    8.50
  -1  -9   1  169.18    8.80
  -1  -9   1  164.48    9.20
   0   9  -1   -2.20    2.60
   0   9  -1    0.90    2.70
   0   9  -1    1.10    2.20
   0  -9   1    6.60    2.30
   0  -9   1    0.80    1.90
  -1   9  -1  113.09    6.80
  -1   9  -1   95.79    7.00
  -1   9  -1  110.99    6.70
   1  -9   1  101.89    6.00
   1  -9   1   99.79    5.80
   1  -9   1  101.19    6.20
  -2   9  -1  435.76   19.00
  -2   9  -1  435.16   19.40
  -2   9  -1  451.35   19.50
   2  -9   1  444.16   18.50
   2  -9   1  422.56   19.00
   2  -9   1  462.15   18.60
  -3   9  -1    3.90    2.30
  -3   9  -1    6.80    3.20
  -3   9  -1    4.60    1.90
  -3   9  -1    3.00    2.30
   3  -9   1    3.80    1.90
   3  -9   1    2.50    2.30
   3  -9   1    3.00    1.70
  -4   9  -1   76.89    6.90
  -4   9  -1   91.49    5.50
  -4   9  -1   93.29    5.80
  -4   9  -1   91.49    6.30
  -4   9  -1   86.69    5.30
   4  -9   1   92.09    5.50
   4  -9   1   91.99    6.10
  -5   9  -1   27.60    3.50
  -5   9  -1   24.90    3.10
  -5   9  -1   35.00    4.80
  -5   9  -1   31.80    4.60
  -5   9  -1   27.50    3.70
   5  -9   1   24.70    3.60
   5  -9   1   25.30    3.70
  -6   9  -1   56.89    4.50
  -6   9  -1   56.89    5.10
  -6   9  -1   63.79    5.40
  -6   9  -1   53.89    4.00
  -6   9  -1   59.19    5.90
   6  -9   1   58.09    5.00
   6  -9   1   55.49    5.50
  -7   9  -1    5.80    2.00
  -7   9  -1    1.40    3.30
  -7   9  -1    5.10    2.70
  -7   9  -1    6.90    2.70
  -7   9  -1    3.70    3.00
   7  -9   1    5.60    3.10
   7  -9   1    9.20    3.50
  -8   9  -1   29.30    3.20
  -8   9  -1   33.90    4.50
  -8   9  -1   29.60    4.00
  -8   9  -1   26.60    4.90
  -8   9  -1   27.90    4.20
   8  -9   1   27.50    2.90
   8  -9   1   32.40    4.70
  -9   9  -1   12.40    4.10
  -9   9  -1   17.30    4.80
  -9   9  -1   13.20    3.30
  -9   9  -1   17.70    2.30
  -9   9  -1   13.80    4.00
   9  -9   1   14.30    2.50
 -10   9  -1    4.00    4.20
 -10   9  -1    1.80    2.90
 -10   9  -1    2.00    4.40
  10  -9   1    1.30    3.90
  10  -9   1    0.60    2.80
 -11   9  -1   -1.10    6.90
 -11   9  -1    7.60    3.00
  11  -9   1    7.90    4.80
  11  -9   1    7.40    4.70
  11  -9   1    0.40    4.90
   6   8  -1    0.50    3.00
   6   8  -1    3.90    3.00
  -6  -8   1    1.50    2.70
  -6  -8   1    0.90    4.50
   5   8  -1   61.79    6.80
   5   8  -1   49.70    5.60
   5   8  -1   52.79    5.50
  -5  -8   1   42.30    5.70
  -5  -8   1   49.99    4.70
   4   8  -1  258.77   11.90
   4   8  -1  250.87   12.60
   4   8  -1  276.47   12.20
  -4  -8   1  241.68   10.90
  -4  -8   1  217.98   13.10
  -4  -8   1  247.78   11.50
  -4  -8   1  244.38   11.90
   3   8  -1    7.90    2.20
   3   8  -1   13.90    2.60
   3   8  -1    7.90    2.80
   3   8  -1   17.80    3.90
  -3  -8   1   13.90    3.40
  -3  -8   1    9.90    2.80
  -3  -8   1    8.70    2.40
  -3  -8   1   10.90    2.00
   2   8  -1  153.88    8.80
   2   8  -1  173.78    8.30
   2   8  -1  160.28    8.80
   2   8  -1  165.48    8.20
  -2  -8   1  156.98    8.00
  -2  -8   1  151.48    8.00
  -2  -8   1  153.08    8.70
  -2  -8   1  156.18    7.40
   1   8  -1  136.49    7.60
   1   8  -1  146.69    7.30
   1   8  -1  129.39    7.50
  -1  -8   1  129.59    6.70
  -1  -8   1  133.69    7.10
  -1  -8   1  128.39    7.40
   0   8  -1   68.39    4.70
   0   8  -1   63.59    5.00
   0   8  -1   66.19    5.30
   0  -8   1   62.59    4.00
   0  -8   1   63.49    4.60
   0  -8   1   68.79    4.60
  -1   8  -1    2.80    2.10
  -1   8  -1    3.10    2.10
  -1   8  -1    1.00    1.90
   1  -8   1    2.70    1.50
   1  -8   1   -0.20    1.70
   1  -8   1    2.40    1.60
  -2   8  -1  301.57   12.80
  -2   8  -1  270.37   13.00
  -2   8  -1  275.97   13.00
   2  -8   1  280.97   12.20
   2  -8   1  268.17   12.60
   2  -8   1  299.07   12.30
  -3   8  -1  445.46   18.90
  -3   8  -1  438.96   18.40
  -3   8  -1  446.86   18.80
  -3   8  -1  418.66   18.20
   3  -8   1  421.46   18.50
   3  -8   1  452.45   18.00
   3  -8   1  420.56   18.10
  -4   8  -1    4.30    2.40
  -4   8  -1    3.70    1.60
  -4   8  -1    2.10    1.90
  -4   8  -1   10.10    3.30
  -4   8  -1    1.80    1.70
   4  -8   1    2.60    2.00
   4  -8   1    2.40    1.80
  -5   8  -1  135.49    7.70
  -5   8  -1  137.89    7.20
  -5   8  -1  127.59    6.50
  -5   8  -1  130.59    7.00
  -5   8  -1  133.79    8.20
   5  -8   1  139.29    7.30
   5  -8   1  139.99    7.60
  -6   8  -1  237.08   10.60
  -6   8  -1  246.08   11.40
  -6   8  -1  259.97   11.40
  -6   8  -1  246.58   11.80
   6  -8   1  230.68   11.40
   6  -8   1  236.98   10.00
   6  -8   1  263.07   12.00
  -7   8  -1   10.00    3.00
  -7   8  -1    6.60    2.50
  -7   8  -1   11.60    2.60
  -7   8  -1    4.80    3.00
  -7   8  -1   10.50    1.90
   7  -8   1    8.00    2.90
   7  -8   1    9.30    3.10
   7  -8   1   12.60    1.80
   7  -8   1    9.00    1.50
  -8   8  -1   54.09    3.60
  -8   8  -1   46.80    5.00
  -8   8  -1   41.80    4.20
  -8   8  -1   55.19    5.00
  -8   8  -1   61.49    6.10
   8  -8   1   39.00    5.00
   8  -8   1   53.29    5.60
   8  -8   1   47.60    6.10
  -9   8  -1   13.70    3.40
  -9   8  -1   10.60    3.40
  -9   8  -1    6.60    3.90
  -9   8  -1   15.50    3.50
   9  -8   1   13.90    2.60
   9  -8   1   13.90    3.90
 -10   8  -1    4.20    3.90
 -10   8  -1    3.40    2.80
 -10   8  -1    7.00    3.60
 -10   8  -1    1.40    3.40
  10  -8   1    1.20    2.80
  10  -8   1   -2.40    3.50
 -11   8  -1    7.30    3.10
 -11   8  -1   -3.90    4.60
 -11   8  -1    6.10    7.60
 -11   8  -1   -3.90    4.00
  11  -8   1    8.20    4.80
  11  -8   1    3.50    4.50
  11  -8   1   -0.10    3.80
   7   7  -1   24.90    3.80
   7   7  -1   25.20    4.40
  -7  -7   1   32.40    4.30
  -7  -7   1   21.20    5.80
   6   7  -1   56.19    5.40
   6   7  -1   51.09    6.20
   6   7  -1   50.69    4.60
  -6  -7   1   47.30    6.90
  -6  -7   1   51.79    4.60
  -6  -7   1   49.30    6.90
   5   7  -1    4.40    2.30
   5   7  -1    2.30    2.90
   5   7  -1    3.90    2.40
  -5  -7   1   -5.50    3.80
  -5  -7   1    1.50    2.60
  -5  -7   1    4.80    2.10
   4   7  -1  286.67   12.50
   4   7  -1  300.97   13.10
   4   7  -1  272.77   13.60
   4   7  -1  280.27   13.10
  -4  -7   1  274.87   14.10
  -4  -7   1  280.87   12.40
  -4  -7   1  271.37   12.60
  -4  -7   1  272.77   11.90
   3   7  -1  328.47   15.60
   3   7  -1  360.56   15.40
   3   7  -1  356.96   15.10
   3   7  -1  341.47   14.80
  -3  -7   1  346.47   14.90
  -3  -7   1  331.77   14.20
  -3  -7   1  327.97   15.80
  -3  -7   1  347.37   14.70
   2   7  -1   15.00    2.20
   2   7  -1   17.50    3.00
   2   7  -1   13.50    2.70
   2   7  -1   13.70    2.30
  -2  -7   1   15.70    2.90
  -2  -7   1   14.30    1.90
  -2  -7   1   11.70    2.10
  -2  -7   1   14.30    2.30
   1   7  -1  386.36   16.40
   1   7  -1  374.46   16.00
   1   7  -1  369.46   16.30
   1   7  -1  410.56   16.00
  -1  -7   1  355.06   15.90
  -1  -7   1  358.86   15.70
  -1  -7   1  384.16   16.30
   0   7  -1  739.53   30.50
   0   7  -1  790.12   30.40
   0   7  -1  773.72   30.50
   0  -7   1  755.72   30.20
   0  -7   1  721.63   30.20
   0  -7   1  737.53   29.90
  -1   7  -1  148.59    7.50
  -1   7  -1  143.19    7.30
  -1   7  -1  153.08    7.60
   1  -7   1  145.19    6.90
   1  -7   1  157.98    7.10
   1  -7   1  140.99    7.20
  -2   7  -1  571.94   24.10
  -2   7  -1  588.94   23.80
  -2   7  -1  576.64   24.10
   2  -7   1  574.54   23.50
   2  -7   1  557.74   23.80
   2  -7   1  631.44   23.50
  -3   7  -1  407.26   17.10
  -3   7  -1  396.36   17.20
  -3   7  -1  415.56   17.70
  -3   7  -1  415.56   17.50
   3  -7   1  400.56   17.40
   3  -7   1  431.36   17.10
  -4   7  -1  112.19    6.00
  -4   7  -1  110.99    6.50
  -4   7  -1  112.49    6.20
  -4   7  -1  104.29    5.70
  -4   7  -1  106.89    5.40
   4  -7   1  111.29    6.20
   4  -7   1  113.39    5.90
  -5   7  -1   14.30    2.30
  -5   7  -1   12.30    2.90
  -5   7  -1   13.80    2.40
  -5   7  -1   13.30    2.40
  -5   7  -1   11.60    1.70
   5  -7   1   12.60    2.50
   5  -7   1    9.40    1.30
   5  -7   1    9.30    2.30
  -6   7  -1  207.58    9.90
  -6   7  -1  203.88    9.70
  -6   7  -1  204.08    9.00
  -6   7  -1  202.48    9.60
  -6   7  -1  201.88   10.10
   6  -7   1  215.28   10.20
   6  -7   1  217.18   10.00
   6  -7   1  197.88    8.70
  -7   7  -1   35.40    4.00
  -7   7  -1   23.70    2.50
  -7   7  -1   28.20    4.00
  -7   7  -1   31.10    3.40
  -7   7  -1   27.30    3.50
   7  -7   1   28.60    2.70
   7  -7   1   28.00    1.90
   7  -7   1   35.00    4.70
   7  -7   1   30.90    3.90
  -8   7  -1    0.00    2.20
  -8   7  -1   -0.10    2.10
  -8   7  -1   -1.40    2.10
  -8   7  -1   -0.80    3.00
  -8   7  -1    1.20    1.30
   8  -7   1    1.40    2.60
   8  -7   1    6.30    3.60
   8  -7   1   -0.60    1.60
  -9   7  -1   10.80    2.90
  -9   7  -1   11.60    3.30
  -9   7  -1   11.60    3.00
  -9   7  -1    8.20    2.80
   9  -7   1   13.40    4.50
   9  -7   1   13.40    3.50
   9  -7   1   14.30    2.70
 -10   7  -1   10.40    3.40
 -10   7  -1   13.80    3.30
 -10   7  -1    8.90    3.70
  10  -7   1   12.30    3.80
  10  -7   1    7.80    3.00
  10  -7   1    9.80    4.30
 -11   7  -1   -5.80    3.60
 -11   7  -1   -1.80    3.40
 -11   7  -1    0.20    2.60
 -11   7  -1    2.40    3.70
  11  -7   1   -1.90    3.90
  11  -7   1   -4.20    3.90
  12  -7   1    1.20    5.40
   8   6  -1   -1.80    2.80
   8   6  -1   -2.40    3.20
  -8  -6   1    4.10    2.30
  -8  -6   1    0.30    4.50
   7   6  -1   45.30    4.80
   7   6  -1   40.60    4.60
   7   6  -1   39.30    5.30
  -7  -6   1   46.30    4.10
  -7  -6   1   39.20    5.20
  -7  -6   1   42.40    5.90
   6   6  -1   73.09    8.10
   6   6  -1  111.89    6.20
   6   6  -1   99.19    7.00
   6   6  -1   99.49    6.90
  -6  -6   1   99.89    5.60
   5   6  -1   71.19    4.50
   5   6  -1   62.99    6.30
   5   6  -1   67.19    5.10
  -5  -6   1   70.09    4.50
  -5  -6   1   61.49    6.60
   4   6  -1  182.78   10.00
   4   6  -1  181.48    9.90
   4   6  -1  204.08    9.60
   4   6  -1  205.18    9.10
  -4  -6   1  184.38   10.30
  -4  -6   1  198.48    9.00
   3   6  -1  355.16   14.60
   3   6  -1  352.56   14.90
   3   6  -1  336.87   15.30
  -3  -6   1  345.17   14.50
  -3  -6   1  334.77   15.40
  -3  -6   1  332.67   14.60
  -3  -6   1  346.27   14.10
   2   6  -1  119.19    5.90
   2   6  -1  111.79    5.60
   2   6  -1  107.49    6.20
  -2  -6   1  108.19    6.30
  -2  -6   1  121.99    5.80
  -2  -6   1  104.49    5.50
  -2  -6   1  102.19    5.10
   1   6  -1   14.90    2.30
   1   6  -1   15.30    2.10
   1   6  -1   13.70    2.10
   1   6  -1   14.00    2.30
  -1  -6   1   14.40    2.20
  -1  -6   1   13.70    2.10
  -1  -6   1   14.00    1.90
   0   6  -1  721.33   28.90
   0   6  -1  710.03   28.60
   0  -6   1  753.02   28.60
   0  -6   1  694.43   28.30
   0  -6   1  715.43   28.70
   0  -6   1  701.23   28.50
  -1   6  -1  713.23   30.30
  -1   6  -1  769.32   30.50
  -1   6  -1  820.92   30.40
   1  -6   1  739.93   30.00
   1  -6   1  741.63   30.40
   1  -6   1  733.63   30.20
   1  -6   1  804.62   30.10
  -2   6  -1   22.30    2.60
  -2   6  -1   23.80    2.70
  -2   6  -1   23.50    1.20
  -2   6  -1   28.30    2.50
   2  -6   1   23.50    2.30
   2  -6   1   24.90    2.60
   2  -6   1   30.00    2.70
  -3   6  -1  722.73   29.80
  -3   6  -1  754.42   29.50
  -3   6  -1  788.52   29.50
  -3   6  -1  760.92   29.80
   3  -6   1  717.93   29.60
   3  -6   1  702.73   29.40
  -4   6  -1  324.17   13.40
  -4   6  -1  305.57   13.10
  -4   6  -1  304.67   12.60
  -4   6  -1  335.17   13.20
  -4   6  -1  308.77   13.50
   4  -6   1  296.37   13.30
   4  -6   1  282.57   13.50
   4  -6   1  313.47   12.20
  -5   6  -1   97.29    5.30
  -5   6  -1   97.59    5.10
  -5   6  -1   91.69    4.50
  -5   6  -1   89.49    5.60
  -5   6  -1   95.69    5.20
   5  -6   1   87.59    5.30
   5  -6   1   97.79    5.50
   5  -6   1   89.89    4.30
  -6   6  -1   93.89    4.70
  -6   6  -1  105.19    5.50
  -6   6  -1   86.49    5.30
  -6   6  -1  101.09    5.80
   6  -6   1   94.39    4.40
   6  -6   1   92.49    5.70
   6  -6   1  102.19    4.80
   6  -6   1  103.89    6.30
  -7   6  -1  141.99    6.20
  -7   6  -1  134.39    7.00
  -7   6  -1  128.39    7.20
  -7   6  -1  122.39    7.00
   7  -6   1  141.29    6.60
   7  -6   1  134.39    5.70
   7  -6   1  151.98    8.10
   7  -6   1  136.99    7.60
  -8   6  -1   13.60    2.60
  -8   6  -1   13.90    2.80
  -8   6  -1   13.10    2.30
   8  -6   1   14.80    1.90
   8  -6   1   10.40    3.30
   8  -6   1   14.10    2.40
   8  -6   1   11.30    2.80
  -9   6  -1    8.40    2.20
  -9   6  -1    8.60    2.50
  -9   6  -1    6.80    2.80
  -9   6  -1    7.60    2.60
   9  -6   1    0.30    3.70
   9  -6   1    7.30    1.50
   9  -6   1    6.00    2.30
   9  -6   1    8.70    3.30
   9  -6   1    5.70    2.70
 -10   6  -1   34.50    5.00
 -10   6  -1   20.00    3.60
 -10   6  -1   28.40    3.60
 -10   6  -1   24.00    3.40
  10  -6   1   27.90    4.40
  10  -6   1   29.80    3.00
  10  -6   1   22.90    3.60
 -11   6  -1    1.40    3.30
 -11   6  -1    5.10    2.70
 -11   6  -1    6.10    3.40
 -11   6  -1    2.60    1.40
  11  -6   1    3.00    4.00
  11  -6   1    4.00    2.10
 -12   6  -1    3.60    3.60
  12  -6   1   -1.60    4.80
  12  -6   1    8.10    4.40
   8   5  -1   10.60    3.80
   8   5  -1   17.60    3.10
  -8  -5   1   16.10    2.60
  -8  -5   1   14.70    3.60
  -8  -5   1   20.90    5.10
   7   5  -1   -1.40    4.20
   7   5  -1    7.40    2.20
   7   5  -1   -0.60    3.00
   7   5  -1    3.00    2.00
  -7  -5   1    3.80    3.50
  -7  -5   1    6.00    2.00
  -7  -5   1    0.10    2.60
   6   5  -1  359.36   14.50
   6   5  -1  353.96   15.50
   6   5  -1  317.87   14.20
   6   5  -1  336.07   15.90
  -6  -5   1  341.37   14.10
  -6  -5   1  315.27   14.40
  -6  -5   1  295.37   15.90
   5   5  -1  281.27   12.40
   5   5  -1  258.07   11.50
   5   5  -1  265.17   11.60
   5   5  -1  265.67   12.70
  -5  -5   1  249.38   13.00
  -5  -5   1  263.97   11.70
  -5  -5   1  253.77   11.40
   4   5  -1  139.29    7.30
   4   5  -1  142.39    7.70
   4   5  -1  138.99    7.00
   4   5  -1  149.09    6.70
  -4  -5   1  135.89    7.90
  -4  -5   1  135.79    6.70
  -4  -5   1  138.39    6.90
   3   5  -1  387.36   16.90
   3   5  -1  401.36   16.50
   3   5  -1  398.06   16.20
   3   5  -1  414.66   16.70
  -3  -5   1  394.76   17.10
  -3  -5   1  395.26   16.30
  -3  -5   1  386.66   15.80
  -3  -5   1  380.86   16.30
   2   5  -1  512.85   20.90
   2   5  -1  508.85   20.60
   2   5  -1  527.25   20.90
  -2  -5   1  484.95   20.20
  -2  -5   1  529.65   20.70
  -2  -5   1  494.35   21.10
  -2  -5   1  528.85   20.70
   1   5  -1    7.70    1.30
   1   5  -1    5.00    1.50
   1   5  -1    6.10    1.50
   1   5  -1    7.70    1.30
  -1  -5   1    7.80    1.40
  -1  -5   1    7.80    1.30
  -1  -5   1    6.10    1.40
  -1  -5   1    2.90    1.20
   0   5  -1  298.47   12.30
   0   5  -1  293.17   12.20
   0   5  -1  293.37   12.40
   0  -5   1  278.27   12.20
   0  -5   1  287.77   12.20
   0  -5   1  282.77   11.90
   0  -5   1  302.77   12.20
  -1   5  -1 1992.70   73.99
  -1   5  -1 1839.72   73.69
  -1   5  -1 1863.01   73.79
   1  -5   1 1911.51   73.89
   1  -5   1 2064.19   73.59
   1  -5   1 1798.12   73.49
   1  -5   1 1890.01   73.69
  -2   5  -1  522.75   19.60
  -2   5  -1  496.75   19.70
  -2   5  -1  464.85   19.70
  -2   5  -1  489.75   19.80
  -2   5  -1  467.35   18.80
   2  -5   1  498.85   19.80
   2  -5   1  483.15   19.80
   2  -5   1  478.95   19.50
  -3   5  -1  228.68    9.90
  -3   5  -1  228.28    9.60
  -3   5  -1  228.68    9.80
  -3   5  -1  241.18    9.70
  -3   5  -1  214.58    9.20
   3  -5   1  222.68    9.70
   3  -5   1  221.38    9.60
   3  -5   1  213.08    8.80
   3  -5   1  212.88    9.70
  -4   5  -1   98.79    5.00
  -4   5  -1  100.39    5.00
  -4   5  -1   92.99    5.30
  -4   5  -1  102.49    4.90
   4  -5   1   94.89    5.10
   4  -5   1  101.79    4.40
   4  -5   1   94.29    5.10
  -5   5  -1  215.18    9.40
  -5   5  -1  207.98    9.50
  -5   5  -1  226.88    9.40
  -5   5  -1  201.38    9.60
   5  -5   1  211.38    8.90
   5  -5   1  228.08   10.90
   5  -5   1  199.68    9.50
  -6   5  -1   17.90    2.70
  -6   5  -1   22.00    2.50
  -6   5  -1   21.70    2.20
  -6   5  -1   20.00    2.60
  -6   5  -1   23.30    2.50
   6  -5   1   20.60    1.70
   6  -5   1   20.60    1.70
   6  -5   1   30.80    3.50
   6  -5   1   22.80    3.00
   6  -5   1   22.30    2.30
  -7   5  -1  113.39    6.40
  -7   5  -1  119.39    6.00
  -7   5  -1  131.49    6.20
   7  -5   1  116.59    5.40
   7  -5   1  120.29    7.00
   7  -5   1  118.29    6.10
   7  -5   1  123.19    6.70
  -8   5  -1   37.40    3.90
  -8   5  -1   35.90    3.10
  -8   5  -1   45.80    3.60
  -8   5  -1   41.40    4.20
   8  -5   1   39.80    2.90
   8  -5   1   45.60    4.90
   8  -5   1   31.90    4.60
   8  -5   1   36.00    4.20
  -9   5  -1   16.70    3.00
  -9   5  -1   13.90    2.00
  -9   5  -1   14.90    3.00
  -9   5  -1   16.80    2.70
   9  -5   1   15.40    2.80
   9  -5   1   19.90    3.50
   9  -5   1   17.40    3.80
   9  -5   1   15.10    2.20
   9  -5   1   20.90    4.10
 -10   5  -1   12.80    2.80
 -10   5  -1   14.00    3.10
 -10   5  -1   15.10    3.10
  10  -5   1   17.20    3.70
  10  -5   1    9.80    3.20
  10  -5   1   13.70    2.40
  10  -5   1    6.30    4.70
 -11   5  -1   31.80    4.60
 -11   5  -1   22.90    4.00
 -11   5  -1   23.20    3.30
  11  -5   1   21.70    5.00
 -12   5  -1   -1.90    2.80
  12  -5   1   -0.80    4.50
  12  -5   1   -2.60    4.00
   9   4  -1   27.50    4.90
   9   4  -1   25.20    4.20
  -9  -4   1   20.20    5.40
  -9  -4   1   23.80    3.40
   8   4  -1   17.90    3.20
   8   4  -1   23.10    4.10
  -8  -4   1   21.00    3.20
  -8  -4   1   21.40    3.10
  -8  -4   1   25.10    4.60
   7   4  -1   10.20    1.60
   7   4  -1    6.50    3.90
   7   4  -1   13.50    4.10
   7   4  -1    8.80    3.00
   7   4  -1   11.10    2.40
  -7  -4   1   10.00    2.00
  -7  -4   1    6.80    3.70
  -7  -4   1    9.60    3.10
  -7  -4   1    5.10    2.40
   6   4  -1    5.60    2.90
   6   4  -1    3.70    1.40
   6   4  -1    0.20    1.50
   6   4  -1    0.50    2.00
  -6  -4   1   -0.50    1.80
  -6  -4   1    0.50    1.40
  -6  -4   1    2.10    2.80
   5   4  -1  639.84   25.90
   5   4  -1  619.34   24.90
   5   4  -1  648.74   26.00
   5   4  -1  645.54   25.20
  -5  -4   1  611.64   25.20
  -5  -4   1  615.64   24.90
  -5  -4   1  584.74   26.20
   4   4  -1  184.38    8.60
   4   4  -1  183.18    8.00
   4   4  -1  181.78    8.70
   4   4  -1  176.38    8.00
  -4  -4   1  168.08    8.10
  -4  -4   1  173.28    9.00
  -4  -4   1  176.58    7.90
   3   4  -1   45.00    3.30
   3   4  -1   50.99    3.40
   3   4  -1   45.80    2.80
   3   4  -1   41.60    3.00
  -3  -4   1   45.20    2.80
  -3  -4   1   45.50    3.00
  -3  -4   1   42.90    3.50
   2   4  -1  728.13   29.70
   2   4  -1  785.72   30.10
   2   4  -1  780.12   30.00
   2   4  -1  819.32   30.30
  -2  -4   1  761.82   29.90
  -2  -4   1  694.33   29.50
  -2  -4   1  746.43   29.90
  -2  -4   1  766.22   30.30
  -2  -4   1  756.82   29.90
   1   4  -1 2313.17   86.09
   1   4  -1 2255.57   86.19
   1   4  -1 2247.48   86.29
   1   4  -1 2239.28   86.39
  -1  -4   1 2230.38   86.09
  -1  -4   1 2235.98   86.19
  -1  -4   1 2228.18   86.39
  -1  -4   1 2171.18   86.19
   0   4  -1  192.98    8.30
   0   4  -1  199.18    8.50
   0   4  -1  200.28    8.30
   0   4  -1  186.38    8.40
   0  -4   1  187.38    8.10
   0  -4   1  191.08    8.40
   0  -4   1  213.28    8.40
   0  -4   1  193.78    8.30
  -1   4  -1 1241.88   48.30
  -1   4  -1 1276.97   48.30
  -1   4  -1 1216.88   48.20
   1  -4   1 1304.17   48.00
   1  -4   1 1222.48   48.20
   1  -4   1 1222.58   48.00
   1  -4   1 1217.48   48.30
  -2   4  -1  912.61   35.30
  -2   4  -1  923.71   35.90
  -2   4  -1  846.82   35.80
  -2   4  -1  986.60   35.90
  -2   4  -1  971.60   35.80
   2  -4   1  875.01   35.70
   2  -4   1  905.51   35.90
   2  -4   1  925.31   35.90
  -3   4  -1  168.98    7.30
  -3   4  -1  183.68    7.40
  -3   4  -1  169.78    7.60
  -3   4  -1  167.38    6.90
  -3   4  -1  167.78    7.40
   3  -4   1  168.28    6.90
   3  -4   1  169.68    7.50
   3  -4   1  166.78    7.40
   3  -4   1  163.38    7.40
  -4   4  -1   58.59    3.50
  -4   4  -1   58.89    2.80
  -4   4  -1   56.99    3.30
  -4   4  -1   59.29    3.30
   4  -4   1   58.69    3.30
   4  -4   1   59.89    3.50
   4  -4   1   61.29    3.80
   4  -4   1   59.19    3.00
  -5   4  -1 1145.49   44.10
  -5   4  -1 1150.68   44.50
  -5   4  -1 1124.59   44.40
  -5   4  -1 1157.08   43.80
  -5   4  -1 1130.69   44.10
   5  -4   1 1156.68   44.50
   5  -4   1 1140.89   44.50
   5  -4   1 1084.89   43.70
   5  -4   1 1114.59   43.70
  -6   4  -1   37.20    2.70
  -6   4  -1   37.40    2.80
  -6   4  -1   38.90    3.10
   6  -4   1   36.80    2.30
   6  -4   1   40.40    3.30
   6  -4   1   39.50    2.40
  -7   4  -1  153.18    7.40
  -7   4  -1  146.99    6.60
  -7   4  -1  135.99    7.40
  -7   4  -1  152.88    6.90
   7  -4   1  152.18    7.80
   7  -4   1  144.49    6.70
   7  -4   1  149.19    7.40
   7  -4   1  147.29    8.20
  -8   4  -1  115.19    5.40
  -8   4  -1  121.89    6.10
  -8   4  -1  125.49    6.90
  -8   4  -1  131.69    6.50
   8  -4   1  121.09    6.70
   8  -4   1  115.89    6.00
   8  -4   1  116.89    7.60
   8  -4   1  115.99    7.40
  -9   4  -1    7.90    2.10
  -9   4  -1    9.90    2.40
  -9   4  -1   10.10    2.80
   9  -4   1   10.30    4.00
   9  -4   1   11.30    2.30
   9  -4   1    5.00    3.00
   9  -4   1   10.10    2.90
 -10   4  -1   18.60    2.70
 -10   4  -1   13.90    2.40
 -10   4  -1   13.80    3.20
  10  -4   1   11.50    4.20
  10  -4   1   12.10    4.90
  10  -4   1   18.80    3.70
 -11   4  -1    0.90    2.10
 -11   4  -1    1.70    2.10
 -11   4  -1    3.50    2.60
  11  -4   1    5.20    4.00
  11  -4   1   14.00    3.50
  11  -4   1    3.80    3.30
 -12   4  -1    4.80    3.20
  12  -4   1    3.40    4.70
  12  -4   1    3.10    4.30
  10   3  -1   -2.20    3.60
  10   3  -1    9.70    3.50
 -10  -3   1    2.00    4.90
 -10  -3   1    2.30    3.40
   9   3  -1   10.10    3.00
   9   3  -1   14.60    3.90
  -9  -3   1    4.60    2.10
  -9  -3   1    7.20    2.60
  -9  -3   1    0.80    3.70
   8   3  -1   72.99    7.20
   8   3  -1   77.19    5.40
   8   3  -1   60.89    7.40
   8   3  -1   68.19    6.40
  -8  -3   1   67.79    6.40
  -8  -3   1   62.29    4.90
  -8  -3   1   74.59    4.40
   7   3  -1  231.48   11.50
   7   3  -1  230.08   11.70
   7   3  -1  235.08    9.70
   7   3  -1  242.68   10.70
   7   3  -1  227.98   11.80
  -7  -3   1  212.68   10.30
  -7  -3   1  238.28   10.10
  -7  -3   1  199.28   11.80
  -7  -3   1  232.28   11.40
   6   3  -1    3.70    2.40
   6   3  -1    6.40    1.20
   6   3  -1    5.70    1.90
   6   3  -1    6.00    1.20
   6   3  -1    8.20    2.30
   6   3  -1    5.40    2.50
  -6  -3   1    5.20    1.80
  -6  -3   1    4.40    1.60
  -6  -3   1    4.70    2.50
   5   3  -1  461.95   18.90
   5   3  -1  463.55   19.00
   5   3  -1  466.65   18.30
   5   3  -1  437.56   17.70
  -5  -3   1  408.56   18.10
  -5  -3   1  418.66   19.10
  -5  -3   1  452.25   18.00
   4   3  -1  576.04   24.00
   4   3  -1  582.14   24.10
   4   3  -1  587.24   23.30
   4   3  -1  619.44   23.60
  -4  -3   1  586.34   23.40
  -4  -3   1  588.04   23.60
   3   3  -1  115.89    5.40
   3   3  -1  116.19    5.90
   3   3  -1  123.79    5.50
   3   3  -1  123.19    5.90
  -3  -3   1  122.39    6.20
  -3  -3   1  113.89    5.50
  -3  -3   1  116.59    5.30
  -3  -3   1  126.89    5.50
   2   3  -1  886.51   34.20
   2   3  -1  849.22   33.80
   2   3  -1  873.31   34.20
   2   3  -1  915.21   34.00
  -2  -3   1  819.72   33.50
  -2  -3   1  847.72   33.90
  -2  -3   1  896.81   34.00
  -2  -3   1  885.41   33.90
  -2  -3   1  863.11   34.30
   1   3  -1 2766.52  110.19
   1   3  -1 2974.10  110.29
   1   3  -1 3264.67  112.39
   1   3  -1 3058.79  112.69
  -1  -3   1 2987.10  112.09
  -1  -3   1 2608.34  110.09
  -1  -3   1 2798.22  110.79
  -1  -3   1 2564.04  110.29
   0   3  -1  740.63   28.80
   0   3  -1  714.93   28.70
   0   3  -1  729.43   28.60
   0   3  -1  744.33   28.60
   0  -3   1  739.53   28.70
   0  -3   1  697.23   28.50
   0  -3   1  753.02   28.70
   0  -3   1  764.22   28.60
  -1   3  -1  597.44   22.70
  -1   3  -1  550.64   22.70
  -1   3  -1  586.74   22.80
   1  -3   1  588.54   22.80
   1  -3   1  609.54   22.80
   1  -3   1  549.15   22.60
  -2   3  -1  928.11   33.30
  -2   3  -1  834.02   33.20
  -2   3  -1  854.21   33.30
  -2   3  -1  836.42   32.90
  -2   3  -1  879.81   33.30
   2  -3   1  864.81   33.30
   2  -3   1  830.72   33.30
   2  -3   1  863.31   33.30
   2  -3   1  822.42   32.90
  -3   3  -1  729.93   29.80
  -3   3  -1  753.92   29.70
  -3   3  -1  774.22   29.70
  -3   3  -1  752.92   29.30
  -3   3  -1  840.02   29.90
   3  -3   1  770.82   29.30
   3  -3   1  778.52   29.80
   3  -3   1  743.83   29.80
   3  -3   1  760.82   29.50
   3  -3   1  718.63   29.70
  -4   3  -1   42.90    2.90
  -4   3  -1   47.00    2.20
  -4   3  -1   42.40    2.50
  -4   3  -1   46.40    2.80
  -4   3  -1   47.40    2.60
   4  -3   1   44.30    2.70
   4  -3   1   45.60    3.00
   4  -3   1   41.90    2.70
   4  -3   1   46.20    2.20
   4  -3   1   45.70    2.40
  -5   3  -1  343.57   13.80
  -5   3  -1  313.97   14.00
  -5   3  -1  342.77   13.60
  -5   3  -1  336.87   14.20
   5  -3   1  346.97   13.60
   5  -3   1  335.57   14.10
   5  -3   1  355.16   14.30
   5  -3   1  344.77   13.60
  -6   3  -1  338.17   14.60
  -6   3  -1  344.07   13.80
  -6   3  -1  352.76   14.40
  -6   3  -1  358.56   14.10
   6  -3   1  358.16   14.60
   6  -3   1  332.27   14.70
   6  -3   1  330.77   15.20
   6  -3   1  344.27   14.10
  -7   3  -1   16.60    2.40
  -7   3  -1   13.70    2.00
  -7   3  -1   14.00    2.40
  -7   3  -1   12.90    1.40
   7  -3   1   13.80    2.70
   7  -3   1   11.10    1.90
   7  -3   1   13.60    2.60
   7  -3   1   13.60    2.30
  -8   3  -1   11.40    2.00
  -8   3  -1    9.60    2.40
  -8   3  -1   12.80    1.90
   8  -3   1   11.10    2.10
   8  -3   1    8.30    2.90
   8  -3   1    9.80    2.90
   8  -3   1   10.40    2.40
  -9   3  -1   60.49    3.90
  -9   3  -1   47.80    4.50
  -9   3  -1   55.39    3.60
   9  -3   1   63.39    6.00
   9  -3   1   51.49    4.80
   9  -3   1   54.59    5.80
 -10   3  -1   16.80    2.50
 -10   3  -1   20.20    2.80
 -10   3  -1    9.80    2.90
  10  -3   1   16.60    3.30
  10  -3   1   22.70    4.90
  10  -3   1   13.10    3.50
  10  -3   1   11.30    4.30
 -11   3  -1    3.70    2.50
  11  -3   1   11.10    4.30
  11  -3   1    3.60    3.50
  11  -3   1   -2.50    3.60
  10   2  -1   22.30    4.90
 -10  -2   1   13.40    2.50
 -10  -2   1   19.30    4.90
   9   2  -1   15.00    4.00
   9   2  -1   15.60    3.20
   9   2  -1   13.50    4.30
  -9  -2   1    9.30    2.30
  -9  -2   1   12.80    3.60
  -9  -2   1   14.40    2.70
   8   2  -1    6.00    3.70
   8   2  -1   13.60    3.30
   8   2  -1   19.40    2.60
   8   2  -1   13.00    2.80
   8   2  -1   18.00    4.10
  -8  -2   1   12.40    2.40
  -8  -2   1   19.30    3.50
  -8  -2   1   14.90    2.20
  -8  -2   1   11.20    3.70
   7   2  -1  360.56   16.20
   7   2  -1  367.46   14.70
   7   2  -1  357.86   16.30
   7   2  -1  375.16   15.50
   7   2  -1  368.26   16.20
  -7  -2   1  361.66   15.80
  -7  -2   1  354.26   14.80
  -7  -2   1  315.67   16.40
  -7  -2   1  350.16   15.10
   6   2  -1  130.99    7.20
   6   2  -1  125.19    6.40
   6   2  -1  131.29    7.10
   6   2  -1  122.19    7.10
   6   2  -1  130.59    5.80
  -6  -2   1  116.09    7.50
  -6  -2   1  124.89    6.30
  -6  -2   1  128.09    6.10
   5   2  -1  173.28    8.50
   5   2  -1  169.38    7.10
   5   2  -1  180.58    7.40
   5   2  -1  183.88    8.60
   5   2  -1  173.98    7.90
   5   2  -1  165.78    8.70
  -5  -2   1  169.98    7.80
  -5  -2   1  173.88    7.70
  -5  -2   1  164.98    8.60
   4   2  -1 1179.68   45.00
   4   2  -1 1180.98   45.80
   4   2  -1 1160.98   46.00
   4   2  -1 1156.48   45.10
   4   2  -1 1186.58   45.50
  -4  -2   1 1137.89   45.50
  -4  -2   1 1208.98   45.50
  -4  -2   1 1139.89   46.20
   3   2  -1  601.84   23.70
   3   2  -1  613.54   23.30
   3   2  -1  591.64   23.00
   3   2  -1  613.84   23.50
   3   2  -1  564.84   23.80
  -3  -2   1  607.14   23.50
  -3  -2   1  577.84   23.90
  -3  -2   1  593.34   23.50
   2   2  -1  179.58    7.50
   2   2  -1  176.98    7.70
   2   2  -1  193.18    7.50
   2   2  -1  176.18    7.80
  -2  -2   1  182.18    7.60
  -2  -2   1  171.28    7.80
  -2  -2   1  194.58    7.60
   1   2  -1 1260.07   47.30
   1   2  -1 1259.47   47.40
  -1  -2   1 1209.18   47.20
  -1  -2   1 1182.78   47.40
   0   2  -1 4342.27  154.98
   0   2  -1 4066.09  154.88
   0   2  -1 3981.10  156.18
   0  -2   1 4016.90  156.48
   0  -2   1 3482.15  154.28
   0  -2   1 4143.49  154.58
  -1   2  -1  321.27   13.10
  -1   2  -1  375.96   13.10
  -1   2  -1  317.77   13.10
  -1   2  -1  335.17   13.20
  -1   2  -1  323.97   12.90
   1  -2   1  341.47   13.10
   1  -2   1  322.17   12.90
   1  -2   1  324.27   13.10
   1  -2   1  339.27   13.20
  -2   2  -1  121.59    5.10
  -2   2  -1  129.89    5.20
  -2   2  -1  116.79    4.80
  -2   2  -1  124.39    5.10
   2  -2   1  123.69    5.20
   2  -2   1  119.69    4.80
   2  -2   1  122.59    5.10
   2  -2   1  124.59    5.00
   2  -2   1  112.19    5.20
  -3   2  -1  411.86   16.20
  -3   2  -1  449.66   16.60
  -3   2  -1  416.96   16.30
   3  -2   1  402.76   16.20
   3  -2   1  395.96   16.40
   3  -2   1  410.06   16.10
   3  -2   1  414.56   16.30
  -4   2  -1   91.99    4.00
  -4   2  -1   96.09    4.50
  -4   2  -1   87.29    4.20
  -4   2  -1   88.09    3.90
   4  -2   1   97.09    4.10
   4  -2   1   84.29    4.40
   4  -2   1   88.79    4.00
   4  -2   1   85.19    4.20
  -5   2  -1  258.37   10.30
  -5   2  -1  247.98   10.00
  -5   2  -1  262.97   10.90
  -5   2  -1  248.48   10.50
  -5   2  -1  257.17   10.70
   5  -2   1  268.87   10.90
   5  -2   1  231.28   11.30
   5  -2   1  256.77   10.50
   5  -2   1  247.78   10.70
  -6   2  -1  213.28    8.90
  -6   2  -1  204.48    9.40
  -6   2  -1  215.78    9.70
  -6   2  -1  213.88    9.10
   6  -2   1  214.58    9.50
   6  -2   1  203.08   10.20
   6  -2   1  220.58    9.80
   6  -2   1  219.78    9.30
  -7   2  -1   56.49    4.10
  -7   2  -1   63.29    3.60
  -7   2  -1   64.09    3.40
  -7   2  -1   57.79    4.10
   7  -2   1   59.39    5.10
   7  -2   1   64.69    4.00
   7  -2   1   61.59    4.90
   7  -2   1   67.29    4.20
  -8   2  -1   -0.30    1.30
  -8   2  -1    2.60    1.20
  -8   2  -1    0.10    1.90
  -8   2  -1   -1.20    1.80
   8  -2   1   -0.60    1.80
   8  -2   1    1.50    2.80
   8  -2   1   -2.10    1.70
   8  -2   1   -0.70    2.10
  -9   2  -1   58.79    4.60
  -9   2  -1   52.09    4.90
  -9   2  -1   52.69    3.20
  -9   2  -1   60.09    3.40
   9  -2   1   53.99    4.80
   9  -2   1   50.09    4.70
   9  -2   1   41.20    5.80
   9  -2   1   61.89    6.00
 -10   2  -1   39.30    5.20
 -10   2  -1   38.60    4.10
  10  -2   1   40.00    4.80
  10  -2   1   37.70    5.40
  10  -2   1   33.60    5.20
  10  -2   1   38.60    5.40
  10  -2   1   40.70    5.60
  11  -2   1    6.00    4.60
  11  -2   1    3.30    3.30
  11  -2   1    4.40    4.20
  11  -2   1    0.30    3.90
  11   1  -1   10.90    4.60
  11   1  -1   11.40    4.00
 -11  -1   1    8.10    2.90
 -11  -1   1    9.40    4.90
  10   1  -1   29.30    4.30
  10   1  -1   30.80    3.60
  10   1  -1   22.30    4.60
 -10  -1   1   25.60    3.20
 -10  -1   1   24.50    4.50
 -10  -1   1   24.30    3.50
   9   1  -1   21.60    3.50
   9   1  -1   18.60    4.20
   9   1  -1   28.50    3.50
   9   1  -1   24.60    4.60
  -9  -1   1   23.80    3.70
  -9  -1   1   21.70    3.10
  -9  -1   1   21.60    3.00
   8   1  -1    7.90    2.40
   8   1  -1    8.40    3.20
   8   1  -1    6.40    2.80
   8   1  -1    9.60    2.00
   8   1  -1    5.00    3.10
  -8  -1   1    7.90    2.70
  -8  -1   1   10.70    2.00
  -8  -1   1    8.30    2.20
   7   1  -1  183.88    8.30
   7   1  -1  164.98    9.40
   7   1  -1  197.28    9.50
   7   1  -1  189.98    9.50
   7   1  -1  186.48    8.80
  -7  -1   1  197.98    9.10
  -7  -1   1  161.68    9.60
  -7  -1   1  178.18    8.50
  -7  -1   1  196.98    8.50
   6   1  -1  336.07   13.80
   6   1  -1  332.67   13.30
   6   1  -1  335.07   14.20
   6   1  -1  314.67   14.50
   6   1  -1  327.87   14.20
  -6  -1   1  305.07   14.60
  -6  -1   1  319.87   13.60
  -6  -1   1  316.67   13.50
  -6  -1   1  320.47   13.70
   5   1  -1  147.49    7.70
   5   1  -1  164.68    7.30
   5   1  -1  160.98    7.60
   5   1  -1  151.68    6.80
   5   1  -1  157.48    7.50
  -5  -1   1  158.38    7.10
  -5  -1   1  163.28    7.20
  -5  -1   1  154.48    7.10
   4   1  -1  915.61   35.70
   4   1  -1  949.90   36.00
   4   1  -1  947.71   35.90
   4   1  -1  886.61   36.10
  -4  -1   1  890.61   36.20
  -4  -1   1  910.01   35.60
  -4  -1   1  887.71   35.00
  -4  -1   1  858.51   35.60
  -4  -1   1  966.00   35.70
   3   1  -1  351.66   14.20
   3   1  -1  349.87   14.90
   3   1  -1  365.56   14.60
   3   1  -1  386.26   14.80
   3   1  -1  368.76   14.80
  -3  -1   1  353.76   14.60
  -3  -1   1  398.16   14.50
  -3  -1   1  350.96   14.50
  -3  -1   1  350.26   14.90
  -3  -1   1  355.66   14.10
   2   1  -1 2326.77   94.29
   2   1  -1 2277.27   93.29
   2   1  -1 2611.14   94.79
   2   1  -1 2473.75   94.29
  -2  -1   1 2552.14   94.29
  -2  -1   1 2374.86   94.29
  -2  -1   1 2427.06   94.69
   1   1  -1 1677.03   64.19
   1   1  -1 1835.02   63.89
   1   1  -1 1390.76   62.69
   1   1  -1 1744.43   63.99
   1   1  -1 1589.54   62.89
  -1  -1   1 1813.32   64.19
  -1  -1   1 1674.13   63.79
  -1  -1   1 1629.64   64.29
  -1  -1   1 1417.16   62.69
   0  -1   1 2185.78   90.89
   0  -1   1 2231.98   90.29
   0  -1   1 2537.55   91.69
  -1   1  -1  895.21   34.40
  -1   1  -1  927.51   34.10
  -1   1  -1  914.41   34.40
  -1   1  -1  865.21   34.30
  -1   1  -1  826.52   34.00
   1  -1   1  914.31   34.50
   1  -1   1  912.31   34.40
   1  -1   1  810.22   34.00
   1  -1   1  921.81   34.60
  -2   1  -1 2621.84  101.99
  -2   1  -1 2582.64  101.89
  -2   1  -1 2657.33  101.29
  -2   1  -1 2681.23  101.99
  -2   1  -1 2805.92  102.39
   2  -1   1 2736.03  102.69
   2  -1   1 2536.05  101.79
   2  -1   1 2474.65  101.79
   2  -1   1 2721.83  101.99
  -3   1  -1 1825.02   66.29
  -3   1  -1 1567.44   65.59
  -3   1  -1 1773.52   65.59
  -3   1  -1 1731.63   65.59
   3  -1   1 1803.82   66.69
   3  -1   1 1656.33   65.39
   3  -1   1 1502.25   65.79
   3  -1   1 1773.82   65.69
  -4   1  -1 1069.49   41.70
  -4   1  -1 1066.39   41.20
   4  -1   1 1028.30   42.10
   4  -1   1 1089.79   41.50
   4  -1   1 1097.69   41.50
  -5   1  -1    5.10    1.00
  -5   1  -1    3.90    1.30
  -5   1  -1    7.50    1.10
  -5   1  -1    6.80    1.60
   5  -1   1    5.80    1.30
   5  -1   1    4.40    1.20
   5  -1   1    3.60    1.60
  -6   1  -1  244.28    9.80
  -6   1  -1  234.48   10.60
  -6   1  -1  230.48   10.60
  -6   1  -1  240.68    9.80
   6  -1   1  236.88   10.40
   6  -1   1  254.07   10.50
   6  -1   1  230.48   11.30
  -7   1  -1  128.29    7.10
  -7   1  -1  146.99    6.10
  -7   1  -1  131.69    7.10
  -7   1  -1  141.39    6.10
   7  -1   1  127.69    7.80
   7  -1   1  152.78    7.10
   7  -1   1  140.69    7.00
  -8   1  -1   29.10    2.10
  -8   1  -1   28.60    2.20
  -8   1  -1   31.00    3.80
  -8   1  -1   29.50    3.30
   8  -1   1   21.90    3.40
   8  -1   1   31.60    3.90
   8  -1   1   28.80    4.30
   8  -1   1   28.00    3.50
   8  -1   1   35.70    4.30
  -9   1  -1    8.70    2.60
  -9   1  -1   12.60    3.20
   9  -1   1   10.30    2.70
   9  -1   1    9.70    3.20
   9  -1   1   11.20    2.90
   9  -1   1    9.30    3.30
   9  -1   1    5.50    3.90
 -10   1  -1   40.60    4.40
 -10   1  -1   36.30    5.50
  10  -1   1   44.40    5.60
  10  -1   1   36.00    5.10
  10  -1   1   46.80    5.00
  10  -1   1   44.70    6.00
  10  -1   1   35.10    7.50
 -11   1  -1    5.90    4.30
 -11   1  -1    3.10    3.90
  11  -1   1   10.60    4.30
  11  -1   1   -2.90    4.80
  11  -1   1    9.40    4.60
  11  -1   1    7.20    3.50
  11   0  -1    1.20    4.00
  11   0  -1    8.00    3.70
  11   0  -1    0.30    4.40
 -11   0   1    4.90    2.40
 -11   0   1   10.20    4.10
  10   0  -1    1.40    2.80
  10   0  -1    2.60    4.30
  10   0  -1    5.40    2.80
  10   0  -1   -4.10    2.80
 -10   0   1    2.20    2.50
 -10   0   1    3.00    3.00
 -10   0   1   -1.80    2.00
   9   0  -1   87.29    6.80
   9   0  -1   89.89    5.90
   9   0  -1   83.09    7.80
   9   0  -1   87.39    7.10
   9   0  -1   91.69    5.50
  -9   0   1   86.09    6.00
  -9   0   1   95.59    5.40
  -9   0   1   81.69    5.50
  -9   0   1   86.39    5.40
   8   0  -1   70.49    5.80
   8   0  -1   73.49    5.20
   8   0  -1   75.99    5.70
  -8   0   1   73.79    4.80
  -8   0   1   79.59    4.70
  -8   0   1   74.69    4.70
  -8   0   1   75.89    5.10
   7   0  -1  110.89    6.90
   7   0  -1  115.39    6.40
   7   0  -1  114.79    6.50
  -7   0   1  111.59    6.00
  -7   0   1  119.29    6.00
  -7   0   1  116.29    6.00
  -7   0   1  121.09    6.10
   6   0  -1  559.94   24.10
   6   0  -1  618.64   23.80
   6   0  -1  616.54   23.60
  -6   0   1  577.14   23.30
  -6   0   1  568.04   23.40
  -6   0   1  594.24   23.30
  -6   0   1  575.64   23.30
  -6   0   1  527.35   24.10
   5   0  -1  432.26   18.10
   5   0  -1  440.76   17.60
   5   0  -1  428.06   17.60
   5   0  -1  430.66   17.80
  -5   0   1  437.56   17.40
  -5   0   1  404.56   18.00
  -5   0   1  415.46   17.40
  -5   0   1  440.36   17.50
   4   0  -1  196.18    8.10
   4   0  -1  181.28    7.90
   4   0  -1  182.68    7.90
   4   0  -1  164.08    8.10
  -4   0   1  178.38    7.70
  -4   0   1  182.38    7.90
  -4   0   1  185.78    7.70
  -4   0   1  173.08    7.10
  -4   0   1  172.88    8.20
   3   0  -1 1119.29   42.70
   3   0  -1 1047.60   42.80
   3   0  -1 1123.39   42.60
   3   0  -1 1106.09   42.60
  -3   0   1 1110.29   42.50
  -3   0   1 1113.39   42.60
  -3   0   1 1081.39   42.10
  -3   0   1 1154.38   42.50
  -3   0   1 1035.80   42.80
   2   0  -1 6375.76  234.58
   2   0  -1 6516.95  234.28
   2   0  -1 6063.29  235.38
   2   0  -1 5432.16  234.28
  -2   0   1 5866.61  232.88
  -2   0   1 5442.46  234.18
  -2   0   1 6967.10  237.78
  -2   0   1 5504.35  233.48
  -2   0   1 6440.86  234.58
   1   0  -1   46.90    2.10
   1   0  -1   47.70    2.20
   1   0  -1   49.99    2.20
  -1   0   1   52.39    2.20
  -1   0   1   48.00    2.20
  -1   0   1   47.40    2.20
  -1   0   1   51.09    2.20
  -1   0  -1   37.20    1.80
  -1   0  -1   39.00    1.90
  -1   0  -1   41.30    1.80
   1   0   1   40.70    1.90
   1   0   1   42.00    1.90
   1   0   1   38.50    1.80
   1   0   1   38.10    1.90
  -2   0  -1   19.00    1.30
  -2   0  -1   20.20    0.90
   2   0   1   18.00    1.40
   2   0   1   18.60    1.10
   2   0   1   18.50    1.00
   2   0   1   17.50    1.30
  -3   0  -1  182.88    7.40
  -3   0  -1  193.68    8.00
  -3   0  -1  188.48    7.40
  -3   0  -1  186.88    7.90
   3   0   1  187.78    7.70
   3   0   1  177.88    8.20
   3   0   1  185.68    7.70
   3   0   1  189.28    7.30
   3   0   1  189.58    7.80
  -4   0  -1 1473.95   49.90
  -4   0  -1 1328.07   50.09
  -4   0  -1 1191.88   49.40
  -4   0  -1 1320.97   50.09
   4   0   1 1228.18   49.80
   4   0   1 1238.08   49.90
   4   0   1 1302.67   49.90
   4   0   1 1216.28   50.39
  -5   0  -1   37.20    2.10
  -5   0  -1   34.50    2.90
  -5   0  -1   35.90    2.80
   5   0   1   44.10    2.80
   5   0   1   38.40    2.90
   5   0   1   41.70    2.70
   5   0   1   37.20    3.30
  -6   0  -1    6.90    1.80
  -6   0  -1    8.30    1.20
  -6   0  -1    7.10    1.90
  -6   0  -1    7.70    1.10
   6   0   1    7.10    1.60
   6   0   1    8.70    2.00
   6   0   1    8.30    1.70
   6   0   1    7.20    1.80
   6   0   1    6.10    2.00
  -7   0  -1   89.99    3.90
  -7   0  -1   73.09    5.40
  -7   0  -1   83.49    3.80
  -7   0  -1   76.49    5.00
   7   0   1   81.19    5.90
   7   0   1   82.69    5.40
   7   0   1   82.69    5.00
   7   0   1   88.09    5.10
   7   0   1   92.79    5.50
  -8   0  -1  163.38    8.80
  -8   0  -1  160.98    8.40
   8   0   1  157.28    8.70
   8   0   1  166.18    8.80
   8   0   1  173.08    8.30
   8   0   1  154.78    9.30
   8   0   1  163.58    8.20
  -9   0  -1    3.40    2.40
  -9   0  -1    4.80    3.00
   9   0   1    4.80    2.50
   9   0   1   -0.70    2.10
   9   0   1   -1.70    3.10
   9   0   1    1.20    3.10
 -10   0  -1   29.80    4.70
 -10   0  -1   27.40    3.70
  10   0   1   28.70    5.30
  10   0   1   33.80    4.90
  10   0   1   25.20    4.10
  10   0   1   29.00    5.20
 -11   0  -1    6.40    5.60
  11   0   1    1.20    4.20
  11  -1  -1    9.40    5.10
  11  -1  -1   13.90    3.90
  11  -1  -1    5.00    4.10
 -11   1   1    7.20    4.00
 -11   1   1   14.10    3.80
 -11   1   1    6.60    2.70
 -11   1   1   11.40    3.00
  10  -1  -1    3.70    3.10
  10  -1  -1    2.00    3.20
  10  -1  -1    8.10    3.80
 -10   1   1    6.50    3.40
 -10   1   1    1.40    2.20
 -10   1   1    1.10    2.60
 -10   1   1    1.00    2.30
   9  -1  -1   40.00    5.10
   9  -1  -1   43.00    4.60
   9  -1  -1   38.30    4.90
   9  -1  -1   22.90    5.20
  -9   1   1   40.60    4.00
  -9   1   1   38.40    3.80
  -9   1   1   40.30    4.00
  -9   1   1   34.60    3.80
   8  -1  -1   95.59    6.00
   8  -1  -1   88.49    6.00
   8  -1  -1   92.39    6.50
  -8   1   1   97.19    5.40
  -8   1   1   89.69    5.50
  -8   1   1   98.49    5.60
  -8   1   1  102.29    5.50
   7  -1  -1    0.10    2.00
   7  -1  -1    2.00    2.00
   7  -1  -1    2.50    2.40
   7  -1  -1    2.80    1.70
  -7   1   1   -0.60    1.50
  -7   1   1    2.10    1.50
  -7   1   1    1.30    1.50
  -7   1   1    2.00    1.30
   6  -1  -1  299.87   12.70
   6  -1  -1  293.37   12.60
   6  -1  -1  287.37   13.20
  -6   1   1  296.27   12.10
  -6   1   1  286.47   12.30
  -6   1   1  291.67   12.50
  -6   1   1  286.57   12.40
   5  -1  -1  682.53   26.00
   5  -1  -1  603.74   26.30
   5  -1  -1  689.63   26.00
   5  -1  -1  651.13   26.10
  -5   1   1  628.94   25.80
  -5   1   1  641.24   25.80
  -5   1   1  639.44   26.00
  -5   1   1  659.03   25.40
   4  -1  -1  139.29    6.30
   4  -1  -1  131.99    6.50
   4  -1  -1  139.49    6.20
  -4   1   1  142.39    6.40
  -4   1   1  137.29    6.10
  -4   1   1  132.49    6.10
  -4   1   1  145.39    6.10
   3  -1  -1  730.03   28.70
   3  -1  -1  769.32   28.80
   3  -1  -1  681.63   28.80
   3  -1  -1  734.43   28.80
  -3   1   1  786.42   28.60
  -3   1   1  737.63   28.80
  -3   1   1  702.73   28.60
   2  -1  -1 8218.18  349.87
   2  -1  -1 9638.24  350.16
   2  -1  -1 9999.00  349.37
   2  -1  -1 8944.91  349.87
  -2   1   1 9745.22  349.57
  -2   1   1 8814.12  347.87
  -2   1   1 8573.34  349.27
  -2   1   1 8793.52  351.36
   1  -1  -1   83.59    3.30
   1  -1  -1   68.29    3.00
   1  -1  -1   73.99    3.20
   1  -1  -1   72.39    3.10
  -1   1   1   70.09    3.20
  -1   1   1   75.39    3.00
  -1   1   1   73.99    3.20
  -1   1   1   77.69    3.00
  -1   1   1   67.99    3.20
   0  -1  -1  149.19    6.00
   0  -1  -1  151.28    6.00
   0  -1  -1  150.38    6.00
   0  -1  -1  155.48    6.10
   0  -1  -1  143.79    5.90
   0   1   1  153.58    5.90
   0   1   1  146.19    6.00
   0   1   1  152.78    6.00
   0   1   1  162.58    6.20
   0   1   1  148.99    6.00
  -1  -1  -1  883.61   38.90
  -1  -1  -1  924.11   38.60
  -1  -1  -1 1010.60   38.50
  -1  -1  -1 1080.49   39.00
  -1  -1  -1 1058.19   39.00
  -1  -1  -1  904.21   38.60
   1   1   1  943.81   38.60
   1   1   1 1096.19   39.10
   1   1   1  968.90   38.60
   1   1   1 1163.48   39.40
  -2  -1  -1 1145.79   44.00
  -2  -1  -1 1151.98   43.90
  -2  -1  -1 1202.48   43.80
  -2  -1  -1 1055.09   44.00
  -2  -1  -1 1191.78   44.00
   2   1   1 1067.59   43.90
   2   1   1 1123.19   43.70
   2   1   1 1178.18   43.60
   2   1   1 1090.89   43.50
  -3  -1  -1    7.50    1.40
  -3  -1  -1    6.60    1.10
  -3  -1  -1    4.50    1.20
  -3  -1  -1    4.50    0.60
  -3  -1  -1    7.40    0.80
   3   1   1    5.40    0.80
   3   1   1    5.10    1.00
   3   1   1    4.00    1.10
   3   1   1    5.00    0.90
   3   1   1    5.60    1.00
  -4  -1  -1  168.28    6.90
  -4  -1  -1  167.08    7.50
  -4  -1  -1  151.28    7.30
  -4  -1  -1  178.08    7.90
  -4  -1  -1  166.68    8.10
   4   1   1  161.38    7.90
   4   1   1  170.08    7.40
   4   1   1  178.98    7.30
   4   1   1  172.48    6.80
   4   1   1  174.18    7.40
  -5  -1  -1  400.46   18.20
  -5  -1  -1  438.86   17.90
  -5  -1  -1  419.66   17.50
  -5  -1  -1  408.46   16.80
   5   1   1  442.26   17.40
   5   1   1  402.06   18.10
   5   1   1  465.05   17.40
   5   1   1  441.56   17.60
  -6  -1  -1   31.70    1.90
  -6  -1  -1   30.90    3.00
  -6  -1  -1   32.50    2.10
  -6  -1  -1   33.30    3.40
   6   1   1   33.70    2.90
   6   1   1   33.40    2.80
   6   1   1   31.60    3.60
  -7  -1  -1    5.40    1.90
  -7  -1  -1    3.40    0.80
  -7  -1  -1    0.70    2.10
   7   1   1    3.70    1.80
   7   1   1    2.20    2.20
   7   1   1    2.30    2.40
   7   1   1    1.40    2.30
   7   1   1    3.50    1.80
  -8  -1  -1  126.69    7.90
  -8  -1  -1  120.19    6.90
   8   1   1  130.69    8.00
   8   1   1  126.69    6.90
   8   1   1  118.89    8.00
   8   1   1  135.99    7.00
   8   1   1  126.89    7.90
  -9  -1  -1   40.40    5.90
   9   1   1   32.40    5.10
   9   1   1   27.70    3.90
   9   1   1   36.00    5.00
   9   1   1   27.40    3.60
   9   1   1   32.80    5.20
 -10  -1  -1   -5.70    3.90
  10   1   1   -1.30    3.20
  10   1   1   -1.80    3.50
  10   1   1   -0.10    2.80
  12  -2  -1    4.80    4.60
  11  -2  -1   22.80    4.70
  11  -2  -1    7.70    4.60
 -11   2   1   19.60    3.40
 -11   2   1   15.10    5.20
 -11   2   1   20.20    3.70
 -11   2   1   16.20    3.30
  10  -2  -1    6.00    3.10
  10  -2  -1   -2.00    8.00
  10  -2  -1    8.90    3.60
 -10   2   1    3.60    2.50
 -10   2   1   10.50    2.70
 -10   2   1    6.90    2.80
 -10   2   1    6.20    2.50
   9  -2  -1    6.10    2.70
   9  -2  -1    8.80    2.90
   9  -2  -1    8.10    2.70
   9  -2  -1   13.40    4.00
  -9   2   1    8.80    2.50
  -9   2   1    9.70    2.20
  -9   2   1    8.70    2.60
   8  -2  -1  304.07   15.20
   8  -2  -1  334.47   14.50
   8  -2  -1  337.17   15.10
   8  -2  -1  347.07   14.80
  -8   2   1  315.27   13.80
  -8   2   1  340.87   14.20
  -8   2   1  328.77   14.40
  -8   2   1  325.07   14.40
   7  -2  -1  142.49    7.60
   7  -2  -1  128.89    7.50
   7  -2  -1  147.09    7.00
   7  -2  -1  137.69    7.20
  -7   2   1  126.59    6.70
  -7   2   1  139.89    7.10
  -7   2   1  135.59    5.60
  -7   2   1  138.09    6.80
  -7   2   1  133.99    6.20
   6  -2  -1    7.40    1.90
   6  -2  -1    3.80    1.80
   6  -2  -1    4.50    1.60
  -6   2   1    5.70    1.60
  -6   2   1    6.60    1.80
  -6   2   1    6.30    1.60
  -6   2   1    6.00    0.90
  -6   2   1    5.60    1.50
   5  -2  -1  567.84   24.80
   5  -2  -1  623.04   24.60
   5  -2  -1  624.14   24.40
   5  -2  -1  629.84   24.70
  -5   2   1  621.94   24.30
  -5   2   1  592.84   24.60
  -5   2   1  643.14   24.40
  -5   2   1  574.74   23.70
  -5   2   1  600.84   23.80
  -5   2   1  635.44   24.40
   4  -2  -1 1186.68   49.30
   4  -2  -1 1286.67   49.30
   4  -2  -1 1285.37   49.00
   4  -2  -1 1264.47   49.20
  -4   2   1 1284.97   49.00
  -4   2   1 1223.28   48.30
  -4   2   1 1355.26   49.00
  -4   2   1 1250.77   49.00
  -4   2   1 1237.98   49.20
   3  -2  -1  998.20   37.90
   3  -2  -1 1024.50   38.00
   3  -2  -1  942.91   37.60
  -3   2   1  999.70   37.60
  -3   2   1  935.01   37.70
  -3   2   1  931.51   37.90
   2  -2  -1   19.80    1.70
   2  -2  -1   20.10    1.00
   2  -2  -1   18.20    1.30
   2  -2  -1   16.60    1.40
  -2   2   1   20.00    1.50
  -2   2   1   19.60    1.70
  -2   2   1   20.10    1.40
  -2   2   1   21.30    1.20
   1  -2  -1  462.25   18.30
   1  -2  -1  457.15   17.90
   1  -2  -1  463.45   18.50
  -1   2   1  465.95   18.40
  -1   2   1  475.65   18.30
  -1   2   1  480.55   18.30
   0  -2  -1    1.00    0.40
   0  -2  -1    1.40    0.40
   0   2   1    1.00    0.40
   0   2   1    1.70    0.60
   0   2   1    2.40    0.40
   0   2   1    1.70    0.40
  -1  -2  -1    4.90    0.80
  -1  -2  -1    5.80    0.70
   1   2   1    7.30    0.80
  -2  -2  -1 1929.91   74.59
  -2  -2  -1 1820.12   74.79
  -2  -2  -1 2061.59   74.89
   2   2   1 1893.31   74.79
   2   2   1 1980.50   74.49
   2   2   1 1957.80   74.49
  -3  -2  -1  391.66   16.20
  -3  -2  -1  405.26   16.60
  -3  -2  -1  427.66   17.10
  -3  -2  -1  401.36   17.10
   3   2   1  434.66   16.60
   3   2   1  397.56   16.40
   3   2   1  421.26   16.50
   3   2   1  405.76   17.00
   3   2   1  431.26   16.40
  -4  -2  -1  191.68    8.60
  -4  -2  -1  170.38    7.40
  -4  -2  -1  158.38    8.50
  -4  -2  -1  181.88    7.60
  -4  -2  -1  187.88    8.00
   4   2   1  174.98    8.50
   4   2   1  187.18    8.10
   4   2   1  184.88    7.80
   4   2   1  179.78    7.50
   4   2   1  190.98    7.90
  -5  -2  -1  364.36   14.20
  -5  -2  -1  342.97   14.20
  -5  -2  -1  342.27   15.80
  -5  -2  -1  374.56   15.00
  -5  -2  -1  372.86   15.70
   5   2   1  350.96   14.20
   5   2   1  363.06   14.80
   5   2   1  361.26   15.10
   5   2   1  362.36   14.70
   5   2   1  349.27   15.60
  -6  -2  -1  154.18    8.90
  -6  -2  -1  159.08    8.60
  -6  -2  -1  155.18    6.60
   6   2   1  171.88    7.60
   6   2   1  149.79    6.30
   6   2   1  172.28    7.50
   6   2   1  158.08    8.50
   6   2   1  164.48    8.10
  -7  -2  -1   21.20    3.70
   7   2   1   19.20    3.30
   7   2   1   23.10    3.00
   7   2   1   17.60    3.30
   7   2   1   23.10    2.90
  -8  -2  -1   45.60    5.50
   8   2   1   51.09    4.20
   8   2   1   43.70    5.50
   8   2   1   41.90    5.70
   8   2   1   43.20    5.40
   8   2   1   50.59    4.20
  -9  -2  -1   43.90    6.00
   9   2   1   38.50    4.60
   9   2   1   49.99    6.60
   9   2   1   36.20    4.50
   9   2   1   48.30    7.00
 -10  -2  -1    5.80    5.00
  10   2   1    2.90    3.00
  10   2   1   -5.80    4.00
  12  -3  -1    5.10    4.30
  12  -3  -1    6.60    4.60
 -12   3   1   -3.20    3.30
  11  -3  -1    5.80    4.00
  11  -3  -1    1.00    3.80
 -11   3   1    5.60    2.70
 -11   3   1    3.20    3.00
 -11   3   1    3.90    3.30
  10  -3  -1   15.00    3.70
  10  -3  -1    6.20    4.90
  10  -3  -1   10.20    3.30
  10  -3  -1   12.20    3.70
 -10   3   1    9.20    2.60
 -10   3   1   13.90    3.10
 -10   3   1   10.90    3.10
   9  -3  -1   -0.90    3.40
   9  -3  -1    0.40    2.20
   9  -3  -1   -0.40    2.40
   9  -3  -1   -0.20    2.30
  -9   3   1    3.30    2.10
  -9   3   1   -0.70    2.30
  -9   3   1   -2.70    2.00
   8  -3  -1   46.80    4.80
   8  -3  -1   53.49    5.50
   8  -3  -1   44.00    4.30
   8  -3  -1   50.59    4.00
  -8   3   1   49.50    4.40
  -8   3   1   45.50    4.30
  -8   3   1   48.20    2.70
  -8   3   1   49.30    4.00
   7  -3  -1   72.19    4.40
   7  -3  -1   65.59    5.30
   7  -3  -1   68.09    4.70
   7  -3  -1   63.69    5.00
  -7   3   1   70.79    3.60
  -7   3   1   64.69    4.30
  -7   3   1   75.69    4.40
  -7   3   1   70.29    4.30
  -7   3   1   78.09    5.00
   6  -3  -1   42.50    3.70
   6  -3  -1   44.70    3.50
   6  -3  -1   39.90    3.10
   6  -3  -1   47.00    3.90
  -6   3   1   41.10    3.60
  -6   3   1   42.70    2.70
  -6   3   1   40.60    3.10
  -6   3   1   43.00    3.00
  -6   3   1   47.00    3.30
   5  -3  -1  442.86   17.20
   5  -3  -1  410.96   17.80
   5  -3  -1  426.76   17.70
   5  -3  -1  415.46   17.60
  -5   3   1  409.56   17.60
  -5   3   1  438.86   17.40
  -5   3   1  424.76   17.30
  -5   3   1  436.06   17.10
   4  -3  -1 1669.43   65.59
   4  -3  -1 1737.43   65.29
   4  -3  -1 1753.82   65.69
  -4   3   1 1655.53   65.49
  -4   3   1 1740.63   65.29
  -4   3   1 1616.24   65.69
  -4   3   1 1683.03   65.39
   3  -3  -1 1561.04   61.09
   3  -3  -1 1619.14   61.09
   3  -3  -1 1622.04   61.49
   3  -3  -1 1528.35   61.39
  -3   3   1 1608.14   61.29
  -3   3   1 1642.04   61.09
  -3   3   1 1541.75   61.19
  -3   3   1 1582.54   61.59
   2  -3  -1  146.99    6.60
   2  -3  -1  154.88    6.60
  -2   3   1  150.98    6.50
  -2   3   1  148.49    6.80
  -2   3   1  152.78    6.60
  -2   3   1  163.68    6.30
   1  -3  -1 1793.12   69.99
   1  -3  -1 1875.91   69.89
  -1   3   1 1759.32   69.99
  -1   3   1 1855.41   70.09
   0  -3  -1  155.98    6.40
   0  -3  -1  153.68    6.60
   0  -3  -1  155.68    6.50
   0   3   1  151.18    6.60
   0   3   1  161.28    6.60
  -1  -3  -1 1246.08   49.60
  -1  -3  -1 1266.77   49.70
  -1  -3  -1 1223.18   49.80
  -1  -3  -1 1272.57   49.50
   1   3   1 1330.07   49.80
   1   3   1 1284.47   49.60
   1   3   1 1342.77   49.80
   1   3   1 1328.17   49.70
  -2  -3  -1  376.26   15.10
  -2  -3  -1  363.86   15.40
  -2  -3  -1  376.76   14.90
  -2  -3  -1  359.86   14.80
   2   3   1  376.26   15.20
   2   3   1  371.56   14.90
   2   3   1  390.16   15.10
   2   3   1  373.06   15.10
  -3  -3  -1 1159.58   45.30
  -3  -3  -1 1139.29   45.60
  -3  -3  -1 1214.28   46.30
  -3  -3  -1 1152.08   46.20
  -3  -3  -1 1123.29   45.30
   3   3   1 1204.88   45.80
   3   3   1 1194.18   46.00
   3   3   1 1214.48   45.60
   3   3   1 1158.58   45.40
  -4  -3  -1   10.10    2.30
  -4  -3  -1   10.90    2.30
  -4  -3  -1   13.20    1.50
  -4  -3  -1   11.60    1.50
   4   3   1   11.90    1.60
   4   3   1   15.10    2.40
   4   3   1   12.70    1.80
   4   3   1    9.40    1.90
  -5  -3  -1   25.70    3.40
  -5  -3  -1   21.30    1.70
  -5  -3  -1   18.40    1.70
  -5  -3  -1   14.80    2.90
   5   3   1   13.70    2.50
   5   3   1   20.10    2.20
   5   3   1   19.70    2.90
  -6  -3  -1  243.38   10.30
  -6  -3  -1  266.07   12.60
  -6  -3  -1  249.58   12.90
   6   3   1  250.67   10.60
   6   3   1  264.87   12.20
   6   3   1  250.67   12.30
   6   3   1  277.87   11.30
  -7  -3  -1  140.39    8.50
  -7  -3  -1  120.59    8.90
   7   3   1  124.79    7.90
   7   3   1  137.09    6.80
   7   3   1  127.09    8.10
  -8  -3  -1   12.40    4.30
   8   3   1    6.90    4.20
   8   3   1    9.00    2.50
  -9  -3  -1   18.10    5.00
   9   3   1   19.70    4.40
  12  -4  -1    0.10    4.30
  12  -4  -1    0.90    4.40
 -12   4   1    7.80    3.80
 -12   4   1   -2.00    3.00
  11  -4  -1   -2.90    3.80
  11  -4  -1    3.40    3.60
 -11   4   1    1.30    2.30
 -11   4   1    0.80    3.30
 -11   4   1   -1.50    3.30
  10  -4  -1   13.20    3.30
  10  -4  -1   15.60    4.00
  10  -4  -1   19.50    3.80
 -10   4   1   14.80    3.10
 -10   4   1   17.00    3.70
 -10   4   1    9.20    3.30
   9  -4  -1  166.88    8.80
   9  -4  -1  148.09    9.30
   9  -4  -1  157.18    8.00
  -9   4   1  155.78    8.00
  -9   4   1  159.78    8.70
  -9   4   1  146.79    6.80
  -9   4   1  138.99    7.90
   8  -4  -1    9.40    2.20
   8  -4  -1    9.90    2.70
   8  -4  -1   13.70    3.40
   8  -4  -1    9.60    2.90
  -8   4   1   12.20    2.50
  -8   4   1   12.50    2.20
  -8   4   1   11.40    1.70
  -8   4   1   10.90    2.90
  -8   4   1   11.10    2.50
   7  -4  -1  258.17   12.00
   7  -4  -1  266.67   11.40
   7  -4  -1  263.77   12.30
   7  -4  -1  248.88   12.30
  -7   4   1  273.77   11.20
  -7   4   1  263.77   11.70
  -7   4   1  264.57   11.40
  -7   4   1  253.57   11.60
  -7   4   1  266.67   12.30
   6  -4  -1  739.33   30.60
   6  -4  -1  756.52   30.00
   6  -4  -1  695.83   30.70
   6  -4  -1  787.12   30.80
  -6   4   1  776.52   30.00
  -6   4   1  745.33   30.10
  -6   4   1  774.02   30.70
  -6   4   1  808.12   30.40
  -6   4   1  743.83   30.20
   5  -4  -1  623.44   24.80
   5  -4  -1  584.54   24.80
   5  -4  -1  601.74   24.20
  -5   4   1  585.74   24.80
  -5   4   1  602.34   24.40
  -5   4   1  644.84   24.60
  -5   4   1  630.24   24.40
   4  -4  -1  416.66   17.00
   4  -4  -1  413.26   17.00
   4  -4  -1  411.76   16.50
   4  -4  -1  371.76   15.80
  -4   4   1  423.46   16.80
  -4   4   1  393.26   16.60
  -4   4   1  419.86   16.60
  -4   4   1  419.16   16.80
  -4   4   1  430.96   17.20
   3  -4  -1  426.26   17.80
   3  -4  -1  417.66   17.90
  -3   4   1  460.65   17.80
  -3   4   1  466.05   17.50
  -3   4   1  430.96   18.00
  -3   4   1  455.25   17.90
  -3   4   1  426.46   17.60
   2  -4  -1   25.30    2.00
   2  -4  -1   26.10    2.10
  -2   4   1   27.20    2.20
  -2   4   1   26.70    2.40
  -2   4   1   27.10    1.70
  -2   4   1   27.60    2.00
  -2   4   1   28.40    2.00
   1  -4  -1  136.39    5.50
   1  -4  -1  129.89    5.60
   1  -4  -1  120.79    5.80
  -1   4   1  128.69    5.10
  -1   4   1  126.09    5.80
  -1   4   1  118.79    5.90
  -1   4   1  133.29    6.00
   0  -4  -1  680.43   25.90
   0  -4  -1  638.94   26.00
   0  -4  -1  632.74   25.70
   0   4   1  679.93   25.80
   0   4   1  632.04   26.00
   0   4   1  637.94   26.00
   0   4   1  712.33   26.30
  -1  -4  -1  730.03   29.70
  -1  -4  -1  731.53   30.00
  -1  -4  -1  759.12   29.60
   1   4   1  773.82   29.80
   1   4   1  770.42   29.90
   1   4   1  759.92   29.70
   1   4   1  785.12   30.00
  -2  -4  -1  673.33   27.90
  -2  -4  -1  665.53   27.20
  -2  -4  -1  695.23   27.40
  -2  -4  -1  681.43   27.20
   2   4   1  733.83   27.60
   2   4   1  696.73   27.30
   2   4   1  707.73   27.60
   2   4   1  701.33   27.60
  -3  -4  -1  791.12   33.00
  -3  -4  -1  817.42   32.00
  -3  -4  -1  818.82   32.40
  -3  -4  -1  801.52   32.10
   3   4   1  853.51   32.50
   3   4   1  849.12   32.70
   3   4   1  808.12   32.60
   3   4   1  824.62   32.20
  -4  -4  -1   45.70    4.40
  -4  -4  -1   41.10    2.90
  -4  -4  -1   46.20    2.80
  -4  -4  -1   45.40    4.20
  -4  -4  -1   48.70    3.40
   4   4   1   55.19    3.40
   4   4   1   52.79    3.90
   4   4   1   47.90    3.10
   4   4   1   47.80    3.80
  -5  -4  -1   28.90    4.00
  -5  -4  -1   27.20    2.20
  -5  -4  -1   27.80    3.90
  -5  -4  -1   25.70    2.20
   5   4   1   32.30    2.70
   5   4   1   25.90    3.40
   5   4   1   26.90    3.70
   5   4   1   26.70    2.70
  -6  -4  -1   21.50    4.10
  -6  -4  -1   30.30    4.40
  -6  -4  -1   17.80    1.70
   6   4   1   23.70    3.50
   6   4   1   22.60    2.80
   6   4   1   18.70    2.60
   6   4   1   19.40    3.80
  -7  -4  -1   30.10    5.30
  -7  -4  -1   38.50    5.40
   7   4   1   30.00    4.90
   7   4   1   42.80    5.10
   7   4   1   33.60    2.60
   7   4   1   28.50    3.50
  -8  -4  -1   16.20    4.50
   8   4   1   17.60    3.90
  -9  -4  -1    2.20    5.50
   9   4   1    8.10    4.20
  12  -5  -1    8.80    4.30
  12  -5  -1   -1.60    4.70
 -12   5   1    3.60    4.30
  11  -5  -1   11.10    4.30
  11  -5  -1    5.00    3.70
  11  -5  -1   -2.70    3.20
 -11   5   1   -4.00    3.40
 -11   5   1    1.20    2.40
 -11   5   1    2.10    3.60
 -11   5   1    1.80    1.50
  10  -5  -1   10.40    3.60
  10  -5  -1    8.70    3.80
  10  -5  -1   16.70    2.90
 -10   5   1   12.90    2.20
 -10   5   1   16.30    3.50
 -10   5   1   14.50    2.90
 -10   5   1   14.90    3.70
   9  -5  -1   29.70    4.50
   9  -5  -1   41.30    4.90
   9  -5  -1   38.50    5.10
  -9   5   1   30.90    3.30
  -9   5   1   31.00    3.80
  -9   5   1   43.90    4.60
  -9   5   1   26.10    4.20
   8  -5  -1   -1.50    2.20
   8  -5  -1    2.00    2.40
   8  -5  -1    2.10    1.70
   8  -5  -1    9.40    3.40
  -8   5   1   -0.50    1.90
  -8   5   1    1.00    1.70
  -8   5   1    4.40    2.10
  -8   5   1   -0.40    1.60
  -8   5   1   -1.90    2.50
   7  -5  -1  108.99    6.40
   7  -5  -1  111.89    5.50
   7  -5  -1  103.99    6.80
   7  -5  -1   90.79    6.40
  -7   5   1  107.09    5.80
  -7   5   1  108.59    5.70
  -7   5   1  110.19    6.10
  -7   5   1  105.39    6.60
  -7   5   1  112.49    5.80
   6  -5  -1  303.77   13.90
   6  -5  -1  309.17   13.70
   6  -5  -1  314.17   12.90
  -6   5   1  319.07   13.30
  -6   5   1  309.47   13.20
  -6   5   1  327.07   13.50
  -6   5   1  286.97   13.80
  -6   5   1  310.57   13.20
   5  -5  -1  201.58    9.50
   5  -5  -1  212.88    9.60
  -5   5   1  202.38    9.00
  -5   5   1  197.18    8.90
  -5   5   1  197.08    9.60
  -5   5   1  212.18    9.20
   4  -5  -1   24.20    2.70
   4  -5  -1   20.80    2.50
  -4   5   1   24.10    2.00
  -4   5   1   25.40    2.40
  -4   5   1   27.30    2.70
  -4   5   1   23.90    3.20
  -4   5   1   18.70    2.20
   3  -5  -1  778.72   31.30
   3  -5  -1  751.12   31.00
  -3   5   1  835.62   31.40
  -3   5   1  748.53   31.00
  -3   5   1  825.52   31.20
  -3   5   1  765.02   31.40
  -3   5   1  798.62   30.80
   2  -5  -1  632.84   27.20
   2  -5  -1  667.33   27.00
  -2   5   1  744.03   26.90
  -2   5   1  652.63   27.30
  -2   5   1  710.13   27.40
  -2   5   1  693.53   27.20
   1  -5  -1  280.17   11.70
   1  -5  -1  270.67   12.00
   1  -5  -1  302.77   11.70
  -1   5   1  291.97   12.20
  -1   5   1  275.87   11.90
  -1   5   1  276.77   11.10
  -1   5   1  296.17   12.30
   0  -5  -1  261.87   11.60
   0  -5  -1  277.57   11.60
   0  -5  -1  272.07   11.30
   0   5   1  278.67   11.90
   0   5   1  273.87   11.70
   0   5   1  278.57   11.70
   0   5   1  290.97   11.50
   0   5   1  269.37   11.10
  -1  -5  -1  950.70   37.40
  -1  -5  -1  920.61   37.90
  -1  -5  -1  895.81   37.60
   1   5   1  977.50   37.60
   1   5   1 1051.39   38.00
   1   5   1  938.11   37.70
   1   5   1  991.90   38.00
  -2  -5  -1  108.79    5.20
  -2  -5  -1  100.29    5.80
  -2  -5  -1  105.19    5.30
  -2  -5  -1  103.19    5.10
   2   5   1  113.19    5.70
   2   5   1  103.29    5.30
   2   5   1  114.29    5.50
  -3  -5  -1  150.28    8.00
  -3  -5  -1  151.58    7.10
  -3  -5  -1  132.29    7.70
  -3  -5  -1  145.19    6.70
  -3  -5  -1  146.09    6.80
   3   5   1  150.58    6.90
   3   5   1  149.59    7.30
   3   5   1  150.08    7.50
   3   5   1  162.88    7.40
  -4  -5  -1  120.09    7.30
  -4  -5  -1  109.09    7.30
  -4  -5  -1  112.19    6.00
  -4  -5  -1  113.29    5.60
  -4  -5  -1  122.29    5.60
   4   5   1  123.09    5.90
   4   5   1  108.09    6.60
   4   5   1  122.49    6.30
   4   5   1  121.29    6.60
  -5  -5  -1  243.08   13.10
  -5  -5  -1  280.77   13.30
  -5  -5  -1  277.77   11.00
  -5  -5  -1  251.37   11.10
   5   5   1  271.27   11.80
   5   5   1  246.68   12.60
   5   5   1  266.87   11.60
   5   5   1  286.97   12.60
  -6  -5  -1    1.10    3.70
  -6  -5  -1    3.30    3.20
   6   5   1    1.90    3.40
   6   5   1   -1.60    1.90
   6   5   1   -0.50    2.30
   6   5   1   -0.60    1.60
  -7  -5  -1  173.68   10.90
   7   5   1  149.19    7.60
   7   5   1  156.58   10.60
   7   5   1  165.58    8.10
   7   5   1  142.49   11.10
  -8  -5  -1   25.60    5.50
   8   5   1   13.70    4.10
   8   5   1   18.80    3.40
  12  -6  -1    0.20    4.40
  12  -6  -1   11.70    4.80
 -12   6   1   11.30    5.00
 -12   6   1    4.50    3.10
  11  -6  -1    4.60    4.00
  11  -6  -1    2.80    3.80
  11  -6  -1    0.70    2.90
 -11   6   1    3.80    2.60
 -11   6   1    6.90    4.20
 -11   6   1    7.90    2.60
 -11   6   1   12.30    4.40
  10  -6  -1    0.90    3.10
  10  -6  -1    1.70    2.30
  10  -6  -1   -3.90    3.20
 -10   6   1    0.30    2.30
 -10   6   1   -0.60    2.30
 -10   6   1    0.60    3.10
 -10   6   1   -3.20    3.40
   9  -6  -1   89.89    6.80
   9  -6  -1   81.79    6.90
   9  -6  -1   74.59    7.20
  -9   6   1   79.99    5.60
  -9   6   1   85.99    5.40
  -9   6   1   95.29    6.20
  -9   6   1   87.49    7.00
   8  -6  -1  158.18    7.40
   8  -6  -1  159.68    9.00
   8  -6  -1  159.58    8.90
   8  -6  -1  146.69    9.00
  -8   6   1  155.78    8.90
  -8   6   1  154.78    7.80
  -8   6   1  154.58    8.00
  -8   6   1  165.28    8.30
  -8   6   1  150.78    7.90
   7  -6  -1   33.70    5.10
   7  -6  -1   46.60    3.30
   7  -6  -1   47.50    4.60
  -7   6   1   49.60    4.80
  -7   6   1   46.70    4.10
  -7   6   1   47.10    3.70
  -7   6   1   52.49    4.10
  -7   6   1   47.20    3.70
   6  -6  -1   28.50    3.90
   6  -6  -1   25.80    3.40
  -6   6   1   25.90    3.70
  -6   6   1   23.30    2.80
  -6   6   1   20.30    2.70
  -6   6   1   27.10    3.30
  -6   6   1   28.50    3.40
   5  -6  -1  321.57   13.10
   5  -6  -1  324.17   14.50
   5  -6  -1  319.47   13.00
   5  -6  -1  341.17   14.40
  -5   6   1  317.67   14.00
  -5   6   1  345.37   14.30
  -5   6   1  344.07   14.40
  -5   6   1  342.37   13.90
   4  -6  -1  146.69    7.90
   4  -6  -1  169.18    7.80
  -4   6   1  167.38    7.90
  -4   6   1  167.08    7.30
  -4   6   1  152.48    7.50
  -4   6   1  167.58    7.70
  -4   6   1  157.28    8.20
   3  -6  -1   72.19    4.60
  -3   6   1   73.39    4.00
  -3   6   1   74.79    4.30
  -3   6   1   74.09    5.20
  -3   6   1   77.89    4.40
  -3   6   1   75.59    4.60
   2  -6  -1  242.18    9.40
   2  -6  -1  206.78    9.50
   2  -6  -1  222.48    9.90
  -2   6   1  218.18    9.80
  -2   6   1  198.88   10.00
  -2   6   1  230.58   10.10
   1  -6  -1  130.29    6.00
   1  -6  -1  135.89    6.10
   1  -6  -1  128.49    6.40
  -1   6   1  118.19    6.50
  -1   6   1  141.39    6.80
  -1   6   1  125.29    5.20
  -1   6   1  126.59    6.30
   0  -6  -1   47.40    3.60
   0  -6  -1   57.79    3.60
   0  -6  -1   56.99    3.30
   0   6   1   62.99    3.80
   0   6   1   63.59    4.10
   0   6   1   49.70    3.90
   0   6   1   54.99    2.90
  -1  -6  -1  826.82   33.90
  -1  -6  -1  838.82   33.70
  -1  -6  -1  846.02   34.30
   1   6   1  861.31   34.30
   1   6   1  907.81   33.90
   1   6   1  868.21   34.20
   1   6   1  848.02   34.00
  -2  -6  -1  166.08    7.70
  -2  -6  -1  163.48    7.80
  -2  -6  -1  162.98    8.60
  -2  -6  -1  158.58    7.60
   2   6   1  182.28    8.40
   2   6   1  173.28    8.40
   2   6   1  171.68    8.00
   2   6   1  174.38    8.00
  -3  -6  -1   30.60    3.20
  -3  -6  -1   34.10    2.90
  -3  -6  -1   33.80    4.40
  -3  -6  -1   41.50    4.50
  -3  -6  -1   29.40    2.90
   3   6   1   43.70    3.80
   3   6   1   28.60    3.80
   3   6   1   32.50    3.10
   3   6   1   39.00    3.40
  -4  -6  -1   24.60    3.20
  -4  -6  -1   26.70    4.00
  -4  -6  -1   23.70    2.90
  -4  -6  -1   24.40    2.70
  -4  -6  -1   25.30    4.10
   4   6   1   28.20    3.10
   4   6   1   30.00    3.30
   4   6   1   28.10    3.90
   4   6   1   34.10    3.80
  -5  -6  -1  102.59    7.50
  -5  -6  -1   95.19    5.20
  -5  -6  -1  106.59    5.10
  -5  -6  -1   90.79    8.30
   5   6   1  108.79    5.90
   5   6   1  109.79    6.40
   5   6   1  107.79    6.60
   5   6   1   83.79    7.30
  -6  -6  -1   36.80    5.60
   6   6   1   19.60    5.10
   6   6   1   45.60    4.80
   6   6   1   29.20    4.20
   6   6   1   33.70    3.80
  -7  -6  -1   27.90    5.80
   7   6   1   20.70    4.10
   7   6   1   26.80    3.70
  12  -7  -1    5.80    4.80
  12  -7  -1    8.80    4.90
 -12   7   1    1.30    2.90
 -12   7   1    1.30    4.90
  11  -7  -1    6.60    4.50
  11  -7  -1    4.80    2.90
  11  -7  -1    2.00    3.40
  11  -7  -1    6.00    4.30
 -11   7   1   -2.70    4.40
 -11   7   1    2.50    2.70
 -11   7   1    9.20    4.70
 -11   7   1   -2.00    3.70
  10  -7  -1    2.40    3.30
  10  -7  -1    9.50    2.30
 -10   7   1    0.20    3.00
 -10   7   1    0.90    3.60
 -10   7   1    1.90    2.50
 -10   7   1    2.80    3.60
 -10   7   1    4.60    2.50
   9  -7  -1   19.20    4.10
   9  -7  -1   20.20    4.00
  -9   7   1   30.10    3.70
  -9   7   1   19.20    3.60
  -9   7   1   21.50    4.20
  -9   7   1   18.70    3.30
  -9   7   1   13.20    3.10
   8  -7  -1   40.10    5.20
   8  -7  -1   34.30    4.70
  -8   7   1   34.30    5.00
  -8   7   1   38.30    3.70
  -8   7   1   33.90    4.60
  -8   7   1   39.70    3.80
  -8   7   1   34.60    4.30
   7  -7  -1   31.60    4.20
   7  -7  -1   27.60    4.20
   7  -7  -1   26.90    2.40
  -7   7   1   27.70    4.10
  -7   7   1   26.90    3.30
  -7   7   1   29.00    4.00
  -7   7   1   30.40    3.30
  -7   7   1   30.50    4.50
   6  -7  -1   12.00    0.90
   6  -7  -1   16.00    3.10
   6  -7  -1    9.80    1.40
   6  -7  -1   11.30    2.70
  -6   7   1   13.80    2.80
  -6   7   1   13.80    2.40
  -6   7   1    8.90    3.20
  -6   7   1   14.30    2.80
  -6   7   1   11.60    2.30
   5  -7  -1  394.16   17.80
   5  -7  -1  413.86   17.50
  -5   7   1  422.36   17.80
  -5   7   1  388.66   17.20
  -5   7   1  392.76   17.00
  -5   7   1  430.36   18.40
  -5   7   1  440.66   17.60
   4  -7  -1  349.77   14.70
   4  -7  -1  319.47   14.90
  -4   7   1  343.97   15.50
  -4   7   1  341.97   14.70
  -4   7   1  359.46   15.20
  -4   7   1  332.47   14.60
  -4   7   1  338.37   14.30
   3  -7  -1   27.90    2.80
   3  -7  -1   27.50    2.40
   3  -7  -1   24.30    3.10
  -3   7   1   24.70    3.40
  -3   7   1   27.10    3.00
  -3   7   1   29.90    3.80
  -3   7   1   24.60    2.50
  -3   7   1   23.30    2.80
   2  -7  -1  157.38    7.90
   2  -7  -1  151.88    7.30
   2  -7  -1  162.38    7.20
  -2   7   1  146.89    8.10
  -2   7   1  162.68    7.80
  -2   7   1  165.48    8.20
   1  -7  -1  881.31   33.30
   1  -7  -1  805.32   33.60
   1  -7  -1  852.31   33.70
  -1   7   1  801.22   32.20
  -1   7   1  857.01   34.00
  -1   7   1  809.72   33.50
  -1   7   1  870.11   34.00
   0  -7  -1  118.89    6.20
   0  -7  -1  113.99    6.10
   0  -7  -1  101.79    5.80
   0   7   1  116.39    6.30
   0   7   1  117.79    6.60
   0   7   1  110.49    6.30
   0   7   1  111.39    5.10
  -1  -7  -1  208.68    9.50
  -1  -7  -1  206.28   10.20
  -1  -7  -1  213.68    9.80
   1   7   1  220.08   10.20
   1   7   1  209.18   10.00
   1   7   1  224.08   10.40
   1   7   1  201.88    9.20
   1   7   1  231.58    9.80
  -2  -7  -1  252.37   11.10
  -2  -7  -1  237.58   10.90
  -2  -7  -1  239.88   11.90
  -2  -7  -1  235.48   10.90
   2   7   1  264.87   11.80
   2   7   1  246.48   11.20
   2   7   1  266.37   11.20
   2   7   1  244.88   11.60
  -3  -7  -1   71.19    4.40
  -3  -7  -1   67.49    4.50
  -3  -7  -1   74.79    6.20
  -3  -7  -1   66.69    6.20
  -3  -7  -1   71.29    4.80
   3   7   1   76.49    4.90
   3   7   1   69.79    5.70
   3   7   1   76.39    5.50
   3   7   1   75.09    4.90
  -4  -7  -1    4.60    2.10
  -4  -7  -1    5.50    3.30
  -4  -7  -1    8.00    3.70
  -4  -7  -1    6.20    1.90
  -4  -7  -1    5.60    2.30
   4   7   1   10.00    3.70
   4   7   1    8.30    2.30
   4   7   1    7.80    2.10
   4   7   1   10.20    3.00
  -5  -7  -1  111.19    9.70
  -5  -7  -1  106.79    5.90
  -5  -7  -1  117.39    5.80
  -5  -7  -1  121.29    8.80
   5   7   1  119.99    6.80
   5   7   1  117.59    7.70
   5   7   1  124.59    7.50
  -6  -7  -1   63.59    8.30
   6   7   1   48.10    5.80
   6   7   1   51.29    6.70
   6   7   1   47.10    5.00
  11  -8  -1   17.10    3.90
  11  -8  -1   14.90    4.80
  11  -8  -1    9.60    5.00
 -11   8   1    7.30    4.90
 -11   8   1    6.40    5.40
 -11   8   1   12.60    3.30
  10  -8  -1   17.80    4.60
  10  -8  -1   32.70    4.50
 -10   8   1   21.60    3.50
 -10   8   1   21.50    4.90
 -10   8   1   25.00    4.30
 -10   8   1   15.80    3.30
   9  -8  -1    4.00    3.70
   9  -8  -1   11.70    2.30
  -9   8   1    6.60    2.60
  -9   8   1    6.30    4.10
  -9   8   1    8.30    2.80
  -9   8   1    8.90    3.90
  -9   8   1    7.00    3.50
   8  -8  -1   11.00    1.80
   8  -8  -1   16.80    4.00
   8  -8  -1   12.70    3.80
  -8   8   1   13.70    2.80
  -8   8   1    7.90    2.50
  -8   8   1   11.20    4.10
  -8   8   1   10.90    3.10
  -8   8   1    4.30    3.10
   7  -8  -1  117.39    8.00
   7  -8  -1  129.59    7.90
   7  -8  -1  113.89    5.50
  -7   8   1  140.79    8.50
  -7   8   1  132.49    7.80
  -7   8   1  120.89    6.80
  -7   8   1  129.99    7.40
  -7   8   1  115.99    6.70
   6  -8  -1  101.79    6.30
   6  -8  -1   99.69    6.70
  -6   8   1  100.49    6.20
  -6   8   1   87.89    5.50
  -6   8   1   99.19    5.90
  -6   8   1   96.29    6.60
   5  -8  -1   66.69    5.30
   5  -8  -1   69.29    5.00
  -5   8   1   62.79    4.30
  -5   8   1   68.19    5.30
  -5   8   1   65.99    4.80
  -5   8   1   70.59    4.90
  -5   8   1   68.89    6.20
   4  -8  -1  144.69    7.50
   4  -8  -1  130.49    7.90
  -4   8   1  141.49    8.50
  -4   8   1  131.49    7.40
  -4   8   1  140.19    7.50
  -4   8   1  155.78    7.10
  -4   8   1  155.28    8.10
   3  -8  -1    1.80    1.80
   3  -8  -1    0.90    1.90
  -3   8   1    1.30    2.00
  -3   8   1    4.60    2.30
  -3   8   1    2.80    1.70
  -3   8   1    3.90    2.00
  -3   8   1    6.50    3.10
   2  -8  -1   24.80    3.00
   2  -8  -1   26.90    3.60
  -2   8   1   27.70    3.40
  -2   8   1   28.90    4.00
  -2   8   1   34.40    3.90
   1  -8  -1  187.78    8.70
   1  -8  -1  182.88    8.40
   1  -8  -1  172.78    8.90
  -1   8   1  178.38    9.30
  -1   8   1  188.38    9.50
  -1   8   1  174.48    8.90
   0  -8  -1  254.17   11.60
   0  -8  -1  252.97   11.70
   0  -8  -1  256.67   11.10
   0   8   1  263.07   12.20
   0   8   1  249.08   10.40
   0   8   1  248.38   11.70
   0   8   1  247.48   11.90
  -1  -8  -1   10.80    2.20
  -1  -8  -1   13.20    2.20
  -1  -8  -1   16.50    3.00
  -1  -8  -1   13.10    2.50
   1   8   1   12.80    3.00
   1   8   1   10.40    1.80
   1   8   1   14.40    2.80
   1   8   1   15.20    3.20
  -2  -8  -1   22.30    3.30
  -2  -8  -1   19.10    3.50
  -2  -8  -1   25.00    3.30
  -2  -8  -1   31.10    4.40
  -2  -8  -1   25.70    3.70
   2   8   1   28.30    3.90
   2   8   1   24.70    3.00
   2   8   1   28.70    3.30
   2   8   1   30.90    4.20
   2   8   1   33.40    4.30
  -3  -8  -1   95.99    7.70
  -3  -8  -1   89.39    5.60
  -3  -8  -1   92.79    6.00
  -3  -8  -1   97.39    6.00
   3   8   1   86.19    7.10
   3   8   1   96.09    6.00
   3   8   1   91.49    5.90
   3   8   1  111.39    6.40
   3   8   1   94.09    7.40
  -4  -8  -1   52.19    5.10
  -4  -8  -1   67.69    4.90
  -4  -8  -1   85.09    7.70
  -4  -8  -1   65.29    8.00
  -4  -8  -1   69.59    5.40
   4   8   1   68.09    5.70
   4   8   1   77.69    5.70
   4   8   1   70.39    5.60
   4   8   1   61.79    6.60
  -5  -8  -1   25.50    5.50
  -5  -8  -1   25.30    3.30
   5   8   1   23.50    3.80
   5   8   1   31.50    4.90
  11  -9  -1    5.70    4.80
  11  -9  -1   -1.90    5.00
 -11   9   1    1.70    2.80
 -11   9   1    3.90    5.50
 -11   9   1    3.10    3.10
  10  -9  -1   11.40    4.50
  10  -9  -1    5.80    4.20
  10  -9  -1    9.20    2.80
 -10   9   1    2.40    4.80
 -10   9   1   10.10    5.30
 -10   9   1    6.00    3.00
 -10   9   1   10.40    3.30
   9  -9  -1    8.50    4.20
   9  -9  -1    5.20    1.90
  -9   9   1    7.00    2.90
  -9   9   1    2.30    3.90
  -9   9   1    7.10    5.30
  -9   9   1    5.40    2.70
   8  -9  -1    2.10    1.20
   8  -9  -1    2.60    3.80
  -8   9   1   -0.30    4.10
  -8   9   1    2.30    2.60
  -8   9   1    2.50    3.50
  -8   9   1    0.50    2.30
  -8   9   1    1.50    3.20
   7  -9  -1   26.30    4.60
   7  -9  -1   45.20    5.20
  -7   9   1   38.90    4.40
  -7   9   1   29.80    3.70
  -7   9   1   39.40    5.70
  -7   9   1   42.70    6.00
  -7   9   1   37.80    4.90
   6  -9  -1   74.79    6.40
   6  -9  -1   72.59    5.70
   6  -9  -1   70.39    4.00
  -6   9   1   86.29    7.70
  -6   9   1   78.99    5.80
  -6   9   1   65.49    4.90
  -6   9   1   79.69    6.60
  -6   9   1   72.49    5.50
   5  -9  -1   -4.10    2.40
   5  -9  -1    2.90    1.50
   5  -9  -1    0.40    2.50
  -5   9   1    1.70    1.90
  -5   9   1    8.30    3.10
  -5   9   1   -2.40    2.30
  -5   9   1    4.30    2.30
  -5   9   1    4.00    3.80
   4  -9  -1   27.50    4.10
   4  -9  -1   30.60    3.60
   4  -9  -1   25.70    3.00
  -4   9   1   23.30    3.90
  -4   9   1   22.00    3.10
  -4   9   1   28.10    3.90
  -4   9   1   39.80    5.30
  -4   9   1   28.70    3.90
   3  -9  -1  204.88    9.40
   3  -9  -1  191.78   10.20
   3  -9  -1  208.18    9.70
  -3   9   1  190.78    9.40
  -3   9   1  220.28   11.40
  -3   9   1  197.18   10.10
  -3   9   1  206.48   10.60
  -3   9   1  200.58   10.30
   2  -9  -1  106.59    6.00
   2  -9  -1  105.49    6.60
   2  -9  -1  106.29    6.00
  -2   9   1  105.19    7.20
  -2   9   1  103.09    6.50
  -2   9   1  108.59    7.20
   1  -9  -1   92.99    6.30
   1  -9  -1   96.69    6.00
   1  -9  -1   92.89    5.50
  -1   9   1  100.39    6.60
  -1   9   1   96.89    7.10
  -1   9   1   99.09    7.10
   0  -9  -1  201.88    9.90
   0  -9  -1  203.88    9.30
   0  -9  -1  199.68   10.10
   0   9   1  203.78   10.40
   0   9   1  185.18   10.00
   0   9   1  191.68   10.40
   0   9   1  194.78    8.30
  -1  -9  -1   44.70    5.40
  -1  -9  -1   49.99    5.60
  -1  -9  -1   39.60    4.20
  -1  -9  -1   46.60    4.50
  -1  -9  -1   49.00    4.30
   1   9   1   52.29    6.00
   1   9   1   45.40    3.30
   1   9   1   49.99    5.30
   1   9   1   41.40    5.00
  -2  -9  -1   26.60    5.30
  -2  -9  -1   27.60    4.70
  -2  -9  -1   24.60    3.60
  -2  -9  -1   28.60    4.20
  -2  -9  -1   30.20    4.00
   2   9   1   32.70    3.60
   2   9   1   29.90    4.60
   2   9   1   23.20    3.90
  -3  -9  -1   34.90    4.50
  -3  -9  -1   42.10    4.70
  -3  -9  -1   24.70    5.60
  -3  -9  -1   49.99    7.00
   3   9   1   39.90    4.80
   3   9   1   52.49    5.10
   3   9   1   41.80    4.60
   3   9   1   48.00    6.70
  -4  -9  -1   68.09    7.70
  -4  -9  -1   58.69    5.10
  -4  -9  -1   49.99    5.60
   4   9   1   67.59    6.50
   4   9   1   58.99    5.60
   4   9   1   62.09    7.80
   4   9   1   60.39    5.90
  10 -10  -1    4.10    4.80
  10 -10  -1   -4.50    4.50
 -10  10   1    1.10    6.00
 -10  10   1    7.70    3.60
 -10  10   1    7.60    3.00
   9 -10  -1   21.10    5.10
   9 -10  -1   14.70    1.80
  -9  10   1   14.90    3.70
  -9  10   1   24.80    6.20
  -9  10   1   12.30    3.30
   8 -10  -1    5.80    3.90
  -8  10   1   14.00    5.20
  -8  10   1    5.50    2.80
  -8  10   1    6.20    3.10
   7 -10  -1    4.00    3.90
  -7  10   1    1.50    2.80
  -7  10   1   -1.60    2.20
   6 -10  -1   26.20    3.10
   6 -10  -1   23.10    4.60
  -6  10   1   27.00    5.10
  -6  10   1   26.20    3.50
  -6  10   1   35.10    6.20
  -6  10   1   30.10    4.20
   5 -10  -1   22.60    2.90
   5 -10  -1   22.10    4.30
   5 -10  -1   24.80    3.60
   5 -10  -1   21.10    3.60
  -5  10   1   21.50    4.10
  -5  10   1   20.40    3.30
  -5  10   1   28.20    5.40
  -5  10   1   29.40    6.80
  -5  10   1   26.60    4.10
   4 -10  -1    6.70    2.20
   4 -10  -1   12.90    2.50
   4 -10  -1   10.70    3.30
   4 -10  -1    8.40    2.80
  -4  10   1    8.60    3.20
  -4  10   1    6.30    3.10
  -4  10   1    6.40    2.40
  -4  10   1    7.10    4.50
  -4  10   1    1.40    3.30
   3 -10  -1   59.69    5.90
   3 -10  -1   59.29    5.00
   3 -10  -1   59.59    4.70
  -3  10   1   52.89    6.00
  -3  10   1   56.49    4.60
  -3  10   1   75.29    6.60
  -3  10   1   52.09    5.30
  -3  10   1   71.99    7.00
   2 -10  -1  181.78   10.00
   2 -10  -1  187.88    9.40
   2 -10  -1  176.98    9.00
  -2  10   1  203.08   10.90
   1 -10  -1   14.10    2.90
   1 -10  -1   16.70    3.30
   1 -10  -1   12.50    3.40
   1 -10  -1   14.10    3.10
  -1  10   1   12.70    4.10
   0 -10  -1   82.79    6.70
   0 -10  -1   87.09    6.30
   0 -10  -1   84.79    7.00
   0 -10  -1   84.79    5.80
   0  10   1   90.89    7.20
   0  10   1   83.09    4.10
  -1 -10  -1   54.59    7.10
  -1 -10  -1   58.99    5.30
  -1 -10  -1   74.29    5.90
  -1 -10  -1   62.79    6.90
  -1 -10  -1   70.19    5.70
   1  10   1   60.49    4.10
  -2 -10  -1   16.10    3.60
  -2 -10  -1   24.30    3.70
  -2 -10  -1   27.70    5.20
  -2 -10  -1   13.80    5.30
  -2 -10  -1   20.60    4.20
   2  10   1   16.50    2.80
   2  10   1   18.30    4.20
  -3 -10  -1   -5.30    4.40
  -3 -10  -1    4.10    3.20
  -3 -10  -1    8.50    3.30
   3  10   1    8.00    3.80
   9 -11  -1   16.70    5.70
  -9  11   1    9.60    4.10
  -9  11   1    6.90    3.40
  -9  11   1    8.80    6.30
   8 -11  -1    9.60    4.90
  -8  11   1    9.10    3.80
  -8  11   1    8.00    3.30
  -8  11   1    8.60    5.50
   7 -11  -1    7.30    4.00
   7 -11  -1    4.20    1.90
  -7  11   1    3.40    3.60
  -7  11   1    8.30    3.10
  -7  11   1    4.10    5.10
   6 -11  -1   27.20    3.90
   6 -11  -1   29.80    5.20
   6 -11  -1   32.00    4.60
  -6  11   1   33.30    4.20
  -6  11   1   44.60    7.20
  -6  11   1   36.00    5.00
   5 -11  -1   40.60    5.70
   5 -11  -1   44.40    4.60
   5 -11  -1   40.50    4.70
  -5  11   1   40.70    4.60
  -5  11   1   50.59    7.40
  -5  11   1   54.19    6.00
   4 -11  -1   -1.20    2.40
   4 -11  -1    2.40    2.50
  -4  11   1   -4.60    3.10
  -4  11   1    4.20    5.20
  -4  11   1    0.20    2.50
   3 -11  -1   14.50    3.20
   3 -11  -1   11.50    3.40
   3 -11  -1    8.90    3.00
   3 -11  -1   16.60    4.40
  -3  11   1    4.80    2.60
  -3  11   1   14.30    5.40
  -3  11   1   10.40    3.70
   2 -11  -1   76.09    6.20
   2 -11  -1   89.59    6.90
   2 -11  -1   73.29    6.50
   2 -11  -1   93.29    6.90
  -2  11   1   92.39    6.00
  -2  11   1  102.39    8.30
   1 -11  -1   24.50    3.90
   1 -11  -1   20.40    4.40
   1 -11  -1   30.40    4.60
  -1  11   1   37.60    5.80
   0 -11  -1   14.40    3.90
   0 -11  -1   11.00    4.80
   0 -11  -1   24.50    4.70
   0 -11  -1   17.60    3.50
   0 -11  -1   16.20    3.90
   0  11   1   12.80    4.50
  -1 -11  -1   21.10    3.80
  -1 -11  -1   21.40    5.10
  -1 -11  -1   26.70    4.40
   1  11   1   25.00    5.10
   8 -12  -1    1.10    4.90
  -8  12   1    2.10    4.50
  -8  12   1    6.60    3.40
  -8  12   1  -10.10    6.80
   7 -12  -1    2.70    4.80
   7 -12  -1    3.40    2.50
  -7  12   1   -2.80    6.70
  -7  12   1   -1.20    3.00
  -7  12   1    4.80    4.30
   6 -12  -1   -0.80    2.80
   6 -12  -1   -4.50    3.10
   6 -12  -1   -0.20    4.40
  -6  12   1    3.20    4.20
  -6  12   1   -9.80    6.40
  -6  12   1    0.60    3.00
   5 -12  -1   18.70    3.70
   5 -12  -1   11.70    3.70
   5 -12  -1   22.40    5.50
  -5  12   1   26.80    7.00
  -5  12   1   32.80    5.30
  -5  12   1   26.90    4.20
   4 -12  -1   38.00    6.10
   4 -12  -1   49.70    7.40
   4 -12  -1   53.69    5.80
  -4  12   1   35.80    4.90
  -4  12   1   42.40    9.30
  -4  12   1   52.69    7.80
   3 -12  -1    3.20    4.30
   3 -12  -1    1.80    3.40
   3 -12  -1   -1.60    3.80
  -3  12   1    1.80    3.10
  -3  12   1   11.10    6.10
  -3  12   1    5.00    4.20
   2 -12  -1   28.80    5.30
   2 -12  -1   36.40    5.60
   2 -12  -1   34.70    5.40
  -2  12   1   36.60    5.90
  -2  12   1   32.50    4.30
  -2  12   1   50.59    7.00
   1 -12  -1   26.10    4.90
   1 -12  -1   12.70    6.10
   1 -12  -1   23.20    5.00
  -1  12   1   32.30    6.30
  -1  13  -2   21.60    5.80
   1 -13   2   15.20    4.80
  -2  13  -2    8.70    3.20
  -2  13  -2    8.60    5.80
   2 -13   2   -0.80    4.20
  -3  13  -2   28.90    6.80
  -3  13  -2   26.50    4.20
   3 -13   2   20.40    4.80
  -4  13  -2   13.80    4.50
  -4  13  -2   10.70    6.00
  -4  13  -2   15.00    3.80
   4 -13   2    5.30    4.20
  -5  13  -2    4.30    6.30
  -5  13  -2   -1.50    3.70
  -5  13  -2    1.10    3.10
   5 -13   2    3.10    4.10
  -6  13  -2    9.60    6.90
  -6  13  -2   18.50    4.40
  -6  13  -2   17.20    4.00
   6 -13   2   24.20    5.20
  -7  13  -2   16.30    3.90
  -7  13  -2   21.50    7.40
  -7  13  -2   20.70    4.30
   7 -13   2   21.00    5.60
   1  12  -2   -2.40    3.80
  -1 -12   2   -2.00    2.50
  -1 -12   2   -3.00    3.40
   0  12  -2   24.70    2.30
   0  12  -2   27.50    5.20
   0 -12   2   15.00    4.30
  -1  12  -2   63.59    7.20
   1 -12   2   70.29    6.40
  -2  12  -2   11.50    3.40
  -2  12  -2   23.10    4.90
   2 -12   2   16.30    4.00
  -3  12  -2   28.90    5.80
  -3  12  -2   17.80    3.70
   3 -12   2   22.60    4.20
  -4  12  -2   27.10    5.70
  -4  12  -2   24.00    4.00
  -4  12  -2   17.00    3.70
   4 -12   2   25.40    4.80
  -5  12  -2    5.00    3.10
  -5  12  -2    3.70    5.10
  -5  12  -2    2.30    2.90
   5 -12   2    3.30    3.60
  -6  12  -2   13.00    5.60
  -6  12  -2    4.50    3.10
  -6  12  -2    8.50    3.30
   6 -12   2   15.00    4.60
  -7  12  -2   17.20    6.00
  -7  12  -2   23.20    4.20
  -7  12  -2   22.40    3.70
   7 -12   2   18.80    4.80
  -8  12  -2   12.50    3.70
  -8  12  -2   16.90    6.00
  -8  12  -2   11.10    3.00
   8 -12   2    3.70    4.80
  -9  12  -2   -5.60    6.30
  -9  12  -2   -1.50    3.30
   9 -12   2    3.60    5.20
   3  11  -2   24.60    4.50
  -3 -11   2   42.40    5.70
  -3 -11   2   26.50    3.30
  -3 -11   2   27.60    6.80
   2  11  -2   37.20    5.50
  -2 -11   2   36.10    4.10
  -2 -11   2   50.19    6.50
  -2 -11   2   40.70    6.10
   1  11  -2   45.10    5.40
  -1 -11   2   32.50    4.60
   0  11  -2    0.30    3.10
   0 -11   2    6.20    3.10
   0 -11   2   -4.20    2.90
   0 -11   2    3.10    3.30
   1 -11   2  150.68    8.80
   1 -11   2  155.68    8.90
   1 -11   2  134.99    7.80
  -2  11  -2  108.49    7.70
   2 -11   2  104.79    7.10
   2 -11   2   89.49    6.50
   2 -11   2   88.79    6.30
  -3  11  -2    6.60    3.90
  -3  11  -2    2.90    2.30
   3 -11   2    6.90    3.30
   3 -11   2    1.10    2.40
   3 -11   2    4.40    2.70
  -4  11  -2   90.89    7.40
  -4  11  -2  111.99    8.40
  -4  11  -2  109.29    6.60
  -4  11  -2   92.29    6.60
   4 -11   2  110.89    7.60
   4 -11   2   97.49    6.30
  -5  11  -2   74.89    5.80
  -5  11  -2   77.89    7.50
  -5  11  -2   68.29    6.40
  -5  11  -2   67.29    5.50
   5 -11   2   81.49    6.50
   5 -11   2   66.09    5.40
  -6  11  -2    5.00    3.70
  -6  11  -2    2.00    2.60
  -6  11  -2    8.70    4.60
  -6  11  -2    0.30    2.20
  -7  11  -2   20.40    3.90
  -7  11  -2   13.80    4.80
  -7  11  -2   18.70    3.00
   7 -11   2   19.30    4.40
  -8  11  -2   11.60    3.60
  -8  11  -2   18.50    5.80
  -8  11  -2   16.40    2.50
   8 -11   2   10.20    4.60
  -9  11  -2    4.70    3.10
  -9  11  -2   15.80    5.40
   9 -11   2    6.50    4.40
 -10  11  -2    3.00    6.00
 -10  11  -2   -3.50    2.90
  10 -11   2    0.60    5.00
   4  10  -2   49.10    6.20
   4  10  -2   51.09    5.70
  -4 -10   2   51.69    6.90
  -4 -10   2   61.19    5.90
   3  10  -2    3.50    2.50
   3  10  -2    6.00    2.90
  -3 -10   2    5.10    2.00
  -3 -10   2    9.80    3.30
  -3 -10   2   13.30    4.20
   2  10  -2   66.39    7.30
  -2 -10   2   71.29    5.90
  -2 -10   2   61.99    4.30
  -2 -10   2   55.79    8.70
  -2 -10   2   68.49    5.60
   1  10  -2   77.29    7.30
   1  10  -2   93.39    6.30
  -1 -10   2   74.39    6.50
  -1 -10   2   77.39    5.80
  -1 -10   2   84.69    6.10
   0  10  -2   76.49    6.60
   0  10  -2   74.49    5.90
   0  10  -2   67.49    6.20
   0 -10   2   67.09    5.00
   0 -10   2   65.29    5.70
   0 -10   2   75.49    5.90
  -1  10  -2   52.79    5.50
  -1  10  -2   53.49    5.70
  -1  10  -2   51.29    5.30
   1 -10   2   45.20    4.30
   1 -10   2   47.50    4.70
   1 -10   2   52.89    4.80
  -2  10  -2  152.98    9.30
  -2  10  -2  163.78    9.20
  -2  10  -2  161.08    8.90
   2 -10   2  166.38    8.40
   2 -10   2  152.88    8.20
   2 -10   2  173.58    8.90
  -3  10  -2   16.80    3.80
  -3  10  -2   23.60    3.80
  -3  10  -2   18.40    3.20
  -3  10  -2   20.50    4.30
   3 -10   2   17.80    2.90
   3 -10   2   14.80    3.30
   3 -10   2   20.70    3.20
  -4  10  -2   18.60    4.20
  -4  10  -2   11.70    2.80
  -4  10  -2   12.20    3.10
  -4  10  -2   10.50    3.40
  -4  10  -2   13.90    2.60
   4 -10   2   12.40    3.30
   4 -10   2   11.30    2.80
   4 -10   2   12.60    2.50
  -5  10  -2  138.19    7.90
  -5  10  -2  132.29    8.80
  -5  10  -2  145.09    8.60
  -5  10  -2  136.89    7.20
  -5  10  -2  139.69    7.80
   5 -10   2  133.99    7.70
   5 -10   2  126.69    8.10
  -6  10  -2   38.00    5.30
  -6  10  -2   28.30    3.50
  -6  10  -2   31.20    4.00
  -6  10  -2   35.50    5.30
  -6  10  -2   34.80    4.60
   6 -10   2   41.80    4.60
   6 -10   2   41.20    5.40
  -7  10  -2    8.40    2.00
  -7  10  -2    5.90    3.90
  -7  10  -2    7.40    3.30
  -7  10  -2    3.70    3.70
  -7  10  -2    7.40    2.90
   7 -10   2   11.20    3.40
  -8  10  -2   43.60    3.40
  -8  10  -2   44.30    4.90
  -8  10  -2   57.49    6.80
  -8  10  -2   47.80    6.00
  -8  10  -2   46.50    6.10
   8 -10   2   39.80    3.40
  -9  10  -2   12.00    3.40
  -9  10  -2   17.90    4.50
  -9  10  -2    9.20    5.20
  -9  10  -2   29.90    5.20
   9 -10   2   15.30    4.70
   9 -10   2   15.90    2.70
 -10  10  -2   -0.30    5.50
 -10  10  -2   -2.50    2.80
 -10  10  -2    9.40    4.80
  10 -10   2   -1.70    3.30
  10 -10   2    4.60    4.50
   5   9  -2   28.30    5.70
   5   9  -2   33.80    4.40
   5   9  -2   23.20    4.00
  -5  -9   2   25.80    4.00
  -5  -9   2   27.70    5.80
   4   9  -2   96.39    7.50
   4   9  -2  110.19    8.40
   4   9  -2   94.69    7.50
  -4  -9   2   99.59    6.60
  -4  -9   2  100.29    7.40
   3   9  -2   73.49    5.50
   3   9  -2   72.99    5.70
   3   9  -2   60.19    6.30
  -3  -9   2   70.19    5.80
  -3  -9   2   63.29    4.10
  -3  -9   2   66.49    5.30
  -3  -9   2   53.99    6.60
   2   9  -2   18.50    2.80
   2   9  -2   20.40    4.10
   2   9  -2   11.30    3.40
   2   9  -2   18.70    3.10
  -2  -9   2   16.50    2.20
  -2  -9   2   20.70    3.10
  -2  -9   2   19.60    3.20
  -2  -9   2   13.60    3.50
   1   9  -2  254.47   12.30
   1   9  -2  244.98   11.80
   1   9  -2  248.18   12.50
  -1  -9   2  244.68   11.20
  -1  -9   2  244.98   11.50
  -1  -9   2  238.68   12.10
   0   9  -2  170.08    9.00
   0   9  -2  176.38    9.40
   0   9  -2  165.98    9.50
   0  -9   2  172.48    8.80
   0  -9   2  170.38    8.90
   0  -9   2  179.28    8.40
  -1   9  -2   45.00    4.70
  -1   9  -2   40.80    4.30
  -1   9  -2   40.00    4.70
   1  -9   2   47.30    4.30
   1  -9   2   41.00    3.50
   1  -9   2   45.50    4.00
  -2   9  -2  415.46   18.60
  -2   9  -2  396.06   16.20
  -2   9  -2  446.06   18.30
  -2   9  -2  406.76   18.40
   2  -9   2  416.06   18.10
   2  -9   2  434.86   17.70
   2  -9   2  412.76   17.50
  -3   9  -2   30.50    4.30
  -3   9  -2   25.90    3.00
  -3   9  -2   27.00    3.60
  -3   9  -2   32.50    4.20
   3  -9   2   26.10    3.60
   3  -9   2   29.10    3.30
   3  -9   2   24.90    3.30
  -4   9  -2    9.80    2.10
  -4   9  -2    1.10    3.10
  -4   9  -2    9.50    2.40
  -4   9  -2    7.80    2.60
  -4   9  -2    5.90    2.50
   4  -9   2    5.50    2.10
   4  -9   2    3.90    2.40
  -5   9  -2    3.30    2.30
  -5   9  -2    7.20    2.50
  -5   9  -2   12.60    3.60
  -5   9  -2    8.00    1.80
  -5   9  -2    6.40    2.70
   5  -9   2    8.70    2.60
   5  -9   2    9.90    2.50
  -6   9  -2  172.78    9.40
  -6   9  -2  162.88    9.10
  -6   9  -2  155.48    8.50
  -6   9  -2  178.28    8.90
  -6   9  -2  161.18    7.60
   6  -9   2  162.28    9.10
   6  -9   2  165.68    8.70
  -7   9  -2   23.20    2.60
  -7   9  -2   26.20    3.80
  -7   9  -2   24.80    4.00
  -7   9  -2   23.20    4.10
  -7   9  -2   23.30    3.60
   7  -9   2   24.70    2.60
   7  -9   2   26.50    4.00
   7  -9   2   24.20    3.90
  -8   9  -2   -1.20    3.30
  -8   9  -2    1.30    2.80
  -8   9  -2    6.10    3.20
  -8   9  -2   -1.10    2.40
   8  -9   2   -1.80    3.00
   8  -9   2   -3.20    6.00
   8  -9   2    3.10    2.60
   8  -9   2    1.20    1.30
  -9   9  -2   25.80    4.70
  -9   9  -2   18.60    3.70
  -9   9  -2   18.20    4.30
  -9   9  -2   27.20    4.20
   9  -9   2   23.30    4.50
   9  -9   2   15.90    2.80
 -10   9  -2    7.40    3.20
 -10   9  -2    8.60    3.90
 -10   9  -2    7.70    4.40
  10  -9   2    7.60    2.90
  10  -9   2    2.50    4.20
 -11   9  -2   -3.10    3.00
 -11   9  -2   -0.70    4.60
  11  -9   2    3.60    4.40
  11  -9   2    2.00    4.40
  11  -9   2    4.20    5.00
   6   8  -2   38.00    5.80
   6   8  -2   49.40    5.60
   6   8  -2   61.79    5.70
  -6  -8   2   68.99    8.20
  -6  -8   2   61.69    5.20
   5   8  -2    8.30    3.20
   5   8  -2    6.00    2.80
   5   8  -2   -4.00    3.70
  -5  -8   2    1.30    2.50
  -5  -8   2    8.60    3.80
   4   8  -2   90.39    7.00
   4   8  -2   95.29    6.10
   4   8  -2   98.89    6.30
  -4  -8   2   80.29    7.90
  -4  -8   2   91.29    6.50
  -4  -8   2   99.99    5.90
   3   8  -2  101.19    6.00
   3   8  -2  109.89    6.40
   3   8  -2  110.89    7.10
   3   8  -2  106.09    7.80
  -3  -8   2  102.39    6.40
  -3  -8   2   95.59    7.20
  -3  -8   2   94.49    5.10
  -3  -8   2  108.59    6.20
   2   8  -2   64.29    4.50
   2   8  -2   65.59    5.40
   2   8  -2   70.39    4.70
   2   8  -2   59.59    5.30
  -2  -8   2   61.09    3.60
  -2  -8   2   61.79    5.50
  -2  -8   2   62.59    4.70
  -2  -8   2   69.39    4.70
   1   8  -2   43.70    3.60
   1   8  -2   33.20    4.30
   1   8  -2   40.20    4.20
  -1  -8   2   38.60    3.60
  -1  -8   2   36.00    3.30
  -1  -8   2   29.70    3.60
   0   8  -2  588.94   24.60
   0   8  -2  597.14   25.00
   0   8  -2  594.14   24.80
   0  -8   2  611.94   24.50
   0  -8   2  588.54   24.40
   0  -8   2  608.94   24.10
   0  -8   2  570.94   24.60
  -1   8  -2  148.19    7.90
  -1   8  -2  163.98    8.20
  -1   8  -2  145.19    7.80
   1  -8   2  158.58    7.50
   1  -8   2  142.19    7.10
   1  -8   2  149.79    7.60
   1  -8   2  146.39    7.70
  -2   8  -2   10.80    1.10
  -2   8  -2   12.10    2.50
  -2   8  -2   14.90    2.80
  -2   8  -2   11.70    2.70
   2  -8   2   13.90    2.50
   2  -8   2   16.80    2.50
   2  -8   2   12.70    2.10
   2  -8   2   10.20    2.30
  -3   8  -2  232.48   10.80
  -3   8  -2  246.78   11.50
  -3   8  -2  235.38   11.50
  -3   8  -2  258.47   11.10
   3  -8   2  237.28   11.20
   3  -8   2  229.48   10.70
   3  -8   2  238.58   11.10
  -4   8  -2  434.06   18.00
  -4   8  -2  441.76   18.70
  -4   8  -2  428.66   19.00
  -4   8  -2  481.55   18.80
  -4   8  -2  437.56   19.10
   4  -8   2  451.25   19.00
   4  -8   2  424.46   18.40
  -5   8  -2   58.59    4.30
  -5   8  -2   66.49    5.40
  -5   8  -2   57.89    5.10
  -5   8  -2   62.89    4.40
  -5   8  -2   50.49    3.50
   5  -8   2   61.19    4.50
   5  -8   2   54.79    4.70
  -6   8  -2  234.08   11.20
  -6   8  -2  221.88   10.10
  -6   8  -2  245.58   11.60
  -6   8  -2  236.88   11.60
  -6   8  -2  258.67   11.20
   6  -8   2  240.38   11.70
   6  -8   2  249.28   11.50
   6  -8   2  238.48   10.00
  -7   8  -2   70.39    5.60
  -7   8  -2   64.69    5.00
  -7   8  -2   76.39    5.00
  -7   8  -2   74.29    5.70
   7  -8   2   71.49    4.10
   7  -8   2   73.89    5.50
   7  -8   2   72.89    5.60
   7  -8   2   68.79    4.10
  -8   8  -2    3.40    2.40
  -8   8  -2   -0.30    2.30
  -8   8  -2    6.80    3.40
  -8   8  -2   -0.90    2.60
   8  -8   2    5.40    3.40
   8  -8   2    0.70    1.70
   8  -8   2   -1.20    2.40
   8  -8   2   -1.70    1.10
  -9   8  -2   22.10    3.50
  -9   8  -2   21.70    3.70
  -9   8  -2   16.70    3.40
   9  -8   2   20.80    3.10
   9  -8   2   18.40    3.80
 -10   8  -2   11.00    3.50
 -10   8  -2   10.70    3.70
 -10   8  -2    6.50    2.90
 -10   8  -2    7.60    3.60
  10  -8   2    8.80    4.00
  10  -8   2    5.90    3.10
  10  -8   2   12.60    4.50
 -11   8  -2    0.00    3.80
 -11   8  -2    0.90    2.90
  11  -8   2    7.60    4.50
  11  -8   2    1.40    4.60
   7   7  -2    3.40    3.30
   7   7  -2    9.20    2.90
  -7  -7   2    5.90    2.90
  -7  -7   2    6.00    4.50
  -7  -7   2    8.80    8.30
   6   7  -2  190.08   10.30
   6   7  -2  201.08    9.60
   6   7  -2  167.68   10.00
  -6  -7   2  174.78    9.10
  -6  -7   2  180.88   10.10
   5   7  -2   49.30    4.70
   5   7  -2   55.29    6.70
   5   7  -2   45.60    4.30
   5   7  -2   49.10    5.40
  -5  -7   2   50.69    5.30
  -5  -7   2   39.70    6.40
  -5  -7   2   47.10    4.30
   4   7  -2   79.09    5.80
   4   7  -2   83.89    5.70
   4   7  -2   86.69    5.10
   4   7  -2   75.79    6.80
  -4  -7   2   73.29    6.50
  -4  -7   2   79.39    5.10
  -4  -7   2   72.79    5.40
   3   7  -2  118.89    6.30
   3   7  -2  102.59    5.80
   3   7  -2  107.49    6.90
   3   7  -2  105.09    6.50
  -3  -7   2  107.59    6.10
  -3  -7   2   97.79    6.80
  -3  -7   2  106.59    5.10
  -3  -7   2  118.09    6.10
   2   7  -2  243.88   10.70
   2   7  -2  233.68   11.10
   2   7  -2  236.08   11.10
   2   7  -2  235.68   10.50
  -2  -7   2  232.38   11.10
  -2  -7   2  222.18    9.70
  -2  -7   2  226.78   10.40
  -2  -7   2  225.48   10.40
   1   7  -2   23.90    3.30
   1   7  -2   24.90    3.60
   1   7  -2   28.20    2.70
   1   7  -2   26.80    2.90
  -1  -7   2   26.50    3.20
  -1  -7   2   20.40    2.80
  -1  -7   2   25.50    3.00
  -1  -7   2   24.60    2.90
   0   7  -2  277.37   12.60
   0   7  -2  274.27   12.40
   0   7  -2  283.97   12.30
   0  -7   2  272.07   12.30
   0  -7   2  279.47   12.20
   0  -7   2  288.77   12.20
   0  -7   2  278.67   11.90
  -1   7  -2  522.95   21.50
  -1   7  -2  513.35   21.30
  -1   7  -2  543.95   21.40
   1  -7   2  521.35   21.20
   1  -7   2  499.65   20.80
   1  -7   2  500.25   21.30
   1  -7   2  506.85   21.40
  -2   7  -2    4.60    1.90
  -2   7  -2    3.70    1.80
  -2   7  -2    1.30    1.60
   2  -7   2    3.60    1.60
   2  -7   2    1.90    1.60
   2  -7   2    4.20    1.40
  -3   7  -2  214.78   10.30
  -3   7  -2  232.58   10.00
  -3   7  -2  235.08   10.10
  -3   7  -2  228.98   10.40
   3  -7   2  211.28    9.70
   3  -7   2  211.38   10.10
   3  -7   2  213.08   10.10
  -4   7  -2  584.94   23.70
  -4   7  -2  599.14   24.00
  -4   7  -2  555.34   22.90
  -4   7  -2  579.04   23.90
  -4   7  -2  606.74   23.70
   4  -7   2  562.24   23.80
   4  -7   2  543.35   23.80
   4  -7   2  611.64   23.60
  -5   7  -2  141.89    7.50
  -5   7  -2  135.89    7.20
  -5   7  -2  148.89    7.80
  -5   7  -2  137.19    6.30
  -5   7  -2  151.08    7.20
   5  -7   2  156.18    7.30
   5  -7   2  138.09    6.20
   5  -7   2  135.19    7.40
  -6   7  -2   68.69    4.80
  -6   7  -2   73.89    5.10
  -6   7  -2   73.79    4.80
  -6   7  -2   73.29    5.00
  -6   7  -2   68.39    4.10
   6  -7   2   76.29    5.10
   6  -7   2   79.99    5.30
   6  -7   2   76.89    4.00
  -7   7  -2   72.99    4.90
  -7   7  -2   73.79    5.00
  -7   7  -2   66.59    5.30
  -7   7  -2   62.59    4.60
   7  -7   2   63.59    5.10
   7  -7   2   75.29    4.30
   7  -7   2   71.29    5.30
   7  -7   2   67.39    3.80
  -8   7  -2   51.79    4.20
  -8   7  -2   41.10    4.80
  -8   7  -2   39.30    4.30
  -8   7  -2   35.50    3.90
   8  -7   2   42.20    2.70
   8  -7   2   41.90    5.20
   8  -7   2   40.20    3.80
   8  -7   2   37.30    4.70
  -9   7  -2    2.10    2.60
  -9   7  -2    0.90    2.40
  -9   7  -2   -1.30    2.30
   9  -7   2   -4.20    3.70
   9  -7   2   -1.60    2.20
   9  -7   2    4.40    2.90
 -10   7  -2   23.70    3.90
 -10   7  -2   22.60    3.70
 -10   7  -2   28.50    3.60
 -10   7  -2   26.90    4.10
  10  -7   2   19.50    3.70
  10  -7   2   28.20    5.10
  10  -7   2   35.30    5.20
 -11   7  -2    2.70    2.80
 -11   7  -2    8.70    4.20
 -11   7  -2    5.10    3.40
  11  -7   2    4.70    4.50
  11  -7   2    3.00    4.40
   8   6  -2   33.80    5.00
   8   6  -2   38.70    5.40
  -8  -6   2   43.60    6.30
  -8  -6   2   30.10    4.60
   7   6  -2    5.70    3.00
   7   6  -2    3.10    2.70
   7   6  -2    2.10    2.40
  -7  -6   2    2.90    2.40
  -7  -6   2    5.70    3.60
   6   6  -2   93.79    8.20
   6   6  -2  106.79    7.00
   6   6  -2   95.49    5.90
   6   6  -2  102.09    7.80
  -6  -6   2  101.09    9.10
  -6  -6   2   88.19    5.80
  -6  -6   2   91.89    6.70
   5   6  -2  229.28   10.20
   5   6  -2  227.68   10.80
   5   6  -2  208.38   11.40
  -5  -6   2  206.68   10.40
  -5  -6   2  206.48   11.80
  -5  -6   2  226.38   10.10
   4   6  -2   14.00    3.20
   4   6  -2   17.60    2.60
   4   6  -2   16.20    2.40
  -4  -6   2   16.20    2.40
  -4  -6   2   16.30    2.70
  -4  -6   2   14.40    3.10
   3   6  -2  184.28    8.60
   3   6  -2  198.98    9.00
   3   6  -2  180.98    9.40
  -3  -6   2  187.98    8.70
  -3  -6   2  183.28    8.80
  -3  -6   2  186.48    8.70
  -3  -6   2  183.88    9.60
   2   6  -2  811.82   32.90
   2   6  -2  873.41   32.70
   2   6  -2  834.22   33.10
   2   6  -2  842.42   32.40
  -2  -6   2  787.72   32.40
  -2  -6   2  807.82   32.50
  -2  -6   2  806.92   33.00
  -2  -6   2  760.72   31.60
   1   6  -2  402.86   16.50
   1   6  -2  401.26   16.60
   1   6  -2  403.96   16.90
   1   6  -2  393.86   16.90
  -1  -6   2  392.96   16.60
  -1  -6   2  382.16   16.50
  -1  -6   2  412.56   16.40
   0   6  -2  214.88    9.50
   0   6  -2  213.38    9.80
   0   6  -2  197.38   10.00
   0  -6   2  229.18    9.60
   0  -6   2  213.78    9.30
   0  -6   2  203.48    9.60
   0  -6   2  229.88    9.60
  -1   6  -2  933.91   37.50
  -1   6  -2  955.40   37.50
  -1   6  -2  954.90   37.70
   1  -6   2  999.80   37.30
   1  -6   2  934.41   37.20
   1  -6   2  939.51   37.60
   1  -6   2  926.91   37.40
  -2   6  -2  210.68    9.50
  -2   6  -2  213.58    9.60
  -2   6  -2  210.88    9.70
  -2   6  -2  232.28    9.50
   2  -6   2  205.98    9.20
   2  -6   2  210.78    9.50
   2  -6   2  212.28    9.60
  -3   6  -2   28.30    2.50
  -3   6  -2   30.50    3.00
  -3   6  -2   23.70    2.80
  -3   6  -2   24.70    2.40
   3  -6   2   26.30    2.40
   3  -6   2   23.20    2.70
   3  -6   2   26.20    2.80
  -4   6  -2  277.07   11.80
  -4   6  -2  277.37   12.10
  -4   6  -2  275.67   12.20
  -4   6  -2  274.87   12.00
   4  -6   2  283.77   12.10
   4  -6   2  270.97   11.10
   4  -6   2  274.67   12.00
  -5   6  -2  401.86   17.00
  -5   6  -2  427.56   16.80
  -5   6  -2  407.16   17.00
  -5   6  -2  417.96   17.00
  -5   6  -2  379.16   16.00
   5  -6   2  401.26   17.00
   5  -6   2  393.56   16.20
   5  -6   2  405.46   17.00
   5  -6   2  402.16   16.90
  -6   6  -2    8.30    1.10
  -6   6  -2    9.20    1.90
  -6   6  -2    5.70    1.90
  -6   6  -2    4.30    1.90
  -6   6  -2    7.90    2.10
   6  -6   2    7.10    2.50
   6  -6   2    9.40    2.20
   6  -6   2    7.00    1.40
   6  -6   2    8.60    1.60
  -7   6  -2   62.39    4.30
  -7   6  -2   72.39    4.90
  -7   6  -2   67.29    4.20
  -7   6  -2   61.59    4.70
   7  -6   2   64.59    5.00
   7  -6   2   60.19    4.10
   7  -6   2   68.79    4.80
   7  -6   2   59.39    3.50
  -8   6  -2   65.29    4.50
  -8   6  -2   66.39    5.10
  -8   6  -2   69.79    4.40
  -8   6  -2   62.69    5.00
   8  -6   2   65.79    5.00
   8  -6   2   67.19    4.70
   8  -6   2   63.69    5.80
  -9   6  -2    6.90    2.70
  -9   6  -2    8.90    2.30
  -9   6  -2   10.00    2.40
  -9   6  -2    5.00    2.60
   9  -6   2    7.60    3.00
   9  -6   2   10.70    1.40
   9  -6   2    8.60    2.70
   9  -6   2   11.40    3.50
   9  -6   2    7.40    3.60
 -10   6  -2   20.50    3.30
 -10   6  -2   16.20    2.70
 -10   6  -2   15.30    3.60
 -10   6  -2   25.10    3.40
  10  -6   2   19.00    3.90
  10  -6   2   19.70    3.70
  10  -6   2   22.70    4.50
  10  -6   2   11.80    7.50
  10  -6   2   16.40    2.30
 -11   6  -2    5.80    2.70
 -11   6  -2    7.20    2.80
 -11   6  -2    9.10    3.30
  11  -6   2    9.70    1.80
  11  -6   2    5.30    4.30
  11  -6   2   14.40    4.40
   9   5  -2   11.60    3.50
   9   5  -2   20.70    4.50
  -9  -5   2   13.60    5.50
  -9  -5   2   18.30    3.10
   8   5  -2   65.49    6.80
  -8  -5   2   67.69    5.10
  -8  -5   2   74.99    7.50
  -8  -5   2   63.49    6.50
   7   5  -2   50.39    5.70
   7   5  -2   60.29    4.70
   7   5  -2   53.09    7.50
   7   5  -2   51.09    4.30
  -7  -5   2   53.89    5.30
  -7  -5   2   54.49    4.30
   6   5  -2  152.98    8.30
   6   5  -2  136.59    9.20
   6   5  -2  148.59    8.90
   6   5  -2  150.28    7.40
   6   5  -2  142.69    7.30
  -6  -5   2  135.69    7.70
  -6  -5   2  133.49    9.10
  -6  -5   2  145.99    7.30
   5   5  -2  115.09    6.20
   5   5  -2  121.79    7.30
   5   5  -2  112.79    6.10
   5   5  -2  120.69    6.70
  -5  -5   2  116.29    6.00
  -5  -5   2  115.39    6.50
  -5  -5   2  107.79    7.30
   4   5  -2   21.30    2.80
   4   5  -2   19.10    2.50
   4   5  -2   21.50    3.20
   4   5  -2   21.10    2.30
  -4  -5   2   17.30    2.80
  -4  -5   2   17.30    2.30
  -4  -5   2   17.90    3.20
  -4  -5   2   19.70    2.50
   3   5  -2   62.39    4.00
   3   5  -2   59.19    4.30
   3   5  -2   60.59    4.00
   3   5  -2   64.09    3.60
  -3  -5   2   58.39    3.60
  -3  -5   2   54.69    2.90
  -3  -5   2   57.39    3.70
  -3  -5   2   65.29    4.50
  -3  -5   2   63.89    3.90
   2   5  -2  240.68   10.40
   2   5  -2  256.87   10.80
   2   5  -2  251.27   10.80
  -2  -5   2  243.08   10.60
  -2  -5   2  239.48   11.00
  -2  -5   2  237.08   10.50
  -2  -5   2  238.08   10.50
  -2  -5   2  258.27   10.10
   1   5  -2  733.23   29.60
   1   5  -2  732.93   29.20
   1   5  -2  806.62   29.80
   1   5  -2  777.52   29.40
  -1  -5   2  725.63   29.30
  -1  -5   2  724.53   29.40
  -1  -5   2  676.83   29.10
  -1  -5   2  755.42   29.60
   0   5  -2   40.90    2.80
   0   5  -2   44.30    3.10
   0   5  -2   46.20    3.10
   0  -5   2   46.00    2.90
   0  -5   2   51.59    2.90
   0  -5   2   47.00    2.70
   0  -5   2   41.90    3.00
  -1   5  -2  508.45   21.60
  -1   5  -2  562.94   21.70
  -1   5  -2  529.45   21.80
   1  -5   2  560.74   21.70
   1  -5   2  581.64   21.50
   1  -5   2  515.95   21.40
   1  -5   2  522.15   21.70
  -2   5  -2 1039.40   40.80
  -2   5  -2 1102.29   40.40
  -2   5  -2  987.60   40.80
  -2   5  -2 1114.29   40.80
  -2   5  -2 1069.39   41.00
   2  -5   2  972.00   40.60
   2  -5   2 1026.80   40.90
   2  -5   2 1036.00   40.80
  -3   5  -2  373.96   17.60
  -3   5  -2  425.06   17.80
  -3   5  -2  432.26   17.80
  -3   5  -2  447.46   17.60
  -3   5  -2  444.86   17.90
   3  -5   2  453.45   17.90
   3  -5   2  433.96   17.10
   3  -5   2  469.65   17.70
   3  -5   2  444.26   17.80
  -4   5  -2  135.69    6.40
  -4   5  -2  129.59    6.50
  -4   5  -2  134.09    5.50
  -4   5  -2  136.09    6.20
  -4   5  -2  137.59    6.40
   4  -5   2  134.69    6.30
   4  -5   2  136.69    6.40
   4  -5   2  129.99    6.40
   4  -5   2  129.79    5.80
  -5   5  -2  616.44   24.00
  -5   5  -2  563.94   24.00
  -5   5  -2  611.64   24.30
  -5   5  -2  643.04   23.90
  -5   5  -2  586.64   23.00
   5  -5   2  601.24   24.10
   5  -5   2  575.14   23.90
   5  -5   2  604.04   24.10
   5  -5   2  601.54   23.70
   5  -5   2  565.44   23.60
  -6   5  -2  122.89    6.60
  -6   5  -2  127.39    6.00
  -6   5  -2  129.49    6.20
  -6   5  -2  125.39    6.40
   6  -5   2  118.19    5.80
   6  -5   2  132.09    6.80
   6  -5   2  121.19    6.30
   6  -5   2  128.59    6.10
  -7   5  -2    3.50    1.80
  -7   5  -2    1.30    1.40
  -7   5  -2    2.30    1.40
  -7   5  -2    2.00    1.80
   7  -5   2    1.50    0.90
   7  -5   2    4.10    2.50
   7  -5   2    2.40    1.70
   7  -5   2    3.60    1.20
   7  -5   2    0.90    1.60
  -8   5  -2  105.89    5.90
  -8   5  -2  105.49    5.40
  -8   5  -2  101.79    5.40
  -8   5  -2  101.89    6.20
   8  -5   2  101.39    4.80
   8  -5   2  109.99    6.10
   8  -5   2  100.59    6.50
   8  -5   2  109.99    6.40
   8  -5   2   97.99    7.10
  -9   5  -2   74.59    5.70
  -9   5  -2   75.79    4.40
  -9   5  -2   78.29    4.90
  -9   5  -2   78.79    4.20
   9  -5   2   77.29    5.60
   9  -5   2   74.99    4.20
   9  -5   2   78.29    5.90
   9  -5   2   76.29    6.70
   9  -5   2   72.39    6.90
 -10   5  -2    0.00    2.00
 -10   5  -2    3.30    2.50
 -10   5  -2    2.10    1.60
  10  -5   2    1.50    3.50
  10  -5   2   -0.40    4.40
  10  -5   2    3.70    3.10
  10  -5   2    4.70    3.00
  10  -5   2    4.70    1.90
 -11   5  -2   19.70    3.80
  11  -5   2   17.80    4.50
  11  -5   2   20.00    4.90
  11  -5   2   18.10    2.70
   9   4  -2   -5.80    3.20
   9   4  -2    2.00    3.00
  -9  -4   2    1.00    2.40
  -9  -4   2   -2.20    4.10
  -9  -4   2    5.00    5.40
   8   4  -2   57.49    6.20
   8   4  -2   65.69    5.30
  -8  -4   2   52.79    5.60
  -8  -4   2   61.69    6.40
  -8  -4   2   55.59    4.50
   7   4  -2   82.89    7.40
   7   4  -2   82.89    6.50
   7   4  -2   95.59    5.50
   7   4  -2   86.89    7.40
  -7  -4   2   85.49    5.10
  -7  -4   2   75.59    7.60
  -7  -4   2   77.89    5.80
   6   4  -2   -1.40    1.60
   6   4  -2   -0.60    2.60
   6   4  -2   -0.30    2.60
   6   4  -2    0.10    1.40
  -6  -4   2   -0.40    1.60
  -6  -4   2   -0.20    2.70
   5   4  -2   70.59    5.40
   5   4  -2   72.39    4.20
   5   4  -2   72.99    4.90
   5   4  -2   67.19    5.40
   5   4  -2   73.09    4.40
  -5  -4   2   76.49    4.40
  -5  -4   2   67.59    4.60
  -5  -4   2   66.69    5.40
   4   4  -2  562.44   22.70
   4   4  -2  566.34   23.30
   4   4  -2  564.44   22.80
   4   4  -2  602.04   23.60
  -4  -4   2  541.45   22.90
  -4  -4   2  570.94   22.50
  -4  -4   2  545.65   23.60
  -4  -4   2  569.64   22.80
   3   4  -2  370.96   14.90
   3   4  -2  358.86   15.10
   3   4  -2  363.06   15.30
   3   4  -2  346.17   14.60
  -3  -4   2  341.47   15.30
  -3  -4   2  353.96   14.80
  -3  -4   2  355.86   14.80
  -3  -4   2  369.46   14.70
   2   4  -2   67.29    3.40
   2   4  -2   59.89    3.60
   2   4  -2   74.29    4.00
   2   4  -2   64.89    3.60
  -2  -4   2   62.39    3.50
  -2  -4   2   59.89    2.80
  -2  -4   2   59.59    3.50
  -2  -4   2   62.89    3.80
  -2  -4   2   64.49    3.50
   1   4  -2 2449.35   91.09
   1   4  -2 2379.76   90.79
   1   4  -2 2377.96   91.09
   1   4  -2 2340.57   90.89
  -1  -4   2 2310.87   90.99
  -1  -4   2 2274.87   90.89
  -1  -4   2 2353.26   90.79
  -1  -4   2 2418.56   90.89
   0   4  -2  669.53   26.50
   0   4  -2  698.73   26.70
   0   4  -2  689.73   26.80
   0  -4   2  704.13   26.60
   0  -4   2  647.84   26.50
   0  -4   2  640.84   26.40
   0  -4   2  677.03   26.70
  -1   4  -2   49.80    2.80
  -1   4  -2   51.79    3.00
  -1   4  -2   50.89    2.80
   1  -4   2   47.80    2.70
   1  -4   2   51.49    2.90
   1  -4   2   51.29    2.80
  -2   4  -2  116.29    5.00
  -2   4  -2  106.89    4.50
  -2   4  -2   98.79    4.90
  -2   4  -2  106.59    5.10
  -2   4  -2  107.79    4.90
   2  -4   2  107.39    4.90
   2  -4   2  101.49    4.80
   2  -4   2  100.89    4.90
  -3   4  -2 1134.69   42.90
  -3   4  -2 1200.38   43.00
  -3   4  -2 1084.49   42.70
  -3   4  -2 1084.19   42.80
  -3   4  -2 1048.40   42.10
   3  -4   2 1094.79   42.80
   3  -4   2 1096.19   42.50
   3  -4   2 1115.59   42.90
   3  -4   2 1050.29   42.70
  -4   4  -2  104.99    5.00
  -4   4  -2  111.39    5.30
  -4   4  -2  100.09    4.80
  -4   4  -2  104.59    5.10
   4  -4   2  105.09    5.20
   4  -4   2   98.49    5.00
   4  -4   2  106.39    4.80
   4  -4   2   99.89    5.00
  -5   4  -2  703.23   27.30
  -5   4  -2  662.13   26.60
  -5   4  -2  685.83   26.70
  -5   4  -2  673.73   26.80
   5  -4   2  704.03   26.80
   5  -4   2  661.83   27.00
   5  -4   2  653.33   26.60
   5  -4   2  641.44   26.00
   5  -4   2  665.83   26.70
   5  -4   2  716.43   27.00
  -6   4  -2  242.68   10.40
  -6   4  -2  237.58   10.10
  -6   4  -2  236.78   10.00
  -6   4  -2  248.98   10.90
   6  -4   2  231.88   10.70
   6  -4   2  250.17   10.10
   6  -4   2  237.48   10.50
   6  -4   2  228.78   10.90
   6  -4   2  237.28    9.70
  -7   4  -2   66.49    3.60
  -7   4  -2   63.09    4.60
  -7   4  -2   65.49    4.00
  -7   4  -2   65.09    3.70
   7  -4   2   66.99    4.40
   7  -4   2   65.99    4.40
   7  -4   2   65.59    3.50
   7  -4   2   66.29    4.70
   7  -4   2   66.89    5.40
  -8   4  -2   92.29    4.50
  -8   4  -2  101.79    5.20
  -8   4  -2   94.09    6.00
  -8   4  -2   99.99    4.80
   8  -4   2   96.79    6.90
   8  -4   2   95.09    5.90
   8  -4   2  100.29    6.50
   8  -4   2   93.69    5.00
   8  -4   2  104.49    6.00
  -9   4  -2  107.29    5.10
  -9   4  -2  104.29    6.70
  -9   4  -2  118.99    5.40
   9  -4   2  114.69    8.20
   9  -4   2  106.69    7.00
   9  -4   2  112.79    6.80
   9  -4   2  102.49    5.80
 -10   4  -2    3.20    2.40
  10  -4   2   -2.90    2.20
  10  -4   2    3.00    3.40
  10  -4   2    3.40    2.90
  10  -4   2    0.10    4.50
 -11   4  -2    0.90    2.60
  11  -4   2    5.20    3.00
  11  -4   2   -1.80    3.40
  11  -4   2    0.70    3.90
  10   3  -2   19.30    3.90
  10   3  -2   12.60    4.60
 -10  -3   2   25.50    5.40
 -10  -3   2   15.20    3.00
   9   3  -2    9.20    4.10
   9   3  -2   20.50    3.60
  -9  -3   2   17.00    4.30
  -9  -3   2   17.40    3.00
  -9  -3   2   19.40    3.90
   8   3  -2    0.10    2.70
   8   3  -2    0.50    2.30
   8   3  -2   -5.90    3.80
   8   3  -2   -1.00    3.70
  -8  -3   2    5.90    2.80
  -8  -3   2   -1.10    1.90
   7   3  -2  178.58   10.20
   7   3  -2  198.48    9.20
   7   3  -2  190.88   10.30
   7   3  -2  185.58    7.80
   7   3  -2  189.38    9.90
  -7  -3   2  160.48   10.40
  -7  -3   2  187.18    8.70
   6   3  -2   94.09    6.30
   6   3  -2   87.99    5.30
   6   3  -2   88.59    5.90
   6   3  -2   90.29    4.50
   6   3  -2   96.89    4.20
   6   3  -2   94.49    6.20
  -6  -3   2   87.09    6.40
  -6  -3   2   96.69    5.20
  -6  -3   2   88.09    5.30
   5   3  -2    4.10    1.70
   5   3  -2    3.20    2.10
   5   3  -2    3.90    1.20
   5   3  -2    2.70    1.40
   5   3  -2    6.50    2.10
  -5  -3   2    2.20    1.00
  -5  -3   2    5.90    1.60
  -5  -3   2    4.50    1.70
  -5  -3   2    4.10    2.00
   4   3  -2  207.68    9.10
   4   3  -2  215.58    9.30
   4   3  -2  212.38    9.70
   4   3  -2  208.18    9.80
  -4  -3   2  206.58    8.90
  -4  -3   2  214.38    9.40
  -4  -3   2  230.08    9.40
   3   3  -2 1302.97   49.99
   3   3  -2 1250.47   49.60
   3   3  -2 1282.47   50.09
   3   3  -2 1307.57   49.60
  -3  -3   2 1266.47   49.80
  -3  -3   2 1269.17   49.70
  -3  -3   2 1245.88   50.19
  -3  -3   2 1311.37   49.50
   2   3  -2    2.90    0.90
   2   3  -2    1.70    0.90
   2   3  -2    1.40    0.80
   2   3  -2   -0.60    1.00
  -2  -3   2    0.80    0.80
  -2  -3   2    2.60    0.80
  -2  -3   2    1.20    0.90
  -2  -3   2    1.50    0.20
  -2  -3   2    0.90    0.90
   1   3  -2  814.12   31.10
   1   3  -2  828.32   31.30
   1   3  -2  775.12   31.20
   1   3  -2  816.32   31.30
  -1  -3   2  806.42   31.20
  -1  -3   2  785.92   31.20
  -1  -3   2  818.12   31.30
  -1  -3   2  753.42   31.10
   0   3  -2 1207.88   46.50
   0   3  -2 1224.48   46.40
   0   3  -2 1231.58   46.60
   0  -3   2 1268.77   46.40
   0  -3   2 1151.48   46.40
   0  -3   2 1130.99   46.30
   0  -3   2 1199.18   46.50
  -1   3  -2  101.69    4.80
  -1   3  -2  106.59    4.90
  -1   3  -2  109.49    5.00
  -1   3  -2  113.19    4.90
   1  -3   2  122.19    5.10
   1  -3   2  113.39    4.80
   1  -3   2  115.49    5.00
  -2   3  -2  184.88    7.30
  -2   3  -2  177.98    7.50
  -2   3  -2  182.28    7.50
   2  -3   2  172.08    7.40
   2  -3   2  162.18    7.30
   2  -3   2  179.18    7.20
  -3   3  -2 2123.49   81.99
  -3   3  -2 2081.79   82.19
  -3   3  -2 2171.18   82.19
  -3   3  -2 2241.58   82.39
   3  -3   2 2158.68   82.19
   3  -3   2 2161.68   83.39
   3  -3   2 2018.70   82.09
   3  -3   2 2161.18   82.09
  -4   3  -2  415.16   16.50
  -4   3  -2  405.06   16.40
  -4   3  -2  416.26   17.00
   4  -3   2  407.46   16.60
   4  -3   2  426.76   16.70
   4  -3   2  408.26   16.70
   4  -3   2  426.46   16.60
   4  -3   2  415.76   16.60
   4  -3   2  412.26   16.10
  -5   3  -2   66.29    3.30
  -5   3  -2   66.69    3.20
  -5   3  -2   69.59    4.00
  -5   3  -2   60.29    3.40
   5  -3   2   68.99    3.60
   5  -3   2   63.59    3.10
   5  -3   2   56.79    3.70
   5  -3   2   67.89    3.50
   5  -3   2   67.09    3.80
  -6   3  -2  137.79    5.70
  -6   3  -2  134.19    5.90
  -6   3  -2  129.29    6.70
  -6   3  -2  127.59    5.70
   6  -3   2  132.99    6.10
   6  -3   2  133.99    5.90
   6  -3   2  127.99    6.30
   6  -3   2  132.29    6.50
   6  -3   2  115.29    7.00
  -7   3  -2  195.78    7.90
  -7   3  -2  173.78    8.90
  -7   3  -2  180.08    7.70
   7  -3   2  198.88    8.70
   7  -3   2  178.28    8.80
   7  -3   2  178.68    8.20
   7  -3   2  174.88    9.50
  -8   3  -2    4.70    2.30
  -8   3  -2    5.90    1.30
  -8   3  -2    6.40    1.10
   8  -3   2    7.60    1.90
   8  -3   2    8.40    2.30
   8  -3   2    3.10    2.70
   8  -3   2    8.60    2.80
  -9   3  -2   28.60    3.70
   9  -3   2   28.40    4.00
   9  -3   2   27.60    4.40
   9  -3   2   16.20    3.80
   9  -3   2   36.40    4.10
   9  -3   2   26.40    3.60
 -10   3  -2   53.49    4.80
  10  -3   2   43.30    6.30
  10  -3   2   39.20    4.90
  10  -3   2   53.79    5.20
  10  -3   2   50.79    6.30
 -11   3  -2    6.30    4.70
  11  -3   2    5.20    3.60
  11  -3   2    8.00    3.50
  11  -3   2    6.00    4.30
  10   2  -2   15.90    4.10
  10   2  -2   13.50    2.40
  10   2  -2   13.80    4.10
 -10  -2   2    8.10    2.70
 -10  -2   2    4.00    4.90
 -10  -2   2    7.90    4.20
   9   2  -2   73.39    6.80
   9   2  -2   72.19    4.30
   9   2  -2   49.70    7.00
   9   2  -2   76.79    5.80
  -9  -2   2   59.49    5.80
  -9  -2   2   72.69    4.90
  -9  -2   2   67.09    6.20
   8   2  -2    0.70    1.40
   8   2  -2    0.40    1.90
   8   2  -2   -1.00    2.30
   8   2  -2    3.50    3.20
   8   2  -2    8.30    3.50
  -8  -2   2    0.50    2.40
  -8  -2   2    3.60    3.50
  -8  -2   2    1.20    1.80
  -8  -2   2   -1.50    2.40
   7   2  -2  126.49    7.60
   7   2  -2  132.49    6.80
   7   2  -2  118.59    7.40
   7   2  -2  108.99    7.20
   7   2  -2  120.59    5.60
  -7  -2   2  115.79    7.10
  -7  -2   2  106.59    7.60
  -7  -2   2  122.59    6.30
   6   2  -2  209.38    8.70
   6   2  -2  207.78    9.50
   6   2  -2  224.48   10.20
   6   2  -2  203.78   10.10
   6   2  -2  204.18   10.20
  -6  -2   2  189.68   10.30
  -6  -2   2  215.58    9.40
  -6  -2   2  200.08    9.50
   5   2  -2   12.80    1.30
   5   2  -2   16.50    2.60
   5   2  -2   14.70    2.10
   5   2  -2   13.50    2.20
   5   2  -2   17.20    2.80
  -5  -2   2   15.60    1.60
  -5  -2   2   15.00    2.50
  -5  -2   2   19.60    2.30
  -5  -2   2   17.80    2.10
   4   2  -2    4.20    1.50
   4   2  -2    0.20    0.70
   4   2  -2    0.80    0.50
   4   2  -2    1.40    1.40
   4   2  -2   -0.80    1.00
   4   2  -2    1.00    1.10
  -4  -2   2    1.10    1.20
  -4  -2   2    0.70    1.10
  -4  -2   2    1.50    1.10
   3   2  -2 2047.40   82.19
   3   2  -2 2273.47   81.89
   3   2  -2 2176.78   82.29
   3   2  -2 2147.39   81.79
   3   2  -2 2100.09   81.99
   3   2  -2 2210.58   82.29
  -3  -2   2 2057.39   82.39
  -3  -2   2 2057.69   81.99
  -3  -2   2 2110.39   82.09
   2   2  -2 1014.00   39.50
   2   2  -2 1025.10   39.70
   2   2  -2  973.70   39.70
   2   2  -2 1073.19   39.50
   2   2  -2 1041.90   39.70
  -2  -2   2  960.30   39.70
  -2  -2   2 1005.00   39.60
  -2  -2   2 1060.09   39.60
   1   2  -2  309.17   12.90
   1   2  -2  329.77   13.00
   1   2  -2  331.27   13.00
   1   2  -2  331.27   13.00
   1   2  -2  317.37   13.00
  -1  -2   2  331.17   12.90
  -1  -2   2  310.27   12.90
  -1  -2   2  317.27   13.20
  -1  -2   2  333.47   13.00
   0   2  -2   30.60    1.60
   0   2  -2   32.10    1.80
   0   2  -2   30.00    1.70
   0  -2   2   28.10    1.50
   0  -2   2   33.10    1.80
   0  -2   2   31.90    1.60
  -1   2  -2 2138.89   79.29
  -1   2  -2 2040.70   80.29
  -1   2  -2 2132.29   79.79
  -1   2  -2 2128.59   80.09
  -1   2  -2 1992.90   81.19
  -1   2  -2 2166.38   79.89
   1  -2   2 1836.02   79.59
   1  -2   2 2099.59   80.49
   1  -2   2 2006.40   79.89
   1  -2   2 2150.78   80.79
  -2   2  -2  133.89    5.60
  -2   2  -2  141.19    5.40
  -2   2  -2  145.59    5.80
  -2   2  -2  123.39    5.40
   2  -2   2  144.49    6.40
   2  -2   2  124.19    5.50
   2  -2   2  124.29    5.40
   2  -2   2  130.89    5.60
  -3   2  -2  551.54   21.30
  -3   2  -2  549.05   21.60
  -3   2  -2  604.04   22.00
  -3   2  -2  544.95   21.40
   3  -2   2  559.14   21.80
   3  -2   2  569.94   21.90
   3  -2   2  518.05   21.50
   3  -2   2  553.34   21.30
   3  -2   2  531.35   21.60
  -4   2  -2 1469.05   54.39
  -4   2  -2 1478.55   54.59
  -4   2  -2 1378.86   53.89
  -4   2  -2 1275.07   53.79
   4  -2   2 1391.66   53.89
   4  -2   2 1407.46   54.39
   4  -2   2 1380.66   53.89
   4  -2   2 1446.76   54.29
   4  -2   2 1396.46   54.19
  -5   2  -2    5.80    1.50
  -5   2  -2    4.40    0.70
  -5   2  -2    2.70    1.40
   5  -2   2    4.60    1.20
   5  -2   2    4.20    1.10
   5  -2   2    5.10    0.70
   5  -2   2    6.50    1.80
   5  -2   2    3.00    1.00
   5  -2   2    5.90    1.60
  -6   2  -2   80.89    4.80
  -6   2  -2   78.89    3.50
  -6   2  -2   82.69    4.80
   6  -2   2   80.79    4.40
   6  -2   2   84.59    4.90
   6  -2   2   79.49    5.40
   6  -2   2   86.09    4.30
  -7   2  -2  312.07   13.50
  -7   2  -2  300.27   13.60
   7  -2   2  314.07   13.60
   7  -2   2  289.37   14.30
   7  -2   2  303.77   13.00
   7  -2   2  315.47   13.20
  -8   2  -2   79.79    5.40
  -8   2  -2   87.79    5.80
   8  -2   2   90.19    5.40
   8  -2   2   83.19    6.30
   8  -2   2   83.99    6.50
   8  -2   2   93.39    5.30
  -9   2  -2   15.60    3.10
  -9   2  -2   14.10    3.30
   9  -2   2   15.20    2.90
   9  -2   2   14.00    3.00
   9  -2   2    8.70    3.20
   9  -2   2   12.80    3.40
   9  -2   2   23.50    4.10
 -10   2  -2   21.70    3.50
  10  -2   2   28.10    4.00
  10  -2   2   29.80    5.30
  10  -2   2   15.80    3.80
  10  -2   2   17.70    4.40
  10  -2   2   19.20    4.30
 -11   2  -2    7.50    3.40
  11  -2   2   18.90    4.20
  11  -2   2    0.20    4.50
  11  -2   2   19.40    5.20
  11   1  -2    6.10    3.50
  11   1  -2    4.00    4.20
 -11  -1   2   -0.10    2.80
 -11  -1   2    8.60    4.30
  10   1  -2   -2.00    2.80
  10   1  -2    1.90    2.30
  10   1  -2    2.20    3.40
 -10  -1   2    1.50    2.30
 -10  -1   2   -0.30    3.10
 -10  -1   2   -0.60    3.10
   9   1  -2   44.60    5.00
   9   1  -2   47.70    6.20
   9   1  -2   49.10    5.50
   9   1  -2   44.90    3.80
  -9  -1   2   41.60    4.90
  -9  -1   2   47.10    4.40
  -9  -1   2   51.79    5.00
   8   1  -2   45.10    5.70
   8   1  -2   49.30    4.30
   8   1  -2   45.50    4.90
   8   1  -2   45.90    5.20
   8   1  -2   47.80    3.40
  -8  -1   2   50.19    4.00
  -8  -1   2   50.29    4.40
  -8  -1   2   41.20    5.70
  -8  -1   2   42.80    4.70
   7   1  -2    2.80    2.00
   7   1  -2    1.90    2.20
   7   1  -2    1.80    1.70
   7   1  -2    2.00    2.40
   7   1  -2    2.20    1.20
  -7  -1   2    2.60    1.90
  -7  -1   2    1.30    2.30
  -7  -1   2   -0.60    1.60
   6   1  -2  281.57   12.50
   6   1  -2  292.77   12.30
   6   1  -2  284.47   12.70
   6   1  -2  271.97   12.70
  -6  -1   2  258.97   12.80
  -6  -1   2  289.37   12.20
  -6  -1   2  282.77   10.90
  -6  -1   2  263.97   12.00
   5   1  -2  431.26   18.30
   5   1  -2  440.86   18.00
   5   1  -2  449.95   18.30
   5   1  -2  435.76   18.40
  -5  -1   2  398.66   19.00
  -5  -1   2  431.16   17.10
  -5  -1   2  439.56   18.00
  -5  -1   2  467.65   18.00
   4   1  -2  125.89    6.00
   4   1  -2  119.79    5.70
   4   1  -2  125.39    6.00
   4   1  -2  118.29    6.00
  -4  -1   2  112.39    5.60
  -4  -1   2  112.69    6.00
  -4  -1   2  109.69    5.20
  -4  -1   2  133.09    5.90
   3   1  -2  420.66   16.30
   3   1  -2  402.96   16.20
   3   1  -2  404.46   16.20
   3   1  -2  430.26   16.10
  -3  -1   2  409.66   16.10
  -3  -1   2  392.46   16.00
  -3  -1   2  374.96   16.20
  -3  -1   2  352.76   15.80
   2   1  -2 1388.16   49.40
   2   1  -2 1263.77   49.40
   2   1  -2 1213.28   49.10
   2   1  -2 1272.87   49.10
   2   1  -2 1183.88   49.20
  -2  -1   2 1340.37   49.40
  -2  -1   2 1262.27   49.10
  -2  -1   2 1314.37   49.30
  -2  -1   2 1267.67   49.20
  -2  -1   2 1251.97   49.30
   1   1  -2  333.67   13.70
   1   1  -2  372.96   14.10
   1   1  -2  360.56   14.00
   1   1  -2  370.86   14.10
   1   1  -2  367.86   14.10
  -1  -1   2  359.26   14.10
  -1  -1   2  333.17   14.00
  -1  -1   2  352.06   14.00
   0   1  -2  596.64   23.00
   0   1  -2  598.54   23.00
   0   1  -2  575.24   22.90
   0   1  -2  610.44   23.10
   0   1  -2  621.04   23.20
   0  -1   2  584.04   22.90
   0  -1   2  582.64   23.00
   0  -1   2  572.64   22.90
   0  -1   2  610.34   23.00
   0  -1   2  595.44   23.10
  -1   1  -2 1621.44   59.69
  -1   1  -2 1580.04   57.59
  -1   1  -2 1468.55   57.59
   1  -1   2 1414.26   57.59
   1  -1   2 1621.94   58.49
   1  -1   2 1445.86   57.59
   1  -1   2 1459.75   57.59
   1  -1   2 1364.16   57.59
   1  -1   2 1549.34   57.79
  -2   1  -2 3111.99  117.99
   2  -1   2 3008.60  118.59
   2  -1   2 2725.83  118.09
   2  -1   2 3222.48  119.69
   2  -1   2 3304.07  118.49
   2  -1   2 3121.59  119.89
  -3   1  -2   32.30    2.30
  -3   1  -2   37.10    2.30
   3  -1   2   35.20    1.70
   3  -1   2   34.90    1.80
   3  -1   2   30.30    2.20
   3  -1   2   38.20    1.90
   3  -1   2   32.90    2.20
  -4   1  -2  742.13   28.80
  -4   1  -2  722.73   28.90
   4  -1   2  748.73   28.50
   4  -1   2  700.73   28.00
   4  -1   2  757.62   28.70
   4  -1   2  737.03   28.50
   4  -1   2  688.23   29.10
  -5   1  -2  585.54   23.70
  -5   1  -2  600.14   23.70
   5  -1   2  598.24   23.50
   5  -1   2  548.15   24.00
   5  -1   2  589.84   23.30
   5  -1   2  584.74   23.10
  -6   1  -2   64.29    4.40
  -6   1  -2   62.69    4.10
   6  -1   2   64.69    4.90
   6  -1   2   64.09    3.90
   6  -1   2   70.49    3.80
  -7   1  -2  186.68    9.10
  -7   1  -2  173.18    8.80
   7  -1   2  176.48    9.60
   7  -1   2  187.48    8.60
   7  -1   2  182.58    8.80
   7  -1   2  181.08    8.50
  -8   1  -2  231.68   11.30
  -8   1  -2  227.28   10.90
   8  -1   2  230.28   10.80
   8  -1   2  235.18   10.90
   8  -1   2  226.58   10.50
   8  -1   2  219.28   11.80
  -9   1  -2    7.20    3.10
  -9   1  -2    6.40    2.60
   9  -1   2    3.70    3.80
   9  -1   2    6.60    2.80
   9  -1   2    6.60    3.10
   9  -1   2    4.40    3.30
   9  -1   2    6.30    2.30
 -10   1  -2    8.50    2.90
 -10   1  -2    6.80    4.00
  10  -1   2    9.80    5.90
  10  -1   2   13.80    4.30
  10  -1   2    6.90    4.00
  10  -1   2    7.90    3.80
  10  -1   2    6.00    3.00
 -11   1  -2   23.50    5.60
 -11   1  -2   12.70    4.10
  11  -1   2   18.50    4.90
  11  -1   2   17.90    4.20
  11   0  -2    3.60    3.70
  11   0  -2   -0.20    3.20
  11   0  -2    3.00    3.90
 -11   0   2    2.40    3.50
 -11   0   2    2.60    2.80
  10   0  -2   16.00    3.00
  10   0  -2   13.40    3.50
  10   0  -2   19.10    4.70
  10   0  -2   17.90    4.20
 -10   0   2   13.00    3.20
 -10   0   2   14.10    3.50
 -10   0   2   16.00    3.00
   9   0  -2   35.30    5.00
   9   0  -2   32.70    4.60
   9   0  -2   45.40    4.60
   9   0  -2   27.80    5.20
  -9   0   2   43.20    4.60
  -9   0   2   36.50    4.20
  -9   0   2   42.70    4.30
   8   0  -2   82.69    6.00
   8   0  -2   97.69    6.00
   8   0  -2   81.09    6.50
   8   0  -2   78.79    6.10
  -8   0   2   85.99    5.30
  -8   0   2   76.59    5.60
  -8   0   2   97.19    5.60
  -8   0   2   92.09    5.30
   7   0  -2    3.00    2.30
   7   0  -2    1.90    1.90
   7   0  -2    9.20    2.20
  -7   0   2    3.20    1.90
  -7   0   2    5.80    1.90
  -7   0   2    2.90    1.60
  -7   0   2    5.50    1.70
   6   0  -2    7.10    1.80
   6   0  -2    7.10    2.00
   6   0  -2    6.60    2.00
  -6   0   2    8.00    1.70
  -6   0   2    9.20    2.00
  -6   0   2    7.20    2.00
  -6   0   2    6.40    0.80
  -6   0   2    9.50    1.80
   5   0  -2  450.85   19.60
   5   0  -2  470.85   19.40
   5   0  -2  508.15   19.60
  -5   0   2  443.86   19.70
  -5   0   2  472.75   19.30
  -5   0   2  461.45   18.50
  -5   0   2  475.75   19.40
  -5   0   2  508.95   19.10
   4   0  -2 1340.27   48.10
   4   0  -2 1237.38   47.70
   4   0  -2 1252.47   47.80
   4   0  -2 1174.98   47.90
  -4   0   2 1265.27   47.70
  -4   0   2 1202.18   48.00
  -4   0   2 1288.87   47.40
  -4   0   2 1153.68   47.60
  -4   0   2 1168.98   47.20
  -4   0   2 1169.98   47.80
   3   0  -2   -0.10    0.70
   3   0  -2    0.40    0.70
   3   0  -2    0.40    0.80
  -3   0   2    1.50    0.80
  -3   0   2   -0.40    0.80
  -3   0   2    0.50    0.60
  -3   0   2    0.80    0.80
  -3   0   2    0.10    0.60
   2   0  -2  730.23   30.30
   2   0  -2  835.62   30.40
   2   0  -2  842.92   30.40
  -2   0   2  763.62   30.30
  -2   0   2  725.43   30.20
   1   0  -2 3326.27  121.89
   1   0  -2 3239.88  121.69
   1   0  -2 3018.90  121.19
   1   0  -2 3230.28  121.89
  -1   0   2 2967.60  120.89
  -1   0   2 3056.39  121.59
  -1   0   2 3156.78  122.59
   0   0  -2  785.92   31.50
   0   0  -2  773.62   31.50
   0   0  -2  795.82   31.50
   0   0  -2  873.91   31.40
   0   0  -2  900.51   31.60
   0   0   2  864.61   31.60
   0   0   2  794.62   31.70
   0   0   2  783.82   31.50
   0   0   2  794.82   31.50
  -1   0  -2 5918.41  211.18
  -1   0  -2 5446.05  212.48
  -1   0  -2 4700.53  212.48
   1   0   2 5325.47  211.98
   1   0   2 5908.41  212.28
   1   0   2 5675.23  212.78
  -2   0  -2 1122.69   44.40
  -2   0  -2 1213.78   44.20
   2   0   2 1032.70   44.30
   2   0   2 1168.98   44.30
   2   0   2 1124.19   44.20
   2   0   2 1226.98   43.90
   2   0   2 1137.69   44.20
   2   0   2 1120.59   43.80
  -3   0  -2   25.80    1.90
  -3   0  -2   24.30    2.20
   3   0   2   22.00    1.40
   3   0   2   24.30    2.00
   3   0   2   23.90    1.90
   3   0   2   23.50    1.40
   3   0   2   21.50    2.10
  -4   0  -2  450.25   18.40
  -4   0  -2  454.05   18.70
   4   0   2  471.45   18.40
   4   0   2  475.65   18.10
   4   0   2  453.55   17.70
   4   0   2  432.46   18.10
   4   0   2  450.95   18.90
  -5   0  -2  336.77   14.20
  -5   0  -2  338.47   14.50
   5   0   2  349.37   13.70
   5   0   2  333.97   12.90
   5   0   2  309.87   14.60
   5   0   2  340.57   14.10
   5   0   2  339.57   13.90
  -6   0  -2  172.18    8.20
  -6   0  -2  178.08    8.80
   6   0   2  177.68    7.90
   6   0   2  164.08    8.90
   6   0   2  176.48    8.20
  -7   0  -2    2.40    1.80
  -7   0  -2   -2.20    2.10
   7   0   2   -1.10    1.50
   7   0   2   -2.00    1.90
   7   0   2    0.10    1.70
   7   0   2    3.50    2.00
   7   0   2    0.90    2.10
  -8   0  -2  169.88    9.50
  -8   0  -2  158.38    8.70
   8   0   2  178.08    9.10
   8   0   2  176.28    8.50
   8   0   2  175.78    9.10
   8   0   2  183.78    8.80
   8   0   2  170.38    9.80
  -9   0  -2   33.90    5.00
  -9   0  -2   28.10    3.70
   9   0   2   29.70    3.80
   9   0   2   30.10    4.60
   9   0   2   31.90    4.20
 -10   0  -2    2.00    2.40
 -10   0  -2    5.30    4.30
  10   0   2    4.20    3.80
  10   0   2    3.80    3.70
  10   0   2   -1.60    2.80
  10   0   2   -1.70    4.70
  11  -1  -2    3.80    3.40
  11  -1  -2   10.20    4.20
  11  -1  -2    0.40    4.90
  11  -1  -2    2.90    3.70
 -11   1   2   18.40    4.30
 -11   1   2   14.10    3.40
 -11   1   2    8.50    3.40
  10  -1  -2   29.60    5.60
  10  -1  -2   29.40    4.20
  10  -1  -2   28.30    4.60
 -10   1   2   35.70    4.00
 -10   1   2   27.40    3.90
 -10   1   2   29.10    4.20
 -10   1   2   31.50    4.20
   9  -1  -2   22.20    4.80
   9  -1  -2   13.50    3.20
   9  -1  -2   11.00    3.10
   9  -1  -2   13.30    3.30
  -9   1   2    9.50    2.80
  -9   1   2   11.10    2.40
  -9   1   2   13.10    2.70
  -9   1   2   14.60    2.90
   8  -1  -2  146.39    8.90
   8  -1  -2  146.39    7.80
   8  -1  -2  135.99    8.40
   8  -1  -2  131.99    7.80
  -8   1   2  153.88    7.60
  -8   1   2  143.89    7.60
  -8   1   2  143.69    6.90
  -8   1   2  141.19    7.30
   7  -1  -2  145.19    8.10
   7  -1  -2  157.68    7.90
   7  -1  -2  154.48    7.80
  -7   1   2  153.18    7.70
  -7   1   2  146.09    7.20
  -7   1   2  159.68    7.00
  -7   1   2  152.18    6.20
  -7   1   2  142.79    6.20
  -7   1   2  153.78    7.60
   6  -1  -2  101.09    5.50
   6  -1  -2   96.39    5.80
   6  -1  -2   95.89    5.50
  -6   1   2  101.59    5.70
  -6   1   2  105.29    5.50
  -6   1   2  103.99    5.20
  -6   1   2  108.49    5.50
  -6   1   2  103.89    5.40
   5  -1  -2  317.17   14.50
   5  -1  -2  338.97   14.50
   5  -1  -2  338.87   14.30
   5  -1  -2  349.87   14.30
  -5   1   2  338.37   13.90
  -5   1   2  348.37   14.50
  -5   1   2  346.07   14.20
  -5   1   2  345.77   14.20
   4  -1  -2  433.86   18.20
   4  -1  -2  430.06   18.30
   4  -1  -2  446.66   18.40
   4  -1  -2  461.65   18.30
  -4   1   2  437.16   18.20
  -4   1   2  466.85   17.90
  -4   1   2  487.85   18.50
  -4   1   2  443.56   18.20
   3  -1  -2  288.27   12.40
   3  -1  -2  311.27   12.50
   3  -1  -2  310.77   12.40
   3  -1  -2  312.57   12.50
  -3   1   2  307.17   12.00
  -3   1   2  303.07   12.40
  -3   1   2  290.97   12.50
  -3   1   2  301.07   12.40
   2  -1  -2   80.59    3.70
   2  -1  -2   88.59    4.00
   2  -1  -2   86.79    3.90
   2  -1  -2   86.59    4.00
  -2   1   2   83.59    4.30
  -2   1   2   87.09    3.50
  -2   1   2   84.19    3.90
   1  -1  -2  289.37   10.80
   1  -1  -2  271.67   10.80
   1  -1  -2  260.07   10.70
   1  -1  -2  245.48   10.40
  -1   1   2  256.67   10.90
  -1   1   2  274.27   10.80
  -1   1   2  295.87   10.90
  -1   1   2  267.27   10.70
   0  -1  -2  452.35   18.20
   0  -1  -2  457.45   17.90
   0  -1  -2  423.06   17.70
   0  -1  -2  445.86   17.80
   0  -1  -2  497.25   17.80
   0  -1  -2  465.95   17.80
   0   1   2  445.86   17.70
   0   1   2  458.45   17.90
   0   1   2  471.55   18.00
   0   1   2  495.75   18.20
   0   1   2  464.95   17.90
  -1  -1  -2  729.63   26.70
  -1  -1  -2  636.64   26.80
  -1  -1  -2  678.33   27.10
  -1  -1  -2  706.43   27.00
   1   1   2  742.63   27.10
   1   1   2  656.13   26.50
   1   1   2  695.43   26.50
   1   1   2  667.33   26.80
   1   1   2  693.73   26.90
   1   1   2  701.73   26.90
  -2  -1  -2 2599.94  112.69
  -2  -1  -2 2988.40  114.39
  -2  -1  -2 2957.90  112.49
  -2  -1  -2 2856.31  112.89
   2   1   2 2792.62  112.59
   2   1   2 3005.20  113.39
   2   1   2 2877.51  114.49
   2   1   2 3190.98  113.69
   2   1   2 3194.78  113.69
  -3  -1  -2  739.63   28.10
  -3  -1  -2  752.12   28.60
  -3  -1  -2  681.33   28.50
   3   1   2  688.33   28.40
   3   1   2  733.23   28.20
   3   1   2  671.43   27.80
   3   1   2  743.43   27.80
  -4  -1  -2  141.59    7.20
  -4  -1  -2  147.49    6.70
  -4  -1  -2  136.79    7.10
   4   1   2  146.19    6.40
   4   1   2  146.19    7.20
   4   1   2  149.99    6.30
   4   1   2  150.68    6.70
  -5  -1  -2  227.98   10.70
  -5  -1  -2  222.38   10.10
   5   1   2  230.18    9.20
   5   1   2  216.58   10.60
   5   1   2  224.58    9.70
   5   1   2  251.57   10.10
   5   1   2  228.08    9.90
  -6  -1  -2  611.94   25.30
  -6  -1  -2  592.04   24.60
   6   1   2  566.34   25.00
   6   1   2  639.34   24.30
   6   1   2  627.84   24.60
   6   1   2  584.74   25.30
  -7  -1  -2   18.30    3.40
  -7  -1  -2   20.50    3.00
   7   1   2   15.30    3.10
   7   1   2   17.70    2.40
   7   1   2   17.50    3.10
   7   1   2   20.00    2.70
  -8  -1  -2   54.59    4.40
  -8  -1  -2   57.29    6.00
   8   1   2   65.19    5.60
   8   1   2   51.89    5.80
   8   1   2   53.19    4.70
   8   1   2   62.69    6.00
   8   1   2   55.79    4.30
  -9  -1  -2   31.00    5.40
   9   1   2   34.80    4.10
   9   1   2   35.20    5.60
   9   1   2   33.10    4.90
   9   1   2   32.00    5.00
   9   1   2   23.50    5.00
 -10  -1  -2    0.40    4.70
  10   1   2    5.70    4.20
  10   1   2   19.50    4.00
  10   1   2   12.80    3.30
  12  -2  -2    8.00    4.70
  12  -2  -2   -2.60    4.20
 -12   2   2    2.10    3.70
  11  -2  -2    7.50    4.40
  11  -2  -2    0.50    3.50
  11  -2  -2   10.90    4.00
 -11   2   2    4.70    3.60
 -11   2   2    4.40    2.70
 -11   2   2    5.00    2.50
 -11   2   2    7.80    3.30
  10  -2  -2   26.40    4.70
  10  -2  -2   24.40    4.40
  10  -2  -2   36.00    5.20
 -10   2   2   36.00    3.70
 -10   2   2   35.70    4.80
 -10   2   2   29.90    3.80
 -10   2   2   37.00    5.00
   9  -2  -2    7.00    2.90
   9  -2  -2    8.50    2.60
   9  -2  -2    3.00    3.70
   9  -2  -2    5.80    2.90
  -9   2   2   10.60    1.90
  -9   2   2   10.60    2.80
  -9   2   2    4.50    2.70
  -9   2   2    4.50    2.20
   8  -2  -2   30.50    4.10
   8  -2  -2   25.40    3.90
   8  -2  -2   27.50    3.60
   8  -2  -2   27.40    3.40
  -8   2   2   26.90    3.80
  -8   2   2   20.10    2.40
  -8   2   2   25.20    1.80
  -8   2   2   28.40    3.30
  -8   2   2   22.90    3.00
   7  -2  -2  163.58    8.60
   7  -2  -2  167.88    8.00
   7  -2  -2  166.38    8.10
   7  -2  -2  153.48    8.40
  -7   2   2  160.48    7.60
  -7   2   2  149.39    7.10
  -7   2   2  153.88    8.00
  -7   2   2  161.08    7.80
  -7   2   2  153.58    6.80
   6  -2  -2  221.68    9.70
   6  -2  -2  197.08    9.90
   6  -2  -2  221.58   10.10
   6  -2  -2  212.38    9.80
  -6   2   2  218.18    9.60
  -6   2   2  221.18    9.60
  -6   2   2  220.18    9.40
  -6   2   2  225.28   10.00
  -6   2   2  179.68    8.70
   5  -2  -2    1.70    1.70
   5  -2  -2    1.70    1.40
   5  -2  -2    2.00    1.20
   5  -2  -2    1.40    1.20
  -5   2   2    1.70    1.40
  -5   2   2    0.90    1.20
  -5   2   2    2.50    1.30
  -5   2   2    1.70    0.50
  -5   2   2    2.30    1.30
   4  -2  -2 1128.49   47.40
   4  -2  -2 1268.17   47.40
   4  -2  -2 1172.28   47.50
   4  -2  -2 1234.18   47.60
  -4   2   2 1266.77   47.50
  -4   2   2 1265.17   47.10
  -4   2   2 1186.38   47.40
   3  -2  -2  946.81   37.10
   3  -2  -2  939.81   37.00
   3  -2  -2  980.70   36.90
   3  -2  -2  837.02   36.90
  -3   2   2  985.20   36.50
  -3   2   2  966.30   37.00
  -3   2   2  986.40   36.60
  -3   2   2  980.60   37.20
  -3   2   2  910.71   37.00
   2  -2  -2  377.46   14.80
   2  -2  -2  339.67   14.40
   2  -2  -2  352.26   14.80
   2  -2  -2  397.66   14.90
  -2   2   2  364.16   14.40
  -2   2   2  366.36   14.80
  -2   2   2  398.26   14.30
  -2   2   2  372.26   14.90
  -2   2   2  353.46   14.80
   1  -2  -2  395.96   15.90
   1  -2  -2  394.06   16.00
   1  -2  -2  400.56   15.70
  -1   2   2  420.16   15.90
  -1   2   2  410.66   16.10
  -1   2   2  403.26   16.00
   0  -2  -2  594.74   24.30
   0  -2  -2  663.13   24.80
   0  -2  -2  603.44   24.30
   0   2   2  642.24   24.40
   0   2   2  653.23   24.30
   0   2   2  622.74   24.50
  -1  -2  -2  579.14   23.10
  -1  -2  -2  572.64   23.00
  -1  -2  -2  620.24   23.60
  -1  -2  -2  643.84   23.90
  -1  -2  -2  571.74   23.40
   1   2   2  530.55   23.30
   1   2   2  641.54   23.30
   1   2   2  627.84   23.50
  -2  -2  -2  822.62   34.50
  -2  -2  -2  945.51   34.20
  -2  -2  -2  908.61   34.80
  -2  -2  -2  885.31   34.50
  -2  -2  -2  877.81   33.70
   2   2   2  868.31   34.00
   2   2   2  895.11   34.10
   2   2   2  846.02   34.40
  -3  -2  -2  491.05   19.90
  -3  -2  -2  517.75   19.70
  -3  -2  -2  454.45   20.10
  -3  -2  -2  509.15   20.30
   3   2   2  510.65   19.60
   3   2   2  470.05   20.00
   3   2   2  505.85   19.70
   3   2   2  478.75   19.30
  -4  -2  -2  295.77   12.30
  -4  -2  -2  294.47   13.00
  -4  -2  -2  273.97   12.90
   4   2   2  284.37   12.80
   4   2   2  298.87   11.90
   4   2   2  297.97   12.20
   4   2   2  289.57   11.90
   4   2   2  301.37   12.20
  -5  -2  -2   26.40    2.70
  -5  -2  -2   25.40    3.40
  -5  -2  -2   26.60    3.50
   5   2   2   25.00    2.80
   5   2   2   26.40    2.00
   5   2   2   28.60    2.60
   5   2   2   21.50    3.20
   5   2   2   21.90    2.20
  -6  -2  -2  499.95   21.10
  -6  -2  -2  495.25   22.00
   6   2   2  541.05   21.40
   6   2   2  496.85   20.00
   6   2   2  511.95   20.70
   6   2   2  531.05   21.00
   6   2   2  503.45   21.90
  -7  -2  -2  122.29    8.20
   7   2   2  134.29    7.60
   7   2   2  122.39    7.80
   7   2   2  136.09    6.60
   7   2   2  129.09    6.80
  -8  -2  -2    1.70    3.50
   8   2   2   -2.50    2.30
   8   2   2   -1.80    3.30
   8   2   2    0.30    2.80
   8   2   2    0.40    4.00
   8   2   2    0.50    1.80
  -9  -2  -2   14.10    4.80
   9   2   2   11.70    5.00
   9   2   2   11.90    3.40
   9   2   2   18.30    3.20
   9   2   2   19.30    4.50
  12  -3  -2    2.50    4.30
  12  -3  -2    6.20    4.20
  12  -3  -2    2.90    6.10
 -12   3   2   -0.30    2.40
 -12   3   2    5.60    3.90
  11  -3  -2    1.40    3.60
  11  -3  -2   -1.60    3.20
  11  -3  -2    4.00    4.20
 -11   3   2    3.60    2.40
 -11   3   2   -1.30    3.20
 -11   3   2    0.00    3.60
  10  -3  -2   51.79    6.30
  10  -3  -2   58.39    5.50
  10  -3  -2   45.80    5.50
 -10   3   2   58.39    5.60
 -10   3   2   45.30    5.60
 -10   3   2   45.10    4.40
   9  -3  -2    4.20    3.70
   9  -3  -2    5.40    3.00
   9  -3  -2    4.30    2.80
   9  -3  -2    7.00    2.80
  -9   3   2    6.90    2.30
  -9   3   2   10.20    3.00
  -9   3   2    9.00    1.40
  -9   3   2    8.40    3.00
   8  -3  -2    5.80    2.60
   8  -3  -2    3.60    3.00
   8  -3  -2    1.30    2.20
   8  -3  -2    2.20    2.30
  -8   3   2    4.00    2.30
  -8   3   2    3.60    1.90
  -8   3   2    4.30    2.00
  -8   3   2    3.70    1.30
  -8   3   2    1.80    2.50
   7  -3  -2    2.40    2.70
   7  -3  -2   -0.90    1.90
   7  -3  -2   -0.50    1.60
   7  -3  -2   -1.70    1.80
  -7   3   2    3.40    1.90
  -7   3   2   -1.00    1.80
  -7   3   2   -0.40    1.10
  -7   3   2   -0.90    1.30
  -7   3   2   -1.50    1.60
   6  -3  -2  606.04   25.20
   6  -3  -2  554.04   25.30
   6  -3  -2  610.74   25.40
   6  -3  -2  635.04   25.00
  -6   3   2  615.94   25.00
  -6   3   2  664.93   25.20
  -6   3   2  642.74   24.80
   5  -3  -2  465.05   18.10
   5  -3  -2  457.95   18.60
   5  -3  -2  410.86   18.40
   5  -3  -2  474.85   18.50
  -5   3   2  445.96   18.30
  -5   3   2  441.46   17.90
  -5   3   2  417.16   18.10
   4  -3  -2    7.20    1.50
   4  -3  -2    7.20    1.90
   4  -3  -2    7.10    1.30
  -4   3   2    7.10    1.20
  -4   3   2    8.00    1.50
  -4   3   2    8.00    1.40
  -4   3   2    7.00    1.70
   3  -3  -2  652.63   25.20
   3  -3  -2  667.93   25.50
   3  -3  -2  634.34   25.40
   3  -3  -2  574.54   24.60
  -3   3   2  675.93   25.40
  -3   3   2  665.73   24.90
  -3   3   2  602.54   25.30
   2  -3  -2  411.16   16.90
   2  -3  -2  433.26   17.30
   2  -3  -2  407.06   17.10
  -2   3   2  417.76   17.20
  -2   3   2  435.26   17.20
  -2   3   2  450.25   17.40
  -2   3   2  453.65   16.70
   1  -3  -2  201.58    8.30
   1  -3  -2  205.08    7.90
   1  -3  -2  195.18    7.80
   1  -3  -2  197.48    8.20
   1  -3  -2  193.38    8.30
  -1   3   2  193.88    8.40
  -1   3   2  195.78    8.30
   0  -3  -2 2619.94  109.49
   0  -3  -2 2764.12  110.39
   0  -3  -2 2606.34  108.99
   0  -3  -2 2811.82  109.99
   0   3   2 2989.30  109.89
   0   3   2 3142.19  110.79
   0   3   2 2816.82  110.39
   0   3   2 2970.00  110.39
  -1  -3  -2 1507.95   55.89
  -1  -3  -2 1360.96   54.99
  -1  -3  -2 1381.76   55.39
  -1  -3  -2 1423.96   55.49
  -1  -3  -2 1334.97   55.49
   1   3   2 1432.16   55.29
   1   3   2 1511.05   55.29
   1   3   2 1464.15   55.39
   1   3   2 1484.75   55.29
  -2  -3  -2    8.90    1.70
  -2  -3  -2    9.70    1.60
  -2  -3  -2    7.20    1.00
  -2  -3  -2    7.40    1.40
   2   3   2    8.20    1.10
   2   3   2    7.60    1.20
   2   3   2    7.40    1.20
  -3  -3  -2  316.97   13.00
  -3  -3  -2  338.57   13.90
  -3  -3  -2  317.37   14.20
  -3  -3  -2  351.16   14.60
   3   3   2  347.97   13.70
   3   3   2  322.27   13.70
   3   3   2  339.37   14.00
   3   3   2  320.97   13.30
  -4  -3  -2  609.44   24.40
  -4  -3  -2  624.74   25.10
  -4  -3  -2  560.04   24.90
   4   3   2  641.04   24.00
   4   3   2  585.74   24.20
   4   3   2  582.44   23.80
   4   3   2  606.84   24.70
  -5  -3  -2  111.79    7.20
  -5  -3  -2  115.59    7.20
   5   3   2  108.79    6.60
   5   3   2  117.29    5.60
   5   3   2  114.49    6.20
   5   3   2  117.19    5.50
  -6  -3  -2  112.69    8.10
  -6  -3  -2  126.99    7.80
   6   3   2  118.39    5.80
   6   3   2  131.89    7.30
   6   3   2  132.09    6.20
   6   3   2  125.49    7.50
  -7  -3  -2  148.99    9.40
   7   3   2  159.38    9.00
   7   3   2  153.58    7.40
   7   3   2  141.19    8.90
  -8  -3  -2   -3.00    4.20
   8   3   2    1.60    3.10
   8   3   2    0.40    4.20
   8   3   2    0.20    2.00
  -9  -3  -2    6.00    5.00
   9   3   2   -1.30    2.60
   9   3   2   -1.00    3.40
  12  -4  -2    4.10    4.40
  12  -4  -2    3.30    4.80
 -12   4   2    3.20    2.90
 -12   4   2   -5.30    4.10
  11  -4  -2    9.50    3.90
  11  -4  -2    3.30    3.80
  11  -4  -2    1.70    3.50
 -11   4   2    5.90    4.00
 -11   4   2    7.00    2.70
 -11   4   2    6.00    3.80
  10  -4  -2    6.30    3.50
  10  -4  -2   -7.60    2.80
  10  -4  -2   -2.50    2.80
 -10   4   2    0.20    3.00
 -10   4   2   -1.70    1.40
 -10   4   2    5.70    2.50
 -10   4   2    1.30    3.10
   9  -4  -2   67.79    5.90
   9  -4  -2   69.69    6.40
   9  -4  -2   64.99    5.20
  -9   4   2   66.99    4.20
  -9   4   2   71.79    6.20
  -9   4   2   71.79    5.10
  -9   4   2   72.19    5.50
  -9   4   2   57.39    4.50
   8  -4  -2  111.59    6.20
   8  -4  -2  108.59    6.70
   8  -4  -2  112.89    7.30
   8  -4  -2  111.69    7.50
  -8   4   2  116.99    6.60
  -8   4   2  107.39    6.20
  -8   4   2  109.49    5.70
  -8   4   2  115.69    7.20
  -8   4   2  104.69    6.00
   7  -4  -2   25.70    3.00
   7  -4  -2   24.90    3.40
   7  -4  -2   21.50    3.80
   7  -4  -2   25.30    3.70
  -7   4   2   23.30    2.60
  -7   4   2   21.80    2.80
  -7   4   2   21.60    3.00
  -7   4   2   23.10    3.10
   6  -4  -2  422.96   19.20
   6  -4  -2  441.66   19.20
   6  -4  -2  458.35   18.70
   6  -4  -2  462.45   19.50
  -6   4   2  472.15   19.00
  -6   4   2  467.05   18.70
  -6   4   2  471.85   18.70
  -6   4   2  453.95   18.90
   5  -4  -2  129.69    6.70
   5  -4  -2  131.99    6.20
  -5   4   2  132.49    6.90
  -5   4   2  132.09    6.10
  -5   4   2  136.69    6.60
  -5   4   2  126.09    6.40
   4  -4  -2  172.98    7.40
   4  -4  -2  169.58    7.80
   4  -4  -2  162.88    7.70
  -4   4   2  168.28    7.10
  -4   4   2  164.98    7.60
  -4   4   2  154.28    7.90
  -4   4   2  164.68    7.60
   3  -4  -2  327.27   13.40
   3  -4  -2  300.97   13.20
   3  -4  -2  327.27   12.90
  -3   4   2  334.07   13.30
  -3   4   2  314.97   12.70
  -3   4   2  306.37   13.20
  -3   4   2  312.57   13.50
   2  -4  -2  213.88    8.50
   2  -4  -2  220.28    9.20
   2  -4  -2  220.88    9.50
   2  -4  -2  200.58    9.20
  -2   4   2  215.98    9.60
  -2   4   2  234.38    8.90
  -2   4   2  231.98    9.40
  -2   4   2  214.28    9.40
   1  -4  -2  981.30   40.40
   1  -4  -2 1064.59   40.20
   1  -4  -2 1027.00   40.50
   1  -4  -2 1068.19   40.00
  -1   4   2 1011.50   40.50
  -1   4   2 1059.29   40.40
   0  -4  -2  667.53   26.70
   0  -4  -2  646.24   26.20
   0  -4  -2  656.63   26.00
   0  -4  -2  637.64   26.30
   0   4   2  703.93   26.40
   0   4   2  672.23   26.50
   0   4   2  695.83   26.10
   0   4   2  661.93   26.00
  -1  -4  -2 1320.77   53.59
  -1  -4  -2 1322.77   53.59
  -1  -4  -2 1426.76   54.09
  -1  -4  -2 1364.06   53.29
  -1  -4  -2 1327.37   53.19
   1   4   2 1467.25   53.79
   1   4   2 1412.06   53.39
   1   4   2 1389.26   53.49
   1   4   2 1393.26   53.39
   1   4   2 1382.66   53.49
  -2  -4  -2   37.90    2.90
  -2  -4  -2   39.30    3.20
  -2  -4  -2   34.50    2.30
  -2  -4  -2   41.60    3.60
  -2  -4  -2   38.10    2.40
   2   4   2   45.70    3.00
   2   4   2   42.50    2.60
   2   4   2   40.90    2.80
   2   4   2   42.40    2.90
   2   4   2   44.00    2.80
  -3  -4  -2   -1.10    0.70
  -3  -4  -2   -2.60    1.50
  -3  -4  -2   -0.10    1.30
  -3  -4  -2   -0.60    0.70
  -3  -4  -2   -0.20    1.70
   3   4   2    0.80    0.90
   3   4   2   -2.00    1.20
   3   4   2   -0.90    1.30
   3   4   2   -0.20    1.20
  -4  -4  -2  444.66   18.60
  -4  -4  -2  445.56   19.50
  -4  -4  -2  423.46   19.30
   4   4   2  461.05   18.90
   4   4   2  470.65   18.40
   4   4   2  441.76   18.00
   4   4   2  435.86   18.60
  -5  -4  -2  234.88   11.50
  -5  -4  -2  212.38   11.40
   5   4   2  220.88    9.80
   5   4   2  208.48   10.60
   5   4   2  238.58   10.00
   5   4   2  227.78   10.80
  -6  -4  -2   -0.10    3.50
  -6  -4  -2    0.00    3.00
   6   4   2    3.90    2.80
   6   4   2    1.30    1.50
   6   4   2    1.90    2.30
   6   4   2    0.60    1.60
   7   4   2   24.60    3.10
   7   4   2   20.20    2.80
   7   4   2   13.00    4.50
   7   4   2   23.40    3.90
  -8  -4  -2   30.50    6.00
   8   4   2   41.30    4.30
   8   4   2   43.30    6.20
  12  -5  -2   -4.00    4.20
  12  -5  -2    2.90    4.60
 -12   5   2    4.70    2.80
  11  -5  -2   16.60    4.00
  11  -5  -2   15.30    4.10
  11  -5  -2   18.70    4.60
 -11   5   2   25.40    4.80
 -11   5   2   15.30    3.30
 -11   5   2   15.70    2.50
 -11   5   2   15.40    4.50
  10  -5  -2   -0.40    3.20
  10  -5  -2    0.50    2.70
  10  -5  -2   -0.10    3.10
 -10   5   2   -0.40    3.10
 -10   5   2    2.70    2.20
 -10   5   2   -0.40    3.50
 -10   5   2    1.10    2.10
   9  -5  -2   39.30    4.80
   9  -5  -2   31.90    5.20
   9  -5  -2   36.30    5.20
   9  -5  -2   47.60    4.20
  -9   5   2   34.00    3.70
  -9   5   2   33.90    3.90
  -9   5   2   43.10    5.50
  -9   5   2   37.20    4.10
  -9   5   2   40.60    4.90
   8  -5  -2  119.59    7.40
   8  -5  -2  122.49    8.00
   8  -5  -2  116.69    7.60
   8  -5  -2  129.19    6.60
  -8   5   2  121.79    7.10
  -8   5   2  121.79    6.60
  -8   5   2  114.79    6.40
  -8   5   2  128.79    6.80
   7  -5  -2  150.98    8.40
   7  -5  -2  162.48    7.70
   7  -5  -2  151.78    8.40
   7  -5  -2  143.29    8.60
  -7   5   2  164.78    8.00
  -7   5   2  173.38    8.00
  -7   5   2  156.98    7.70
  -7   5   2  177.88    8.30
   6  -5  -2   16.60    2.20
   6  -5  -2   15.10    3.20
   6  -5  -2   14.40    2.70
  -6   5   2   10.50    2.80
  -6   5   2   16.50    2.50
  -6   5   2   10.50    2.20
  -6   5   2   15.90    2.20
  -6   5   2   13.90    2.10
   5  -5  -2  134.89    6.30
   5  -5  -2  127.29    6.90
   5  -5  -2  130.09    6.90
  -5   5   2  123.99    7.00
  -5   5   2  132.29    6.60
  -5   5   2  136.09    6.60
  -5   5   2  128.89    6.10
  -5   5   2  137.09    6.60
   4  -5  -2  289.27   12.80
   4  -5  -2  288.47   12.50
  -4   5   2  301.47   11.80
  -4   5   2  272.77   12.70
  -4   5   2  286.77   12.30
  -4   5   2  274.07   12.70
   3  -5  -2   17.80    1.80
   3  -5  -2   20.10    2.30
   3  -5  -2   26.40    2.50
  -3   5   2   16.50    1.70
  -3   5   2   23.90    2.40
  -3   5   2   23.30    3.00
  -3   5   2   20.30    2.20
   2  -5  -2  562.44   24.20
   2  -5  -2  578.04   23.90
   2  -5  -2  593.84   24.00
   2  -5  -2  627.54   23.60
  -2   5   2  580.74   24.20
  -2   5   2  632.74   24.20
  -2   5   2  594.94   24.40
  -2   5   2  641.54   23.60
   1  -5  -2  677.53   25.60
   1  -5  -2  626.74   26.00
   1  -5  -2  645.64   25.60
   1  -5  -2  629.84   25.90
  -1   5   2  630.64   25.80
  -1   5   2  697.23   26.30
  -1   5   2  634.84   26.10
   0  -5  -2   26.10    2.20
   0  -5  -2   25.10    2.60
   0  -5  -2   25.00    2.00
   0  -5  -2   23.70    2.30
   0   5   2   25.30    1.80
   0   5   2   26.50    2.50
   0   5   2   26.90    2.80
   0   5   2   24.40    2.20
  -1  -5  -2  424.96   17.40
  -1  -5  -2  379.96   16.50
  -1  -5  -2  392.56   16.30
  -1  -5  -2  395.06   16.80
  -1  -5  -2  394.46   16.70
   1   5   2  407.46   16.80
   1   5   2  428.36   16.60
   1   5   2  395.56   16.40
   1   5   2  426.96   16.70
   1   5   2  420.86   17.10
  -2  -5  -2  215.88    9.90
  -2  -5  -2  205.38    9.50
  -2  -5  -2  201.28    8.90
  -2  -5  -2  205.68   10.20
  -2  -5  -2  203.38    9.00
   2   5   2  232.98    9.50
   2   5   2  211.98    9.40
   2   5   2  222.08    9.30
   2   5   2  209.48    9.60
   2   5   2  208.48   10.10
  -3  -5  -2  263.47   10.80
  -3  -5  -2  269.87   11.70
  -3  -5  -2  258.37   10.80
  -3  -5  -2  258.67   12.20
  -3  -5  -2  264.07   12.50
   3   5   2  260.57   11.70
   3   5   2  271.17   11.60
   3   5   2  250.67   11.20
  -4  -5  -2   47.00    3.90
  -4  -5  -2   44.10    2.50
  -4  -5  -2   41.80    5.10
  -4  -5  -2   42.10    4.80
   4   5   2   46.20    4.30
   4   5   2   47.40    3.30
   4   5   2   49.00    3.90
  -5  -5  -2  191.18   11.50
  -5  -5  -2  218.58   11.60
   5   5   2  219.68    9.60
   5   5   2  207.18   10.30
   5   5   2  218.98   10.50
   5   5   2  212.18   10.70
  -6  -5  -2   42.50    6.00
   6   5   2   41.30    6.10
   6   5   2   41.60    4.10
   6   5   2   46.60    3.80
   6   5   2   43.70    5.10
   6   5   2   40.60    4.60
  -7  -5  -2   13.70    5.10
   7   5   2   15.70    3.70
   7   5   2   22.10    3.20
   7   5   2   20.10    2.80
   8   5   2   24.10    4.60
  12  -6  -2   -0.90    4.40
  12  -6  -2   -0.80    4.50
 -12   6   2   16.40    5.30
 -12   6   2    0.70    2.60
  11  -6  -2    4.80    3.40
  11  -6  -2    9.10    4.00
  11  -6  -2   11.50    4.20
 -11   6   2   11.50    5.30
 -11   6   2   -1.50    4.60
 -11   6   2   11.90    3.10
  10  -6  -2   -1.00    3.30
  10  -6  -2    7.60    2.80
 -10   6   2    7.40    2.70
 -10   6   2    2.90    2.70
 -10   6   2    2.80    3.90
 -10   6   2    2.10    3.80
 -10   6   2    7.90    2.60
   9  -6  -2    2.40    2.80
   9  -6  -2   10.50    4.00
   9  -6  -2    5.30    3.00
   9  -6  -2    5.30    2.20
  -9   6   2    7.20    2.60
  -9   6   2    2.80    2.60
  -9   6   2    2.10    2.20
  -9   6   2    4.10    2.80
   8  -6  -2    7.70    3.00
   8  -6  -2    2.60    2.50
   8  -6  -2   11.50    2.30
   8  -6  -2    8.10    3.70
  -8   6   2    8.20    2.50
  -8   6   2   13.00    2.90
  -8   6   2   13.60    2.50
  -8   6   2    5.10    3.50
  -8   6   2    9.50    2.60
   7  -6  -2   47.90    4.60
   7  -6  -2   49.40    5.50
  -7   6   2   48.00    4.20
  -7   6   2   43.00    3.60
  -7   6   2   49.00    4.90
  -7   6   2   42.10    4.10
  -7   6   2   55.09    4.30
   6  -6  -2    4.30    2.70
   6  -6  -2    0.30    2.00
  -6   6   2   -1.40    1.40
  -6   6   2    0.30    1.70
  -6   6   2    0.30    2.40
  -6   6   2   -0.80    1.90
  -6   6   2    0.10    1.80
   5  -6  -2  170.98    8.60
   5  -6  -2  154.98    6.90
   5  -6  -2  170.38    8.30
  -5   6   2  174.58    8.20
  -5   6   2  181.78    8.40
  -5   6   2  159.78    8.10
   4  -6  -2  225.28    9.60
   4  -6  -2  226.58   10.70
   4  -6  -2  222.38   10.30
  -4   6   2  236.88   10.60
  -4   6   2  236.48   10.40
  -4   6   2  230.78    9.80
  -4   6   2  222.28   10.30
  -4   6   2  234.88   11.00
   3  -6  -2  170.58    7.90
   3  -6  -2  174.58    8.40
  -3   6   2  185.88    8.60
  -3   6   2  174.18    9.00
  -3   6   2  169.88    8.30
  -3   6   2  181.78    8.30
  -3   6   2  177.08    7.70
   2  -6  -2  221.08   10.20
   2  -6  -2  231.78    9.50
   2  -6  -2  227.28   10.00
   2  -6  -2  217.78    9.70
  -2   6   2  223.28   10.00
  -2   6   2  222.08   10.30
  -2   6   2  223.78   10.50
  -2   6   2  226.78   10.30
   1  -6  -2  779.62   29.80
   1  -6  -2  735.73   29.60
   1  -6  -2  750.82   30.10
   1  -6  -2  741.33   30.30
  -1   6   2  740.73   30.00
  -1   6   2  749.62   30.40
  -1   6   2  772.12   30.40
   0  -6  -2  201.48    8.60
   0  -6  -2  199.58    9.50
   0  -6  -2  192.18    9.00
   0  -6  -2  193.98    9.00
   0   6   2  203.78    9.20
   0   6   2  199.78    9.30
   0   6   2  214.98    9.60
   0   6   2  201.08    8.40
  -1  -6  -2   49.10    3.40
  -1  -6  -2   44.20    3.10
  -1  -6  -2   47.40    4.10
  -1  -6  -2   51.49    3.70
  -1  -6  -2   44.80    3.80
   1   6   2   54.39    3.30
   1   6   2   54.39    3.20
   1   6   2   48.10    3.60
   1   6   2   48.70    3.60
   1   6   2   58.39    4.30
  -2  -6  -2  173.68    8.20
  -2  -6  -2  187.58    8.30
  -2  -6  -2  189.98    8.90
  -2  -6  -2  180.68    9.30
  -2  -6  -2  196.88    9.80
   2   6   2  199.98    9.10
   2   6   2  178.98    8.70
   2   6   2  186.88    8.60
   2   6   2  182.58    9.10
   2   6   2  184.08    8.50
  -3  -6  -2  321.57   14.20
  -3  -6  -2  328.07   15.20
  -3  -6  -2  316.37   14.90
  -3  -6  -2  311.07   13.30
  -3  -6  -2  317.87   13.40
   3   6   2  315.77   14.10
   3   6   2  336.87   14.10
   3   6   2  319.17   14.40
   3   6   2  340.87   14.40
   3   6   2  334.07   13.90
  -4  -6  -2    1.00    3.00
  -4  -6  -2    4.90    2.20
  -4  -6  -2    2.60    1.20
  -4  -6  -2    3.00    3.00
  -4  -6  -2    2.50    1.20
   4   6   2    3.30    1.80
   4   6   2    0.30    2.00
   4   6   2    1.30    1.80
   4   6   2    2.10    2.30
   4   6   2    5.40    2.70
  -5  -6  -2  174.48   12.00
  -5  -6  -2  173.08   11.30
   5   6   2  189.18    9.50
   5   6   2  181.68   10.40
   5   6   2  199.38    9.80
   5   6   2  164.78    9.60
   5   6   2  203.98    9.10
  -6  -6  -2   61.59    7.90
   6   6   2   53.19    5.80
   6   6   2   60.79    5.50
   6   6   2   52.19    4.70
  -7  -6  -2    2.80    5.10
   7   6   2   13.30    3.20
   7   6   2   -2.50    3.10
  12  -7  -2   -6.60    4.50
  11  -7  -2    7.20    4.30
  11  -7  -2   12.50    4.40
  11  -7  -2   12.70    3.50
 -11   7   2    7.00    5.00
 -11   7   2   12.60    3.20
 -11   7   2    7.10    4.20
 -11   7   2    9.10    3.30
  10  -7  -2   48.20    4.80
  10  -7  -2   45.00    6.60
  10  -7  -2   51.59    6.70
 -10   7   2   38.70    5.00
 -10   7   2   39.20    4.70
 -10   7   2   34.30    4.30
 -10   7   2   50.49    5.90
 -10   7   2   43.00    6.40
   9  -7  -2   15.80    3.90
   9  -7  -2    9.70    3.60
  -9   7   2   17.90    3.70
  -9   7   2   19.10    4.80
  -9   7   2   15.30    3.30
  -9   7   2   11.30    2.80
  -9   7   2   18.20    3.30
   8  -7  -2   -0.80    3.80
   8  -7  -2   -1.80    2.40
  -8   7   2    1.10    3.40
  -8   7   2    1.10    2.00
  -8   7   2    1.30    2.60
  -8   7   2    2.90    2.40
  -8   7   2   -2.20    2.80
   7  -7  -2  102.09    6.70
   7  -7  -2   91.99    6.50
  -7   7   2   96.09    6.30
  -7   7   2   89.69    5.40
  -7   7   2   94.09    6.30
  -7   7   2   90.79    5.90
  -7   7   2   99.59    7.30
   6  -7  -2   80.49    5.70
   6  -7  -2   75.09    5.80
  -6   7   2   69.29    4.40
  -6   7   2   75.29    5.40
  -6   7   2   81.69    6.50
  -6   7   2   78.29    5.20
  -6   7   2   77.89    5.40
   5  -7  -2   11.50    2.80
   5  -7  -2   10.80    2.60
  -5   7   2   10.30    3.30
  -5   7   2    9.80    2.70
  -5   7   2    9.60    2.40
  -5   7   2   13.80    2.10
  -5   7   2   14.30    2.60
   4  -7  -2   55.49    3.60
   4  -7  -2   58.19    4.60
   4  -7  -2   62.59    4.30
  -4   7   2   61.19    4.40
  -4   7   2   66.69    4.80
  -4   7   2   67.39    5.50
  -4   7   2   52.89    3.90
  -4   7   2   66.29    4.60
   3  -7  -2  294.97   13.30
   3  -7  -2  306.77   13.30
   3  -7  -2  291.47   13.80
   3  -7  -2  335.17   13.00
  -3   7   2  317.07   13.90
  -3   7   2  322.87   14.10
  -3   7   2  320.67   14.40
  -3   7   2  319.67   13.10
  -3   7   2  302.97   13.60
   2  -7  -2   12.40    2.20
   2  -7  -2    8.00    2.00
   2  -7  -2   16.20    2.10
   2  -7  -2    9.90    2.40
  -2   7   2   14.10    3.00
  -2   7   2   11.60    2.50
  -2   7   2   10.90    2.40
   1  -7  -2  538.25   23.20
   1  -7  -2  531.45   23.00
   1  -7  -2  572.94   22.80
  -1   7   2  589.44   23.20
  -1   7   2  588.34   23.60
  -1   7   2  548.75   23.50
   0  -7  -2  250.17   11.90
   0  -7  -2  245.28   11.30
   0  -7  -2  250.97   11.30
   0  -7  -2  252.57   10.80
   0   7   2  260.27   11.70
   0   7   2  257.07   11.50
   0   7   2  257.77   11.90
   0   7   2  245.88   10.40
  -1  -7  -2   47.70    3.70
  -1  -7  -2   47.50    4.40
  -1  -7  -2   50.49    4.00
  -1  -7  -2   47.10    3.50
  -1  -7  -2   49.99    4.80
   1   7   2   49.80    3.30
   1   7   2   51.09    4.70
   1   7   2   50.09    4.30
   1   7   2   54.19    4.40
   1   7   2   51.99    3.60
  -2  -7  -2   19.90    2.80
  -2  -7  -2   24.90    3.50
  -2  -7  -2   22.80    3.00
  -2  -7  -2   28.80    4.10
  -2  -7  -2   26.80    3.30
   2   7   2   26.00    2.90
   2   7   2   24.10    3.30
   2   7   2   23.90    3.50
   2   7   2   23.50    2.80
   2   7   2   26.40    3.50
  -3  -7  -2  162.38    8.60
  -3  -7  -2  177.68    9.80
  -3  -7  -2  170.78    7.80
  -3  -7  -2  163.58    7.80
  -3  -7  -2  173.98    9.70
   3   7   2  189.18    8.50
   3   7   2  154.78    8.40
   3   7   2  166.28    9.00
   3   7   2  173.28    8.50
   3   7   2  163.48    9.00
  -4  -7  -2   46.70    7.10
  -4  -7  -2   58.29    3.40
  -4  -7  -2   48.70    3.30
  -4  -7  -2   62.09    5.20
  -4  -7  -2   54.29    6.30
   4   7   2   45.30    5.10
   4   7   2   62.59    6.20
   4   7   2   67.09    5.70
   4   7   2   62.59    4.80
   4   7   2   60.69    4.90
  -5  -7  -2   24.40    5.40
  -5  -7  -2   23.20    6.60
   5   7   2   22.20    3.20
   5   7   2   14.10    3.50
   5   7   2   18.00    4.00
   5   7   2   19.30    3.50
  -6  -7  -2   32.50    6.00
   6   7   2   27.40    4.20
   6   7   2   30.50    4.80
  11  -8  -2   -4.70    4.30
  11  -8  -2    3.30    4.50
  11  -8  -2    2.70    4.00
 -11   8   2   -9.70    5.30
 -11   8   2    2.70    5.00
 -11   8   2   -3.30    2.50
 -11   8   2    4.50    3.50
  10  -8  -2    0.00    4.00
  10  -8  -2    4.30    2.60
  10  -8  -2    2.00    3.90
 -10   8   2   -1.80    3.00
 -10   8   2    2.50    2.60
 -10   8   2   -6.50    3.90
   9  -8  -2    9.00    3.60
   9  -8  -2    2.80    4.10
  -9   8   2    4.50    3.60
  -9   8   2    8.50    5.10
  -9   8   2    9.80    3.80
  -9   8   2   13.90    3.20
  -9   8   2   10.80    2.70
   8  -8  -2    1.60    3.00
   8  -8  -2    2.40    1.40
   8  -8  -2   -2.70    4.10
  -8   8   2    4.20    2.20
  -8   8   2    4.80    3.70
  -8   8   2    2.70    2.70
  -8   8   2    4.20    3.10
  -8   8   2    6.40    3.30
   7  -8  -2   85.79    6.50
   7  -8  -2   99.99    7.10
   7  -8  -2   79.49    4.00
  -7   8   2   84.09    6.70
  -7   8   2  102.29    7.60
  -7   8   2   92.79    6.30
  -7   8   2   84.69    5.30
  -7   8   2   81.09    5.90
   6  -8  -2   64.49    5.60
   6  -8  -2   70.29    5.70
  -6   8   2   74.59    5.70
  -6   8   2   71.29    5.20
  -6   8   2   63.89    5.90
  -6   8   2   63.79    4.40
   5  -8  -2   -1.50    2.40
   5  -8  -2    2.70    2.30
   5  -8  -2    1.50    1.30
  -5   8   2    2.60    1.70
  -5   8   2   -0.50    2.30
  -5   8   2    1.30    2.40
  -5   8   2    5.00    3.40
  -5   8   2    1.20    2.10
   4  -8  -2  106.39    6.30
   4  -8  -2   92.19    6.80
   4  -8  -2  114.19    7.00
   4  -8  -2  104.99    5.70
  -4   8   2  109.49    5.70
  -4   8   2  127.29    8.10
  -4   8   2  105.09    6.30
  -4   8   2  112.49    6.50
  -4   8   2  107.19    6.80
   3  -8  -2  278.37   13.50
   3  -8  -2  304.97   13.00
   3  -8  -2  298.27   13.20
   3  -8  -2  311.67   12.70
  -3   8   2  289.87   13.40
  -3   8   2  291.87   13.70
  -3   8   2  299.87   13.90
  -3   8   2  313.77   14.40
  -3   8   2  298.97   12.80
   2  -8  -2   26.60    2.80
   2  -8  -2   24.70    3.30
   2  -8  -2   21.30    3.30
   2  -8  -2   22.40    3.00
  -2   8   2   26.00    3.50
  -2   8   2   21.20    3.50
  -2   8   2   30.30    4.30
   1  -8  -2    8.80    2.10
   1  -8  -2   10.80    2.50
   1  -8  -2    5.70    2.30
  -1   8   2    7.90    3.10
  -1   8   2    9.90    2.70
  -1   8   2    8.20    2.70
   0  -8  -2   95.09    5.90
   0  -8  -2   89.59    5.20
   0  -8  -2   99.49    6.60
   0  -8  -2   96.79    5.80
   0   8   2   87.19    6.00
   0   8   2   96.19    4.60
   0   8   2  104.09    6.50
   0   8   2   93.29    6.70
  -1  -8  -2  103.19    6.00
  -1  -8  -2  102.89    6.10
  -1  -8  -2   94.29    6.70
  -1  -8  -2  101.29    7.10
   1   8   2  107.29    6.60
   1   8   2   96.69    6.30
   1   8   2  104.09    7.20
   1   8   2  107.09    5.30
  -2  -8  -2    3.00    2.20
  -2  -8  -2   -3.40    2.80
  -2  -8  -2    5.90    2.10
  -2  -8  -2    1.90    3.10
  -2  -8  -2    5.10    2.10
   2   8   2    2.90    1.80
   2   8   2   -0.20    2.10
   2   8   2   -2.70    2.90
   2   8   2    6.70    3.00
   2   8   2    2.20    1.80
  -3  -8  -2  118.89    7.30
  -3  -8  -2  124.39    8.70
  -3  -8  -2  113.99    8.90
  -3  -8  -2  116.69    6.30
  -3  -8  -2  113.99    6.30
   3   8   2  133.39    7.00
   3   8   2  120.69    7.00
   3   8   2  123.09    7.20
   3   8   2  117.19    8.20
  -4  -8  -2   91.39    5.40
  -4  -8  -2  106.39    7.10
  -4  -8  -2  105.39    8.90
  -4  -8  -2  105.29    5.00
  -4  -8  -2   90.39    9.70
   4   8   2  113.69    8.30
   4   8   2   87.09    7.20
   4   8   2  114.59    6.90
   4   8   2  112.09    6.90
  -5  -8  -2    5.80    5.10
   5   8   2   -8.10    3.40
   5   8   2   -1.40    2.70
  11  -9  -2    1.30    4.80
  11  -9  -2   -1.00    4.90
 -11   9   2    3.10    4.00
 -11   9   2   -1.40    2.70
  10  -9  -2   -0.60    2.90
  10  -9  -2    2.80    4.30
 -10   9   2   -0.50    4.90
 -10   9   2    0.70    2.60
 -10   9   2    2.60    3.30
 -10   9   2    0.50    5.30
   9  -9  -2    3.00    4.30
   9  -9  -2    8.90    1.90
  -9   9   2   15.30    3.60
  -9   9   2   10.60    2.90
  -9   9   2    7.10    4.40
  -9   9   2   16.30    5.30
   8  -9  -2   13.90    1.70
   8  -9  -2   16.60    5.00
  -8   9   2   12.00    3.30
  -8   9   2   13.10    4.10
  -8   9   2   16.50    3.00
   7  -9  -2   -1.90    3.50
   7  -9  -2   -1.50    3.30
  -7   9   2    2.40    3.30
  -7   9   2    0.10    2.10
  -7   9   2   -2.50    3.30
  -7   9   2    6.90    4.20
  -7   9   2    0.40    2.60
   6  -9  -2   31.80    4.80
   6  -9  -2   35.50    4.60
   6  -9  -2   23.70    2.80
  -6   9   2   27.60    4.00
  -6   9   2   32.60    4.70
  -6   9   2   26.80    4.30
  -6   9   2   30.30    5.20
  -6   9   2   29.40    3.40
   5  -9  -2   33.70    3.30
   5  -9  -2   29.30    3.90
   5  -9  -2   27.90    3.10
   5  -9  -2   30.10    4.30
  -5   9   2   31.30    4.20
  -5   9   2   29.70    3.30
  -5   9   2   33.80    5.50
  -5   9   2   32.20    4.40
  -5   9   2   29.80    4.50
   4  -9  -2    2.20    1.70
   4  -9  -2    3.60    2.50
   4  -9  -2    3.90    2.00
   4  -9  -2    2.70    2.90
  -4   9   2   -3.20    2.90
  -4   9   2    3.60    2.80
  -4   9   2    1.20    4.10
  -4   9   2    3.80    2.10
  -4   9   2    5.60    2.80
   3  -9  -2   82.79    4.90
   3  -9  -2   75.69    5.20
   3  -9  -2   78.89    5.40
   3  -9  -2   81.89    6.30
  -3   9   2   64.39    5.70
  -3   9   2   88.99    7.50
  -3   9   2   82.59    6.00
  -3   9   2   71.99    4.80
  -3   9   2   73.39    6.60
   2  -9  -2  237.28   10.70
   2  -9  -2  234.18   10.80
   2  -9  -2  232.98   11.50
   2  -9  -2  238.08   11.40
  -2   9   2  214.58   11.20
  -2   9   2  228.88   12.10
  -2   9   2  252.57   12.40
   1  -9  -2   18.10    2.80
   1  -9  -2   14.70    3.30
   1  -9  -2   15.10    2.70
   1  -9  -2   12.90    3.10
  -1   9   2   19.50    3.80
  -1   9   2   23.60    4.20
  -1   9   2   14.90    3.30
   0  -9  -2   18.50    3.30
   0  -9  -2   20.40    2.80
   0  -9  -2   22.70    3.80
   0  -9  -2   16.70    3.20
   0   9   2   18.10    3.50
   0   9   2   17.50    3.80
   0   9   2   18.00    3.80
   0   9   2   19.60    2.00
  -1  -9  -2  106.99    6.30
  -1  -9  -2  117.89    6.70
  -1  -9  -2  100.19    6.70
  -1  -9  -2  110.49    7.70
  -1  -9  -2  104.19    7.70
   1   9   2  111.99    7.30
   1   9   2   93.59    7.40
   1   9   2  112.79    5.60
  -2  -9  -2   71.49    5.70
  -2  -9  -2   79.79    6.10
  -2  -9  -2   74.29    7.90
  -2  -9  -2   97.29    7.90
  -2  -9  -2   73.09    7.80
   2   9   2   86.39    5.40
   2   9   2   97.69    8.50
   2   9   2   78.09    6.50
  -3  -9  -2   19.90    5.30
  -3  -9  -2   17.10    3.60
  -3  -9  -2   17.80    5.50
  -3  -9  -2   14.10    2.90
  -3  -9  -2   19.20    4.70
   3   9   2   15.20    3.20
   3   9   2   21.30    3.30
  -4  -9  -2   43.60    7.00
  -4  -9  -2   31.50    4.70
   4   9   2   42.60    6.00
   4   9   2   36.40    5.30
  10 -10  -2   -1.90    4.50
  10 -10  -2    4.60    5.10
 -10  10   2    2.90    3.00
 -10  10   2   -3.40    3.90
 -10  10   2   -8.40    6.40
   9 -10  -2    3.10    4.60
  -9  10   2   -0.40    3.70
  -9  10   2    1.70    2.60
  -9  10   2    1.40    5.50
   8 -10  -2   11.40    4.70
  -8  10   2   17.90    3.90
  -8  10   2   10.80    5.40
  -8  10   2   10.90    3.10
   7 -10  -2    1.10    3.60
  -7  10   2   -2.20    2.30
  -7  10   2    0.60    4.40
  -7  10   2   -0.50    3.10
   6 -10  -2   20.90    3.10
  -6  10   2   26.20    3.40
  -6  10   2   19.20    4.10
   5 -10  -2   36.30    4.00
   5 -10  -2   41.60    6.00
   5 -10  -2   30.90    3.90
   5 -10  -2   34.50    4.40
  -5  10   2   29.10    3.70
  -5  10   2   38.60    5.10
  -5  10   2   43.70    6.70
   4 -10  -2   51.89    4.40
   4 -10  -2   61.39    6.20
   4 -10  -2   52.19    4.70
   4 -10  -2   50.69    5.20
  -4  10   2   39.80    5.30
  -4  10   2   48.20    4.30
  -4  10   2   61.99    7.40
   3 -10  -2    4.90    2.30
   3 -10  -2    2.80    2.50
   3 -10  -2    4.00    3.30
   3 -10  -2    4.60    2.60
  -3  10   2   -0.10    2.90
  -3  10   2    7.90    4.30
  -3  10   2    6.80    2.50
   2 -10  -2   90.49    5.80
   2 -10  -2   87.09    6.10
   2 -10  -2   85.29    6.50
   2 -10  -2   80.79    6.70
  -2  10   2  103.19    8.10
  -2  10   2   89.29    6.90
   1 -10  -2   22.90    3.90
   1 -10  -2   19.80    3.80
   1 -10  -2   23.80    3.80
   1 -10  -2   27.20    4.00
  -1  10   2   34.30    5.10
   0 -10  -2   -0.90    2.60
   0 -10  -2    0.80    2.60
   0 -10  -2    4.20    3.40
   0 -10  -2    1.20    3.00
   0  10   2    5.70    6.20
  -1 -10  -2   28.80    5.20
  -1 -10  -2   33.10    4.20
  -1 -10  -2   29.70    4.20
  -1 -10  -2   38.20    5.20
  -1 -10  -2   36.90    5.60
   1  10   2   41.20    5.80
   1  10   2   32.90    3.30
  -2 -10  -2   80.89    8.60
  -2 -10  -2   69.89    6.10
  -2 -10  -2   58.69    7.70
  -2 -10  -2   82.69    6.60
   2  10   2   75.19    7.50
   9 -11  -2    0.80    5.00
  -9  11   2   12.60    6.70
  -9  11   2   -1.50    4.30
  -9  11   2    1.60    3.10
   8 -11  -2   12.90    5.10
  -8  11   2   15.30    4.50
  -8  11   2    7.30    3.20
  -8  11   2    9.70    6.40
   7 -11  -2   14.90    5.00
   7 -11  -2   14.20    2.40
  -7  11   2   15.40    3.30
  -7  11   2   11.00    4.50
  -7  11   2    9.50    6.20
   6 -11  -2    3.00    2.40
   6 -11  -2   -1.10    2.70
   6 -11  -2    1.10    4.30
  -6  11   2    1.10    2.70
  -6  11   2    3.10    6.10
  -6  11   2   -0.10    4.00
   5 -11  -2   19.40    3.40
   5 -11  -2   14.60    3.20
   5 -11  -2   22.40    4.80
  -5  11   2   19.70    4.80
  -5  11   2   16.70    3.30
  -5  11   2   35.10    7.10
   4 -11  -2   65.69    5.50
   4 -11  -2   58.39    5.80
   4 -11  -2   62.09    7.90
  -4  11   2   53.59    4.90
  -4  11   2   65.49    8.80
  -4  11   2   52.69    6.80
   3 -11  -2   10.40    3.50
   3 -11  -2    7.40    3.40
   3 -11  -2    7.30    3.10
  -3  11   2   23.10    6.20
  -3  11   2    2.80    4.60
  -3  11   2   10.80    3.00
   2 -11  -2   27.00    4.00
   2 -11  -2   27.50    4.70
   2 -11  -2   21.90    4.30
   2 -11  -2   18.10    4.00
  -2  11   2   24.80    3.60
  -2  11   2   31.20    6.30
  -2  11   2   24.70    5.30
   1 -11  -2   54.89    7.00
   1 -11  -2   42.70    6.00
   1 -11  -2   40.60    6.10
   1 -11  -2   36.60    4.60
  -1  11   2   56.19    7.20
   0 -11  -2   21.30    4.70
   0 -11  -2   10.20    5.40
   0 -11  -2   20.10    4.40
   0 -11  -2   30.10    5.50
   0  11   2   32.20    6.00
   7 -12  -2    2.10    5.60
   7 -12  -2    5.20    2.80
  -7  12   2    4.70    7.40
  -7  12   2    1.20    5.60
  -7  12   2    3.00    3.20
   6 -12  -2    4.80    5.00
   6 -12  -2    5.40    3.20
   6 -12  -2   -1.60    3.90
  -6  12   2    1.90    6.90
  -6  12   2    7.40    5.50
  -6  12   2    4.90    3.20
   5 -12  -2   -5.70    3.60
   5 -12  -2    6.20    3.50
   5 -12  -2   -1.40    4.80
  -5  12   2    8.20    7.80
  -5  12   2    2.10    4.70
  -5  12   2    5.70    3.30
   4 -12  -2   23.90    5.50
   4 -12  -2   16.80    4.60
   4 -12  -2   26.00    4.50
  -4  12   2   25.30    4.00
  -4  12   2   14.10    7.40
  -4  12   2   32.70    6.10
   3 -12  -2    0.40    7.10
   3 -12  -2   11.30    4.60
  -3  12   2   14.10    3.50
  -3  12   2    7.60    4.90
  -3  12   2   12.60    6.60
   2 -12  -2    0.00    3.90
   2 -12  -2    8.00    4.50
  -2  12   2   -1.10    4.60
  -2  12   2   -1.10    3.00
  -2  12   2    1.20    5.80
  -1  13  -3   37.70    6.60
   1 -13   3   37.30    5.70
  -2  13  -3    0.50    5.00
  -2  13  -3    1.30    2.80
   2 -13   3   -1.10    3.60
  -3  13  -3   -1.10    2.90
  -3  13  -3    8.70    5.80
   3 -13   3   10.50    4.00
  -4  13  -3    9.60    5.80
  -4  13  -3   11.00    3.90
  -4  13  -3   10.10    3.40
   4 -13   3    6.00    4.00
  -5  13  -3   -2.90    5.80
  -5  13  -3   13.80    3.80
  -5  13  -3    8.60    3.90
   5 -13   3   10.60    4.60
  -6  13  -3    8.20    3.60
  -6  13  -3    8.80    3.60
  -6  13  -3   19.70    6.80
   6 -13   3   11.30    4.80
  -7  13  -3   29.20    5.00
  -7  13  -3   34.90    7.30
  -7  13  -3   21.00    3.90
   7 -13   3   29.20    5.90
  -2 -12   3   11.80    2.90
  -2 -12   3   25.00    4.50
   1  12  -3   32.20    5.20
  -1 -12   3   28.70    3.90
  -1 -12   3   44.10    6.20
   0  12  -3    0.30    3.80
   0 -12   3    9.40    3.50
  -1  12  -3   70.39    7.60
   1 -12   3   64.09    6.10
  -2  12  -3   70.09    7.80
  -2  12  -3   70.49    5.90
   2 -12   3   66.69    6.50
  -3  12  -3    2.00    2.80
  -3  12  -3   10.20    4.60
   3 -12   3    9.30    3.60
  -4  12  -3   70.89    8.60
  -4  12  -3   71.69    6.20
   4 -12   3   86.79    7.10
  -5  12  -3   99.59    9.10
  -5  12  -3   91.99    6.50
  -5  12  -3   85.89    7.00
   5 -12   3  112.59    8.10
  -6  12  -3   20.60    4.20
  -6  12  -3   14.50    3.10
  -6  12  -3   21.20    6.00
   6 -12   3   17.90    4.40
  -7  12  -3    7.80    5.30
  -7  12  -3    2.40    2.50
  -7  12  -3   -0.90    3.00
   7 -12   3    3.40    4.20
  -8  12  -3   15.10    5.50
  -8  12  -3   13.30    3.80
  -8  12  -3   11.50    2.30
   8 -12   3    9.50    4.80
  -9  12  -3    7.50    6.30
  -9  12  -3    9.20    3.60
   9 -12   3    1.70    5.00
   3  11  -3    5.20    3.70
  -3 -11   3    2.40    1.90
  -3 -11   3    1.90    3.60
   2  11  -3   18.00    4.00
  -2 -11   3   18.80    2.50
  -2 -11   3   17.60    3.70
   1  11  -3  112.89    7.80
   0  11  -3   42.00    6.10
   0 -11   3   43.80    6.30
   0 -11   3   37.30    4.70
   0 -11   3   35.20    4.50
  -1  11  -3   36.70    5.00
   1 -11   3   31.00    4.40
   1 -11   3   28.40    3.80
   1 -11   3   26.40    3.90
  -2  11  -3   56.89    5.90
  -2  11  -3   46.10    2.40
   2 -11   3   42.90    4.80
   2 -11   3   42.60    4.60
   2 -11   3   52.29    5.50
  -3  11  -3   45.50    6.20
  -3  11  -3   28.50    3.90
  -3  11  -3   32.10    4.70
   3 -11   3   22.70    3.50
   3 -11   3   28.30    4.20
   3 -11   3   33.10    4.50
  -4  11  -3   30.20    5.30
  -4  11  -3   19.60    4.90
  -4  11  -3   22.50    4.00
  -4  11  -3   28.70    4.30
   4 -11   3   21.30    4.00
   4 -11   3   20.00    3.30
  -5  11  -3   98.99    9.00
  -5  11  -3   83.49    5.50
  -5  11  -3   84.19    6.10
  -5  11  -3   83.29    8.30
  -5  11  -3   81.49    6.60
   5 -11   3   83.49    6.90
   5 -11   3   84.29    6.10
  -6  11  -3   44.40    4.90
  -6  11  -3   48.90    8.80
  -6  11  -3   42.20    3.90
  -6  11  -3   51.49    5.70
  -6  11  -3   37.30    5.90
   6 -11   3   38.00    5.90
  -7  11  -3    0.00    1.70
  -7  11  -3   -4.10    4.20
  -7  11  -3   -1.60    3.50
  -7  11  -3   -0.80    2.50
   7 -11   3    0.20    3.20
  -8  11  -3   13.20    3.80
  -8  11  -3   14.80    5.00
  -8  11  -3   14.90    4.70
   8 -11   3   14.20    4.60
  -9  11  -3   19.90    4.00
  -9  11  -3   15.00    5.10
   9 -11   3   19.10    5.30
   9 -11   3   15.40    2.50
 -10  11  -3   -0.40    3.60
 -10  11  -3    4.70    5.80
  10 -11   3    1.60    5.00
   4  10  -3   33.90    4.70
   4  10  -3   29.00    4.70
  -4 -10   3   31.00    5.00
  -4 -10   3   30.40    5.40
   3  10  -3   50.89    5.00
   3  10  -3   43.60    6.20
   3  10  -3   52.79    5.30
  -3 -10   3   57.39    6.50
  -3 -10   3   47.10    5.20
  -3 -10   3   37.40    3.20
   2  10  -3   -6.50    3.60
  -2 -10   3    0.40    2.40
  -2 -10   3    1.30    3.10
  -2 -10   3   -1.50    1.40
   1  10  -3  156.48    8.50
   1  10  -3  125.89    8.90
  -1 -10   3  146.09    8.00
  -1 -10   3  148.89    8.10
  -1 -10   3  123.29    8.40
   0  10  -3  256.47   13.10
   0  10  -3  243.48   12.70
   0  10  -3  254.57   12.40
   0 -10   3  243.28   12.20
   0 -10   3  243.88   11.90
   0 -10   3  255.87   11.70
  -1  10  -3    9.00    3.00
  -1  10  -3    8.20    3.50
  -1  10  -3    5.80    3.40
   1 -10   3   16.90    3.00
   1 -10   3   12.50    2.70
   1 -10   3    9.50    2.60
  -2  10  -3  241.28   12.60
  -2  10  -3  240.08   12.00
  -2  10  -3  258.77   12.40
   2 -10   3  253.17   11.50
   2 -10   3  242.58   11.20
   2 -10   3  239.48   11.80
   2 -10   3  244.88   12.10
  -3  10  -3  283.87   14.00
  -3  10  -3  292.47   14.00
  -3  10  -3  276.87   13.20
  -3  10  -3  281.67   13.40
   3 -10   3  298.17   13.00
   3 -10   3  283.97   12.80
   3 -10   3  287.17   13.40
  -4  10  -3  114.79    7.30
  -4  10  -3  122.99    8.20
  -4  10  -3  127.49    8.10
  -4  10  -3  112.89    7.00
   4 -10   3  118.59    7.30
   4 -10   3  122.99    7.00
   4 -10   3  123.59    7.00
  -5  10  -3   61.79    6.30
  -5  10  -3   53.09    5.00
  -5  10  -3   59.79    5.90
  -5  10  -3   60.39    5.20
  -5  10  -3   61.49    4.20
   5 -10   3   62.09    4.90
   5 -10   3   63.99    5.40
  -6  10  -3   82.79    4.80
  -6  10  -3  102.69    7.90
  -6  10  -3   83.99    6.00
  -6  10  -3   99.29    6.40
  -6  10  -3  100.39    7.20
   6 -10   3   80.99    6.30
   6 -10   3   90.99    7.00
  -7  10  -3   28.60    4.20
  -7  10  -3   20.70    4.60
  -7  10  -3   25.50    4.00
  -7  10  -3   21.90    4.60
   7 -10   3   30.10    4.70
  -8  10  -3   -0.70    3.80
  -8  10  -3   -5.00    3.60
  -8  10  -3    0.10    3.30
  -8  10  -3    0.30    2.70
   8 -10   3   -5.20    3.10
   8 -10   3    4.40    2.20
  -9  10  -3   10.60    3.40
  -9  10  -3    8.20    4.70
  -9  10  -3   12.90    5.00
  -9  10  -3   15.20    4.40
   9 -10   3    8.40    2.70
   9 -10   3   12.90    2.10
   9 -10   3   15.10    4.30
 -10  10  -3   -1.00    2.70
 -10  10  -3    0.50    5.70
 -10  10  -3   -8.20    4.90
  10 -10   3   -2.50    3.50
  10 -10   3   -0.10    4.40
   6   9  -3   37.30    5.70
   5   9  -3   -0.90    2.90
   5   9  -3    1.30    2.80
   5   9  -3    0.90    5.00
  -5  -9   3    3.30    4.70
  -5  -9   3   -0.70    2.70
   4   9  -3   17.40    3.80
   4   9  -3   16.80    3.60
   4   9  -3   21.30    4.90
  -4  -9   3   12.10    3.20
  -4  -9   3   19.70    4.00
   3   9  -3  114.19    8.40
   3   9  -3  130.59    7.30
   3   9  -3  122.09    7.20
  -3  -9   3  115.19    8.30
  -3  -9   3  117.79    5.60
  -3  -9   3  128.99    7.80
  -3  -9   3  125.09    7.00
   2   9  -3  130.69    8.90
   2   9  -3  161.68    8.20
   2   9  -3  134.89    8.60
   2   9  -3  153.98    7.90
  -2  -9   3  142.29    7.80
  -2  -9   3  151.78    8.70
  -2  -9   3  135.89    6.50
  -2  -9   3  142.29    7.80
   1   9  -3   72.39    5.10
   1   9  -3   75.79    5.90
   1   9  -3   67.59    5.80
  -1  -9   3   58.39    4.90
  -1  -9   3   65.49    5.50
  -1  -9   3   70.89    4.90
  -1  -9   3   60.49    5.30
   0   9  -3  180.48   10.00
   0   9  -3  207.68    9.80
   0   9  -3  198.88   10.30
   0  -9   3  203.98    9.70
   0  -9   3  194.68    9.20
   0  -9   3  200.18    9.70
   0  -9   3  184.58    9.80
  -1   9  -3   32.30    4.00
  -1   9  -3   30.60    4.20
  -1   9  -3   31.00    4.40
   1  -9   3   31.10    3.80
   1  -9   3   28.40    3.50
   1  -9   3   32.20    3.20
   1  -9   3   37.40    3.50
  -2   9  -3   10.80    2.90
  -2   9  -3   10.70    2.80
  -2   9  -3   11.50    1.50
  -2   9  -3    6.80    2.80
   2  -9   3   11.20    2.10
   2  -9   3    8.70    2.20
   2  -9   3   12.40    2.50
   2  -9   3    9.80    2.60
  -3   9  -3  205.18   10.10
  -3   9  -3  200.08   10.40
  -3   9  -3  202.18   10.00
  -3   9  -3  199.88   10.50
   3  -9   3  193.18    9.50
   3  -9   3  216.08   10.20
   3  -9   3  210.38   10.20
   3  -9   3  228.78    9.80
  -4   9  -3   86.29    5.80
  -4   9  -3   94.59    5.90
  -4   9  -3   91.09    6.50
  -4   9  -3   97.39    6.60
   4  -9   3   93.99    6.00
   4  -9   3   92.89    5.90
   4  -9   3   92.69    5.70
  -5   9  -3    4.30    2.20
  -5   9  -3    0.40    2.70
  -5   9  -3    2.40    2.30
  -5   9  -3    8.20    3.40
  -5   9  -3    4.10    1.40
   5  -9   3    4.40    2.10
   5  -9   3    1.30    2.10
   5  -9   3    0.10    2.20
  -6   9  -3   52.09    5.30
  -6   9  -3   57.69    4.90
  -6   9  -3   53.79    3.30
  -6   9  -3   62.49    5.20
  -6   9  -3   63.49    5.90
   6  -9   3   56.29    5.20
   6  -9   3   68.29    5.00
  -7   9  -3   91.69    7.20
  -7   9  -3  108.99    6.60
  -7   9  -3  104.49    7.00
  -7   9  -3   95.29    6.40
   7  -9   3   97.19    5.30
   7  -9   3   97.69    7.00
   7  -9   3   96.19    6.80
  -8   9  -3   13.80    3.20
  -8   9  -3   16.20    3.40
  -8   9  -3   17.60    3.90
  -8   9  -3   10.00    3.60
   8  -9   3   13.90    2.20
   8  -9   3   13.80    3.70
   8  -9   3   17.70    4.30
   8  -9   3   12.70    2.30
  -9   9  -3    9.70    4.00
  -9   9  -3    6.20    3.00
  -9   9  -3    5.20    3.80
  -9   9  -3   13.70    3.60
   9  -9   3    9.00    3.70
   9  -9   3    5.30    2.50
   9  -9   3    8.70    1.80
 -10   9  -3   24.60    4.30
 -10   9  -3   23.50    5.00
 -10   9  -3   22.30    4.20
 -10   9  -3   19.00    4.30
  10  -9   3   15.50    3.50
  10  -9   3   14.30    4.50
 -11   9  -3   -1.30    3.00
 -11   9  -3    3.70    4.20
  11  -9   3   -4.70    4.60
   7   8  -3    0.80    3.60
  -7  -8   3    0.80    3.30
   6   8  -3   38.60    5.80
   6   8  -3   60.99    5.20
   6   8  -3   52.29    6.10
  -6  -8   3   49.30    7.40
  -6  -8   3   58.99    5.30
   5   8  -3   45.00    6.50
   5   8  -3   45.10    6.60
   5   8  -3   51.29    5.10
  -5  -8   3   49.40    4.80
  -5  -8   3   43.00    6.00
   4   8  -3    6.10    4.30
   4   8  -3    1.80    2.20
   4   8  -3   -3.60    3.10
   4   8  -3   -0.70    2.20
  -4  -8   3    0.70    2.20
  -4  -8   3   -0.40    2.80
  -4  -8   3   -2.10    3.30
   3   8  -3  166.88    8.30
   3   8  -3  172.98    9.20
   3   8  -3  175.18    8.60
   3   8  -3  150.38    9.40
  -3  -8   3  158.88    8.30
  -3  -8   3  153.28    8.40
  -3  -8   3  156.28    9.30
   2   8  -3  244.48   11.10
   2   8  -3  267.87   11.50
   2   8  -3  225.88   11.90
   2   8  -3  249.38   11.80
  -2  -8   3  239.68   11.80
  -2  -8   3  226.78   11.00
  -2  -8   3  241.68   11.40
  -2  -8   3  239.28   11.10
   1   8  -3   34.70    4.20
   1   8  -3   44.20    3.80
   1   8  -3   38.80    4.10
  -1  -8   3   39.80    3.80
  -1  -8   3   37.10    3.40
  -1  -8   3   37.90    3.40
  -1  -8   3   27.60    3.60
   0   8  -3  456.05   19.60
   0   8  -3  451.55   19.70
   0   8  -3  466.55   19.30
   0  -8   3  432.36   19.10
   0  -8   3  467.25   19.20
   0  -8   3  472.65   18.90
   0  -8   3  439.56   19.30
  -1   8  -3  438.46   18.00
  -1   8  -3  415.06   17.80
  -1   8  -3  401.86   18.00
   1  -8   3  406.26   17.70
   1  -8   3  433.66   17.50
   1  -8   3  414.06   17.20
   1  -8   3  393.16   17.50
  -2   8  -3  290.67   13.40
  -2   8  -3  281.37   13.10
  -2   8  -3  289.87   13.10
  -2   8  -3  277.67   11.70
   2  -8   3  302.97   13.00
   2  -8   3  286.17   12.50
   2  -8   3  315.57   12.70
   2  -8   3  281.57   13.00
  -3   8  -3   59.89    4.30
  -3   8  -3   61.49    4.70
  -3   8  -3   61.19    4.80
  -3   8  -3   55.79    3.00
  -3   8  -3   53.29    4.10
   3  -8   3   49.20    3.80
   3  -8   3   59.99    4.50
   3  -8   3   57.19    4.30
  -4   8  -3  882.41   34.80
  -4   8  -3  873.41   35.80
  -4   8  -3  910.51   35.70
  -4   8  -3  896.11   36.10
  -4   8  -3  912.31   36.00
   4  -8   3  885.31   35.90
   4  -8   3  861.01   35.40
   4  -8   3  904.11   35.90
  -5   8  -3  163.68    8.10
  -5   8  -3  140.29    6.80
  -5   8  -3  151.78    8.00
  -5   8  -3  155.28    8.40
  -5   8  -3  159.48    8.50
   5  -8   3  153.78    8.20
   5  -8   3  164.68    7.90
   5  -8   3  165.38    8.30
  -6   8  -3    0.90    0.70
  -6   8  -3    3.70    2.50
  -6   8  -3   -2.50    2.20
  -6   8  -3    3.30    2.00
  -6   8  -3    3.20    2.20
   6  -8   3    0.30    1.20
   6  -8   3   -1.20    1.60
   6  -8   3    2.40    2.20
   6  -8   3    0.30    2.20
  -7   8  -3   73.79    5.70
  -7   8  -3   73.29    5.40
  -7   8  -3   85.79    6.00
  -7   8  -3   76.19    5.20
   7  -8   3   70.29    4.60
   7  -8   3   81.89    5.90
   7  -8   3   79.39    5.60
  -8   8  -3   27.30    4.10
  -8   8  -3   35.80    5.00
  -8   8  -3   35.40    4.10
  -8   8  -3   36.70    4.90
   8  -8   3   37.50    4.60
   8  -8   3   36.10    3.10
   8  -8   3   31.20    4.20
   8  -8   3   34.20    3.60
  -9   8  -3    5.90    2.80
  -9   8  -3    2.50    3.10
  -9   8  -3    8.70    2.80
  -9   8  -3    2.20    3.10
   9  -8   3    7.30    3.30
   9  -8   3    8.30    1.80
   9  -8   3   13.90    5.00
   9  -8   3    7.20    2.60
 -10   8  -3   10.90    3.50
 -10   8  -3   12.10    3.60
 -10   8  -3   17.10    4.00
  10  -8   3   18.10    4.40
  10  -8   3   13.40    3.60
 -11   8  -3    7.60    3.50
  11  -8   3    1.20    4.50
  11  -8   3    1.80    4.20
   7   7  -3    3.30    2.80
   7   7  -3   -3.20    3.50
   7   7  -3   -1.50    2.90
  -7  -7   3    3.30    2.80
  -7  -7   3    0.40    4.60
   6   7  -3   35.40    4.60
   6   7  -3   34.50    4.00
   6   7  -3   23.50    4.20
  -6  -7   3   27.90    4.10
  -6  -7   3   33.00    4.70
   5   7  -3  112.89    7.30
   5   7  -3  108.39    6.20
   5   7  -3  115.19    7.00
   5   7  -3   92.49    8.40
  -5  -7   3  108.69    6.30
  -5  -7   3   98.89    7.10
  -5  -7   3  101.09    8.40
   4   7  -3  147.89    9.20
   4   7  -3  157.08    8.00
   4   7  -3  145.59    7.50
   4   7  -3  135.39    8.20
  -4  -7   3  144.59    7.60
  -4  -7   3  150.58    7.70
  -4  -7   3  148.29    8.00
  -4  -7   3  139.89    8.90
   3   7  -3   16.80    2.40
   3   7  -3    7.60    2.90
   3   7  -3   14.80    2.40
   3   7  -3   11.80    3.00
  -3  -7   3   17.10    2.80
  -3  -7   3   11.90    2.80
  -3  -7   3   18.10    2.60
  -3  -7   3   12.80    2.50
   2   7  -3  654.13   26.60
   2   7  -3  637.54   26.00
   2   7  -3  670.63   26.90
   2   7  -3  682.43   26.30
  -2  -7   3  603.94   26.10
  -2  -7   3  591.44   25.90
  -2  -7   3  633.04   26.60
  -2  -7   3  653.73   26.10
   1   7  -3  354.86   14.30
   1   7  -3  321.87   14.10
   1   7  -3  319.17   14.60
   1   7  -3  325.87   14.60
  -1  -7   3  320.77   14.10
  -1  -7   3  338.07   14.40
  -1  -7   3  321.87   14.30
  -1  -7   3  320.97   14.00
   0   7  -3   54.49    4.10
   0   7  -3   45.90    3.90
   0   7  -3   54.49    3.70
   0  -7   3   48.90    3.40
   0  -7   3   50.59    3.80
   0  -7   3   53.69    3.60
   0  -7   3   51.29    3.60
  -1   7  -3  530.35   21.20
  -1   7  -3  499.45   21.40
  -1   7  -3  513.05   21.20
   1  -7   3  555.14   21.00
   1  -7   3  484.75   21.10
   1  -7   3  492.45   21.00
   1  -7   3  510.95   20.70
  -2   7  -3  485.85   20.40
  -2   7  -3  459.85   20.50
  -2   7  -3  482.35   19.20
  -2   7  -3  479.25   20.20
   2  -7   3  484.85   20.30
   2  -7   3  475.95   19.70
   2  -7   3  493.25   20.10
   2  -7   3  529.45   19.90
  -3   7  -3    3.30    1.80
  -3   7  -3    2.20    1.60
  -3   7  -3    2.60    0.90
  -3   7  -3    4.00    2.10
  -3   7  -3    5.40    2.00
   3  -7   3    3.10    1.50
   3  -7   3    2.50    1.60
   3  -7   3    1.70    1.70
  -4   7  -3  432.76   18.70
  -4   7  -3  452.15   19.00
  -4   7  -3  436.16   18.70
  -4   7  -3  454.45   18.60
   4  -7   3  441.86   18.80
   4  -7   3  446.46   18.70
   4  -7   3  465.55   18.50
  -5   7  -3  331.67   13.70
  -5   7  -3  302.07   12.60
  -5   7  -3  316.17   14.10
  -5   7  -3  313.27   14.10
  -5   7  -3  314.77   14.00
   5  -7   3  316.27   13.00
   5  -7   3  322.37   13.80
   5  -7   3  333.57   14.00
   5  -7   3  324.07   14.00
  -6   7  -3   10.80    2.50
  -6   7  -3   12.00    2.50
  -6   7  -3    9.10    2.60
  -6   7  -3   12.10    2.10
   6  -7   3    8.30    2.10
   6  -7   3   12.20    2.60
   6  -7   3   11.90    2.40
   6  -7   3   11.80    1.80
  -7   7  -3   33.20    3.30
  -7   7  -3   36.60    4.10
  -7   7  -3   28.00    4.00
  -7   7  -3   29.10    3.50
   7  -7   3   30.90    3.00
   7  -7   3   28.70    3.20
   7  -7   3   29.00    3.80
   7  -7   3   32.20    3.90
  -8   7  -3   72.09    5.40
  -8   7  -3   74.09    4.80
  -8   7  -3   69.19    5.30
   8  -7   3   73.19    5.10
   8  -7   3   69.69    4.30
   8  -7   3   78.89    5.80
   8  -7   3   81.89    6.00
  -9   7  -3   10.40    2.80
  -9   7  -3   11.50    2.40
  -9   7  -3    9.50    3.20
   9  -7   3    9.30    2.90
   9  -7   3   11.20    4.10
   9  -7   3    7.60    3.10
 -10   7  -3    5.10    2.60
 -10   7  -3    6.40    2.90
 -10   7  -3    6.20    2.90
 -10   7  -3    5.00    2.20
  10  -7   3    3.70    3.60
  10  -7   3    8.10    4.00
  10  -7   3    7.60    3.50
 -11   7  -3    6.30    2.30
 -11   7  -3    8.40    4.60
  11  -7   3    6.30    4.60
   8   6  -3   74.49    6.10
   8   6  -3   73.49    6.80
  -8  -6   3   62.69    9.10
  -8  -6   3   73.79    6.00
   7   6  -3   43.60    5.30
   7   6  -3   37.90    4.90
   7   6  -3   53.89    5.70
  -7  -6   3   32.90    5.00
  -7  -6   3   49.20    4.70
   6   6  -3   16.20    4.70
   6   6  -3   12.40    2.90
   6   6  -3    8.50    2.40
  -6  -6   3    8.00    2.50
  -6  -6   3    7.10    4.10
  -6  -6   3   13.60    3.40
   5   6  -3   25.00    3.80
   5   6  -3   35.60    3.40
   5   6  -3   26.60    4.70
   5   6  -3   31.00    4.70
   5   6  -3   31.50    3.80
  -5  -6   3   28.50    4.50
  -5  -6   3   33.10    3.50
  -5  -6   3   30.80    4.30
   4   6  -3  348.47   16.90
   4   6  -3  401.56   15.90
   4   6  -3  390.76   16.40
   4   6  -3  369.56   16.90
  -4  -6   3  372.46   17.00
  -4  -6   3  360.46   15.80
  -4  -6   3  378.16   16.00
  -4  -6   3  371.16   16.20
   3   6  -3   21.60    3.30
   3   6  -3   21.00    2.80
   3   6  -3   19.70    2.40
  -3  -6   3   18.00    2.80
  -3  -6   3   21.00    2.90
  -3  -6   3   22.50    2.90
  -3  -6   3   17.90    3.00
   2   6  -3  424.36   19.60
   2   6  -3  463.55   19.40
   2   6  -3  469.65   18.70
   2   6  -3  485.55   19.00
  -2  -6   3  445.46   18.80
  -2  -6   3  459.55   19.30
  -2  -6   3  455.85   18.80
  -2  -6   3  431.06   18.80
   1   6  -3  818.92   34.60
   1   6  -3  849.32   34.60
   1   6  -3  895.81   34.30
   1   6  -3  906.81   34.20
  -1  -6   3  908.01   34.60
  -1  -6   3  823.92   34.20
  -1  -6   3  841.82   34.30
   0   6  -3  119.79    6.30
   0   6  -3  125.79    6.00
   0   6  -3  114.89    6.20
   0  -6   3  116.79    5.80
   0  -6   3  117.49    6.10
   0  -6   3  115.59    5.90
   0  -6   3  134.69    6.10
  -1   6  -3  481.05   19.80
  -1   6  -3  487.35   19.60
  -1   6  -3  469.25   19.50
   1  -6   3  465.15   19.60
   1  -6   3  513.15   19.40
   1  -6   3  466.65   19.50
   1  -6   3  458.35   19.20
  -2   6  -3 1390.86   54.99
  -2   6  -3 1454.55   54.69
  -2   6  -3 1471.75   54.69
  -2   6  -3 1369.56   54.69
  -2   6  -3 1344.97   53.99
   2  -6   3 1469.55   54.49
   2  -6   3 1349.96   54.79
   2  -6   3 1368.16   54.69
  -3   6  -3 1062.29   42.20
  -3   6  -3 1089.49   42.90
  -3   6  -3 1092.99   42.70
  -3   6  -3 1102.99   43.10
  -3   6  -3 1078.99   42.80
   3  -6   3 1104.69   42.90
   3  -6   3 1038.00   42.50
   3  -6   3 1144.09   42.90
  -4   6  -3   93.19    4.90
  -4   6  -3   81.79    3.60
  -4   6  -3   90.89    4.70
  -4   6  -3   82.69    4.90
  -4   6  -3   89.09    5.10
   4  -6   3   79.89    4.80
   4  -6   3   80.19    6.20
   4  -6   3   86.59    4.80
   4  -6   3   86.99    4.10
  -5   6  -3  248.48   11.10
  -5   6  -3  247.08   11.40
  -5   6  -3  251.27   10.90
  -5   6  -3  270.97   11.40
   5  -6   3  245.58   11.20
   5  -6   3  251.07   11.10
   5  -6   3  253.97   11.10
   5  -6   3  253.27   10.60
  -6   6  -3  157.38    7.70
  -6   6  -3  153.88    7.50
  -6   6  -3  156.48    7.10
  -6   6  -3  143.59    7.80
   6  -6   3  156.88    7.70
   6  -6   3  151.28    7.20
   6  -6   3  162.08    7.20
   6  -6   3  153.38    7.40
   6  -6   3  149.69    7.60
  -7   6  -3    2.00    2.00
  -7   6  -3    1.70    1.50
  -7   6  -3    1.30    1.80
   7  -6   3   -2.00    1.60
   7  -6   3    0.40    2.60
   7  -6   3    3.30    1.50
   7  -6   3    2.90    1.70
  -8   6  -3  100.19    5.70
  -8   6  -3   91.09    6.30
  -8   6  -3  104.59    5.80
  -8   6  -3   99.39    5.10
   8  -6   3   93.99    6.00
   8  -6   3   94.79    6.60
   8  -6   3  101.49    5.20
   8  -6   3   95.59    6.00
  -9   6  -3   65.69    4.00
  -9   6  -3   68.29    4.70
  -9   6  -3   72.59    5.60
  -9   6  -3   69.69    4.50
   9  -6   3   61.99    6.90
   9  -6   3   72.29    5.70
   9  -6   3   61.29    5.60
 -10   6  -3    4.20    1.70
 -10   6  -3    2.50    1.30
 -10   6  -3   -1.00    2.50
  10  -6   3    1.50    3.90
  10  -6   3    4.60    4.70
  10  -6   3    7.60    4.00
  10  -6   3   -0.20    3.20
 -11   6  -3    0.60    3.10
  11  -6   3    1.70    3.80
  11  -6   3   -1.20    4.30
   9   5  -3    6.70    3.70
   9   5  -3    7.60    3.30
  -9  -5   3   10.00    5.00
  -9  -5   3    7.20    3.00
   8   5  -3   44.70    6.10
  -8  -5   3   36.20    4.50
  -8  -5   3   44.60    6.40
   7   5  -3  134.79    9.90
   7   5  -3  137.49    7.30
   7   5  -3  121.89    6.70
   7   5  -3  137.29    8.30
  -7  -5   3  125.79    7.10
  -7  -5   3  118.29    7.90
   6   5  -3   12.50    3.80
   6   5  -3   11.00    3.70
   6   5  -3   12.80    2.50
   6   5  -3   11.40    2.80
   6   5  -3    6.00    2.20
  -6  -5   3   15.30    3.10
  -6  -5   3   10.60    2.30
  -6  -5   3   12.50    3.80
   5   5  -3   57.39    4.50
   5   5  -3   49.10    5.00
   5   5  -3   50.29    4.90
   5   5  -3   55.09    4.10
   5   5  -3   58.49    3.90
  -5  -5   3   48.40    3.60
  -5  -5   3   54.29    4.40
  -5  -5   3   46.40    5.20
  -5  -5   3   54.09    4.00
   4   5  -3  430.46   18.80
   4   5  -3  439.86   18.30
   4   5  -3  476.25   19.40
   4   5  -3  449.95   19.30
   4   5  -3  453.55   18.60
  -4  -5   3  443.46   19.50
  -4  -5   3  443.76   18.30
  -4  -5   3  423.96   18.40
  -4  -5   3  446.46   18.70
   3   5  -3  440.86   17.60
   3   5  -3  438.86   18.00
   3   5  -3  442.86   18.10
   3   5  -3  441.66   18.50
  -3  -5   3  407.16   17.70
  -3  -5   3  424.36   17.70
  -3  -5   3  422.76   18.40
   2   5  -3  141.69    6.80
   2   5  -3  155.28    6.60
   2   5  -3  142.29    6.90
  -2  -5   3  148.19    6.80
  -2  -5   3  138.09    6.60
  -2  -5   3  128.79    7.50
  -2  -5   3  131.79    6.60
   1   5  -3  371.36   14.90
   1   5  -3  370.46   14.80
   1   5  -3  354.56   15.10
   1   5  -3  359.86   15.20
  -1  -5   3  366.16   15.00
  -1  -5   3  341.77   14.90
  -1  -5   3  357.86   14.70
  -1  -5   3  354.66   14.80
   0   5  -3  818.52   30.70
   0   5  -3  761.52   30.20
   0   5  -3  777.62   30.50
   0  -5   3  789.82   30.30
   0  -5   3  688.93   30.20
   0  -5   3  750.42   30.10
   0  -5   3  782.12   30.50
  -1   5  -3  187.78    8.00
  -1   5  -3  181.48    8.30
  -1   5  -3  170.98    8.00
   1  -5   3  175.28    7.90
   1  -5   3  194.68    7.90
   1  -5   3  172.78    8.10
   1  -5   3  179.28    7.80
  -2   5  -3  768.32   29.80
  -2   5  -3  789.12   29.60
  -2   5  -3  735.43   29.10
  -2   5  -3  733.73   29.50
  -2   5  -3  786.72   29.50
   2  -5   3  727.13   29.30
   2  -5   3  716.63   29.50
   2  -5   3  718.63   29.60
  -3   5  -3 1393.16   53.99
  -3   5  -3 1423.86   54.19
  -3   5  -3 1357.36   54.19
  -3   5  -3 1429.36   54.49
  -3   5  -3 1433.66   54.49
   3  -5   3 1394.16   54.29
   3  -5   3 1380.96   54.19
   3  -5   3 1400.16   54.39
   3  -5   3 1367.46   53.89
  -4   5  -3   21.20    2.30
  -4   5  -3   19.50    2.30
  -4   5  -3   19.10    2.40
  -4   5  -3   22.10    2.00
   4  -5   3   18.20    2.30
   4  -5   3   18.50    2.10
   4  -5   3   17.80    2.20
   4  -5   3   20.90    1.80
  -5   5  -3   29.30    2.60
  -5   5  -3   27.00    2.70
  -5   5  -3   21.40    2.10
  -5   5  -3   22.50    2.60
   5  -5   3   28.80    2.40
   5  -5   3   26.50    2.50
   5  -5   3   27.80    3.00
   5  -5   3   30.00    2.60
   5  -5   3   26.40    2.50
  -6   5  -3  190.78    8.00
  -6   5  -3  190.98    8.40
  -6   5  -3  186.98    8.90
   6  -5   3  179.28    8.30
   6  -5   3  159.48    8.80
   6  -5   3  191.38    8.60
   6  -5   3  175.38    8.20
   6  -5   3  198.88    9.20
  -7   5  -3  198.88    8.80
  -7   5  -3  195.48    8.90
  -7   5  -3  190.98    8.40
  -7   5  -3  180.78    9.50
   7  -5   3  203.68    9.50
   7  -5   3  194.88    8.80
   7  -5   3  202.98    9.30
   7  -5   3  202.98    9.30
  -8   5  -3   21.10    2.10
  -8   5  -3   15.70    3.00
  -8   5  -3   20.00    2.50
  -8   5  -3   20.30    2.70
   8  -5   3   23.60    3.50
   8  -5   3   17.50    3.40
   8  -5   3   15.70    1.60
   8  -5   3   19.20    3.60
   8  -5   3   17.70    2.80
  -9   5  -3   43.80    4.50
  -9   5  -3   44.00    2.70
   9  -5   3   54.19    3.00
   9  -5   3   54.59    5.00
   9  -5   3   43.10    5.70
   9  -5   3   50.89    5.10
   9  -5   3   46.90    5.80
 -10   5  -3   25.50    4.10
  10  -5   3   32.70    5.20
  10  -5   3   31.50    2.90
  10  -5   3   41.30    5.10
  11  -5   3    0.80    3.50
  11  -5   3    7.00    4.30
   9   4  -3   18.30    4.50
   9   4  -3   34.50    4.90
  -9  -4   3   17.70    4.80
  -9  -4   3   20.90    3.50
   8   4  -3   10.60    3.00
   8   4  -3    9.30    3.30
  -8  -4   3    8.80    3.60
  -8  -4   3   11.50    2.70
   7   4  -3    5.00    2.50
   7   4  -3    5.50    3.70
   7   4  -3   11.70    4.10
   7   4  -3    6.20    2.30
  -7  -4   3    8.40    3.10
  -7  -4   3    7.90    2.40
  -7  -4   3    6.60    3.60
   6   4  -3   67.59    4.20
   6   4  -3   65.29    4.50
   6   4  -3   61.89    5.50
   6   4  -3   62.99    5.60
   6   4  -3   61.29    5.20
  -6  -4   3   57.69    4.80
  -6  -4   3   67.49    4.40
  -6  -4   3   60.49    3.70
  -6  -4   3   62.29    5.60
   5   4  -3  203.08    9.30
   5   4  -3  209.48   10.30
   5   4  -3  209.98   10.00
   5   4  -3  218.28   10.40
   5   4  -3  221.98    9.50
  -5  -4   3  203.28    9.50
  -5  -4   3  190.08   10.30
  -5  -4   3  196.98    9.60
  -5  -4   3  203.58    9.00
   4   4  -3  305.97   13.80
   4   4  -3  316.37   13.90
   4   4  -3  311.17   13.60
   4   4  -3  305.27   13.10
   4   4  -3  331.97   13.20
  -4  -4   3  317.07   13.50
  -4  -4   3  303.17   12.90
  -4  -4   3  313.67   13.30
  -4  -4   3  289.77   13.90
   3   4  -3 1204.98   49.30
   3   4  -3 1286.47   49.80
   3   4  -3 1352.86   50.19
   3   4  -3 1329.57   49.60
   3   4  -3 1273.47   50.39
  -3  -4   3 1232.28   49.30
  -3  -4   3 1265.37   49.60
  -3  -4   3 1199.98   50.39
  -3  -4   3 1276.37   49.60
   2   4  -3   99.49    5.00
   2   4  -3  100.89    5.30
   2   4  -3   95.89    5.20
   2   4  -3   99.09    5.10
   2   4  -3  101.19    4.70
  -2  -4   3   98.09    4.90
  -2  -4   3   99.29    5.20
  -2  -4   3   94.09    4.90
  -2  -4   3  105.09    4.90
   1   4  -3  868.91   33.40
   1   4  -3  835.62   33.00
   1   4  -3  832.82   33.10
   1   4  -3  873.11   33.40
  -1  -4   3  828.22   33.00
  -1  -4   3  820.92   33.20
  -1  -4   3  839.72   33.10
  -1  -4   3  857.51   33.30
   0   4  -3 4357.86  156.68
   0   4  -3 3551.34  153.88
   0   4  -3 3831.22  153.98
   0  -4   3 4097.59  155.58
   0  -4   3 4402.16  156.98
   0  -4   3 4101.29  156.68
   0  -4   3 3798.92  155.88
  -1   4  -3  894.41   33.60
  -1   4  -3  864.81   33.00
  -1   4  -3  852.91   33.30
  -1   4  -3  830.52   33.20
   1  -4   3  830.82   33.10
   1  -4   3  849.41   33.40
   1  -4   3  841.32   33.20
  -2   4  -3   64.29    2.80
  -2   4  -3   62.49    3.30
  -2   4  -3   69.89    3.50
  -2   4  -3   68.09    3.60
  -2   4  -3   65.89    3.30
  -2   4  -3   63.29    3.20
   2  -4   3   62.09    3.20
   2  -4   3   63.59    3.50
   2  -4   3   65.29    3.30
  -3   4  -3 1475.75   58.19
  -3   4  -3 1587.34   58.59
  -3   4  -3 1559.14   58.19
  -3   4  -3 1463.05   59.09
  -3   4  -3 1546.85   58.29
   3  -4   3 1422.56   58.29
   3  -4   3 1510.25   58.19
   3  -4   3 1532.45   58.49
   3  -4   3 1486.45   58.29
  -4   4  -3  732.93   28.60
  -4   4  -3  719.43   27.90
  -4   4  -3  722.43   28.40
  -4   4  -3  698.23   28.10
   4  -4   3  694.93   28.20
   4  -4   3  722.93   28.20
   4  -4   3  723.53   28.30
   4  -4   3  718.63   28.20
  -5   4  -3    3.20    1.20
  -5   4  -3    4.10    0.90
  -5   4  -3    4.50    1.20
  -5   4  -3    3.60    1.60
   5  -4   3    4.40    1.20
   5  -4   3    5.20    1.20
   5  -4   3    7.80    1.80
   5  -4   3    5.90    1.40
   5  -4   3    4.00    1.30
  -6   4  -3  485.25   19.10
  -6   4  -3  480.45   18.60
  -6   4  -3  456.75   19.80
  -6   4  -3  482.65   18.80
   6  -4   3  464.05   18.50
   6  -4   3  474.35   19.50
   6  -4   3  471.35   19.30
   6  -4   3  478.75   19.30
   6  -4   3  455.45   19.00
   6  -4   3  492.15   19.60
  -7   4  -3  352.96   14.50
  -7   4  -3  357.86   15.70
  -7   4  -3  349.27   14.00
   7  -4   3  373.66   14.90
   7  -4   3  332.77   16.20
   7  -4   3  368.46   15.10
   7  -4   3  352.36   15.30
   7  -4   3  352.86   15.30
   7  -4   3  351.16   14.20
  -8   4  -3    0.10    2.00
   8  -4   3    1.50    1.90
   8  -4   3   -1.50    2.70
   8  -4   3   -0.40    2.30
   8  -4   3    3.60    2.10
   8  -4   3   -1.70    1.20
  -9   4  -3   64.19    5.20
   9  -4   3   58.89    5.00
   9  -4   3   67.59    6.30
   9  -4   3   65.99    5.50
   9  -4   3   59.79    4.10
 -10   4  -3    5.40    2.80
  10  -4   3    8.00    4.10
  10  -4   3    9.60    3.20
  10  -4   3    9.90    4.70
  10  -4   3    9.80    2.40
 -11   4  -3   10.10    3.60
  11  -4   3    0.90    4.10
  11  -4   3    9.60    3.90
  10   3  -3    7.70    4.00
  10   3  -3   13.60    3.80
 -10  -3   3    9.60    3.20
   9   3  -3   53.29    5.10
   9   3  -3   50.39    5.90
  -9  -3   3   53.69    6.10
  -9  -3   3   45.70    6.30
  -9  -3   3   55.29    4.90
   8   3  -3   10.40    4.20
   8   3  -3    7.90    3.00
   8   3  -3    7.60    4.10
   8   3  -3    8.20    2.60
  -8  -3   3    8.20    3.10
  -8  -3   3    7.20    2.40
   7   3  -3   20.60    3.10
   7   3  -3   13.90    3.80
   7   3  -3   18.10    3.20
   7   3  -3   11.80    3.60
  -7  -3   3   14.60    3.10
  -7  -3   3   12.30    3.30
  -7  -3   3   16.40    2.60
   6   3  -3  286.27   12.30
   6   3  -3  270.87   12.80
   6   3  -3  283.07   13.20
   6   3  -3  285.77   13.10
  -6  -3   3  286.77   12.50
  -6  -3   3  274.37   12.20
  -6  -3   3  276.07   11.40
  -6  -3   3  249.48   13.10
   5   3  -3  341.87   14.30
   5   3  -3  341.87   15.00
   5   3  -3  350.76   15.10
   5   3  -3  345.67   14.90
   5   3  -3  338.07   14.00
  -5  -3   3  344.37   14.40
  -5  -3   3  344.57   13.80
  -5  -3   3  306.57   14.80
  -5  -3   3  324.37   15.10
   4   3  -3   24.60    2.60
   4   3  -3   30.80    2.40
   4   3  -3   27.70    2.30
  -4  -3   3   19.40    2.50
  -4  -3   3   22.80    2.00
  -4  -3   3   20.20    3.80
  -4  -3   3   25.90    2.60
   3   3  -3 1458.95   57.89
   3   3  -3 1451.65   58.19
   3   3  -3 1608.64   58.39
   3   3  -3 1544.95   58.39
   3   3  -3 1478.65   57.89
  -3  -3   3 1385.26   57.99
  -3  -3   3 1465.95   57.79
  -3  -3   3 1593.84   58.19
  -3  -3   3 1472.65   58.39
   2   3  -3  784.72   30.70
   2   3  -3  775.12   30.40
   2   3  -3  777.32   30.80
   2   3  -3  767.72   30.60
   2   3  -3  797.02   30.80
  -2  -3   3  772.12   30.80
  -2  -3   3  764.32   30.60
  -2  -3   3  769.92   30.50
  -2  -3   3  797.62   30.70
   1   3  -3   92.79    4.10
   1   3  -3   82.19    4.10
   1   3  -3   80.89    3.80
   1   3  -3   86.39    4.20
   1   3  -3   81.99    4.20
  -1  -3   3   79.69    4.10
  -1  -3   3   85.49    3.90
  -1  -3   3   85.09    4.10
  -1  -3   3   85.29    4.10
   0   3  -3  946.91   35.70
   0   3  -3  949.80   35.80
   0   3  -3  877.71   35.60
   0   3  -3  966.50   36.00
   0  -3   3  912.71   35.90
   0  -3   3  982.50   35.80
   0  -3   3  856.91   35.60
   0  -3   3  874.81   35.70
  -1   3  -3 1770.52   69.29
  -1   3  -3 1795.12   69.59
  -1   3  -3 1887.91   69.49
  -1   3  -3 1742.23   69.09
  -1   3  -3 1882.31   69.99
   1  -3   3 1738.33   69.49
   1  -3   3 1817.92   70.09
  -2   3  -3  115.19    4.90
  -2   3  -3  116.29    5.30
  -2   3  -3  114.89    4.60
  -2   3  -3  124.09    5.30
  -2   3  -3  127.19    5.20
   2  -3   3  118.39    5.10
   2  -3   3  116.99    5.30
   2  -3   3  100.99    5.10
   2  -3   3  112.49    5.00
  -3   3  -3  384.46   15.80
  -3   3  -3  387.06   15.30
  -3   3  -3  413.86   16.10
  -3   3  -3  385.76   15.80
   3  -3   3  381.06   15.50
   3  -3   3  394.76   15.70
   3  -3   3  400.56   15.80
  -4   3  -3  564.24   22.90
  -4   3  -3  610.34   23.80
  -4   3  -3  605.04   23.40
  -4   3  -3  579.94   22.80
   4  -3   3  567.64   23.20
   4  -3   3  625.14   23.60
   4  -3   3  592.64   23.30
   4  -3   3  591.74   23.30
   4  -3   3  590.34   22.80
   4  -3   3  588.24   23.60
  -5   3  -3  353.76   14.10
  -5   3  -3  359.06   13.50
  -5   3  -3  352.86   14.80
   5  -3   3  348.57   13.80
   5  -3   3  331.67   14.10
   5  -3   3  358.86   14.00
   5  -3   3  346.27   14.50
   5  -3   3  356.76   14.60
   5  -3   3  325.77   14.30
  -6   3  -3   24.50    3.00
   6  -3   3   20.50    2.70
   6  -3   3   22.90    2.50
   6  -3   3   24.30    2.00
   6  -3   3   25.50    2.70
   6  -3   3   25.70    2.40
   6  -3   3   30.20    3.50
  -7   3  -3  318.77   14.40
   7  -3   3  318.67   15.10
   7  -3   3  324.57   14.20
   7  -3   3  332.47   13.80
   7  -3   3  325.57   13.40
  -8   3  -3   42.20    4.10
   8  -3   3   36.70    4.50
   8  -3   3   38.40    4.30
   8  -3   3   38.90    3.30
   8  -3   3   40.50    5.30
   8  -3   3   49.40    4.10
  -9   3  -3   -2.30    2.00
   9  -3   3   -4.90    3.00
   9  -3   3   -0.40    2.00
   9  -3   3   -1.70    2.90
   9  -3   3   -2.30    2.60
   9  -3   3    0.20    2.10
   9  -3   3   -0.10    2.70
 -10   3  -3   15.20    3.30
  10  -3   3   15.60    3.20
  10  -3   3    7.80    4.60
  10  -3   3   12.80    3.30
  10  -3   3   13.00    4.40
 -11   3  -3    6.10    4.30
  11  -3   3   14.50    5.00
  11  -3   3    8.30    3.70
  10   2  -3   -0.80    3.60
  10   2  -3    2.60    1.80
  10   2  -3    3.80    3.00
 -10  -2   3   -0.90    3.60
 -10  -2   3    0.90    2.70
 -10  -2   3    2.20    4.20
   9   2  -3   30.80    5.30
   9   2  -3   42.10    4.90
   9   2  -3   30.20    5.30
   9   2  -3   39.00    3.10
  -9  -2   3   37.80    5.50
  -9  -2   3   36.80    4.40
  -9  -2   3   45.00    5.20
   8   2  -3   56.59    4.80
   8   2  -3   44.60    6.30
   8   2  -3   52.79    5.20
   8   2  -3   53.99    6.10
   8   2  -3   53.89    3.30
  -8  -2   3   55.99    4.50
  -8  -2   3   56.09    5.10
  -8  -2   3   49.80    6.50
   7   2  -3   18.90    2.00
   7   2  -3   30.00    4.20
   7   2  -3   23.50    3.20
   7   2  -3   24.90    3.80
   7   2  -3   29.70    4.10
  -7  -2   3   24.10    3.30
  -7  -2   3   22.50    3.30
  -7  -2   3   21.50    3.70
   6   2  -3   87.89    5.70
   6   2  -3   94.49    6.20
   6   2  -3   96.89    4.20
   6   2  -3   98.49    6.10
   6   2  -3   92.79    5.30
  -6  -2   3   99.79    5.40
  -6  -2   3   86.09    6.10
  -6  -2   3   89.99    4.30
  -6  -2   3   90.49    5.80
   5   2  -3  791.62   32.20
   5   2  -3  815.92   32.30
   5   2  -3  814.72   31.80
   5   2  -3  796.52   32.20
  -5  -2   3  817.42   31.90
  -5  -2   3  794.62   31.80
  -5  -2   3  799.72   31.10
  -5  -2   3  746.93   32.30
   4   2  -3   93.59    5.20
   4   2  -3   99.79    5.40
   4   2  -3  108.59    5.10
   4   2  -3  102.59    5.40
  -4  -2   3   93.69    5.10
  -4  -2   3   95.39    5.40
  -4  -2   3   93.79    4.60
  -4  -2   3  102.09    5.20
   3   2  -3 1075.59   42.60
   3   2  -3 1148.79   43.10
   3   2  -3 1111.49   43.00
   3   2  -3 1081.09   42.90
   3   2  -3 1118.69   42.70
  -3  -2   3 1072.39   42.50
  -3  -2   3 1162.88   42.90
  -3  -2   3 1043.60   43.00
  -3  -2   3 1055.09   42.70
   2   2  -3 1602.24   61.39
   2   2  -3 1727.73   61.29
   2   2  -3 1535.65   61.29
   2   2  -3 1589.84   61.49
   2   2  -3 1552.14   61.59
   2   2  -3 1616.64   61.59
  -2  -2   3 1608.54   61.49
  -2  -2   3 1562.74   61.59
  -2  -2   3 1498.25   61.49
  -2  -2   3 1584.04   61.39
  -2  -2   3 1634.54   61.39
   1   2  -3  549.45   21.20
   1   2  -3  537.25   21.20
   1   2  -3  545.85   20.90
   1   2  -3  549.05   21.10
   1   2  -3  527.65   21.20
  -1  -2   3  519.95   20.70
  -1  -2   3  509.15   21.10
  -1  -2   3  553.14   21.20
  -1  -2   3  519.55   21.00
  -1  -2   3  552.44   21.10
   0   2  -3   29.60    2.00
   0   2  -3   29.90    1.70
   0   2  -3   31.00    1.80
   0   2  -3   30.80    1.80
   0  -2   3   31.00    1.70
   0  -2   3   35.00    1.80
   0  -2   3   36.10    2.00
   0  -2   3   31.20    2.00
   0  -2   3   32.20    1.70
  -1   2  -3 4938.21  199.38
  -1   2  -3 5190.58  200.98
  -1   2  -3 5761.52  200.58
  -1   2  -3 4774.02  199.28
  -1   2  -3 5180.68  200.88
  -1   2  -3 5354.16  199.58
   1  -2   3 4929.41  199.88
   1  -2   3 5273.07  199.98
   1  -2   3 5357.06  202.38
  -2   2  -3  975.90   37.80
  -2   2  -3 1057.49   37.90
  -2   2  -3  994.20   37.90
   2  -2   3  991.20   37.80
   2  -2   3  984.30   37.40
   2  -2   3  956.60   38.10
   2  -2   3  877.01   37.40
   2  -2   3  958.40   37.40
  -3   2  -3  244.58   10.00
  -3   2  -3  235.98    9.70
   3  -2   3  230.18    9.30
   3  -2   3  232.08    9.80
   3  -2   3  244.58   10.00
   3  -2   3  219.18    9.30
  -4   2  -3  456.95   18.20
   4  -2   3  420.06   17.60
   4  -2   3  442.26   18.10
   4  -2   3  460.85   18.10
  -5   2  -3  744.73   28.80
  -5   2  -3  710.73   28.80
   5  -2   3  775.72   28.60
   5  -2   3  615.34   29.00
   5  -2   3  705.43   28.00
   5  -2   3  771.62   28.10
   5  -2   3  686.93   29.10
  -6   2  -3   36.00    3.60
  -6   2  -3   39.20    3.30
   6  -2   3   40.40    2.70
   6  -2   3   37.70    2.80
   6  -2   3   40.40    3.40
   6  -2   3   41.30    3.50
   6  -2   3   36.30    3.80
   6  -2   3   37.40    2.00
  -7   2  -3   99.09    5.90
  -7   2  -3   93.49    6.10
   7  -2   3   98.49    5.30
   7  -2   3  105.89    6.00
   7  -2   3  106.39    6.10
   7  -2   3  102.09    5.40
   7  -2   3   95.89    6.50
  -8   2  -3  149.59    8.10
  -8   2  -3  156.58    8.60
   8  -2   3  150.08    8.50
   8  -2   3  150.18    8.30
   8  -2   3  154.58    7.60
   8  -2   3  148.39    8.30
   8  -2   3  153.38    9.30
   8  -2   3  151.78    7.60
  -9   2  -3   45.60    4.40
   9  -2   3   50.89    5.80
   9  -2   3   41.80    6.00
   9  -2   3   44.60    4.70
   9  -2   3   45.60    5.50
   9  -2   3   52.09    4.40
 -10   2  -3    0.50    2.30
  10  -2   3   -2.00    4.70
  10  -2   3   -1.80    2.70
  10  -2   3    0.00    3.40
  10  -2   3    0.70    3.40
  10  -2   3   -4.40    4.10
 -11   2  -3   11.50    4.20
  11  -2   3   10.60    3.80
  11  -2   3   19.90    5.30
  11   1  -3    9.70    4.30
  11   1  -3    7.10    3.80
 -11  -1   3    9.60    3.40
 -11  -1   3    9.20    4.20
  10   1  -3   -1.10    3.10
 -10  -1   3    0.90    3.70
 -10  -1   3    2.50    3.10
 -10  -1   3   -0.60    2.70
   9   1  -3   10.60    3.10
   9   1  -3    7.20    5.20
   9   1  -3   10.50    2.10
   9   1  -3   15.20    3.70
   9   1  -3    7.40    3.80
  -9  -1   3   12.80    3.10
  -9  -1   3   14.30    3.10
  -9  -1   3    8.40    3.30
   8   1  -3   42.00    4.40
   8   1  -3   34.00    4.60
   8   1  -3   37.40    4.50
  -8  -1   3   42.90    4.10
  -8  -1   3   32.60    4.60
  -8  -1   3   35.90    4.40
   7   1  -3  117.79    7.10
   7   1  -3  134.79    6.80
   7   1  -3  120.59    7.20
   7   1  -3  115.09    7.40
  -7  -1   3  105.29    7.10
  -7  -1   3  122.19    6.60
  -7  -1   3  119.59    6.70
   6   1  -3    0.20    1.60
   6   1  -3    1.60    2.10
   6   1  -3    1.50    1.60
   6   1  -3    2.80    2.00
  -6  -1   3    1.20    1.80
  -6  -1   3   -1.60    1.70
  -6  -1   3    1.90    1.80
   5   1  -3 1118.59   45.10
   5   1  -3 1214.08   44.90
   5   1  -3 1178.48   45.10
  -5  -1   3 1147.29   44.90
  -5  -1   3 1098.59   45.30
  -5  -1   3 1095.39   44.20
  -5  -1   3 1127.19   44.80
   4   1  -3  332.67   13.80
   4   1  -3  317.97   13.90
   4   1  -3  340.87   13.60
   4   1  -3  323.87   13.70
  -4  -1   3  323.77   13.50
  -4  -1   3  323.47   13.60
  -4  -1   3  309.57   13.70
  -4  -1   3  318.37   13.70
  -4  -1   3  326.97   13.10
   3   1  -3    0.30    0.80
   3   1  -3    0.70    1.10
   3   1  -3    0.80    0.80
   3   1  -3    0.40    0.90
  -3  -1   3    2.00    1.00
  -3  -1   3    0.20    0.70
  -3  -1   3    1.00    0.80
  -3  -1   3    0.20    0.80
  -3  -1   3    0.50    1.00
   2   1  -3   17.00    1.60
   2   1  -3   18.10    1.70
   2   1  -3   18.60    1.40
   2   1  -3   19.10    1.40
  -2  -1   3   16.60    1.60
  -2  -1   3   17.40    1.60
  -2  -1   3   16.00    1.70
  -2  -1   3   18.40    1.40
  -2  -1   3   17.70    1.40
   1   1  -3 2589.74  104.29
   1   1  -3 2943.71  105.49
   1   1  -3 2779.52  104.19
  -1  -1   3 2372.16  106.29
  -1  -1   3 2807.52  104.69
  -1  -1   3 2750.02  105.49
   0   1  -3  936.11   37.10
   0   1  -3  920.81   37.30
   0   1  -3  985.10   37.40
   0   1  -3 1036.00   37.20
   0  -1   3 1051.09   37.90
   0  -1   3  921.61   37.30
   0  -1   3  924.41   37.30
  -1   1  -3   85.99    3.70
  -1   1  -3   81.39    3.70
   1  -1   3   87.09    3.70
   1  -1   3   77.49    3.90
   1  -1   3   79.09    3.50
   1  -1   3   78.49    3.80
  -2   1  -3 4567.54  181.78
  -2   1  -3 5069.09  181.48
   2  -1   3 4554.94  181.48
   2  -1   3 4791.32  182.18
   2  -1   3 4542.95  182.18
  -3   1  -3  418.56   15.90
  -3   1  -3  394.76   16.10
   3  -1   3  418.96   16.00
   3  -1   3  338.77   15.70
   3  -1   3  371.36   15.10
   3  -1   3  403.06   16.00
   3  -1   3  388.96   15.90
   3  -1   3  399.16   15.20
  -4   1  -3  206.18    9.10
  -4   1  -3  202.18    9.30
   4  -1   3  213.18    8.70
   4  -1   3  202.08    8.30
   4  -1   3  202.48    9.40
   4  -1   3  211.88    9.10
   4  -1   3  203.68    9.10
   4  -1   3  203.78    8.40
   4  -1   3  204.48    9.00
  -5   1  -3  908.61   36.80
  -5   1  -3  917.11   37.00
   5  -1   3  932.91   36.80
   5  -1   3  871.51   37.20
   5  -1   3  936.61   36.20
   5  -1   3  951.10   36.80
   5  -1   3 1003.90   36.80
   5  -1   3  902.71   35.80
  -6   1  -3  361.36   15.70
  -6   1  -3  355.66   15.40
   6  -1   3  350.06   16.00
   6  -1   3  372.86   15.40
   6  -1   3  345.07   14.90
   6  -1   3  365.26   15.50
   6  -1   3  360.86   14.70
  -7   1  -3   54.99    5.00
  -7   1  -3   53.49    4.20
   7  -1   3   61.79    4.60
   7  -1   3   59.09    4.20
   7  -1   3   53.29    4.50
   7  -1   3   52.09    4.80
   7  -1   3   54.89    3.70
  -8   1  -3   43.00    4.90
  -8   1  -3   42.70    4.00
   8  -1   3   36.60    4.40
   8  -1   3   41.60    5.10
   8  -1   3   48.40    4.40
   8  -1   3   41.40    5.00
   8  -1   3   42.70    3.70
  -9   1  -3   22.80    3.60
  -9   1  -3   21.10    4.20
   9  -1   3   23.20    3.80
   9  -1   3   27.00    3.60
   9  -1   3   19.10    4.30
   9  -1   3   18.20    4.90
   9  -1   3   35.50    5.00
 -10   1  -3    8.10    4.20
 -10   1  -3    1.00    2.40
  10  -1   3   -2.00    4.30
  10  -1   3    2.20    2.70
  10  -1   3   -0.50    3.50
  10  -1   3    0.10    4.60
  10  -1   3   11.20    5.60
  11   0  -3    7.70    3.20
  11   0  -3    5.60    3.80
  11   0  -3    4.90    3.90
 -11   0   3   12.10    3.40
 -11   0   3    8.30    5.40
 -11   0   3    5.80    3.50
  10   0  -3   40.70    6.00
  10   0  -3   35.50    5.20
  10   0  -3   30.10    5.20
 -10   0   3   36.50    4.50
 -10   0   3   35.10    4.40
 -10   0   3   37.90    5.60
   9   0  -3   14.00    4.60
   9   0  -3   -0.60    2.50
   9   0  -3   -2.10    3.10
   9   0  -3    1.10    2.40
  -9   0   3    4.10    2.50
  -9   0   3    2.80    2.90
  -9   0   3    5.70    2.30
   8   0  -3   45.50    5.40
   8   0  -3   41.60    4.40
   8   0  -3   32.30    4.40
   8   0  -3   30.00    4.30
  -8   0   3   44.50    3.60
  -8   0   3   44.80    4.30
  -8   0   3   42.80    4.40
  -8   0   3   40.20    1.90
   7   0  -3  255.57   11.60
   7   0  -3  243.78   11.80
   7   0  -3  239.78   11.70
   7   0  -3  250.77   11.30
  -7   0   3  249.08   11.30
  -7   0   3  237.28   11.10
  -7   0   3  222.58   11.70
   6   0  -3   91.79    5.80
   6   0  -3   89.39    5.60
   6   0  -3   88.79    5.50
   6   0  -3  100.59    5.40
  -6   0   3   90.49    4.60
  -6   0   3   95.99    5.80
  -6   0   3   90.29    5.20
  -6   0   3   87.39    5.40
   5   0  -3  133.99    7.00
   5   0  -3  146.69    6.90
   5   0  -3  134.49    6.60
   5   0  -3  131.39    6.70
  -5   0   3  135.99    6.80
  -5   0   3  139.59    6.60
  -5   0   3  130.59    6.00
  -5   0   3  130.79    6.60
  -5   0   3  131.49    6.80
   4   0  -3 1369.56   48.00
   4   0  -3 1157.68   47.70
   4   0  -3 1272.97   47.90
   4   0  -3 1206.78   47.70
  -4   0   3 1211.78   47.70
  -4   0   3 1213.78   47.90
  -4   0   3 1191.88   47.70
  -4   0   3 1155.88   47.80
   3   0  -3  271.27   11.00
   3   0  -3  270.67   11.10
   3   0  -3  251.97   10.90
  -3   0   3  258.27   11.00
  -3   0   3  250.47   10.90
  -3   0   3  269.17   11.00
  -3   0   3  266.27   11.20
   2   0  -3  326.07   13.00
   2   0  -3  310.47   12.90
   2   0  -3  308.77   12.80
   2   0  -3  341.47   13.00
  -2   0   3  295.17   12.70
  -2   0   3  315.27   12.90
  -2   0   3  327.17   13.10
  -2   0   3  328.47   13.10
   1   0  -3 4596.44  177.48
   1   0  -3 4393.16  175.48
   1   0  -3 4847.71  177.18
  -1   0   3 4641.24  176.78
  -1   0   3 4564.04  178.08
  -1   0   3 4372.86  175.48
   0   0  -3 2532.25   99.99
   0   0  -3 2716.13   99.79
   0   0  -3 2584.14  101.79
   0   0  -3 2508.05   99.99
   0   0   3 2531.75  100.19
   0   0   3 2737.33  101.59
   0   0   3 2684.13  100.69
  -1   0  -3 1258.67   48.80
  -1   0  -3 1231.98   48.40
  -1   0  -3 1244.98   48.50
   1   0   3 1261.77   48.50
   1   0   3 1264.47   48.70
   1   0   3 1268.97   48.40
  -2   0  -3 1408.76   55.89
  -2   0  -3 1403.36   55.69
  -2   0  -3 1535.15   55.59
   2   0   3 1540.25   55.89
   2   0   3 1331.77   55.59
   2   0   3 1421.06   55.69
  -3   0  -3  501.15   19.50
  -3   0  -3  462.25   19.80
   3   0   3  453.85   19.60
   3   0   3  488.05   18.70
   3   0   3  461.85   18.70
   3   0   3  502.05   19.60
   3   0   3  512.05   19.70
   3   0   3  505.95   19.60
  -4   0  -3  236.38    9.90
  -4   0  -3  231.08   10.40
   4   0   3  221.08    9.20
   4   0   3  201.28    9.70
   4   0   3  238.18    9.30
   4   0   3  228.98    9.90
   4   0   3  226.78   10.30
   4   0   3  236.98   10.10
  -5   0  -3  184.48    8.40
  -5   0  -3  185.88    9.00
   5   0   3  177.48    8.50
   5   0   3  175.18    8.90
   5   0   3  180.78    8.90
   5   0   3  176.98    7.80
   5   0   3  182.58    7.80
  -6   0  -3  556.94   23.50
  -6   0  -3  533.85   22.90
   6   0   3  547.85   23.60
   6   0   3  577.64   22.90
   6   0   3  552.74   23.20
   6   0   3  567.64   22.60
   6   0   3  575.84   22.30
   6   0   3  546.65   21.40
  -7   0  -3   55.99    4.50
  -7   0  -3   56.89    5.40
   7   0   3   61.99    4.00
   7   0   3   52.49    5.00
   7   0   3   65.69    5.30
   7   0   3   68.39    4.80
   7   0   3   70.19    4.90
  -8   0  -3    3.90    3.10
  -8   0  -3    5.50    2.30
   8   0   3    3.50    3.10
   8   0   3    5.20    2.80
   8   0   3    2.20    2.70
   8   0   3    3.50    2.40
   8   0   3    5.20    2.80
   8   0   3    3.90    1.80
  -9   0  -3   42.60    6.20
  -9   0  -3   49.20    4.60
   9   0   3   41.30    5.60
   9   0   3   53.39    4.60
   9   0   3   42.10    5.70
   9   0   3   56.89    6.40
 -10   0  -3    7.00    2.90
 -10   0  -3    6.30    5.60
  10   0   3   13.30    4.50
  10   0   3    9.20    5.20
  10   0   3   15.50    3.20
  11  -1  -3    3.40    3.90
  11  -1  -3    4.70    3.30
 -11   1   3    8.20    3.50
 -11   1   3    9.30    4.50
 -11   1   3    3.00    2.80
  10  -1  -3   44.50    5.50
  10  -1  -3   20.00    4.70
 -10   1   3   30.80    4.40
 -10   1   3   36.40    5.10
 -10   1   3   30.00    3.90
   9  -1  -3   15.90    3.60
   9  -1  -3   13.10    4.50
   9  -1  -3   12.70    3.30
   9  -1  -3   11.90    3.60
  -9   1   3   12.80    3.10
  -9   1   3   12.90    3.00
  -9   1   3   12.50    2.50
  -9   1   3   13.10    2.30
   8  -1  -3    2.40    2.40
   8  -1  -3    4.60    3.40
   8  -1  -3    4.00    2.40
   8  -1  -3    0.40    2.20
  -8   1   3   -1.10    1.40
  -8   1   3    1.80    2.10
  -8   1   3    0.70    2.10
  -8   1   3    2.80    1.70
   7  -1  -3  174.98    9.40
   7  -1  -3  194.78    9.40
   7  -1  -3  194.18   10.10
   7  -1  -3  195.58    9.30
  -7   1   3  188.88    8.10
  -7   1   3  187.38    9.30
  -7   1   3  182.08    8.60
  -7   1   3  187.28    9.00
  -7   1   3  191.68    9.10
   6  -1  -3  356.56   15.60
   6  -1  -3  331.47   15.30
   6  -1  -3  367.56   15.30
   6  -1  -3  346.37   15.20
  -6   1   3  368.26   15.50
  -6   1   3  356.06   15.70
  -6   1   3  363.96   14.60
  -6   1   3  345.87   15.00
   5  -1  -3   19.60    2.60
   5  -1  -3   24.60    2.70
   5  -1  -3   26.40    3.00
   5  -1  -3   20.30    2.40
  -5   1   3   22.50    2.60
  -5   1   3   24.30    2.60
  -5   1   3   24.70    2.80
   4  -1  -3  657.73   26.90
   4  -1  -3  691.63   27.10
   4  -1  -3  692.33   27.00
   4  -1  -3  640.44   26.80
  -4   1   3  689.93   27.00
  -4   1   3  679.73   27.10
  -4   1   3  701.63   26.40
  -4   1   3  709.93   26.90
  -4   1   3  614.44   26.80
   3  -1  -3 1220.58   49.50
   3  -1  -3 1153.98   49.40
   3  -1  -3 1343.47   49.60
   3  -1  -3 1329.27   49.70
  -3   1   3 1341.57   49.70
  -3   1   3 1202.18   49.30
  -3   1   3 1352.06   49.00
  -3   1   3 1277.57   49.50
  -3   1   3 1262.17   49.70
   2  -1  -3  853.31   32.30
   2  -1  -3  855.11   32.20
   2  -1  -3  768.52   31.80
   2  -1  -3  834.72   32.20
  -2   1   3  797.42   32.30
  -2   1   3  820.72   32.20
  -2   1   3  846.02   32.40
   1  -1  -3  330.97   12.90
   1  -1  -3  307.57   12.90
   1  -1  -3  298.67   12.60
  -1   1   3  337.37   12.80
  -1   1   3  320.87   12.90
  -1   1   3  324.57   13.00
   0  -1  -3 3803.72  149.19
   0  -1  -3 3409.56  149.09
   0  -1  -3 3830.72  149.49
   0  -1  -3 3833.52  147.29
   0  -1  -3 4059.29  147.39
   0   1   3 3636.44  147.19
   0   1   3 4147.58  148.49
   0   1   3 3530.75  147.79
   0   1   3 4202.18  148.99
   0   1   3 4005.00  149.09
   0   1   3 3773.62  148.49
  -1  -1  -3   13.30    1.40
  -1  -1  -3   12.40    1.70
  -1  -1  -3   13.60    1.50
   1   1   3   12.50    1.30
   1   1   3   13.50    0.90
   1   1   3   14.80    1.30
   1   1   3   16.90    1.70
   1   1   3   16.10    0.80
   1   1   3   12.30    1.40
  -2  -1  -3  582.84   23.20
  -2  -1  -3  578.74   23.50
  -2  -1  -3  622.74   22.90
   2   1   3  617.04   23.30
   2   1   3  580.54   23.10
   2   1   3  583.04   23.00
   2   1   3  550.64   22.40
   2   1   3  576.44   22.40
   2   1   3  543.25   23.00
  -3  -1  -3  552.34   22.10
  -3  -1  -3  543.65   21.90
  -3  -1  -3  532.85   22.40
   3   1   3  555.54   21.30
   3   1   3  577.34   22.10
   3   1   3  538.25   21.30
   3   1   3  510.55   22.10
   3   1   3  575.24   22.00
  -4  -1  -3  620.14   25.70
  -4  -1  -3  629.04   25.10
   4   1   3  655.33   25.20
   4   1   3  604.34   25.50
   4   1   3  644.44   24.60
   4   1   3  607.74   25.30
  -5  -1  -3    5.10    1.70
  -5  -1  -3    4.00    2.20
   5   1   3    4.70    1.80
   5   1   3    5.00    1.90
   5   1   3    6.10    2.00
   5   1   3    2.10    1.10
   5   1   3    3.30    1.30
  -6  -1  -3  288.47   13.70
  -6  -1  -3  275.07   12.60
   6   1   3  304.77   12.20
   6   1   3  288.07   11.40
   6   1   3  273.87   13.40
   6   1   3  307.47   12.80
   6   1   3  297.07   12.50
   6   1   3  275.87   13.10
   6   1   3  279.77   11.50
  -7  -1  -3   50.49    5.50
  -7  -1  -3   48.50    4.00
   7   1   3   45.70    5.00
   7   1   3   56.89    4.40
   7   1   3   53.49    3.60
   7   1   3   50.69    4.40
   7   1   3   44.30    4.90
  -8  -1  -3    2.50    2.20
  -8  -1  -3    1.20    3.50
   8   1   3    5.90    2.80
   8   1   3    5.00    2.10
   8   1   3    6.00    3.20
   8   1   3    7.00    3.20
  -9  -1  -3   10.90    3.00
   9   1   3    4.10    3.40
   9   1   3    4.10    4.60
   9   1   3   11.30    4.60
   9   1   3    7.40    3.50
   9   1   3    9.70    2.60
 -10  -1  -3   17.30    5.70
  10   1   3   22.00    3.70
  10   1   3   12.00    5.10
  12  -2  -3   12.20    5.00
  12  -2  -3   10.30    4.40
 -12   2   3   10.40    4.80
  11  -2  -3   -1.00    4.40
  11  -2  -3    0.00    3.50
  11  -2  -3   -3.30    3.60
 -11   2   3   -2.00    2.30
 -11   2   3   -1.50    4.20
 -11   2   3    4.40    3.60
  10  -2  -3   28.90    4.40
  10  -2  -3   15.80    4.10
  10  -2  -3   18.20    4.00
 -10   2   3   23.60    3.40
 -10   2   3   29.60    4.20
 -10   2   3   23.60    4.00
 -10   2   3   29.20    3.20
   9  -2  -3   40.50    4.80
   9  -2  -3   36.90    5.10
   9  -2  -3   38.30    4.90
   9  -2  -3   33.70    5.30
  -9   2   3   34.00    2.50
  -9   2   3   43.40    5.10
  -9   2   3   34.50    3.40
  -9   2   3   36.00    2.90
  -9   2   3   35.90    4.50
   8  -2  -3   86.09    5.70
   8  -2  -3   75.49    5.60
   8  -2  -3   84.99    6.70
   8  -2  -3   76.59    5.90
  -8   2   3   74.89    4.00
  -8   2   3   76.89    5.30
  -8   2   3   76.19    4.80
  -8   2   3   81.49    5.80
  -8   2   3   86.99    5.40
   7  -2  -3  141.09    7.40
   7  -2  -3  142.19    7.30
   7  -2  -3  131.39    7.50
   7  -2  -3  128.99    7.70
  -7   2   3  147.99    7.30
  -7   2   3  131.89    6.10
  -7   2   3  126.99    6.50
  -7   2   3  140.39    7.60
  -7   2   3  142.59    7.20
   6  -2  -3  276.67   11.90
   6  -2  -3  275.07   12.20
   6  -2  -3  241.78   11.90
   6  -2  -3  277.67   12.00
  -6   2   3  248.58   12.30
  -6   2   3  264.67   12.20
  -6   2   3  265.97   11.30
  -6   2   3  283.77   11.90
   5  -2  -3   42.60    3.40
   5  -2  -3   48.30    3.50
   5  -2  -3   42.40    3.70
   5  -2  -3   50.49    3.40
  -5   2   3   53.89    3.60
  -5   2   3   50.79    3.60
  -5   2   3   50.19    2.80
   4  -2  -3  138.39    6.70
   4  -2  -3  149.88    7.10
   4  -2  -3  149.99    6.90
   4  -2  -3  152.38    6.90
  -4   2   3  149.09    6.90
  -4   2   3  152.18    7.00
  -4   2   3  151.08    6.30
  -4   2   3  145.49    6.00
  -4   2   3  141.89    7.10
   3  -2  -3  554.54   22.20
   3  -2  -3  554.94   22.30
   3  -2  -3  583.64   22.40
  -3   2   3  562.94   22.50
  -3   2   3  557.44   22.30
  -3   2   3  528.75   21.70
  -3   2   3  565.54   21.60
  -3   2   3  556.44   22.40
   2  -2  -3  565.94   21.80
   2  -2  -3  540.15   21.80
   2  -2  -3  487.35   21.30
   2  -2  -3  570.54   21.80
  -2   2   3  538.75   21.90
  -2   2   3  545.45   21.80
  -2   2   3  547.05   21.00
  -2   2   3  576.24   22.00
  -2   2   3  578.84   21.50
   1  -2  -3  349.96   14.30
   1  -2  -3  369.36   15.10
   1  -2  -3  378.96   14.80
   1  -2  -3  375.16   14.90
   1  -2  -3  370.96   14.70
  -1   2   3  381.06   15.00
  -1   2   3  365.36   14.90
  -1   2   3  394.36   15.10
  -1   2   3  376.66   15.20
   0  -2  -3 3630.84  136.39
   0  -2  -3 3457.55  136.89
   0  -2  -3 3532.95  136.89
   0  -2  -3 3310.67  135.49
   0  -2  -3 3271.47  135.79
   0   2   3 3759.22  135.69
   0   2   3 3647.33  135.89
   0   2   3 3878.21  137.09
   0   2   3 3365.86  134.99
   0   2   3 3381.56  136.49
  -1  -2  -3  626.84   24.90
  -1  -2  -3  577.14   24.50
  -1  -2  -3  685.23   24.40
  -1  -2  -3  617.34   25.10
   1   2   3  609.84   24.30
   1   2   3  640.24   24.70
  -2  -2  -3  433.06   18.60
  -2  -2  -3  484.45   17.90
  -2  -2  -3  427.46   18.20
  -2  -2  -3  450.95   18.30
   2   2   3  470.55   18.20
   2   2   3  450.35   17.70
   2   2   3  431.96   18.10
  -3  -2  -3  250.57   11.00
  -3  -2  -3  277.37   10.60
  -3  -2  -3  242.48   11.40
  -3  -2  -3  234.18   11.00
   3   2   3  251.47   10.90
   3   2   3  259.37   10.70
   3   2   3  252.47   10.90
   3   2   3  244.28   10.30
  -4  -2  -3 1210.88   45.70
  -4  -2  -3 1082.99   46.20
  -4  -2  -3 1176.08   46.60
   4   2   3 1177.98   46.00
   4   2   3 1155.78   45.40
   4   2   3 1146.59   45.10
   4   2   3 1140.09   46.10
   4   2   3 1242.08   45.80
  -5  -2  -3  115.69    5.90
  -5  -2  -3  106.69    6.80
   5   2   3  110.89    5.30
   5   2   3  107.79    6.30
   5   2   3  113.99    6.60
   5   2   3  113.99    5.30
   5   2   3  119.69    6.00
   5   2   3  113.49    5.80
  -6  -2  -3   81.79    6.30
  -6  -2  -3   73.79    4.60
   6   2   3   76.29    4.20
   6   2   3   69.99    4.80
   6   2   3   73.89    5.40
   6   2   3   78.69    4.90
   6   2   3   76.09    5.60
   6   2   3   68.79    3.70
  -7  -2  -3   76.09    6.60
   7   2   3   85.29    5.90
   7   2   3   78.19    6.00
   7   2   3   80.09    5.30
   7   2   3   79.39    4.60
   7   2   3   67.39    6.10
  -8  -2  -3   41.40    6.70
   8   2   3   31.80    5.40
   8   2   3   44.20    3.80
   8   2   3   31.20    4.80
   8   2   3   30.90    3.90
  -9  -2  -3    0.40    4.60
   9   2   3    1.30    5.10
   9   2   3   -0.10    3.50
   9   2   3    5.10    2.50
   9   2   3    1.40    3.60
  12  -3  -3    9.00    4.50
  12  -3  -3   -2.20    4.40
  11  -3  -3    1.20    4.30
  11  -3  -3   -5.90    3.30
  11  -3  -3   -2.30    3.50
 -11   3   3   -1.50    3.80
 -11   3   3    4.30    4.20
 -11   3   3    2.90    2.40
  10  -3  -3    2.30    2.90
  10  -3  -3    3.80    3.30
  10  -3  -3   -0.50    3.40
 -10   3   3   -0.60    3.10
 -10   3   3    1.20    3.40
 -10   3   3    2.60    1.30
 -10   3   3    0.70    1.90
 -10   3   3    3.60    2.30
   9  -3  -3    7.20    4.30
   9  -3  -3    3.00    2.60
   9  -3  -3    4.90    2.80
   9  -3  -3    1.50    2.70
  -9   3   3    8.20    1.70
  -9   3   3    4.60    2.20
  -9   3   3    6.10    3.00
  -9   3   3    8.00    3.10
  -9   3   3    4.30    2.50
   8  -3  -3   67.89    5.30
   8  -3  -3   59.99    5.50
   8  -3  -3   78.49    6.30
   8  -3  -3   57.89    5.00
  -8   3   3   66.39    4.90
  -8   3   3   61.19    4.30
  -8   3   3   65.19    4.00
  -8   3   3   69.79    5.80
  -8   3   3   69.89    5.00
   7  -3  -3   29.00    3.60
   7  -3  -3   29.90    4.40
   7  -3  -3   37.80    3.40
   7  -3  -3   26.70    3.50
  -7   3   3   29.80    2.80
  -7   3   3   31.90    3.40
  -7   3   3   28.30    3.80
  -7   3   3   41.10    3.70
   6  -3  -3  234.38   11.30
   6  -3  -3  252.17   11.40
   6  -3  -3  256.37   11.10
   6  -3  -3  249.28   11.70
  -6   3   3  245.68   10.60
  -6   3   3  255.17   11.20
  -6   3   3  248.98   11.20
   5  -3  -3  472.95   19.30
   5  -3  -3  412.56   19.00
   5  -3  -3  494.15   19.10
  -5   3   3  486.65   19.30
  -5   3   3  470.75   18.60
  -5   3   3  455.25   19.20
  -5   3   3  467.35   19.60
   4  -3  -3  233.78   10.20
   4  -3  -3  236.18    9.90
   4  -3  -3  212.78    9.70
   4  -3  -3  223.38   10.10
  -4   3   3  220.38   10.00
  -4   3   3  243.58    9.40
  -4   3   3  225.88   10.30
  -4   3   3  232.88   10.10
   3  -3  -3  262.87   10.90
   3  -3  -3  251.87   11.10
   3  -3  -3  253.97   11.10
  -3   3   3  268.77   11.10
  -3   3   3  255.37   11.10
  -3   3   3  270.87   10.30
  -3   3   3  248.18   11.20
   2  -3  -3 1728.13   69.99
   2  -3  -3 1773.92   69.89
   2  -3  -3 1756.42   69.79
  -2   3   3 1891.21   70.09
  -2   3   3 1886.31   69.29
  -2   3   3 1845.52   70.19
  -2   3   3 1812.82   70.19
   1  -3  -3  196.58    8.20
   1  -3  -3  189.98    7.60
   1  -3  -3  181.18    7.90
   1  -3  -3  188.88    8.30
   1  -3  -3  190.28    7.90
  -1   3   3  181.78    8.20
  -1   3   3  195.98    8.50
  -1   3   3  201.68    8.20
   0  -3  -3  681.23   26.70
   0  -3  -3  641.04   26.60
   0  -3  -3  681.93   27.30
   0  -3  -3  659.13   26.50
   0   3   3  724.83   26.90
   0   3   3  687.63   26.80
   0   3   3  709.53   26.70
  -1  -3  -3  178.08    8.20
  -1  -3  -3  177.08    7.10
  -1  -3  -3  172.08    7.90
  -1  -3  -3  166.88    7.60
   1   3   3  176.48    7.40
   1   3   3  183.08    7.70
   1   3   3  182.98    7.50
   1   3   3  177.48    7.50
  -2  -3  -3  752.42   31.50
  -2  -3  -3  827.52   31.70
  -2  -3  -3  820.32   32.10
   2   3   3  792.02   31.00
   2   3   3  800.12   31.10
   2   3   3  787.52   31.30
   2   3   3  793.92   31.50
  -3  -3  -3  129.29    6.30
  -3  -3  -3  108.79    6.30
  -3  -3  -3  135.19    7.00
   3   3   3  116.19    5.40
   3   3   3  124.69    6.10
   3   3   3  118.79    5.70
  -4  -3  -3  847.22   35.20
  -4  -3  -3  876.21   34.60
  -4  -3  -3  810.42   34.80
   4   3   3  885.71   34.60
   4   3   3  856.91   33.70
   4   3   3  855.71   34.60
   4   3   3  868.21   34.20
   4   3   3  900.51   34.00
  -5  -3  -3  201.18   10.90
  -5  -3  -3  223.48   11.10
   5   3   3  202.08   10.30
   5   3   3  222.58    9.40
   5   3   3  205.68   10.30
   5   3   3  225.38    9.30
   5   3   3  222.98   10.50
  -6  -3  -3    7.00    3.30
   6   3   3    4.50    2.30
   6   3   3    3.60    2.40
   6   3   3    5.80    1.50
   6   3   3    1.20    2.50
   6   3   3    4.30    1.50
  -7  -3  -3   43.60    6.40
   7   3   3   35.60    4.70
   7   3   3   43.00    5.20
   7   3   3   36.10    2.60
   7   3   3   33.80    3.40
  -8  -3  -3   40.40    6.20
   8   3   3   39.70    5.80
   8   3   3   37.60    5.40
   8   3   3   37.80    3.90
  12  -4  -3   10.70    5.00
  12  -4  -3    8.20    5.50
  12  -4  -3    2.10    4.40
 -12   4   3    5.10    2.70
 -12   4   3   -5.80    4.40
 -12   4   3  -10.20    6.30
  11  -4  -3   15.20    4.20
  11  -4  -3   10.80    4.50
  11  -4  -3    7.30    4.10
 -11   4   3    8.10    4.30
 -11   4   3    8.70    2.10
 -11   4   3    7.10    1.90
 -11   4   3    9.40    4.40
 -11   4   3   11.00    2.80
  10  -4  -3    6.80    3.30
  10  -4  -3    7.00    3.30
  10  -4  -3   12.10    3.70
 -10   4   3   18.70    3.90
 -10   4   3   11.40    2.60
 -10   4   3    8.70    4.00
 -10   4   3    8.70    2.20
   9  -4  -3    1.60    2.60
   9  -4  -3    2.50    2.70
   9  -4  -3   -6.10    4.20
   9  -4  -3    0.70    2.50
  -9   4   3   -1.50    3.10
  -9   4   3    4.10    1.90
  -9   4   3    4.00    2.10
  -9   4   3    1.10    2.70
  -9   4   3    1.80    2.30
   8  -4  -3  218.78   10.80
   8  -4  -3  195.78   10.70
   8  -4  -3  221.38   10.30
  -8   4   3  195.48    9.60
  -8   4   3  228.28   11.30
  -8   4   3  220.18   10.40
  -8   4   3  214.38    9.70
  -8   4   3  204.98   10.20
   7  -4  -3   33.40    4.40
   7  -4  -3   30.70    3.80
   7  -4  -3   37.90    3.50
   7  -4  -3   38.10    4.20
  -7   4   3   32.30    3.90
  -7   4   3   32.50    2.80
  -7   4   3   35.20    3.70
   6  -4  -3   22.80    2.80
   6  -4  -3   19.70    2.90
   6  -4  -3   18.70    2.90
  -6   4   3   24.30    3.00
  -6   4   3   26.60    3.70
  -6   4   3   18.20    2.20
  -6   4   3   21.60    3.00
   5  -4  -3  278.37   12.10
   5  -4  -3  291.87   11.70
   5  -4  -3  238.38   11.60
   5  -4  -3  263.07   12.00
  -5   4   3  282.97   11.20
  -5   4   3  274.97   11.90
  -5   4   3  255.27   12.20
  -5   4   3  268.57   11.90
   4  -4  -3  379.46   16.30
   4  -4  -3  378.96   16.40
   4  -4  -3  402.96   16.10
  -4   4   3  409.16   15.50
  -4   4   3  359.06   16.70
  -4   4   3  386.76   16.40
  -4   4   3  417.86   16.80
   3  -4  -3   22.30    1.90
   3  -4  -3   22.30    2.50
   3  -4  -3   23.30    2.50
  -3   4   3   23.90    1.50
  -3   4   3   20.20    2.50
  -3   4   3   24.10    2.90
  -3   4   3   25.20    2.30
   2  -4  -3 1109.69   40.10
   2  -4  -3  987.90   40.60
   2  -4  -3 1041.60   40.50
   2  -4  -3  944.31   40.00
   2  -4  -3  999.70   40.80
  -2   4   3 1068.19   41.00
  -2   4   3 1084.39   40.80
  -2   4   3 1089.19   40.00
  -2   4   3 1041.50   41.00
   1  -4  -3 1079.19   44.30
   1  -4  -3 1120.59   44.00
   1  -4  -3 1144.69   44.60
   1  -4  -3 1115.89   43.90
  -1   4   3 1183.98   44.80
  -1   4   3 1170.28   44.40
  -1   4   3 1153.38   44.60
   0  -4  -3   22.30    2.50
   0  -4  -3   23.20    1.80
   0  -4  -3   25.50    1.70
   0  -4  -3   23.20    1.90
   0   4   3   24.70    1.80
   0   4   3   25.00    2.10
   0   4   3   24.60    2.30
  -1  -4  -3  445.16   18.50
  -1  -4  -3  440.86   17.90
  -1  -4  -3  450.65   18.70
  -1  -4  -3  456.05   19.10
  -1  -4  -3  456.35   18.10
   1   4   3  444.66   18.40
   1   4   3  471.45   18.40
   1   4   3  469.15   18.20
   1   4   3  469.35   18.40
  -2  -4  -3  599.54   25.40
  -2  -4  -3  600.94   24.30
  -2  -4  -3  644.54   25.60
  -2  -4  -3  664.23   26.20
   2   4   3  617.84   24.90
   2   4   3  648.54   25.10
   2   4   3  644.54   25.10
   2   4   3  623.64   25.30
  -3  -4  -3  160.08    8.10
  -3  -4  -3  155.48    8.20
  -3  -4  -3  174.58    8.90
   3   4   3  171.38    7.70
   3   4   3  157.08    7.30
   3   4   3  170.68    8.00
   3   4   3  167.48    7.80
   3   4   3  162.88    7.70
  -4  -4  -3  100.69    6.50
  -4  -4  -3  105.59    6.10
  -4  -4  -3  111.79    6.90
   4   4   3  108.09    5.10
   4   4   3   95.59    5.90
   4   4   3   96.39    5.70
   4   4   3  105.09    5.90
   4   4   3  104.59    5.50
  -5  -4  -3  104.99    7.40
  -5  -4  -3  107.79    7.40
   5   4   3   95.79    6.20
   5   4   3  108.49    6.50
   5   4   3   97.09    6.40
   5   4   3  110.39    5.70
   5   4   3  106.49    5.30
  -6  -4  -3    6.10    3.50
   6   4   3    9.10    1.90
   6   4   3    9.90    3.10
   6   4   3    7.60    2.70
   6   4   3    6.90    3.20
   6   4   3    9.40    2.10
  -7  -4  -3   16.70    5.00
   7   4   3   16.60    3.70
   7   4   3   23.60    4.90
   7   4   3   16.90    2.30
   7   4   3   18.90    2.70
  -8  -4  -3   28.00    6.20
   8   4   3   14.30    4.00
   8   4   3   20.00    3.20
  12  -5  -3    0.30    4.50
  12  -5  -3   -4.30    4.70
 -12   5   3   -4.30    2.50
 -12   5   3   -0.20    4.80
  11  -5  -3    7.00    4.30
  11  -5  -3    8.80    4.10
  11  -5  -3    6.10    4.10
 -11   5   3   11.50    4.80
 -11   5   3    8.40    2.90
 -11   5   3    5.90    2.60
  10  -5  -3   11.00    3.50
  10  -5  -3   10.40    3.40
 -10   5   3   13.70    3.20
 -10   5   3    5.60    3.60
 -10   5   3   10.40    2.80
 -10   5   3   11.80    4.20
   9  -5  -3    7.10    4.40
   9  -5  -3   -1.40    2.50
   9  -5  -3    0.10    2.50
   9  -5  -3    2.70    2.80
  -9   5   3    2.30    2.40
  -9   5   3    1.00    2.30
  -9   5   3    5.00    3.40
  -9   5   3    1.40    1.90
  -9   5   3   -1.70    2.80
   8  -5  -3   37.60    4.10
   8  -5  -3   36.50    4.30
   8  -5  -3   33.10    4.90
   8  -5  -3   35.40    4.40
  -8   5   3   33.90    4.10
  -8   5   3   36.60    3.90
  -8   5   3   36.70    3.30
  -8   5   3   37.90    4.20
   7  -5  -3   98.49    6.60
   7  -5  -3   84.49    5.80
   7  -5  -3   96.59    6.20
   7  -5  -3   84.69    5.30
  -7   5   3   91.99    5.50
  -7   5   3   90.09    5.00
  -7   5   3   97.49    5.90
  -7   5   3   94.89    5.90
   6  -5  -3   -0.30    1.80
   6  -5  -3    0.90    1.60
   6  -5  -3    0.20    1.80
   6  -5  -3    1.00    2.80
  -6   5   3   -1.50    2.10
  -6   5   3   -0.30    1.80
  -6   5   3    0.90    1.20
  -6   5   3   -1.40    1.70
   5  -5  -3   81.79    4.60
   5  -5  -3   70.29    4.80
   5  -5  -3   67.29    5.00
  -5   5   3   74.79    4.80
  -5   5   3   65.69    5.20
  -5   5   3   76.99    4.70
  -5   5   3   76.89    3.90
   4  -5  -3  298.97   12.60
   4  -5  -3  262.47   13.50
  -4   5   3  291.67   11.50
  -4   5   3  283.17   12.30
  -4   5   3  270.47   12.70
  -4   5   3  284.87   12.40
   3  -5  -3  264.77   11.70
   3  -5  -3  253.47   10.40
   3  -5  -3  251.77   11.20
   3  -5  -3  266.87   11.40
  -3   5   3  284.77   11.60
  -3   5   3  268.47   12.10
  -3   5   3  281.37   10.80
  -3   5   3  260.57   11.70
   2  -5  -3   54.59    2.70
   2  -5  -3   44.20    3.30
   2  -5  -3   45.10    3.10
   2  -5  -3   44.50    3.30
  -2   5   3   48.80    2.60
  -2   5   3   46.80    3.60
  -2   5   3   55.99    4.20
   1  -5  -3  545.85   22.50
   1  -5  -3  561.44   22.80
   1  -5  -3  551.94   22.10
   1  -5  -3  574.34   22.10
  -1   5   3  544.75   22.70
  -1   5   3  569.24   22.80
   0  -5  -3  317.57   12.90
   0  -5  -3  318.87   14.00
   0  -5  -3  318.77   13.30
   0  -5  -3  303.47   13.20
   0   5   3  332.17   13.70
   0   5   3  332.27   13.00
   0   5   3  316.07   13.80
  -1  -5  -3   26.90    3.20
  -1  -5  -3   23.40    2.20
  -1  -5  -3   22.10    2.60
  -1  -5  -3   21.60    1.90
  -1  -5  -3   21.70    2.80
   1   5   3   26.10    2.50
   1   5   3   23.10    2.30
   1   5   3   25.40    3.00
   1   5   3   28.10    2.20
  -2  -5  -3  447.46   18.50
  -2  -5  -3  464.45   19.60
  -2  -5  -3  434.76   19.60
  -2  -5  -3  480.65   20.40
  -2  -5  -3  463.75   18.60
   2   5   3  484.05   19.60
   2   5   3  503.75   19.40
   2   5   3  472.75   19.30
   2   5   3  472.75   19.20
   2   5   3  481.85   19.20
  -3  -5  -3  482.85   20.50
  -3  -5  -3  492.15   21.30
  -3  -5  -3  449.16   20.70
   3   5   3  514.15   20.40
   3   5   3  495.85   20.20
   3   5   3  506.45   20.00
   3   5   3  467.15   20.30
   3   5   3  501.45   20.40
  -4  -5  -3    8.00    2.40
  -4  -5  -3    8.30    2.90
  -4  -5  -3   10.50    3.20
   4   5   3    4.90    1.90
   4   5   3    5.90    2.10
   4   5   3    6.00    1.70
   4   5   3    8.30    2.40
   4   5   3    5.80    2.50
  -5  -5  -3   52.09    6.60
  -5  -5  -3   50.39    6.30
   5   5   3   48.80    5.40
   5   5   3   50.99    4.70
   5   5   3   61.39    4.60
   5   5   3   50.89    5.20
   5   5   3   53.59    3.80
  -6  -5  -3   45.70    6.70
  -6  -5  -3   81.49    7.90
   6   5   3   55.79    7.00
   6   5   3   71.99    5.90
   6   5   3   68.89    4.60
  -7  -5  -3   32.30    6.10
   7   5   3   25.20    4.20
   7   5   3   26.80    4.10
  12  -6  -3   -7.90    4.70
  12  -6  -3    3.70    4.70
 -12   6   3    2.10    2.50
 -12   6   3    7.40    5.40
  11  -6  -3   -1.80    3.80
  11  -6  -3    1.50    4.00
  11  -6  -3    5.00    4.10
 -11   6   3    5.10    2.60
 -11   6   3    6.70    3.50
 -11   6   3    5.30    3.70
 -11   6   3    7.80    4.80
  10  -6  -3    4.80    3.50
  10  -6  -3   12.40    3.30
  10  -6  -3   11.30    4.10
 -10   6   3    7.50    3.80
 -10   6   3   12.00    4.50
 -10   6   3    2.10    3.20
 -10   6   3    5.50    2.50
 -10   6   3    7.70    3.10
   9  -6  -3   28.90    4.70
   9  -6  -3   24.20    4.20
   9  -6  -3   35.20    4.40
  -9   6   3   33.40    4.70
  -9   6   3   30.40    3.50
  -9   6   3   41.60    4.70
  -9   6   3   44.00    5.50
   8  -6  -3    4.00    2.10
   8  -6  -3    0.60    2.40
   8  -6  -3    1.30    2.40
   8  -6  -3    3.20    3.70
  -8   6   3    2.00    2.40
  -8   6   3    4.30    2.90
  -8   6   3    1.00    3.50
  -8   6   3    2.80    1.90
  -8   6   3    1.10    2.30
   7  -6  -3  103.09    5.90
   7  -6  -3   85.69    6.30
   7  -6  -3   98.39    6.60
   7  -6  -3  106.39    7.00
  -7   6   3  104.99    6.40
  -7   6   3  108.29    6.30
  -7   6   3  109.49    7.20
  -7   6   3  100.69    5.40
  -7   6   3  105.09    6.50
   6  -6  -3   42.30    4.50
   6  -6  -3   35.60    4.30
  -6   6   3   38.70    3.90
  -6   6   3   36.20    3.80
  -6   6   3   39.10    4.10
  -6   6   3   43.00    4.90
  -6   6   3   36.00    2.90
   5  -6  -3    1.80    2.20
   5  -6  -3   -0.50    1.00
   5  -6  -3   -0.20    1.90
  -5   6   3    0.10    1.70
  -5   6   3    2.30    1.30
  -5   6   3   -2.80    1.70
  -5   6   3    0.60    1.90
  -5   6   3    0.30    2.30
   4  -6  -3  202.88   10.00
   4  -6  -3  213.78    9.80
   4  -6  -3  205.68    8.20
   4  -6  -3  193.28    9.10
  -4   6   3  216.58    8.90
  -4   6   3  221.98   10.80
  -4   6   3  227.78    9.90
  -4   6   3  207.48   10.00
   3  -6  -3  400.56   19.90
   3  -6  -3  462.65   19.50
   3  -6  -3  478.05   20.00
   3  -6  -3  537.55   19.10
  -3   6   3  511.85   19.90
  -3   6   3  453.55   20.30
  -3   6   3  503.55   19.00
  -3   6   3  468.95   20.00
   2  -6  -3    9.50    1.90
   2  -6  -3    5.20    1.80
   2  -6  -3    4.80    1.50
   2  -6  -3    4.70    1.10
  -2   6   3    8.40    1.90
  -2   6   3    6.70    2.10
  -2   6   3   10.40    2.80
   1  -6  -3  208.38    9.20
   1  -6  -3  214.08    9.30
   1  -6  -3  214.78    9.80
   1  -6  -3  215.78   10.10
  -1   6   3  225.28   10.20
  -1   6   3  216.58   10.30
  -1   6   3  214.98    9.70
   0  -6  -3  224.78    9.50
   0  -6  -3  215.78    9.90
   0  -6  -3  216.88    9.90
   0  -6  -3  223.58   10.70
   0   6   3  225.38   10.40
   0   6   3  217.68   10.10
   0   6   3  228.88    9.50
   0   6   3  244.78   10.60
  -1  -6  -3  316.07   13.80
  -1  -6  -3  302.07   12.90
  -1  -6  -3  314.47   14.40
  -1  -6  -3  304.27   13.10
  -1  -6  -3  288.67   13.60
   1   6   3  331.87   13.20
   1   6   3  319.87   13.20
   1   6   3  327.57   13.80
   1   6   3  321.67   14.00
   1   6   3  316.07   13.60
  -2  -6  -3   21.20    3.10
  -2  -6  -3   22.00    2.30
  -2  -6  -3   20.40    2.10
  -2  -6  -3   20.30    3.60
  -2  -6  -3   22.80    3.30
   2   6   3   21.70    3.10
   2   6   3   21.60    3.20
   2   6   3   24.40    3.10
   2   6   3   24.80    2.60
   2   6   3   23.50    2.80
  -3  -6  -3  241.38   12.10
  -3  -6  -3  211.68   11.40
  -3  -6  -3  236.28   11.10
   3   6   3  239.48   10.60
   3   6   3  230.48   11.00
   3   6   3  241.78   10.70
   3   6   3  224.78   10.70
   3   6   3  238.38   11.10
  -4  -6  -3   66.39    5.40
  -4  -6  -3   58.29    6.60
  -4  -6  -3   65.69    6.70
   4   6   3   58.59    5.50
   4   6   3   62.79    5.30
   4   6   3   63.49    4.40
   4   6   3   70.89    4.90
   4   6   3   61.69    5.30
  -5  -6  -3   -3.30    3.80
  -5  -6  -3   -3.40    4.10
   5   6   3    1.40    2.90
   5   6   3    4.80    3.20
   5   6   3    7.60    4.00
   5   6   3    3.50    2.00
   5   6   3    6.20    2.40
  -6  -6  -3   25.30    6.00
   6   6   3   32.90    4.40
   6   6   3   27.70    4.60
  11  -7  -3    7.00    3.90
  11  -7  -3    6.90    4.30
  11  -7  -3    5.30    4.30
 -11   7   3    3.90    2.70
 -11   7   3    0.40    3.50
 -11   7   3    1.70    5.40
 -11   7   3    0.50    4.70
  10  -7  -3    1.90    3.90
  10  -7  -3   11.40    3.20
  10  -7  -3    1.80    3.50
 -10   7   3    4.80    3.30
 -10   7   3    0.50    3.50
 -10   7   3    3.90    2.50
   9  -7  -3    7.80    3.20
  -9   7   3    7.10    3.40
  -9   7   3    6.00    4.50
  -9   7   3    9.90    2.60
  -9   7   3    8.80    3.20
  -9   7   3   15.90    3.80
   8  -7  -3    0.40    2.40
   8  -7  -3   -2.10    4.10
   8  -7  -3   -2.40    2.70
  -8   7   3   -0.20    2.50
  -8   7   3   -2.10    2.60
  -8   7   3    3.70    3.60
  -8   7   3    0.90    1.90
  -8   7   3   -0.50    2.90
   7  -7  -3   15.10    3.80
   7  -7  -3   11.70    3.50
  -7   7   3   10.20    2.10
  -7   7   3   14.90    3.80
  -7   7   3   16.20    3.30
  -7   7   3   11.30    3.00
  -7   7   3   12.80    2.80
   6  -7  -3   50.59    4.90
   6  -7  -3   50.99    4.90
  -6   7   3   47.80    5.40
  -6   7   3   53.69    4.70
  -6   7   3   52.59    4.60
  -6   7   3   46.80    4.80
  -6   7   3   51.69    3.60
   5  -7  -3  183.28    9.00
   5  -7  -3  168.58    9.20
   5  -7  -3  167.88    7.80
  -5   7   3  178.28    8.90
  -5   7   3  181.48    8.00
  -5   7   3  180.18    9.20
  -5   7   3  176.38    9.90
  -5   7   3  186.98    9.20
   4  -7  -3   36.00    4.20
   4  -7  -3   33.50    3.00
   4  -7  -3   38.10    3.50
  -4   7   3   31.90    4.10
  -4   7   3   30.90    2.70
  -4   7   3   41.40    4.10
  -4   7   3   42.20    5.50
  -4   7   3   28.40    3.50
   3  -7  -3  416.56   16.20
   3  -7  -3  363.96   17.00
   3  -7  -3  426.16   16.70
   3  -7  -3  386.86   16.80
  -3   7   3  394.36   16.10
  -3   7   3  398.96   17.00
  -3   7   3  398.16   17.40
  -3   7   3  392.96   17.30
  -3   7   3  393.86   18.00
   2  -7  -3  296.77   12.00
   2  -7  -3  267.17   12.70
   2  -7  -3  273.97   12.10
   2  -7  -3  278.37   12.70
  -2   7   3  283.17   13.10
  -2   7   3  284.57   13.00
  -2   7   3  307.87   13.60
  -2   7   3  275.17   12.60
   1  -7  -3   34.50    4.00
   1  -7  -3   29.90    2.70
   1  -7  -3   28.10    2.90
   1  -7  -3   32.50    3.40
  -1   7   3   36.10    4.00
  -1   7   3   27.90    3.20
  -1   7   3   39.70    4.20
   0  -7  -3  244.88   10.80
   0  -7  -3  237.48   11.30
   0  -7  -3  250.07   12.10
   0  -7  -3  256.17   11.30
   0   7   3  277.57   11.70
   0   7   3  257.67   12.00
   0   7   3  248.28   10.60
   0   7   3  259.47   12.00
  -1  -7  -3  241.28   11.90
  -1  -7  -3  241.88   11.20
  -1  -7  -3  225.18   11.80
  -1  -7  -3  229.98   10.20
  -1  -7  -3  224.88   10.40
   1   7   3  233.48   11.00
   1   7   3  239.88   10.30
   1   7   3  245.88   11.50
   1   7   3  248.48   11.30
  -2  -7  -3   17.10    2.90
  -2  -7  -3   12.20    1.90
  -2  -7  -3   18.60    3.70
  -2  -7  -3   18.90    3.30
  -2  -7  -3   14.90    2.10
   2   7   3   19.00    3.40
   2   7   3   15.20    2.50
   2   7   3   17.10    2.90
   2   7   3   18.70    3.20
   2   7   3   14.80    2.20
  -3  -7  -3  164.28   10.80
  -3  -7  -3  145.69    9.40
  -3  -7  -3  152.68    8.60
   3   7   3  164.48    8.00
   3   7   3  163.28    8.30
   3   7   3  157.98    8.20
   3   7   3  144.79    8.70
   3   7   3  157.38    8.80
  -4  -7  -3   37.40    5.70
  -4  -7  -3   52.39    5.40
  -4  -7  -3   44.80    6.20
   4   7   3   62.69    6.30
   4   7   3   51.79    4.70
   4   7   3   49.80    5.80
   4   7   3   45.10    5.50
   4   7   3   52.69    4.70
  -5  -7  -3   13.00    5.20
   5   7   3   17.40    4.20
   5   7   3   19.60    3.40
   5   7   3   21.10    3.60
  11  -8  -3   16.70    5.20
  11  -8  -3   -1.50    4.40
 -11   8   3   -0.90    5.50
 -11   8   3   -1.90    6.80
 -11   8   3    6.80    4.10
 -11   8   3    3.60    2.70
  10  -8  -3    8.90    4.30
  10  -8  -3    3.40    4.00
 -10   8   3   -1.30    4.40
 -10   8   3   -2.80    2.30
 -10   8   3   -1.90    4.90
 -10   8   3    0.00    3.30
   9  -8  -3   16.80    4.40
   9  -8  -3   10.80    3.60
  -9   8   3    8.00    4.90
  -9   8   3   19.30    4.00
  -9   8   3    9.10    4.10
  -9   8   3   10.90    2.70
   8  -8  -3   20.00    4.60
   8  -8  -3   18.80    3.90
  -8   8   3   28.40    4.60
  -8   8   3   28.10    5.20
  -8   8   3   20.00    2.80
  -8   8   3   23.50    4.00
   7  -8  -3   -0.10    3.40
   7  -8  -3    0.50    2.90
   7  -8  -3    0.90    0.80
  -7   8   3    7.00    2.10
  -7   8   3    3.10    2.60
  -7   8   3    2.70    3.10
  -7   8   3    1.40    3.30
  -7   8   3   -1.60    3.10
   6  -8  -3   53.49    5.30
   6  -8  -3   52.89    5.10
  -6   8   3   54.69    5.70
  -6   8   3   55.09    5.10
  -6   8   3   60.89    6.10
  -6   8   3   47.30    3.70
  -6   8   3   45.30    4.90
   5  -8  -3  101.39    7.00
   5  -8  -3  108.19    6.70
   5  -8  -3  100.09    5.60
  -5   8   3  109.59    5.60
  -5   8   3  122.59    7.40
  -5   8   3  109.29    6.70
  -5   8   3  112.09    8.30
  -5   8   3  102.49    6.80
   4  -8  -3    4.20    1.40
   4  -8  -3    2.40    2.20
   4  -8  -3    4.50    2.70
   4  -8  -3    3.30    1.80
  -4   8   3    5.00    3.90
  -4   8   3    6.50    2.60
  -4   8   3    5.70    2.70
  -4   8   3   -2.40    2.40
  -4   8   3    0.80    2.50
   3  -8  -3  115.39    6.30
   3  -8  -3  114.29    6.70
   3  -8  -3  120.29    7.20
   3  -8  -3  131.99    6.00
  -3   8   3  120.49    7.50
  -3   8   3  123.89    7.60
  -3   8   3  125.99    8.10
  -3   8   3  113.89    6.80
   2  -8  -3   58.39    3.90
   2  -8  -3   52.49    4.70
   2  -8  -3   56.29    4.00
   2  -8  -3   50.99    4.60
  -2   8   3   62.19    6.10
  -2   8   3   50.69    5.20
  -2   8   3   52.69    4.80
  -2   8   3   49.60    5.10
   1  -8  -3   79.39    5.30
   1  -8  -3   73.59    5.70
   1  -8  -3   76.19    5.00
   1  -8  -3   78.89    4.50
  -1   8   3   76.79    5.90
  -1   8   3   80.99    6.30
  -1   8   3   65.99    5.20
   0  -8  -3   -0.20    2.10
   0  -8  -3    2.10    2.60
   0  -8  -3    0.40    2.00
   0  -8  -3    3.00    2.20
   0   8   3    1.60    1.20
   0   8   3   -2.10    2.70
   0   8   3    0.40    2.60
   0   8   3    2.40    2.40
  -1  -8  -3  147.69    7.20
  -1  -8  -3  153.68    7.60
  -1  -8  -3  143.39    8.50
  -1  -8  -3  161.48    9.40
  -1  -8  -3  143.39    8.10
   1   8   3  151.58    8.50
   1   8   3  142.39    8.60
   1   8   3  147.59    7.10
   1   8   3  152.98    8.60
  -2  -8  -3  112.29    6.00
  -2  -8  -3  108.29    7.90
  -2  -8  -3   98.89    5.60
  -2  -8  -3  115.39    7.20
   2   8   3  115.89    6.20
   2   8   3  112.19    8.00
   2   8   3  112.69    6.30
   2   8   3  110.49    7.50
   2   8   3  110.09    7.10
  -3  -8  -3    3.30    4.00
  -3  -8  -3    3.60    3.00
  -3  -8  -3    7.70    4.50
   3   8   3    5.00    2.80
   3   8   3    8.70    2.80
   3   8   3    4.20    3.80
   3   8   3    0.20    2.00
  -4  -8  -3   39.20    6.40
  -4  -8  -3   31.80    4.60
  -4  -8  -3   17.70    6.30
   4   8   3   35.70    4.70
   4   8   3   29.00    5.20
   4   8   3   27.80    4.30
   4   8   3   29.20    4.30
  10  -9  -3   -3.20    4.60
  10  -9  -3    1.90    4.20
 -10   9   3    3.10    2.60
 -10   9   3    0.00    4.00
 -10   9   3    6.90    6.00
   9  -9  -3   -0.20    3.60
   9  -9  -3    2.80    1.60
   9  -9  -3   -6.30    4.00
  -9   9   3    3.60    2.60
  -9   9   3   12.40    5.40
  -9   9   3    5.10    3.70
   8  -9  -3   18.90    4.60
  -8   9   3   23.40    4.40
  -8   9   3   18.50    3.00
  -8   9   3   22.70    5.70
   7  -9  -3   -0.10    3.60
  -7   9   3    2.30    3.70
  -7   9   3    6.00    3.30
  -7   9   3    7.70    2.40
   6  -9  -3   10.20    3.50
   6  -9  -3   12.60    2.00
   6  -9  -3    6.70    3.40
  -6   9   3    6.20    3.70
  -6   9   3    8.10    3.10
  -6   9   3   12.80    2.40
  -6   9   3   12.40    4.70
   5  -9  -3   75.99    4.70
   5  -9  -3   81.69    6.80
   5  -9  -3   67.59    4.90
   5  -9  -3   80.79    5.80
  -5   9   3   66.99    4.60
  -5   9   3   83.89    7.80
  -5   9   3   79.29    5.90
  -5   9   3   78.99    6.60
  -5   9   3   69.59    6.00
   4  -9  -3   68.09    5.40
   4  -9  -3   69.69    4.40
   4  -9  -3   71.79    6.20
   4  -9  -3   64.19    5.00
  -4   9   3   63.79    4.40
  -4   9   3   62.89    5.90
  -4   9   3   80.29    7.40
  -4   9   3   64.09    5.70
  -4   9   3   71.89    6.30
   3  -9  -3    0.30    2.10
   3  -9  -3    3.70    2.70
   3  -9  -3    3.20    2.30
   3  -9  -3    0.20    2.80
  -3   9   3    4.10    3.20
  -3   9   3   -1.80    1.80
  -3   9   3    0.00    2.70
  -3   9   3    3.80    3.70
  -3   9   3    6.60    2.80
   2  -9  -3   74.79    6.00
   2  -9  -3   83.39    5.00
   2  -9  -3   75.39    5.20
   2  -9  -3   76.49    5.90
  -2   9   3   88.49    7.20
  -2   9   3   79.09    6.60
  -2   9   3   77.69    4.90
  -2   9   3   74.09    6.20
  -2   9   3   73.89    6.40
   1  -9  -3   91.19    5.30
   1  -9  -3   79.29    6.70
   1  -9  -3   82.29    6.20
   1  -9  -3   83.79    6.00
  -1   9   3  102.19    7.30
  -1   9   3   93.99    8.00
  -1   9   3   95.49    6.50
   0  -9  -3   12.20    2.60
   0  -9  -3   28.10    4.10
   0  -9  -3   14.90    3.20
   0  -9  -3   17.30    3.90
   0  -9  -3   14.50    3.10
   0   9   3   17.80    3.90
  -1  -9  -3   88.09    6.60
  -1  -9  -3   84.89    7.30
  -1  -9  -3   85.29    5.70
  -1  -9  -3   96.19    8.00
  -1  -9  -3   93.89    6.00
   1   9   3   95.09    7.40
   1   9   3   81.59    5.10
  -2  -9  -3   84.09    5.80
  -2  -9  -3   86.29    7.00
  -2  -9  -3   96.69    5.70
  -2  -9  -3   84.49    8.60
  -2  -9  -3   90.69    8.70
   2   9   3   99.09    7.40
   2   9   3   92.89    5.90
  -3  -9  -3    5.70    4.60
  -3  -9  -3   11.30    6.10
  -3  -9  -3    9.50    3.90
   3   9   3    5.60    3.40
  10 -10  -3   -3.10    5.20
  10 -10  -3    6.70    5.20
 -10  10   3    4.90    4.80
 -10  10   3    4.80    3.00
 -10  10   3   -3.90    6.70
   9 -10  -3   -0.70    4.10
   9 -10  -3   -3.00    4.50
  -9  10   3    9.80    6.00
  -9  10   3    2.30    2.90
  -9  10   3   -6.70    4.00
   8 -10  -3   12.30    4.60
  -8  10   3    7.00    2.90
  -8  10   3    1.90    5.40
  -8  10   3   16.10    4.40
   7 -10  -3   13.50    4.70
  -7  10   3    7.70    2.70
  -7  10   3    8.20    5.40
  -7  10   3    5.00    3.80
   6 -10  -3    9.10    4.10
   6 -10  -3    4.60    2.30
   6 -10  -3    5.60    2.20
  -6  10   3    5.70    2.40
  -6  10   3   11.70    3.90
  -6  10   3    5.00    5.00
   5 -10  -3    2.20    3.30
   5 -10  -3   11.60    2.70
   5 -10  -3    9.20    3.80
   5 -10  -3    6.70    2.30
  -5  10   3    2.20    3.60
  -5  10   3   13.90    5.30
  -5  10   3   11.60    2.60
   4 -10  -3   76.69    5.40
   4 -10  -3   85.09    7.10
   4 -10  -3   81.59    6.10
   4 -10  -3   82.79    5.90
  -4  10   3   79.89    5.30
  -4  10   3   80.89    7.50
   3 -10  -3   20.20    3.80
   3 -10  -3   13.40    3.60
   3 -10  -3   19.30    3.30
   3 -10  -3   12.50    2.80
  -3  10   3   17.70    4.30
  -3  10   3    7.00    6.90
  -3  10   3   17.30    2.90
   2 -10  -3   -2.30    2.40
   2 -10  -3    3.00    3.10
   2 -10  -3    3.50    2.70
   2 -10  -3    0.10    3.20
  -2  10   3   -2.40    7.10
  -2  10   3    2.10    2.10
  -2  10   3    3.10    4.20
   1 -10  -3   62.59    6.40
   1 -10  -3   70.19    6.40
   1 -10  -3   68.19    5.40
   1 -10  -3   88.99    6.60
  -1  10   3   68.29    7.00
   0 -10  -3   78.89    6.40
   0 -10  -3   73.19    5.90
   0 -10  -3   85.49    6.70
   0 -10  -3   65.89    7.40
   0 -10  -3   79.49    7.60
   0  10   3   87.89    8.20
  -1 -10  -3    7.20    3.50
  -1 -10  -3    2.60    5.50
  -1 -10  -3    5.20    4.20
  -1 -10  -3    3.50    3.20
   1  10   3    9.40    4.20
   8 -11  -3   12.40    5.20
  -8  11   3    3.50    3.20
  -8  11   3    5.40    4.80
  -8  11   3    7.70    6.60
   7 -11  -3    9.10    3.40
   7 -11  -3   17.40    5.60
  -7  11   3   32.40    7.00
  -7  11   3   14.30    3.30
  -7  11   3   23.30    5.30
   6 -11  -3   13.30    3.20
   6 -11  -3   15.90    5.10
   6 -11  -3   15.40    3.40
  -6  11   3   21.40    6.70
  -6  11   3   25.30    6.30
  -6  11   3   18.40    3.20
   5 -11  -3   -0.20    2.60
   5 -11  -3    2.40    3.00
   5 -11  -3    3.20    4.40
  -5  11   3    6.70    5.40
  -5  11   3    7.60    6.30
  -5  11   3   -1.90    2.70
   4 -11  -3   25.50    3.70
   4 -11  -3   19.10    4.00
   4 -11  -3   22.00    5.10
  -4  11   3   40.30    7.50
  -4  11   3   30.70    3.80
  -4  11   3   21.80    5.40
   3 -11  -3   13.40    3.60
   3 -11  -3    9.50    3.60
   3 -11  -3    6.10    3.70
  -3  11   3   10.60    4.70
  -3  11   3   22.40    6.20
  -3  11   3   11.30    3.00
   2 -11  -3    0.40    4.10
   2 -11  -3   10.50    4.20
   2 -11  -3    3.50    3.40
  -2  11   3  -10.50    5.00
  -2  11   3   -0.30    2.60
  -2  11   3    1.30    4.50
   1 -11  -3   31.10    4.80
   1 -11  -3   28.70    5.40
   1 -11  -3   22.10    4.70
  -1  11   3   28.10    6.50
  -1  11   3   36.30    6.10
   5 -12  -3    5.90    5.20
   5 -12  -3    7.80    4.10
  -5  12   3    7.20    3.40
  -5  12   3   -2.80    5.10
  -5  12   3   21.70    8.10
   4 -12  -3    2.10    4.30
   4 -12  -3    5.30    5.00
  -4  12   3    6.40    3.50
  -4  12   3    9.10    5.40
  -4  12   3   15.00    7.70
   0  13  -4   -1.60    4.20
   0 -13   4   10.00    4.30
  -1  13  -4   40.70    6.40
   1 -13   4   58.99    6.90
  -2  13  -4   50.49    5.20
  -2  13  -4   53.09    7.20
   2 -13   4   48.90    6.60
  -3  13  -4    9.50    3.50
  -3  13  -4    1.70    4.90
   3 -13   4    7.00    3.90
  -4  13  -4   12.20    3.60
  -4  13  -4    8.90    5.90
   4 -13   4    8.60    4.00
  -5  13  -4   51.79    6.00
  -5  13  -4   71.49    8.80
  -5  13  -4   62.89    6.10
   5 -13   4   62.49    6.90
  -6  13  -4   25.80    5.00
  -6  13  -4   26.40    3.90
  -6  13  -4   42.70    8.00
   6 -13   4   36.60    5.70
  -7  13  -4    1.10    2.70
  -7  13  -4    2.90    3.10
  -7  13  -4    3.70    6.40
   7 -13   4   -1.80    4.50
   2  12  -4   17.10    4.50
  -2 -12   4    4.50    2.30
  -2 -12   4    2.10    3.90
   1  12  -4   82.99    7.20
  -1 -12   4   66.09    6.90
   0  12  -4   24.40    4.90
   0 -12   4   17.70    3.90
  -1  12  -4    0.80    3.80
  -1  12  -4    1.30    1.30
   1 -12   4   -2.90    3.00
  -2  12  -4   59.99    5.70
  -2  12  -4   62.29    6.90
   2 -12   4   64.29    6.10
  -3  12  -4   80.69    7.50
  -3  12  -4   74.99    6.20
   3 -12   4   86.69    7.10
  -4  12  -4    4.10    4.70
  -4  12  -4    1.00    3.10
   4 -12   4    1.50    3.30
  -5  12  -4   24.90    4.50
  -5  12  -4   33.80    6.20
  -5  12  -4   21.00    3.40
   5 -12   4   23.10    4.30
  -6  12  -4   18.50    4.00
  -6  12  -4   20.80    3.00
  -6  12  -4   19.90    6.20
   6 -12   4   24.90    4.80
  -7  12  -4    5.70    5.10
  -7  12  -4    6.60    3.40
  -7  12  -4    2.80    1.90
   7 -12   4   11.40    4.40
  -8  12  -4    6.70    5.20
  -8  12  -4   -0.10    3.10
   8 -12   4    7.90    4.60
  -9  12  -4   10.50    6.00
   9 -12   4    5.60    5.40
   3  11  -4   44.90    5.60
  -3 -11   4   46.00    5.70
   2  11  -4   -4.10    2.90
  -2 -11   4    1.90    1.60
  -2 -11   4   -1.40    2.90
   1  11  -4  102.69    7.10
  -1 -11   4   87.79    7.30
   0 -11   4  115.69    8.00
  -1  11  -4   21.10    4.30
   1 -11   4   12.70    3.30
   1 -11   4   14.40    3.50
   1 -11   4   21.30    3.80
   1 -11   4   16.70    3.30
  -2  11  -4   83.99    6.70
  -2  11  -4   69.49    3.80
  -2  11  -4   80.19    6.90
   2 -11   4   66.49    5.50
   2 -11   4   70.39    6.10
   2 -11   4   74.09    5.80
   2 -11   4   76.19    5.90
  -3  11  -4  321.17   14.70
  -3  11  -4  360.26   18.20
  -3  11  -4  358.66   16.40
  -3  11  -4  347.37   16.20
  -3  11  -4  378.16   16.90
   3 -11   4  366.46   16.40
   3 -11   4  344.47   15.70
   3 -11   4  336.97   16.20
   3 -11   4  352.16   16.00
  -4  11  -4   90.89    6.70
  -4  11  -4  104.69    7.50
  -4  11  -4   87.99    7.70
  -4  11  -4  104.89    7.90
   4 -11   4  103.59    7.00
   4 -11   4   94.89    6.50
   4 -11   4   92.89    7.10
  -5  11  -4   -3.50    2.30
  -5  11  -4    0.80    4.20
  -5  11  -4    3.20    3.50
  -5  11  -4    0.80    1.80
  -5  11  -4   -0.10    4.00
   5 -11   4    2.30    2.80
  -6  11  -4   29.70    5.50
  -6  11  -4   25.40    5.00
  -6  11  -4   23.70    2.90
  -6  11  -4   23.60    4.20
  -6  11  -4   32.10    4.70
   6 -11   4   28.00    4.50
  -7  11  -4   21.00    5.10
  -7  11  -4   27.60    4.90
  -7  11  -4   21.40    4.00
  -8  11  -4   -3.80    4.10
  -8  11  -4    0.00    2.90
  -8  11  -4    4.60    4.30
   8 -11   4    2.80    3.90
  -9  11  -4    4.10    3.10
  -9  11  -4   -1.60    4.50
  -9  11  -4   11.50    5.20
   9 -11   4    2.40    4.40
 -10  11  -4    3.20    3.60
  10 -11   4   -1.70    4.80
   5  10  -4    5.70    3.50
   5  10  -4   19.20    4.00
  -5 -10   4   10.20    3.80
   4  10  -4   16.10    3.50
   4  10  -4   16.80    3.80
  -4 -10   4   14.70    3.70
   3  10  -4  151.18   10.50
   3  10  -4  159.38    9.00
   3  10  -4  167.08    9.10
  -3 -10   4  163.78    9.80
   2  10  -4   57.59    7.40
  -2 -10   4   60.89    5.40
  -2 -10   4   62.99    5.60
  -2 -10   4   55.49    3.40
   1  10  -4   15.10    4.60
   1  10  -4   21.80    3.50
  -1 -10   4   14.70    3.30
  -1 -10   4   20.50    3.40
  -1 -10   4   13.60    3.10
  -1 -10   4   15.40    3.60
   0  10  -4   84.69    6.70
   0  10  -4   81.09    6.20
   0  10  -4   69.29    7.00
   0 -10   4   80.19    5.70
   0 -10   4   86.69    5.70
   0 -10   4   77.09    5.80
   0 -10   4   85.89    6.10
  -1  10  -4  185.18   10.60
  -1  10  -4  185.78   10.20
  -1  10  -4  203.18   10.20
   1 -10   4  195.48    9.70
   1 -10   4  184.28    9.70
   1 -10   4  183.18    9.80
   1 -10   4  175.88    9.00
  -2  10  -4   10.30    3.20
  -2  10  -4   12.90    3.30
  -2  10  -4   12.30    3.60
  -2  10  -4    7.80    1.40
   2 -10   4    7.90    2.70
   2 -10   4    7.00    2.80
   2 -10   4    8.50    2.50
   2 -10   4    9.20    2.40
  -3  10  -4  109.59    7.20
  -3  10  -4  101.19    5.00
  -3  10  -4  116.59    7.00
  -3  10  -4  107.29    7.60
  -3  10  -4  105.69    6.80
   3 -10   4  107.19    6.80
   3 -10   4  114.49    6.60
   3 -10   4  102.69    6.20
   3 -10   4  103.89    6.70
  -4  10  -4  166.58    9.40
  -4  10  -4  148.69    9.40
  -4  10  -4  166.88    9.00
  -4  10  -4  153.68    8.80
   4 -10   4  173.78    8.40
   4 -10   4  145.29    8.70
   4 -10   4  163.48    8.30
   4 -10   4  179.28    9.20
  -5  10  -4    2.20    2.80
  -5  10  -4   11.90    3.90
  -5  10  -4    1.60    2.40
  -5  10  -4    1.10    3.20
  -5  10  -4    7.30    1.70
   5 -10   4    9.50    2.90
   5 -10   4    5.60    2.70
   5 -10   4    6.40    2.50
  -6  10  -4   57.49    6.30
  -6  10  -4   50.79    6.10
  -6  10  -4   48.70    4.90
  -6  10  -4   46.50    4.70
   6 -10   4   49.00    5.20
   6 -10   4   55.79    5.20
   6 -10   4   49.50    5.10
  -7  10  -4   33.50    5.00
  -7  10  -4   35.20    5.20
  -7  10  -4   41.50    5.80
  -7  10  -4   33.80    4.20
   7 -10   4   31.90    4.80
  -8  10  -4    9.00    4.60
  -8  10  -4    8.70    3.50
  -8  10  -4    7.00    3.10
  -8  10  -4   13.50    4.00
   8 -10   4   10.60    3.60
   8 -10   4    5.40    3.20
  -9  10  -4   11.40    4.50
  -9  10  -4   13.50    5.30
  -9  10  -4    5.20    3.70
  -9  10  -4   11.60    3.50
   9 -10   4   12.00    5.00
   9 -10   4   14.50    2.70
   9 -10   4   10.00    3.10
 -10  10  -4   12.10    6.40
 -10  10  -4   11.40    4.10
 -10  10  -4    4.70    4.10
  10 -10   4    7.90    4.80
  10 -10   4    6.40    4.00
   6   9  -4   10.80    3.80
   6   9  -4   14.90    3.90
  -6  -9   4   12.70    3.80
   5   9  -4   15.80    3.60
   5   9  -4   15.20    3.40
   5   9  -4   21.50    5.60
  -5  -9   4   23.10    5.50
   4   9  -4    5.10    2.80
   4   9  -4    6.70    2.70
   4   9  -4   10.70    4.50
  -4  -9   4    1.70    3.90
  -4  -9   4    7.20    2.90
   3   9  -4  145.29    8.20
   3   9  -4  149.79    9.40
   3   9  -4  160.38    8.50
  -3  -9   4  145.99    8.70
  -3  -9   4  141.49    8.30
  -3  -9   4  140.59    9.40
  -3  -9   4  142.59    8.10
   2   9  -4  267.97   13.90
   2   9  -4  268.27   13.80
   2   9  -4  300.57   13.00
  -2  -9   4  280.27   13.60
  -2  -9   4  271.57   12.80
  -2  -9   4  273.17   13.00
  -2  -9   4  273.97   13.10
   1   9  -4   10.70    3.40
   1   9  -4    7.10    3.40
   1   9  -4   10.90    2.60
  -1  -9   4    6.60    2.60
  -1  -9   4   12.90    2.70
  -1  -9   4    9.60    2.70
  -1  -9   4   11.80    2.70
   0   9  -4  338.67   15.50
   0   9  -4  341.37   14.80
   0   9  -4  326.97   15.20
   0  -9   4  318.37   14.80
   0  -9   4  332.87   14.30
   0  -9   4  305.77   14.40
   0  -9   4  327.77   14.70
  -1   9  -4  636.54   26.10
  -1   9  -4  662.03   26.00
  -1   9  -4  585.24   26.20
   1  -9   4  628.64   25.20
   1  -9   4  618.74   25.50
   1  -9   4  593.54   25.50
   1  -9   4  603.74   25.80
  -2   9  -4  255.07   12.70
  -2   9  -4  257.97   10.90
  -2   9  -4  274.57   12.40
  -2   9  -4  267.67   12.50
   2  -9   4  248.58   12.00
   2  -9   4  279.87   12.00
   2  -9   4  253.77   11.60
   2  -9   4  259.97   12.30
  -3   9  -4   39.50    4.10
  -3   9  -4   53.19    4.60
  -3   9  -4   46.70    4.20
  -3   9  -4   43.10    2.80
  -3   9  -4   53.79    4.90
   3  -9   4   50.79    4.40
   3  -9   4   37.90    3.60
   3  -9   4   39.10    3.90
   3  -9   4   45.40    3.80
  -4   9  -4   31.20    4.40
  -4   9  -4   29.60    4.00
  -4   9  -4   25.10    3.90
  -4   9  -4   26.50    3.60
   4  -9   4   21.70    3.20
   4  -9   4   24.50    3.60
   4  -9   4   27.40    3.60
  -5   9  -4  140.99    7.80
  -5   9  -4  138.99    7.90
  -5   9  -4  137.19    8.20
  -5   9  -4  146.79    6.30
  -5   9  -4  134.29    8.30
   5  -9   4  148.69    7.50
   5  -9   4  144.19    8.00
   5  -9   4  142.59    7.90
  -6   9  -4   66.29    6.10
  -6   9  -4   65.79    5.20
  -6   9  -4   68.39    5.30
  -6   9  -4   71.29    5.70
   6  -9   4   68.79    5.50
   6  -9   4   66.59    5.00
   6  -9   4   58.59    5.20
  -7   9  -4   52.49    5.90
  -7   9  -4   45.50    4.70
  -7   9  -4   34.90    5.10
  -7   9  -4   32.10    4.10
   7  -9   4   45.00    4.70
   7  -9   4   46.90    5.10
  -8   9  -4   50.79    5.70
  -8   9  -4   48.40    4.70
  -8   9  -4   43.70    6.10
  -8   9  -4   45.40    4.90
   8  -9   4   43.80    4.30
   8  -9   4   49.80    5.60
   8  -9   4   56.99    5.80
   8  -9   4   51.69    4.30
  -9   9  -4   -1.80    2.70
  -9   9  -4    6.30    4.10
  -9   9  -4    3.00    2.90
   9  -9   4    2.40    3.20
   9  -9   4    3.00    2.70
   9  -9   4    4.90    2.20
 -10   9  -4    7.60    3.10
 -10   9  -4   15.50    3.80
 -10   9  -4   15.10    4.90
 -10   9  -4   11.80    4.20
  10  -9   4    8.70    3.90
 -11   9  -4    9.00    3.80
  11  -9   4    7.90    5.30
  11  -9   4   17.00    5.50
   7   8  -4    6.60    3.50
  -7  -8   4   -5.00    3.20
   6   8  -4    4.70    3.10
   6   8  -4    3.20    4.30
   6   8  -4    5.00    2.90
  -6  -8   4    5.30    3.10
  -6  -8   4    4.50    5.00
   5   8  -4  107.79    7.00
   5   8  -4   91.09    7.90
  -5  -8   4  107.79    6.70
  -5  -8   4   87.49    7.60
   4   8  -4  155.18    9.60
   4   8  -4  139.29    8.90
   4   8  -4  165.88    8.50
   4   8  -4  142.59   10.10
   4   8  -4  149.79    7.90
  -4  -8   4  137.29    7.80
  -4  -8   4  136.39    7.90
  -4  -8   4  136.59    9.20
  -4  -8   4  137.79    8.50
   3   8  -4   28.10    3.60
   3   8  -4   24.90    4.20
   3   8  -4   26.10    4.60
   3   8  -4   29.50    3.60
  -3  -8   4   21.80    3.30
  -3  -8   4   29.80    4.20
  -3  -8   4   27.10    3.80
  -3  -8   4   29.00    3.90
   2   8  -4  188.08    8.90
   2   8  -4  200.28   10.20
   2   8  -4  179.38    9.60
   2   8  -4  195.88    9.20
  -2  -8   4  170.28    9.00
  -2  -8   4  167.88    8.80
  -2  -8   4  170.88    9.00
  -2  -8   4  179.88    9.50
   1   8  -4  299.77   14.30
   1   8  -4  302.57   14.30
   1   8  -4  318.27   13.70
  -1  -8   4  314.17   14.10
  -1  -8   4  329.47   13.60
  -1  -8   4  298.57   13.60
  -1  -8   4  301.87   13.80
   0   8  -4   93.89    5.80
   0   8  -4   81.59    5.20
   0   8  -4   82.49    5.90
   0  -8   4   84.59    5.50
   0  -8   4   83.99    5.20
   0  -8   4   81.49    4.90
   0  -8   4   88.39    5.30
  -1   8  -4  181.08    9.00
  -1   8  -4  189.98    9.60
  -1   8  -4  192.78    9.40
   1  -8   4  175.18    8.50
   1  -8   4  193.68    8.80
   1  -8   4  183.58    8.90
   1  -8   4  180.18    9.20
  -2   8  -4  527.85   22.10
  -2   8  -4  509.45   21.00
  -2   8  -4  529.45   22.10
  -2   8  -4  539.05   22.10
  -2   8  -4  524.95   22.50
   2  -8   4  524.15   22.00
   2  -8   4  566.54   21.90
   2  -8   4  533.95   21.60
   2  -8   4  512.45   22.20
  -3   8  -4   66.59    5.10
  -3   8  -4   69.19    5.20
  -3   8  -4   68.29    4.60
  -3   8  -4   73.09    4.90
  -3   8  -4   66.99    3.70
   3  -8   4   68.49    4.90
   3  -8   4   65.59    4.60
   3  -8   4   66.79    4.30
  -4   8  -4  230.98   10.60
  -4   8  -4  243.88   10.00
  -4   8  -4  235.38   11.30
  -4   8  -4  233.78   10.90
  -4   8  -4  213.88   10.90
   4  -8   4  220.58   10.50
   4  -8   4  231.78   11.00
   4  -8   4  243.18   11.00
  -5   8  -4  230.38   11.10
  -5   8  -4  244.18   10.80
  -5   8  -4  231.48    9.30
  -5   8  -4  223.48    9.30
  -5   8  -4  229.08   11.10
  -5   8  -4  235.08   11.30
   5  -8   4  227.78   10.60
   5  -8   4  244.18   11.10
   5  -8   4  236.08   11.10
  -6   8  -4   17.90    3.30
  -6   8  -4   23.90    3.40
  -6   8  -4   26.00    3.80
   6  -8   4   25.90    3.40
   6  -8   4   21.50    3.10
   6  -8   4   22.20    2.70
   6  -8   4   18.70    3.00
  -7   8  -4   40.40    4.40
  -7   8  -4   47.20    5.20
  -7   8  -4   52.59    4.70
  -7   8  -4   39.90    4.20
   7  -8   4   46.40    4.80
   7  -8   4   48.50    4.30
   7  -8   4   41.00    4.30
   7  -8   4   45.40    4.10
   7  -8   4   42.40    3.70
  -8   8  -4   83.49    6.30
  -8   8  -4   76.29    5.70
  -8   8  -4   76.59    5.00
   8  -8   4   80.19    5.80
   8  -8   4   67.39    6.30
   8  -8   4   68.39    5.10
   8  -8   4   69.59    4.90
  -9   8  -4    2.80    2.80
  -9   8  -4    9.30    2.40
  -9   8  -4    8.10    3.50
  -9   8  -4    7.50    2.80
   9  -8   4    6.40    3.80
   9  -8   4    9.00    2.30
   9  -8   4    7.50    2.80
   9  -8   4   11.80    3.40
 -10   8  -4    0.70    2.20
 -10   8  -4   -8.30    3.60
 -10   8  -4    1.90    2.80
 -10   8  -4    1.90    2.50
  10  -8   4    3.20    3.50
  10  -8   4    0.90    3.30
  11  -8   4    5.40    4.40
  11  -8   4    6.40    5.10
   8   7  -4   24.80    5.00
   7   7  -4   16.10    3.50
   7   7  -4   12.20    4.40
   7   7  -4   16.00    3.80
  -7  -7   4   14.30    5.20
  -7  -7   4   20.00    3.60
   6   7  -4   12.50    3.20
   6   7  -4    3.60    3.50
  -6  -7   4    9.30    2.80
  -6  -7   4   11.20    4.20
   5   7  -4  137.99    7.80
   5   7  -4  146.79    7.40
   5   7  -4  123.39    9.00
   5   7  -4  118.49    9.10
   5   7  -4  124.79    8.10
  -5  -7   4  122.89    8.00
  -5  -7   4  131.09    7.10
  -5  -7   4  120.49    7.20
  -5  -7   4  126.79    8.90
   4   7  -4  237.98   11.60
   4   7  -4  226.38   11.90
   4   7  -4  225.68   12.10
   4   7  -4  246.98   11.30
   4   7  -4  231.48   10.70
  -4  -7   4  223.98   12.00
  -4  -7   4  217.78   10.80
  -4  -7   4  232.28   11.30
  -4  -7   4  236.68   10.80
   3   7  -4   65.19    5.70
   3   7  -4   62.29    4.70
   3   7  -4   60.29    5.40
   3   7  -4   66.59    4.40
   3   7  -4   56.59    5.00
  -3  -7   4   58.79    4.60
  -3  -7   4   56.79    4.60
  -3  -7   4   60.99    4.30
  -3  -7   4   63.39    5.20
   2   7  -4  480.85   20.20
   2   7  -4  481.25   20.90
   2   7  -4  484.55   21.10
   2   7  -4  529.75   20.60
  -2  -7   4  481.25   20.80
  -2  -7   4  465.45   20.40
  -2  -7   4  491.15   20.30
  -2  -7   4  494.15   20.40
   1   7  -4  781.82   29.70
   1   7  -4  781.82   30.30
   1   7  -4  722.53   30.10
  -1  -7   4  763.12   30.00
  -1  -7   4  744.63   29.50
  -1  -7   4  680.93   29.50
  -1  -7   4  675.93   29.60
   0   7  -4  314.87   13.60
   0   7  -4  317.17   14.10
   0   7  -4  298.87   13.80
   0  -7   4  339.97   13.40
   0  -7   4  290.67   13.40
   0  -7   4  300.57   13.70
   0  -7   4  336.47   13.70
  -1   7  -4   -0.70    1.30
  -1   7  -4   -0.60    1.50
  -1   7  -4   -1.30    1.70
   1  -7   4    0.10    1.30
   1  -7   4    1.40    1.30
   1  -7   4    0.30    1.50
   1  -7   4    0.90    1.30
  -2   7  -4  906.81   37.80
  -2   7  -4  906.41   36.60
  -2   7  -4  929.91   37.30
  -2   7  -4  952.50   37.70
  -2   7  -4  960.00   37.40
   2  -7   4  938.01   37.00
   2  -7   4  896.51   37.30
   2  -7   4  940.31   37.20
   2  -7   4 1009.70   37.20
  -3   7  -4  647.44   26.50
  -3   7  -4  663.63   25.80
  -3   7  -4  669.43   26.30
  -3   7  -4  682.93   26.80
  -3   7  -4  626.84   26.30
   3  -7   4  641.94   26.00
   3  -7   4  642.14   26.50
   3  -7   4  633.44   26.30
  -4   7  -4   26.20    3.40
  -4   7  -4   22.70    2.80
  -4   7  -4   25.70    2.90
  -4   7  -4   22.70    1.50
  -4   7  -4   27.30    3.20
  -4   7  -4   23.50    1.60
  -4   7  -4   20.40    2.20
   4  -7   4   22.30    2.90
   4  -7   4   25.00    2.90
   4  -7   4   22.70    2.50
  -5   7  -4  107.49    6.10
  -5   7  -4  106.09    6.40
  -5   7  -4  110.39    5.70
   5  -7   4  107.99    5.90
   5  -7   4  111.89    6.10
   5  -7   4   99.69    5.80
   5  -7   4  108.29    5.30
  -6   7  -4  170.68    8.50
  -6   7  -4  176.38    7.90
  -6   7  -4  169.48    8.30
  -6   7  -4  159.78    8.60
   6  -7   4  167.38    8.30
   6  -7   4  159.58    8.30
   6  -7   4  170.18    7.90
   6  -7   4  173.48    8.30
  -7   7  -4    5.10    2.40
  -7   7  -4    1.70    1.60
  -7   7  -4    1.50    2.10
  -7   7  -4    2.00    2.20
   7  -7   4    2.20    1.80
   7  -7   4    6.40    2.60
   7  -7   4    2.90    2.10
   7  -7   4    3.10    1.90
   7  -7   4    3.30    1.70
  -8   7  -4   39.60    4.50
  -8   7  -4   34.90    4.30
  -8   7  -4   35.60    3.10
  -8   7  -4   44.40    3.90
   8  -7   4   29.40    4.10
   8  -7   4   31.10    3.60
   8  -7   4   37.40    5.20
   8  -7   4   49.70    4.70
  -9   7  -4   43.70    4.80
  -9   7  -4   49.50    3.80
  -9   7  -4   45.40    3.30
   9  -7   4   47.50    5.20
   9  -7   4   58.59    5.40
   9  -7   4   45.50    6.60
 -10   7  -4    8.70    3.30
 -10   7  -4    6.50    3.10
  10  -7   4   15.70    4.80
  10  -7   4   16.50    4.00
 -11   7  -4    1.20    4.50
  11  -7   4    2.20    4.20
  11  -7   4    0.30    4.40
   8   6  -4    5.40    3.00
   8   6  -4   11.70    3.70
  -8  -6   4   13.80    5.30
  -8  -6   4    8.20    3.20
   7   6  -4   66.09    6.30
  -7  -6   4   61.49    7.00
  -7  -6   4   65.49    5.40
   6   6  -4  127.69    7.60
   6   6  -4  110.69   12.70
   6   6  -4  124.59    6.80
   6   6  -4  103.69    8.40
   6   6  -4  108.69    7.10
  -6  -6   4  104.19    9.80
  -6  -6   4  119.49    6.40
  -6  -6   4  125.19    6.90
  -6  -6   4  112.09    7.60
   5   6  -4    0.40    1.90
   5   6  -4   -0.40    1.60
   5   6  -4   -0.30    3.30
   5   6  -4   -0.90    3.00
   5   6  -4    1.20    2.30
  -5  -6   4   -2.80    2.50
  -5  -6   4   -1.80    1.70
  -5  -6   4    4.60    2.80
  -5  -6   4   -1.30    1.80
   4   6  -4  854.91   34.80
   4   6  -4  882.11   34.30
   4   6  -4  827.62   34.90
   4   6  -4  857.71   34.20
   4   6  -4  874.61   33.80
  -4  -6   4  873.31   34.20
  -4  -6   4  801.12   33.80
  -4  -6   4  800.52   34.80
  -4  -6   4  820.42   33.70
   3   6  -4  492.15   20.10
   3   6  -4  475.85   19.90
   3   6  -4  475.25   20.20
   3   6  -4  493.45   19.70
   3   6  -4  454.45   19.10
  -3  -6   4  458.35   19.30
  -3  -6   4  439.56   19.40
  -3  -6   4  437.06   19.30
  -3  -6   4  464.15   20.10
   2   6  -4   -2.20    1.70
   2   6  -4    3.70    1.40
   2   6  -4   -1.90    1.60
   2   6  -4    1.70    1.30
  -2  -6   4    2.20    1.50
  -2  -6   4    0.60    1.40
  -2  -6   4    2.10    1.50
  -2  -6   4    0.80    1.40
   1   6  -4  290.37   12.10
   1   6  -4  280.87   12.50
   1   6  -4  277.17   11.90
  -1  -6   4  293.27   12.30
  -1  -6   4  269.47   11.90
  -1  -6   4  272.37   12.00
  -1  -6   4  258.87   12.00
   0   6  -4 1014.10   40.20
   0   6  -4 1009.90   39.80
   0   6  -4 1036.90   40.50
   0  -6   4  997.10   40.00
   0  -6   4 1007.60   39.90
  -1   6  -4    1.90    1.30
  -1   6  -4    3.00    1.60
  -1   6  -4    1.60    1.50
   1  -6   4    2.40    1.40
   1  -6   4    1.10    1.10
   1  -6   4    1.70    1.30
   1  -6   4    2.50    1.20
  -2   6  -4  550.14   22.10
  -2   6  -4  568.34   22.80
  -2   6  -4  559.64   23.10
  -2   6  -4  542.85   22.20
  -2   6  -4  589.24   22.70
  -2   6  -4  540.85   22.60
   2  -6   4  540.85   22.80
   2  -6   4  577.94   22.70
   2  -6   4  575.04   22.40
  -3   6  -4  275.27   11.50
  -3   6  -4  272.87   11.20
  -3   6  -4  276.17   11.80
  -3   6  -4  265.07   10.70
  -3   6  -4  262.37   11.60
  -3   6  -4  272.57   12.00
   3  -6   4  261.97   11.70
   3  -6   4  264.97   11.30
   3  -6   4  268.27   11.60
  -4   6  -4   19.50    2.60
  -4   6  -4   20.60    2.10
  -4   6  -4   19.60    2.10
  -4   6  -4   17.90    2.50
  -4   6  -4   18.90    2.60
   4  -6   4   16.30    2.40
   4  -6   4   16.20    1.90
   4  -6   4   16.10    2.30
   4  -6   4   13.90    2.10
  -5   6  -4   22.20    2.30
  -5   6  -4   20.50    2.90
  -5   6  -4   22.70    2.50
  -5   6  -4   22.90    3.00
   5  -6   4   21.10    2.50
   5  -6   4   20.60    2.60
   5  -6   4   17.30    2.50
   5  -6   4   23.60    2.40
  -6   6  -4  365.66   14.60
  -6   6  -4  348.57   14.90
  -6   6  -4  338.67   15.60
  -6   6  -4  366.26   15.40
   6  -6   4  356.86   15.00
   6  -6   4  343.07   15.20
   6  -6   4  366.26   15.30
   6  -6   4  361.76   15.20
   6  -6   4  371.16   15.30
  -7   6  -4   68.79    5.10
  -7   6  -4   68.29    3.80
  -7   6  -4   76.49    5.00
  -7   6  -4   70.59    4.20
   7  -6   4   68.59    4.90
   7  -6   4   79.59    5.50
   7  -6   4   81.29    5.00
   7  -6   4   66.49    4.50
   7  -6   4   74.69    4.70
  -8   6  -4    0.20    2.20
  -8   6  -4    0.70    1.00
  -8   6  -4    0.10    2.00
  -8   6  -4   -0.30    1.30
   8  -6   4    3.50    2.10
   8  -6   4    0.60    2.10
   8  -6   4    3.80    3.10
  -9   6  -4   14.10    2.60
  -9   6  -4    9.90    3.00
   9  -6   4    2.50    3.60
   9  -6   4   14.30    4.00
   9  -6   4   14.30    3.10
   9  -6   4   13.60    3.30
 -10   6  -4    9.40    3.30
  10  -6   4   10.00    4.50
  10  -6   4   13.50    4.50
  10  -6   4   12.20    3.70
 -11   6  -4    0.60    3.20
  11  -6   4   -4.90    4.20
  11  -6   4    2.10    3.90
   9   5  -4   22.40    4.00
   9   5  -4   17.70    4.20
  -9  -5   4   10.20    9.10
  -9  -5   4   13.90    3.70
   8   5  -4    4.00    2.80
   8   5  -4    5.20    3.10
  -8  -5   4    5.30    2.80
  -8  -5   4   14.80    4.40
   7   5  -4   25.90    3.80
   7   5  -4   28.60    4.30
  -7  -5   4   25.60    3.90
  -7  -5   4   29.50    4.50
   6   5  -4  129.09    8.60
   6   5  -4  129.19    7.10
   6   5  -4  123.89    8.70
   6   5  -4  142.19    7.10
   6   5  -4  133.99    7.60
  -6  -5   4  120.89    6.50
  -6  -5   4  128.29    7.20
  -6  -5   4  123.09    8.60
  -6  -5   4  135.19    7.80
   5   5  -4   96.99    5.60
   5   5  -4   97.59    6.00
   5   5  -4   95.89    5.70
   5   5  -4   92.89    6.60
   5   5  -4  100.89    6.80
  -5  -5   4   89.59    5.20
  -5  -5   4   96.59    5.70
  -5  -5   4   85.69    6.60
  -5  -5   4   95.79    6.20
   4   5  -4  279.87   12.10
   4   5  -4  281.97   11.80
   4   5  -4  273.77   12.30
   4   5  -4  281.07   12.80
   4   5  -4  273.37   12.70
  -4  -5   4  253.07   12.70
  -4  -5   4  258.97   12.20
  -4  -5   4  267.67   11.70
  -4  -5   4  268.47   12.10
   3   5  -4  270.97   11.70
   3   5  -4  263.87   11.30
   3   5  -4  275.67   12.10
   3   5  -4  259.27   11.70
   3   5  -4  272.57   12.20
  -3  -5   4  248.88   11.50
  -3  -5   4  260.17   12.10
  -3  -5   4  256.17   11.40
  -3  -5   4  264.07   11.70
   2   5  -4  559.74   22.00
   2   5  -4  555.14   21.80
   2   5  -4  571.84   22.10
   2   5  -4  534.85   21.50
  -2  -5   4  533.95   21.70
  -2  -5   4  496.85   21.90
  -2  -5   4  504.35   20.50
  -2  -5   4  521.75   21.70
   1   5  -4   18.10    2.20
   1   5  -4   25.90    2.10
   1   5  -4   22.10    2.50
   1   5  -4   20.00    2.40
   1   5  -4   19.90    2.10
  -1  -5   4   23.30    2.30
  -1  -5   4   18.90    2.00
  -1  -5   4   18.40    2.30
  -1  -5   4   20.40    2.10
   0   5  -4 1962.60   70.99
   0   5  -4 1812.82   70.49
   0   5  -4 1794.82   70.69
   0   5  -4 1905.41   70.49
   0  -5   4 1707.03   70.39
   0  -5   4 1744.33   70.59
   0  -5   4 1801.62   70.39
   0  -5   4 1855.71   70.59
  -1   5  -4 2589.04  100.19
  -1   5  -4 2719.83  100.59
  -1   5  -4 2699.23  100.89
  -1   5  -4 2630.94  100.39
   1  -5   4 2490.95  100.29
   1  -5   4 2742.83  100.49
   1  -5   4 2491.05  100.39
   1  -5   4 2525.75  100.59
  -2   5  -4    1.20    0.70
  -2   5  -4    2.40    1.40
  -2   5  -4    0.90    1.10
  -2   5  -4    2.30    1.20
  -2   5  -4    2.00    1.30
  -2   5  -4    1.50    0.90
   2  -5   4    1.80    1.10
   2  -5   4    1.20    1.00
   2  -5   4    2.20    1.00
  -3   5  -4  280.87   11.20
  -3   5  -4  247.88   11.10
  -3   5  -4  265.17   10.40
  -3   5  -4  279.27   11.60
  -3   5  -4  275.47   11.20
  -3   5  -4  280.17   11.70
   3  -5   4  258.97   11.10
   3  -5   4  263.47   11.30
   3  -5   4  266.57   11.50
  -4   5  -4  270.57   10.80
  -4   5  -4  269.77   11.40
  -4   5  -4  250.57   10.90
  -4   5  -4  262.97   11.50
   4  -5   4  260.87   11.00
   4  -5   4  262.97   11.20
   4  -5   4  271.87   11.10
   4  -5   4  240.08   11.00
  -5   5  -4   84.29    3.90
  -5   5  -4   74.89    4.10
  -5   5  -4   75.39    4.80
  -5   5  -4   83.49    4.70
   5  -5   4   78.59    4.80
   5  -5   4   81.39    4.60
   5  -5   4   85.89    4.50
   5  -5   4   84.09    4.50
   5  -5   4   82.39    4.40
  -6   5  -4  129.19    7.20
  -6   5  -4  141.29    6.80
  -6   5  -4  143.39    6.10
  -6   5  -4  136.49    5.80
   6  -5   4  138.39    6.90
   6  -5   4  128.19    6.90
   6  -5   4  138.19    6.70
   6  -5   4  136.09    6.60
  -7   5  -4  318.17   13.20
  -7   5  -4  295.97   13.90
   7  -5   4  317.17   13.40
   7  -5   4  309.57   13.60
   7  -5   4  295.27   13.40
   7  -5   4  293.77   12.90
   7  -5   4  319.07   13.40
  -8   5  -4   51.59    4.60
  -8   5  -4   58.49    4.10
   8  -5   4   56.99    5.10
   8  -5   4   61.09    6.50
   8  -5   4   65.69    4.40
   8  -5   4   60.29    4.60
   8  -5   4   59.29    5.20
  -9   5  -4    4.20    2.70
   9  -5   4    8.30    3.60
   9  -5   4    2.70    0.90
   9  -5   4    6.10    2.50
   9  -5   4    5.60    3.10
   9  -5   4    6.60    3.30
 -10   5  -4   48.80    4.80
  10  -5   4   49.20    6.70
  10  -5   4   49.30    2.90
  10  -5   4   51.29    5.50
  10  -5   4   38.70    5.60
 -11   5  -4   12.40    5.50
  11  -5   4   14.20    4.20
  11  -5   4    7.40    4.90
  10   4  -4    5.30    4.30
   9   4  -4   26.50    4.80
   9   4  -4   40.10    4.70
  -9  -4   4   33.90    5.50
  -9  -4   4   25.10    3.80
   8   4  -4   15.60    3.10
   8   4  -4   19.70    4.10
  -8  -4   4   25.00    3.50
  -8  -4   4   19.50    4.10
   7   4  -4   -1.10    2.30
   7   4  -4    4.20    3.70
   7   4  -4    1.70    3.80
   7   4  -4    0.40    2.00
  -7  -4   4    2.70    1.50
  -7  -4   4    2.50    2.10
  -7  -4   4    2.00    3.30
  -7  -4   4    2.50    2.80
   6   4  -4  327.67   15.60
   6   4  -4  333.77   15.70
   6   4  -4  343.57   15.20
   6   4  -4  342.17   14.50
  -6  -4   4  339.17   13.90
  -6  -4   4  338.97   14.60
  -6  -4   4  301.17   15.50
  -6  -4   4  319.07   14.70
   5   4  -4  584.24   25.10
   5   4  -4  596.14   24.30
   5   4  -4  600.14   25.10
   5   4  -4  577.44   24.20
   5   4  -4  627.64   24.90
  -5  -4   4  613.74   24.50
  -5  -4   4  605.44   24.70
  -5  -4   4  577.54   23.90
  -5  -4   4  578.74   25.20
   4   4  -4   24.20    3.50
   4   4  -4   28.30    2.80
   4   4  -4   27.00    2.90
   4   4  -4   24.10    3.30
   4   4  -4   25.60    2.50
  -4  -4   4   25.30    2.70
  -4  -4   4   22.90    3.20
  -4  -4   4   23.80    2.40
  -4  -4   4   27.90    3.10
   3   4  -4  276.47   11.90
   3   4  -4  280.47   12.20
   3   4  -4  297.47   12.30
  -3  -4   4  286.67   12.20
  -3  -4   4  283.47   12.20
  -3  -4   4  274.57   12.00
   2   4  -4 1277.17   47.70
   2   4  -4 1205.48   47.80
   2   4  -4 1252.67   47.60
   2   4  -4 1171.28   47.40
   2   4  -4 1233.88   47.20
  -2  -4   4 1180.38   47.40
  -2  -4   4 1200.08   47.40
  -2  -4   4 1232.28   47.70
  -2  -4   4 1186.08   47.50
   1   4  -4   95.39    4.90
   1   4  -4   91.29    4.40
   1   4  -4   93.89    4.60
   1   4  -4   95.89    4.70
   1   4  -4   90.19    4.80
  -1  -4   4   84.89    4.50
  -1  -4   4   88.69    4.60
  -1  -4   4   82.79    4.40
  -1  -4   4   92.39    4.60
   0   4  -4  506.65   20.70
   0   4  -4  499.75   20.90
   0   4  -4  516.55   20.60
   0   4  -4  510.65   20.50
   0  -4   4  516.65   20.50
   0  -4   4  555.04   20.70
   0  -4   4  525.95   20.70
   0  -4   4  506.75   20.80
  -1   4  -4  552.74   21.50
  -1   4  -4  542.65   21.70
  -1   4  -4  552.84   21.60
  -1   4  -4  519.15   21.50
  -1   4  -4  568.34   22.10
   1  -4   4  523.55   21.50
   1  -4   4  578.64   21.70
   1  -4   4  537.35   21.90
  -2   4  -4   28.50    2.00
  -2   4  -4   31.70    1.60
  -2   4  -4   30.90    2.50
  -2   4  -4   29.60    2.00
  -2   4  -4   25.70    2.00
   2  -4   4   30.30    2.00
   2  -4   4   33.10    2.40
   2  -4   4   29.80    2.00
  -3   4  -4   48.00    2.90
  -3   4  -4   50.09    2.60
  -3   4  -4   51.79    3.20
  -3   4  -4   52.19    3.20
  -3   4  -4   50.89    2.90
   3  -4   4   52.19    3.10
   3  -4   4   46.40    2.80
   3  -4   4   47.70    2.80
   3  -4   4   50.09    2.80
  -4   4  -4  850.11   33.70
  -4   4  -4  914.81   34.80
  -4   4  -4  898.51   34.50
   4  -4   4  824.92   34.10
   4  -4   4  860.61   34.10
   4  -4   4  870.91   34.60
   4  -4   4  868.01   34.30
   4  -4   4  901.81   34.40
  -5   4  -4  779.02   31.70
  -5   4  -4  788.52   31.20
   5  -4   4  803.52   31.00
   5  -4   4  807.42   31.50
   5  -4   4  788.92   31.10
   5  -4   4  765.02   31.00
  -6   4  -4   11.00    1.80
  -6   4  -4   13.80    2.60
   6  -4   4   10.10    2.10
   6  -4   4   10.50    1.80
   6  -4   4   14.40    2.30
   6  -4   4   12.80    2.10
   6  -4   4   10.00    1.50
   6  -4   4   10.00    1.10
  -7   4  -4   76.49    5.30
   7  -4   4   77.49    6.00
   7  -4   4   80.79    5.30
   7  -4   4   86.69    4.90
   7  -4   4   81.79    3.80
   7  -4   4   78.69    5.20
   7  -4   4   78.79    4.10
   7  -4   4   74.19    4.70
  -8   4  -4   41.30    4.10
   8  -4   4   41.10    3.90
   8  -4   4   41.70    4.60
   8  -4   4   31.50    4.60
   8  -4   4   44.80    2.90
   8  -4   4   47.00    5.40
  -9   4  -4    1.70    2.40
   9  -4   4   10.50    3.40
   9  -4   4   -0.60    3.00
   9  -4   4    2.80    2.20
   9  -4   4   -0.70    3.20
   9  -4   4    7.80    3.50
   9  -4   4    0.00    1.60
 -10   4  -4    7.00    3.00
  10  -4   4    6.60    4.50
  10  -4   4    3.80    2.90
  10  -4   4    8.60    4.10
  10  -4   4    6.20    2.20
  11  -4   4   -3.70    4.20
  11  -4   4    1.80    3.50
  10   3  -4   -2.30    3.00
  10   3  -4   -4.90    3.30
 -10  -3   4   -0.20    4.00
 -10  -3   4   -6.00    5.90
 -10  -3   4    1.50    3.10
   9   3  -4    1.90    3.10
  -9  -3   4    6.60    4.10
  -9  -3   4    5.80    3.10
   8   3  -4   14.30    4.30
   8   3  -4   20.50    4.70
   8   3  -4   13.80    3.30
   8   3  -4   15.20    3.20
  -8  -3   4   15.10    3.10
  -8  -3   4   12.60    1.90
  -8  -3   4   11.70    3.70
   7   3  -4   44.00    5.30
   7   3  -4   39.70    3.90
   7   3  -4   38.50    4.50
   7   3  -4   39.40    5.00
  -7  -3   4   36.70    2.90
  -7  -3   4   37.40    4.20
  -7  -3   4   44.60    4.20
  -7  -3   4   36.10    5.00
   6   3  -4  139.19    7.50
   6   3  -4  132.69    6.90
   6   3  -4  120.59    7.70
   6   3  -4  126.69    7.90
  -6  -3   4  125.69    7.70
  -6  -3   4  137.19    7.30
  -6  -3   4  139.39    7.20
  -6  -3   4  131.99    6.20
   5   3  -4  715.63   30.00
   5   3  -4  709.03   30.00
   5   3  -4  755.62   29.90
   5   3  -4  749.03   29.40
  -5  -3   4  731.53   29.00
  -5  -3   4  702.43   30.10
  -5  -3   4  762.92   29.70
  -5  -3   4  734.33   29.60
   4   3  -4   64.79    4.10
   4   3  -4   67.59    4.50
   4   3  -4   57.09    3.70
   4   3  -4   61.79    4.30
   4   3  -4   64.19    3.80
  -4  -3   4   64.49    4.10
  -4  -3   4   63.99    3.60
  -4  -3   4   51.59    4.50
  -4  -3   4   70.69    4.10
   3   3  -4  319.17   13.00
   3   3  -4  295.87   12.50
   3   3  -4  288.67   12.60
   3   3  -4  302.17   12.40
   3   3  -4  294.77   12.80
  -3  -3   4  281.47   12.30
  -3  -3   4  291.87   12.50
  -3  -3   4  284.57   12.80
  -3  -3   4  312.47   12.70
   2   3  -4 2536.85  101.29
   2   3  -4 2652.93  101.69
   2   3  -4 2783.52  101.79
   2   3  -4 2567.74  101.79
   2   3  -4 2714.83  101.59
  -2  -3   4 2571.74  101.49
  -2  -3   4 2597.34  101.69
  -2  -3   4 2646.84  101.69
  -2  -3   4 2692.23  101.59
   1   3  -4 1365.86   51.79
   1   3  -4 1324.67   51.39
   1   3  -4 1308.77   51.79
   1   3  -4 1348.37   51.89
   1   3  -4 1323.67   51.59
  -1  -3   4 1359.66   51.79
  -1  -3   4 1323.47   51.59
  -1  -3   4 1357.16   51.69
  -1  -3   4 1332.97   51.69
  -1  -3   4 1359.06   51.69
  -1  -3   4 1266.97   51.19
   0   3  -4    1.90    1.00
   0   3  -4    1.70    0.60
   0   3  -4    2.60    0.80
   0   3  -4    1.30    0.70
   0  -3   4    2.70    0.90
   0  -3   4    1.70    0.70
   0  -3   4    1.60    0.60
   0  -3   4    1.20    0.60
   0  -3   4    1.30    0.70
  -1   3  -4  816.52   32.70
  -1   3  -4  921.21   33.00
  -1   3  -4  827.32   32.80
  -1   3  -4  852.31   33.10
  -1   3  -4  828.22   32.60
   1  -3   4  804.92   32.60
   1  -3   4  845.42   33.10
  -2   3  -4  741.53   28.40
  -2   3  -4  743.33   28.60
  -2   3  -4  705.53   27.90
  -2   3  -4  642.54   27.80
  -2   3  -4  780.72   28.50
  -2   3  -4  697.03   27.80
   2  -3   4  709.53   27.90
   2  -3   4  733.23   28.30
   2  -3   4  766.42   28.20
   2  -3   4  694.33   28.00
   2  -3   4  735.13   28.50
  -3   3  -4   48.60    2.90
  -3   3  -4   50.99    3.10
  -3   3  -4   42.70    2.90
   3  -3   4   45.20    2.80
   3  -3   4   42.20    2.50
   3  -3   4   46.70    2.10
   3  -3   4   45.20    3.20
   3  -3   4   47.70    2.80
  -4   3  -4  393.06   16.10
  -4   3  -4  389.66   15.80
   4  -3   4  392.36   15.90
   4  -3   4  396.66   16.20
   4  -3   4  376.06   15.00
   4  -3   4  393.26   15.70
   4  -3   4  368.26   15.40
  -5   3  -4  848.82   34.40
   5  -3   4  859.11   33.60
   5  -3   4  856.41   34.20
   5  -3   4  909.11   34.30
   5  -3   4  837.82   33.60
   5  -3   4  852.31   33.50
  -6   3  -4   55.59    4.00
   6  -3   4   56.79    3.10
   6  -3   4   52.59    3.30
   6  -3   4   57.49    3.00
   6  -3   4   58.09    4.10
   6  -3   4   49.90    4.50
   6  -3   4   51.29    3.60
  -7   3  -4   48.40    4.10
   7  -3   4   49.70    4.80
   7  -3   4   45.00    3.50
   7  -3   4   43.80    4.30
   7  -3   4   56.09    4.70
   7  -3   4   48.50    3.20
   7  -3   4   53.29    4.00
  -8   3  -4   52.69    4.60
   8  -3   4   54.79    6.00
   8  -3   4   59.19    3.90
   8  -3   4   53.89    5.20
   8  -3   4   59.59    4.30
   8  -3   4   63.99    5.20
   8  -3   4   54.99    4.80
  -9   3  -4   65.19    5.30
   9  -3   4   80.49    6.60
   9  -3   4   67.39    4.80
   9  -3   4   76.69    5.30
   9  -3   4   65.39    6.50
 -10   3  -4    1.40    2.50
  10  -3   4    0.60    3.90
  10  -3   4    0.40    2.60
  10  -3   4    4.20    2.80
  10  -3   4   -1.20    4.30
 -11   3  -4    7.40    3.20
  11  -3   4   11.30    4.70
  11  -3   4    5.50    3.80
  10   2  -4    2.80    3.10
  10   2  -4    6.50    3.80
  10   2  -4    2.90    1.50
 -10  -2   4    6.20    3.50
 -10  -2   4    5.90    3.10
 -10  -2   4    6.70    4.60
   9   2  -4   12.40    3.20
   9   2  -4    9.00    5.40
   9   2  -4    8.50    1.60
  -9  -2   4    6.10    3.90
  -9  -2   4   12.20    3.10
   8   2  -4  145.19    6.40
   8   2  -4  143.19    8.90
   8   2  -4  152.48    8.70
   8   2  -4  164.28    8.20
   8   2  -4  136.59    9.20
  -8  -2   4  125.49    9.00
  -8  -2   4  143.09    8.40
  -8  -2   4  153.68    8.00
   7   2  -4  174.48    9.80
   7   2  -4  169.38    9.20
   7   2  -4  174.48    7.40
   7   2  -4  174.78    9.60
   7   2  -4  182.08    8.90
  -7  -2   4  179.38    9.10
  -7  -2   4  169.28    7.60
  -7  -2   4  172.08    9.90
  -7  -2   4  182.58    8.90
   6   2  -4    4.30    2.00
   6   2  -4    6.20    2.00
   6   2  -4    7.70    2.50
   6   2  -4    4.50    2.50
  -6  -2   4    5.50    2.20
  -6  -2   4    8.00    2.40
  -6  -2   4    7.70    2.40
  -6  -2   4    5.90    1.40
   5   2  -4  550.34   22.10
   5   2  -4  533.75   21.90
   5   2  -4  520.25   22.10
   5   2  -4  535.75   21.60
  -5  -2   4  526.15   21.10
  -5  -2   4  518.85   21.70
  -5  -2   4  505.65   22.00
   4   2  -4  442.56   18.10
   4   2  -4  448.06   18.40
   4   2  -4  467.35   18.00
   4   2  -4  461.35   18.50
  -4  -2   4  426.86   18.00
  -4  -2   4  425.26   17.70
  -4  -2   4  404.06   18.20
  -4  -2   4  428.46   18.20
   3   2  -4  438.96   17.50
   3   2  -4  419.06   16.60
   3   2  -4  437.96   17.40
   3   2  -4  422.16   17.80
   3   2  -4  454.35   17.80
  -3  -2   4  434.86   17.40
  -3  -2   4  420.46   17.60
  -3  -2   4  432.06   17.70
  -3  -2   4  422.96   17.50
  -3  -2   4  418.26   17.60
   2   2  -4  239.88    9.40
   2   2  -4  232.68   10.20
   2   2  -4  231.38   10.10
   2   2  -4  237.88   10.20
   2   2  -4  251.87    9.80
   2   2  -4  241.28    9.90
  -2  -2   4  236.78   10.10
  -2  -2   4  237.38   10.10
  -2  -2   4  229.18    9.90
  -2  -2   4  239.78   10.10
  -2  -2   4  227.18   10.00
   1   2  -4 1095.99   42.00
   1   2  -4 1047.60   41.50
   1   2  -4 1092.39   41.60
   1   2  -4 1119.39   41.90
   1   2  -4 1027.40   41.50
   1   2  -4 1073.49   41.80
  -1  -2   4 1087.09   41.60
  -1  -2   4 1057.99   42.00
  -1  -2   4 1094.89   41.90
  -1  -2   4 1059.29   41.40
  -1  -2   4 1065.99   41.80
  -1  -2   4 1089.69   41.70
   0   2  -4  126.49    5.80
   0   2  -4  126.49    5.50
   0   2  -4  111.69    5.20
   0   2  -4  123.39    5.30
   0  -2   4  122.59    5.70
   0  -2   4  133.99    5.30
   0  -2   4  119.89    5.30
   0  -2   4  119.39    5.70
   0  -2   4  126.79    5.20
  -1   2  -4  480.85   19.40
  -1   2  -4  496.35   19.70
  -1   2  -4  540.05   19.50
  -1   2  -4  487.95   19.20
   1  -2   4  491.25   19.30
   1  -2   4  487.95   19.50
   1  -2   4  501.35   19.70
   1  -2   4  466.45   19.10
   1  -2   4  460.85   19.00
  -2   2  -4 1547.95   56.39
  -2   2  -4 1453.25   56.39
   2  -2   4 1455.25   56.49
   2  -2   4 1488.45   56.39
   2  -2   4 1414.46   56.39
   2  -2   4 1426.36   56.59
   2  -2   4 1502.05   56.29
   2  -2   4 1372.46   56.09
  -3   2  -4  558.74   22.20
   3  -2   4  550.44   22.10
   3  -2   4  479.75   21.50
   3  -2   4  576.64   22.40
   3  -2   4  531.65   21.50
   3  -2   4  598.44   22.30
   3  -2   4  585.34   22.50
   3  -2   4  573.24   21.70
  -4   2  -4  153.58    7.10
   4  -2   4  151.38    7.20
   4  -2   4  152.28    7.20
   4  -2   4  141.89    6.10
   4  -2   4  157.98    7.10
   4  -2   4  148.89    6.60
   4  -2   4  143.49    6.30
  -5   2  -4  421.16   17.80
   5  -2   4  429.06   17.90
   5  -2   4  393.26   18.10
   5  -2   4  422.76   17.00
   5  -2   4  436.56   17.80
   5  -2   4  454.25   17.90
  -6   2  -4  166.98    8.40
   6  -2   4  162.38    8.90
   6  -2   4  186.28    8.70
   6  -2   4  176.58    8.60
   6  -2   4  178.38    8.40
   6  -2   4  172.28    7.60
  -7   2  -4    8.40    2.50
   7  -2   4   10.10    1.90
   7  -2   4    9.50    2.80
   7  -2   4    5.00    2.50
   7  -2   4   12.20    2.80
   7  -2   4   11.40    2.70
   7  -2   4   10.30    0.90
   7  -2   4    9.70    1.90
  -8   2  -4    2.70    2.20
   8  -2   4    2.60    2.80
   8  -2   4    4.90    2.20
   8  -2   4    5.20    2.80
   8  -2   4   -1.50    2.50
   8  -2   4    1.90    1.70
   8  -2   4   -1.20    2.80
  -9   2  -4   34.80    4.10
   9  -2   4   29.90    7.50
   9  -2   4   39.80    4.10
   9  -2   4   36.30    4.60
   9  -2   4   37.30    5.70
   9  -2   4   38.50    4.80
 -10   2  -4    2.10    2.60
  10  -2   4    2.50    3.80
  10  -2   4    8.90    3.70
  10  -2   4    3.70    4.70
  10  -2   4    3.20    2.80
  11   1  -4   -6.30    3.90
  11   1  -4    1.00    3.80
 -11  -1   4    5.20    3.70
 -11  -1   4    2.80    3.80
  10   1  -4    1.80    3.30
  10   1  -4    4.40    2.00
  10   1  -4    1.80    3.00
 -10  -1   4    1.20    4.10
 -10  -1   4    2.20    3.20
 -10  -1   4    3.10    3.00
   9   1  -4    9.30    3.00
   9   1  -4    8.00    4.40
   9   1  -4   11.60    3.30
  -9  -1   4    7.10    3.50
  -9  -1   4    9.50    3.10
   8   1  -4   12.20    3.10
   8   1  -4   12.70    4.30
   8   1  -4   15.90    3.10
   8   1  -4   15.00    3.50
  -8  -1   4   11.10    3.00
  -8  -1   4   10.20    3.30
  -8  -1   4   16.00    3.20
   7   1  -4  322.47   13.90
   7   1  -4  305.17   14.20
   7   1  -4  299.97   14.20
  -7  -1   4  312.57   12.70
  -7  -1   4  313.47   13.90
  -7  -1   4  304.97   13.80
  -7  -1   4  296.87   14.40
   6   1  -4   30.30    3.30
   6   1  -4   30.50    3.10
   6   1  -4   30.70    3.60
  -6  -1   4   25.10    3.50
  -6  -1   4   28.40    2.40
  -6  -1   4   24.30    3.30
  -6  -1   4   31.80    3.40
   5   1  -4  427.46   18.20
   5   1  -4  458.15   18.60
   5   1  -4  460.55   18.10
  -5  -1   4  428.06   18.20
  -5  -1   4  420.56   17.60
  -5  -1   4  404.66   18.40
  -5  -1   4  464.85   18.40
  -5  -1   4  417.66   18.10
   4   1  -4  523.95   21.90
   4   1  -4  584.44   22.30
   4   1  -4  540.35   21.90
   4   1  -4  543.85   22.30
  -4  -1   4  557.74   22.20
  -4  -1   4  520.05   22.00
  -4  -1   4  535.35   22.00
  -4  -1   4  539.15   21.90
  -4  -1   4  537.05   21.70
   3   1  -4  534.85   21.40
   3   1  -4  507.35   21.00
   3   1  -4  522.85   21.00
   3   1  -4  557.14   21.40
  -3  -1   4  539.05   21.20
  -3  -1   4  510.35   21.10
  -3  -1   4  542.35   21.30
  -3  -1   4  513.95   21.10
  -3  -1   4  519.45   21.40
   2   1  -4  217.88    9.30
   2   1  -4  199.98    9.30
   2   1  -4  239.18    9.40
   2   1  -4  224.68    9.70
  -2  -1   4  234.38    9.70
  -2  -1   4  231.78    9.70
  -2  -1   4  239.08    9.50
  -2  -1   4  232.58    9.70
  -2  -1   4  222.38    9.40
   1   1  -4 1972.60   71.99
   1   1  -4 1822.52   70.79
   1   1  -4 2089.89   72.59
   1   1  -4 1648.64   70.69
   1   1  -4 1735.83   70.49
  -1  -1   4 1791.52   70.49
  -1  -1   4 1859.81   70.89
  -1  -1   4 2015.70   71.79
  -1  -1   4 1678.23   70.89
  -1  -1   4 1755.82   70.69
   0   1  -4 1046.70   37.00
   0   1  -4  971.70   37.10
   0   1  -4  945.01   37.00
   0   1  -4  946.01   37.10
   0   1  -4  942.71   37.20
   0  -1   4  979.90   37.20
   0  -1   4  950.00   37.00
   0  -1   4  985.80   37.40
   0  -1   4  932.01   37.10
   0  -1   4  869.01   36.70
  -1   1  -4  273.07   10.30
  -1   1  -4  246.78   10.50
  -1   1  -4  256.57   10.40
   1  -1   4  256.67   10.30
   1  -1   4  244.18   10.40
   1  -1   4  244.08   10.60
   1  -1   4  226.88    9.70
   1  -1   4  258.27   10.60
   1  -1   4  241.48   10.50
   1  -1   4  266.17    9.80
  -2   1  -4  422.46   17.30
  -2   1  -4  461.25   17.30
   2  -1   4  432.16   17.40
   2  -1   4  433.36   17.60
   2  -1   4  422.56   17.30
   2  -1   4  414.36   17.40
   2  -1   4  428.26   17.00
  -3   1  -4 2131.29   84.39
   3  -1   4 2233.08   84.09
   3  -1   4 2199.18   84.09
   3  -1   4 2198.48   84.29
   3  -1   4 2131.69   83.89
  -4   1  -4  155.68    7.10
  -4   1  -4  154.98    7.60
   4  -1   4  145.29    6.10
   4  -1   4  150.38    6.20
   4  -1   4  146.99    7.40
   4  -1   4  146.69    6.60
   4  -1   4  149.59    7.20
   4  -1   4  156.58    7.30
  -5   1  -4  144.59    7.70
  -5   1  -4  141.89    7.20
   5  -1   4  153.18    7.50
   5  -1   4  165.68    7.60
   5  -1   4  136.09    7.60
   5  -1   4  151.28    6.50
   5  -1   4  152.48    7.50
   5  -1   4  149.29    6.50
  -6   1  -4  374.86   16.40
  -6   1  -4  377.56   17.00
   6  -1   4  383.06   15.60
   6  -1   4  408.66   16.60
   6  -1   4  373.46   17.00
   6  -1   4  383.26   15.70
   6  -1   4  382.16   16.60
  -7   1  -4  101.59    6.70
  -7   1  -4  100.09    6.10
   7  -1   4   98.89    5.10
   7  -1   4  104.79    6.30
   7  -1   4   89.39    6.60
   7  -1   4   99.09    6.50
  -8   1  -4    3.60    2.40
  -8   1  -4    6.30    3.20
   8  -1   4    5.70    1.90
   8  -1   4    5.10    2.80
   8  -1   4    4.00    2.50
   8  -1   4    4.30    3.00
   8  -1   4    6.30    4.60
  -9   1  -4   34.00    5.20
  -9   1  -4   35.00    4.20
   9  -1   4   42.00    4.20
   9  -1   4   51.89    5.90
   9  -1   4   59.99    6.60
   9  -1   4   38.30    5.90
   9  -1   4   40.80    5.70
 -10   1  -4   19.50    5.00
  10  -1   4   17.20    5.80
  10  -1   4   24.70    5.00
  10  -1   4   21.60    3.50
  10  -1   4   20.60    5.00
  11   0  -4    2.00    3.50
  11   0  -4    2.20    4.10
  11   0  -4    2.60    3.10
 -11   0   4   -2.10    3.70
 -11   0   4    0.80    3.20
 -11   0   4   -3.00    5.00
  10   0  -4   22.30    4.40
  10   0  -4   19.40    4.80
 -10   0   4   18.40    3.30
 -10   0   4   14.80    4.30
   9   0  -4   73.59    6.80
   9   0  -4   67.79    5.50
   9   0  -4   58.99    8.30
   9   0  -4   66.29    6.00
  -9   0   4   67.69    4.70
  -9   0   4   65.49    5.50
  -9   0   4   68.89    3.70
  -9   0   4   62.99    5.80
   8   0  -4    2.10    2.30
   8   0  -4   -0.80    2.10
   8   0  -4    0.40    2.50
   8   0  -4    6.90    4.10
  -8   0   4    0.80    1.10
  -8   0   4    0.00    2.50
  -8   0   4    1.70    2.60
   7   0  -4  307.97   13.10
   7   0  -4  269.17   13.10
   7   0  -4  280.47   13.20
  -7   0   4  293.47   13.20
  -7   0   4  288.57   12.00
  -7   0   4  282.57   12.90
  -7   0   4  272.77   13.30
   6   0  -4  250.97   12.00
   6   0  -4  273.67   12.20
   6   0  -4  281.67   12.00
  -6   0   4  263.17   12.00
  -6   0   4  243.68   12.00
  -6   0   4  258.27   11.20
  -6   0   4  280.27   12.30
  -6   0   4  275.87   12.00
   5   0  -4  169.28    8.00
   5   0  -4  157.28    7.90
   5   0  -4  179.88    8.30
  -5   0   4  163.38    8.00
  -5   0   4  172.18    7.60
  -5   0   4  174.78    8.30
  -5   0   4  167.28    8.00
  -5   0   4  164.98    7.90
   4   0  -4   68.49    4.10
   4   0  -4   67.69    3.80
   4   0  -4   69.49    4.30
   4   0  -4   70.49    4.00
  -4   0   4   66.59    3.90
  -4   0   4   69.19    4.10
  -4   0   4   70.19    4.20
  -4   0   4   66.59    3.90
   3   0  -4 1410.16   57.19
   3   0  -4 1411.26   57.39
   3   0  -4 1606.34   57.69
   3   0  -4 1518.35   57.69
  -3   0   4 1469.25   57.69
  -3   0   4 1500.95   57.49
  -3   0   4 1528.25   57.69
  -3   0   4 1412.06   57.29
   2   0  -4  674.03   24.80
   2   0  -4  629.94   25.00
   2   0  -4  649.93   25.10
   2   0  -4  612.14   24.80
  -2   0   4  617.64   24.90
  -2   0   4  654.53   25.20
  -2   0   4  587.64   24.60
   1   0  -4  496.25   19.40
   1   0  -4  474.05   19.20
  -1   0   4  494.85   19.10
  -1   0   4  492.15   19.50
  -1   0   4  471.95   18.80
   0   0  -4 4208.18  169.68
   0   0  -4 4483.05  169.28
   0   0  -4 4093.29  167.88
   0   0  -4 4600.24  167.58
   0   0   4 4586.84  169.28
   0   0   4 4249.27  168.08
   0   0   4 4384.66  169.68
   0   0   4 4367.46  168.78
  -1   0  -4   79.39    3.90
  -1   0  -4   78.59    4.10
  -1   0  -4   89.89    3.80
  -1   0  -4   73.79    4.30
   1   0   4   85.09    3.20
   1   0   4   82.99    4.30
   1   0   4   88.09    4.00
   1   0   4   82.89    3.20
   1   0   4   75.59    3.90
   1   0   4   76.29    4.00
  -2   0  -4    2.80    1.10
  -2   0  -4    4.30    1.50
  -2   0  -4    2.30    1.00
  -2   0  -4    4.10    1.20
   2   0   4    2.80    0.90
   2   0   4    4.70    1.40
   2   0   4    3.50    1.10
   2   0   4    5.50    1.20
  -3   0  -4  617.54   25.50
  -3   0  -4  626.94   24.90
   3   0   4  664.13   25.30
   3   0   4  583.84   25.10
   3   0   4  630.04   25.10
   3   0   4  638.74   25.10
  -4   0  -4  623.84   25.80
  -4   0  -4  641.54   25.10
   4   0   4  635.54   24.30
   4   0   4  609.64   24.80
   4   0   4  596.24   25.40
   4   0   4  605.34   24.20
   4   0   4  668.53   25.60
   4   0   4  626.14   25.30
  -5   0  -4    3.20    1.60
  -5   0  -4    1.90    2.10
   5   0   4    1.60    1.90
   5   0   4    2.60    1.00
   5   0   4    2.20    1.70
   5   0   4    3.30    1.10
   5   0   4   -1.30    1.50
  -6   0  -4   -2.90    2.30
  -6   0  -4    0.40    1.70
   6   0   4   -0.20    1.30
   6   0   4    1.50    1.10
   6   0   4    0.20    1.80
   6   0   4   -1.10    1.80
   6   0   4   -1.50    2.00
  -7   0  -4   34.70    4.70
  -7   0  -4   28.70    3.30
   7   0   4   34.30    4.10
   7   0   4   25.40    3.70
   7   0   4   28.50    4.00
   7   0   4   30.20    2.70
  -8   0  -4   18.90    3.10
  -8   0  -4   15.20    4.20
   8   0   4   11.20    3.20
   8   0   4   17.80    3.30
   8   0   4   20.50    3.90
   8   0   4   13.10    2.30
  -9   0  -4   22.70    3.80
  -9   0  -4   29.30    6.10
   9   0   4   40.30    5.60
   9   0   4   29.30    3.80
   9   0   4   10.60    4.70
   9   0   4   23.00    4.70
 -10   0  -4   24.10    6.20
  10   0   4   15.90    3.50
  10   0   4   13.10    5.00
  11  -1  -4   -0.20    3.70
  11  -1  -4    7.00    3.80
 -11   1   4   -2.40    4.80
 -11   1   4    1.30    2.60
 -11   1   4    0.50    3.70
  10  -1  -4    3.10    3.60
  10  -1  -4   12.60    4.60
  10  -1  -4    4.80    5.70
 -10   1   4    5.40    3.50
 -10   1   4    4.10    2.10
 -10   1   4    3.00    3.60
   9  -1  -4   60.89    6.10
   9  -1  -4   65.99    6.10
   9  -1  -4   70.49    5.70
   9  -1  -4   67.89    7.00
  -9   1   4   57.39    5.50
  -9   1   4   70.99    6.10
  -9   1   4   65.99    4.20
  -9   1   4   62.49    3.60
   8  -1  -4   24.10    3.80
   8  -1  -4   29.60    4.50
   8  -1  -4   22.30    3.60
   8  -1  -4   28.20    4.00
  -8   1   4   25.00    3.80
  -8   1   4   18.20    2.70
  -8   1   4   17.60    3.30
  -8   1   4   21.40    3.20
   7  -1  -4   64.79    5.30
   7  -1  -4   71.99    5.10
   7  -1  -4   72.29    5.70
   7  -1  -4   71.39    5.30
  -7   1   4   68.29    4.90
  -7   1   4   73.99    5.50
  -7   1   4   71.49    4.90
  -7   1   4   73.79    4.30
   6  -1  -4  257.97   11.60
   6  -1  -4  254.17   11.20
   6  -1  -4  229.58   11.00
   6  -1  -4  228.98   11.00
  -6   1   4  238.08   11.00
  -6   1   4  245.08   11.10
  -6   1   4  241.18   11.30
   5  -1  -4  230.68   10.30
   5  -1  -4  213.88   10.00
   5  -1  -4  234.88   10.20
   5  -1  -4  214.48   11.10
  -5   1   4  225.18   10.10
  -5   1   4  233.38   10.30
  -5   1   4  220.88   10.50
  -5   1   4  231.78   10.20
   4  -1  -4    1.40    0.90
   4  -1  -4    2.50    1.40
   4  -1  -4    4.10    1.50
   4  -1  -4    2.60    1.20
  -4   1   4    2.20    1.30
  -4   1   4    2.40    1.10
  -4   1   4    2.40    1.50
   3  -1  -4  846.92   32.90
   3  -1  -4  865.91   33.10
   3  -1  -4  856.91   33.10
  -3   1   4  851.01   33.20
  -3   1   4  771.22   32.60
  -3   1   4  832.42   33.00
   2  -1  -4 1378.16   51.69
   2  -1  -4 1402.26   51.59
   2  -1  -4 1365.16   51.59
   2  -1  -4 1292.97   51.39
  -2   1   4 1318.67   51.49
  -2   1   4 1375.16   51.59
  -2   1   4 1221.78   50.99
  -2   1   4 1287.07   51.59
  -2   1   4 1336.27   51.79
   1  -1  -4  174.68    7.00
   1  -1  -4  184.38    7.80
   1  -1  -4  170.18    7.40
   1  -1  -4  187.58    7.50
  -1   1   4  184.18    7.90
  -1   1   4  178.58    7.80
  -1   1   4  183.88    7.60
   0  -1  -4  665.73   25.80
   0  -1  -4  649.14   26.20
   0  -1  -4  707.13   25.40
   0  -1  -4  676.43   26.10
   0   1   4  660.03   26.00
   0   1   4  631.54   25.50
   0   1   4  682.23   26.20
   0   1   4  604.44   25.30
   0   1   4  648.74   25.60
  -1  -1  -4  623.44   24.90
  -1  -1  -4  588.64   25.10
  -1  -1  -4  604.04   24.60
  -1  -1  -4  667.43   24.40
   1   1   4  631.94   25.30
   1   1   4  627.64   24.80
   1   1   4  605.14   24.10
   1   1   4  612.14   24.20
   1   1   4  661.13   25.10
   1   1   4  633.34   24.70
  -2  -1  -4  817.32   32.60
  -2  -1  -4  811.92   32.30
  -2  -1  -4  850.41   31.80
   2   1   4  811.22   32.10
   2   1   4  882.01   32.50
   2   1   4  732.63   31.20
   2   1   4  848.22   32.20
   2   1   4  803.42   31.30
   2   1   4  781.42   31.90
  -3  -1  -4  108.29    5.70
  -3  -1  -4  107.19    6.10
  -3  -1  -4  113.29    5.30
   3   1   4  114.99    5.60
   3   1   4  110.79    6.30
   3   1   4  113.69    5.70
   3   1   4  113.59    4.70
   3   1   4  105.49    5.50
   3   1   4  109.09    4.60
  -4  -1  -4  928.41   37.50
  -4  -1  -4  947.71   36.60
   4   1   4  965.90   36.80
   4   1   4  897.11   35.90
   4   1   4  906.21   36.90
   4   1   4  913.61   36.90
  -5  -1  -4  180.78    8.40
  -5  -1  -4  177.88    9.40
   5   1   4  187.08    8.70
   5   1   4  170.88    9.00
   5   1   4  173.58    8.80
   5   1   4  185.88    7.70
   5   1   4  185.28    7.90
  -6  -1  -4   -3.20    1.40
  -6  -1  -4   -4.90    2.30
   6   1   4    1.60    1.90
   6   1   4    0.70    1.00
   6   1   4    0.50    1.10
   6   1   4   -3.30    2.00
   6   1   4    0.00    1.60
   6   1   4   -1.20    1.10
   6   1   4    1.60    2.00
  -7  -1  -4   89.69    5.80
  -7  -1  -4   90.79    7.40
   7   1   4   83.29    6.30
   7   1   4   96.09    6.90
   7   1   4   92.29    5.80
   7   1   4   99.79    5.10
   7   1   4   93.49    6.10
  -8  -1  -4   93.89    8.30
  -8  -1  -4   87.49    5.90
   8   1   4   92.19    5.30
   8   1   4   95.69    6.70
   8   1   4   92.49    6.70
   8   1   4   88.09    7.30
  -9  -1  -4    2.40    2.50
  -9  -1  -4    0.10    4.90
   9   1   4    5.80    4.60
   9   1   4   -3.20    3.60
   9   1   4    0.70    2.30
  12  -2  -4    7.90    4.90
  12  -2  -4   13.80    4.70
  11  -2  -4    8.60    3.90
  11  -2  -4   14.60    4.30
 -11   2   4   10.20    4.50
 -11   2   4    5.40    2.20
 -11   2   4    9.40    5.10
  10  -2  -4   -4.30    3.10
  10  -2  -4   -1.00    3.10
  10  -2  -4   -1.60    3.80
 -10   2   4   -0.90    3.20
 -10   2   4   -1.00    3.60
 -10   2   4    2.70    1.50
 -10   2   4    0.20    1.50
 -10   2   4    1.60    1.60
   9  -2  -4   59.89    5.60
   9  -2  -4   46.30    6.30
   9  -2  -4   45.10    5.30
   9  -2  -4   53.49    5.30
  -9   2   4   52.99    3.80
  -9   2   4   53.39    4.10
  -9   2   4   55.69    4.80
  -9   2   4   45.40    4.90
  -9   2   4   56.99    5.50
  -9   2   4   47.60    3.10
   8  -2  -4  161.68    9.20
   8  -2  -4  191.58    9.50
   8  -2  -4  166.68    9.20
  -8   2   4  172.98    8.90
  -8   2   4  164.88    8.10
  -8   2   4  184.08    9.20
  -8   2   4  172.48    9.40
   7  -2  -4   -0.20    1.70
   7  -2  -4   -2.00    1.80
   7  -2  -4   -0.40    2.10
   7  -2  -4    1.00    2.50
  -7   2   4    1.20    2.00
  -7   2   4    0.60    2.30
  -7   2   4    1.70    2.00
  -7   2   4    0.20    1.40
   6  -2  -4   90.89    5.50
   6  -2  -4   81.99    5.20
   6  -2  -4   95.29    5.50
  -6   2   4   91.79    5.50
  -6   2   4   89.89    5.40
  -6   2   4   91.59    5.90
  -6   2   4   93.69    4.60
   5  -2  -4  412.56   16.80
   5  -2  -4  378.16   16.60
   5  -2  -4  381.06   16.80
  -5   2   4  418.96   16.00
  -5   2   4  410.66   17.00
   4  -2  -4  548.05   21.50
   4  -2  -4  543.25   21.50
   4  -2  -4  560.44   21.70
   4  -2  -4  485.65   21.00
  -4   2   4  511.75   20.70
  -4   2   4  499.75   21.50
  -4   2   4  544.55   21.50
  -4   2   4  512.25   21.70
  -4   2   4  546.35   20.60
   3  -2  -4  316.67   13.50
   3  -2  -4  351.66   14.10
   3  -2  -4  342.87   14.00
   3  -2  -4  351.16   14.10
  -3   2   4  340.37   14.20
  -3   2   4  338.87   14.00
  -3   2   4  324.37   13.50
  -3   2   4  335.17   14.20
   2  -2  -4 1579.54   62.99
   2  -2  -4 1751.72   63.29
   2  -2  -4 1609.54   62.99
   2  -2  -4 1651.13   62.79
  -2   2   4 1618.94   63.09
  -2   2   4 1600.24   63.29
  -2   2   4 1626.74   63.29
  -2   2   4 1619.34   62.99
   1  -2  -4   53.49    2.70
   1  -2  -4   51.49    2.60
   1  -2  -4   53.59    3.30
   1  -2  -4   53.29    2.80
  -1   2   4   51.29    2.90
  -1   2   4   56.19    3.10
  -1   2   4   57.79    3.30
   0  -2  -4    9.60    1.70
   0  -2  -4   11.30    1.60
   0  -2  -4   12.30    0.90
   0  -2  -4   12.40    0.80
   0  -2  -4   13.20    1.40
   0   2   4   13.20    1.50
   0   2   4   11.80    1.70
   0   2   4   14.00    1.30
   0   2   4   11.60    1.70
  -1  -2  -4  496.25   20.90
  -1  -2  -4  487.05   20.50
  -1  -2  -4  530.65   19.90
   1   2   4  512.45   20.20
   1   2   4  494.95   20.30
   1   2   4  495.45   19.90
   1   2   4  535.85   20.70
  -2  -2  -4 1067.99   42.00
  -2  -2  -4 1054.59   42.30
  -2  -2  -4 1128.19   41.30
   2   2   4 1009.90   41.40
   2   2   4 1077.69   41.80
   2   2   4 1047.90   41.10
  -3  -2  -4  116.99    6.90
  -3  -2  -4  131.59    5.90
  -3  -2  -4  119.49    6.40
   3   2   4  120.29    6.10
   3   2   4  130.89    6.40
   3   2   4  123.09    5.50
  -4  -2  -4   59.79    4.40
  -4  -2  -4   66.89    3.90
  -4  -2  -4   59.09    4.90
   4   2   4   62.69    4.40
   4   2   4   56.19    4.10
   4   2   4   60.19    3.40
   4   2   4   60.09    4.00
   4   2   4   63.89    3.10
  -5  -2  -4   50.79    5.10
  -5  -2  -4   59.19    3.80
   5   2   4   46.30    4.30
   5   2   4   54.99    3.30
   5   2   4   56.09    3.10
   5   2   4   50.39    4.50
   5   2   4   54.39    4.00
   5   2   4   57.89    3.70
  -6  -2  -4   57.99    6.10
  -6  -2  -4   58.79    4.20
   6   2   4   61.89    4.20
   6   2   4   52.29    3.40
   6   2   4   49.80    5.20
   6   2   4   53.69    3.30
   6   2   4   48.00    4.40
   6   2   4   54.39    4.90
  -7  -2  -4    5.80    3.60
   7   2   4    4.10    2.80
   7   2   4    6.10    2.90
   7   2   4    3.40    1.20
   7   2   4    2.60    2.80
  -8  -2  -4   68.99    8.10
   8   2   4   59.59    7.60
   8   2   4   57.59    6.70
   8   2   4   71.79    4.60
   8   2   4   63.29    6.10
  -9  -2  -4   -1.30    5.60
   9   2   4    6.20    2.70
   9   2   4   11.00    4.40
  12  -3  -4    0.10    4.50
  12  -3  -4    6.90    4.60
 -12   3   4   -6.50    4.80
  11  -3  -4    2.20    4.40
  11  -3  -4   -0.80    3.50
  11  -3  -4   -1.50    3.60
 -11   3   4    1.10    1.70
 -11   3   4   -6.30    4.60
  10  -3  -4    4.70    3.40
  10  -3  -4    4.30    3.70
  10  -3  -4    2.00    3.80
 -10   3   4    7.00    2.10
 -10   3   4    4.90    2.20
 -10   3   4   13.10    3.90
 -10   3   4   10.30    3.90
 -10   3   4    8.30    2.30
   9  -3  -4   -1.20    2.50
   9  -3  -4    3.60    4.40
   9  -3  -4    5.60    2.70
   9  -3  -4    8.80    3.30
  -9   3   4    2.00    3.40
  -9   3   4    7.60    2.20
  -9   3   4    7.10    2.80
  -9   3   4    2.40    2.80
   8  -3  -4   13.20    4.10
   8  -3  -4   15.70    3.20
   8  -3  -4   15.40    3.10
   8  -3  -4   16.30    3.30
  -8   3   4   15.50    2.40
  -8   3   4   17.50    3.60
  -8   3   4   21.10    3.40
  -8   3   4   21.70    3.20
   7  -3  -4   68.09    5.80
   7  -3  -4   86.69    5.50
   7  -3  -4   69.69    4.90
   7  -3  -4   79.99    5.30
  -7   3   4   72.89    4.20
  -7   3   4   73.29    5.60
  -7   3   4   71.79    5.20
  -7   3   4   72.79    5.10
   6  -3  -4   44.20    3.80
   6  -3  -4   52.29    4.30
   6  -3  -4   47.80    5.00
   6  -3  -4   49.90    3.80
  -6   3   4   46.60    3.00
  -6   3   4   51.19    4.00
  -6   3   4   52.09    4.30
  -6   3   4   56.39    4.80
   5  -3  -4  346.27   15.20
   5  -3  -4  349.67   14.60
   5  -3  -4  341.27   14.80
   5  -3  -4  318.87   14.30
  -5   3   4  350.16   14.90
  -5   3   4  354.56   15.10
  -5   3   4  335.47   13.30
  -5   3   4  337.77   14.70
  -5   3   4  352.16   13.80
   4  -3  -4  495.05   19.40
   4  -3  -4  475.45   19.50
   4  -3  -4  437.36   18.90
   4  -3  -4  493.55   19.50
  -4   3   4  458.65   19.70
  -4   3   4  459.35   19.40
  -4   3   4  453.75   19.50
  -4   3   4  485.75   18.50
  -4   3   4  484.95   18.40
   3  -3  -4   59.09    3.80
   3  -3  -4   56.99    3.60
   3  -3  -4   52.99    3.60
  -3   3   4   63.49    3.70
  -3   3   4   63.19    3.10
  -3   3   4   63.89    3.90
  -3   3   4   56.89    2.50
  -3   3   4   56.79    3.90
   2  -3  -4 1088.19   43.30
   2  -3  -4 1068.99   43.60
   2  -3  -4 1240.98   43.20
   2  -3  -4 1131.19   43.80
   2  -3  -4 1069.29   43.80
  -2   3   4 1106.99   44.10
  -2   3   4 1173.58   43.70
  -2   3   4 1107.99   43.90
  -2   3   4 1120.69   44.10
   1  -3  -4  754.32   30.30
   1  -3  -4  752.82   29.60
   1  -3  -4  776.12   29.80
   1  -3  -4  689.03   29.20
   1  -3  -4  746.53   29.60
  -1   3   4  788.72   30.40
  -1   3   4  754.22   30.10
  -1   3   4  836.42   30.10
   0  -3  -4  514.35   21.70
   0  -3  -4  516.15   20.60
   0  -3  -4  536.25   21.50
   0  -3  -4  493.05   20.70
   0   3   4  551.74   21.70
   0   3   4  509.85   21.10
   0   3   4  533.85   21.00
   0   3   4  553.94   21.10
   0   3   4  563.44   20.60
  -1  -3  -4   69.39    4.60
  -1  -3  -4   65.79    3.60
  -1  -3  -4   66.59    4.20
   1   3   4   71.29    3.70
   1   3   4   75.19    3.50
   1   3   4   73.99    3.60
   1   3   4   74.19    3.90
  -2  -3  -4 1269.87   50.59
  -2  -3  -4 1295.47   50.19
  -2  -3  -4 1184.88   49.70
   2   3   4 1313.27   49.90
   2   3   4 1271.67   49.50
   2   3   4 1278.17   49.30
   2   3   4 1305.37   49.30
  -3  -3  -4  331.47   15.20
  -3  -3  -4  344.97   14.70
  -3  -3  -4  322.77   14.50
   3   3   4  334.47   14.50
   3   3   4  344.17   13.90
   3   3   4  338.17   13.60
   3   3   4  347.17   14.30
  -4  -3  -4   70.29    5.00
  -4  -3  -4   66.69    5.70
   4   3   4   69.09    4.80
   4   3   4   64.49    4.10
   4   3   4   67.69    3.50
   4   3   4   72.99    4.60
  -5  -3  -4  147.99    8.90
   5   3   4  136.49    7.70
   5   3   4  136.79    7.70
   5   3   4  151.78    7.00
   5   3   4  142.59    7.30
   5   3   4  141.89    6.50
  -6  -3  -4   90.49    7.80
   6   3   4  101.69    5.10
   6   3   4   86.89    6.00
   6   3   4   85.29    6.70
   6   3   4   91.49    4.80
   6   3   4   94.49    6.60
  -7  -3  -4    8.30    4.60
   7   3   4    3.50    3.00
   7   3   4    3.80    1.70
   7   3   4    6.00    1.90
   7   3   4    6.40    1.80
   7   3   4    8.20    3.60
  -8  -3  -4   38.40    6.70
   8   3   4   33.70    5.90
   8   3   4   48.10    6.30
   8   3   4   38.50    3.90
  12  -4  -4    4.80    4.50
  12  -4  -4    5.30    4.50
 -12   4   4   -4.40    4.90
  11  -4  -4    5.60    4.00
  11  -4  -4  -10.40    4.30
  11  -4  -4    3.50    3.80
 -11   4   4    0.30    4.50
 -11   4   4    5.80    2.50
 -11   4   4    2.80    2.60
 -11   4   4    5.70    2.60
  10  -4  -4   15.70    4.00
  10  -4  -4   29.10    4.50
 -10   4   4   24.70    3.60
 -10   4   4   25.70    4.20
 -10   4   4   18.10    4.40
 -10   4   4   20.90    3.10
 -10   4   4   28.10    4.90
   9  -4  -4   16.40    4.60
   9  -4  -4   22.20    3.80
   9  -4  -4   15.70    3.30
   9  -4  -4   20.20    3.70
  -9   4   4   24.30    4.50
  -9   4   4   25.90    3.80
  -9   4   4   20.30    2.80
  -9   4   4   16.30    3.10
  -9   4   4   25.20    4.10
   8  -4  -4  109.29    7.10
   8  -4  -4  105.79    6.60
   8  -4  -4  101.39    6.80
  -8   4   4  106.49    6.70
  -8   4   4  103.99    6.60
  -8   4   4  105.19    5.60
  -8   4   4  107.19    7.30
   7  -4  -4  148.19    8.20
   7  -4  -4  162.08    8.20
   7  -4  -4  164.68    8.70
   7  -4  -4  154.58    8.90
  -7   4   4  162.08    8.50
  -7   4   4  163.38    9.10
  -7   4   4  156.88    7.30
  -7   4   4  166.88    8.50
   6  -4  -4   46.10    3.80
   6  -4  -4   46.90    4.80
   6  -4  -4   45.00    4.30
   6  -4  -4   53.49    3.80
  -6   4   4   54.39    4.80
  -6   4   4   58.89    4.50
  -6   4   4   54.29    4.20
  -6   4   4   48.80    3.00
   5  -4  -4  177.78    8.20
   5  -4  -4  150.48    7.80
   5  -4  -4  173.98    8.50
   5  -4  -4  175.98    8.70
  -5   4   4  172.18    8.60
  -5   4   4  182.28    7.30
  -5   4   4  169.18    8.80
  -5   4   4  179.08    8.40
   4  -4  -4  379.66   17.40
   4  -4  -4  450.85   18.10
   4  -4  -4  443.26   18.20
  -4   4   4  433.36   16.90
  -4   4   4  437.46   18.20
  -4   4   4  451.45   18.10
   3  -4  -4  100.69    5.40
   3  -4  -4   96.69    5.10
   3  -4  -4  100.19    5.00
  -3   4   4   94.39    5.70
  -3   4   4  107.49    4.10
  -3   4   4  104.39    5.60
   2  -4  -4    3.60    0.60
   2  -4  -4    4.20    1.40
   2  -4  -4    3.60    0.80
   2  -4  -4    2.30    1.30
   2  -4  -4    3.20    1.10
  -2   4   4    2.00    1.40
  -2   4   4    2.60    0.50
  -2   4   4    3.70    1.30
  -2   4   4    1.90    1.90
   1  -4  -4  267.97   11.10
   1  -4  -4  278.17   11.60
   1  -4  -4  280.77   11.30
   1  -4  -4  266.37   12.10
  -1   4   4  288.87   11.70
  -1   4   4  290.07   12.00
  -1   4   4  269.27   12.20
   0  -4  -4  673.63   27.70
   0  -4  -4  700.93   27.80
   0  -4  -4  711.03   27.50
   0  -4  -4  704.83   28.80
   0  -4  -4  714.53   28.50
   0   4   4  743.03   28.10
   0   4   4  729.73   27.90
   0   4   4  693.03   28.20
  -1  -4  -4  240.08   11.60
  -1  -4  -4  255.27   11.30
  -1  -4  -4  232.08   10.60
  -1  -4  -4  236.98    9.80
   1   4   4  266.57   10.60
   1   4   4  247.88   10.70
   1   4   4  260.57   10.80
   1   4   4  259.67   10.40
  -2  -4  -4  296.77   13.80
  -2  -4  -4  319.67   14.70
  -2  -4  -4  324.57   14.20
[truncated: 540,933 more chars]
