# Supplementary material for: Structure-reactivity analysis of novel hypervalent iodine reagents in S-vinylation of thiols
Source: Front Chem. 2024 Feb 29;12:1376948. doi: 10.3389/fchem.2024.1376948 (PMC10937425; doi:10.3389/fchem.2024.1376948)
Supplement: Supplementary file 2 [file DataSheet1.ZIP › CIF files/1e.cif]

 
data_3
 
_audit_creation_method            'SHELXL-2014/7'
_shelx_SHELXL_version_number      '2014/7'
_chemical_name_systematic         ?
_chemical_name_common             ?
_chemical_melting_point           ?
_chemical_formula_moiety          ?
_chemical_formula_sum
 'C68 H60 Br4 I4 O10' 
_chemical_formula_weight          1864.40

loop_
 _atom_type_symbol
 _atom_type_description
 _atom_type_scat_dispersion_real
 _atom_type_scat_dispersion_imag
 _atom_type_scat_source
 'C'  'C'   0.0033   0.0016
 'International Tables Vol C Tables 4.2.6.8 and 6.1.1.4'
 'H'  'H'   0.0000   0.0000
 'International Tables Vol C Tables 4.2.6.8 and 6.1.1.4'
 'O'  'O'   0.0106   0.0060
 'International Tables Vol C Tables 4.2.6.8 and 6.1.1.4'
 'Br'  'Br'  -0.2901   2.4595
 'International Tables Vol C Tables 4.2.6.8 and 6.1.1.4'
 'I'  'I'  -0.4742   1.8119
 'International Tables Vol C Tables 4.2.6.8 and 6.1.1.4'
 
_space_group_crystal_system       monoclinic
_space_group_IT_number            4
_space_group_name_H-M_alt         'P 21'
_space_group_name_Hall            'P 2yb'
 
_shelx_space_group_comment
;
The symmetry employed for this shelxl refinement is uniquely defined
by the following loop, which should always be used as a source of
symmetry information in preference to the above space-group names.
They are only intended as comments.
;
 
loop_
 _space_group_symop_operation_xyz
 'x, y, z'
 '-x, y+1/2, -z'
 
_cell_length_a                    8.7132(4)
_cell_length_b                    20.9793(9)
_cell_length_c                    18.0746(7)
_cell_angle_alpha                 90
_cell_angle_beta                  98.547(2)
_cell_angle_gamma                 90
_cell_volume                      3267.3(2)
_cell_formula_units_Z             2
_cell_measurement_temperature     296(2)
_cell_measurement_reflns_used     9903
_cell_measurement_theta_min       2.36
_cell_measurement_theta_max       28.52
 
_exptl_crystal_description        prism
_exptl_crystal_colour             ?
_exptl_crystal_density_meas       ?
_exptl_crystal_density_method     ?
_exptl_crystal_density_diffrn     1.895          
_exptl_crystal_F_000              1800
_exptl_transmission_factor_min    ?
_exptl_transmission_factor_max    ?
_exptl_crystal_size_max           ?
_exptl_crystal_size_mid           ?
_exptl_crystal_size_min           ?
_exptl_absorpt_coefficient_mu     4.411
_shelx_estimated_absorpt_T_min    ?
_shelx_estimated_absorpt_T_max    ?
_exptl_absorpt_correction_type    'multi-scan'
_exptl_absorpt_correction_T_min   0.4487  
_exptl_absorpt_correction_T_max   0.7461
_exptl_absorpt_process_details    ?
_exptl_absorpt_special_details    ?
_diffrn_ambient_temperature       296(2)
_diffrn_radiation_wavelength      0.71073
_diffrn_radiation_type            MoK\a
_diffrn_source                    ?
_diffrn_measurement_device_type   'Bruker APEX-II CCD'
_diffrn_measurement_method        '\f and \w scans'
_diffrn_detector_area_resol_mean  ?
_diffrn_reflns_number             79778
_diffrn_reflns_av_unetI/netI      0.0952
_diffrn_reflns_av_R_equivalents   0.0799
_diffrn_reflns_limit_h_min        -12
_diffrn_reflns_limit_h_max        12
_diffrn_reflns_limit_k_min        -29
_diffrn_reflns_limit_k_max        30
_diffrn_reflns_limit_l_min        -25
_diffrn_reflns_limit_l_max        25
_diffrn_reflns_theta_min          2.251
_diffrn_reflns_theta_max          30.594
_diffrn_reflns_theta_full         25.242
_diffrn_measured_fraction_theta_max   0.996
_diffrn_measured_fraction_theta_full  0.999
_diffrn_reflns_Laue_measured_fraction_max    0.996
_diffrn_reflns_Laue_measured_fraction_full   0.999
_diffrn_reflns_point_group_measured_fraction_max   0.994
_diffrn_reflns_point_group_measured_fraction_full  0.999
_reflns_number_total              20007
_reflns_number_gt                 10495
_reflns_threshold_expression      'I > 2\s(I)'
_reflns_Friedel_coverage          0.947
_reflns_Friedel_fraction_max      0.992
_reflns_Friedel_fraction_full     0.999
 
_reflns_special_details
;
 Reflections were merged by SHELXL according to the crystal
 class for the calculation of statistics and refinement.
 
 _reflns_Friedel_fraction is defined as the number of unique
 Friedel pairs measured divided by the number that would be
 possible theoretically, ignoring centric projections and
 systematic absences.
;
 
_computing_data_collection        'Bruker APEX2'
_computing_cell_refinement        'Bruker SAINT'
_computing_data_reduction         'Bruker SAINT'
_computing_structure_solution     'SHELXS-97 (Sheldrick 2008)'
_computing_structure_refinement   'SHELXL-2014 (Sheldrick 2014)'
_computing_molecular_graphics     'Bruker SHELXTL'
_computing_publication_material   'Bruker SHELXTL'
_refine_special_details           ?
_refine_ls_structure_factor_coef  Fsqd
_refine_ls_matrix_type            full
_refine_ls_weighting_scheme       calc
_refine_ls_weighting_details
'w=1/[\s^2^(Fo^2^)+(0.0298P)^2^] where P=(Fo^2^+2Fc^2^)/3'
_atom_sites_solution_primary      ?
_atom_sites_solution_secondary    ?
_atom_sites_solution_hydrogens    geom
_refine_ls_hydrogen_treatment     constr
_refine_ls_extinction_method      none
_refine_ls_extinction_coef        .
_refine_ls_abs_structure_details
;
 Flack x determined using 3644 quotients [(I+)-(I-)]/[(I+)+(I-)]
 (Parsons, Flack and Wagner, Acta Cryst. B69 (2013) 249-259).
;
_refine_ls_abs_structure_Flack    0.081(14)
_chemical_absolute_configuration  ?
_refine_ls_number_reflns          20007
_refine_ls_number_parameters      779
_refine_ls_number_restraints      1
_refine_ls_R_factor_all           0.1392
_refine_ls_R_factor_gt            0.0520
_refine_ls_wR_factor_ref          0.0935
_refine_ls_wR_factor_gt           0.0746
_refine_ls_goodness_of_fit_ref    0.974
_refine_ls_restrained_S_all       0.974
_refine_ls_shift/su_max           0.004
_refine_ls_shift/su_mean          0.001
 
loop_
 _atom_site_label
 _atom_site_type_symbol
 _atom_site_fract_x
 _atom_site_fract_y
 _atom_site_fract_z
 _atom_site_U_iso_or_equiv
 _atom_site_adp_type
 _atom_site_occupancy
 _atom_site_site_symmetry_order  
 _atom_site_calc_flag
 _atom_site_refinement_flags_posn
 _atom_site_refinement_flags_adp
 _atom_site_refinement_flags_occupancy
 _atom_site_disorder_assembly
 _atom_site_disorder_group
I1 I 0.87152(12) 0.44868(3) 0.22910(5) 0.0381(3) Uani 1 1 d . . . . .
C1 C 0.9420(16) 0.4064(7) 0.0663(8) 0.030(3) Uani 1 1 d . . . . .
O1 O 0.9625(13) 0.3993(5) 0.0009(6) 0.049(3) Uani 1 1 d . . . . .
Br1 Br 0.7277(2) 0.16800(7) 0.05055(10) 0.0562(5) Uani 1 1 d . . . . .
I2 I 0.86894(12) 0.54876(3) 0.48473(6) 0.0386(3) Uani 1 1 d . . . . .
C2 C 0.8640(16) 0.3503(6) 0.1019(6) 0.027(3) Uani 1 1 d . . . . .
O2 O 0.9683(12) 0.4572(5) 0.1029(6) 0.045(3) Uani 1 1 d . . . . .
Br2 Br 0.7235(2) 0.83468(7) 0.31913(9) 0.0540(5) Uani 1 1 d . . . . .
I3 I 0.87084(12) 0.44786(3) 0.73673(5) 0.0348(3) Uani 1 1 d . . . . .
C3 C 0.8374(17) 0.2945(8) 0.0687(8) 0.043(4) Uani 1 1 d . . . . .
H3 H 0.8686 0.2874 0.0223 0.051 Uiso 1 1 calc R U . . .
C45 C 0.5734(18) 0.4106(7) 0.9561(9) 0.043(4) Uani 1 1 d . . . . .
H45 H 0.6765 0.3974 0.9646 0.051 Uiso 1 1 calc R U . . .
C51 C 0.7402(18) 0.6922(7) 0.9573(7) 0.040(4) Uani 1 1 d . . . . .
H51 H 0.7093 0.6867 1.0040 0.048 Uiso 1 1 calc R U . . .
O3 O 0.9550(13) 0.6006(6) 0.2568(6) 0.050(3) Uani 1 1 d . . . . .
Br3 Br 0.7231(2) 0.16382(7) 0.56728(10) 0.0532(5) Uani 1 1 d . . . . .
I4 I 0.87088(12) 0.55617(3) 0.98021(5) 0.0349(3) Uani 1 1 d . . . . .
C4 C 0.7642(18) 0.2470(6) 0.1019(8) 0.035(3) Uani 1 1 d . . . . .
O4 O 0.9544(13) 0.5423(5) 0.3606(6) 0.047(3) Uani 1 1 d . . . . .
Br4 Br 0.7190(2) 0.83564(8) 0.79884(10) 0.0595(5) Uani 1 1 d . . . . .
C13 C 0.3200(19) 0.4167(7) 0.4832(9) 0.048(4) Uani 1 1 d . . . . .
H13 H 0.2527 0.4108 0.5180 0.058 Uiso 1 1 calc R U . . .
C36 C 0.7440(19) 0.3132(7) 0.7162(8) 0.044(4) Uani 1 1 d . . . . .
H36 H 0.7164 0.3209 0.7631 0.052 Uiso 1 1 calc R U . . .
C47 C 0.8675(15) 0.6481(6) 0.8546(8) 0.030(3) Uani 1 1 d . . . . .
C12 C 0.266(2) 0.4425(9) 0.4172(9) 0.054(4) Uani 1 1 d . . . . .
H12 H 0.1634 0.4556 0.4073 0.065 Uiso 1 1 calc R U . . .
C39 C 0.6130(17) 0.4396(7) 0.8280(7) 0.037(4) Uani 1 1 d . . . . .
H39 H 0.5602 0.4521 0.7817 0.044 Uiso 1 1 calc R U . . .
O5 O 0.9534(13) 0.3968(5) 0.5091(6) 0.047(3) Uani 1 1 d . . . . .
C5 C 0.7166(19) 0.2558(7) 0.1712(8) 0.047(4) Uani 1 1 d . . . . .
H5 H 0.6649 0.2239 0.1935 0.056 Uiso 1 1 calc R U . . .
C38 C 0.7626(17) 0.4282(6) 0.8283(8) 0.032(3) Uani 1 1 d . . . . .
H38 H 0.8205 0.4109 0.8710 0.039 Uiso 1 1 calc R U . . .
O6 O 0.9639(13) 0.4540(5) 0.6120(6) 0.045(3) Uani 1 1 d . . . . .
C6 C 0.7497(19) 0.3140(7) 0.2054(7) 0.046(4) Uani 1 1 d . . . . .
H6 H 0.7211 0.3210 0.2523 0.055 Uiso 1 1 calc R U . . .
C37 C 0.8130(15) 0.3576(6) 0.6832(6) 0.023(3) Uani 1 1 d . . . . .
O7 O 0.9625(12) 0.6038(5) 0.7500(6) 0.045(3) Uani 1 1 d . . . . .
C7 C 0.8187(16) 0.3589(6) 0.1747(7) 0.029(3) Uani 1 1 d . . . . .
C9 C 0.6126(17) 0.4402(7) 0.3179(8) 0.043(4) Uani 1 1 d . . . . .
H9 H 0.5621 0.4559 0.2726 0.051 Uiso 1 1 calc R U . . .
C43 C 0.3278(18) 0.4229(7) 0.9975(9) 0.046(4) Uani 1 1 d . . . . .
H43 H 0.2636 0.4191 1.0340 0.055 Uiso 1 1 calc R U . . .
C46 C 0.9354(18) 0.5969(7) 0.8137(9) 0.038(4) Uani 1 1 d . . . . .
C8 C 0.7616(17) 0.4268(6) 0.3189(8) 0.033(3) Uani 1 1 d . . . . .
H8 H 0.8170 0.4072 0.3607 0.040 Uiso 1 1 calc R U . . .
C44 C 0.4816(19) 0.4040(7) 1.0136(8) 0.040(4) Uani 1 1 d . . . . .
H44 H 0.5224 0.3877 1.0603 0.048 Uiso 1 1 calc R U . . .
C52 C 0.8202(17) 0.6423(6) 0.9211(7) 0.034(3) Uani 1 1 d . . . . .
O9 O 0.7897(8) 0.2638(3) 0.3824(3) 0.0500(18) Uani 1 1 d . . . . .
O8 O 0.9604(12) 0.5470(5) 0.8548(5) 0.044(3) Uani 1 1 d . . . . .
C10 C 0.5146(18) 0.4343(7) 0.3769(8) 0.038(4) Uani 1 1 d . . . . .
O10 O 0.7881(8) 0.7365(3) 1.1322(3) 0.0486(18) Uani 1 1 d . . . . .
C11 C 0.358(2) 0.4499(8) 0.3652(9) 0.057(4) Uani 1 1 d . . . . .
H11 H 0.3154 0.4663 0.3189 0.069 Uiso 1 1 calc R U . . .
C42 C 0.2698(18) 0.4465(8) 0.9303(8) 0.044(4) Uani 1 1 d . . . . .
H42 H 0.1667 0.4595 0.9210 0.053 Uiso 1 1 calc R U . . .
C53 C 0.7479(19) 0.5793(7) 1.0713(7) 0.038(4) Uani 1 1 d . . . . .
H53 H 0.7967 0.6007 1.1135 0.046 Uiso 1 1 calc R U . . .
C14 C 0.474(2) 0.3983(7) 0.5013(9) 0.048(4) Uani 1 1 d . . . . .
H14 H 0.5130 0.3814 0.5478 0.057 Uiso 1 1 calc R U . . .
C41 C 0.3587(17) 0.4515(7) 0.8772(7) 0.043(4) Uani 1 1 d . . . . .
H41 H 0.3140 0.4661 0.8303 0.051 Uiso 1 1 calc R U . . .
C50 C 0.7133(18) 0.7495(6) 0.9159(7) 0.041(4) Uani 1 1 d . . . . .
H50 H 0.6637 0.7831 0.9362 0.049 Uiso 1 1 calc R U . . .
C49 C 0.7584(18) 0.7568(7) 0.8470(7) 0.034(3) Uani 1 1 d . . . . .
C48 C 0.8349(14) 0.7079(6) 0.8150(7) 0.026(3) Uani 1 1 d . . . . .
H48 H 0.8650 0.7136 0.7682 0.031 Uiso 1 1 calc R U . . .
C15 C 0.5676(18) 0.4069(7) 0.4440(8) 0.041(4) Uani 1 1 d . . . . .
H15 H 0.6702 0.3931 0.4529 0.049 Uiso 1 1 calc R U . . .
C40 C 0.5147(17) 0.4359(6) 0.8881(8) 0.035(4) Uani 1 1 d . . . . .
C68 C 0.518(2) 0.7496(10) 1.1355(12) 0.067(4) Uani 1 1 d . . . . .
H68A H 0.4959 0.7142 1.1020 0.100 Uiso 1 1 calc R U . . .
H68B H 0.4341 0.7795 1.1278 0.100 Uiso 1 1 calc R U . . .
H68C H 0.5316 0.7346 1.1862 0.100 Uiso 1 1 calc R U . . .
C20 C 0.7173(19) 0.7432(7) 0.4304(8) 0.052(4) Uani 1 1 d . . . . .
H20 H 0.6699 0.7764 0.4525 0.063 Uiso 1 1 calc R U . . .
C24 C 0.6047(16) 0.5541(7) 0.5724(7) 0.033(3) Uani 1 1 d . . . . .
H24 H 0.5571 0.5352 0.5283 0.040 Uiso 1 1 calc R U . . .
C30 C 0.5766(19) 0.5906(7) 0.7039(7) 0.037(4) Uani 1 1 d . . . . .
H30 H 0.6803 0.6027 0.7134 0.044 Uiso 1 1 calc R U . . .
C19 C 0.7605(19) 0.7529(7) 0.3628(8) 0.042(4) Uani 1 1 d . . . . .
C18 C 0.8296(14) 0.7050(6) 0.3254(7) 0.028(3) Uani 1 1 d . . . . .
H18 H 0.8554 0.7119 0.2779 0.034 Uiso 1 1 calc R U . . .
C16 C 0.9286(18) 0.5925(7) 0.3209(9) 0.038(4) Uani 1 1 d . . . . .
C67 C 0.6611(13) 0.7809(5) 1.1211(5) 0.057(3) Uani 1 1 d . . . . .
H67A H 0.6476 0.7967 1.0701 0.069 Uiso 1 1 calc R U . . .
H67B H 0.6836 0.8169 1.1546 0.069 Uiso 1 1 calc R U . . .
C17 C 0.8598(15) 0.6440(6) 0.3633(7) 0.025(3) Uani 1 1 d . . . . .
C65 C 0.9311(19) 0.7655(6) 1.1288(7) 0.058(4) Uani 1 1 d . . . . .
H65A H 0.9580 0.7936 1.1714 0.070 Uiso 1 1 calc R U . . .
H65B H 0.9257 0.7906 1.0835 0.070 Uiso 1 1 calc R U . . .
C66 C 1.0516(17) 0.7141(6) 1.1295(8) 0.066(4) Uani 1 1 d . . . . .
H66A H 1.0524 0.6881 1.1733 0.098 Uiso 1 1 calc R U . . .
H66B H 1.1518 0.7333 1.1301 0.098 Uiso 1 1 calc R U . . .
H66C H 1.0276 0.6882 1.0856 0.098 Uiso 1 1 calc R U . . .
C21 C 0.7406(17) 0.6857(7) 0.4685(7) 0.035(3) Uani 1 1 d . . . . .
H21 H 0.7098 0.6792 0.5150 0.042 Uiso 1 1 calc R U . . .
C35 C 0.7115(17) 0.2552(6) 0.6829(7) 0.040(4) Uani 1 1 d . . . . .
H35 H 0.6606 0.2235 0.7058 0.048 Uiso 1 1 calc R U . . .
C34 C 0.7573(16) 0.2456(6) 0.6139(7) 0.028(3) Uani 1 1 d . . . . .
C33 C 0.8245(16) 0.2926(7) 0.5789(7) 0.040(4) Uani 1 1 d . . . . .
H33 H 0.8510 0.2852 0.5317 0.048 Uiso 1 1 calc R U . . .
C54 C 0.6015(16) 0.5622(7) 1.0655(7) 0.032(3) Uani 1 1 d . . . . .
H54 H 0.5548 0.5428 1.0216 0.038 Uiso 1 1 calc R U . . .
C32 C 0.8529(16) 0.3484(6) 0.6104(6) 0.027(3) Uani 1 1 d . . . . .
C31 C 0.9341(16) 0.4041(7) 0.5743(7) 0.028(3) Uani 1 1 d . . . . .
C22 C 0.8166(17) 0.6361(6) 0.4305(8) 0.033(3) Uani 1 1 d . . . . .
C26 C 0.3600(17) 0.5432(7) 0.6220(8) 0.048(4) Uani 1 1 d . . . . .
H26 H 0.3197 0.5233 0.5773 0.058 Uiso 1 1 calc R U . . .
C23 C 0.7484(19) 0.5706(7) 0.5780(8) 0.043(4) Uani 1 1 d . . . . .
H23 H 0.7984 0.5911 0.6205 0.052 Uiso 1 1 calc R U . . .
C25 C 0.5138(17) 0.5644(6) 0.6341(8) 0.036(4) Uani 1 1 d . . . . .
C28 C 0.331(2) 0.5801(7) 0.7478(8) 0.048(4) Uani 1 1 d . . . . .
H28 H 0.2723 0.5864 0.7863 0.058 Uiso 1 1 calc R U . . .
C27 C 0.265(2) 0.5525(8) 0.6799(10) 0.059(5) Uani 1 1 d . . . . .
H27 H 0.1609 0.5404 0.6722 0.071 Uiso 1 1 calc R U . . .
C29 C 0.485(2) 0.5976(8) 0.7556(9) 0.049(4) Uani 1 1 d . . . . .
H29 H 0.5278 0.6157 0.8009 0.059 Uiso 1 1 calc R U . . .
C62 C 1.060(2) 0.2825(8) 0.3777(8) 0.082(5) Uani 1 1 d . . . . .
H62A H 1.0382 0.3103 0.3352 0.123 Uiso 1 1 calc R U . . .
H62B H 1.1589 0.2623 0.3772 0.123 Uiso 1 1 calc R U . . .
H62C H 1.0627 0.3068 0.4228 0.123 Uiso 1 1 calc R U . . .
C61 C 0.937(2) 0.2329(8) 0.3741(9) 0.077(5) Uani 1 1 d . . . . .
H61A H 0.9273 0.2107 0.3265 0.093 Uiso 1 1 calc R U . . .
H61B H 0.9641 0.2019 0.4138 0.093 Uiso 1 1 calc R U . . .
C60 C 0.5739(18) 0.5952(6) 1.1984(7) 0.035(4) Uani 1 1 d . . . . .
H60 H 0.6787 0.6054 1.2095 0.042 Uiso 1 1 calc R U . . .
C59 C 0.4803(19) 0.6012(7) 1.2492(8) 0.042(4) Uani 1 1 d . . . . .
H59 H 0.5236 0.6161 1.2962 0.050 Uiso 1 1 calc R U . . .
C55 C 0.5093(16) 0.5727(6) 1.1261(7) 0.028(3) Uani 1 1 d . . . . .
C63 C 0.6655(13) 0.2201(5) 0.3698(5) 0.061(3) Uani 1 1 d . . . . .
H63A H 0.6876 0.1844 0.4039 0.073 Uiso 1 1 calc R U . . .
H63B H 0.6585 0.2036 0.3193 0.073 Uiso 1 1 calc R U . . .
C64 C 0.509(3) 0.2486(11) 0.3801(14) 0.087(4) Uani 1 1 d . . . . .
H64A H 0.5091 0.2586 0.4319 0.131 Uiso 1 1 calc R U . . .
H64B H 0.4281 0.2184 0.3640 0.131 Uiso 1 1 calc R U . . .
H64C H 0.4913 0.2868 0.3508 0.131 Uiso 1 1 calc R U . . .
C58 C 0.3231(19) 0.5872(7) 1.2385(8) 0.045(4) Uani 1 1 d . . . . .
H58 H 0.2631 0.5925 1.2765 0.054 Uiso 1 1 calc R U . . .
C57 C 0.2588(18) 0.5646(7) 1.1675(9) 0.047(4) Uani 1 1 d . . . . .
H57 H 0.1534 0.5553 1.1574 0.056 Uiso 1 1 calc R U . . .
C56 C 0.3540(16) 0.5560(7) 1.1112(7) 0.040(3) Uani 1 1 d . . . . .
H56 H 0.3128 0.5393 1.0648 0.048 Uiso 1 1 calc R U . . .
 
loop_
 _atom_site_aniso_label
 _atom_site_aniso_U_11
 _atom_site_aniso_U_22
 _atom_site_aniso_U_33
 _atom_site_aniso_U_23
 _atom_site_aniso_U_13
 _atom_site_aniso_U_12
I1 0.0444(7) 0.0287(4) 0.0445(5) -0.0051(4) 0.0174(5) -0.0036(5)
C1 0.016(7) 0.044(8) 0.031(7) 0.010(6) 0.009(5) 0.003(6)
O1 0.053(8) 0.058(7) 0.040(5) 0.013(5) 0.024(5) -0.008(5)
Br1 0.0699(11) 0.0389(8) 0.0599(9) -0.0166(7) 0.0096(7) -0.0081(7)
I2 0.0437(7) 0.0287(6) 0.0475(6) 0.0035(4) 0.0200(5) 0.0030(5)
C2 0.036(8) 0.035(6) 0.011(5) 0.002(4) 0.007(4) 0.006(5)
O2 0.055(7) 0.031(5) 0.053(6) -0.003(4) 0.017(5) -0.011(5)
Br2 0.0722(12) 0.0359(7) 0.0541(9) 0.0064(7) 0.0096(7) 0.0066(7)
I3 0.0409(7) 0.0280(4) 0.0390(5) -0.0034(4) 0.0172(4) -0.0030(4)
C3 0.039(10) 0.063(9) 0.028(6) 0.004(6) 0.006(6) 0.019(7)
C45 0.020(8) 0.043(8) 0.068(10) -0.009(7) 0.016(7) -0.009(6)
C51 0.057(10) 0.034(7) 0.033(7) -0.002(5) 0.016(6) 0.017(7)
O3 0.044(7) 0.065(7) 0.042(6) 0.000(5) 0.010(5) 0.014(5)
Br3 0.0711(12) 0.0329(7) 0.0545(8) -0.0088(7) 0.0061(7) -0.0068(7)
I4 0.0413(7) 0.0259(5) 0.0406(5) -0.0004(4) 0.0158(4) 0.0011(4)
C4 0.038(9) 0.022(6) 0.040(7) -0.005(5) -0.007(6) -0.001(6)
O4 0.060(7) 0.033(5) 0.057(6) -0.010(4) 0.038(5) 0.003(5)
Br4 0.0769(12) 0.0419(8) 0.0592(9) 0.0157(8) 0.0087(8) 0.0136(8)
C13 0.044(10) 0.043(8) 0.062(9) -0.007(7) 0.021(7) -0.004(7)
C36 0.059(11) 0.034(7) 0.042(7) -0.005(6) 0.021(7) -0.005(7)
C47 0.013(6) 0.030(6) 0.047(7) -0.012(5) 0.006(5) -0.004(5)
C12 0.046(10) 0.058(9) 0.062(9) 0.012(8) 0.017(7) 0.012(8)
C39 0.045(9) 0.028(7) 0.034(6) 0.007(5) -0.003(5) -0.003(6)
O5 0.066(8) 0.049(6) 0.033(5) 0.007(5) 0.028(5) -0.011(5)
C5 0.061(10) 0.042(8) 0.042(7) 0.006(6) 0.026(6) -0.013(7)
C38 0.026(7) 0.026(6) 0.046(7) -0.001(5) 0.010(5) -0.002(5)
O6 0.060(7) 0.025(5) 0.053(5) -0.009(4) 0.017(5) -0.005(5)
C6 0.075(11) 0.039(7) 0.027(6) -0.001(5) 0.024(6) 0.001(7)
C37 0.028(7) 0.026(6) 0.016(5) -0.001(4) 0.009(4) 0.000(5)
O7 0.046(7) 0.057(6) 0.037(5) -0.002(5) 0.018(5) 0.011(5)
C7 0.028(8) 0.038(7) 0.022(6) -0.007(5) 0.009(5) -0.001(6)
C9 0.047(10) 0.041(8) 0.039(7) 0.005(6) 0.004(6) -0.006(7)
C43 0.031(9) 0.037(7) 0.074(10) -0.009(7) 0.022(7) -0.008(6)
C46 0.039(9) 0.028(7) 0.047(9) -0.005(6) 0.008(7) -0.005(6)
C8 0.030(7) 0.031(6) 0.042(7) 0.000(5) 0.016(5) -0.001(5)
C44 0.046(9) 0.054(8) 0.027(6) -0.005(5) 0.023(5) -0.012(7)
C52 0.039(9) 0.024(6) 0.041(7) -0.010(5) 0.006(6) 0.005(5)
O9 0.056(6) 0.050(4) 0.046(4) -0.007(3) 0.012(3) -0.003(4)
O8 0.049(7) 0.037(6) 0.052(6) -0.014(5) 0.030(5) 0.004(5)
C10 0.037(10) 0.030(7) 0.045(8) 0.002(6) 0.001(7) -0.005(6)
O10 0.058(6) 0.042(4) 0.048(4) 0.001(3) 0.013(4) -0.001(4)
C11 0.063(12) 0.049(8) 0.060(8) 0.018(7) 0.011(8) 0.019(8)
C42 0.033(9) 0.045(8) 0.058(8) 0.007(7) 0.021(7) 0.012(7)
C53 0.057(10) 0.033(7) 0.026(6) -0.003(5) 0.009(6) 0.005(6)
C14 0.057(11) 0.041(8) 0.052(8) 0.006(6) 0.031(7) -0.007(7)
C41 0.044(9) 0.040(6) 0.044(7) 0.019(6) 0.010(6) 0.019(7)
C50 0.060(10) 0.018(6) 0.044(7) 0.000(5) 0.001(6) 0.011(6)
C49 0.042(9) 0.038(7) 0.024(6) 0.001(5) 0.009(5) -0.001(6)
C48 0.029(7) 0.022(5) 0.026(6) 0.006(4) 0.002(5) 0.005(5)
C15 0.025(8) 0.039(8) 0.058(9) -0.006(7) 0.007(7) -0.005(6)
C40 0.037(9) 0.031(7) 0.038(7) -0.002(6) 0.011(6) -0.010(6)
C68 0.053(10) 0.060(6) 0.089(11) 0.006(7) 0.017(8) 0.011(7)
C20 0.071(12) 0.028(7) 0.057(9) -0.006(6) 0.007(8) 0.013(7)
C24 0.035(8) 0.027(7) 0.042(7) 0.005(5) 0.017(5) -0.009(5)
C30 0.040(9) 0.043(8) 0.028(6) 0.004(5) 0.006(6) 0.004(7)
C19 0.040(10) 0.030(7) 0.057(9) -0.004(6) 0.006(7) -0.003(7)
C18 0.024(8) 0.028(6) 0.030(6) 0.006(5) -0.004(5) 0.006(5)
C16 0.034(9) 0.032(7) 0.048(9) -0.012(6) 0.003(7) -0.006(6)
C67 0.089(11) 0.041(6) 0.044(6) 0.007(5) 0.016(6) 0.014(7)
C17 0.017(6) 0.019(5) 0.037(6) 0.005(4) -0.002(5) 0.000(4)
C65 0.093(14) 0.040(8) 0.045(7) 0.001(5) 0.019(8) -0.020(7)
C66 0.057(10) 0.070(10) 0.073(9) 0.017(7) 0.019(7) -0.013(8)
C21 0.046(9) 0.033(7) 0.031(6) -0.003(5) 0.020(6) 0.010(6)
C35 0.056(9) 0.041(7) 0.028(6) 0.006(5) 0.026(6) -0.015(6)
C34 0.033(8) 0.028(6) 0.023(6) -0.006(5) 0.002(5) 0.001(5)
C33 0.056(10) 0.046(8) 0.020(6) 0.011(5) 0.016(5) 0.010(7)
C54 0.037(8) 0.029(6) 0.031(6) 0.004(5) 0.011(5) 0.000(6)
C32 0.033(8) 0.025(6) 0.023(5) 0.006(4) 0.010(5) -0.003(5)
C31 0.018(7) 0.039(8) 0.027(6) 0.009(5) 0.007(5) -0.005(6)
C22 0.038(9) 0.012(5) 0.048(7) -0.010(5) 0.001(6) -0.002(5)
C26 0.036(9) 0.046(8) 0.066(9) -0.013(7) 0.016(7) -0.001(7)
C23 0.055(10) 0.050(8) 0.029(6) 0.000(6) 0.019(6) 0.002(7)
C25 0.034(9) 0.032(7) 0.045(7) 0.001(6) 0.018(6) -0.006(7)
C28 0.070(12) 0.043(8) 0.039(7) -0.001(6) 0.031(7) 0.004(8)
C27 0.030(10) 0.040(10) 0.112(13) -0.002(8) 0.028(9) -0.005(7)
C29 0.041(10) 0.047(8) 0.058(9) -0.006(7) 0.000(7) 0.005(7)
C62 0.052(11) 0.121(12) 0.073(11) 0.024(9) 0.007(8) -0.013(10)
C61 0.063(13) 0.098(12) 0.071(10) -0.013(8) 0.010(9) 0.026(10)
C60 0.041(9) 0.037(7) 0.028(6) -0.003(5) 0.007(6) -0.006(6)
C59 0.044(10) 0.046(8) 0.034(7) 0.001(6) 0.002(6) 0.004(7)
C55 0.038(9) 0.014(5) 0.032(6) 0.006(4) 0.013(5) 0.002(5)
C63 0.094(11) 0.054(7) 0.036(6) -0.009(5) 0.012(6) -0.022(7)
C64 0.095(11) 0.055(7) 0.119(10) -0.014(7) 0.043(8) -0.018(7)
C58 0.051(11) 0.041(8) 0.051(8) -0.011(6) 0.030(7) -0.001(7)
C57 0.025(8) 0.040(7) 0.077(10) -0.008(7) 0.016(7) 0.000(6)
C56 0.032(8) 0.044(7) 0.046(7) -0.005(6) 0.008(5) 0.010(6)
 
_geom_special_details
;
 All esds (except the esd in the dihedral angle between two l.s. planes)
 are estimated using the full covariance matrix.  The cell esds are taken
 into account individually in the estimation of esds in distances, angles
 and torsion angles; correlations between esds in cell parameters are only
 used when they are defined by crystal symmetry.  An approximate (isotropic)
 treatment of cell esds is used for estimating esds involving l.s. planes.
;
 
loop_
 _geom_bond_atom_site_label_1
 _geom_bond_atom_site_label_2
 _geom_bond_distance
 _geom_bond_site_symmetry_2
 _geom_bond_publ_flag
I1 C8 2.055(14) . ?
I1 C7 2.143(13) . ?
C1 O1 1.229(17) . ?
C1 O2 1.257(17) . ?
C1 C2 1.546(18) . ?
Br1 C4 1.904(13) . ?
I2 C22 2.096(13) . ?
I2 C23 2.164(14) . ?
I2 O4 2.471(10) . ?
C2 C3 1.320(18) . ?
C2 C7 1.439(16) . ?
Br2 C19 1.897(14) . ?
I3 C38 2.065(15) . ?
I3 C37 2.152(12) . ?
C3 C4 1.37(2) . ?
C3 H3 0.9300 . ?
C45 C40 1.367(19) . ?
C45 C44 1.41(2) . ?
C45 H45 0.9300 . ?
C51 C50 1.416(18) . ?
C51 C52 1.465(18) . ?
C51 H51 0.9300 . ?
O3 C16 1.226(19) . ?
Br3 C34 1.914(12) . ?
I4 C52 2.112(13) . ?
I4 C53 2.150(14) . ?
C4 C5 1.388(19) . ?
O4 C16 1.275(18) . ?
Br4 C49 1.876(14) . ?
C13 C12 1.33(2) . ?
C13 C14 1.39(2) . ?
C13 H13 0.9300 . ?
C36 C37 1.302(18) . ?
C36 C35 1.368(18) . ?
C36 H36 0.9300 . ?
C47 C52 1.334(18) . ?
C47 C48 1.452(17) . ?
C47 C46 1.477(19) . ?
C12 C11 1.33(2) . ?
C12 H12 0.9300 . ?
C39 C38 1.325(18) . ?
C39 C40 1.48(2) . ?
C39 H39 0.9300 . ?
O5 C31 1.225(17) . ?
C5 C6 1.380(19) . ?
C5 H5 0.9300 . ?
C38 H38 0.9300 . ?
O6 C31 1.255(17) . ?
C6 C7 1.287(19) . ?
C6 H6 0.9300 . ?
C37 C32 1.422(16) . ?
O7 C46 1.217(18) . ?
C9 C8 1.326(19) . ?
C9 C10 1.47(2) . ?
C9 H9 0.9300 . ?
C43 C42 1.34(2) . ?
C43 C44 1.39(2) . ?
C43 H43 0.9300 . ?
C46 O8 1.282(17) . ?
C8 H8 0.9300 . ?
C44 H44 0.9300 . ?
O9 C63 1.411(11) . ?
O9 C61 1.466(17) . ?
C10 C15 1.359(19) . ?
C10 C11 1.39(2) . ?
O10 C65 1.395(16) . ?
O10 C67 1.437(11) . ?
C11 H11 0.9300 . ?
C42 C41 1.324(19) . ?
C42 H42 0.9300 . ?
C53 C54 1.314(18) . ?
C53 H53 0.9300 . ?
C14 C15 1.42(2) . ?
C14 H14 0.9300 . ?
C41 C40 1.383(18) . ?
C41 H41 0.9300 . ?
C50 C49 1.370(18) . ?
C50 H50 0.9300 . ?
C49 C48 1.395(18) . ?
C48 H48 0.9300 . ?
C15 H15 0.9300 . ?
C68 C67 1.46(2) . ?
C68 H68A 0.9600 . ?
C68 H68B 0.9600 . ?
C68 H68C 0.9600 . ?
C20 C19 1.35(2) . ?
C20 C21 1.389(18) . ?
C20 H20 0.9300 . ?
C24 C23 1.289(19) . ?
C24 C25 1.478(18) . ?
C24 H24 0.9300 . ?
C30 C29 1.33(2) . ?
C30 C25 1.409(18) . ?
C30 H30 0.9300 . ?
C19 C18 1.396(19) . ?
C18 C17 1.458(16) . ?
C18 H18 0.9300 . ?
C16 C17 1.499(19) . ?
C67 H67A 0.9700 . ?
C67 H67B 0.9700 . ?
C17 C22 1.335(18) . ?
C65 C66 1.503(12) . ?
C65 H65A 0.9700 . ?
C65 H65B 0.9700 . ?
C66 H66A 0.9600 . ?
C66 H66B 0.9600 . ?
C66 H66C 0.9600 . ?
C21 C22 1.458(18) . ?
C21 H21 0.9300 . ?
C35 C34 1.379(17) . ?
C35 H35 0.9300 . ?
C34 C33 1.351(18) . ?
C33 C32 1.311(18) . ?
C33 H33 0.9300 . ?
C54 C55 1.468(17) . ?
C54 H54 0.9300 . ?
C32 C31 1.559(18) . ?
C26 C25 1.398(18) . ?
C26 C27 1.44(2) . ?
C26 H26 0.9300 . ?
C23 H23 0.9300 . ?
C28 C29 1.38(2) . ?
C28 C27 1.40(2) . ?
C28 H28 0.9300 . ?
C27 H27 0.9300 . ?
C29 H29 0.9300 . ?
C62 C61 1.489(12) . ?
C62 H62A 0.9600 . ?
C62 H62B 0.9600 . ?
C62 H62C 0.9600 . ?
C61 H61A 0.9700 . ?
C61 H61B 0.9700 . ?
C60 C59 1.32(2) . ?
C60 C55 1.424(17) . ?
C60 H60 0.9300 . ?
C59 C58 1.39(2) . ?
C59 H59 0.9300 . ?
C55 C56 1.385(18) . ?
C63 C64 1.53(3) . ?
C63 H63A 0.9700 . ?
C63 H63B 0.9700 . ?
C64 H64A 0.9600 . ?
C64 H64B 0.9600 . ?
C64 H64C 0.9600 . ?
C58 C57 1.40(2) . ?
C58 H58 0.9300 . ?
C57 C56 1.42(2) . ?
C57 H57 0.9300 . ?
C56 H56 0.9300 . ?
 
loop_
 _geom_angle_atom_site_label_1
 _geom_angle_atom_site_label_2
 _geom_angle_atom_site_label_3
 _geom_angle
 _geom_angle_site_symmetry_1
 _geom_angle_site_symmetry_3
 _geom_angle_publ_flag
C8 I1 C7 94.2(5) . . ?
O1 C1 O2 124.5(14) . . ?
O1 C1 C2 116.3(13) . . ?
O2 C1 C2 118.8(12) . . ?
C22 I2 C23 94.7(6) . . ?
C22 I2 O4 72.4(5) . . ?
C23 I2 O4 165.0(5) . . ?
C3 C2 C7 118.3(13) . . ?
C3 C2 C1 122.9(12) . . ?
C7 C2 C1 118.9(12) . . ?
C38 I3 C37 94.6(5) . . ?
C2 C3 C4 120.4(13) . . ?
C2 C3 H3 119.8 . . ?
C4 C3 H3 119.8 . . ?
C40 C45 C44 121.6(15) . . ?
C40 C45 H45 119.2 . . ?
C44 C45 H45 119.2 . . ?
C50 C51 C52 115.0(12) . . ?
C50 C51 H51 122.5 . . ?
C52 C51 H51 122.5 . . ?
C52 I4 C53 96.0(5) . . ?
C3 C4 C5 121.4(13) . . ?
C3 C4 Br1 118.3(11) . . ?
C5 C4 Br1 120.3(12) . . ?
C16 O4 I2 114.4(9) . . ?
C12 C13 C14 121.5(16) . . ?
C12 C13 H13 119.2 . . ?
C14 C13 H13 119.2 . . ?
C37 C36 C35 121.0(13) . . ?
C37 C36 H36 119.5 . . ?
C35 C36 H36 119.5 . . ?
C52 C47 C48 117.3(13) . . ?
C52 C47 C46 125.9(13) . . ?
C48 C47 C46 116.5(12) . . ?
C11 C12 C13 120.9(17) . . ?
C11 C12 H12 119.5 . . ?
C13 C12 H12 119.5 . . ?
C38 C39 C40 131.5(13) . . ?
C38 C39 H39 114.2 . . ?
C40 C39 H39 114.2 . . ?
C6 C5 C4 116.8(13) . . ?
C6 C5 H5 121.6 . . ?
C4 C5 H5 121.6 . . ?
C39 C38 I3 121.8(11) . . ?
C39 C38 H38 119.1 . . ?
I3 C38 H38 119.1 . . ?
C7 C6 C5 122.4(13) . . ?
C7 C6 H6 118.8 . . ?
C5 C6 H6 118.8 . . ?
C36 C37 C32 121.3(12) . . ?
C36 C37 I3 121.2(10) . . ?
C32 C37 I3 117.5(9) . . ?
C6 C7 C2 120.7(12) . . ?
C6 C7 I1 121.9(10) . . ?
C2 C7 I1 117.4(10) . . ?
C8 C9 C10 130.3(14) . . ?
C8 C9 H9 114.9 . . ?
C10 C9 H9 114.9 . . ?
C42 C43 C44 121.3(16) . . ?
C42 C43 H43 119.4 . . ?
C44 C43 H43 119.4 . . ?
O7 C46 O8 127.2(14) . . ?
O7 C46 C47 122.3(14) . . ?
O8 C46 C47 110.5(13) . . ?
C9 C8 I1 120.8(11) . . ?
C9 C8 H8 119.6 . . ?
I1 C8 H8 119.6 . . ?
C43 C44 C45 117.0(14) . . ?
C43 C44 H44 121.5 . . ?
C45 C44 H44 121.5 . . ?
C47 C52 C51 124.7(13) . . ?
C47 C52 I4 117.7(10) . . ?
C51 C52 I4 117.6(10) . . ?
C63 O9 C61 111.0(10) . . ?
C15 C10 C11 115.6(16) . . ?
C15 C10 C9 121.8(15) . . ?
C11 C10 C9 122.2(14) . . ?
C65 O10 C67 112.8(9) . . ?
C12 C11 C10 123.0(15) . . ?
C12 C11 H11 118.5 . . ?
C10 C11 H11 118.5 . . ?
C41 C42 C43 120.3(15) . . ?
C41 C42 H42 119.9 . . ?
C43 C42 H42 119.9 . . ?
C54 C53 I4 117.7(10) . . ?
C54 C53 H53 121.1 . . ?
I4 C53 H53 121.1 . . ?
C13 C14 C15 115.7(15) . . ?
C13 C14 H14 122.2 . . ?
C15 C14 H14 122.2 . . ?
C42 C41 C40 123.1(14) . . ?
C42 C41 H41 118.4 . . ?
C40 C41 H41 118.4 . . ?
C49 C50 C51 121.9(13) . . ?
C49 C50 H50 119.1 . . ?
C51 C50 H50 119.1 . . ?
C50 C49 C48 120.9(12) . . ?
C50 C49 Br4 117.6(11) . . ?
C48 C49 Br4 121.4(9) . . ?
C49 C48 C47 120.1(12) . . ?
C49 C48 H48 119.9 . . ?
C47 C48 H48 119.9 . . ?
C10 C15 C14 123.1(15) . . ?
C10 C15 H15 118.4 . . ?
C14 C15 H15 118.4 . . ?
C45 C40 C41 116.6(14) . . ?
C45 C40 C39 120.0(14) . . ?
C41 C40 C39 123.1(13) . . ?
C67 C68 H68A 109.5 . . ?
C67 C68 H68B 109.5 . . ?
H68A C68 H68B 109.5 . . ?
C67 C68 H68C 109.5 . . ?
H68A C68 H68C 109.5 . . ?
H68B C68 H68C 109.5 . . ?
C19 C20 C21 122.7(14) . . ?
C19 C20 H20 118.6 . . ?
C21 C20 H20 118.6 . . ?
C23 C24 C25 121.6(13) . . ?
C23 C24 H24 119.2 . . ?
C25 C24 H24 119.2 . . ?
C29 C30 C25 118.6(15) . . ?
C29 C30 H30 120.7 . . ?
C25 C30 H30 120.7 . . ?
C20 C19 C18 122.0(13) . . ?
C20 C19 Br2 117.4(12) . . ?
C18 C19 Br2 120.5(11) . . ?
C19 C18 C17 117.7(12) . . ?
C19 C18 H18 121.2 . . ?
C17 C18 H18 121.2 . . ?
O3 C16 O4 127.2(15) . . ?
O3 C16 C17 121.9(14) . . ?
O4 C16 C17 111.0(13) . . ?
O10 C67 C68 110.0(11) . . ?
O10 C67 H67A 109.7 . . ?
C68 C67 H67A 109.7 . . ?
O10 C67 H67B 109.7 . . ?
C68 C67 H67B 109.7 . . ?
H67A C67 H67B 108.2 . . ?
C22 C17 C18 118.7(12) . . ?
C22 C17 C16 124.4(12) . . ?
C18 C17 C16 116.8(12) . . ?
O10 C65 C66 108.4(10) . . ?
O10 C65 H65A 110.0 . . ?
C66 C65 H65A 110.0 . . ?
O10 C65 H65B 110.0 . . ?
C66 C65 H65B 110.0 . . ?
H65A C65 H65B 108.4 . . ?
C65 C66 H66A 109.5 . . ?
C65 C66 H66B 109.5 . . ?
H66A C66 H66B 109.5 . . ?
C65 C66 H66C 109.5 . . ?
H66A C66 H66C 109.5 . . ?
H66B C66 H66C 109.5 . . ?
C20 C21 C22 115.5(12) . . ?
C20 C21 H21 122.3 . . ?
C22 C21 H21 122.3 . . ?
C36 C35 C34 117.3(13) . . ?
C36 C35 H35 121.4 . . ?
C34 C35 H35 121.4 . . ?
C33 C34 C35 121.3(12) . . ?
C33 C34 Br3 119.9(10) . . ?
C35 C34 Br3 118.8(11) . . ?
C32 C33 C34 121.1(12) . . ?
C32 C33 H33 119.4 . . ?
C34 C33 H33 119.4 . . ?
C53 C54 C55 122.1(13) . . ?
C53 C54 H54 118.9 . . ?
C55 C54 H54 118.9 . . ?
C33 C32 C37 117.8(12) . . ?
C33 C32 C31 123.8(12) . . ?
C37 C32 C31 118.3(11) . . ?
O5 C31 O6 125.5(13) . . ?
O5 C31 C32 116.4(13) . . ?
O6 C31 C32 117.9(11) . . ?
C17 C22 C21 123.3(12) . . ?
C17 C22 I2 117.5(10) . . ?
C21 C22 I2 119.1(10) . . ?
C25 C26 C27 119.0(15) . . ?
C25 C26 H26 120.5 . . ?
C27 C26 H26 120.5 . . ?
C24 C23 I2 117.3(11) . . ?
C24 C23 H23 121.3 . . ?
I2 C23 H23 121.3 . . ?
C26 C25 C30 120.0(15) . . ?
C26 C25 C24 116.4(13) . . ?
C30 C25 C24 123.5(14) . . ?
C29 C28 C27 117.8(15) . . ?
C29 C28 H28 121.1 . . ?
C27 C28 H28 121.1 . . ?
C28 C27 C26 119.1(15) . . ?
C28 C27 H27 120.4 . . ?
C26 C27 H27 120.4 . . ?
C30 C29 C28 125.4(16) . . ?
C30 C29 H29 117.3 . . ?
C28 C29 H29 117.3 . . ?
C61 C62 H62A 109.5 . . ?
C61 C62 H62B 109.5 . . ?
H62A C62 H62B 109.5 . . ?
C61 C62 H62C 109.5 . . ?
H62A C62 H62C 109.5 . . ?
H62B C62 H62C 109.5 . . ?
O9 C61 C62 108.8(11) . . ?
O9 C61 H61A 109.9 . . ?
C62 C61 H61A 109.9 . . ?
O9 C61 H61B 109.9 . . ?
C62 C61 H61B 109.9 . . ?
H61A C61 H61B 108.3 . . ?
C59 C60 C55 118.0(14) . . ?
C59 C60 H60 121.0 . . ?
C55 C60 H60 121.0 . . ?
C60 C59 C58 125.5(14) . . ?
C60 C59 H59 117.2 . . ?
C58 C59 H59 117.2 . . ?
C56 C55 C60 120.3(13) . . ?
C56 C55 C54 116.4(12) . . ?
C60 C55 C54 123.3(13) . . ?
O9 C63 C64 113.8(12) . . ?
O9 C63 H63A 108.8 . . ?
C64 C63 H63A 108.8 . . ?
O9 C63 H63B 108.8 . . ?
C64 C63 H63B 108.8 . . ?
H63A C63 H63B 107.7 . . ?
C63 C64 H64A 109.5 . . ?
C63 C64 H64B 109.5 . . ?
H64A C64 H64B 109.5 . . ?
C63 C64 H64C 109.5 . . ?
H64A C64 H64C 109.5 . . ?
H64B C64 H64C 109.5 . . ?
C59 C58 C57 116.8(14) . . ?
C59 C58 H58 121.6 . . ?
C57 C58 H58 121.6 . . ?
C58 C57 C56 120.2(15) . . ?
C58 C57 H57 119.9 . . ?
C56 C57 H57 119.9 . . ?
C55 C56 C57 119.2(13) . . ?
C55 C56 H56 120.4 . . ?
C57 C56 H56 120.4 . . ?
 
loop_
 _geom_torsion_atom_site_label_1
 _geom_torsion_atom_site_label_2
 _geom_torsion_atom_site_label_3
 _geom_torsion_atom_site_label_4
 _geom_torsion
 _geom_torsion_site_symmetry_1
 _geom_torsion_site_symmetry_2
 _geom_torsion_site_symmetry_3
 _geom_torsion_site_symmetry_4
 _geom_torsion_publ_flag
O1 C1 C2 C3 8(2) . . . . ?
O2 C1 C2 C3 -177.4(14) . . . . ?
O1 C1 C2 C7 -172.0(13) . . . . ?
O2 C1 C2 C7 2(2) . . . . ?
C7 C2 C3 C4 2(2) . . . . ?
C1 C2 C3 C4 -178.3(13) . . . . ?
C2 C3 C4 C5 0(2) . . . . ?
C2 C3 C4 Br1 179.4(11) . . . . ?
C14 C13 C12 C11 2(3) . . . . ?
C3 C4 C5 C6 -1(2) . . . . ?
Br1 C4 C5 C6 178.9(11) . . . . ?
C40 C39 C38 I3 -172.8(11) . . . . ?
C4 C5 C6 C7 1(3) . . . . ?
C35 C36 C37 C32 2(2) . . . . ?
C35 C36 C37 I3 -178.0(11) . . . . ?
C5 C6 C7 C2 0(3) . . . . ?
C5 C6 C7 I1 -179.3(12) . . . . ?
C3 C2 C7 C6 -2(2) . . . . ?
C1 C2 C7 C6 178.1(14) . . . . ?
C3 C2 C7 I1 177.6(10) . . . . ?
C1 C2 C7 I1 -2.1(16) . . . . ?
C52 C47 C46 O7 172.9(15) . . . . ?
C48 C47 C46 O7 0(2) . . . . ?
C52 C47 C46 O8 -8(2) . . . . ?
C48 C47 C46 O8 179.2(12) . . . . ?
C10 C9 C8 I1 -174.1(12) . . . . ?
C42 C43 C44 C45 0(2) . . . . ?
C40 C45 C44 C43 2(2) . . . . ?
C48 C47 C52 C51 -1(2) . . . . ?
C46 C47 C52 C51 -174.1(14) . . . . ?
C48 C47 C52 I4 -178.8(9) . . . . ?
C46 C47 C52 I4 8.1(19) . . . . ?
C50 C51 C52 C47 0(2) . . . . ?
C50 C51 C52 I4 178.3(10) . . . . ?
C8 C9 C10 C15 -6(3) . . . . ?
C8 C9 C10 C11 -179.0(17) . . . . ?
C13 C12 C11 C10 -3(3) . . . . ?
C15 C10 C11 C12 4(3) . . . . ?
C9 C10 C11 C12 177.4(17) . . . . ?
C44 C43 C42 C41 1(2) . . . . ?
C12 C13 C14 C15 -2(2) . . . . ?
C43 C42 C41 C40 -3(3) . . . . ?
C52 C51 C50 C49 0(2) . . . . ?
C51 C50 C49 C48 -1(2) . . . . ?
C51 C50 C49 Br4 -179.0(11) . . . . ?
C50 C49 C48 C47 0(2) . . . . ?
Br4 C49 C48 C47 178.3(9) . . . . ?
C52 C47 C48 C49 1(2) . . . . ?
C46 C47 C48 C49 174.4(12) . . . . ?
C11 C10 C15 C14 -4(2) . . . . ?
C9 C10 C15 C14 -177.6(13) . . . . ?
C13 C14 C15 C10 3(2) . . . . ?
C44 C45 C40 C41 -3(2) . . . . ?
C44 C45 C40 C39 -177.4(13) . . . . ?
C42 C41 C40 C45 4(2) . . . . ?
C42 C41 C40 C39 178.0(15) . . . . ?
C38 C39 C40 C45 -8(2) . . . . ?
C38 C39 C40 C41 178.3(16) . . . . ?
C21 C20 C19 C18 1(3) . . . . ?
C21 C20 C19 Br2 -179.0(12) . . . . ?
C20 C19 C18 C17 -2(2) . . . . ?
Br2 C19 C18 C17 177.8(9) . . . . ?
I2 O4 C16 O3 -177.4(13) . . . . ?
I2 O4 C16 C17 3.1(15) . . . . ?
C65 O10 C67 C68 -172.2(11) . . . . ?
C19 C18 C17 C22 1.8(19) . . . . ?
C19 C18 C17 C16 177.8(12) . . . . ?
O3 C16 C17 C22 174.1(14) . . . . ?
O4 C16 C17 C22 -6(2) . . . . ?
O3 C16 C17 C18 -2(2) . . . . ?
O4 C16 C17 C18 177.9(12) . . . . ?
C67 O10 C65 C66 -171.6(7) . . . . ?
C19 C20 C21 C22 0(2) . . . . ?
C37 C36 C35 C34 1(2) . . . . ?
C36 C35 C34 C33 -3(2) . . . . ?
C36 C35 C34 Br3 177.1(11) . . . . ?
C35 C34 C33 C32 2(2) . . . . ?
Br3 C34 C33 C32 -178.2(11) . . . . ?
I4 C53 C54 C55 176.8(9) . . . . ?
C34 C33 C32 C37 1(2) . . . . ?
C34 C33 C32 C31 178.2(13) . . . . ?
C36 C37 C32 C33 -3(2) . . . . ?
I3 C37 C32 C33 176.9(10) . . . . ?
C36 C37 C32 C31 179.5(13) . . . . ?
I3 C37 C32 C31 -0.5(16) . . . . ?
C33 C32 C31 O5 9(2) . . . . ?
C37 C32 C31 O5 -173.3(13) . . . . ?
C33 C32 C31 O6 -175.5(14) . . . . ?
C37 C32 C31 O6 1.7(19) . . . . ?
C18 C17 C22 C21 0(2) . . . . ?
C16 C17 C22 C21 -175.8(13) . . . . ?
C18 C17 C22 I2 -178.0(9) . . . . ?
C16 C17 C22 I2 6.4(18) . . . . ?
C20 C21 C22 C17 -1(2) . . . . ?
C20 C21 C22 I2 176.8(11) . . . . ?
C25 C24 C23 I2 177.5(10) . . . . ?
C27 C26 C25 C30 4(2) . . . . ?
C27 C26 C25 C24 -179.3(14) . . . . ?
C29 C30 C25 C26 -4(2) . . . . ?
C29 C30 C25 C24 -179.7(13) . . . . ?
C23 C24 C25 C26 -178.6(15) . . . . ?
C23 C24 C25 C30 -2(2) . . . . ?
C29 C28 C27 C26 1(2) . . . . ?
C25 C26 C27 C28 -3(2) . . . . ?
C25 C30 C29 C28 1(2) . . . . ?
C27 C28 C29 C30 0(2) . . . . ?
C63 O9 C61 C62 172.4(7) . . . . ?
C55 C60 C59 C58 0(2) . . . . ?
C59 C60 C55 C56 -2(2) . . . . ?
C59 C60 C55 C54 -178.2(13) . . . . ?
C53 C54 C55 C56 176.3(14) . . . . ?
C53 C54 C55 C60 -7(2) . . . . ?
C61 O9 C63 C64 178.1(13) . . . . ?
C60 C59 C58 C57 0(2) . . . . ?
C59 C58 C57 C56 1(2) . . . . ?
C60 C55 C56 C57 3(2) . . . . ?
C54 C55 C56 C57 179.7(13) . . . . ?
C58 C57 C56 C55 -3(2) . . . . ?
 
_refine_diff_density_max    0.603
_refine_diff_density_min   -1.186
_refine_diff_density_rms    0.117

_shelx_res_file
;

    3.res created by SHELXL-2014/7


TITL mo_Sayad_2_2_0m_new_a.res in P2(1)
CELL 0.71073 8.7132 20.9793 18.0746 90.000 98.547 90.000
ZERR 2.00 0.0004 0.0009 0.0007 0.000 0.002 0.000
LATT -1
SYMM -x, y+1/2, -z
SFAC C H O BR I
UNIT 136 120 20 8 8
LIST 6 ! automatically inserted. Change 6 to 4 for CHECKCIF!!
TEMP 23.100
ACTA
L.S. 20
FMAP 2
PLAN -20 0 0.00
HTAB
BOND $H
CONF
WGHT    0.029800
FVAR       0.16838
I1    5    0.871521    0.448683    0.229103    11.00000    0.04445    0.02868 =
         0.04451   -0.00514    0.01745   -0.00360
C1    1    0.942036    0.406361    0.066262    11.00000    0.01635    0.04436 =
         0.03106    0.00982    0.00874    0.00349
O1    3    0.962498    0.399257    0.000941    11.00000    0.05348    0.05771 =
         0.04045    0.01318    0.02365   -0.00824
BR1   4    0.727665    0.167996    0.050552    11.00000    0.06986    0.03890 =
         0.05988   -0.01664    0.00960   -0.00807
I2    5    0.868940    0.548759    0.484726    11.00000    0.04372    0.02868 =
         0.04752    0.00352    0.02002    0.00303
C2    1    0.864016    0.350305    0.101930    11.00000    0.03629    0.03549 =
         0.01146    0.00170    0.00720    0.00566
O2    3    0.968336    0.457157    0.102859    11.00000    0.05490    0.03072 =
         0.05264   -0.00273    0.01658   -0.01114
BR2   4    0.723522    0.834682    0.319134    11.00000    0.07215    0.03592 =
         0.05413    0.00640    0.00956    0.00661
I3    5    0.870843    0.447861    0.736727    11.00000    0.04095    0.02798 =
         0.03897   -0.00341    0.01720   -0.00298
C3    1    0.837415    0.294516    0.068665    11.00000    0.03857    0.06252 =
         0.02793    0.00443    0.00648    0.01863
AFIX  43
H3    2    0.868616    0.287432    0.022334    11.00000   -1.20000
AFIX   0
C45   1    0.573444    0.410619    0.956104    11.00000    0.02036    0.04254 =
         0.06832   -0.00936    0.01590   -0.00947
AFIX  43
H45   2    0.676474    0.397446    0.964643    11.00000   -1.20000
AFIX   0
C51   1    0.740164    0.692230    0.957312    11.00000    0.05670    0.03389 =
         0.03315   -0.00219    0.01561    0.01703
AFIX  43
H51   2    0.709272    0.686723    1.003983    11.00000   -1.20000
AFIX   0
O3    3    0.954989    0.600649    0.256839    11.00000    0.04400    0.06505 =
         0.04168   -0.00043    0.00988    0.01377
BR3   4    0.723104    0.163819    0.567282    11.00000    0.07114    0.03289 =
         0.05452   -0.00879    0.00609   -0.00679
I4    5    0.870879    0.556170    0.980214    11.00000    0.04129    0.02591 =
         0.04058   -0.00041    0.01585    0.00113
C4    1    0.764205    0.247026    0.101922    11.00000    0.03795    0.02214 =
         0.04038   -0.00525   -0.00698   -0.00093
O4    3    0.954400    0.542321    0.360565    11.00000    0.05999    0.03325 =
         0.05665   -0.00960    0.03790    0.00283
BR4   4    0.719011    0.835638    0.798840    11.00000    0.07692    0.04189 =
         0.05919    0.01573    0.00874    0.01363
C13   1    0.319986    0.416676    0.483194    11.00000    0.04354    0.04262 =
         0.06175   -0.00698    0.02077   -0.00410
AFIX  43
H13   2    0.252680    0.410823    0.518018    11.00000   -1.20000
AFIX   0
C36   1    0.743999    0.313155    0.716173    11.00000    0.05937    0.03390 =
         0.04188   -0.00501    0.02139   -0.00546
AFIX  43
H36   2    0.716375    0.320922    0.763109    11.00000   -1.20000
AFIX   0
C47   1    0.867516    0.648079    0.854579    11.00000    0.01252    0.03042 =
         0.04652   -0.01229    0.00576   -0.00403
C12   1    0.266420    0.442526    0.417199    11.00000    0.04568    0.05784 =
         0.06182    0.01224    0.01676    0.01163
AFIX  43
H12   2    0.163429    0.455607    0.407288    11.00000   -1.20000
AFIX   0
C39   1    0.612981    0.439582    0.827988    11.00000    0.04516    0.02810 =
         0.03449    0.00686   -0.00329   -0.00323
AFIX  43
H39   2    0.560154    0.452089    0.781747    11.00000   -1.20000
AFIX   0
O5    3    0.953370    0.396773    0.509099    11.00000    0.06566    0.04912 =
         0.03303    0.00704    0.02828   -0.01145
C5    1    0.716588    0.255776    0.171182    11.00000    0.06054    0.04221 =
         0.04244    0.00637    0.02612   -0.01251
AFIX  43
H5    2    0.664899    0.223943    0.193461    11.00000   -1.20000
AFIX   0
C38   1    0.762616    0.428207    0.828336    11.00000    0.02620    0.02634 =
         0.04569   -0.00147    0.00982   -0.00162
AFIX  43
H38   2    0.820505    0.410901    0.870986    11.00000   -1.20000
AFIX   0
O6    3    0.963857    0.454025    0.612012    11.00000    0.05986    0.02480 =
         0.05286   -0.00907    0.01657   -0.00489
C6    1    0.749685    0.314006    0.205361    11.00000    0.07544    0.03937 =
         0.02704   -0.00056    0.02374    0.00105
AFIX  43
H6    2    0.721099    0.321046    0.252251    11.00000   -1.20000
AFIX   0
C37   1    0.812974    0.357620    0.683158    11.00000    0.02775    0.02646 =
         0.01609   -0.00130    0.00927   -0.00034
O7    3    0.962539    0.603807    0.750038    11.00000    0.04594    0.05695 =
         0.03685   -0.00176    0.01830    0.01109
C7    1    0.818696    0.358920    0.174668    11.00000    0.02797    0.03839 =
         0.02248   -0.00681    0.00942   -0.00116
C9    1    0.612556    0.440225    0.317905    11.00000    0.04660    0.04145 =
         0.03896    0.00544    0.00378   -0.00580
AFIX  43
H9    2    0.562135    0.455930    0.272610    11.00000   -1.20000
AFIX   0
C43   1    0.327757    0.422873    0.997481    11.00000    0.03113    0.03672 =
         0.07429   -0.00909    0.02226   -0.00801
AFIX  43
H43   2    0.263601    0.419051    1.034023    11.00000   -1.20000
AFIX   0
C46   1    0.935373    0.596851    0.813676    11.00000    0.03895    0.02779 =
         0.04666   -0.00452    0.00847   -0.00455
C8    1    0.761599    0.426783    0.318890    11.00000    0.02983    0.03055 =
         0.04153    0.00038    0.01560   -0.00144
AFIX  43
H8    2    0.817031    0.407211    0.360718    11.00000   -1.20000
AFIX   0
C44   1    0.481619    0.403985    1.013619    11.00000    0.04607    0.05373 =
         0.02669   -0.00466    0.02281   -0.01238
AFIX  43
H44   2    0.522375    0.387683    1.060265    11.00000   -1.20000
AFIX   0
C52   1    0.820189    0.642298    0.921139    11.00000    0.03852    0.02407 =
         0.04053   -0.00964    0.00646    0.00550
O9    3    0.789677    0.263781    0.382447    11.00000    0.05569    0.05008 =
         0.04562   -0.00740    0.01213   -0.00293
O8    3    0.960431    0.547038    0.854781    11.00000    0.04914    0.03745 =
         0.05219   -0.01357    0.02989    0.00367
C10   1    0.514614    0.434251    0.376928    11.00000    0.03702    0.02978 =
         0.04461    0.00231    0.00123   -0.00513
O10   3    0.788141    0.736546    1.132195    11.00000    0.05769    0.04216 =
         0.04757    0.00061    0.01321   -0.00087
C11   1    0.358057    0.449927    0.365198    11.00000    0.06252    0.04904 =
         0.06032    0.01770    0.01055    0.01924
AFIX  43
H11   2    0.315371    0.466341    0.318892    11.00000   -1.20000
AFIX   0
C42   1    0.269809    0.446493    0.930342    11.00000    0.03305    0.04490 =
         0.05813    0.00728    0.02051    0.01158
AFIX  43
H42   2    0.166697    0.459481    0.920969    11.00000   -1.20000
AFIX   0
C53   1    0.747911    0.579293    1.071344    11.00000    0.05693    0.03348 =
         0.02602   -0.00252    0.00925    0.00533
AFIX  43
H53   2    0.796663    0.600665    1.113463    11.00000   -1.20000
AFIX   0
C14   1    0.473719    0.398262    0.501278    11.00000    0.05697    0.04061 =
         0.05205    0.00593    0.03080   -0.00655
AFIX  43
H14   2    0.512974    0.381368    0.547826    11.00000   -1.20000
AFIX   0
C41   1    0.358650    0.451455    0.877186    11.00000    0.04424    0.04019 =
         0.04449    0.01915    0.00964    0.01924
AFIX  43
H41   2    0.314006    0.466057    0.830316    11.00000   -1.20000
AFIX   0
C50   1    0.713340    0.749499    0.915944    11.00000    0.06023    0.01779 =
         0.04364    0.00039    0.00131    0.01120
AFIX  43
H50   2    0.663678    0.783106    0.936162    11.00000   -1.20000
AFIX   0
C49   1    0.758448    0.756817    0.846991    11.00000    0.04195    0.03829 =
         0.02396    0.00133    0.00861   -0.00131
C48   1    0.834890    0.707902    0.814961    11.00000    0.02908    0.02213 =
         0.02649    0.00591    0.00166    0.00514
AFIX  43
H48   2    0.864997    0.713622    0.768155    11.00000   -1.20000
AFIX   0
C15   1    0.567642    0.406869    0.444030    11.00000    0.02487    0.03889 =
         0.05812   -0.00571    0.00702   -0.00511
AFIX  43
H15   2    0.670190    0.393107    0.452946    11.00000   -1.20000
AFIX   0
C40   1    0.514694    0.435949    0.888074    11.00000    0.03717    0.03072 =
         0.03791   -0.00236    0.01054   -0.01030
C68   1    0.518377    0.749598    1.135522    11.00000    0.05255    0.06009 =
         0.08926    0.00563    0.01655    0.01150
AFIX 137
H68A  2    0.495854    0.714226    1.101970    11.00000   -1.50000
H68B  2    0.434084    0.779487    1.127838    11.00000   -1.50000
H68C  2    0.531578    0.734559    1.186234    11.00000   -1.50000
AFIX   0
C20   1    0.717291    0.743202    0.430410    11.00000    0.07136    0.02755 =
         0.05674   -0.00614    0.00713    0.01339
AFIX  43
H20   2    0.669864    0.776404    0.452529    11.00000   -1.20000
AFIX   0
C24   1    0.604701    0.554102    0.572364    11.00000    0.03471    0.02652 =
         0.04213    0.00529    0.01737   -0.00877
AFIX  43
H24   2    0.557061    0.535203    0.528324    11.00000   -1.20000
AFIX   0
C30   1    0.576614    0.590593    0.703866    11.00000    0.03986    0.04319 =
         0.02763    0.00399    0.00636    0.00408
AFIX  43
H30   2    0.680339    0.602713    0.713428    11.00000   -1.20000
AFIX   0
C19   1    0.760526    0.752874    0.362809    11.00000    0.04006    0.02990 =
         0.05673   -0.00406    0.00646   -0.00311
C18   1    0.829607    0.705020    0.325356    11.00000    0.02409    0.02833 =
         0.03007    0.00563   -0.00385    0.00556
AFIX  43
H18   2    0.855434    0.711852    0.277881    11.00000   -1.20000
AFIX   0
C16   1    0.928620    0.592516    0.320919    11.00000    0.03440    0.03171 =
         0.04835   -0.01152    0.00286   -0.00629
C67   1    0.661081    0.780881    1.121078    11.00000    0.08918    0.04130 =
         0.04374    0.00681    0.01613    0.01379
AFIX  23
H67A  2    0.647563    0.796692    1.070092    11.00000   -1.20000
H67B  2    0.683627    0.816890    1.154595    11.00000   -1.20000
AFIX   0
C17   1    0.859848    0.643958    0.363272    11.00000    0.01652    0.01894 =
         0.03675    0.00541   -0.00179   -0.00007
C65   1    0.931060    0.765458    1.128840    11.00000    0.09264    0.04040 =
         0.04454    0.00105    0.01893   -0.01995
AFIX  23
H65A  2    0.958007    0.793554    1.171410    11.00000   -1.20000
H65B  2    0.925711    0.790607    1.083496    11.00000   -1.20000
AFIX   0
C66   1    1.051636    0.714147    1.129520    11.00000    0.05715    0.06967 =
         0.07250    0.01739    0.01879   -0.01287
AFIX 137
H66A  2    1.052438    0.688138    1.173275    11.00000   -1.50000
H66B  2    1.151850    0.733329    1.130145    11.00000   -1.50000
H66C  2    1.027637    0.688199    1.085575    11.00000   -1.50000
AFIX   0
C21   1    0.740602    0.685684    0.468475    11.00000    0.04626    0.03296 =
         0.03051   -0.00346    0.01965    0.00992
AFIX  43
H21   2    0.709821    0.679232    0.515015    11.00000   -1.20000
AFIX   0
C35   1    0.711508    0.255153    0.682873    11.00000    0.05636    0.04071 =
         0.02837    0.00589    0.02641   -0.01516
AFIX  43
H35   2    0.660584    0.223488    0.705819    11.00000   -1.20000
AFIX   0
C34   1    0.757344    0.245557    0.613903    11.00000    0.03300    0.02827 =
         0.02256   -0.00615    0.00176    0.00143
C33   1    0.824505    0.292569    0.578945    11.00000    0.05594    0.04630 =
         0.01976    0.01107    0.01618    0.00976
AFIX  43
H33   2    0.851048    0.285157    0.531721    11.00000   -1.20000
AFIX   0
C54   1    0.601530    0.562205    1.065518    11.00000    0.03705    0.02897 =
         0.03074    0.00369    0.01104    0.00029
AFIX  43
H54   2    0.554840    0.542826    1.021601    11.00000   -1.20000
AFIX   0
C32   1    0.852910    0.348449    0.610426    11.00000    0.03336    0.02516 =
         0.02297    0.00575    0.01027   -0.00266
C31   1    0.934092    0.404147    0.574313    11.00000    0.01790    0.03929 =
         0.02687    0.00900    0.00667   -0.00454
C22   1    0.816589    0.636112    0.430531    11.00000    0.03824    0.01187 =
         0.04813   -0.01006    0.00057   -0.00184
C26   1    0.359978    0.543172    0.622013    11.00000    0.03563    0.04579 =
         0.06634   -0.01333    0.01629   -0.00132
AFIX  43
H26   2    0.319739    0.523292    0.577333    11.00000   -1.20000
AFIX   0
C23   1    0.748425    0.570636    0.578049    11.00000    0.05453    0.04985 =
         0.02928   -0.00043    0.01865    0.00162
AFIX  43
H23   2    0.798353    0.591143    0.620541    11.00000   -1.20000
AFIX   0
C25   1    0.513762    0.564440    0.634107    11.00000    0.03429    0.03170 =
         0.04457    0.00105    0.01783   -0.00592
C28   1    0.330562    0.580111    0.747807    11.00000    0.07044    0.04332 =
         0.03863   -0.00086    0.03125    0.00429
AFIX  43
H28   2    0.272309    0.586434    0.786324    11.00000   -1.20000
AFIX   0
C27   1    0.264699    0.552541    0.679909    11.00000    0.02986    0.04011 =
         0.11230   -0.00164    0.02801   -0.00495
AFIX  43
H27   2    0.160875    0.540426    0.672236    11.00000   -1.20000
AFIX   0
C29   1    0.484679    0.597570    0.755642    11.00000    0.04098    0.04724 =
         0.05755   -0.00575   -0.00007    0.00491
AFIX  43
H29   2    0.527766    0.615730    0.800934    11.00000   -1.20000
AFIX   0
C62   1    1.060128    0.282460    0.377670    11.00000    0.05166    0.12063 =
         0.07324    0.02402    0.00659   -0.01268
AFIX 137
H62A  2    1.038180    0.310266    0.335233    11.00000   -1.50000
H62B  2    1.158930    0.262325    0.377242    11.00000   -1.50000
H62C  2    1.062654    0.306767    0.422836    11.00000   -1.50000
AFIX   0
C61   1    0.937013    0.232865    0.374103    11.00000    0.06283    0.09786 =
         0.07146   -0.01312    0.01015    0.02567
AFIX  23
H61A  2    0.927286    0.210708    0.326532    11.00000   -1.20000
H61B  2    0.964129    0.201932    0.413780    11.00000   -1.20000
AFIX   0
C60   1    0.573913    0.595214    1.198411    11.00000    0.04061    0.03670 =
         0.02756   -0.00259    0.00712   -0.00554
AFIX  43
H60   2    0.678714    0.605352    1.209525    11.00000   -1.20000
AFIX   0
C59   1    0.480343    0.601234    1.249222    11.00000    0.04351    0.04581 =
         0.03423    0.00096    0.00184    0.00388
AFIX  43
H59   2    0.523638    0.616147    1.296163    11.00000   -1.20000
AFIX   0
C55   1    0.509320    0.572722    1.126109    11.00000    0.03842    0.01438 =
         0.03213    0.00565    0.01322    0.00223
C63   1    0.665453    0.220057    0.369819    11.00000    0.09369    0.05352 =
         0.03590   -0.00868    0.01246   -0.02150
AFIX  23
H63A  2    0.687639    0.184435    0.403946    11.00000   -1.20000
H63B  2    0.658517    0.203618    0.319272    11.00000   -1.20000
AFIX   0
C64   1    0.508992    0.248593    0.380077    11.00000    0.09506    0.05549 =
         0.11886   -0.01399    0.04322   -0.01833
AFIX 137
H64A  2    0.509074    0.258588    0.431914    11.00000   -1.50000
H64B  2    0.428117    0.218388    0.364017    11.00000   -1.50000
H64C  2    0.491308    0.286765    0.350757    11.00000   -1.50000
AFIX   0
C58   1    0.323097    0.587200    1.238478    11.00000    0.05076    0.04080 =
         0.05054   -0.01087    0.03012   -0.00120
AFIX  43
H58   2    0.263082    0.592488    1.276501    11.00000   -1.20000
AFIX   0
C57   1    0.258804    0.564646    1.167539    11.00000    0.02543    0.03960 =
         0.07703   -0.00805    0.01593   -0.00042
AFIX  43
H57   2    0.153409    0.555344    1.157442    11.00000   -1.20000
AFIX   0
C56   1    0.354045    0.555998    1.111208    11.00000    0.03175    0.04388 =
         0.04570   -0.00459    0.00831    0.00989
AFIX  43
H56   2    0.312779    0.539305    1.064835    11.00000   -1.20000
AFIX   0
HKLF 4 1 1 0 0 0 1 0 0 0 1

REM  mo_Sayad_2_2_0m_new_a.res in P2(1)
REM R1 =  0.0520 for   10495 Fo > 4sig(Fo)  and  0.1392 for all   20007 data
REM    779 parameters refined using      1 restraints

END

WGHT      0.0296      0.0000

REM Instructions for potential hydrogen bonds
HTAB C51 O10
EQIV $1 x, y, z+1
HTAB C38 O1_$1
HTAB C6 O9
HTAB C67 Br2_$1
HTAB C66 O3_$1
HTAB C23 O7
HTAB C63 Br3

REM Highest difference peak  0.603,  deepest hole -1.186,  1-sigma level  0.117
Q1    1   0.6417  0.8171  0.3017  11.00000  0.05    0.60
Q2    1   0.7973  0.5595  0.9636  11.00000  0.05    0.60
Q3    1   0.6420  0.1825  0.0434  11.00000  0.05    0.59
Q4    1   0.6394  0.1794  0.5565  11.00000  0.05    0.57
Q5    1   0.8372  0.5575  1.0247  11.00000  0.05    0.54
Q6    1   0.7580  0.4464  0.2669  11.00000  0.05    0.49
Q7    1   0.6377  0.8207  0.7935  11.00000  0.05    0.48
Q8    1   1.0051  0.3799  0.7827  11.00000  0.05    0.48
Q9    1   1.0049  0.6233  1.0296  11.00000  0.05    0.46
Q10   1   0.7687  0.5496  0.5237  11.00000  0.05    0.46
Q11   1   0.8792  0.4835  0.4370  11.00000  0.05    0.46
Q12   1   0.4809  0.5880  0.5233  11.00000  0.05    0.45
Q13   1   0.9127  0.5569  0.9439  11.00000  0.05    0.45
Q14   1   0.2442  0.0265  0.6766  11.00000  0.05    0.45
Q15   1   0.9174  0.4468  0.7363  11.00000  0.05    0.45
Q16   1   0.9153  0.4497  0.1907  11.00000  0.05    0.44
Q17   1   0.8977  0.1186  0.6895  11.00000  0.05    0.43
Q18   1   0.9681  0.1576  0.5452  11.00000  0.05    0.43
Q19   1   0.7941  0.4507  0.2039  11.00000  0.05    0.43
Q20   1   0.5473  0.5875  0.9947  11.00000  0.05    0.42
;
_shelx_res_checksum   71988

_shelx_hkl_file
;
  -2   0   0 2004.20   84.89
  -2   0   0 2046.40   85.19
   2   0   0 1994.20   84.79
  -2   0   0 2043.50   84.79
   2   0   0 2013.60   84.89
   2   0   0 2153.78   85.19
   3   0   0  487.65   23.00
   3   0   0  491.95   24.20
  -3   0   0  539.85   23.10
  -3   0   0  522.25   23.60
   3   0   0  545.15   23.00
  -4   0   0   61.29    5.50
  -4   0   0   67.69    5.20
   4   0   0   64.39    5.20
   4   0   0   61.79    6.30
  -4   0   0   61.49    6.30
  -5   0   0 1427.06   64.79
  -5   0   0 1524.85   63.79
   5   0   0 1451.75   64.99
   5   0   0 1625.94   65.89
   5   0   0 1523.05   64.79
   5   0   0 1517.65   64.49
  -5   0   0 1540.55   64.99
  -5   0   0 1470.55   65.69
   6   0   0    9.40    4.80
  -6   0   0   18.90    5.40
   6   0   0   11.30    5.70
   6   0   0   11.90    4.60
  -6   0   0    1.60    5.80
  -6   0   0   14.10    5.40
  -6   0   0   10.30    3.90
   6   0   0   12.20    5.10
   7   0   0  694.43   33.70
   7   0   0  740.63   34.30
   7   0   0  754.72   36.00
   7   0   0  711.73   34.80
  -7   0   0  738.63   32.90
  -7   0   0  706.03   35.80
  -8   0   0  434.16   25.80
   8   0   0  389.16   23.80
  -8   0   0  462.95   22.60
   8   0   0  449.66   23.70
   8   0   0  443.26   23.90
   9   0   0   19.90    8.10
   9   0   0    4.70    8.00
  -9   0   0   -3.70    9.40
  -9   0   0    7.90    8.90
  10   0   0   58.19   11.50
 -10   0   0   34.80   11.00
  10   0   0   48.50   12.10
  11   0   0   72.69   13.30
 -11   0   0   24.80   15.20
  11   0   0   34.70   13.30
  12   0   0    5.90   13.10
 -12   0   0   23.10   17.90
  12   0   0   25.40   13.70
   1  -1   0 1312.37   53.69
  -1  -1   0 1335.67   53.79
  -1  -1   0 1313.57   53.89
   1  -1   0 1364.66   53.99
  -1   1   0 1237.48   53.89
  -1   1   0 1300.57   53.89
  -1   1   0 1176.08   53.59
   1   1   0 1356.06   53.99
  -2  -1   0 7151.78  275.57
  -2  -1   0 5961.80  272.87
   2  -1   0 7006.00  275.97
  -2  -1   0 6554.54  273.17
   2  -1   0 7179.28  273.37
   2  -1   0 5893.41  272.87
   2  -1   0 6344.77  273.87
  -2   1   0 6572.14  273.27
  -2   1   0 7096.79  275.07
   2   1   0 7641.14  276.77
  -2   1   0 5970.40  272.87
   2   1   0 6375.56  273.47
   2   1   0 6509.65  273.27
   3  -1   0 3963.30  160.38
  -3  -1   0 4055.59  160.88
   3  -1   0 3594.24  160.78
  -3  -1   0 4026.00  161.28
   3  -1   0 3804.82  160.68
  -3  -1   0 3864.21  160.68
   3   1   0 4048.59  161.28
   3   1   0 3708.33  160.48
   3   1   0 3560.54  160.68
  -3   1   0 4022.00  160.78
  -3   1   0 3950.80  161.28
  -3   1   0 3964.40  160.88
  -4  -1   0  324.37   17.20
   4  -1   0  341.87   17.00
   4  -1   0  330.07   16.20
  -4  -1   0  350.96   16.50
  -4  -1   0  340.77   16.60
   4   1   0  366.36   16.50
  -4   1   0  351.06   16.70
   4   1   0  341.87   17.10
  -4   1   0  348.17   15.80
  -4   1   0  356.76   16.80
  -4   1   0  335.57   17.60
  -5  -1   0  501.85   26.10
   5  -1   0  561.94   25.30
  -5  -1   0  531.35   25.70
   5  -1   0  551.94   25.70
  -5  -1   0  582.24   25.90
   5  -1   0  524.65   25.90
   5  -1   0  554.34   26.50
  -5   1   0  534.65   25.70
  -5   1   0  576.14   25.80
  -5   1   0  556.04   24.70
   5   1   0  575.74   25.60
   5   1   0  559.64   26.60
  -5   1   0  552.34   26.90
   5   1   0  539.55   25.80
   5   1   0  563.64   25.50
  -6  -1   0  257.27   14.70
   6  -1   0  229.18   14.40
   6  -1   0  247.08   14.70
  -6  -1   0  253.17   12.80
   6  -1   0  239.98   13.70
  -6  -1   0  239.78   15.50
  -6  -1   0  236.88   14.40
   6  -1   0  246.58   14.20
   6   1   0  245.68   14.10
   6   1   0  254.37   15.60
   6   1   0  241.48   13.90
  -6   1   0  255.27   14.60
  -6   1   0  230.88   14.80
  -6   1   0  269.47   13.30
   6   1   0  228.58   14.40
  -6   1   0  243.88   14.40
   7  -1   0   82.49    9.20
  -7  -1   0   82.99    7.90
   7  -1   0   75.99    9.80
   7  -1   0   76.99    9.40
  -7  -1   0   69.79   10.10
   7  -1   0   91.79    9.40
  -7   1   0   90.99    8.40
   7   1   0   72.19    9.60
   7   1   0   64.79   10.00
   7   1   0   82.89    9.00
   7   1   0   65.19    8.90
  -7   1   0   71.19    9.30
   8  -1   0   42.10    8.10
   8  -1   0   44.90    8.70
   8  -1   0   23.50    7.90
  -8  -1   0   15.30    8.70
  -8  -1   0   31.10    6.80
   8   1   0   15.30    8.90
   8   1   0   39.90    7.50
  -8   1   0   41.30    7.70
  -8   1   0   14.80    7.70
   8   1   0   26.90    8.20
  -9  -1   0  105.69   13.30
  -9  -1   0  127.39   14.60
   9  -1   0  123.19   14.10
   9  -1   0  151.98   16.10
   9  -1   0  150.78   14.00
   9   1   0  156.98   13.80
  -9   1   0  119.29   16.30
   9   1   0  112.19   13.90
 -10  -1   0  155.18   20.00
  10  -1   0  148.09   16.90
  10  -1   0  199.18   17.40
  10   1   0  161.08   18.30
 -10   1   0  146.29   19.60
  10   1   0  183.68   16.40
  11  -1   0   33.40   12.10
  11  -1   0    5.70   11.70
 -11  -1   0   -4.70   14.00
 -11   1   0    3.10   14.10
  11   1   0   14.60   10.70
  11   1   0    5.40   11.20
  12  -1   0   -2.50   13.10
  12  -1   0   21.90   13.80
 -12  -1   0   -2.00   17.40
  12   1   0   -8.70   12.60
 -12   1   0   14.70   17.80
   1  -2   0  622.24   29.90
  -1  -2   0  696.13   29.80
  -1  -2   0  767.32   30.10
   1  -2   0  703.23   30.10
   1  -2   0  756.72   30.20
  -1  -2   0  781.62   30.20
   1  -2   0  699.13   29.70
  -1   2   0  659.73   30.10
  -1   2   0  674.73   29.70
   1   2   0  702.73   29.80
   1   2   0  727.13   30.20
  -1   2   0  763.52   30.10
   1   2   0  688.83   30.00
  -1   2   0  737.23   30.10
  -1   2   0  760.42   30.10
  -2  -2   0 1542.35   62.79
   2  -2   0 1436.96   62.79
   2  -2   0 1448.56   62.79
  -2  -2   0 1492.05   62.99
  -2  -2   0 1488.85   62.59
   2  -2   0 1551.64   63.09
   2  -2   0 1432.56   62.29
   2   2   0 1440.56   62.39
  -2   2   0 1543.05   62.79
  -2   2   0 1529.45   62.49
   2   2   0 1522.05   63.09
   2   2   0 1547.35   62.79
  -2   2   0 1424.26   62.19
  -2   2   0 1487.55   62.79
  -2   2   0 1640.24   63.29
  -3  -2   0  648.54   30.10
   3  -2   0  708.53   30.40
   3  -2   0  710.03   29.70
  -3  -2   0  651.93   30.50
   3  -2   0  763.82   30.80
   3  -2   0  713.93   30.30
  -3   2   0  656.93   30.10
   3   2   0  717.73   30.30
   3   2   0  691.13   30.70
  -3   2   0  718.53   30.30
  -3   2   0  658.63   30.20
  -3   2   0  680.63   30.80
   3   2   0  682.73   29.80
  -4  -2   0 2124.29   91.99
   4  -2   0 2120.39   90.89
  -4  -2   0 2198.68   91.39
   4  -2   0 2256.67   92.19
   4  -2   0 1923.91   92.39
  -4  -2   0 2288.77   91.69
   4   2   0 2250.97   92.29
  -4   2   0 2097.09   91.49
   4   2   0 2233.88   92.09
  -4   2   0 2207.78   90.89
  -4   2   0 2293.77   91.69
  -4   2   0 2104.99   93.59
   5  -2   0   83.79    6.60
   5  -2   0   78.39    7.50
  -5  -2   0   81.59    8.30
   5  -2   0   85.79    7.50
  -5  -2   0   88.89    7.40
  -5  -2   0   90.19    7.60
   5  -2   0   94.69    8.40
  -5   2   0   82.59    8.80
  -5   2   0   93.59    7.50
   5   2   0   86.59    7.50
   5   2   0  104.09    8.80
  -5   2   0   91.99    7.60
  -5   2   0   98.69    6.50
   5   2   0   94.49    7.10
   6  -2   0   42.90    7.00
   6  -2   0   62.29    8.20
  -6  -2   0   58.39    7.70
  -6  -2   0   53.29    8.00
  -6  -2   0   56.99    7.80
   6  -2   0   65.19    7.60
  -6  -2   0   59.99    5.70
   6  -2   0   53.59    6.90
   6   2   0   52.99    7.10
   6   2   0   62.29    6.90
  -6   2   0   62.39    6.80
  -6   2   0   50.79    7.30
  -6   2   0   70.49    7.90
   6   2   0   77.79    9.10
   6   2   0   64.29    7.80
  -6   2   0   55.99    8.60
  -7  -2   0   92.99   12.00
   7  -2   0  108.59    9.60
   7  -2   0  119.29   10.50
  -7  -2   0   91.79    8.30
  -7  -2   0   93.79    9.80
   7  -2   0   94.39   12.10
   7  -2   0   76.19    9.90
  -7   2   0   95.99    9.10
   7   2   0   91.69   11.30
  -7   2   0   72.69    9.60
   7   2   0  100.59    9.40
   7   2   0   99.39   10.20
   7   2   0  102.99   10.00
   8  -2   0  223.98   15.30
  -8  -2   0  227.38   13.70
  -8  -2   0  200.38   17.10
   8  -2   0  210.08   15.50
   8  -2   0  188.58   15.50
   8   2   0  182.48   15.20
   8   2   0  245.78   15.20
  -8   2   0  230.28   18.10
  -8   2   0  227.78   15.20
   8   2   0  204.88   15.80
   9  -2   0   66.89   12.00
   9  -2   0   63.09   10.80
  -9  -2   0   62.99   10.00
   9  -2   0   62.29   10.20
  -9  -2   0   61.59   12.30
   9   2   0   94.39   12.80
  -9   2   0   59.89   13.10
   9   2   0   55.79   10.60
  10  -2   0   -5.00    9.20
 -10  -2   0  -16.00   10.90
  10  -2   0   10.40   10.10
  10   2   0   11.70    8.80
  10   2   0    5.10   10.40
 -10   2   0    5.40   11.90
  11  -2   0   44.90   13.20
 -11  -2   0   34.00   15.00
  11  -2   0   79.69   14.20
 -11   2   0   30.90   15.90
  11   2   0   64.39   12.90
  11   2   0   43.60   12.60
  12  -2   0   43.90   14.90
  12  -2   0    5.50   13.90
 -12  -2   0   27.20   18.00
  12   2   0   24.20   14.60
 -12   2   0   14.80   18.20
   0  -3   0    0.00    0.70
   0  -3   0    0.60    0.80
   0  -3   0    0.00    0.70
   0  -3   0    0.00    0.40
   0   3   0    2.80    1.00
   0   3   0    0.60    0.80
   0   3   0    0.60    0.50
   0   3   0   -1.70    0.60
   0   3   0   -1.50    0.70
   0   3   0   -0.30    0.70
  -1  -3   0 1753.12   73.09
   1  -3   0 1836.32   73.19
   1  -3   0 1761.52   73.09
   1  -3   0 1674.33   72.99
   1  -3   0 1800.32   73.09
  -1  -3   0 1710.33   72.59
  -1  -3   0 1791.52   72.99
  -1  -3   0 1689.83   72.59
   1   3   0 1729.53   72.59
  -1   3   0 1851.11   73.09
  -1   3   0 1800.72   72.99
   1   3   0 1804.92   73.19
  -1   3   0 1703.93   72.69
   1   3   0 1678.13   72.89
  -1   3   0 1840.52   73.29
  -1   3   0 1751.42   73.09
   2  -3   0   85.99    5.30
   2  -3   0   93.69    5.40
  -2  -3   0   90.49    5.40
   2  -3   0   85.39    5.30
   2  -3   0   95.59    4.60
  -2  -3   0   87.69    5.20
  -2  -3   0   95.89    5.00
   2   3   0   95.89    5.60
  -2   3   0   87.79    5.20
  -2   3   0   96.99    5.70
  -2   3   0  104.19    5.30
  -2   3   0  104.69    5.20
   2   3   0   87.99    5.20
  -2   3   0   93.09    4.60
   2   3   0   90.19    4.80
   3  -3   0    2.70    2.40
   3  -3   0    3.50    1.60
  -3  -3   0    2.70    2.00
   3  -3   0    1.90    2.10
   3  -3   0    1.70    2.20
  -3  -3   0    5.10    2.50
   3   3   0    5.80    2.20
   3   3   0    4.30    1.80
  -3   3   0    6.40    2.30
  -3   3   0    5.50    2.30
  -3   3   0    7.00    2.40
  -3   3   0    1.90    1.90
   3   3   0    3.90    2.00
  -4  -3   0  366.36   18.70
   4  -3   0  393.06   17.50
   4  -3   0  389.56   18.90
   4  -3   0  388.96   18.50
   4  -3   0  387.96   18.60
  -4  -3   0  389.46   18.40
  -4  -3   0  378.86   18.10
  -4   3   0  391.36   17.70
  -4   3   0  405.06   18.30
   4   3   0  384.86   19.10
  -4   3   0  358.86   18.20
  -4   3   0  355.36   20.00
  -5  -3   0    9.90    4.60
   5  -3   0    9.10    3.40
   5  -3   0   12.80    4.00
  -5  -3   0   14.50    4.10
  -5  -3   0    7.60    3.80
   5  -3   0    3.50    3.30
   5  -3   0   10.40    4.10
   5   3   0   12.50    3.70
  -5   3   0    7.90    3.90
  -5   3   0   12.70    3.70
  -5   3   0    4.60    4.90
   5   3   0   11.10    3.80
  -5   3   0    9.10    3.90
   5   3   0    1.40    3.30
   6  -3   0  649.54   32.10
  -6  -3   0  677.23   32.20
   6  -3   0  666.53   31.50
   6  -3   0  676.53   30.20
  -6  -3   0  635.14   31.20
   6  -3   0  605.54   31.30
  -6  -3   0  689.33   31.60
  -6   3   0  698.23   31.70
  -6   3   0  652.33   31.30
   6   3   0  678.73   31.40
   6   3   0  705.93   32.70
  -6   3   0  635.54   32.20
   6   3   0  676.03   30.60
  -6   3   0  685.53   30.40
  -7  -3   0  145.19   14.20
  -7  -3   0  148.39    9.60
   7  -3   0  130.29   11.80
   7  -3   0  140.99   11.70
  -7  -3   0  125.49   12.70
   7  -3   0  127.19   10.50
   7   3   0  137.49   10.60
   7   3   0  147.39   13.80
   7   3   0  120.59   11.50
  -7   3   0  135.59   10.20
  -7   3   0  128.99   11.80
   7   3   0  137.69   11.40
   8  -3   0   62.79    8.80
   8  -3   0   56.19    9.40
  -8  -3   0   42.60   10.00
  -8  -3   0   64.79    7.70
   8  -3   0   49.90    9.30
   8   3   0   62.09    8.50
   8   3   0   73.49    9.80
  -8   3   0   42.70   10.70
  -8   3   0   45.20    9.90
  -9  -3   0   43.10   11.60
   9  -3   0   48.30   10.20
   9  -3   0   47.70   10.60
  -9  -3   0   63.09    9.50
   9  -3   0   58.89   10.60
  -9   3   0   60.19   11.20
   9   3   0   51.29    9.30
   9   3   0   54.99   10.40
 -10  -3   0   -0.20   11.60
  10  -3   0   27.50   10.30
  10  -3   0    5.20   10.40
 -10   3   0    3.80   11.80
  10   3   0   17.00    9.10
  10   3   0   17.60    9.60
 -11  -3   0   -8.10   13.50
  11  -3   0   15.30   13.00
  11  -3   0  -12.80   10.90
  11   3   0  -13.10   11.00
 -11   3   0   24.10   17.60
  12  -3   0   31.50   15.20
  12  -3   0    2.90   13.40
 -12  -3   0   -2.60   17.50
 -12   3   0   -2.30   16.60
  12   3   0    1.10   12.80
   0  -4   0   19.70    2.20
   0  -4   0   18.50    2.00
   0  -4   0   16.90    2.10
   0  -4   0   21.40    1.60
   0   4   0   21.60    2.10
   0   4   0   23.60    2.40
   0   4   0   20.40    2.30
   0   4   0   21.00    1.60
   0   4   0   18.10    2.00
   0   4   0   19.00    2.30
   1  -4   0  128.49    6.70
  -1  -4   0  134.49    6.70
  -1  -4   0  133.39    6.50
   1  -4   0  135.69    6.80
   1  -4   0  140.99    6.70
  -1  -4   0  127.09    6.50
   1  -4   0  130.29    6.50
   1   4   0  139.59    6.30
  -1   4   0  141.99    6.50
   1   4   0  138.89    6.80
   1   4   0  134.49    6.40
  -1   4   0  133.09    6.90
  -1   4   0  138.09    6.70
  -1   4   0  124.29    6.60
   2  -4   0    3.60    1.80
  -2  -4   0    6.90    1.20
  -2  -4   0    4.40    1.70
  -2  -4   0    4.50    1.90
   2  -4   0    8.20    2.10
   2  -4   0    6.40    1.90
   2  -4   0    2.20    1.70
  -2  -4   0    4.90    1.30
   2  -4   0    6.80    1.30
   2   4   0    2.40    1.80
  -2   4   0    3.30    2.00
   2   4   0    2.40    1.20
   2   4   0    4.70    1.60
  -2   4   0    4.30    1.20
  -2   4   0    5.80    1.70
  -2   4   0    2.10    1.80
  -2   4   0    4.30    1.70
   3  -4   0  126.69    7.30
   3  -4   0  120.49    7.30
   3  -4   0  117.09    7.50
  -3  -4   0  123.99    7.40
   3  -4   0  115.09    6.00
  -3  -4   0  103.09    7.10
  -3  -4   0  106.29    6.90
  -3   4   0  120.79    6.10
  -3   4   0  119.39    7.80
  -3   4   0  132.69    7.20
   3   4   0  104.79    7.80
   3   4   0  122.49    6.40
  -3   4   0  121.59    6.80
  -3   4   0  122.59    7.20
   3   4   0  122.09    7.00
   4  -4   0  282.87   14.60
  -4  -4   0  266.37   13.90
   4  -4   0  276.97   14.50
  -4  -4   0  286.97   14.80
   4  -4   0  269.17   13.20
   4  -4   0  299.37   14.70
  -4  -4   0  277.17   14.20
   4   4   0  261.17   14.30
   4   4   0  288.77   15.10
  -4   4   0  290.57   14.30
  -4   4   0  287.97   13.80
  -4   4   0  313.87   14.60
  -5  -4   0   14.10    4.10
   5  -4   0    6.30    4.40
   5  -4   0    2.10    3.70
   5  -4   0    9.00    4.00
  -5  -4   0    6.20    3.60
  -5  -4   0   10.10    3.80
  -5   4   0    4.50    3.70
  -5   4   0    1.60    3.70
  -5   4   0    8.70    3.30
   5   4   0    5.90    4.50
   5   4   0    6.60    3.50
  -5   4   0    4.60    4.70
   5   4   0    8.30    4.10
   6  -4   0   17.00    5.10
  -6  -4   0   11.30    5.00
   6  -4   0   20.00    5.60
  -6  -4   0   15.30    5.50
   6  -4   0   13.00    5.00
   6  -4   0   14.60    4.30
  -6  -4   0    5.50    5.60
   6   4   0   27.10    4.80
  -6   4   0   14.40    6.40
   6   4   0   19.20    5.30
  -6   4   0   19.60    5.00
  -6   4   0   12.30    5.50
   6   4   0   18.10    6.40
  -6   4   0   11.60    5.40
   7  -4   0  -13.10    5.10
  -7  -4   0   16.10    7.90
  -7  -4   0    0.40    3.90
   7  -4   0    2.70    4.90
  -7  -4   0   -3.30    6.10
   7  -4   0    2.20    5.70
  -7   4   0    2.60    6.00
   7   4   0   -3.90    7.10
   7   4   0   -4.90    7.40
   7   4   0    4.60    4.70
  -7   4   0    5.60    7.10
   7   4   0   -2.00    5.70
   8  -4   0   29.70    8.20
  -8  -4   0   25.00    6.20
   8  -4   0   39.70    7.70
   8  -4   0   33.80    8.50
  -8  -4   0   38.10    9.50
   8   4   0   35.20    7.40
   8   4   0   12.30    7.30
  -8   4   0   36.10   10.20
   9  -4   0    9.30    8.60
  -9  -4   0   16.70   10.10
   9  -4   0   30.10    9.70
   9  -4   0   24.70    9.60
  -9  -4   0   19.10    8.00
   9   4   0   41.60    8.90
   9   4   0   -0.20    8.30
  -9   4   0   18.30   11.10
  10  -4   0  -11.10    9.60
 -10  -4   0   13.40   11.80
  10  -4   0    9.60   10.30
  10   4   0  -19.40    9.00
  10   4   0   -5.30    7.90
 -10   4   0    3.10   12.20
  11  -4   0   11.10   11.60
 -11  -4   0   -9.80   14.10
  11  -4   0    7.30   12.10
  11   4   0   -2.40   11.70
 -12  -4   0  -27.20   16.10
  12  -4   0   24.80   15.10
  12  -4   0   -1.20   13.50
  12   4   0  -20.80   12.60
 -12   4   0   11.10   16.80
   0  -5   0    0.60    0.90
   0  -5   0   -0.10    1.30
   0  -5   0    0.70    1.30
   0  -5   0    0.70    1.50
   0   5   0    0.40    1.60
   0   5   0    0.30    1.40
   0   5   0   -0.30    0.90
   0   5   0    1.40    1.60
   0   5   0   -0.10    1.50
   0   5   0    0.60    1.30
   1  -5   0  452.95   21.20
   1  -5   0  501.75   21.30
   1  -5   0  469.15   21.30
   1  -5   0  476.35   21.00
  -1  -5   0  495.65   21.10
  -1  -5   0  471.25   21.10
  -1  -5   0  488.55   21.10
  -1  -5   0  479.35   20.70
   1  -5   0  444.76   20.90
  -1   5   0  492.65   20.90
   1   5   0  451.85   20.80
  -1   5   0  487.85   21.50
  -1   5   0  513.35   21.30
   1   5   0  520.45   21.40
  -1   5   0  500.05   21.20
   1   5   0  496.45   20.80
   2  -5   0    0.20    1.80
   2  -5   0   -0.70    1.80
  -2  -5   0    0.60    1.70
  -2  -5   0    1.70    1.20
   2  -5   0    1.40    1.90
  -2  -5   0    0.40    1.00
  -2  -5   0    1.10    1.50
   2  -5   0    0.50    1.60
  -2   5   0    0.60    1.10
   2   5   0    0.60    1.60
  -2   5   0    2.30    1.70
  -2   5   0   -1.90    1.90
   2   5   0    0.10    1.80
   2   5   0    1.20    1.10
  -2   5   0    2.30    1.80
  -2   5   0   -0.80    1.60
   3  -5   0   70.99    5.90
  -3  -5   0   80.39    4.40
  -3  -5   0   80.39    5.80
   3  -5   0   80.09    4.50
   3  -5   0   81.79    5.80
  -3  -5   0   74.09    5.10
  -3  -5   0   76.69    5.90
  -3   5   0   80.39    5.70
  -3   5   0   81.39    5.50
  -3   5   0   80.39    5.70
  -3   5   0   79.89    6.30
   3   5   0   76.19    4.80
  -3   5   0   78.99    4.60
   3   5   0   78.49    5.70
  -4  -5   0  199.08    9.90
   4  -5   0  218.88   12.00
   4  -5   0  203.88   11.70
   4  -5   0  204.38   10.10
  -4  -5   0  190.98   11.00
   4  -5   0  208.08   11.70
  -4  -5   0  216.48   11.40
  -4  -5   0  226.28   12.00
  -4   5   0  201.58   12.40
  -4   5   0  219.78   11.50
   4   5   0  204.08   12.10
  -4   5   0  190.78   11.20
  -4   5   0  219.68   11.20
   4   5   0  199.08   10.50
   4   5   0  211.38   11.30
   5  -5   0  122.69    9.70
   5  -5   0  137.19    8.00
  -5  -5   0  161.68    9.70
   5  -5   0  134.19    9.90
   5  -5   0  121.19    9.90
  -5  -5   0  135.99   10.10
  -5  -5   0  146.69    9.20
   5   5   0  149.69    9.90
   5   5   0  142.19    8.90
  -5   5   0  125.39    9.30
  -5   5   0  127.89   10.60
   5   5   0  150.78   10.60
  -5   5   0  143.19    8.90
  -5   5   0  145.99    9.80
   6  -5   0    4.20    5.40
   6  -5   0   -1.00    4.40
  -6  -5   0    0.90    5.30
  -6  -5   0   -1.10    4.90
  -6  -5   0    1.10    4.90
   6  -5   0    4.20    4.90
   6  -5   0    3.80    3.50
  -6   5   0   -2.10    5.00
  -6   5   0    1.50    5.80
   6   5   0    0.30    5.60
   6   5   0    7.50    4.00
  -6   5   0   -1.00    4.20
  -6   5   0    7.00    5.10
   6   5   0   -6.00    4.20
  -7  -5   0    0.80    6.40
  -7  -5   0    5.20    8.10
   7  -5   0    3.50    4.60
  -7  -5   0   -7.70    7.80
   7  -5   0    8.40    6.20
   7  -5   0   11.50    6.50
   7   5   0   -2.90    5.70
  -7   5   0    3.40    7.30
  -7   5   0   -3.00    5.70
   7   5   0   -1.50    4.60
   7   5   0   11.20    7.90
  -8  -5   0    9.20    5.50
   8  -5   0    6.60    6.10
   8  -5   0    6.80    7.20
   8  -5   0   17.20    7.70
  -8  -5   0   23.50    8.80
   8   5   0   11.50    6.60
  -8   5   0    0.50    8.80
   8   5   0   16.30    7.60
  -9  -5   0   -5.00    7.40
   9  -5   0   -2.90    8.10
   9  -5   0   -3.40    8.30
  -9  -5   0    8.40    9.50
   9  -5   0   -6.10    8.10
   9   5   0  -16.00    7.40
   9   5   0    2.60    7.10
  -9   5   0  -22.50    9.70
  10  -5   0   18.30   10.50
  10  -5   0    1.80   11.70
  10   5   0   -4.00    9.90
 -10   5   0    4.80   12.80
  11  -5   0   24.10   13.50
  11  -5   0   -6.50   11.80
 -11  -5   0    7.00   12.70
 -11  -5   0    7.00   14.00
 -11   5   0  -11.40   14.60
  11   5   0    0.40   11.90
 -12  -5   0  -10.30   17.30
  12  -5   0  -13.60   14.50
  12  -5   0   33.50   16.00
  12   5   0   -1.70   13.50
 -12   5   0  -11.50   17.90
   0  -6   0 1650.63   72.29
   0  -6   0 1870.51   73.19
   0  -6   0 1715.53   73.19
   0  -6   0 1659.03   72.89
   0   6   0 1749.82   72.39
   0   6   0 1759.12   73.19
   0   6   0 1808.32   73.19
   0   6   0 1788.12   73.59
   0   6   0 1748.43   73.39
   0   6   0 1706.23   73.49
  -1  -6   0   65.39    4.60
   1  -6   0   70.39    4.50
  -1  -6   0   60.29    4.10
  -1  -6   0   71.09    4.60
   1  -6   0   59.39    4.00
   1  -6   0   64.39    4.60
  -1  -6   0   61.29    4.20
   1  -6   0   66.09    4.60
   1   6   0   64.89    4.60
  -1   6   0   62.79    5.10
   1   6   0   74.59    4.90
   1   6   0   67.49    4.20
   1   6   0   65.19    4.10
  -1   6   0   69.59    4.90
  -1   6   0   69.09    4.10
  -1   6   0   63.19    5.20
  -2  -6   0 1317.27   56.29
   2  -6   0 1303.87   57.09
   2  -6   0 1403.26   57.29
   2  -6   0 1319.27   57.29
  -2  -6   0 1318.07   57.69
  -2  -6   0 1360.26   57.19
   2  -6   0 1326.37   57.29
  -2  -6   0 1295.47   56.19
  -2   6   0 1376.26   57.09
   2   6   0 1416.46   57.49
  -2   6   0 1302.47   56.39
  -2   6   0 1432.76   57.19
   2   6   0 1357.76   56.29
  -2   6   0 1366.06   57.59
   2   6   0 1362.06   56.89
   3  -6   0  445.66   19.90
   3  -6   0  420.66   22.90
  -3  -6   0  421.96   19.00
   3  -6   0  368.16   20.70
  -3  -6   0  412.86   19.80
  -3  -6   0  426.86   18.40
  -3  -6   0  427.06   19.60
  -3   6   0  437.26   19.60
   3   6   0  434.16   20.20
  -3   6   0  423.66   20.40
  -3   6   0  444.16   19.80
  -3   6   0  441.66   19.60
   3   6   0  414.06   19.40
  -3   6   0  413.76   18.60
   4  -6   0  375.16   18.60
  -4  -6   0  358.56   17.50
  -4  -6   0  349.37   18.30
   4  -6   0  367.86   16.50
  -4  -6   0  378.96   16.50
  -4  -6   0  353.56   17.90
   4  -6   0  356.76   18.30
   4  -6   0  368.76   18.40
   4   6   0  384.56   18.00
  -4   6   0  355.16   17.90
   4   6   0  376.66   18.80
  -4   6   0  381.46   17.80
  -4   6   0  370.86   18.70
   4   6   0  370.36   17.10
  -4   6   0  378.76   18.00
  -4   6   0  376.56   16.70
   5  -6   0   -1.10    4.10
   5  -6   0    3.70    2.80
  -5  -6   0    4.40    2.40
  -5  -6   0   10.90    4.60
   5  -6   0    9.80    4.60
  -5  -6   0   -0.90    3.80
  -5  -6   0   -3.60    3.60
   5  -6   0    4.20    4.30
   5   6   0    4.20    3.00
   5   6   0   -0.80    3.50
  -5   6   0    7.70    3.90
  -5   6   0    9.00    4.40
   5   6   0    3.60    3.70
  -5   6   0    0.80    3.50
  -5   6   0    2.80    3.70
  -6  -6   0   19.70    6.00
  -6  -6   0   15.60    5.80
   6  -6   0   15.10    5.70
   6  -6   0   14.20    6.20
   6  -6   0   20.20    4.20
  -6  -6   0   18.60    3.70
   6  -6   0   24.00    6.50
  -6  -6   0   17.70    6.10
  -6   6   0   15.80    5.40
  -6   6   0   11.70    6.50
   6   6   0   15.20    4.40
  -6   6   0   25.70    5.90
   6   6   0   20.70    6.60
   6   6   0   10.50    5.50
  -6   6   0   17.90    7.00
  -7  -6   0   48.20    8.60
   7  -6   0   50.39    8.30
   7  -6   0   52.69    7.10
  -7  -6   0   33.30    8.30
   7  -6   0   40.70    8.20
   7   6   0   57.99    7.40
  -7   6   0   58.39    9.10
   7   6   0   52.59    8.00
   7   6   0   52.39    9.90
  -8  -6   0   10.90    6.70
   8  -6   0   18.50    8.00
   8  -6   0   22.70    6.30
  -8  -6   0   18.20    5.70
   8  -6   0   19.90    7.90
  -8   6   0    5.70    9.20
   8   6   0   24.70    6.40
   8   6   0    9.60    7.20
   9  -6   0   36.40   10.50
   9  -6   0   66.39    9.60
  -9  -6   0   26.90    8.40
  -9  -6   0   45.40    7.40
  -9  -6   0   56.49   11.80
   9  -6   0   36.10   10.30
  -9   6   0   42.10   12.50
   9   6   0   54.99   10.20
 -10  -6   0    4.30   11.50
  10  -6   0    8.80   17.70
 -10  -6   0   -0.90    6.90
 -10   6   0   19.00   13.50
  10   6   0   13.60   10.20
  11  -6   0   38.80   14.30
 -11  -6   0   -6.30   14.20
  11  -6   0    1.60   12.00
 -11   6   0   28.00   16.30
  11   6   0   41.80   13.30
  12  -6   0   -0.30   15.80
  12  -6   0  -36.40   14.00
 -12  -6   0   24.90   20.10
  12   6   0    6.60   14.10
 -12   6   0   -3.50   18.00
   0  -7   0    2.80    2.10
   0  -7   0    1.30    1.20
   0  -7   0    0.10    1.90
   0  -7   0    4.90    2.00
   0   7   0    3.70    2.00
   0   7   0    1.30    2.40
   0   7   0   -1.70    1.50
   0   7   0    4.80    2.30
   0   7   0    1.70    2.20
   1  -7   0 1532.65   71.59
  -1  -7   0 1629.04   71.19
   1  -7   0 1692.73   71.89
  -1  -7   0 1688.03   71.49
  -1  -7   0 1655.83   71.69
  -1  -7   0 1703.33   71.69
   1  -7   0 1884.61   71.99
   1  -7   0 1540.35   71.09
   1   7   0 1697.13   71.29
   1   7   0 1618.14   71.29
   1   7   0 1893.11   72.29
   1   7   0 1764.22   71.99
  -1   7   0 1759.42   72.29
  -1   7   0 1749.72   71.29
  -1   7   0 1713.63   71.79
  -1   7   0 1760.42   71.79
  -2  -7   0  766.22   34.10
  -2  -7   0  843.12   35.00
   2  -7   0  750.82   34.90
   2  -7   0  881.71   35.30
   2  -7   0  813.62   35.50
  -2  -7   0  807.32   35.00
   2  -7   0  767.92   35.20
  -2  -7   0  789.12   34.10
  -2  -7   0  823.32   35.10
  -2   7   0  824.92   34.80
  -2   7   0  776.92   35.60
   2   7   0  883.21   35.60
  -2   7   0  799.52   34.40
  -2   7   0  860.41   35.20
  -2   7   0  769.52   35.00
   2   7   0  799.12   34.30
   2   7   0  767.52   34.70
  -3  -7   0   83.09    5.40
   3  -7   0   75.39    7.70
  -3  -7   0   84.69    4.80
   3  -7   0   94.69    6.70
   3  -7   0   73.39    6.30
  -3  -7   0   81.69    6.40
  -3  -7   0   86.69    6.50
   3   7   0   85.09    6.10
  -3   7   0   84.29    6.20
  -3   7   0   85.49    6.20
   3   7   0   85.19    6.80
  -3   7   0   89.59    6.20
  -3   7   0   82.99    5.00
  -4  -7   0    5.20    2.10
   4  -7   0    5.00    3.80
   4  -7   0    1.20    3.50
  -4  -7   0    1.20    2.90
  -4  -7   0    4.70    3.30
  -4  -7   0    3.10    6.70
   4  -7   0    1.70    2.90
  -4   7   0    7.90    4.30
   4   7   0    9.10    4.00
  -4   7   0    1.50    3.10
  -4   7   0    0.70    3.20
   4   7   0    2.80    3.20
  -4   7   0    7.80    3.60
  -4   7   0    0.00    2.10
  -5  -7   0    0.40    2.40
   5  -7   0   -1.20    2.60
   5  -7   0    2.40    4.70
   5  -7   0    5.60    4.50
   5  -7   0   -4.60    3.90
  -5  -7   0    4.10    4.50
  -5  -7   0    1.00    4.20
  -5  -7   0    6.20    3.70
  -5   7   0    6.80    4.20
  -5   7   0    3.80    4.00
  -5   7   0   -3.10    4.20
   5   7   0    1.90    4.70
  -5   7   0    8.10    4.20
   5   7   0   -2.70    3.50
   6  -7   0  417.76   22.00
  -6  -7   0  398.56   20.90
   6  -7   0  427.36   22.30
   6  -7   0  398.16   22.20
  -6  -7   0  401.86   21.50
  -6  -7   0  429.46   22.10
  -6  -7   0  426.46   18.90
   6   7   0  417.66   22.80
  -6   7   0  402.76   21.00
   6   7   0  413.96   21.10
  -6   7   0  367.06   22.60
  -7  -7   0  167.08   13.60
   7  -7   0  153.78   13.50
  -7  -7   0  139.89   13.00
   7  -7   0  150.38    9.90
   7  -7   0  155.58   13.30
  -7  -7   0  150.38    9.50
   7   7   0  143.79   13.00
  -7   7   0  156.48   15.00
   7   7   0  170.28   12.50
   8  -7   0   33.30    9.30
   8  -7   0   48.60    7.00
   8  -7   0   56.39   10.50
  -8  -7   0   44.50    9.80
  -8  -7   0   44.10    6.40
  -8  -7   0   58.29    8.80
   8   7   0   53.79    9.00
  -8   7   0   55.89   11.60
   9  -7   0   51.49   11.20
  -9  -7   0   64.09    7.90
   9  -7   0   65.09    9.50
  -9  -7   0   57.89    9.10
   9  -7   0   59.49   11.90
  -9  -7   0   34.30   11.40
   9   7   0   52.99   11.00
  -9   7   0   53.49   13.90
 -10  -7   0   19.60    7.20
 -10  -7   0   14.10   12.20
  10  -7   0   16.70   14.00
  10  -7   0   31.70   14.60
 -10   7   0   11.10   13.20
  10   7   0    4.10   15.40
  11  -7   0   11.90   14.00
  11  -7   0    5.40   13.20
 -11  -7   0   22.20   14.90
  11   7   0    2.40   12.00
 -11   7   0   -8.40   15.80
   0  -8   0 4810.82  205.98
   0  -8   0 4825.62  206.78
   0  -8   0 5166.58  207.38
   0   8   0 5038.30  207.18
   0   8   0 5038.90  207.68
   0   8   0 4620.24  207.48
   0   8   0 5109.89  207.28
   0   8   0 5412.66  207.68
   1  -8   0  387.76   18.90
  -1  -8   0  412.76   18.80
  -1  -8   0  405.86   18.80
   1  -8   0  418.86   18.80
   1  -8   0  377.36   17.90
  -1  -8   0  354.96   19.10
   1  -8   0  367.66   18.20
   1  -8   0  370.36   18.50
  -1  -8   0  403.56   18.10
   1   8   0  411.76   19.00
   1   8   0  416.46   18.30
  -1   8   0  411.76   19.30
   1   8   0  424.06   19.20
  -1   8   0  398.26   18.70
  -1   8   0  428.46   18.10
  -1   8   0  434.56   18.90
   1   8   0  391.36   18.30
  -2  -8   0  209.28   11.10
  -2  -8   0  202.08   10.20
   2  -8   0  193.38   10.90
   2  -8   0  231.98   11.40
  -2  -8   0  216.68   11.20
  -2  -8   0  208.68    9.80
  -2  -8   0  210.68   11.10
   2  -8   0  181.18   12.10
   2  -8   0  225.98   11.90
  -2   8   0  199.68   11.00
  -2   8   0  217.78   10.80
   2   8   0  220.38   10.80
   2   8   0  226.08   10.40
  -2   8   0  228.48   12.30
  -2   8   0  230.08   11.40
  -3  -8   0  184.68    9.10
   3  -8   0  181.18   10.90
   3  -8   0  193.18   10.90
  -3  -8   0  187.88    9.60
   3  -8   0  185.98   11.20
  -3  -8   0  192.18   10.80
  -3  -8   0  184.08   10.70
  -3   8   0  177.98   11.50
  -3   8   0  213.68   10.80
  -3   8   0  185.28    9.40
  -3   8   0  200.78   10.50
   3   8   0  215.18   11.50
  -3   8   0  184.18   10.60
   4  -8   0  685.93   31.60
   4  -8   0  633.94   31.00
   4  -8   0  658.93   30.90
  -4  -8   0  649.24   30.00
  -4  -8   0  678.23   29.00
  -4  -8   0  688.43   31.00
  -4  -8   0  682.43   31.30
   4   8   0  689.23   31.70
  -4   8   0  675.83   30.60
   4   8   0  713.73   30.70
  -4   8   0  662.93   31.90
  -4   8   0  733.63   30.90
  -4   8   0  662.23   30.70
  -4   8   0  658.23   29.30
  -5  -8   0  542.75   25.80
  -5  -8   0  538.15   24.90
  -5  -8   0  531.75   23.10
   5  -8   0  495.95   25.70
   5  -8   0  551.64   26.30
   5  -8   0  531.45   25.90
  -5  -8   0  520.85   25.60
  -5   8   0  505.95   26.80
   5   8   0  504.15   26.20
   5   8   0  518.35   25.10
  -5   8   0  532.25   23.50
  -5   8   0  528.35   25.60
  -5   8   0  551.84   25.20
  -5   8   0  514.25   25.30
  -6  -8   0   -1.00    2.80
  -6  -8   0    3.20    4.90
  -6  -8   0   14.70    5.90
   6  -8   0    3.40    5.50
   6  -8   0    0.80    5.60
  -6  -8   0    4.20    5.60
   6  -8   0    4.90    5.40
  -6   8   0    9.30    5.80
  -6   8   0   -1.20    6.10
   6   8   0    4.40    6.30
   6   8   0   -2.40    4.70
  -7  -8   0  306.07   20.10
   7  -8   0  352.16   16.90
  -7  -8   0  364.56   16.70
   7  -8   0  336.87   20.60
   7  -8   0  344.47   20.80
  -7  -8   0  322.37   20.20
   7   8   0  336.77   19.40
   7   8   0  359.16   22.30
  -7   8   0  335.17   22.00
   8  -8   0  269.07   19.10
   8  -8   0  277.57   14.90
   8  -8   0  271.57   19.30
  -8  -8   0  290.77   19.50
  -8  -8   0  271.67   14.70
  -8  -8   0  261.37   16.50
   8   8   0  264.77   18.00
  -8   8   0  280.07   21.40
   9  -8   0   15.50   10.10
  -9  -8   0   21.30   10.40
   9  -8   0   21.20   10.80
   9   8   0   11.80    8.70
  -9   8   0   -2.10   10.80
  10  -8   0    7.50   11.70
  10  -8   0   18.30   12.30
 -10  -8   0   10.60   13.50
 -10   8   0   18.20   11.00
 -11  -8   0   30.80   15.20
  11  -8   0   67.39   16.10
  11  -8   0   13.50   14.60
 -11   8   0   26.10   17.10
  11   8   0    7.40   12.20
   0  -9   0    4.20    2.60
   0  -9   0    0.70    2.40
   0  -9   0    2.10    2.40
   0  -9   0    0.30    1.40
   0   9   0    2.40    2.30
   0   9   0    4.20    2.60
   0   9   0   -0.90    2.90
   0   9   0   -3.10    2.60
  -1  -9   0    3.30    2.80
   1  -9   0    5.90    2.20
  -1  -9   0   15.70    3.00
   1  -9   0   11.50    2.90
  -1  -9   0    8.50    1.60
  -1  -9   0    5.50    2.90
  -1  -9   0    7.00    2.80
   1  -9   0    5.70    3.00
  -1   9   0    8.60    2.20
  -1   9   0   11.20    3.30
   1   9   0   10.90    2.80
  -1   9   0    7.00    2.80
   1   9   0    7.90    3.40
   2  -9   0 2785.72  110.99
   2  -9   0 2487.55  110.99
  -2  -9   0 2662.33  110.79
  -2  -9   0 2598.04  110.69
  -2  -9   0 2725.73  110.69
   2  -9   0 2679.43  110.49
  -2  -9   0 2463.95  109.29
   2  -9   0 2409.56  110.29
  -2  -9   0 2528.65  109.79
  -2   9   0 2695.53  110.39
  -2   9   0 2796.02  110.99
   2   9   0 2726.93  111.39
   2   9   0 2712.13  110.09
  -2   9   0 2624.34  110.79
   2   9   0 2752.92  111.29
  -2   9   0 2655.13  111.69
  -3  -9   0 2613.34  104.29
  -3  -9   0 2380.26  102.69
  -3  -9   0 2343.37  102.89
  -3  -9   0 2646.64  104.09
   3  -9   0 2364.76  104.49
   3  -9   0 2497.65  104.29
   3  -9   0 2457.95  104.79
  -3  -9   0 2279.27  103.99
  -3   9   0 2447.46  105.09
  -3   9   0 2415.86  104.09
  -3   9   0 2384.16  103.09
   3   9   0 2451.85  103.69
  -3   9   0 2593.54  103.99
   3   9   0 2625.94  104.99
  -3   9   0 2633.54  104.39
   3   9   0 2479.45  102.99
   4  -9   0  336.47   16.40
   4  -9   0  295.67   16.60
  -4  -9   0  311.57   16.40
  -4  -9   0  305.17   14.10
   4  -9   0  307.37   17.00
  -4  -9   0  300.57   15.10
   4   9   0  341.27   17.40
   4   9   0  320.37   16.10
  -4   9   0  293.97   14.50
  -4   9   0  318.57   16.00
  -4   9   0  302.27   16.10
  -4   9   0  296.67   17.40
  -4   9   0  299.07   16.00
   5  -9   0 1023.00   47.40
  -5  -9   0 1060.19   46.30
  -5  -9   0 1069.89   47.40
   5  -9   0 1025.80   47.60
  -5  -9   0 1081.79   44.70
   5  -9   0 1023.90   47.90
  -5  -9   0 1011.10   47.20
   5   9   0 1127.19   48.40
   5   9   0 1073.99   46.80
  -5   9   0 1016.70   46.80
  -5   9   0 1066.59   45.20
  -5   9   0 1061.69   47.20
  -5   9   0 1049.00   48.60
  -5   9   0 1086.49   47.10
  -6  -9   0  220.18   14.70
   6  -9   0  219.58   15.50
   6  -9   0  211.68   15.10
  -6  -9   0  228.98   11.40
  -6  -9   0  226.08   14.90
  -6  -9   0  230.28   14.20
   6   9   0  242.68   14.20
   6   9   0  235.78   16.50
  -6   9   0  201.28   16.30
  -7  -9   0   74.69   10.50
   7  -9   0  101.49   12.20
  -7  -9   0   81.69    7.00
   7  -9   0   79.39   10.60
  -7  -9   0   83.59   11.10
   7   9   0   78.49   10.10
  -7   9   0   71.99   11.70
   7   9   0   74.19   11.80
  -8  -9   0   20.20    4.80
   8  -9   0   18.20    8.80
   8  -9   0   14.70    8.70
  -8  -9   0    9.80    5.10
  -8  -9   0   20.80    9.00
   8   9   0   10.30    7.70
  -8   9   0   27.50   10.70
  -9  -9   0  123.09   16.20
   9  -9   0  114.19   15.20
   9  -9   0  128.69   16.80
  -9   9   0   82.69   13.90
   9   9   0  129.59   14.30
  10  -9   0  134.39   18.00
 -10  -9   0  149.69   19.50
  10  -9   0  151.98   20.40
  10   9   0  139.59   16.60
 -10   9   0  135.49   20.40
  11  -9   0    4.70   15.70
 -11  -9   0   24.10   15.70
  11  -9   0   27.40   15.20
  11   9   0   35.70   13.80
 -11   9   0   32.60   18.00
   0 -10   0 5178.98  212.08
   0 -10   0 5594.44  212.88
   0 -10   0 4918.41  210.78
   0 -10   0 4964.00  211.78
   0  10   0 4386.46  213.58
   0  10   0 5269.17  212.68
   0  10   0 5263.37  212.88
   0  10   0 5332.97  212.18
  -1 -10   0  749.73   33.00
   1 -10   0  721.03   31.70
   1 -10   0  741.83   32.80
  -1 -10   0  715.53   32.50
   1 -10   0  716.73   32.40
  -1 -10   0  706.53   33.00
  -1 -10   0  744.63   32.10
  -1 -10   0  718.03   31.00
   1  10   0  765.32   32.40
  -1  10   0  750.82   32.80
   1  10   0  684.13   33.00
  -1  10   0  764.92   31.90
   1  10   0  711.03   32.60
  -1  10   0  739.93   33.00
  -1  10   0  724.33   33.50
   1  10   0  746.23   33.40
   2 -10   0  762.92   33.20
  -2 -10   0  741.43   32.60
   2 -10   0  687.03   33.60
   2 -10   0  722.73   33.00
  -2 -10   0  709.63   31.80
  -2 -10   0  718.03   33.40
   2 -10   0  781.42   33.60
   2 -10   0  799.22   34.40
  -2 -10   0  762.12   33.50
  -2  10   0  761.12   34.60
  -2  10   0  771.12   33.70
  -2  10   0  743.43   33.00
   2  10   0  807.52   34.40
  -2  10   0  743.63   33.50
   3 -10   0  592.44   28.00
  -3 -10   0  572.34   25.90
  -3 -10   0  582.74   27.30
  -3 -10   0  621.54   27.30
  -3 -10   0  571.24   25.90
  -3 -10   0  598.04   27.50
   3 -10   0  555.14   27.20
   3 -10   0  586.84   27.30
   3 -10   0  619.54   28.30
   3  10   0  535.15   26.60
   3  10   0  604.74   26.10
  -3  10   0  596.94   28.40
  -3  10   0  589.74   26.90
  -3  10   0  581.14   27.30
  -3  10   0  593.44   26.30
   3  10   0  636.14   28.40
  -3  10   0  651.63   27.80
  -4 -10   0  575.74   26.50
  -4 -10   0  547.05   24.00
  -4 -10   0  534.85   25.70
   4 -10   0  510.75   26.30
   4 -10   0  574.54   26.50
  -4 -10   0  531.15   24.80
   4 -10   0  556.64   27.10
  -4  10   0  538.65   27.50
  -4  10   0  561.04   25.90
  -4  10   0  520.05   24.40
   4  10   0  570.24   27.20
  -4  10   0  585.04   26.20
  -4  10   0  551.64   26.20
   4  10   0  555.94   25.80
   5 -10   0  433.56   23.10
  -5 -10   0  452.65   22.80
  -5 -10   0  456.45   21.20
  -5 -10   0  420.66   19.40
   5 -10   0  420.16   22.50
  -5 -10   0  422.06   22.20
   5 -10   0  407.36   22.40
  -5  10   0  411.16   23.00
  -5  10   0  462.45   24.20
   5  10   0  455.55   21.80
   5  10   0  439.56   23.30
  -5  10   0  440.56   22.00
  -5  10   0  434.16   19.90
  -5  10   0  414.56   22.00
  -6 -10   0    1.10    7.10
   6 -10   0   -2.10    6.20
   6 -10   0    7.30    6.10
  -6 -10   0    1.10    5.30
  -6 -10   0   10.10    6.00
  -6 -10   0   -0.70    2.80
   6  10   0    3.60    5.40
   6  10   0   -4.30    6.70
  -6  10   0   16.90    7.60
   7 -10   0  402.66   24.90
   7 -10   0  436.86   25.20
  -7 -10   0  445.16   24.50
  -7 -10   0  459.35   20.20
  -7 -10   0  456.55   24.20
   7  10   0  431.96   23.50
  -7  10   0  429.76   26.40
   8 -10   0  470.25   27.20
  -8 -10   0  468.35   21.10
  -8 -10   0  465.65   26.40
   8 -10   0  408.56   26.60
   8  10   0  440.16   25.00
  -8  10   0  469.35   29.00
  -9 -10   0   13.30   11.30
   9 -10   0    4.00   10.60
   9 -10   0   28.80   11.20
  -9 -10   0   10.00    5.00
   9  10   0   10.40    8.80
  -9  10   0   27.10   13.20
 -10 -10   0   -3.50   11.60
  10 -10   0    0.00   12.30
  10 -10   0   13.70   13.00
  10  10   0   25.60   11.30
  11 -10   0   40.60   16.60
 -11 -10   0    0.50   16.40
  11 -10   0   18.30   16.20
 -11  10   0   45.90   17.90
  11  10   0   22.30   13.50
   0 -11   0    1.60    1.80
   0 -11   0   -0.50    2.90
   0 -11   0    3.80    3.30
   0 -11   0    9.90    4.30
   0  11   0    5.60    3.60
   0  11   0   -3.40    3.60
   0  11   0   -7.50    3.40
   0  11   0   13.10    3.90
   1 -11   0 1367.76   59.69
   1 -11   0 1377.16   58.69
   1 -11   0 1476.75   59.79
  -1 -11   0 1358.36   57.89
  -1 -11   0 1426.16   59.19
   1 -11   0 1399.26   60.19
  -1 -11   0 1328.17   59.99
  -1 -11   0 1376.46   59.59
   1  11   0 1251.67   60.09
  -1  11   0 1453.65   59.99
   1  11   0 1371.36   60.79
  -1  11   0 1411.06   59.59
   1  11   0 1387.26   60.59
  -1  11   0 1341.67   60.69
   1  11   0 1475.45   59.69
  -1  11   0 1405.06   60.19
   2 -11   0 1351.06   56.09
   2 -11   0 1235.78   56.59
   2 -11   0 1320.37   56.49
   2 -11   0 1305.87   56.99
   2 -11   0 1279.27   55.79
  -2 -11   0 1307.37   55.49
  -2 -11   0 1239.38   56.29
  -2 -11   0 1285.37   56.19
  -2 -11   0 1339.67   56.49
  -2 -11   0 1204.78   54.39
  -2  11   0 1291.77   57.59
  -2  11   0 1370.46   55.79
  -2  11   0 1358.16   56.69
  -2  11   0 1298.27   56.49
   2  11   0 1390.56   57.49
   2  11   0 1266.77   55.89
   2  11   0 1325.17   55.79
  -3 -11   0  172.08    9.10
   3 -11   0  159.18   11.50
  -3 -11   0  165.98    9.40
  -3 -11   0  184.08   11.00
  -3 -11   0  174.58   11.10
   3 -11   0  167.28   10.40
   3 -11   0  166.58   11.70
  -3 -11   0  186.78   10.70
   3 -11   0  176.08   11.10
   3 -11   0  173.28   10.70
  -3  11   0  179.48   11.00
   3  11   0  164.58   10.30
  -3  11   0  197.88   11.40
   3  11   0  175.68   10.50
  -3  11   0  186.88    9.90
   3  11   0  171.08   11.90
  -3  11   0  179.58   10.50
  -3  11   0  175.78   12.30
   4 -11   0   14.50    4.40
  -4 -11   0   17.70    3.80
  -4 -11   0   20.20    5.20
   4 -11   0   22.00    6.30
  -4 -11   0   19.30    3.40
  -4 -11   0   24.80    5.70
   4 -11   0   18.50    5.30
  -4 -11   0   23.00    5.10
   4  11   0   20.50    5.90
  -4  11   0   20.90    3.90
  -4  11   0   25.90    6.00
   4  11   0   20.60    4.70
  -4  11   0   21.00    5.20
  -4  11   0   19.60    6.10
  -4  11   0   16.50    4.70
  -5 -11   0  551.94   25.00
  -5 -11   0  517.55   26.50
   5 -11   0  509.25   26.60
  -5 -11   0  546.15   26.50
  -5 -11   0  520.35   23.40
  -5 -11   0  555.44   25.90
   5 -11   0  523.25   27.40
   5  11   0  555.74   26.00
  -5  11   0  526.85   26.20
  -5  11   0  519.85   23.90
   5  11   0  517.65   27.50
  -5  11   0  532.65   28.10
   6 -11   0  621.64   32.10
  -6 -11   0  685.53   30.10
  -6 -11   0  615.34   27.30
  -6 -11   0  633.74   31.40
   6 -11   0  605.04   31.30
  -6 -11   0  630.34   30.90
  -6  11   0  559.34   32.50
   6  11   0  646.34   32.70
   6  11   0  631.74   30.30
   7 -11   0   29.20    9.30
  -7 -11   0   30.40    9.10
   7 -11   0   48.70    9.90
  -7 -11   0   35.50    4.40
  -7 -11   0   39.20    8.70
   7  11   0   27.70    7.70
  -7  11   0   19.70    9.60
  -8 -11   0   30.50    4.60
   8 -11   0   34.10   10.90
   8 -11   0   38.30   10.80
  -8 -11   0   36.80    9.90
   8  11   0   35.30    8.60
  -8  11   0   29.70   10.20
  -9 -11   0   66.59    6.80
   9 -11   0   61.59   13.90
   9 -11   0   62.69   13.80
  -9 -11   0   45.10   11.90
  -9  11   0   85.79   16.00
   9  11   0   66.09   11.50
 -10 -11   0   32.00   13.60
  10 -11   0   53.69   15.50
  10 -11   0   39.70   14.80
  10  11   0   36.10   11.90
 -10  11   0   53.09   17.30
 -11 -11   0   -2.70   16.10
  11 -11   0   24.50   16.50
  11 -11   0   31.90   16.30
 -11  11   0   12.50   18.00
  11  11   0   16.80   13.80
   0 -12   0   -0.70    3.50
   0 -12   0    3.10    2.00
   0 -12   0   -1.60    3.40
   0 -12   0    7.00    3.80
   0  12   0   -2.30    3.30
   0  12   0    8.40    4.00
   0  12   0    9.40    4.40
   0  12   0    3.10    4.00
   0  12   0   15.20    4.30
  -1 -12   0 1052.09   43.40
  -1 -12   0  986.60   43.90
   1 -12   0  992.20   42.50
  -1 -12   0  978.80   41.70
  -1 -12   0 1000.70   43.70
   1 -12   0 1024.20   43.90
   1 -12   0 1008.00   43.50
   1 -12   0  969.70   44.20
  -1  12   0  976.90   44.20
  -1  12   0  936.71   44.70
   1  12   0  985.30   44.70
   1  12   0 1071.29   43.70
   1  12   0  937.41   43.50
   1  12   0  902.61   44.20
  -1  12   0 1021.10   43.90
  -2 -12   0  558.04   26.60
  -2 -12   0  497.05   30.70
  -2 -12   0  524.85   24.40
   2 -12   0  548.25   26.70
   2 -12   0  563.34   29.50
   2 -12   0  563.94   26.10
   2 -12   0  575.24   27.50
  -2 -12   0  543.25   26.60
  -2 -12   0  610.74   25.80
   2 -12   0  558.44   27.00
  -2  12   0  567.04   25.90
   2  12   0  573.24   26.10
   2  12   0  576.64   26.30
  -2  12   0  577.24   28.20
  -2  12   0  601.84   27.20
   2  12   0  623.44   28.00
  -2  12   0  599.24   27.00
  -3 -12   0  664.73   31.60
   3 -12   0  637.14   32.30
  -3 -12   0  682.03   30.40
  -3 -12   0  707.13   32.20
   3 -12   0  680.23   31.40
   3 -12   0  707.23   31.80
   3 -12   0  716.73   32.10
   3 -12   0  626.64   32.50
  -3 -12   0  676.03   29.90
  -3  12   0  708.93   31.40
   3  12   0  735.03   33.30
  -3  12   0  723.23   33.70
   3  12   0  693.73   30.70
  -3  12   0  704.43   32.30
  -3  12   0  695.83   31.00
  -3  12   0  697.93   31.90
   3  12   0  679.43   31.20
  -4 -12   0 1715.23   69.69
   4 -12   0 1610.94   69.99
   4 -12   0 1568.34   69.79
  -4 -12   0 1612.24   69.79
  -4 -12   0 1563.54   70.09
   4 -12   0 1646.04   71.09
  -4 -12   0 1642.94   68.19
  -4 -12   0 1609.84   67.79
  -4  12   0 1592.44   69.39
  -4  12   0 1548.65   68.19
   4  12   0 1656.83   69.39
  -4  12   0 1624.24   71.49
   4  12   0 1619.04   71.09
  -4  12   0 1585.84   70.09
  -4  12   0 1566.04   69.79
  -5 -12   0   17.10    5.00
  -5 -12   0    3.60    6.80
  -5 -12   0   14.80    5.80
   5 -12   0    6.60    5.80
  -5 -12   0   12.90    3.40
   5 -12   0   11.30    6.90
  -5 -12   0   10.30    5.50
  -5  12   0   16.10    4.00
   5  12   0   18.90    7.20
  -5  12   0   11.70    5.70
  -5  12   0   14.70    7.50
   5  12   0   28.40    5.70
   6 -12   0  165.18   14.20
   6 -12   0  168.58   15.00
  -6 -12   0  167.68    9.60
  -6 -12   0  191.68   13.20
  -6 -12   0  166.78   13.50
  -6 -12   0  189.78   12.80
  -6 -12   0  186.78   16.10
   6  12   0  187.98   13.00
  -6  12   0  191.38   16.40
   6  12   0  167.58   16.30
  -7 -12   0   -6.50    8.40
  -7 -12   0   21.70    3.80
   7 -12   0   24.00    9.10
   7 -12   0   26.20    9.40
  -7 -12   0   24.30    8.30
  -7  12   0    6.00    9.40
   7  12   0   23.00    7.60
  -8 -12   0   48.30   10.80
   8 -12   0   67.59   12.40
  -8 -12   0   61.09    6.10
   8 -12   0   74.79   13.10
  -8  12   0   52.99   13.40
   8  12   0   63.89   10.60
   9 -12   0   23.50   12.70
   9 -12   0   29.60   13.00
  -9 -12   0   29.00   11.60
   9  12   0   29.70   10.80
  -9  12   0   37.20   14.80
 -10 -12   0   -9.00   12.60
  10 -12   0   -3.30   13.80
  10 -12   0   -8.30   13.60
 -10  12   0  -28.80   13.90
  10  12   0    2.20   10.80
  11 -12   0   11.80   16.70
 -11 -12   0    4.50   18.10
  11 -12   0   -1.30   16.20
  11  12   0   18.40   13.60
 -11  12   0    1.40   18.90
   0 -13   0   -1.50    3.70
   0 -13   0   -0.40    3.90
   0 -13   0    3.30    3.80
   0 -13   0   -1.50    2.00
   0  13   0   -7.80    4.00
   0  13   0    4.90    3.80
   0  13   0    4.90    3.80
   0  13   0    0.50    4.00
   0  13   0    2.50    3.30
   1 -13   0  592.04   28.10
  -1 -13   0  587.04   25.20
  -1 -13   0  583.64   27.80
   1 -13   0  597.94   27.30
  -1 -13   0  579.64   27.60
   1 -13   0  606.64   26.10
   1 -13   0  624.14   27.80
  -1 -13   0  581.74   27.80
  -1  13   0  614.44   28.50
   1  13   0  548.35   27.30
   1  13   0  587.34   28.70
   1  13   0  615.24   27.50
   1  13   0  532.25   27.80
  -1  13   0  596.34   26.40
  -1  13   0  567.34   28.70
   1  13   0  537.35   28.20
  -1  13   0  590.14   27.80
  -1  13   0  617.24   28.50
  -2 -13   0  135.19    7.30
  -2 -13   0  165.98   10.30
   2 -13   0  147.99    9.30
  -2 -13   0  142.49    7.30
  -2 -13   0  121.69   11.40
   2 -13   0  149.69   10.70
  -2 -13   0  154.28   10.50
  -2 -13   0  147.59   10.60
   2 -13   0  129.79   10.50
   2 -13   0  140.79   10.30
   2 -13   0  151.68    9.70
   2  13   0  135.79    9.40
   2  13   0  137.19   11.30
   2  13   0  151.48    9.80
  -2  13   0  125.89   10.30
  -2  13   0  144.39   11.70
  -2  13   0  141.29    9.10
  -2  13   0  152.78   10.70
  -3 -13   0    0.40    2.30
   3 -13   0    6.00    4.00
   3 -13   0    8.10    4.90
  -3 -13   0    3.00    3.70
   3 -13   0   -8.70    4.50
   3 -13   0   -0.10    3.80
  -3 -13   0    3.90    4.30
   3 -13   0   -3.50    5.00
  -3 -13   0    0.50    3.10
  -3 -13   0   -2.30    4.80
  -3  13   0   -2.40    3.90
   3  13   0    5.80    3.80
  -3  13   0    1.90    3.70
  -3  13   0   -4.80    4.90
   3  13   0    6.80    5.60
   3  13   0    0.90    3.50
  -3  13   0    4.60    4.90
  -3  13   0    0.70    3.80
  -4 -13   0   82.99    7.00
  -4 -13   0   89.29    7.00
  -4 -13   0   97.69    8.70
   4 -13   0   89.99    9.20
  -4 -13   0   85.39    9.30
   4 -13   0   88.99   10.30
   4 -13   0   87.39    8.90
  -4 -13   0   98.19   10.00
  -4  13   0   91.59    7.40
  -4  13   0   86.89   11.40
  -4  13   0  103.09    8.70
   4  13   0   95.49    8.40
   4  13   0  129.69   11.60
  -5 -13   0    5.30    7.30
  -5 -13   0   -1.60    3.10
  -5 -13   0   -0.50    4.40
  -5 -13   0    2.90    5.60
   5 -13   0   -7.30    6.10
   5 -13   0   -5.50    5.80
  -5 -13   0    2.70    5.40
   5  13   0   -8.90    6.70
  -5  13   0   -1.50    7.10
   5  13   0    3.00    4.90
  -5  13   0   -1.60    3.40
  -6 -13   0  130.59   17.70
  -6 -13   0  125.89   12.50
   6 -13   0  116.79   13.60
  -6 -13   0  117.39   10.90
  -6 -13   0  113.29    7.70
  -6 -13   0  125.59   11.90
   6 -13   0  123.39   12.80
  -6  13   0  107.19    8.00
  -6  13   0  104.59   13.80
   6  13   0  143.69   11.30
  -7 -13   0   15.20    8.00
  -7 -13   0   25.90    4.00
   7 -13   0   33.70   10.00
   7 -13   0    8.90    8.90
  -7 -13   0   19.20    9.10
  -7 -13   0   11.30    7.90
   7  13   0   19.20    7.30
  -7  13   0   36.60   11.30
   8 -13   0   17.80   11.00
  -8 -13   0   32.50    4.00
   8 -13   0   43.60   11.80
  -8 -13   0   30.10   10.00
  -8  13   0   45.00   13.10
   8  13   0   35.10    9.50
   9 -13   0   20.70   14.90
  -9 -13   0   40.40   11.90
  -9  13   0   23.10   14.60
   9  13   0   29.50   10.30
  10 -13   0    0.30   14.20
  10 -13   0    0.60   13.70
 -10 -13   0   -1.00   14.20
 -10  13   0  -15.40   14.80
  10  13   0   -0.90   10.40
  11 -13   0   -3.10   17.00
  11 -13   0   -2.20   16.20
 -11  13   0   -3.70   19.30
  11  13   0    6.60   12.80
   0 -14   0  264.17   12.30
   0 -14   0  256.77   14.20
   0 -14   0  247.78   14.60
   0 -14   0  265.67   14.40
   0  14   0  285.57   15.90
   0  14   0  237.28   15.30
   0  14   0  228.38   14.50
   0  14   0  251.87   15.40
   0  14   0  272.67   14.70
   1 -14   0   10.30    4.90
  -1 -14   0   10.40    2.20
   1 -14   0    5.30    4.90
  -1 -14   0    9.30    4.40
   1 -14   0    5.60    4.10
  -1 -14   0   15.30    4.90
  -1 -14   0   19.40    4.70
   1 -14   0    9.40    3.30
   1  14   0    1.30    5.30
   1  14   0   16.40    4.60
  -1  14   0   12.90    5.30
   1  14   0    6.40    4.60
  -1  14   0    5.20    4.90
  -1  14   0    8.50    5.10
  -1  14   0   11.80    3.40
   1  14   0   13.10    5.90
   1  14   0   12.80    4.80
  -1  14   0   19.20    5.50
  -2 -14   0   12.70    2.30
   2 -14   0    2.00    4.20
   2 -14   0    4.40    4.90
   2 -14   0    0.90    3.70
  -2 -14   0    8.80    4.70
  -2 -14   0    5.30    4.90
   2 -14   0    4.50    5.00
  -2 -14   0   11.20    2.20
  -2 -14   0   -0.80    4.60
   2  14   0   12.30    4.90
   2  14   0    9.00    5.80
  -2  14   0   15.20    5.70
   2  14   0   12.20    4.40
  -2  14   0   10.00    5.10
  -2  14   0    5.50    3.60
  -2  14   0   15.30    6.00
   3 -14   0   65.49    7.40
  -3 -14   0   54.69    7.40
  -3 -14   0   63.29    8.00
  -3 -14   0   60.69    4.90
   3 -14   0   57.49    8.20
  -3 -14   0   60.99    7.50
   3 -14   0   55.29    8.10
   3 -14   0   65.59    7.90
  -3 -14   0   49.70    6.80
   3  14   0   71.99    9.90
  -3  14   0   52.69    8.50
   3  14   0   65.29    7.10
  -3  14   0   53.69    7.10
  -3  14   0   50.29    6.60
   3  14   0   55.69    7.10
  -3  14   0   72.79    8.90
  -3  14   0   56.79    9.40
   4 -14   0   49.50    7.20
   4 -14   0   48.50    7.60
  -4 -14   0   47.70    7.10
  -4 -14   0   50.89    5.60
  -4 -14   0   53.69    8.40
  -4 -14   0   47.10    7.40
   4 -14   0   38.60    8.20
  -4 -14   0   45.80    5.90
   4  14   0   54.79    6.70
  -4  14   0   41.20    6.90
  -4  14   0   46.20    6.40
   4  14   0   39.90    8.50
   4  14   0   50.09    6.80
  -4  14   0   38.70    9.10
  -5 -14   0   39.90    7.00
  -5 -14   0   40.00    4.90
  -5 -14   0   53.59    9.60
  -5 -14   0   43.70    5.90
  -5 -14   0   32.20    7.30
   5 -14   0   34.80    9.40
   5 -14   0   21.70    7.30
  -5  14   0   37.10    8.20
  -5  14   0   34.70    5.50
   5  14   0   42.90    9.80
   5  14   0   33.90    6.60
  -6 -14   0    9.00    6.90
  -6 -14   0   21.30    7.10
   6 -14   0    7.40    7.50
   6 -14   0   -4.60    7.80
  -6 -14   0   14.10    3.90
  -6 -14   0    5.30    6.20
  -6  14   0   13.10    4.30
   6  14   0   12.50    6.10
   6  14   0   30.20   10.40
  -6  14   0   -2.40    8.90
  -7 -14   0   21.00    4.00
   7 -14   0   29.60   11.20
  -7 -14   0   17.40    8.20
   7 -14   0   -0.30    8.90
  -7 -14   0   -4.50    8.30
  -7 -14   0   19.90    9.50
   7  14   0   13.70    7.80
  -7  14   0    4.80   10.50
  -8 -14   0   10.50    9.80
  -8 -14   0    3.30    2.90
  -8 -14   0    4.60    9.00
   8 -14   0  -13.00    9.90
   8 -14   0   21.70   11.00
   8  14   0    4.20    7.70
  -8  14   0   -8.30    8.70
  -9 -14   0   20.30   11.50
   9 -14   0   -0.50   12.20
   9 -14   0   -4.90   14.40
  -9 -14   0    5.40   11.90
  -9  14   0  -14.80   15.60
   9  14   0   30.60   17.30
 -10 -14   0    0.30   13.50
  10 -14   0  -27.60   13.80
  10 -14   0  -15.10   13.60
 -10 -14   0   30.70   13.20
 -10  14   0    9.80   17.30
  10  14   0    4.70   11.60
   0 -15   0    0.00    4.20
   0 -15   0    2.50    4.80
   0 -15   0    1.20    2.40
   0 -15   0    0.80    4.20
   0  15   0    1.00    4.70
   0  15   0    0.80    4.80
   0  15   0   -7.60    5.30
   0  15   0   -3.50    4.10
   0  15   0   -2.00    5.20
  -1 -15   0  722.83   31.70
   1 -15   0  732.33   30.70
   1 -15   0  696.53   32.20
  -1 -15   0  706.93   32.50
  -1 -15   0  702.73   29.50
  -1 -15   0  692.63   32.50
   1 -15   0  719.43   33.00
   1 -15   0  702.73   32.40
  -1  15   0  714.83   32.70
  -1  15   0  697.03   33.40
  -1  15   0  630.14   32.80
   1  15   0  748.93   32.60
   1  15   0  613.14   33.10
   1  15   0  727.63   34.00
   1  15   0  645.24   32.80
  -1  15   0  687.83   30.90
   1  15   0  653.03   32.20
  -1  15   0  646.24   33.60
  -2 -15   0    7.80    5.50
  -2 -15   0    2.90    2.00
  -2 -15   0    3.90    4.10
   2 -15   0   -0.20    6.20
   2 -15   0   -6.70    5.10
  -2 -15   0    6.20    4.60
  -2 -15   0    3.50    2.10
  -2 -15   0    1.30    5.20
   2 -15   0    1.30    4.90
   2 -15   0   -1.00    5.30
  -2  15   0    1.80    5.80
   2  15   0    1.90    4.30
  -2  15   0   -9.00    5.20
   2  15   0   -3.90    4.60
   2  15   0    4.70    6.30
  -2  15   0    1.60    4.00
  -2  15   0   14.80    6.30
  -3 -15   0  159.68    8.00
  -3 -15   0  147.89   11.60
  -3 -15   0  142.89   11.20
   3 -15   0  121.99   12.20
   3 -15   0  157.68   11.10
   3 -15   0  155.88   12.70
   3 -15   0  123.99   10.50
  -3 -15   0  123.39   12.60
  -3  15   0  137.79   13.70
  -3  15   0  148.19   11.00
  -3  15   0  151.98   10.60
   3  15   0  145.89   10.80
   3  15   0  149.59   13.50
   3  15   0  165.08   10.90
  -4 -15   0   -1.00    7.30
  -4 -15   0    3.20    4.90
   4 -15   0   -6.20    6.20
   4 -15   0   -0.90    5.20
  -4 -15   0    3.30    5.20
  -4 -15   0    3.60    5.40
  -4  15   0    9.00    7.90
   4  15   0    6.10    4.50
  -4  15   0    8.10    4.50
  -4  15   0    7.80    5.60
   4  15   0    3.30    7.90
   4  15   0    9.20    5.10
  -5 -15   0   20.40    9.60
   5 -15   0   -5.20    6.80
  -5 -15   0   -1.30    4.20
  -5 -15   0    5.20    6.50
   5 -15   0    2.10    7.60
  -5 -15   0    4.70    6.30
  -5 -15   0   -3.70    3.60
  -5  15   0   -1.40    6.20
  -5  15   0    3.60    4.20
   5  15   0   -4.20    5.20
   5  15   0  -10.90    9.20
  -6 -15   0  152.68   14.00
   6 -15   0  121.09   16.60
  -6 -15   0  145.69    9.30
  -6 -15   0  143.29   13.70
  -6 -15   0  159.48   12.40
   6 -15   0  156.08   15.30
  -6  15   0  119.99   16.80
  -6  15   0  154.58    9.70
   6  15   0  152.98   13.40
   7 -15   0   35.40   11.70
   7 -15   0   25.80   11.00
  -7 -15   0   46.50    9.80
  -7 -15   0   33.80    4.50
  -7 -15   0   39.50    9.60
  -7 -15   0   45.90   10.20
   7  15   0   45.60    8.90
  -7  15   0   43.50   13.50
  -8 -15   0   25.30   11.70
   8 -15   0   -4.60   10.90
  -8 -15   0   11.50   10.10
   8 -15   0   -2.60   10.90
  -8  15   0    2.70   12.90
   8  15   0    5.40    8.70
   9 -15   0   -1.00   13.50
   9 -15   0  -11.40   13.50
  -9 -15   0   16.20   11.90
  -9 -15   0    7.50   12.10
   9  15   0   -4.60    9.10
  -9  15   0    1.50   14.00
  10 -15   0  -19.80   15.00
 -10 -15   0    3.60   13.60
 -10 -15   0    9.30   13.60
  10 -15   0  -18.20   15.50
 -10  15   0  -28.90   17.00
  10  15   0   -6.00   10.60
   0 -16   0   36.50    6.40
   0 -16   0   42.60    7.00
   0 -16   0   37.80    6.90
   0 -16   0   31.30    3.80
   0  16   0   34.40    6.80
   0  16   0   27.10    6.60
   0  16   0   51.79    8.10
   0  16   0   17.10    6.90
   0  16   0   36.30    7.20
  -1 -16   0   52.99    6.80
  -1 -16   0   44.10    6.90
   1 -16   0   48.30    6.90
  -1 -16   0   40.90    3.90
  -1 -16   0   45.10    7.00
   1 -16   0   46.30    7.40
   1 -16   0   47.40    5.80
   1 -16   0   45.10    7.30
  -1  16   0   54.29    7.90
  -1  16   0   36.70    7.60
   1  16   0   45.10    7.40
   1  16   0   60.99    7.70
   1  16   0   46.20    7.00
   1  16   0   44.90    9.50
  -1  16   0   53.59    8.00
   1  16   0   48.20    8.40
  -2 -16   0    1.60    6.10
  -2 -16   0   -0.20    4.10
   2 -16   0  -10.20    5.50
   2 -16   0    3.90    4.10
   2 -16   0    4.70    5.20
   2 -16   0    6.40    6.20
  -2 -16   0    4.10    2.00
  -2 -16   0    8.80    5.20
  -2 -16   0    6.20    2.10
   2  16   0    9.20    5.50
   2  16   0   -2.70    6.80
  -2  16   0   -4.70    6.10
   2  16   0    3.80    4.80
  -2  16   0   -0.80    4.00
  -3 -16   0  162.68    8.80
  -3 -16   0  161.88   13.60
  -3 -16   0  160.08   12.70
  -3 -16   0  195.28   11.20
  -3 -16   0  179.48   13.10
   3 -16   0  155.68   13.70
  -3 -16   0  185.48    8.90
   3 -16   0  167.28   13.70
   3 -16   0  163.48   12.20
   3 -16   0  179.08   12.00
  -3  16   0  181.08   11.80
   3  16   0  173.78   12.60
  -3  16   0  162.38   15.30
  -3  16   0  171.88   12.30
   3  16   0  169.78   12.20
   3  16   0  177.48   15.50
   4 -16   0  180.58   12.30
   4 -16   0  135.19   14.80
  -4 -16   0  167.48   12.00
  -4 -16   0  157.48   12.60
  -4 -16   0  151.28   14.20
   4  16   0  166.98   12.40
   4  16   0  150.18   11.30
  -4  16   0  176.68   14.30
  -4  16   0  149.49   13.90
  -4  16   0  141.29   11.90
   4  16   0  127.89   15.80
   5 -16   0    2.30    8.50
   5 -16   0   10.00    7.10
  -5 -16   0   12.80    7.20
  -5 -16   0   12.20    4.90
  -5 -16   0   20.40   11.50
  -5 -16   0    7.90    6.60
  -5  16   0   13.50    9.40
   5  16   0    4.40    5.90
  -5  16   0    8.40    5.00
   5  16   0    3.00   10.60
  -6 -16   0    5.70    4.10
   6 -16   0    6.80    9.50
  -6 -16   0    2.90    7.70
  -6 -16   0   -2.20    7.60
  -6 -16   0   -4.90    6.00
   6 -16   0    1.70    7.80
  -6  16   0   -4.90   10.30
   6  16   0    4.80    6.60
  -6  16   0    7.50    4.70
   7 -16   0    2.90   11.80
   7 -16   0  -13.90    9.10
  -7 -16   0   13.90    3.70
  -7 -16   0    7.90    8.80
  -7 -16   0   -4.20    8.20
  -7  16   0   -7.50   12.30
   7  16   0    4.60    7.20
   8 -16   0   70.69   14.30
   8 -16   0   55.99   14.60
  -8 -16   0   55.89   12.10
  -8 -16   0   72.39   12.50
  -8  16   0   47.30   16.10
   8  16   0   65.99   11.20
   9 -16   0   29.20   14.90
  -9 -16   0   27.20   12.50
   9 -16   0   16.30   13.40
  -9 -16   0    5.00   12.60
  -9  16   0   15.10   12.70
   9  16   0   21.80   10.50
 -10 -16   0  -15.90   14.50
 -10 -16   0   -6.30   14.10
  10 -16   0    3.40   15.20
  10 -16   0   -8.50   16.50
 -10  16   0  -20.60   18.40
  10  16   0  -10.80   11.50
   0 -17   0   -0.40    5.70
   0 -17   0    3.60    5.50
   0 -17   0    1.70    2.70
   0 -17   0    5.40    4.90
   0  17   0   -6.40    5.30
   0  17   0    7.00    6.80
   0  17   0   14.40    6.50
   0  17   0   13.50    6.00
   1 -17   0   35.50    7.50
   1 -17   0   37.80    4.90
  -1 -17   0   51.19    6.90
   1 -17   0   33.10    6.60
  -1 -17   0   35.70    3.80
  -1 -17   0   48.10    7.70
   1 -17   0   41.30    7.40
  -1 -17   0   43.10    6.90
  -1  17   0   28.70    7.40
  -1  17   0   48.80    8.70
   1  17   0   34.00    7.10
  -1  17   0   50.69    8.50
   1  17   0   49.70    7.90
   1  17   0   39.60    8.40
   1  17   0   34.50    7.10
  -2 -17   0  278.57   15.00
  -2 -17   0  247.48   17.30
   2 -17   0  303.97   14.80
  -2 -17   0  267.57   16.40
   2 -17   0  279.57   17.30
   2 -17   0  254.67   15.90
   2 -17   0  263.77   16.80
  -2 -17   0  263.07   11.90
  -2 -17   0  275.27   12.10
   2  17   0  262.37   16.00
   2  17   0  271.57   16.50
  -2  17   0  236.08   18.30
  -2  17   0  266.17   17.40
   2  17   0  213.78   18.30
  -2  17   0  270.27   14.80
  -3 -17   0  217.88   12.30
   3 -17   0  207.88   15.80
  -3 -17   0  219.58    9.80
  -3 -17   0  176.28   15.20
  -3 -17   0  192.38    9.70
  -3 -17   0  183.98   14.50
   3 -17   0  193.98   15.20
  -3 -17   0  190.48   14.00
   3 -17   0  228.38   13.40
  -3  17   0  209.38   13.20
  -3  17   0  217.18   14.10
   3  17   0  210.18   13.80
   3  17   0  175.28   13.30
   3  17   0  169.08   17.00
  -3  17   0  205.38   17.20
  -4 -17   0    7.90    4.50
  -4 -17   0    7.90    9.70
   4 -17   0    7.60    6.20
  -4 -17   0   14.50    6.60
   4 -17   0    2.80    8.20
  -4 -17   0   12.50    3.40
  -4 -17   0    7.20    7.00
  -4  17   0   12.50    6.90
  -4  17   0    1.50    8.90
   4  17   0    3.20    5.50
   4  17   0   12.10    6.10
   4  17   0    3.40   10.20
  -5 -17   0  135.39   13.10
  -5 -17   0  135.29   13.50
  -5 -17   0  165.98   10.00
   5 -17   0  150.58   13.20
   5 -17   0  131.59   16.90
   5  17   0  124.69   12.90
  -5  17   0  127.89   11.50
  -5  17   0  136.49   17.30
  -6 -17   0   94.29   10.50
  -6 -17   0  111.39    8.20
  -6 -17   0   80.39   12.00
  -6 -17   0   95.29   11.50
   6 -17   0   90.09   12.40
   6 -17   0   75.69   14.20
  -6  17   0   72.09    8.60
  -6  17   0   78.39   15.30
   6  17   0   83.19   11.50
  -7 -17   0   32.00    9.70
  -7 -17   0   42.00   10.90
   7 -17   0   38.30   13.20
  -7 -17   0   45.80    6.00
   7 -17   0   49.10   12.80
   7  17   0   45.10   10.10
  -7  17   0   17.10   14.10
  -8 -17   0    8.10   11.20
  -8 -17   0   13.50   10.80
   8 -17   0   15.40   16.60
   8 -17   0    6.40   12.40
   8  17   0    8.00   10.70
  -8  17   0   -7.20   10.90
  -9 -17   0   22.90   15.80
   9 -17   0  -21.20   15.90
  -9 -17   0   17.90   14.60
   9 -17   0   11.70   14.20
  -9  17   0   22.40   16.50
   9  17   0   35.80   11.90
 -10 -17   0   28.20   15.90
 -10 -17   0   46.10   15.90
  10 -17   0   48.80   18.50
  10 -17   0   35.80   17.70
 -10  17   0   23.20   23.90
  10  17   0   25.50   12.80
   0 -18   0 1390.66   61.39
   0 -18   0 1419.76   61.09
   0 -18   0 1377.56   60.59
   0 -18   0 1398.56   58.19
   0  18   0 1275.37   61.39
   0  18   0 1417.86   62.89
   0  18   0 1372.26   61.19
   0  18   0 1387.06   62.59
  -1 -18   0  161.58   14.20
   1 -18   0  176.38   13.20
   1 -18   0  182.68   12.30
  -1 -18   0  178.28    8.80
  -1 -18   0  201.18   12.30
   1 -18   0  199.98   14.40
   1 -18   0  171.98   12.90
  -1 -18   0  182.78   12.80
  -1  18   0  172.98   14.70
  -1  18   0  167.78   14.80
   1  18   0  157.78   13.60
   1  18   0  196.88   13.30
   1  18   0  173.48   15.60
   1  18   0  164.38   13.00
  -2 -18   0   82.89    9.40
   2 -18   0   84.99    8.40
   2 -18   0   66.19    9.50
   2 -18   0   70.49   10.00
  -2 -18   0   73.09    4.30
  -2 -18   0   89.99    8.90
  -2 -18   0   71.39   10.00
  -2 -18   0   74.79    4.40
   2 -18   0   92.29   12.00
   2  18   0   65.99    8.70
   2  18   0   81.79   10.50
  -2  18   0   73.69   10.70
   2  18   0   67.19   11.70
  -2  18   0   69.29    8.40
  -2  18   0   57.19    9.90
   2  18   0   81.19   10.30
   3 -18   0   35.20    9.50
   3 -18   0   30.70    8.90
  -3 -18   0   22.60    9.00
   3 -18   0   32.80    6.50
  -3 -18   0   40.30    6.50
  -3 -18   0   19.90    7.30
  -3 -18   0   38.60    3.50
  -3 -18   0   32.50    9.00
  -3 -18   0   26.90    3.40
   3  18   0   17.50   10.30
   3  18   0   45.00    8.00
  -3  18   0   30.30    6.80
   3  18   0   43.20    7.90
  -3  18   0   29.20    9.90
  -3  18   0   42.20    8.10
  -4 -18   0  159.18    8.50
  -4 -18   0  182.28   21.20
   4 -18   0  166.98   13.00
  -4 -18   0  172.58   14.10
  -4 -18   0  154.38   10.90
  -4 -18   0  135.69   13.60
   4 -18   0  120.29   16.00
  -4 -18   0  133.79    8.30
   4  18   0  145.49   12.60
  -4  18   0  169.68   15.20
   4  18   0  140.29   12.70
  -4  18   0  146.89   12.40
  -4  18   0  141.29   17.30
   4  18   0  150.28   18.90
  -5 -18   0  269.17   13.90
  -5 -18   0  252.87   17.80
  -5 -18   0  266.37   18.30
  -5 -18   0  286.47   15.60
   5 -18   0  255.87   18.20
   5 -18   0  246.08   21.30
  -5  18   0  240.28   22.00
   5  18   0  250.27   17.00
   6 -18   0    5.10    9.00
  -6 -18   0   13.90    8.90
   6 -18   0    4.60   11.30
  -6 -18   0   -3.00    7.70
  -6  18   0   -6.90    8.70
   6  18   0   -1.90    7.50
  -6  18   0    2.60    5.50
  -7 -18   0  168.68   11.00
   7 -18   0  157.38   20.20
   7 -18   0  161.88   17.50
  -7 -18   0  168.18   17.60
  -7 -18   0  180.78   17.10
   7  18   0  148.99   15.50
  -7  18   0  147.29   21.00
   8 -18   0  129.09   19.60
   8 -18   0  123.99   17.20
  -8 -18   0  108.89   16.90
  -8 -18   0  115.59   15.40
  -8  18   0  125.59   21.80
   8  18   0  131.69   15.70
  -9 -18   0   -3.60   14.80
  -9 -18   0   25.00   14.60
   9 -18   0   -7.90   13.30
   9 -18   0   -3.50   15.20
  -9  18   0  -10.00   17.60
   9  18   0    3.20   11.30
   0 -19   0   15.30    6.50
   0 -19   0    1.60    2.90
   0 -19   0    8.50    7.50
   0 -19   0    7.40    6.00
   0  19   0   14.20    6.80
   0  19   0   -4.00    7.50
   0  19   0    1.90    6.20
  -1 -19   0   63.49    8.80
   1 -19   0   42.60    8.40
  -1 -19   0   44.60    9.60
  -1 -19   0   69.19    8.60
   1 -19   0   57.49    9.00
  -1 -19   0   53.09    4.30
   1 -19   0   57.99    9.30
  -1  19   0   49.40    9.70
   1  19   0   63.09    8.60
   1  19   0   78.09   10.40
   1  19   0   61.29    8.90
  -1  19   0   45.70    9.30
   1  19   0   60.59   10.90
  -2 -19   0  715.03   36.10
   2 -19   0  745.23   36.30
  -2 -19   0  803.32   33.70
   2 -19   0  745.53   32.80
  -2 -19   0  689.43   34.40
   2 -19   0  725.33   35.40
   2  19   0  671.93   34.50
  -2  19   0  670.03   32.90
   2  19   0  674.23   37.70
   2  19   0  739.93   35.10
  -2  19   0  675.33   37.40
  -2  19   0  813.92   39.00
   2  19   0  667.73   35.30
   3 -19   0  685.83   30.60
  -3 -19   0  646.54   31.60
  -3 -19   0  607.24   34.10
  -3 -19   0  724.53   30.30
   3 -19   0  700.63   34.40
  -3  19   0  608.44   30.70
  -3  19   0  568.14   34.90
   3  19   0  616.14   31.60
   3  19   0  576.44   36.60
   3  19   0  638.64   31.70
  -3  19   0  634.64   31.70
  -4 -19   0    1.70    8.20
  -4 -19   0   17.60    2.90
   4 -19   0    7.50    9.50
  -4 -19   0   27.20    5.90
  -4 -19   0   22.30    3.10
   4 -19   0   20.80    7.40
  -4 -19   0   25.60    8.10
   4  19   0   31.50    8.30
  -4  19   0   10.50   10.70
  -4  19   0   28.10    7.80
   4  19   0   22.80    7.50
  -5 -19   0  330.67   22.00
   5 -19   0  370.46   21.90
  -5 -19   0  370.36   18.10
  -5 -19   0  351.96   21.60
   5 -19   0  316.47   24.70
  -5  19   0  323.17   26.40
   5  19   0  331.17   21.40
  -6 -19   0   69.39   13.00
  -6 -19   0   85.99   11.80
   6 -19   0  106.99   13.20
   6 -19   0   78.99   15.50
   6  19   0  103.99   12.70
  -6  19   0   81.19   17.10
  -6  19   0   84.19    9.80
  -7 -19   0    7.00    9.70
   7 -19   0    5.70   10.30
  -7 -19   0   17.20   12.60
   7 -19   0   10.50   14.00
   7  19   0   11.90    9.30
   8 -19   0  -17.70   15.00
   8 -19   0  -17.90   22.10
  -8 -19   0    1.30   11.00
  -8 -19   0   -4.70   12.10
   8  19   0   10.80   11.00
  -8  19   0    6.10   17.50
  -9 -19   0   28.80   15.20
  -9 -19   0   15.50   14.10
   9 -19   0   -4.50   15.00
   9 -19   0   25.90   16.70
   9  19   0    7.50   12.20
  -9  19   0  -21.30   18.70
   0 -20   0  711.33   33.60
   0 -20   0  722.83   30.10
   0 -20   0  704.73   33.80
   0  20   0  655.63   34.40
   0  20   0  663.03   35.10
   0  20   0  663.83   35.90
   1 -20   0  345.07   20.60
  -1 -20   0  347.77   15.50
   1 -20   0  382.46   20.70
  -1 -20   0  356.96   19.40
  -1 -20   0  348.77   20.70
   1 -20   0  350.36   21.60
  -1 -20   0  401.76   24.50
   1  20   0  314.47   21.30
  -1  20   0  360.26   22.70
   1  20   0  341.47   21.10
  -1  20   0  357.86   25.10
   1  20   0  351.06   23.70
   2 -20   0   16.20    8.30
   2 -20   0   27.90    5.60
  -2 -20   0   20.70    6.40
   2 -20   0   15.30    8.60
  -2 -20   0   18.00    7.30
   2  20   0   20.20    8.10
  -2  20   0    7.90    8.70
   2  20   0   -1.70   10.50
   2  20   0   17.20    7.50
   2  20   0   22.20    8.80
  -3 -20   0  303.47   19.40
   3 -20   0  301.77   20.90
   3 -20   0  311.97   17.70
  -3 -20   0  356.06   17.80
   3  20   0  281.37   19.00
  -3  20   0  309.77   19.60
  -3  20   0  294.47   18.30
   3  20   0  301.17   19.90
  -3  20   0  282.77   22.70
   4 -20   0  330.87   22.50
  -4 -20   0  301.87   20.10
  -4 -20   0  304.87   22.40
   4 -20   0  331.47   19.40
  -4 -20   0  364.46   17.80
  -4  20   0  302.37   19.60
   4  20   0  342.37   21.00
   4  20   0  287.97   20.20
  -4  20   0  298.17   25.20
  -5 -20   0   30.60    4.50
  -5 -20   0   30.40   10.30
   5 -20   0   32.40   12.50
  -5 -20   0   39.30    6.80
  -5 -20   0   41.40    9.90
  -5 -20   0   27.30    3.80
   5 -20   0   39.70    9.40
  -5  20   0    9.20   12.20
  -5  20   0   27.90    8.20
   5  20   0   17.10    8.40
   6 -20   0   10.70    9.60
   6 -20   0   -3.90   12.00
  -6 -20   0   11.60   10.40
  -6 -20   0   10.70    9.60
  -6  20   0    6.90    6.70
  -6  20   0   -8.50   13.20
   6  20   0  -16.80    8.30
  -7 -20   0   40.40   12.00
   7 -20   0   24.70   18.30
  -7 -20   0   67.49   13.00
   7 -20   0   80.09   14.20
  -7  20   0   26.00   16.80
  -8 -20   0   56.39   15.40
  -8 -20   0   82.09   14.60
   8 -20   0   46.10   15.00
   8 -20   0   39.80   17.20
  -8  20   0   46.00   20.20
   8  20   0   77.49   13.00
   9 -20   0    0.20   14.80
   9 -20   0   29.00   17.80
  -9 -20   0   36.70   15.10
   9  20   0  -23.60   11.30
  -9  20   0   -0.80   20.80
   0 -21   0   13.10    7.60
   0 -21   0    4.80    3.20
   0 -21   0   12.60    8.00
   0  21   0    7.60    7.80
   0  21   0    3.60    7.80
   1 -21   0  689.43   32.70
   1 -21   0  693.53   34.80
  -1 -21   0  697.83   34.00
  -1 -21   0  668.43   28.70
   1 -21   0  701.33   34.00
  -1 -21   0  758.92   33.60
  -1  21   0  669.93   36.60
   1  21   0  643.24   34.00
   1  21   0  633.04   34.80
  -2 -21   0  220.28   16.10
   2 -21   0  229.28   18.00
  -2 -21   0  229.08   15.30
   2 -21   0  234.48   17.90
   2 -21   0  233.18   13.70
   2  21   0  182.18   15.60
  -2  21   0  217.18   19.30
   2  21   0  227.28   17.10
  -3 -21   0    9.00    7.30
   3 -21   0   13.90    6.40
   3 -21   0   21.50    9.90
  -3 -21   0   13.90    6.70
   3  21   0   15.10    9.80
   3  21   0   14.60    7.40
  -3  21   0   25.50    8.60
   3  21   0   15.80    7.90
  -3  21   0    3.80    9.70
  -3  21   0   14.00    7.30
  -4 -21   0   27.10    6.90
  -4 -21   0   13.00    8.20
   4 -21   0   29.80   11.30
   4 -21   0   11.50    7.70
   4  21   0   27.50    9.90
  -4  21   0   25.40    8.60
   4  21   0   14.40    8.00
  -4  21   0   -2.30   11.80
   5 -21   0   24.30   12.40
  -5 -21   0   23.70    6.70
   5 -21   0   17.50    8.80
  -5 -21   0   29.70   10.20
  -5 -21   0   18.10   10.50
  -5  21   0   28.00    8.50
   5  21   0   27.30    9.80
  -5  21   0    7.70   13.10
  -6 -21   0  176.48   18.40
   6 -21   0  174.48   22.50
  -6 -21   0  151.28   18.20
   6 -21   0  159.58   17.00
   6  21   0  158.18   16.50
  -6  21   0  138.09   24.60
  -7 -21   0   20.70   12.20
   7 -21   0   38.60   16.20
  -7 -21   0   16.50   11.70
   7 -21   0   24.70   12.80
   7  21   0   12.90   10.00
  -7  21   0   -6.40   16.60
  -8 -21   0   42.60   14.70
   8 -21   0   33.00   18.10
   8 -21   0   37.40   14.10
   8  21   0   44.00   12.50
  -8  21   0   23.70   20.30
   0 -22   0   54.99    9.10
   0 -22   0   38.00    4.30
   0 -22   0   27.30    8.30
   0  22   0   38.20    9.80
  -1 -22   0   97.49   11.40
   1 -22   0  136.89   14.30
  -1 -22   0  120.19   12.70
   1 -22   0  111.49   13.10
   1  22   0  103.09   12.70
   1  22   0  138.59   14.60
  -1  22   0  103.49   14.50
  -2 -22   0   49.10    8.80
   2 -22   0   46.20    6.90
   2 -22   0   67.99   11.80
  -2 -22   0   55.99    9.70
  -2  22   0   38.80   11.80
   2  22   0   38.40    9.20
   2  22   0   38.70    9.70
  -3 -22   0   60.19    9.40
   3 -22   0   76.69   12.90
   3 -22   0   44.80    8.10
  -3 -22   0   35.40    8.20
  -3  22   0   39.30    8.50
   3  22   0   53.29   10.80
  -3  22   0   49.50   13.30
   3  22   0   50.99   10.10
  -3  22   0   61.09   11.20
   4 -22   0  252.97   21.20
  -4 -22   0  233.18   15.30
   4 -22   0  235.98   16.80
  -4 -22   0  257.07   18.40
  -4  22   0  169.88   23.00
  -4  22   0  203.88   17.50
   4  22   0  211.18   17.60
  -5 -22   0    7.50   11.00
  -5 -22   0   -5.50    9.30
  -5 -22   0    6.30    6.70
   5 -22   0    3.40    8.40
   5 -22   0  -22.80   10.80
  -5  22   0  -13.00    8.20
   5  22   0   10.50    9.20
   6 -22   0   13.90   10.20
  -6 -22   0   -0.70   12.10
  -6 -22   0   25.10   10.80
  -6  22   0   15.40   16.40
   7 -22   0    3.90   12.20
  -7 -22   0   -4.80   13.80
  -7 -22   0   -3.20   12.30
   7 -22   0   -4.70   15.40
  -7  22   0   -3.10   17.10
   7  22   0    7.40   11.60
  -8 -22   0   16.30   15.70
  -8 -22   0   21.50   14.70
   8 -22   0   -2.80   12.80
   8 -22   0   -1.20   18.10
   8  22   0  -14.60   11.70
  -8  22   0   25.60   22.60
   0 -23   0    1.40    7.80
   0 -23   0    4.00    3.10
   0 -23   0   -8.30    7.70
   0  23   0   -1.60    8.30
  -1 -23   0   19.80    8.00
  -1 -23   0   -2.00    7.90
   1 -23   0   -2.40    8.20
   1 -23   0    9.00    8.00
  -1  23   0    5.30    9.20
   1  23   0   23.40    8.70
   1  23   0  -11.70    7.50
  -2 -23   0   42.10    9.30
   2 -23   0   44.30   11.70
   2 -23   0   56.49    7.60
  -2 -23   0   81.39   11.10
   2  23   0   53.79   10.90
   2  23   0   52.59   10.30
  -2  23   0   38.20   12.10
   3 -23   0   24.90    7.50
  -3 -23   0   30.10    9.20
  -3 -23   0   30.10    8.50
   3 -23   0   42.20   11.30
   3  23   0   23.50   10.40
  -3  23   0   19.80   13.00
  -3  23   0   37.30   10.70
   3  23   0   29.90    9.70
  -4 -23   0   20.20    9.20
   4 -23   0   15.90   11.70
   4 -23   0    5.90    8.00
  -4 -23   0   14.30    7.50
   4  23   0    1.70    8.90
  -4  23   0   15.30   10.10
   4  23   0   24.50   12.40
  -4  23   0   -1.20   15.40
  -5 -23   0   -1.00    7.10
   5 -23   0  -19.90   12.80
   5 -23   0   -3.20    9.00
  -5 -23   0   -9.40    9.30
   5  23   0   14.60   10.20
  -5  23   0  -19.70    9.10
  -5  23   0  -26.70   13.70
   6 -23   0    6.10   14.50
  -6 -23   0    2.30   11.30
  -6 -23   0    1.20   14.90
   6 -23   0   -7.40   10.50
   6  23   0    9.50   11.20
  -6  23   0  -19.50   16.40
   7 -23   0   10.90   16.00
   7 -23   0  -18.40   20.80
  -7 -23   0   -8.70   16.50
  -7 -23   0   -6.60   13.20
  -7  23   0    0.60   18.70
   7  23   0  -23.30   10.30
   0 -24   0   51.99   10.90
   0 -24   0   51.29    4.90
   0 -24   0   62.49   10.80
   0  24   0   53.49   11.60
   1 -24   0   -3.20    8.70
  -1 -24   0    6.40    8.30
  -1 -24   0   -8.70    7.40
   1  24   0   -1.50    9.10
  -1  24   0   12.60   10.10
   1  24   0   22.70    9.30
  -2 -24   0  101.59   13.80
  -2 -24   0   71.69   10.70
   2 -24   0   69.29   12.70
   2 -24   0   64.19    7.80
  -2  24   0   60.99   14.00
   2  24   0   75.09   12.00
   2  24   0   64.99   12.10
   3 -24   0   24.20    7.80
  -3 -24   0   38.80   10.00
   3 -24   0   40.70   11.90
  -3 -24   0    8.80    8.50
  -3  24   0   25.70   11.10
   3  24   0   14.60    9.60
   3  24   0   34.50   18.80
  -4 -24   0   32.60    9.00
   4 -24   0   31.30    8.90
   4 -24   0   20.90   12.00
  -4 -24   0   17.00    9.60
   4  24   0   18.10    9.90
   4  24   0   56.39   12.30
  -4  24   0   28.00   15.40
  -4  24   0   17.50   11.30
  -5 -24   0  -11.80    7.80
   5 -24   0    7.50    9.60
  -5 -24   0   28.60   10.90
  -5  24   0   11.70   13.90
   5  24   0    0.50    9.90
  -5  24   0  -19.80   14.80
  -6 -24   0   16.30   14.20
   6 -24   0  -22.60   10.30
  -6 -24   0  -18.70   11.90
   6 -24   0    2.80   15.30
  -6  24   0   -8.20   17.60
   6  24   0    4.60   10.60
  -7 -24   0   13.50   14.40
  -7 -24   0   29.70   16.80
   7 -24   0   13.60   12.70
   7 -24   0   18.30   18.60
   7  24   0   -5.20   12.10
  -7  24   0   10.10   20.80
   0 -25   0    1.60    9.70
   0 -25   0   -3.00    9.20
   0  25   0   11.00   11.40
   1 -25   0   73.59    9.70
  -1 -25   0  102.09   12.80
   1 -25   0  126.09   16.20
  -1 -25   0   86.29   12.20
   1  25   0   78.59   13.20
   2 -25   0   15.30   11.30
  -2 -25   0   19.90    9.50
   2 -25   0    0.60    5.80
  -2 -25   0   24.70    9.50
   2  25   0   33.00   11.50
   2  25   0   -1.90    9.20
  -2  25   0    8.30   12.00
   3 -25   0   16.10   11.80
  -3 -25   0    3.80    8.80
  -3 -25   0   17.30    9.30
   3 -25   0   -1.20    6.90
  -3  25   0   26.90   11.40
   3  25   0    8.40   10.00
   3  25   0    6.80   10.20
  -3  25   0  -16.60   12.80
  -4 -25   0   -6.20    8.40
   4 -25   0   15.30    8.70
   4 -25   0    1.60   13.00
  -4 -25   0   16.60    9.90
  -4  25   0    1.30   11.50
   4  25   0    6.60   10.00
  -4  25   0    4.30   15.30
   4  25   0   24.50   11.70
   5 -25   0  -10.70    9.80
  -5 -25   0   24.70   11.60
   5 -25   0   10.60   14.50
  -5  25   0  -40.30   14.90
   5  25   0   15.10   12.40
   5  25   0    8.40   11.30
   6 -25   0   -7.90   15.60
  -6 -25   0   23.50   14.70
   6 -25   0    0.50   11.50
  -6  25   0   -7.50   18.50
   6  25   0   22.60   12.20
   0 -26   0  171.38   17.80
   0  26   0  196.28   19.30
  -1 -26   0   14.70    9.20
   1 -26   0   14.80   10.50
  -1 -26   0   15.70    9.40
  -1  26   0   33.10   12.50
   1  26   0   -0.60   10.30
   2 -26   0   -2.20    7.40
  -2 -26   0   18.90    9.60
   2 -26   0   -6.20   11.20
  -2 -26   0   -0.30    9.70
   2  26   0    3.70   11.70
  -2  26   0    5.80   11.50
   3 -26   0    5.20    7.70
   3 -26   0   52.49   14.30
  -3 -26   0   20.70    9.90
  -3 -26   0   12.80    9.80
  -3  26   0   42.80   12.30
   3  26   0   29.70   12.80
   3  26   0   30.30   10.80
  -3  26   0   -1.60   15.50
  -4 -26   0   14.80   10.90
   4 -26   0   19.70   14.70
   4 -26   0   22.20    9.10
  -4  26   0   42.90   13.30
  -4  26   0   21.20   17.00
   4  26   0   31.60   11.40
   4  26   0   21.40   12.40
   5 -26   0   -8.00   14.50
  -5 -26   0   31.60   11.90
   5 -26   0   14.40   10.70
  -5  26   0   -3.20   17.40
   5  26   0   31.50   13.50
   5  26   0   27.30   13.20
   6 -26   0    2.70   12.10
  -6 -26   0   20.90   13.50
   6 -26   0   29.40   17.70
  -6  26   0    3.30   21.30
   6  26   0   28.40   13.50
   0 -27   0   24.10   11.30
   0  27   0   26.70   12.90
   1 -27   0    4.50   11.10
  -1 -27   0  -12.10    9.70
   1  27   0    8.40   11.20
  -1  27   0  -10.60   11.40
  -2 -27   0  101.49   13.80
   2 -27   0  103.39   15.60
   2  27   0   80.99   14.80
  -2  27   0  105.29   18.30
   2  27   0   96.99   15.30
  -3 -27   0  155.28   17.40
   3 -27   0  107.39   17.40
   3  27   0  139.79   18.90
  -3  27   0  136.09   20.80
   3  27   0  122.79   16.50
  -3  27   0  120.29   17.50
  -4 -27   0  -11.90   10.90
   4 -27   0    9.90   14.50
   4  27   0   10.80   12.50
  -4  27   0   14.60   18.80
   4  27   0   15.90   11.60
  -5 -27   0   65.99   17.50
   5 -27   0   52.89   15.40
   5 -27   0  100.59   18.80
   5  27   0  104.19   17.30
   5  27   0   77.89   16.30
  -5  27   0   52.49   21.00
   0 -28   0  177.68   19.40
   0  28   0  140.59   20.10
  -1 -28   0   37.90   12.50
   1 -28   0   68.39   23.20
  -1  28   0   48.00   14.70
   1  28   0   55.99   15.20
  -2 -28   0    2.40   11.00
   2 -28   0   20.00   13.30
  -2  28   0    9.90   13.80
   2  28   0   35.40   12.80
   2  28   0   -0.80   11.70
   3 -28   0   30.80   14.20
  -3 -28   0   49.20   12.90
  -3  28   0   12.60   15.70
  -3  28   0   38.70   14.80
   3  28   0   31.60   13.90
  -4 -28   0   56.99   16.70
   4 -28   0   50.29   16.70
   4  28   0   40.10   13.50
   4  28   0   60.99   15.80
  -4  28   0   58.09   20.10
   0 -29   0    8.70   12.30
   0  29   0    7.30   13.30
   1 -29   0   23.30   13.50
  -1 -29   0   62.29   17.10
   1  29   0   78.59   15.60
  -1  29   0   49.90   15.80
   2 -29   0   37.50   15.10
  -2 -29   0   44.20   13.90
  -2  29   0   42.20   16.60
   2  29   0   74.89   15.50
   2  29   0   72.89   15.50
  -3 -29   0   30.50   13.10
   3 -29   0   35.30   15.30
   3  29   0   32.70   13.40
  -3  29   0   11.40   16.60
   3  29   0   31.50   14.20
   0  30   0   28.80   14.60
 -12   0   1    6.10   16.90
  12   0  -1   19.00   13.10
 -11   0   1   -0.70   13.70
  11   0  -1  -13.50   10.00
  11   0  -1   -6.40   10.60
 -10   0   1   -0.50   11.20
  10   0  -1   -7.10    9.20
  10   0  -1    8.00    9.20
   9   0  -1   -1.50    7.00
   9   0  -1   -2.00    7.50
   9   0  -1   15.40   10.30
  -9   0   1  -10.00    9.00
  -8   0   1    4.10    8.40
   8   0  -1   11.30    7.40
  -8   0   1    4.70    6.40
   8   0  -1    5.80    7.60
   8   0  -1    7.40    6.50
  -7   0   1   -2.70    4.40
   7   0  -1   -5.40    5.00
   7   0  -1   13.40    7.20
   7   0  -1   -5.20    5.20
   7   0  -1   -1.40    4.80
  -7   0   1    3.70    6.80
   6   0  -1   -3.30    4.10
   6   0  -1   -0.60    3.90
  -6   0   1   -2.00    4.40
  -6   0   1    7.30    5.00
  -6   0   1   -5.20    5.10
   6   0  -1   -2.70    4.20
   6   0  -1    0.80    5.30
  -5   0   1    2.60    3.50
  -5   0   1   -1.10    3.00
   5   0  -1    1.00    3.40
  -5   0   1    0.90    3.20
   5   0  -1    0.30    3.10
   5   0  -1    0.00    4.10
  -4   0   1    0.00    2.50
   4   0  -1    0.80    3.00
  -4   0   1   -0.70    4.30
   4   0  -1    3.20    3.20
  -4   0   1   -0.60    2.30
  -3   0   1   -0.80    1.80
   3   0  -1    1.00    1.90
  -3   0   1    0.50    2.30
   3   0  -1   -0.20    1.80
  -3   0   1    1.60    1.90
   3   0  -1   -1.30    2.40
   2   0  -1    4.50    1.70
   2   0  -1    5.70    1.50
   2   0  -1    4.80    1.50
  -2   0   1    3.80    1.80
  -2   0   1    5.10    1.40
  -2   0   1    3.70    1.40
   1   0  -1    6.40    1.00
  -1   0   1    5.30    0.90
   1   0   1   13.20    1.40
  -1   0  -1   10.60    1.20
  -1   0  -1   10.50    1.30
  -1   0  -1   10.40    1.00
  -1   0  -1   10.60    1.20
   1   0   1   12.60    1.40
   1   0   1   11.50    1.00
  -2   0  -1    2.10    1.00
  -2   0  -1    2.70    1.50
   2   0   1    1.00    1.40
  -2   0  -1    2.60    1.30
   2   0   1    2.50    1.50
   2   0   1    3.10    1.40
  -2   0  -1   -0.20    1.50
   2   0   1    1.90    1.30
  -3   0  -1    1.70    1.40
  -3   0  -1   -0.30    1.80
  -3   0  -1    0.20    1.90
  -3   0  -1   -0.70    2.30
   3   0   1    2.20    2.10
   3   0   1   -2.30    1.70
   3   0   1    0.90    2.40
   3   0   1    3.30    1.90
  -4   0  -1    9.70    2.80
  -4   0  -1   11.40    3.10
  -4   0  -1    3.70    2.90
  -4   0  -1    9.50    3.00
   4   0   1    8.80    3.10
   4   0   1   14.60    3.80
  -5   0  -1   -7.40    3.80
   5   0   1    5.00    4.10
  -5   0  -1   -2.90    3.50
  -5   0  -1    0.70    2.70
   5   0   1   -2.70    3.40
   5   0   1    3.40    3.30
  -5   0  -1   -0.20    3.10
   5   0   1   -5.60    3.40
   6   0   1    4.30    4.50
   6   0   1    5.80    4.20
  -6   0  -1    0.20    4.70
  -6   0  -1    3.30    5.70
  -6   0  -1    5.70    3.60
   6   0   1    0.90    4.90
  -6   0  -1    8.00    5.20
   7   0   1   -2.40    5.10
   7   0   1    3.00    6.50
  -7   0  -1  -10.50    6.10
   7   0   1    3.20    5.20
  -7   0  -1    3.00    7.00
   7   0   1   13.50    7.40
  -7   0  -1    2.30    4.60
  -8   0  -1    2.30    6.10
   8   0   1   -1.30    8.40
   8   0   1   15.70    6.50
   8   0   1   10.20    7.10
  -8   0  -1   -0.90    7.80
  -9   0  -1   -5.70    8.90
  -9   0  -1   -3.10    9.40
   9   0   1   -8.80    7.50
   9   0   1   -5.60    7.20
  10   0   1   -3.40    9.10
 -10   0  -1    1.60   11.90
  10   0   1   11.90    9.40
  11   0   1   -2.00   10.70
  11   0   1   -3.00   10.80
 -11   0  -1    9.40   14.50
  12   0   1   17.90   14.10
  12   0   1   28.80   13.50
 -12   0  -1    8.20   17.30
  12  -1  -1  -11.60   13.00
  12   1  -1    7.70   13.30
 -12   1   1    8.40   16.60
  11  -1  -1   16.70   11.00
 -11  -1   1  -16.10   13.50
  11  -1  -1    4.30   11.70
  11   1  -1   11.10   10.70
 -11   1   1    7.70   13.80
  10  -1  -1    6.70    9.20
 -10  -1   1   -1.00    8.80
  10  -1  -1    6.40    8.50
  10   1  -1    8.00    8.80
  10   1  -1   -8.30    8.60
 -10   1   1   -5.10   11.40
  -9  -1   1    2.60    9.70
   9  -1  -1  -13.00    9.70
   9  -1  -1   -4.30    7.20
   9  -1  -1   11.90    7.70
  -9  -1   1   -9.70    8.00
   9   1  -1    6.60    7.20
   9   1  -1  -14.70    6.90
  -9   1   1   -8.20    9.30
   8  -1  -1    4.90    7.10
   8  -1  -1    0.10    6.60
  -8  -1   1    5.10    8.20
  -8  -1   1   -2.90    5.70
   8  -1  -1   -0.20    6.30
   8   1  -1   -4.30    7.30
  -8   1   1   -6.40    7.80
   8   1  -1   -6.90    6.40
  -8   1   1   -3.40    6.40
   8   1  -1    3.70    5.80
  -7  -1   1    1.60    6.50
   7  -1  -1   -8.20    5.00
   7  -1  -1   -3.20    8.10
  -7  -1   1    3.00    4.40
   7  -1  -1    0.70    5.00
   7  -1  -1    7.50    5.30
   7   1  -1   -0.80    4.90
   7   1  -1  -11.00    5.30
   7   1  -1   -0.40    5.40
  -7   1   1   -0.80    4.80
  -7   1   1   -3.00    6.60
   7   1  -1    5.10    5.40
  -6  -1   1   -3.50    4.10
  -6  -1   1   -1.00    4.30
   6  -1  -1    1.30    3.90
   6  -1  -1    0.00    4.30
   6  -1  -1    2.00    3.90
   6  -1  -1    4.00    5.30
  -6  -1   1    0.10    4.10
  -6   1   1    6.30    5.00
   6   1  -1   -3.00    5.10
  -6   1   1    2.70    3.60
   6   1  -1    3.10    4.50
   6   1  -1   -5.00    4.10
  -6   1   1   -6.30    4.40
   6   1  -1    5.50    4.20
  -6   1   1    0.90    5.30
  -5  -1   1   -2.40    4.30
  -5  -1   1   -2.20    3.20
  -5  -1   1   -2.90    3.20
   5  -1  -1    7.40    4.10
   5  -1  -1    0.60    3.10
   5  -1  -1    3.40    3.50
   5  -1  -1    1.30    3.20
   5   1  -1   -1.80    4.00
  -5   1   1   -1.80    3.10
  -5   1   1   -4.30    4.20
  -5   1   1    1.40    3.30
   5   1  -1    7.50    3.50
   5   1  -1    2.70    3.60
  -4  -1   1   -2.10    2.30
  -4  -1   1    4.10    3.20
   4  -1  -1    1.00    2.20
   4  -1  -1   -1.80    3.00
  -4  -1   1    4.10    2.70
  -4   1   1    4.60    4.10
   4   1  -1    4.40    3.30
   4   1  -1    4.70    2.60
  -4   1   1   -1.10    2.50
  -4   1   1    0.00    2.60
   3  -1  -1   -1.00    1.80
  -3  -1   1    0.50    1.80
  -3  -1   1   -0.40    1.70
   3  -1  -1   -1.50    1.80
   3  -1  -1   -0.30    1.60
  -3  -1   1    1.80    2.00
  -3   1   1    2.80    2.00
   3   1  -1   -0.10    1.80
  -3   1   1    2.60    2.40
   3   1  -1   -0.30    1.90
  -3   1   1    0.40    1.90
  -2  -1   1    3.70    1.40
  -2  -1   1    4.30    1.70
  -2  -1   1    4.40    1.40
   2  -1  -1    3.50    1.40
   2  -1  -1    4.40    1.70
   2  -1  -1    5.00    1.50
  -2   1   1    3.20    1.70
  -2   1   1    3.30    1.40
   2   1  -1    2.90    1.60
   2   1  -1    3.80    1.40
   2   1  -1    2.60    1.30
  -2   1   1    4.70    1.40
   1   1  -1   11.20    1.40
  -1  -1  -1   14.50    0.90
   1  -1   1   12.40    1.30
  -1  -1  -1   14.60    1.40
   1  -1   1   13.30    1.40
  -1  -1  -1   16.80    1.30
   1  -1   1   14.80    1.50
  -1   1  -1   14.30    1.50
  -1   1  -1   16.20    1.60
   1   1   1   14.20    1.30
   1   1   1   17.80    1.50
  -1   1  -1   15.20    1.40
  -1   1  -1   18.20    1.70
   1   1   1   17.90    1.40
  -1   1  -1   15.40    1.50
  -2  -1  -1    0.70    0.70
  -2  -1  -1   -0.90    1.30
  -2  -1  -1    1.60    1.30
   2  -1   1   -0.70    1.20
   2  -1   1    1.20    1.20
   2  -1   1    0.90    1.10
   2  -1   1   -2.00    1.40
   2  -1   1   -1.30    1.30
  -2  -1  -1    0.20    1.20
  -2   1  -1   -0.70    1.20
  -2   1  -1    0.70    1.30
  -2   1  -1   -1.00    1.10
   2   1   1    1.00    1.30
  -2   1  -1   -0.50    1.20
   2   1   1    0.10    1.40
   2   1   1    2.00    1.20
  -2   1  -1   -0.30    1.40
  -3  -1  -1    2.80    1.30
   3  -1   1    4.00    2.20
   3  -1   1    1.70    2.10
   3  -1   1    2.50    2.10
  -3  -1  -1    2.80    2.40
   3  -1   1    0.80    1.90
  -3  -1  -1    3.10    2.10
  -3   1  -1    1.80    1.90
  -3   1  -1    2.70    2.10
  -3   1  -1    1.50    2.50
   3   1   1    0.60    2.00
   3   1   1   -0.70    1.80
   3   1   1    2.40    2.60
  -3   1  -1    3.40    1.60
   3   1   1    0.80    2.30
  -4  -1  -1   -0.10    2.70
   4  -1   1    1.30    3.20
  -4  -1  -1    5.10    2.80
   4  -1   1    0.50    2.80
  -4  -1  -1   -5.70    3.00
  -4  -1  -1    3.70    1.90
  -4   1  -1    1.40    3.50
   4   1   1    0.30    2.40
  -4   1  -1    3.30    2.20
  -4   1  -1    2.40    3.00
  -4   1  -1   -0.10    2.50
   4   1   1    1.30    3.20
   4   1   1    3.80    3.20
   4   1   1    0.10    3.00
  -5  -1  -1    9.60    5.60
   5  -1   1    5.70    4.40
  -5  -1  -1    0.70    3.40
   5  -1   1    4.20    3.60
  -5  -1  -1    1.70    3.40
   5  -1   1    0.80    3.80
   5  -1   1    2.80    3.80
  -5  -1  -1    5.90    2.60
   5   1   1   -0.20    4.00
   5   1   1    4.00    3.40
  -5   1  -1    4.30    2.90
  -5   1  -1    5.50    3.60
  -5   1  -1   -0.50    4.40
   5   1   1    3.80    3.70
   5   1   1    5.40    3.40
  -5   1  -1   -4.90    3.70
  -6  -1  -1    7.70    4.50
   6  -1   1    0.10    3.90
  -6  -1  -1   -5.20    5.20
   6  -1   1   -7.90    4.00
  -6  -1  -1   -1.20    4.80
   6  -1   1   -0.90    4.00
  -6  -1  -1    4.40    3.40
   6  -1   1   -5.90    4.80
  -6   1  -1   12.00    4.80
   6   1   1   -0.20    4.80
  -6   1  -1    1.00    3.80
   6   1   1   -2.30    4.10
   6   1   1    0.80    5.10
  -6   1  -1   -7.90    5.00
  -6   1  -1   -9.10    4.80
   6   1   1    7.40    4.20
   7  -1   1    1.90    6.30
  -7  -1  -1    2.30    6.50
   7  -1   1    7.50    7.00
  -7  -1  -1    5.40    6.50
   7  -1   1   -0.90    5.10
   7  -1   1    5.00    5.80
  -7  -1  -1    4.40    4.50
   7   1   1    0.80    7.30
   7   1   1   -4.40    6.00
  -7   1  -1   -1.00    5.20
   7   1   1    0.90    5.70
  -7   1  -1   -2.40    6.40
   7   1   1    5.50    5.10
   8  -1   1   16.10    7.10
  -8  -1  -1  -10.00    5.90
  -8  -1  -1   -4.10    5.70
   8  -1   1    9.20    8.40
   8  -1   1    1.10    6.50
   8   1   1    4.60    5.80
  -8   1  -1   -2.40    8.10
  -8   1  -1   15.20    6.80
   8   1   1   13.00    9.20
   8   1   1    8.80    7.00
   9  -1   1   -3.60    7.90
   9  -1   1   -2.50    7.30
  -9  -1  -1   -3.20    8.60
  -9  -1  -1    6.60    9.50
  -9   1  -1  -12.50    9.40
   9   1   1   -4.20    8.20
   9   1   1    9.00    7.70
 -10  -1  -1    7.60   11.90
  10  -1   1   -1.40    9.10
  10  -1   1    4.70    9.90
  10   1   1    5.40    8.90
 -10   1  -1   -8.20   11.10
  10   1   1   -5.30    9.00
  11  -1   1    6.00   11.50
 -11  -1  -1  -11.70   14.00
 -11   1  -1  -21.10   13.40
  11   1   1    3.20   10.40
  11   1   1  -12.50   11.80
  12  -1   1   -0.70   13.90
 -12  -1  -1  -16.60   16.40
  12  -1   1   -8.70   14.30
  12   1   1   28.20   13.70
 -12   1  -1    0.50   17.60
  12   1   1  -34.20   13.10
  12  -2  -1   -0.60   13.30
  12  -2  -1    5.80   13.20
 -12  -2   1  -32.00   15.70
 -12   2   1   -6.50   16.70
  12   2  -1    2.00   13.20
 -11  -2   1  -34.20   12.70
  11  -2  -1   -2.00   11.10
  11  -2  -1   17.80   11.30
  11   2  -1  -13.30   11.20
 -11   2   1   -5.30   15.00
  10  -2  -1   -4.80    9.10
  10  -2  -1   -1.20    9.30
 -10  -2   1  -18.10   10.70
  10   2  -1  -10.30    8.50
  10   2  -1   -3.00    8.20
 -10   2   1    8.70   11.60
  -9  -2   1    2.50    9.60
   9  -2  -1   16.40    9.40
  -9  -2   1  -13.20    7.90
   9  -2  -1   -0.20    7.80
   9  -2  -1   -7.40    7.10
   9   2  -1    8.70    7.40
   9   2  -1    1.90    8.00
  -9   2   1   -7.50    9.10
   8  -2  -1   -5.90    6.10
   8  -2  -1    3.10    6.60
   8  -2  -1   10.00    7.20
  -8  -2   1    3.40    5.90
  -8  -2   1  -10.20    7.40
   8   2  -1   10.00    6.30
   8   2  -1   -5.40    6.40
  -8   2   1   -1.30    7.80
  -8   2   1   -3.50    6.50
   8   2  -1   -5.80    8.10
  -7  -2   1   -0.30    4.90
   7  -2  -1    1.00    5.20
   7  -2  -1   -9.10    4.80
   7  -2  -1    4.30    4.30
  -7   2   1    0.90    5.50
  -7   2   1    1.90    5.00
   7   2  -1   -1.60    5.10
   7   2  -1    5.40    5.90
   7   2  -1   10.80    5.50
   7   2  -1   -5.50    5.20
  -6  -2   1   -3.50    5.00
   6  -2  -1   -1.10    5.10
  -6  -2   1    7.60    4.70
   6  -2  -1    6.70    4.60
   6  -2  -1    2.00    4.30
   6  -2  -1    4.10    3.90
  -6  -2   1   -1.10    4.40
   6   2  -1   -3.90    4.10
  -6   2   1    3.20    5.00
   6   2  -1    3.60    4.20
  -6   2   1    7.20    3.80
  -6   2   1    6.40    5.60
   6   2  -1    1.10    5.20
  -6   2   1    2.80    4.30
   5  -2  -1   -0.60    3.50
   5  -2  -1   -1.20    3.20
   5  -2  -1    2.10    4.10
  -5  -2   1   -0.90    3.90
  -5  -2   1   -1.30    3.30
  -5  -2   1    2.00    3.30
   5  -2  -1   -0.30    3.40
   5   2  -1    2.10    3.40
  -5   2   1   -3.30    3.40
  -5   2   1    2.00    3.00
   5   2  -1   -2.20    3.00
  -5   2   1    5.70    3.60
   5   2  -1   -1.30    3.20
  -5   2   1   -1.00    4.30
   4  -2  -1    5.90    2.70
  -4  -2   1    4.20    2.70
   4  -2  -1    2.60    2.10
  -4  -2   1    1.40    3.20
  -4  -2   1    6.30    2.70
   4   2  -1    0.90    2.40
  -4   2   1    0.80    2.70
   4   2  -1    3.50    2.70
  -4   2   1    0.10    3.40
  -4   2   1    4.60    2.70
   3  -2  -1    6.00    2.10
  -3  -2   1    2.40    2.00
   3  -2  -1    3.60    2.00
   3  -2  -1    6.80    2.60
  -3  -2   1    2.80    2.40
  -3  -2   1    2.70    2.00
   3  -2  -1    5.50    1.50
  -3   2   1    4.00    2.50
   3   2  -1    2.50    2.10
   3   2  -1    0.90    1.70
  -3   2   1    1.90    1.90
   3   2  -1    2.80    2.70
  -3   2   1    3.30    2.10
   2  -2  -1    1.10    0.80
  -2  -2   1    1.90    1.30
   2  -2  -1   -0.10    1.30
   2  -2  -1    3.90    1.70
   2  -2  -1    1.00    1.30
  -2  -2   1    1.60    1.60
  -2  -2   1   -1.70    1.20
   2   2  -1    1.30    1.20
   2   2  -1   -0.20    1.20
  -2   2   1    0.80    1.50
  -2   2   1    0.50    0.90
   2   2  -1    0.70    1.10
  -2   2   1    1.20    1.30
  -1  -2   1   19.90    1.60
  -1  -2   1   18.60    1.50
   1  -2  -1   17.60    1.50
   1  -2  -1   17.60    1.50
  -1  -2   1   21.90    1.80
   1  -2  -1   17.70    1.60
  -1   2   1   17.90    1.40
   1   2  -1   19.20    1.50
   1   2  -1   18.30    1.50
  -1   2   1   16.90    1.50
  -1   2   1   14.10    1.60
   1   2  -1   17.80    1.60
   0   2  -1    4.10    1.10
   0   2   1    0.90    0.30
   0   2   1    3.80    0.50
   1  -2   1   26.70    2.10
   1  -2   1   27.60    2.10
  -1  -2  -1   25.20    1.90
  -1  -2  -1   26.70    1.80
  -1  -2  -1   23.70    1.70
   1  -2   1   25.30    2.20
   1  -2   1   20.50    2.00
   1  -2   1   26.40    1.90
  -1   2  -1   26.50    2.20
  -1   2  -1   25.60    2.00
   1   2   1   30.50    2.10
  -1   2  -1   26.80    1.90
  -1   2  -1   28.00    2.20
   1   2   1   27.90    1.80
  -1   2  -1   26.40    2.20
   1   2   1   26.10    1.60
  -2  -2  -1    2.70    1.40
   2  -2   1    0.60    1.20
   2  -2   1   -3.00    1.40
   2  -2   1    0.80    1.30
  -2  -2  -1   -0.60    1.10
  -2  -2  -1   -1.40    1.30
   2  -2   1   -0.20    1.50
   2  -2   1    0.80    1.40
  -2   2  -1    0.90    1.30
   2   2   1    1.30    1.30
   2   2   1    2.30    1.60
   2   2   1    0.40    1.00
  -2   2  -1   -0.80    1.20
  -2   2  -1   -0.70    1.70
  -2   2  -1   -1.00    1.40
  -2   2  -1    1.40    1.30
   3  -2   1    4.70    2.30
   3  -2   1    6.50    2.40
  -3  -2  -1    4.80    2.50
   3  -2   1    7.50    2.30
   3  -2   1    5.10    3.10
  -3  -2  -1    4.50    2.40
  -3   2  -1    2.70    2.00
  -3   2  -1    3.50    2.70
   3   2   1    2.00    2.00
  -3   2  -1    5.40    1.90
   3   2   1    3.10    1.80
  -3   2  -1    3.20    1.90
  -3   2  -1    3.30    2.10
   3   2   1    4.50    2.50
  -4  -2  -1    8.80    3.20
   4  -2   1    8.70    3.30
  -4  -2  -1    7.50    2.90
   4  -2   1    9.40    3.10
   4  -2   1    5.80    3.80
  -4  -2  -1   11.40    2.00
  -4  -2  -1    8.20    3.50
   4   2   1    7.50    3.50
  -4   2  -1    6.80    2.60
   4   2   1    9.80    3.80
  -4   2  -1    7.60    3.40
  -4   2  -1    7.40    4.30
   4   2   1    6.70    2.80
  -4   2  -1   13.40    3.30
   5  -2   1   -1.00    3.90
   5  -2   1    1.20    3.70
   5  -2   1    0.90    3.30
  -5  -2  -1    1.60    2.70
  -5  -2  -1   -0.10    3.40
  -5  -2  -1   -1.10    3.40
   5  -2   1    2.00    3.30
   5   2   1    2.70    3.60
  -5   2  -1    1.80    2.90
  -5   2  -1    3.60    3.60
   5   2   1    1.80    4.10
   5   2   1    2.20    3.00
  -5   2  -1   -4.00    4.30
  -5   2  -1   -1.30    3.80
   5   2   1    1.70    4.30
   6  -2   1   -3.50    4.30
  -6  -2  -1    2.60    4.50
   6  -2   1    1.80    4.30
   6  -2   1    3.40    4.80
   6  -2   1    3.60    5.40
  -6  -2  -1    1.60    5.30
  -6  -2  -1    3.40    3.30
  -6  -2  -1    6.10    4.60
  -6   2  -1   -1.10    5.50
   6   2   1   -1.90    4.30
  -6   2  -1   -3.70    4.40
   6   2   1    8.00    5.60
  -6   2  -1   -5.80    4.60
   6   2   1   -3.90    4.80
   6   2   1    6.20    4.10
  -6   2  -1    9.60    4.20
   7  -2   1   10.10    7.30
   7  -2   1    1.60    5.20
   7  -2   1   -3.90    5.50
  -7  -2  -1   -1.10    5.90
  -7  -2  -1   -9.20    3.90
   7  -2   1   -6.10    5.80
  -7  -2  -1   -4.10    6.00
   7   2   1    5.70    4.90
  -7   2  -1    0.00    5.20
   7   2   1   -4.70    6.60
   7   2   1    7.80    7.30
   7   2   1    9.70    5.90
  -7   2  -1    2.90    5.50
  -8  -2  -1  -13.90    5.20
   8  -2   1    7.40    7.70
   8  -2   1   -7.00    6.90
   8  -2   1    0.50    6.60
  -8  -2  -1   -7.90    5.60
  -8   2  -1    4.90    7.30
   8   2   1   -4.60    6.20
  -8   2  -1   -6.90    8.50
   8   2   1    9.10    6.30
   9  -2   1  -13.60    7.90
  -9  -2  -1   -6.20    8.90
   9  -2   1    3.70    8.10
  -9  -2  -1   -9.80    7.80
   9  -2   1    7.40   10.40
  -9   2  -1    9.70   10.40
   9   2   1    2.70    7.30
   9   2   1   -7.90    7.80
  10  -2   1    2.60    9.70
 -10  -2  -1  -13.30   11.40
  10  -2   1   16.70   10.00
 -10   2  -1    7.00    9.40
  10   2   1   -5.90    8.70
  10   2   1   20.20    9.00
  11  -2   1    6.30   11.70
 -11  -2  -1   11.50   14.50
  11  -2   1    9.20   12.00
 -11   2  -1   19.70   15.00
  11   2   1    9.50   11.20
 -12  -2  -1  -14.00   16.80
  12  -2   1  -26.70   12.50
  12  -2   1    4.50   13.50
 -12   2  -1  -11.40   17.20
  12   2   1   -7.50   12.80
  12   2   1   21.40   13.10
  12  -3  -1   -6.30   12.70
 -12  -3   1    0.60   16.50
  12  -3  -1    9.70   14.10
 -12   3   1    5.80   17.20
  12   3  -1   -5.00   13.60
  11  -3  -1    9.50   11.80
 -11  -3   1   -4.20   13.80
  11  -3  -1   -9.00   11.80
  11   3  -1    6.60   10.50
  10  -3  -1  -14.80    9.30
 -10  -3   1    8.80   11.80
  10  -3  -1    0.90    9.70
 -10   3   1  -18.80   10.10
  -9  -3   1    9.20    7.80
   9  -3  -1    6.30    8.30
   9  -3  -1  -14.00    7.20
  -9  -3   1   -1.20    7.90
   9  -3  -1   -0.90    7.60
   9   3  -1   -3.40    6.50
  -9   3   1    1.20   10.10
   9   3  -1   -7.50    7.00
  -8  -3   1  -12.70    7.50
   8  -3  -1    3.80    6.60
  -8  -3   1   11.10    5.80
   8  -3  -1   -4.40    6.00
   8  -3  -1    8.70    6.90
   8   3  -1  -10.20    6.10
   8   3  -1   -2.70    8.10
  -8   3   1   -2.50    8.20
   8   3  -1   11.90    6.10
   7  -3  -1   -0.10    5.30
   7  -3  -1   -7.00    5.10
   7  -3  -1   -0.90    4.90
  -7  -3   1   -3.40    6.40
  -7   3   1    9.30    5.20
   7   3  -1   -2.20    5.40
  -7   3   1    4.60    7.20
   7   3  -1    2.30    5.60
   7   3  -1    4.60    4.80
   6  -3  -1    6.40    4.00
  -6  -3   1   -2.70    5.20
   6  -3  -1   18.50    5.80
   6  -3  -1    9.10    4.60
   6  -3  -1    7.00    4.70
  -6  -3   1    4.50    5.10
  -6  -3   1    7.70    4.90
  -6   3   1    8.40    6.00
   6   3  -1   10.20    5.80
  -6   3   1   -3.10    4.80
  -6   3   1    9.00    5.10
   6   3  -1    4.80    4.60
   6   3  -1    4.10    4.10
  -6   3   1    0.50    3.80
   5  -3  -1    2.80    2.80
  -5  -3   1    4.40    4.40
   5  -3  -1    5.30    3.70
  -5  -3   1    1.50    3.30
  -5  -3   1    2.90    3.60
   5  -3  -1   -2.70    3.60
   5  -3  -1    2.80    4.00
   5   3  -1    6.40    4.00
   5   3  -1    1.30    3.00
  -5   3   1    3.70    3.50
  -5   3   1    0.30    3.00
   5   3  -1    0.50    4.20
  -5   3   1    3.10    4.70
  -5   3   1    5.80    3.70
   4  -3  -1    0.30    2.70
  -4  -3   1    0.00    2.70
   4  -3  -1    1.60    2.00
   4  -3  -1    4.80    3.40
  -4  -3   1    2.60    2.70
  -4  -3   1    2.20    2.70
   4  -3  -1    5.90    3.10
  -4   3   1    5.00    2.50
   4   3  -1    4.50    2.80
  -4   3   1    4.80    2.80
  -4   3   1    3.30    2.70
  -3  -3   1    3.00    2.10
   3  -3  -1    1.60    2.00
   3  -3  -1    2.00    2.20
  -3  -3   1    1.40    2.10
  -3  -3   1    0.00    2.30
   3  -3  -1    1.00    1.20
   3  -3  -1    2.80    2.40
  -3   3   1    0.90    1.90
   3   3  -1    0.00    2.40
   3   3  -1    0.20    1.90
  -3   3   1    1.20    2.40
   3   3  -1    0.20    1.70
  -3   3   1    2.10    2.10
   2  -3  -1    0.50    0.60
   2  -3  -1    0.00    1.50
  -2  -3   1    1.70    1.60
  -2  -3   1   -0.30    1.10
   2  -3  -1    0.10    1.40
   2  -3  -1    0.90    1.40
  -2  -3   1    0.30    1.40
  -2  -3   1    0.80    1.10
  -2   3   1    1.80    1.30
  -2   3   1    0.20    1.20
  -2   3   1    0.60    1.30
   2   3  -1    1.30    1.70
   2   3  -1    0.70    1.30
   1  -3  -1   21.70    1.90
  -1  -3   1   19.50    1.70
   1  -3  -1   24.50    2.00
  -1  -3   1   23.00    2.10
  -1  -3   1   21.90    2.00
   1  -3  -1   21.10    1.70
   1   3  -1   19.80    1.80
  -1   3   1   20.40    1.60
  -1   3   1   22.90    1.80
   1   3  -1   21.40    1.90
  -1   3   1   21.40    1.80
  -1   3   1   20.30    1.80
   1   3  -1   22.70    2.10
   0  -3  -1    6.80    1.00
   0  -3   1    7.60    1.30
   0  -3   1    6.70    1.20
   0  -3   1    4.90    1.20
   0  -3  -1    6.30    0.90
   0  -3   1    6.00    1.10
   0  -3  -1    7.70    1.00
   0   3  -1    7.50    1.50
   0   3  -1    7.50    1.30
   0   3  -1    6.20    1.20
   0   3   1    6.60    1.00
   0   3   1    7.90    1.00
   0   3   1    8.10    1.10
   0   3  -1    5.50    1.30
   0   3   1    7.10    1.20
   0   3  -1    7.30    1.50
   0   3   1    7.30    0.50
   1  -3   1   31.90    2.60
   1  -3   1   32.30    2.30
   1  -3   1   30.40    2.60
   1  -3   1   27.90    2.60
  -1  -3  -1   36.20    2.20
  -1  -3  -1   33.60    2.30
   1  -3   1   23.80    2.60
  -1  -3  -1   32.30    2.20
  -1  -3  -1   30.20    1.90
  -1   3  -1   38.30    2.60
   1   3   1   33.50    1.70
   1   3   1   40.70    2.60
  -1   3  -1   33.80    2.80
  -1   3  -1   34.30    2.30
  -1   3  -1   33.90    2.60
   1   3   1   34.30    1.80
  -1   3  -1   32.30    2.60
   1   3   1   37.40    2.20
   2  -3   1    5.30    1.50
   2  -3   1    5.40    2.00
  -2  -3  -1    3.90    1.40
  -2  -3  -1    4.40    1.30
   2  -3   1    5.60    1.90
   2  -3   1    3.80    1.70
  -2  -3  -1    6.40    1.80
   2  -3   1    4.50    1.80
  -2   3  -1    6.00    1.70
   2   3   1    4.20    1.50
   2   3   1    5.10    1.80
  -2   3  -1    6.90    1.60
  -2   3  -1    4.40    1.70
  -2   3  -1    6.50    1.90
   2   3   1    4.10    1.20
  -2   3  -1    5.10    2.00
   3  -3   1    1.90    2.50
   3  -3   1    0.80    2.20
  -3  -3  -1   -0.10    1.70
   3  -3   1    1.40    2.30
   3  -3   1    2.10    1.90
  -3   3  -1    1.70    1.80
   3   3   1    2.60    2.20
  -3   3  -1    4.30    2.10
   3   3   1    2.70    2.50
  -3   3  -1    5.40    2.90
   3   3   1    1.90    1.70
  -3   3  -1    3.00    2.30
  -3   3  -1    2.40    2.10
   4  -3   1    5.40    3.20
   4  -3   1    4.90    2.80
   4  -3   1    3.90    3.20
  -4  -3  -1    4.20    3.40
  -4  -3  -1    4.80    2.90
  -4  -3  -1    5.70    3.00
   4  -3   1    5.20    3.50
  -4   3  -1    5.30    2.80
  -4   3  -1    1.70    3.70
  -4   3  -1    1.70    3.00
   4   3   1    0.70    3.50
  -4   3  -1    7.10    2.90
   5  -3   1    5.30    3.90
  -5  -3  -1   -2.70    2.00
   5  -3   1    1.50    3.90
   5  -3   1    6.80    4.20
  -5  -3  -1    3.50    3.50
   5  -3   1   -3.60    3.20
  -5  -3  -1   -2.10    3.60
  -5   3  -1    2.60    3.20
  -5   3  -1   -0.60    3.80
   5   3   1   -2.90    4.20
   5   3   1    0.40    3.50
   5   3   1   -3.40    3.00
  -5   3  -1    2.10    3.50
  -5   3  -1   -1.10    3.40
  -6  -3  -1    1.80    5.30
  -6  -3  -1   -1.10    4.90
   6  -3   1    6.90    5.40
  -6  -3  -1    3.60    3.10
   6  -3   1    6.60    5.00
  -6  -3  -1    7.40    5.20
   6  -3   1    5.40    4.90
   6  -3   1    0.90    4.40
  -6   3  -1    0.50    5.20
  -6   3  -1    2.00    5.90
   6   3   1    7.50    4.00
  -6   3  -1    7.90    4.90
   6   3   1    2.80    5.30
   6   3   1    1.60    5.40
   6   3   1    6.80    4.80
  -6   3  -1    8.10    4.10
   7  -3   1   -3.70    5.90
   7  -3   1    2.10    6.60
   7  -3   1    5.00    5.50
  -7  -3  -1   -5.50    6.30
  -7  -3  -1  -10.50    5.90
   7  -3   1   -0.90    5.50
  -7  -3  -1   -1.30    4.00
   7   3   1   -4.70    5.10
  -7   3  -1   -1.00    4.80
  -7   3  -1   -3.80    5.40
   7   3   1   -6.60    7.10
   7   3   1    9.90    5.00
   7   3   1  -10.60    6.60
  -8  -3  -1    2.20    5.60
  -8  -3  -1    6.10    7.70
   8  -3   1   11.50    7.00
   8  -3   1   -2.40    6.50
   8  -3   1   -5.00    6.90
   8   3   1   -3.30    6.50
  -8   3  -1   -1.70    7.70
   8   3   1    1.90    5.80
  -8   3  -1   -8.20    8.20
   9  -3   1    8.80   10.20
  -9  -3  -1  -24.50    8.90
   9  -3   1    3.70    7.90
   9  -3   1    0.40    8.20
  -9  -3  -1   -2.10    7.60
   9   3   1   -6.20    7.60
   9   3   1    9.10    7.40
  -9   3  -1   -1.70   10.20
  10  -3   1   12.90   10.00
  10  -3   1    4.10    9.90
 -10  -3  -1   -8.10   11.50
  10   3   1   22.20    9.40
  10   3   1   -1.00    8.90
 -10   3  -1    8.80   12.30
  11  -3   1   -3.00   11.70
  11  -3   1    4.10   12.10
 -11  -3  -1   -8.10   14.10
  11   3   1   11.90    9.90
 -11   3  -1   -0.20   14.70
  11   3   1  -19.50    9.90
 -12  -3  -1   -3.30   17.20
  12  -3   1   -8.20   15.00
  12  -3   1   23.60   15.30
  12   3   1    5.30   12.60
 -12   3  -1   38.60   18.80
  12  -4  -1   -8.10   12.60
  12  -4  -1  -17.70   14.20
 -12  -4   1  -35.00   17.80
  12   4  -1  -17.10   12.20
 -12   4   1    1.60   16.80
  11  -4  -1   10.50   12.40
  11  -4  -1  -21.90   10.60
 -11  -4   1   -9.70   15.00
  11   4  -1    1.30   11.10
 -11   4   1    4.80   17.40
 -10  -4   1   -6.50   11.00
  10  -4  -1  -10.40    9.50
  10  -4  -1   -8.60    9.70
 -10   4   1    5.90    9.70
  10   4  -1   -2.10    8.80
   9  -4  -1    7.70    7.90
   9  -4  -1  -12.00    7.40
   9  -4  -1   -1.70    8.20
  -9  -4   1    2.00    9.80
   9   4  -1    8.50    8.20
  -9   4   1    5.30   10.30
   9   4  -1    2.40    6.50
  -8  -4   1    6.80    5.60
  -8  -4   1   -3.90    8.00
   8  -4  -1   -7.30    5.50
   8  -4  -1    5.80    6.90
   8  -4  -1   -1.90    6.60
   8   4  -1    3.80    6.80
  -8   4   1    4.50    6.70
   8   4  -1    2.90    5.50
  -7  -4   1    7.30    6.50
   7  -4  -1   -0.40    5.40
   7  -4  -1  -10.80    5.00
   7  -4  -1   -0.50    4.40
  -7   4   1    2.00    7.30
   7   4  -1    1.20    5.50
  -7   4   1    9.90    5.30
   7   4  -1    3.30    7.60
   7   4  -1    6.30    4.70
  -6  -4   1    0.20    4.80
   6  -4  -1    5.10    4.60
   6  -4  -1   -1.20    3.40
   6  -4  -1   -3.30    4.40
  -6  -4   1   -1.70    4.30
   6  -4  -1   12.10    5.60
  -6  -4   1    0.10    5.20
  -6   4   1   -1.50    5.50
  -6   4   1    4.70    4.50
   6   4  -1    2.30    4.20
  -6   4   1   -1.20    4.90
   6   4  -1    8.20    5.80
   6   4  -1   -0.90    4.30
  -6   4   1    1.50    4.10
   5  -4  -1    2.20    4.10
  -5  -4   1    0.80    3.40
   5  -4  -1    4.90    3.80
   5  -4  -1    5.20    2.70
  -5  -4   1    5.10    3.90
   5  -4  -1    3.30    3.90
  -5  -4   1    1.00    4.20
  -5   4   1   11.20    3.50
   5   4  -1    2.70    3.40
   5   4  -1    7.10    3.50
  -5   4   1    2.20    3.80
  -5   4   1    6.60    3.20
   5   4  -1    6.60    3.70
  -5   4   1    1.90    4.70
  -4  -4   1   12.00    4.40
   4  -4  -1   12.30    3.70
   4  -4  -1   12.10    2.30
  -4  -4   1   13.40    3.60
   4  -4  -1   15.60    3.70
  -4  -4   1   11.20    3.30
   4  -4  -1   15.40    3.70
   4   4  -1   16.10    4.10
   4   4  -1   16.60    3.50
  -4   4   1   14.70    3.30
  -4   4   1   12.10    4.20
  -4   4   1   12.50    3.30
  -4   4   1    5.00    3.10
  -3  -4   1   12.60    2.70
   3  -4  -1   10.80    2.80
   3  -4  -1   10.20    2.70
   3  -4  -1   12.10    1.70
   3  -4  -1   10.30    2.70
  -3  -4   1    7.90    2.90
  -3  -4   1   13.70    2.10
  -3   4   1   12.50    2.80
  -3   4   1   11.40    2.60
   3   4  -1   11.00    2.50
  -3   4   1    9.80    2.40
  -3   4   1   11.00    3.20
   3   4  -1   11.90    3.10
   2  -4  -1    0.70    1.50
  -2  -4   1   -0.50    1.30
  -2  -4   1    0.70    1.50
  -2  -4   1   -0.10    1.10
   2  -4  -1   -1.30    1.40
  -2  -4   1    1.20    1.30
   2  -4  -1    0.70    1.30
  -2   4   1    1.00    0.70
  -2   4   1    0.40    1.50
  -2   4   1    2.50    1.40
  -2   4   1    1.80    1.80
   2   4  -1    2.70    1.90
  -2   4   1    2.80    1.50
   2   4  -1    3.00    1.50
  -1  -4   1   73.49    4.10
   1  -4  -1   70.19    4.00
  -1  -4   1   67.79    4.10
  -1  -4   1   64.39    3.70
   1  -4  -1   74.89    4.10
   1  -4  -1   70.49    3.80
  -1  -4   1   62.39    4.10
  -1   4   1   65.99    3.90
  -1   4   1   69.89    4.10
   1   4  -1   72.69    4.30
  -1   4   1   65.69    3.60
   1   4  -1   69.89    3.90
  -1   4   1   71.19    3.90
   1   4  -1   71.09    4.00
   0  -4  -1    8.80    1.30
   0  -4  -1   11.20    1.40
   0  -4   1    7.60    1.70
   0  -4   1    8.60    1.70
   0  -4   1    7.80    1.60
   0  -4   1    7.70    1.40
   0  -4  -1    8.90    1.40
   0   4  -1    8.80    1.90
   0   4   1    8.60    0.80
   0   4   1    9.60    1.60
   0   4  -1    7.10    1.60
   0   4   1   10.80    1.70
   0   4   1    6.90    1.40
   0   4  -1    7.70    1.60
   0   4   1    9.20    1.30
   0   4  -1    8.10    1.70
   0   4  -1    8.50    1.70
   0   4   1    8.90    1.40
   1  -4   1   22.80    2.70
  -1  -4  -1   25.20    2.30
  -1  -4  -1   31.20    2.20
  -1  -4  -1   30.70    2.30
   1  -4   1   28.70    2.70
   1  -4   1   27.40    2.70
   1  -4   1   31.70    2.90
  -1  -4  -1   25.60    1.60
  -1  -4  -1   23.20    1.80
  -1   4  -1   26.30    2.80
  -1   4  -1   29.10    2.70
  -1   4  -1   21.90    2.80
   1   4   1   23.90    1.80
   1   4   1   29.60    2.40
  -1   4  -1   29.90    2.70
  -1   4  -1   28.50    2.30
   1   4   1   32.30    2.20
   1   4   1   27.40    1.50
  -2  -4  -1    2.70    1.70
   2  -4   1    4.10    1.90
  -2  -4  -1    2.50    1.40
  -2  -4  -1    2.70    0.70
   2  -4   1    4.90    1.80
   2  -4   1    2.70    1.40
   2  -4   1    2.80    1.80
  -2  -4  -1    1.10    1.20
   2  -4   1    1.00    1.80
   2   4   1    2.20    1.20
  -2   4  -1    3.10    1.70
  -2   4  -1    4.20    1.50
  -2   4  -1    5.80    2.00
   2   4   1    0.80    1.40
   2   4   1    3.80    1.80
  -2   4  -1    0.90    1.80
   3  -4   1    5.30    2.70
  -3  -4  -1    0.70    2.00
   3  -4   1    3.60    2.10
   3  -4   1    2.70    1.90
  -3  -4  -1   -0.30    2.20
   3  -4   1    3.30    2.40
   3  -4   1    0.70    2.20
  -3  -4  -1    3.70    2.40
  -3   4  -1    4.00    2.20
   3   4   1    3.50    2.20
  -3   4  -1    1.90    2.40
   3   4   1    3.60    2.60
  -3   4  -1    5.30    2.00
  -3   4  -1    2.10    2.30
   3   4   1    1.40    1.70
  -3   4  -1    6.80    3.00
  -4  -4  -1    9.80    3.30
   4  -4   1   10.30    2.90
   4  -4   1   15.50    3.80
   4  -4   1   13.30    3.80
   4  -4   1   12.30    4.00
  -4  -4  -1    8.50    3.20
  -4  -4  -1   11.50    3.80
  -4   4  -1   12.10    3.00
  -4   4  -1   14.80    3.70
   4   4   1   13.50    4.10
   4   4   1    9.30    3.00
  -4   4  -1   11.70    3.20
  -4   4  -1    9.50    3.30
   5  -4   1    0.00    3.10
   5  -4   1   -1.50    3.90
   5  -4   1    9.20    4.10
  -5  -4  -1   -2.20    3.40
   5  -4   1    2.50    3.80
  -5  -4  -1   -1.20    3.70
   5   4   1    2.10    3.00
  -5   4  -1   10.80    5.20
  -5   4  -1    6.90    3.90
   5   4   1   -6.00    4.20
  -5   4  -1   -4.90    3.20
   5   4   1   -4.10    3.40
  -5   4  -1    0.50    3.80
  -6  -4  -1    1.80    5.20
   6  -4   1   -1.20    4.60
   6  -4   1   -1.10    4.20
  -6  -4  -1   -1.20    2.90
  -6  -4  -1    1.10    4.60
   6  -4   1    0.60    5.10
  -6  -4  -1    2.60    4.80
   6  -4   1   -0.10    4.70
   6   4   1   -0.60    5.50
  -6   4  -1    1.40    4.80
  -6   4  -1   -2.30    5.70
   6   4   1   -8.80    5.20
   6   4   1    1.60    4.30
   6   4   1    4.90    3.80
  -6   4  -1   -9.60    5.20
  -6   4  -1    0.30    4.40
  -7  -4  -1    1.10    3.80
   7  -4   1   -2.70    5.50
  -7  -4  -1   -4.30    6.10
   7  -4   1    5.10    5.40
   7  -4   1    1.70    5.50
  -7  -4  -1    4.30    6.40
   7   4   1    2.00    5.60
   7   4   1    5.20    7.30
  -7   4  -1    1.70    5.70
  -7   4  -1   -0.60    6.90
   7   4   1   -5.20    4.30
   7   4   1   -3.40    6.70
  -8  -4  -1    3.70    5.50
  -8  -4  -1    1.10    7.70
   8  -4   1    8.20    7.20
   8  -4   1   -3.70    7.30
   8  -4   1   10.10    7.30
  -8   4  -1    2.80    8.50
   8   4   1   -3.60    6.30
   8   4   1   10.60    6.50
  -9  -4  -1    2.20    7.40
  -9  -4  -1    8.50   10.10
   9  -4   1   -7.00    9.20
   9  -4   1   -3.90    8.80
   9  -4   1   10.20    8.60
   9   4   1    9.20    7.20
   9   4   1  -10.40    8.00
  -9   4  -1   10.60   10.90
 -10  -4  -1   -4.30   11.10
  10  -4   1   -9.50    9.50
  10  -4   1   12.10   10.50
  10   4   1    8.10    9.00
 -10   4  -1  -12.90   12.00
  10   4   1  -14.20    8.50
  11  -4   1    9.30   12.50
 -11  -4  -1    9.70   14.00
  11  -4   1   -3.10   11.90
  11   4   1   -2.60   11.10
  11   4   1   12.40   10.30
  12  -4   1  -27.10   13.20
  12  -4   1   20.50   15.30
 -12  -4  -1   26.60   18.10
 -12   4  -1  -14.90   16.70
  12   4   1  -10.20   14.00
  12  -5  -1  -24.00   13.20
  12  -5  -1    2.20   15.90
 -12  -5   1   -6.50   16.30
  12   5  -1   -5.50   12.90
 -12   5   1    5.40   16.90
  11  -5  -1    2.80   12.10
 -11  -5   1  -17.10    9.50
 -11  -5   1  -26.30   12.50
  11  -5  -1   -3.00   11.40
  11   5  -1  -26.10    9.90
 -11   5   1  -20.40   13.70
 -10  -5   1   -1.40   11.30
  10  -5  -1    0.50   10.20
  10  -5  -1   -9.60   10.00
 -10   5   1    3.50    9.70
  10   5  -1   -2.00    9.10
   9  -5  -1   -0.40    8.00
   9  -5  -1   14.50    8.40
  -9  -5   1    1.10    9.20
   9  -5  -1    3.90    7.30
  -9  -5   1    1.60    7.30
  -9   5   1   -5.10   10.30
   9   5  -1   -3.10    7.30
   8  -5  -1   11.20    7.30
   8  -5  -1    7.50    7.20
  -8  -5   1   -0.80    7.80
   8  -5  -1    4.30    5.70
   8   5  -1    9.40    6.60
  -8   5   1  -11.70    8.50
  -7  -5   1   -9.10    5.70
  -7  -5   1   -2.20    7.50
   7  -5  -1   -6.60    5.30
   7  -5  -1    9.80    5.80
   7  -5  -1    5.90    4.30
   7   5  -1   -1.10    4.80
  -7   5   1    3.20    5.80
   7   5  -1    3.80    5.50
   7   5  -1   17.60    8.10
  -7   5   1    1.30    7.20
  -6  -5   1   -4.30    4.80
  -6  -5   1   16.40    5.50
  -6  -5   1    2.20    4.60
   6  -5  -1    2.30    4.80
   6  -5  -1    2.30    5.10
   6  -5  -1    6.60    4.40
  -6   5   1    2.60    4.70
   6   5  -1   13.80    5.00
  -6   5   1    6.00    5.40
  -6   5   1    0.30    5.00
   6   5  -1    2.60    3.70
  -6   5   1    6.10    4.60
   6   5  -1    9.20    5.90
  -5  -5   1    3.60    3.60
   5  -5  -1    3.40    4.20
   5  -5  -1    5.20    2.50
  -5  -5   1   11.30    4.10
  -5  -5   1    2.30    4.30
   5  -5  -1    2.60    4.20
   5  -5  -1    5.70    4.00
   5   5  -1    5.60    4.70
  -5   5   1    5.60    3.70
   5   5  -1    2.00    3.70
  -5   5   1    6.60    4.00
  -5   5   1    5.10    4.70
   5   5  -1    2.80    3.20
  -5   5   1   -1.80    3.30
   4  -5  -1    4.10    3.00
   4  -5  -1    1.80    2.60
   4  -5  -1    3.90    1.70
  -4  -5   1    4.30    2.20
  -4  -5   1    0.10    6.00
  -4  -5   1    1.10    2.90
  -4  -5   1    0.10    2.70
   4  -5  -1    0.50    3.20
   4   5  -1    3.40    2.80
  -4   5   1    4.60    3.00
  -4   5   1    2.00    3.00
   4   5  -1    3.20    2.80
  -4   5   1    1.70    3.60
  -4   5   1    1.90    2.90
  -3  -5   1    6.30    1.90
   3  -5  -1   10.40    3.00
  -3  -5   1    6.10    2.60
   3  -5  -1    7.50    1.40
   3  -5  -1    9.70    2.80
   3  -5  -1    6.00    2.70
  -3  -5   1    5.40    2.80
  -3   5   1    5.00    2.30
   3   5  -1   12.40    2.80
   3   5  -1    6.40    2.40
  -3   5   1    7.30    1.30
  -3   5   1    5.10    2.40
  -3   5   1    8.10    2.40
  -3   5   1    4.50    3.20
   2  -5  -1    2.70    1.80
  -2  -5   1    0.20    1.20
  -2  -5   1    1.30    1.90
  -2  -5   1    1.60    1.30
   2  -5  -1    0.00    1.60
   2  -5  -1   -0.40    1.50
  -2  -5   1    2.10    1.50
  -2   5   1    1.10    1.60
  -2   5   1   -1.40    1.50
  -2   5   1    1.20    1.50
  -2   5   1   -0.50    1.40
  -2   5   1    1.80    0.80
   2   5  -1    0.00    1.20
   2   5  -1    0.80    1.50
   2   5  -1    1.90    1.70
  -1  -5   1   19.00    2.20
  -1  -5   1   19.50    2.50
   1  -5  -1   19.90    2.40
   1  -5  -1   19.80    2.40
  -1  -5   1   23.10    2.50
  -1  -5   1   26.00    2.80
   1  -5  -1   18.90    2.40
   1  -5  -1   23.10    2.40
   1  -5  -1   20.40    2.00
  -1   5   1   20.50    1.90
   1   5  -1   16.40    2.20
   1   5  -1   21.50    2.80
  -1   5   1   17.70    2.30
   1   5  -1   21.80    2.40
  -1   5   1   17.50    2.50
  -1   5   1   19.90    2.40
   0  -5  -1    7.80    1.60
   0  -5   1    3.90    1.70
   0  -5   1    5.80    1.70
   0  -5  -1    6.90    1.50
   0  -5   1    5.20    1.90
   0  -5   1    7.40    1.60
   0  -5  -1    5.20    1.40
   0   5   1    4.00    1.50
   0   5   1    7.30    1.80
   0   5  -1    6.30    1.90
   0   5  -1    4.20    1.90
   0   5   1    3.40    1.60
   0   5   1    7.90    1.50
   0   5   1    6.80    1.60
   0   5   1    7.00    0.90
   0   5  -1    6.90    1.90
   0   5  -1    5.70    1.70
   0   5  -1    6.40    1.90
   1  -5   1   56.99    4.00
  -1  -5  -1   60.09    3.70
  -1  -5  -1   50.69    3.60
   1  -5   1   58.69    4.20
  -1  -5  -1   51.79    2.60
   1  -5   1   47.40    3.70
  -1  -5  -1   45.40    3.10
  -1  -5  -1   57.59    3.50
  -1   5  -1   52.39    3.90
  -1   5  -1   60.49    4.30
   1   5   1   48.50    3.70
   1   5   1   57.09    3.70
   1   5   1   55.09    3.30
  -1   5  -1   52.29    3.70
  -1   5  -1   52.89    4.20
   1   5   1   49.70    3.20
   2  -5   1   21.10    2.70
   2  -5   1   17.90    2.90
  -2  -5  -1   15.00    2.00
   2  -5   1   17.90    2.90
  -2  -5  -1   14.50    1.50
  -2  -5  -1   15.80    2.50
  -2  -5  -1   19.90    2.50
   2  -5   1   14.10    2.80
  -2   5  -1   17.90    2.70
   2   5   1   16.50    1.60
  -2   5  -1   19.60    3.00
  -2   5  -1   21.30    3.20
   2   5   1   17.40    2.80
  -2   5  -1   16.30    2.20
   2   5   1   18.60    2.40
   2   5   1   14.60    1.80
   3  -5   1    2.20    2.50
  -3  -5  -1    2.10    1.80
   3  -5   1    6.30    2.50
   3  -5   1    2.20    2.60
  -3  -5  -1    1.00    1.00
  -3  -5  -1   -0.40    2.10
  -3  -5  -1    4.10    2.60
   3  -5   1    2.30    1.90
  -3   5  -1    2.70    1.90
  -3   5  -1    2.00    2.30
   3   5   1   -1.70    2.30
  -3   5  -1    4.20    3.00
   3   5   1    0.60    1.50
   3   5   1    4.10    2.20
  -3   5  -1    4.50    2.50
  -3   5  -1    2.00    2.40
   4  -5   1    2.80    2.80
  -4  -5  -1    1.80    1.60
   4  -5   1    3.80    3.20
   4  -5   1    2.90    2.50
  -4  -5  -1   -1.90    2.70
   4  -5   1    1.70    2.60
  -4  -5  -1   -1.30    3.20
  -4  -5  -1   -3.50    2.60
  -4   5  -1    2.70    3.20
  -4   5  -1    3.80    2.50
  -4   5  -1    3.00    3.00
  -4   5  -1    3.20    2.90
   4   5   1   -1.20    2.60
  -4   5  -1   -0.60    2.70
   4   5   1   -3.30    3.20
   4   5   1   -2.40    2.40
   5  -5   1   -1.60    3.80
   5  -5   1   -1.30    4.00
  -5  -5  -1   -4.50    3.60
  -5  -5  -1    4.30    3.70
   5  -5   1    8.80    4.70
   5  -5   1    8.60    3.40
   5   5   1    0.30    2.80
  -5   5  -1    5.00    4.30
  -5   5  -1    1.20    4.80
   5   5   1    5.30    3.90
  -5   5  -1    2.50    3.90
  -5   5  -1    3.70    3.90
   5   5   1    1.90    4.50
  -6  -5  -1   -1.10    5.20
   6  -5   1    2.10    3.90
   6  -5   1    4.00    5.00
  -6  -5  -1   -4.90    5.10
   6  -5   1   -0.60    4.60
   6  -5   1    9.60    6.10
  -6  -5  -1    5.60    5.70
  -6   5  -1    2.50    5.30
   6   5   1   -6.10    4.40
  -6   5  -1   -0.90    6.00
   6   5   1    4.90    5.70
  -6   5  -1   -3.00    4.40
  -6   5  -1    5.40    5.30
   6   5   1    1.80    3.70
  -7  -5  -1   -2.60    6.30
  -7  -5  -1  -15.90    7.70
  -7  -5  -1   -1.80    6.40
  -7  -5  -1   -5.40    3.70
   7  -5   1   -3.60    4.90
   7  -5   1    0.30    5.90
   7  -5   1   -1.10    5.80
  -7   5  -1   -5.80    7.00
  -7   5  -1   -2.50    6.40
   7   5   1    2.60    5.10
   7   5   1    0.80    5.70
   7   5   1    0.50    5.80
   8  -5   1    3.00    7.30
  -8  -5  -1    6.80    5.20
  -8  -5  -1   -0.20    8.00
   8  -5   1   -5.60    6.30
   8  -5   1    6.20    7.10
   8   5   1   -2.00    6.70
   8   5   1    0.20    5.90
  -8   5  -1    8.30    9.00
   9  -5   1   -7.00    7.90
   9  -5   1   -2.70    8.90
  -9  -5  -1    5.90    9.70
  -9  -5  -1   -4.20    7.40
   9  -5   1    4.80    8.40
   9   5   1    1.80    8.10
   9   5   1    8.40    6.80
  -9   5  -1    1.70   10.10
 -10  -5  -1   -3.40   11.10
  10  -5   1    7.00   16.20
  10  -5   1    0.30   17.10
  10   5   1   -5.50    8.10
 -10   5  -1  -13.70   12.40
  10   5   1   -7.60    9.20
  11  -5   1  -19.60   12.20
  11  -5   1    4.90   12.70
 -11  -5  -1   11.80   15.30
  11   5   1    2.70   11.70
 -11   5  -1  -37.20   17.30
 -12  -5  -1  -26.60   17.60
  12  -5   1    0.00   15.50
  12  -5   1  -21.70   13.60
 -12   5  -1   16.70   17.40
  12   5   1  -25.90   12.70
  12  -6  -1    3.80   16.70
 -12  -6   1   16.40   17.20
  12  -6  -1  -17.90   14.00
 -12   6   1    5.10   17.30
  12   6  -1    0.10   12.90
  11  -6  -1    6.10   12.60
  11  -6  -1   -2.40   12.00
 -11  -6   1   30.70   11.70
 -11  -6   1   12.70   14.30
  11   6  -1    9.40   11.30
 -11   6   1   12.10   15.00
 -10  -6   1   10.80   11.60
 -10  -6   1    3.20    7.60
  10  -6  -1   -2.20   11.20
  10  -6  -1   -8.10   11.60
 -10   6   1   -1.90   12.20
  10   6  -1   -4.30    9.00
   9  -6  -1    4.30    7.00
  -9  -6   1   -1.20    9.30
  -9  -6   1   -0.70    6.10
   9  -6  -1   -9.80    8.10
   9  -6  -1    2.50    9.20
  -9  -6   1   -2.90    7.40
  -9   6   1    8.50   10.90
   9   6  -1   -3.60    7.60
   8  -6  -1    2.20    6.60
   8  -6  -1    9.30    5.30
  -8  -6   1    3.00    5.00
   8  -6  -1    4.00    7.10
  -8  -6   1    4.50    8.10
   8   6  -1    9.00    7.10
  -8   6   1   19.60    9.90
   7  -6  -1    9.50    6.40
   7  -6  -1   -6.60    5.70
   7  -6  -1    3.00    3.90
  -7  -6   1   -6.80    6.80
  -7  -6   1    7.80    6.70
   7   6  -1   -2.40    7.70
  -7   6   1    9.50    6.20
   7   6  -1    7.30    5.90
   6  -6  -1   -1.70    4.70
  -6  -6   1   -0.50    5.20
  -6  -6   1    1.40    3.20
  -6  -6   1   -3.00    4.70
  -6  -6   1    1.30    4.60
   6  -6  -1   -0.50    2.80
   6  -6  -1   -1.40    5.70
   6  -6  -1   -1.60    4.60
   6   6  -1    8.00    6.20
  -6   6   1   -5.50    5.40
  -6   6   1    3.90    5.30
   6   6  -1    3.80    4.50
  -6   6   1   -3.60    5.10
  -6   6   1   -2.30    4.60
   5  -6  -1    9.30    3.80
  -5  -6   1    8.80    4.60
  -5  -6   1    5.70    2.80
  -5  -6   1    4.60    3.70
  -5  -6   1    5.60    4.50
   5  -6  -1    6.40    4.10
   5  -6  -1    6.20    2.30
   5  -6  -1    8.70    4.30
  -5   6   1    4.30    4.80
  -5   6   1    5.70    3.80
  -5   6   1    5.90    3.40
   5   6  -1    6.10    3.90
  -5   6   1   10.90    4.30
   5   6  -1    2.30    3.70
  -4  -6   1    9.90    3.60
   4  -6  -1   11.20    1.90
   4  -6  -1   13.90    4.00
   4  -6  -1    7.80    3.80
  -4  -6   1   14.90    3.50
  -4  -6   1    4.10    3.10
  -4  -6   1   12.50    2.60
   4  -6  -1    9.10    3.60
  -4   6   1   11.90    3.30
  -4   6   1   10.90    3.20
  -4   6   1   12.00    4.30
   4   6  -1    8.40    3.40
   4   6  -1   11.10    3.50
  -4   6   1   12.70    3.50
   3  -6  -1    2.30    2.50
  -3  -6   1    0.90    2.60
  -3  -6   1    2.00    1.70
   3  -6  -1   -0.20    1.90
   3  -6  -1   -0.40    2.30
  -3  -6   1    6.30    2.60
  -3   6   1   -0.70    2.10
   3   6  -1    1.30    4.00
  -3   6   1   -0.30    2.80
   3   6  -1    1.90    2.80
  -3   6   1    0.60    1.20
  -3   6   1    4.50    2.30
  -3   6   1    1.60    2.10
   2  -6  -1   -1.00    2.00
   2  -6  -1    0.30    1.70
  -2  -6   1   -0.30    1.70
  -2  -6   1    1.30    1.40
   2  -6  -1    0.30    1.80
  -2  -6   1   -1.00    1.40
  -2   6   1    0.40    1.80
  -2   6   1    0.70    2.20
   2   6  -1    0.50    1.50
   2   6  -1    0.20    1.70
  -2   6   1   -0.90    1.60
   2   6  -1   -1.80    2.10
  -2   6   1   -0.40    1.70
  -2   6   1    0.10    1.10
  -1  -6   1   -1.60    1.50
  -1  -6   1    0.20    1.60
   1  -6  -1    0.90    1.60
   1  -6  -1    0.90    1.70
   1  -6  -1    2.10    1.30
  -1  -6   1    3.50    1.80
   1  -6  -1    0.60    1.30
  -1  -6   1    0.00    1.60
   1   6  -1    4.00    1.80
   1   6  -1    0.10    1.70
  -1   6   1    0.10    1.60
  -1   6   1    1.80    1.80
  -1   6   1    2.80    1.50
   1   6  -1    4.20    2.10
  -1   6   1    2.20    1.20
   0  -6   1   55.29    3.90
   0  -6  -1   54.79    2.90
   0  -6   1   55.59    4.30
   0  -6   1   56.39    4.60
   0  -6   1   44.80    4.30
   0  -6  -1   48.70    3.80
   0  -6  -1   55.19    4.10
   0  -6  -1   54.59    3.90
   0   6   1   68.09    4.30
   0   6  -1   58.59    4.40
   0   6   1   59.99    4.40
   0   6   1   64.99    3.10
   0   6  -1   57.49    4.40
   0   6   1   59.49    3.90
   0   6   1   63.69    4.50
   0   6  -1   62.59    4.90
   0   6   1   66.49    4.60
   0   6  -1   61.59    4.70
   0   6  -1   71.19    5.00
   1  -6   1   19.70    2.90
   1  -6   1   16.10    2.70
  -1  -6  -1   16.80    1.20
   1  -6   1   13.60    2.40
  -1  -6  -1   16.00    2.30
   1  -6   1   20.50    3.10
  -1  -6  -1   18.70    2.40
  -1  -6  -1   13.50    1.90
  -1  -6  -1   16.30    2.40
  -1   6  -1   15.80    3.10
   1   6   1   15.40    2.50
  -1   6  -1   12.60    2.30
   1   6   1   16.70    2.50
   1   6   1   13.90    2.00
   1   6   1   18.30    2.30
  -1   6  -1   15.50    2.90
   2  -6   1   -0.20    2.20
  -2  -6  -1    3.10    1.20
  -2  -6  -1    3.30    1.90
   2  -6   1    3.00    2.40
   2  -6   1    5.10    2.20
  -2  -6  -1    3.50    1.20
  -2  -6  -1    8.20    2.10
  -2  -6  -1    3.70    1.90
   2  -6   1    3.40    2.20
   2   6   1    3.30    1.60
  -2   6  -1    4.50    2.50
  -2   6  -1    2.80    2.40
   2   6   1    4.50    1.20
   2   6   1    4.50    2.10
  -2   6  -1    2.80    1.80
  -2   6  -1    3.10    2.00
  -2   6  -1    3.50    2.10
  -3  -6  -1    1.70    2.60
  -3  -6  -1    3.20    1.10
   3  -6   1    3.10    2.80
   3  -6   1    4.10    2.30
  -3  -6  -1    2.90    2.00
   3  -6   1    2.70    2.00
   3  -6   1   -1.00    2.60
  -3  -6  -1    4.80    2.50
   3   6   1    2.30    2.20
  -3   6  -1    3.00    2.00
  -3   6  -1    2.50    2.60
  -3   6  -1   -1.10    2.20
  -3   6  -1   -1.40    2.70
   3   6   1    2.30    2.60
  -3   6  -1    4.80    2.80
   3   6   1    0.50    1.60
  -4  -6  -1   16.00    4.20
  -4  -6  -1   23.80    4.10
  -4  -6  -1   14.80    3.40
   4  -6   1   18.70    4.40
   4  -6   1   13.00    4.30
   4  -6   1   23.00    3.40
  -4  -6  -1   17.40    2.10
   4  -6   1   17.60    4.30
  -4   6  -1   13.50    4.60
   4   6   1   15.20    4.30
  -4   6  -1   24.10    4.40
   4   6   1   18.50    3.90
   4   6   1   19.50    3.20
  -4   6  -1   13.00    3.00
  -4   6  -1   15.90    3.80
  -4   6  -1   15.50    4.00
   5  -6   1    3.80    3.10
   5  -6   1    1.10    4.40
  -5  -6  -1   -1.30    2.00
   5  -6   1    6.00    4.60
  -5  -6  -1    0.00    3.70
  -5  -6  -1   -0.10    3.60
   5  -6   1    1.50    4.00
  -5   6  -1   -5.10    4.10
   5   6   1    3.90    3.90
  -5   6  -1   10.10    4.20
  -5   6  -1    1.10    5.00
   5   6   1    2.60    3.20
  -5   6  -1   -2.20    3.50
   5   6   1    0.40    4.60
  -6  -6  -1    8.10    2.90
  -6  -6  -1    2.90    5.20
   6  -6   1    0.40    3.80
  -6  -6  -1   -1.60    4.70
  -6  -6  -1    4.10    5.50
   6  -6   1    1.10    5.40
   6  -6   1    3.50    5.10
   6  -6   1    5.60    6.00
   6   6   1   -1.00    4.90
  -6   6  -1    2.20    5.20
  -6   6  -1    1.00    5.80
   6   6   1  -10.10    5.60
  -6   6  -1    7.00    5.40
   6   6   1    3.30    4.30
   7  -6   1    3.20    6.10
  -7  -6  -1    8.20    6.80
  -7  -6  -1    9.70    6.70
   7  -6   1    8.70    6.70
  -7  -6  -1    9.80    7.30
   7  -6   1    2.50    5.00
  -7  -6  -1    1.30    3.70
  -7  -6  -1    3.40    3.50
   7   6   1    4.20    5.80
  -7   6  -1    5.40    5.80
   7   6   1    5.00    4.80
   7   6   1   14.40    8.10
   8  -6   1    6.80    6.50
  -8  -6  -1   -2.80    7.90
   8  -6   1    1.10    7.20
   8  -6   1   -2.80    7.10
  -8  -6  -1   -6.60    6.80
  -8  -6  -1   -1.00    4.90
  -8   6  -1  -11.40    8.40
   8   6   1    1.70    5.70
   8   6   1   -1.50    6.80
  -9  -6  -1  -10.10    9.50
   9  -6   1   16.40    9.10
  -9  -6  -1   -6.10    7.10
   9  -6   1    1.90    9.00
   9  -6   1   -4.40    8.80
   9   6   1    3.00    7.10
  -9   6  -1    4.90   10.70
   9   6   1   -3.50    7.70
 -10  -6  -1    5.40    6.70
 -10  -6  -1   12.50   11.40
  10   6   1    1.40   10.10
 -10   6  -1   -6.80   12.50
  11  -6   1   -4.40   12.40
 -11  -6  -1   11.00   15.70
  11  -6   1   -5.20   12.10
 -11   6  -1    0.60   15.90
  11   6   1   -8.90   11.40
 -12  -7   1  -18.30   17.40
  12  -7  -1   29.40   17.20
  12  -7  -1  -13.40   14.20
 -12   7   1   -6.40   17.70
  12   7  -1  -18.20   13.20
 -11  -7   1  -21.80   12.90
  11  -7  -1    7.20   12.90
  11  -7  -1   -4.60   11.90
 -11   7   1  -15.60   14.10
  11   7  -1   -4.60   10.70
 -10  -7   1    5.20   11.70
 -10  -7   1   -0.10    7.30
 -10   7   1  -15.90   11.70
  10   7  -1    1.70   14.40
   9  -7  -1   -1.30    8.90
   9  -7  -1   -0.40    8.50
  -9  -7   1   -0.30    7.90
  -9  -7   1    2.70    7.50
   9  -7  -1    4.50    6.80
  -9  -7   1    6.50    6.20
  -9   7   1  -21.50    9.90
   9   7  -1   12.90    8.60
   8  -7  -1   -0.60    7.30
   8  -7  -1   -3.40    7.50
  -8  -7   1   -6.70    7.60
  -8  -7   1    7.30    5.10
   8  -7  -1   -1.90    4.70
   8   7  -1    0.80    6.40
  -8   7   1   -1.30    9.00
  -7  -7   1   -6.40    6.30
   7  -7  -1    6.40    6.40
  -7  -7   1    8.20    4.80
   7  -7  -1    6.90    6.70
  -7  -7   1   11.10    5.70
   7   7  -1   -2.60    8.20
  -7   7   1   14.30    8.10
   7   7  -1    6.90    5.70
  -6  -7   1    0.10    5.40
  -6  -7   1    5.20    3.50
  -6  -7   1    6.40    5.10
   6  -7  -1    8.40    3.00
   6  -7  -1    6.80    4.60
  -6  -7   1    5.10    5.50
   6  -7  -1    4.90    5.00
   6  -7  -1   -0.20    6.60
  -6   7   1    8.60    6.50
   6   7  -1   17.30    6.50
   6   7  -1    5.60    4.90
  -6   7   1   -1.90    4.80
  -5  -7   1   -3.20    4.20
   5  -7  -1    0.00    2.00
   5  -7  -1   -1.70    4.10
  -5  -7   1    1.30    2.60
  -5  -7   1   -2.20    3.90
   5  -7  -1   -2.80    3.90
   5  -7  -1   -2.20    3.30
  -5  -7   1   -1.30    3.50
   5   7  -1    3.90    4.60
  -5   7   1   -1.30    3.80
  -5   7   1    1.10    5.00
  -5   7   1    1.60    3.90
   5   7  -1   -3.50    3.70
  -5   7   1    1.20    3.90
  -4  -7   1    1.60    2.30
   4  -7  -1    2.10    3.50
  -4  -7   1    3.00    3.30
   4  -7  -1   -4.70    3.20
  -4  -7   1    4.30    3.00
   4  -7  -1    7.90    3.60
   4   7  -1    5.20    3.70
  -4   7   1   -1.60    3.20
  -4   7   1    0.60    2.90
  -4   7   1    2.80    1.60
   4   7  -1    5.00    3.10
  -4   7   1   -2.30    3.00
  -4   7   1   -0.40    4.00
  -3  -7   1    6.00    3.10
  -3  -7   1    3.10    1.90
  -3  -7   1    6.10    2.70
   3  -7  -1    0.70    2.70
  -3   7   1    5.60    2.80
  -3   7   1    2.40    3.60
  -3   7   1    4.30    2.70
   3   7  -1    4.40    2.60
  -3   7   1    5.20    2.60
  -3   7   1    3.40    1.40
   2  -7  -1   36.60    4.60
  -2  -7   1   37.10    4.00
  -2  -7   1   31.70    3.30
  -2  -7   1   40.00    4.20
  -2  -7   1   34.50    4.00
   2  -7  -1   35.00    3.80
   2  -7  -1   40.80    3.60
  -2   7   1   49.60    4.10
   2   7  -1   43.00    3.90
   2   7  -1   43.10    5.30
  -2   7   1   43.00    4.00
   2   7  -1   39.80    3.50
  -2   7   1   45.50    4.60
  -1  -7   1   31.00    3.40
   1  -7  -1   31.20    3.60
  -1  -7   1   32.70    4.30
   1  -7  -1   39.30    3.60
   1  -7  -1   37.70    3.80
  -1  -7   1   34.70    3.70
   1  -7  -1   38.80    3.70
   1  -7  -1   37.30    2.90
  -1  -7   1   35.00    3.90
   1   7  -1   35.70    3.60
   1   7  -1   28.30    3.30
  -1   7   1   28.70    3.50
  -1   7   1   36.10    4.00
  -1   7   1   31.00    3.40
   1   7  -1   30.30    4.00
   1   7  -1   28.40    3.90
  -1   7   1   31.10    2.70
   0  -7   1    7.10    2.70
   0  -7  -1    4.40    1.80
   0  -7  -1    6.50    1.00
   0  -7   1    7.90    1.90
   0  -7   1    5.70    2.30
   0  -7  -1    7.80    2.00
   0  -7  -1    7.50    2.20
   0   7  -1    3.80    2.60
   0   7   1    6.40    1.20
   0   7   1    4.80    2.30
   0   7   1    3.70    1.90
   0   7  -1    2.80    2.50
   0   7   1    7.70    2.50
   0   7   1    9.00    2.30
   0   7   1    2.30    2.50
   0   7  -1    7.30    2.40
   0   7  -1    6.40    2.60
   0   7  -1    2.40    2.30
   1  -7   1   44.30    4.00
   1  -7   1   47.70    4.60
   1  -7   1   51.09    4.60
  -1  -7  -1   62.69    4.60
   1  -7   1   50.69    4.80
  -1  -7  -1   45.00    3.60
  -1  -7  -1   53.09    2.60
  -1  -7  -1   53.79    4.40
   1  -7   1   53.49    4.20
  -1  -7  -1   59.79    4.10
   1   7   1   51.69    3.90
   1   7   1   62.39    4.00
  -1   7  -1   50.89    4.90
  -1   7  -1   57.79    5.10
  -1   7  -1   52.79    4.30
  -1   7  -1   52.69    4.80
   1   7   1   58.99    4.80
   1   7   1   47.30    5.10
  -2  -7  -1   39.40    3.70
   2  -7   1   35.20    5.00
   2  -7   1   34.80    4.20
  -2  -7  -1   32.40    3.80
   2  -7   1   33.60    4.00
   2  -7   1   33.60    5.00
  -2  -7  -1   32.20    2.80
  -2  -7  -1   35.30    3.70
  -2  -7  -1   32.30    2.60
   2   7   1   43.00    3.60
   2   7   1   33.20    4.00
  -2   7  -1   36.10    3.50
  -2   7  -1   41.50    4.80
   2   7   1   29.70    2.70
  -2   7  -1   31.70    4.10
  -2   7  -1   31.00    4.30
  -2   7  -1   32.20    4.20
  -3  -7  -1   20.20    3.60
  -3  -7  -1   18.20    2.00
   3  -7   1   19.70    4.10
  -3  -7  -1   23.80    3.50
  -3  -7  -1   21.00    2.90
   3  -7   1   27.00    4.40
   3  -7   1   16.70    3.70
   3   7   1   24.30    4.30
  -3   7  -1   20.40    4.00
  -3   7  -1   21.80    3.20
  -3   7  -1   27.50    3.90
   3   7   1   24.50    4.80
  -3   7  -1   21.70    4.10
   4  -7   1   15.00    2.90
   4  -7   1   12.50    4.00
  -4  -7  -1   10.30    3.90
  -4  -7  -1   12.70    4.00
  -4  -7  -1   10.60    1.80
  -4  -7  -1   13.40    3.50
   4  -7   1    7.30    4.10
   4  -7   1    5.20    4.10
  -4   7  -1    6.50    3.80
  -4   7  -1   12.80    3.70
   4   7   1   10.50    2.80
  -4   7  -1    5.90    3.80
   4   7   1   12.50    3.80
   4   7   1    7.50    4.10
  -4   7  -1   10.40    4.60
  -4   7  -1   11.20    3.10
  -5  -7  -1    4.90    5.20
  -5  -7  -1    9.30    4.30
   5  -7   1   14.00    4.00
   5  -7   1    5.50    4.80
  -5  -7  -1   14.40    2.40
   5  -7   1   13.30    5.30
   5  -7   1   12.60    4.20
  -5  -7  -1   17.80    5.10
  -5   7  -1    4.90    4.30
  -5   7  -1   12.90    5.00
   5   7   1   11.90    3.60
  -5   7  -1   14.90    3.70
   5   7   1   14.70    4.40
  -5   7  -1   12.90    5.60
   5   7   1    9.70    4.30
  -5   7  -1   16.70    4.80
   6  -7   1   10.20    6.30
   6  -7   1    2.30    5.30
   6  -7   1   -0.50    3.60
  -6  -7  -1    3.50    5.50
  -6  -7  -1   -1.50    5.10
  -6  -7  -1    2.00    2.60
  -6  -7  -1   -2.00    5.20
   6  -7   1   -2.90    5.20
  -6   7  -1    1.30    5.40
   6   7   1    0.90    4.00
   6   7   1    0.50    6.30
   6   7   1    1.40    4.60
  -6   7  -1    5.10    6.20
  -7  -7  -1   -1.70    3.30
   7  -7   1   -0.20    6.10
   7  -7   1   -4.20    6.10
  -7  -7  -1  -10.40    6.90
   7  -7   1   -0.70    4.70
  -7  -7  -1    1.60    6.50
  -7  -7  -1   -5.00    7.50
   7   7   1   -0.20    4.70
   7   7   1    4.00    5.80
  -7   7  -1   -2.10    7.30
   7   7   1    0.20    8.20
   8  -7   1   -1.10    5.90
  -8  -7  -1   -0.50    7.80
  -8  -7  -1  -11.20    4.00
   8  -7   1    1.70    7.70
   8  -7   1   -0.30    7.50
  -8  -7  -1   -9.20    4.30
   8   7   1   -2.10    6.50
   8   7   1   -0.50    5.50
  -8   7  -1    2.30    9.40
   9  -7   1    4.00    9.20
   9  -7   1   -4.80   12.70
  -9  -7  -1   -7.20    9.20
   9  -7   1   -6.70    8.60
  -9   7  -1    9.30   11.20
   9   7   1   -5.10    7.70
 -10  -7  -1   -4.20   10.70
  10  -7   1  -15.00   11.00
  10  -7   1    0.30   11.00
 -10   7  -1   15.40   13.20
  10   7   1    4.30   16.10
 -11  -7  -1   11.50   14.80
  11  -7   1    1.70   12.80
  11  -7   1    4.80   14.00
  11   7   1    1.30   11.60
 -11   7  -1   -9.10   14.80
  11  -8  -1    3.70   14.00
 -11  -8   1    4.70   14.50
  11  -8  -1   -1.60   13.10
 -11   8   1   15.60   16.00
  11   8  -1    6.60   11.00
 -10  -8   1  -11.80   11.00
  10  -8  -1  -13.10   13.00
 -10  -8   1   -6.00    6.80
  10  -8  -1   -4.50   11.60
 -10   8   1   -3.20   13.40
  -9  -8   1    7.80    6.10
   9  -8  -1   -4.90    9.00
  -9  -8   1   -4.30    9.60
   9  -8  -1   -0.70    9.50
   9  -8  -1   -4.80    6.80
  -9   8   1   -7.40   10.90
   9   8  -1   -4.20    7.80
   8  -8  -1  -11.10    6.90
   8  -8  -1   11.10    8.00
  -8  -8   1    6.10    8.10
  -8   8   1    1.80    8.90
   8   8  -1    7.20    6.90
  -7  -8   1    6.60    6.90
   7  -8  -1    6.90    3.50
  -7  -8   1   -0.90    6.90
   7  -8  -1    8.80    6.80
   7  -8  -1    0.90    6.90
   7   8  -1    1.40    5.50
  -7   8   1    0.90    8.00
  -6  -8   1   -0.90    3.30
   6  -8  -1    7.60    5.80
  -6  -8   1    6.60    5.90
  -6  -8   1    2.70    5.20
  -6  -8   1   -3.50    5.10
   6  -8  -1    2.70    5.60
   6   8  -1    1.00    4.60
  -6   8   1  -14.70    5.50
  -6   8   1   -3.10    4.50
   6   8  -1    4.80    5.40
  -5  -8   1    6.60    3.00
  -5  -8   1    8.10    4.00
  -5  -8   1    6.50    4.80
  -5  -8   1   11.00    4.80
   5  -8  -1    9.30    4.80
   5  -8  -1    2.10    4.60
   5  -8  -1    0.60    4.30
  -5   8   1    4.90    5.20
   5   8  -1    3.70    3.90
  -5   8   1    6.10    4.30
   5   8  -1    8.30    4.30
  -5   8   1    3.40    4.30
  -5   8   1   10.80    4.70
   4  -8  -1   11.80    4.10
   4  -8  -1   15.60    4.30
  -4  -8   1   17.90    3.70
  -4  -8   1   16.20    2.80
   4  -8  -1   17.50    4.60
  -4  -8   1   16.30    4.20
  -4   8   1   20.80    4.20
   4   8  -1    9.00    3.70
  -4   8   1    7.80    3.70
  -4   8   1    9.20    3.50
  -4   8   1   12.70    2.30
   4   8  -1    8.50    4.50
  -4   8   1   16.00    5.10
   3  -8  -1   15.10    4.20
  -3  -8   1   17.90    3.70
   3  -8  -1   16.80    3.70
  -3  -8   1   15.90    2.60
  -3  -8   1   18.00    3.80
   3  -8  -1   19.40    3.80
   3   8  -1   18.20    3.60
  -3   8   1    5.80    3.70
  -3   8   1   13.90    3.10
  -3   8   1   21.60    3.80
   3   8  -1   13.40    2.80
  -3   8   1   17.20    2.30
  -3   8   1   12.00    3.40
   3   8  -1   19.30    3.40
   2  -8  -1    4.10    2.70
   2  -8  -1    1.50    2.50
   2  -8  -1    4.20    2.20
   2  -8  -1    2.30    2.80
  -2  -8   1    5.20    2.70
   2  -8  -1    3.20    2.30
  -2  -8   1    7.80    2.70
  -2  -8   1    2.70    2.00
  -2  -8   1    8.20    4.70
  -2   8   1    3.00    2.30
   2   8  -1    8.20    2.90
   2   8  -1    8.00    3.00
  -2   8   1    3.30    2.30
   2   8  -1    4.50    2.20
  -2   8   1    2.90    2.30
  -2   8   1    2.60    1.90
  -1  -8   1   23.40    3.40
  -1  -8   1   23.50    3.40
   1  -8  -1   21.80    3.50
  -1  -8   1   20.40    3.10
   1  -8  -1   20.90    3.40
   1  -8  -1   23.30    3.50
  -1  -8   1   19.80    3.20
   1  -8  -1   24.10    2.70
  -1   8   1   27.40    3.40
  -1   8   1   24.30    3.70
   1   8  -1   20.80    3.80
   1   8  -1   22.30    3.70
  -1   8   1   18.90    3.10
  -1   8   1   22.50    2.60
   1   8  -1   25.50    3.40
   0  -8   1   94.49    6.10
   0  -8  -1   79.09    4.30
   0  -8  -1   87.89    5.70
   0  -8   1   72.69    5.80
   0  -8  -1   71.59    5.40
   0  -8  -1   90.59    6.00
   0  -8   1   87.79    6.40
   0  -8   1   79.89    5.30
   0   8   1   88.89    6.40
   0   8   1   87.79    4.60
   0   8  -1   94.19    6.80
   0   8   1  109.39    6.70
   0   8   1   94.89    6.30
   0   8  -1   77.29    6.10
   0   8  -1   88.29    6.20
   0   8   1   90.39    5.90
   0   8  -1   88.19    6.50
   1  -8   1   12.10    2.70
   1  -8   1   14.40    3.40
  -1  -8  -1   11.20    2.30
   1  -8   1   11.20    2.60
  -1  -8  -1   12.00    2.40
   1  -8   1   13.70    3.30
  -1  -8  -1   10.80    2.70
   1  -8   1   18.80    3.10
  -1  -8  -1   10.00    2.70
  -1   8  -1   17.40    3.50
   1   8   1   14.00    3.00
  -1   8  -1   15.30    3.20
  -1   8  -1   19.30    3.00
   1   8   1   17.10    2.80
   1   8   1   14.20    3.10
   1   8   1   16.70    2.50
  -1   8  -1   12.80    3.40
   2  -8   1    7.90    3.80
   2  -8   1    8.10    2.90
   2  -8   1    2.90    2.50
  -2  -8  -1    5.50    1.90
  -2  -8  -1   10.10    2.90
  -2  -8  -1    5.70    1.40
  -2  -8  -1    8.40    2.70
  -2  -8  -1   10.90    2.70
   2   8   1    6.80    2.00
  -2   8  -1    6.30    2.50
  -2   8  -1    5.80    2.70
  -2   8  -1    5.80    2.80
  -2   8  -1    1.40    3.00
   2   8   1    9.00    2.80
  -2   8  -1    5.90    2.60
   2   8   1   12.10    2.50
   3  -8   1   18.00    4.20
  -3  -8  -1   19.20    4.30
  -3  -8  -1   22.70    3.90
  -3  -8  -1   21.00    2.40
  -3  -8  -1   22.40    3.80
   3  -8   1   21.40    4.40
   3  -8   1   25.10    4.30
  -3  -8  -1   18.80    2.90
   3   8   1   19.50    4.00
  -3   8  -1   25.60    3.90
   3   8   1   23.40    3.70
  -3   8  -1   23.00    4.10
  -3   8  -1   20.70    4.40
  -3   8  -1   23.60    4.40
  -3   8  -1   22.00    3.40
   4  -8   1    4.40    4.00
  -4  -8  -1   10.90    3.80
   4  -8   1    2.50    4.20
   4  -8   1    6.20    4.00
  -4  -8  -1    3.10    3.40
  -4  -8  -1    4.60    1.60
  -4  -8  -1    1.50    2.80
   4   8   1    0.50    3.20
  -4   8  -1    6.30    3.70
   4   8   1    4.90    4.10
  -4   8  -1    5.20    3.70
  -4   8  -1   10.20    4.80
  -4   8  -1    7.40    2.90
  -4   8  -1    5.00    4.20
  -5  -8  -1    2.60    4.30
   5  -8   1    5.70    3.70
  -5  -8  -1    8.30    4.60
   5  -8   1   -2.50    4.20
   5  -8   1    7.30    4.90
   5  -8   1    4.40    5.10
  -5  -8  -1    3.40    2.00
  -5  -8  -1    1.80    4.20
  -5   8  -1    7.10    4.90
   5   8   1    2.60    4.00
   5   8   1   -0.20    3.80
  -5   8  -1    4.00    4.60
  -5   8  -1    2.80    5.50
  -5   8  -1    7.30    3.30
  -5   8  -1    3.50    4.60
   6  -8   1   -6.10    3.50
  -6  -8  -1   -5.00    5.10
  -6  -8  -1   -5.80    5.20
   6  -8   1   -4.30    5.50
  -6  -8  -1    0.30    2.30
   6  -8   1   -1.60    5.40
  -6  -8  -1  -11.70    5.20
   6   8   1    3.00    6.40
   6   8   1   -5.40    3.20
  -6   8  -1   -8.00    6.20
   6   8   1    1.10    5.20
  -6   8  -1   -1.40    6.30
   7  -8   1    0.70    6.40
  -7  -8  -1    0.10    8.00
  -7  -8  -1    3.20    3.10
   7  -8   1    2.00    6.30
  -7  -8  -1   -9.20    7.50
  -7  -8  -1    8.80    6.80
   7  -8   1    5.20    4.70
  -7  -8  -1   -2.00    3.30
   7   8   1   -6.50    5.60
   7   8   1    3.30    8.70
  -7   8  -1   -9.50    7.50
  -8  -8  -1   13.70    8.50
   8  -8   1   16.80    6.00
   8  -8   1    7.20    8.60
   8  -8   1   -4.30    7.70
  -8  -8  -1    1.60    3.80
  -8   8  -1   11.70   10.10
   8   8   1   -2.10    7.30
   9  -8   1   -4.00    9.70
  -9  -8  -1    3.80    4.70
   9  -8   1    0.60    9.80
  -9  -8  -1   -9.10   10.40
  -9   8  -1   -4.40   10.60
   9   8   1  -12.50    8.00
  10  -8   1   -4.20   10.30
  10  -8   1    4.50   11.20
 -10  -8  -1  -13.20   11.00
 -10   8  -1  -10.30   13.20
  11  -8   1   20.50   13.30
  11  -8   1    1.80   13.90
 -11  -8  -1    7.60   14.90
  11   8   1   -8.10   11.10
 -11   8  -1    5.10   16.80
  11  -9  -1    6.40   13.90
 -11  -9   1   10.00   14.60
  11  -9  -1    9.40   14.00
  11   9  -1    9.10   11.40
 -11   9   1   -6.60   16.00
 -10  -9   1    1.50   11.70
  10  -9  -1    1.70   11.40
 -10  -9   1    0.60    7.20
  10  -9  -1    4.80   12.20
  10   9  -1   13.70    9.70
 -10   9   1  -17.00   12.60
  -9  -9   1    2.20    6.00
   9  -9  -1   -3.90    9.80
   9  -9  -1  -11.30    9.40
  -9  -9   1    8.30   10.00
   9   9  -1   -2.30    8.00
  -9   9   1  -21.20   10.20
  -8  -9   1   12.20    8.50
   8  -9  -1    7.10    8.40
   8  -9  -1   -1.10    7.80
   8   9  -1    4.60    7.10
  -8   9   1   -4.00    9.40
  -7  -9   1   -2.50    6.80
   7  -9  -1    1.10    6.50
  -7  -9   1    8.70    7.10
   7  -9  -1    1.80    6.90
  -7  -9   1   -3.70    4.30
   7   9  -1   11.30    6.50
  -7   9   1    6.00    8.10
   6  -9  -1    5.80    6.00
  -6  -9   1   21.50    6.80
   6  -9  -1    3.20    5.80
  -6  -9   1    1.30    5.70
  -6  -9   1   11.50    3.70
  -6  -9   1    7.30    5.10
   6   9  -1   10.10    5.30
  -6   9   1    5.40    6.80
   6   9  -1    1.70    7.30
   5  -9  -1   18.80    5.70
  -5  -9   1   26.20    5.80
  -5  -9   1   24.60    5.70
   5  -9  -1   11.60    5.60
  -5  -9   1   24.80    3.70
  -5  -9   1   28.10    5.10
   5  -9  -1   24.70    5.90
   5   9  -1   23.20    5.50
  -5   9   1   13.30    6.10
  -5   9   1   25.60    5.60
  -5   9   1   15.70    5.20
  -5   9   1   16.10    5.30
   5   9  -1   17.90    6.10
   4  -9  -1   -0.70    3.80
   4  -9  -1   -0.30    3.90
  -4  -9   1    2.90    4.00
   4  -9  -1    8.80    4.40
  -4  -9   1    6.50    2.50
  -4  -9   1   -2.30    2.90
  -4  -9   1    2.10    3.70
  -4   9   1    1.10    1.90
   4   9  -1    4.90    3.50
  -4   9   1    0.40    3.50
   4   9  -1    5.90    4.40
  -4   9   1    3.60    4.40
  -4   9   1   -1.40    3.50
  -4   9   1    2.50    3.60
  -3  -9   1   43.30    5.70
  -3  -9   1   36.00    4.00
   3  -9  -1   51.29    5.40
  -3  -9   1   35.70    5.00
   3  -9  -1   39.70    5.50
  -3  -9   1   37.30    8.50
  -3   9   1   35.30    5.60
  -3   9   1   36.90    4.60
  -3   9   1   35.50    4.70
  -3   9   1   36.60    4.50
  -3   9   1   32.10    3.40
   3   9  -1   41.40    5.10
   3   9  -1   43.60    6.10
   3   9  -1   38.10    4.70
   2  -9  -1   33.60    4.00
   2  -9  -1   20.90    3.30
   2  -9  -1   32.60    4.10
   2  -9  -1   32.60    5.50
  -2  -9   1   36.10    4.60
  -2  -9   1   30.20    4.40
   2  -9  -1   21.90    4.30
  -2  -9   1   27.80    3.50
   2   9  -1   25.60    4.50
  -2   9   1   23.90    3.70
  -2   9   1   26.40    4.50
  -2   9   1   22.00    3.80
  -2   9   1   19.60    3.10
   1  -9  -1    2.20    2.60
   1  -9  -1   -3.30    2.30
  -1  -9   1   -2.10    2.10
   1  -9  -1    1.30    2.60
  -1  -9   1   -0.20    2.70
   1  -9  -1   -2.60    2.00
  -1  -9   1    0.20    2.40
  -1  -9   1   -0.70    1.40
   1  -9  -1   -2.40    1.50
  -1   9   1    2.20    2.40
  -1   9   1    3.70    2.50
   1   9  -1    0.80    3.00
   1   9  -1   -0.60    2.20
   1   9  -1   -1.80    2.90
  -1   9   1   -1.00    1.50
  -1   9   1   -2.50    2.50
   1   9  -1    0.50    2.90
   0  -9   1    4.20    3.20
   0  -9  -1    0.00    2.10
   0  -9  -1    7.50    2.60
   0  -9   1    6.30    2.10
   0  -9   1    4.10    2.80
   0  -9  -1    2.20    1.20
   0  -9   1    4.20    2.70
   0   9   1    3.60    3.00
   0   9   1    3.20    2.50
   0   9  -1    7.50    3.40
   0   9   1    9.70    3.40
   0   9   1    5.00    2.80
   0   9  -1    4.10    3.00
   0   9   1    3.90    2.50
   0   9  -1    3.90    3.00
   0   9  -1   11.00    3.60
   0   9  -1    1.10    2.60
   1  -9   1    1.40    3.00
  -1  -9  -1    3.70    2.20
   1  -9   1    3.50    3.00
  -1  -9  -1    2.90    0.90
   1  -9   1    4.30    3.10
   1  -9   1    5.70    2.60
  -1  -9  -1    3.90    2.50
   1  -9   1    5.70    2.40
  -1  -9  -1   -0.60    2.90
   1   9   1    4.50    3.00
   1   9   1    5.60    2.90
  -1   9  -1    5.90    3.50
  -1   9  -1    5.20    2.60
   1   9   1    4.90    2.40
  -1   9  -1    7.10    3.20
   1   9   1    5.60    2.30
  -1   9  -1    9.10    3.40
  -2  -9  -1   23.50    3.70
   2  -9   1   19.80    4.30
  -2  -9  -1   21.50    2.90
   2  -9   1   19.80    3.70
   2  -9   1   28.40    3.80
  -2  -9  -1   20.10    2.20
   2  -9   1   15.90    4.30
  -2  -9  -1   26.10    3.70
   2  -9   1   28.20    4.20
  -2  -9  -1   24.80    3.80
  -2   9  -1   20.50    3.90
   2   9   1   25.60    4.80
  -2   9  -1   30.50    4.10
  -2   9  -1   22.30    4.70
   2   9   1   22.70    3.00
  -2   9  -1   18.80    3.50
  -2   9  -1   16.60    4.20
   2   9   1   26.30    3.50
  -3  -9  -1   13.90    2.60
   3  -9   1    8.00    4.00
   3  -9   1   16.40    4.70
  -3  -9  -1   17.40    3.70
  -3  -9  -1   16.90    3.80
   3  -9   1   17.90    4.20
  -3  -9  -1   10.80    2.30
   3  -9   1    8.10    3.70
  -3  -9  -1   14.60    4.30
  -3   9  -1   13.90    4.80
   3   9   1   17.40    4.10
  -3   9  -1   15.60    3.30
   3   9   1   19.70    4.30
   3   9   1   18.60    2.50
  -3   9  -1   17.30    4.40
  -3   9  -1   11.40    3.90
  -3   9  -1   22.20    4.20
  -4  -9  -1    3.40    6.60
   4  -9   1    5.90    4.20
   4  -9   1    0.20    3.80
   4  -9   1    3.20    4.30
   4  -9   1    4.80    4.50
  -4  -9  -1    3.20    1.80
  -4  -9  -1    6.50    4.10
  -4  -9  -1   -0.60    2.80
   4   9   1    7.30    4.30
  -4   9  -1    1.20    3.60
  -4   9  -1    3.80    2.90
  -4   9  -1   -2.10    4.40
  -4   9  -1    3.10    4.30
   4   9   1    2.70    3.60
  -4   9  -1    7.20    4.10
   5  -9   1   14.20    6.00
  -5  -9  -1   13.90    5.30
  -5  -9  -1   13.60    4.90
   5  -9   1   19.80    6.00
  -5  -9  -1   15.20    2.40
  -5  -9  -1    1.50    4.30
   5  -9   1   12.70    5.50
   5   9   1   17.30    4.80
  -5   9  -1    9.10    5.90
   5   9   1   21.20    5.90
  -5   9  -1   18.80    5.40
  -5   9  -1   18.10    3.90
  -5   9  -1   22.90    5.70
  -5   9  -1   12.40    5.50
  -6  -9  -1    5.70    5.80
  -6  -9  -1    3.40    2.40
   6  -9   1   12.20    6.70
  -6  -9  -1    1.80    6.00
   6  -9   1    3.80    5.80
  -6  -9  -1    1.70    5.50
   6   9   1    2.10    5.00
   6   9   1    5.40    6.50
  -6   9  -1    1.10    6.90
   7  -9   1    4.50    4.80
  -7  -9  -1    3.50    2.80
  -7  -9  -1    3.80    6.70
  -7  -9  -1   -5.60    3.00
   7  -9   1   -1.70    6.50
   7  -9   1    4.50    7.10
  -7  -9  -1    8.60    7.90
   7   9   1   20.90    9.30
   7   9   1   -1.20    5.80
  -7   9  -1   -7.80    7.80
   8  -9   1    4.80    9.00
   8  -9   1    3.30    8.20
  -8  -9  -1   -5.70    7.90
  -8  -9  -1    4.40    3.50
   8  -9   1   -0.20    5.80
  -8  -9  -1    0.90    3.90
  -8   9  -1    2.80   10.00
   8   9   1    4.60    7.30
  -9  -9  -1    1.20    3.90
   9  -9   1    3.00    9.70
   9  -9   1    6.90   10.40
  -9  -9  -1   -8.70    9.60
  -9   9  -1   -8.90   11.40
   9   9   1   -7.20    8.70
  10  -9   1    5.50   12.10
  10  -9   1   13.40   12.50
 -10  -9  -1    4.20   11.90
  10   9   1    0.60   10.40
 -10   9  -1   -9.70   13.90
 -11  -9  -1   31.90   15.90
  11  -9   1    2.30   13.60
  11  -9   1    5.40   15.10
  11   9   1  -13.50   11.70
 -11   9  -1   15.20   16.10
  11 -10  -1    6.90   15.00
 -11 -10   1   -2.30   16.30
  11 -10  -1   24.40   14.30
  11  10  -1   -2.50   11.70
 -11  10   1   -6.00   15.70
  10 -10  -1  -11.10   12.20
 -10 -10   1   -0.50   11.90
  10 -10  -1    6.70   12.80
  10  10  -1   14.30    9.90
  -9 -10   1   -7.20    9.80
   9 -10  -1    1.60   10.20
   9 -10  -1   -8.40    9.20
  -9  10   1  -11.40   10.60
   9  10  -1   17.80    9.40
   8 -10  -1    9.40    8.80
  -8 -10   1   12.70    8.70
   8 -10  -1    1.90    8.60
   8  10  -1   21.40    8.20
  -8  10   1   20.50   11.00
   7 -10  -1   -4.80    7.00
   7 -10  -1   11.30    7.40
  -7 -10   1    7.40    4.10
  -7 -10   1   -2.40    6.60
  -7 -10   1   -5.90    6.70
   7  10  -1   11.60    6.20
  -7  10   1   18.80    9.00
   6 -10  -1    3.60    6.10
  -6 -10   1    0.00    7.10
  -6 -10   1    5.50    3.50
   6 -10  -1   -1.60    5.90
  -6 -10   1    0.30    5.00
  -6 -10   1   -0.40    4.40
   6  10  -1    4.50    5.30
   6  10  -1   -2.00    7.00
  -6  10   1    8.60    7.30
   5 -10  -1    7.10    5.30
  -5 -10   1   10.40    3.20
   5 -10  -1    5.10    5.80
  -5 -10   1   15.00    6.10
   5 -10  -1    4.80    4.90
  -5 -10   1    4.00    5.20
  -5 -10   1    6.00    4.20
   5  10  -1    3.00    5.70
  -5  10   1   -1.30    4.70
   5  10  -1    8.20    4.60
  -5  10   1    6.50    5.00
  -5  10   1    2.10    6.00
  -5  10   1   11.40    5.20
   4 -10  -1   24.10    5.20
   4 -10  -1   15.80    4.90
  -4 -10   1   19.60    4.00
   4 -10  -1   21.70    5.60
  -4 -10   1   20.20    3.30
  -4 -10   1   25.70    5.40
  -4 -10   1   19.40    5.10
   4  10  -1   24.50    5.80
  -4  10   1   16.80    2.80
  -4  10   1   21.40    4.60
   4  10  -1   14.70    4.40
  -4  10   1   18.00    4.70
  -4  10   1   19.60    5.90
  -4  10   1   16.30    4.30
   3 -10  -1    2.30    3.70
  -3 -10   1    8.90    2.80
  -3 -10   1    9.60    3.60
  -3 -10   1    8.00    3.80
  -3 -10   1    2.30    3.50
   3 -10  -1    4.90    3.50
  -3  10   1   10.20    3.80
   3  10  -1    1.60    4.00
   3  10  -1   11.00    3.00
  -3  10   1    5.40    3.20
   3  10  -1   10.90    3.40
  -3  10   1    5.30    4.50
  -3  10   1   11.40    3.50
  -3  10   1   12.20    2.60
   2 -10  -1    2.80    2.80
   2 -10  -1    2.50    2.50
  -2 -10   1    8.50    3.40
  -2 -10   1    3.30    2.60
  -2 -10   1    1.00    3.00
   2 -10  -1    4.00    3.30
  -2 -10   1    0.30    3.30
   2 -10  -1    1.10    2.90
   2 -10  -1    4.80    3.30
   2  10  -1    6.40    3.00
   2  10  -1    5.90    2.80
  -2  10   1    9.40    3.10
   2  10  -1    2.40    2.80
  -2  10   1    2.10    3.10
  -2  10   1    4.70    2.50
  -2  10   1    6.90    3.80
   1 -10  -1   22.40    4.00
  -1 -10   1   15.30    2.50
  -1 -10   1   12.40    4.10
  -1 -10   1   14.10    3.30
   1 -10  -1   17.30    3.40
  -1 -10   1   17.40    3.80
   1 -10  -1   17.70    2.70
   1 -10  -1   21.10    4.00
  -1  10   1   17.70    2.70
   1  10  -1   10.70    3.90
   1  10  -1   18.20    3.80
  -1  10   1   13.00    4.00
   1  10  -1   18.80    4.00
  -1  10   1   19.40    3.80
  -1  10   1   20.30    4.00
   0 -10  -1   92.49    6.10
   0 -10  -1   84.99    6.50
   0 -10   1   75.69    5.40
   0 -10   1   87.29   10.90
   0 -10  -1   75.39    4.40
   0 -10   1   98.09    7.10
   0 -10  -1   73.79    6.20
   0  10   1   78.09    7.60
   0  10   1   73.99    6.30
   0  10   1   75.99    7.80
   0  10  -1   64.69    6.80
   0  10  -1   74.29    7.20
   0  10   1   82.19    7.10
   0  10   1   84.59    6.30
   0  10  -1   90.59    7.60
   0  10  -1   80.49    6.80
  -1 -10  -1    8.30    3.20
   1 -10   1    4.60    2.40
   1 -10   1    3.80    3.40
   1 -10   1   -2.20    3.10
  -1 -10  -1    3.90    3.20
   1 -10   1   -0.40    2.90
  -1 -10  -1    2.40    2.50
  -1 -10  -1    2.20    2.80
   1 -10   1    0.70    3.50
  -1 -10  -1    2.90    1.00
   1  10   1    1.90    2.90
   1  10   1    6.20    2.50
  -1  10  -1    7.40    3.80
   1  10   1    3.00    3.20
  -1  10  -1    1.10    3.10
   1  10   1    0.70    3.50
  -1  10  -1    2.00    3.70
  -1  10  -1    2.40    3.00
  -2 -10  -1   14.70    3.50
  -2 -10  -1   10.40    1.60
   2 -10   1    9.80    3.70
  -2 -10  -1    9.90    2.70
   2 -10   1   12.50    4.20
  -2 -10  -1   14.30    3.60
  -2 -10  -1   11.10    3.60
   2 -10   1   10.10    3.20
   2 -10   1    9.10    3.40
   2 -10   1   11.10    4.10
  -2  10  -1    7.50    4.00
  -2  10  -1    6.30    4.30
  -2  10  -1   13.70    3.40
   2  10   1   13.80    3.10
   2  10   1   11.20    3.80
   2  10   1   16.00    3.00
  -2  10  -1    9.90    3.70
   3 -10   1   -0.80    3.40
  -3 -10  -1    1.80    2.00
   3 -10   1    2.90    3.00
  -3 -10  -1    1.20    3.40
   3 -10   1   -8.80    3.60
  -3 -10  -1    0.40    3.00
   3 -10   1   -3.20    3.80
  -3 -10  -1    1.90    3.40
  -3 -10  -1   -2.60    2.00
   3  10   1    3.40    2.90
  -3  10  -1   -8.10    3.90
  -3  10  -1    0.80    3.10
  -3  10  -1    4.10    4.10
   3  10   1    3.50    3.80
  -3  10  -1    1.90    2.80
   3  10   1    0.40    1.90
  -3  10  -1   -0.80    3.10
   4 -10   1   14.50    4.90
  -4 -10  -1   10.80    4.00
   4 -10   1   13.40    5.30
  -4 -10  -1   14.70    3.50
   4 -10   1    9.40    5.20
  -4 -10  -1   13.60    2.60
   4 -10   1   13.20    4.90
  -4 -10  -1   16.70    4.70
  -4 -10  -1   15.70    4.90
  -4  10  -1   21.70    3.90
  -4  10  -1   20.80    6.00
  -4  10  -1    7.50    4.30
   4  10   1   11.00    4.40
  -4  10  -1   17.40    5.60
   4  10   1   16.80    5.40
  -4  10  -1   16.50    4.80
   5 -10   1   10.60    5.80
  -5 -10  -1   16.80    5.40
  -5 -10  -1   14.60    4.70
  -5 -10  -1   13.00    2.40
   5 -10   1    6.50    6.10
   5 -10   1    4.00    5.60
  -5 -10  -1   19.10    5.70
  -5  10  -1    6.00    6.10
  -5  10  -1   19.30    4.20
  -5  10  -1    7.30    5.40
   5  10   1   17.60    6.30
   5  10   1   16.10    5.10
  -5  10  -1    8.00    4.90
  -6 -10  -1    4.70    6.60
   6 -10   1   -5.40    6.00
   6 -10   1    0.20    6.00
  -6 -10  -1   10.10    5.80
  -6 -10  -1   -4.50    5.50
  -6 -10  -1    2.40    2.20
   6  10   1    6.60    5.30
  -6  10  -1    2.30    4.00
  -6  10  -1   -1.10    7.00
   6  10   1    1.50    7.00
   7 -10   1    4.80    7.30
  -7 -10  -1    5.70    3.10
  -7 -10  -1   10.10    8.00
  -7 -10  -1    9.10    2.60
   7 -10   1    2.30    7.30
  -7 -10  -1    8.10    6.80
   7  10   1   11.10    6.50
  -7  10  -1   10.00    9.00
   7  10   1    0.70    9.40
  -8 -10  -1    8.00    3.50
  -8 -10  -1    7.00    8.10
  -8 -10  -1    4.90    2.90
   8 -10   1    7.50    9.10
   8 -10   1   16.70    9.00
  -8  10  -1   -5.30    9.60
   8  10   1    9.30    7.60
   9 -10   1   11.90   10.80
   9 -10   1    7.00   10.20
  -9 -10  -1   -0.40    3.30
  -9 -10  -1   -4.90    9.60
  -9  10  -1  -20.20   10.80
   9  10   1    4.20    8.60
 -10 -10  -1    9.80   12.40
  10 -10   1   -0.90   13.00
  10 -10   1  -13.30   12.10
  10  10   1  -10.90    9.90
  11 -10   1  -27.50   13.50
 -11 -10  -1   11.10   15.50
  11 -10   1   -9.30   14.00
 -11  10  -1  -22.30   16.90
  11  10   1  -27.70   11.00
  11 -11  -1    7.40   15.90
  11 -11  -1  -32.00   14.90
  11  11  -1  -14.60   12.10
 -11  11   1   -1.00   17.20
  10 -11  -1  -30.90   11.70
  10 -11  -1    4.10   12.50
 -10 -11   1  -21.40   11.40
 -10  11   1    4.50   14.00
  10  11  -1   -7.20    9.90
  -9 -11   1  -20.40    9.10
   9 -11  -1  -23.20    9.10
   9 -11  -1  -16.90   10.10
   9  11  -1   -1.60    8.70
  -9  11   1   -5.50   12.00
  -8 -11   1    0.70    8.50
   8 -11  -1    6.90    8.90
   8 -11  -1  -12.70    8.60
  -8  11   1    2.10    9.70
   8  11  -1    1.00    7.40
  -7 -11   1   -4.50    7.40
   7 -11  -1  -11.50    7.50
  -7 -11   1    3.10    4.00
  -7 -11   1   -2.20    7.00
   7 -11  -1   -9.00    7.00
  -7  11   1    3.00    8.30
   7  11  -1    4.40    6.20
  -6 -11   1   12.80    7.60
  -6 -11   1    0.10    6.10
   6 -11  -1   20.50    7.10
  -6 -11   1    3.00    5.80
  -6 -11   1   10.90    3.80
   6 -11  -1    6.70    6.60
   6  11  -1   18.20    8.40
   6  11  -1   16.70    5.90
  -6  11   1    6.30    6.10
  -5 -11   1   13.30    4.60
  -5 -11   1   15.60    3.50
  -5 -11   1   19.80    6.40
  -5 -11   1   11.50    5.50
   5 -11  -1   17.80    6.20
   5 -11  -1    4.00    5.50
   5  11  -1   14.90    6.70
  -5  11   1   12.30    2.80
  -5  11   1    3.00    5.40
  -5  11   1   13.00    6.90
   5  11  -1   10.60    4.80
   4 -11  -1    0.50    4.70
  -4 -11   1    6.30    3.00
   4 -11  -1   -3.10    4.20
  -4 -11   1    5.40    4.20
   4 -11  -1    0.70    4.60
  -4 -11   1    4.20    4.90
  -4 -11   1    9.70    4.70
  -4 -11   1    6.30    3.40
   4  11  -1    9.00    5.30
  -4  11   1    6.70    4.40
  -4  11   1    1.20    3.70
  -4  11   1    4.20    5.30
  -4  11   1    3.50    2.50
   4  11  -1   10.10    4.10
  -4  11   1   -1.70    4.20
  -3 -11   1   21.20    4.70
   3 -11  -1   26.80    5.40
  -3 -11   1   21.20    3.70
   3 -11  -1   30.80    4.60
   3 -11  -1   27.00    5.00
  -3 -11   1   30.90    5.50
   3 -11  -1   26.80    4.90
  -3  11   1   29.70    4.50
   3  11  -1   26.60    4.10
  -3  11   1   30.60    4.90
  -3  11   1   25.20    5.90
  -3  11   1   21.90    4.80
   3  11  -1   30.20    4.90
  -3  11   1   28.30    4.10
   3  11  -1   27.60    5.90
   2 -11  -1   32.00    4.20
  -2 -11   1   36.60    6.00
  -2 -11   1   30.00    4.40
  -2 -11   1   42.10    5.40
   2 -11  -1   31.00    5.20
  -2 -11   1   43.40    5.80
   2 -11  -1   40.90    5.30
   2 -11  -1   31.30    4.40
   2 -11  -1   23.50    5.10
  -2  11   1   30.20    4.70
  -2  11   1   30.50    5.50
   2  11  -1   33.90    5.80
  -2  11   1   28.70    3.90
   2  11  -1   40.10    4.90
  -2  11   1   27.30    4.80
   2  11  -1   42.30    5.10
   1 -11  -1   11.20    4.60
  -1 -11   1    8.30    4.20
  -1 -11   1    8.50    3.70
   1 -11  -1    9.20    3.60
   1 -11  -1   11.80    2.50
  -1 -11   1   13.20    2.50
   1 -11  -1    9.20    3.70
  -1 -11   1   15.50    3.90
   1  11  -1    8.70    4.20
  -1  11   1    9.00    3.40
  -1  11   1   10.40    3.90
   1  11  -1    3.70    3.40
   1  11  -1   17.10    3.90
  -1  11   1   16.40    2.70
   1  11  -1   11.90    4.50
  -1  11   1   11.10    4.00
   0 -11  -1    5.50    3.80
   0 -11   1   -3.40    2.90
   0 -11  -1   -0.50    1.40
   0 -11  -1   -3.60    2.60
   0 -11  -1    2.40    3.40
   0 -11   1   -1.70    3.10
   0 -11   1    1.00    2.10
   0  11  -1   -1.30    3.60
   0  11   1    5.20    3.10
   0  11  -1    0.40    3.20
   0  11   1    0.40    3.20
   0  11   1    0.40    2.90
   0  11   1    3.90    3.40
   0  11  -1    3.40    4.00
   0  11  -1    5.60    3.70
   0  11  -1    0.90    3.70
   0  11   1    0.80    3.30
   1 -11   1   18.10    3.40
  -1 -11  -1   16.30    3.50
  -1 -11  -1   17.10    1.80
   1 -11   1   21.60    4.10
   1 -11   1   21.70    4.60
   1 -11   1   21.90    4.80
  -1 -11  -1   19.10    3.70
  -1  11  -1   23.40    3.70
  -1  11  -1   24.30    4.90
   1  11   1   14.90    4.00
   1  11   1   23.60    4.70
  -1  11  -1   13.90    4.70
   1  11   1   15.50    4.30
  -1  11  -1   28.70    5.00
   1  11   1   17.80    3.80
   2 -11   1   38.10    5.80
  -2 -11  -1   44.70    5.70
   2 -11   1   37.40    5.90
   2 -11   1   35.20    5.40
  -2 -11  -1   33.00    2.70
   2 -11   1   48.50    6.20
   2 -11   1   41.20    5.10
  -2 -11  -1   42.50    5.50
  -2 -11  -1   37.40    4.30
  -2 -11  -1   38.00    5.20
  -2  11  -1   29.20    5.90
  -2  11  -1   36.30    5.90
   2  11   1   40.60    5.30
  -2  11  -1   39.80    5.30
  -2  11  -1   31.40    5.30
   2  11   1   41.00    5.70
   2  11   1   49.80    4.90
  -3 -11  -1   16.70    3.00
  -3 -11  -1   16.70    4.00
  -3 -11  -1   13.20    2.50
  -3 -11  -1   15.30    4.10
   3 -11   1    5.10    4.70
   3 -11   1    3.40    4.40
   3 -11   1    9.00    4.40
   3 -11   1   12.10    4.50
  -3 -11  -1    8.50    4.00
   3  11   1    6.70    3.40
  -3  11  -1    1.10    3.80
   3  11   1   14.70    4.90
  -3  11  -1   13.30    5.60
  -3  11  -1    8.60    3.70
  -3  11  -1    5.90    4.60
   3  11   1   11.00    2.90
  -3  11  -1   10.00    4.20
   4 -11   1   -1.00    4.40
  -4 -11  -1   -2.10    3.00
  -4 -11  -1    6.40    4.20
  -4 -11  -1   -0.50    2.30
   4 -11   1    4.20    3.90
  -4 -11  -1    5.20    4.70
   4 -11   1   -2.10    4.50
   4 -11   1    2.50    5.00
  -4  11  -1    3.20    4.80
   4  11   1    8.30    4.00
  -4  11  -1   -2.70    5.40
  -4  11  -1    2.30    5.30
  -4  11  -1    3.30    4.50
  -4  11  -1    4.60    3.40
   4  11   1    4.90    4.80
   5 -11   1   -0.20    5.90
  -5 -11  -1   15.90    5.20
  -5 -11  -1    6.20    5.10
  -5 -11  -1   -9.40    4.10
  -5 -11  -1    4.90    5.70
   5 -11   1    3.30    5.60
  -5 -11  -1    5.40    2.30
   5  11   1    3.10    5.90
  -5  11  -1    6.50    6.50
   5  11   1    7.70    4.60
  -5  11  -1    9.30    3.80
  -5  11  -1   -5.30    5.20
  -6 -11  -1    3.50    5.90
  -6 -11  -1    7.50    2.40
   6 -11   1   -0.20    6.10
   6 -11   1    1.00    6.90
  -6 -11  -1    9.30    6.70
  -6 -11  -1    5.20    6.00
  -6  11  -1    3.30    4.10
   6  11   1    8.10    5.70
   6  11   1    9.00    7.60
  -6  11  -1    0.70    5.70
  -7 -11  -1   10.70    7.20
   7 -11   1   -5.90    7.70
  -7 -11  -1   -0.90    2.20
  -7 -11  -1    8.70    8.50
   7 -11   1    2.40    7.60
   7  11   1    4.20   11.40
   7  11   1   -4.00    5.90
  -7  11  -1  -14.80    7.90
  -8 -11  -1    0.10    2.00
  -8 -11  -1  -13.20    7.70
   8 -11   1   -6.80    9.00
  -8 -11  -1    0.10    2.40
   8 -11   1   -8.20    8.60
  -8  11  -1   -9.80    9.70
   8  11   1   -1.80    7.60
  -9 -11  -1  -22.60    9.40
   9 -11   1   19.20   11.10
   9 -11   1  -12.10   10.40
  -9  11  -1  -26.50   11.70
   9  11   1    5.80    9.10
  10 -11   1  -21.20   12.90
  10 -11   1  -26.10   11.70
 -10 -11  -1  -14.90   12.30
 -10  11  -1   -6.90   14.90
  10  11   1    0.10   10.00
  11 -11   1  -11.10   15.00
 -11 -11  -1  -12.10   15.50
  11 -11   1  -22.00   15.00
  11  11   1    5.60   12.80
 -11  11  -1  -10.50   17.90
  11 -12  -1  -20.10   15.80
  11 -12  -1  -36.40   15.60
  11  12  -1   19.60   12.90
 -11  12   1  -20.70   16.60
  10 -12  -1   -1.40   12.80
  10 -12  -1  -29.50   13.40
 -10 -12   1  -21.70   11.60
  10  12  -1    6.00   11.30
 -10  12   1  -12.70   14.70
   9 -12  -1    1.80   10.70
   9 -12  -1  -14.80   11.30
  -9 -12   1   -5.10   10.00
  -9 -12   1    0.00    4.90
  -9  12   1   39.20   14.30
   9  12  -1   -0.90    8.80
   8 -12  -1    7.00    9.50
   8 -12  -1    3.00    9.40
  -8 -12   1    5.00    5.10
  -8 -12   1    9.60    9.50
  -8  12   1   -3.90   10.80
   8  12  -1   19.00    8.20
  -7 -12   1   10.50    8.30
   7 -12  -1    0.20    8.30
   7 -12  -1   -4.60    7.50
  -7 -12   1   -2.10    3.80
  -7 -12   1   -2.40    7.20
  -7  12   1   -6.50    8.40
   7  12  -1    5.40    6.50
  -6 -12   1   -0.50    6.00
  -6 -12   1    3.00    6.00
  -6 -12   1    7.90    3.80
   6 -12  -1    6.70    6.70
   6 -12  -1   -3.10    6.80
   6  12  -1   10.90    5.70
   6  12  -1   14.90    8.50
  -6  12   1    9.90    8.00
   5 -12  -1    3.90    5.70
  -5 -12   1    3.10    5.60
  -5 -12   1    2.80    4.40
  -5 -12   1    9.30    6.80
   5 -12  -1    2.10    5.80
  -5 -12   1   11.20    5.80
  -5 -12   1   -0.30    3.10
  -5  12   1    4.70    2.80
  -5  12   1   -2.50    6.30
   5  12  -1    5.50    7.10
   5  12  -1    2.10    4.70
  -5  12   1   -6.10    5.00
  -4 -12   1   18.20    5.90
   4 -12  -1    3.20    5.00
   4 -12  -1   11.50    5.70
  -4 -12   1    9.10    5.10
  -4 -12   1   15.10    3.70
   4 -12  -1   20.70    5.60
  -4 -12   1   20.60    5.40
  -4 -12   1   11.00    3.90
  -4  12   1   11.60    4.70
  -4  12   1    7.30    4.90
  -4  12   1    7.00    5.70
   4  12  -1   18.10    6.50
   4  12  -1   10.00    4.40
  -4  12   1   15.40    3.30
  -4  12   1   11.10    5.30
  -3 -12   1   27.50    5.50
  -3 -12   1   32.90    5.50
  -3 -12   1   26.40    4.10
   3 -12  -1   26.70    5.90
   3 -12  -1   27.90    4.70
   3 -12  -1   30.60    4.80
  -3 -12   1   31.50    6.00
   3 -12  -1   28.90    5.20
   3  12  -1   35.60    5.10
   3  12  -1   34.60    4.90
  -3  12   1   31.90    4.50
  -3  12   1   29.20    6.50
  -3  12   1   24.80    4.20
   3  12  -1   24.40    5.50
  -3  12   1   34.40    5.40
  -3  12   1   35.00    5.90
   2 -12  -1   -4.40    3.90
   2 -12  -1   -0.50    4.30
  -2 -12   1   -4.70    5.40
   2 -12  -1   -2.80    2.80
  -2 -12   1    5.50    4.20
   2 -12  -1    3.50    3.50
   2 -12  -1    0.80    3.10
  -2 -12   1    4.70    3.60
  -2  12   1    3.60    4.00
  -2  12   1   -1.50    3.20
  -2  12   1   -2.00    3.30
   2  12  -1    1.70    3.50
   2  12  -1   -1.60    3.60
   2  12  -1    3.10    4.70
  -2  12   1    5.20    3.00
   1 -12  -1   28.10    5.20
  -1 -12   1   27.60    5.20
  -1 -12   1   28.90    3.30
   1 -12  -1   24.60    4.60
   1 -12  -1   27.50    3.40
  -1 -12   1   25.90    4.80
   1 -12  -1   26.80    5.10
  -1  12   1   17.10    4.90
  -1  12   1   18.30    4.60
   1  12  -1   25.10    4.90
   1  12  -1   28.20    5.80
  -1  12   1   32.60    4.90
   1  12  -1   28.80    4.80
  -1  12   1   26.70    3.40
   1  12  -1   20.10    5.50
   0 -12   1   29.60    5.00
   0 -12   1   19.00    4.30
   0 -12  -1   16.30    3.80
   0 -12   1   20.70    3.20
   0 -12  -1   20.70    2.70
   0 -12  -1   24.10    4.60
   0 -12   1   17.90    4.50
   0  12  -1   22.50    5.20
   0  12   1   20.50    4.40
   0  12  -1   26.70    4.90
   0  12  -1   18.80    5.20
   0  12   1   17.00    4.90
   0  12   1   24.80    5.10
   0  12   1   24.90    4.50
   0  12  -1   19.30    4.50
   0  12   1   15.20    4.60
   0  12  -1   17.80    5.10
   1 -12   1    9.80    4.50
  -1 -12  -1   11.50    3.50
   1 -12   1   10.00    3.20
   1 -12   1   11.20    4.40
  -1 -12  -1   10.30    3.90
  -1 -12  -1   14.00    1.50
   1 -12   1   19.50    4.40
  -1 -12  -1   13.80    3.90
  -1  12  -1    6.40    4.30
  -1  12  -1   10.00    4.50
   1  12   1    2.20    4.10
   1  12   1   11.50    3.70
  -1  12  -1    7.20    4.70
   1  12   1   15.60    4.70
   1  12   1   12.70    3.70
  -1  12  -1   10.50    3.30
  -1  12  -1   16.50    4.70
  -2 -12  -1    7.00    3.80
   2 -12   1    0.90    4.40
  -2 -12  -1    3.90    1.40
   2 -12   1    9.70    4.20
  -2 -12  -1    6.60    3.00
  -2 -12  -1    3.10    1.30
   2 -12   1   -3.10    3.40
   2 -12   1   -3.60    4.10
   2 -12   1    4.20    3.80
  -2 -12  -1    0.20    3.40
  -2 -12  -1    2.40    4.00
  -2  12  -1    6.20    3.90
   2  12   1    8.10    3.50
   2  12   1    9.10    3.50
   2  12   1    7.20    4.50
  -2  12  -1    9.20    3.70
  -2  12  -1    6.60    4.60
  -2  12  -1    3.20    4.50
  -3 -12  -1   26.90    3.60
   3 -12   1   20.00    5.00
   3 -12   1   24.60    6.00
   3 -12   1   20.30    5.90
  -3 -12  -1   30.40    9.30
  -3 -12  -1   29.80    3.80
   3 -12   1   24.80    5.60
  -3 -12  -1   36.90    5.70
  -3 -12  -1   24.10    4.60
   3 -12   1   26.50    5.30
   3  12   1   35.50    5.10
  -3  12  -1   24.10    6.50
  -3  12  -1   28.70    4.90
  -3  12  -1   26.20    5.50
  -3  12  -1   35.30    6.30
   3  12   1   34.50    6.40
  -3  12  -1   22.40    4.80
  -4 -12  -1   28.10    5.70
   4 -12   1   29.10    6.20
  -4 -12  -1   27.90    4.30
  -4 -12  -1   37.70    6.10
   4 -12   1   34.20    7.50
   4 -12   1   21.60    6.60
  -4 -12  -1   28.80    3.70
  -4 -12  -1   28.30    5.40
   4 -12   1   22.30    5.20
  -4  12  -1   30.50    6.20
  -4  12  -1   29.90    5.10
  -4  12  -1   23.40    6.50
   4  12   1   41.70    5.60
  -4  12  -1   33.50    6.90
  -4  12  -1   22.30    5.70
   4  12   1   26.20    7.40
  -5 -12  -1    1.50    2.50
   5 -12   1    2.20    6.00
  -5 -12  -1    1.70    4.30
  -5 -12  -1    5.20    5.40
  -5 -12  -1    1.30    6.00
   5 -12   1   -5.20    5.90
  -5 -12  -1    9.70    5.30
   5  12   1    6.40    5.00
  -5  12  -1    6.90    4.00
  -5  12  -1  -14.80    6.10
   5  12   1   -3.60    6.00
  -6 -12  -1    9.10    6.10
  -6 -12  -1    3.40    8.20
  -6 -12  -1    3.50    6.00
  -6 -12  -1    4.20    5.70
   6 -12   1   -0.10    6.90
  -6 -12  -1    5.10    2.40
   6 -12   1   12.00    7.90
  -6  12  -1   13.90    4.60
  -6  12  -1    4.80    8.60
   6  12   1   10.40    5.70
   6  12   1  -10.60    7.70
  -7 -12  -1   -1.50    7.40
  -7 -12  -1    1.10    1.90
   7 -12   1   -6.60    8.00
  -7 -12  -1   -6.00    7.80
   7 -12   1    1.80    7.90
   7  12   1   -5.80    6.20
  -7  12  -1  -20.20    8.60
  -8 -12  -1    2.00    8.50
   8 -12   1    5.50   10.00
   8 -12   1    5.10    9.20
   8  12   1    2.90    7.50
  -8  12  -1   -6.90   10.20
  -9 -12  -1  -12.10   10.10
   9 -12   1   -8.60   11.50
   9  12   1   -0.70    8.80
  -9  12  -1   -8.00   12.70
  10 -12   1   -4.60   13.50
 -10 -12  -1   -2.60   12.80
  10 -12   1   -9.20   13.20
  10  12   1   -4.50   11.40
 -10  12  -1  -19.60   15.20
  11 -12   1   -0.50   15.80
  11 -12   1   -3.50   16.50
 -11 -12  -1  -16.80   15.60
  11  12   1  -11.40   13.30
 -11  12  -1  -31.30   16.70
  11 -13  -1   17.80   16.60
 -11 -13   1   -2.80   16.20
  11  13  -1   -5.20   12.50
 -11  13   1  -23.50   17.70
  10 -13  -1   -7.30   12.90
  10 -13  -1  -17.30   13.00
 -10 -13   1    2.50   12.30
  10  13  -1   19.20   11.60
 -10  13   1   -9.70   15.60
   9 -13  -1    0.80   19.50
   9 -13  -1  -21.80   10.70
  -9 -13   1   -8.20   10.20
   9  13  -1   -0.30   10.30
  -9  13   1  -15.50    9.00
  -8 -13   1   -2.00    4.40
   8 -13  -1    0.30    9.70
   8 -13  -1   -8.40    9.20
  -8 -13   1  -12.80    8.40
   8  13  -1    9.80    7.70
  -8  13   1   -0.70    8.20
   7 -13  -1   10.90    8.50
   7 -13  -1   -4.20    8.50
  -7 -13   1   -1.10    8.20
  -7 -13   1    8.50    4.30
  -7 -13   1    6.10    7.50
   7  13  -1    8.50    7.10
  -7  13   1   15.50    9.90
  -6 -13   1   12.90    4.10
   6 -13  -1    5.80    7.70
  -6 -13   1   21.70    6.50
   6 -13  -1   17.30    8.40
  -6 -13   1   11.70    6.90
  -6 -13   1   24.10    7.10
  -6  13   1    8.90    8.50
   6  13  -1   14.10    6.10
   6  13  -1   33.00   11.40
   5 -13  -1    0.20    6.40
  -5 -13   1    7.10    4.50
   5 -13  -1    0.20    5.60
  -5 -13   1    6.00    3.70
  -5 -13   1   -5.30    5.40
  -5 -13   1    7.00    7.80
  -5 -13   1    1.70    5.30
  -5  13   1    5.90    7.40
  -5  13   1   10.30    3.00
   5  13  -1    8.60    5.10
   5  13  -1    9.90    7.70
  -5  13   1   -1.90    5.10
  -4 -13   1    6.40    4.70
   4 -13  -1    8.90    6.20
   4 -13  -1    9.00    4.60
  -4 -13   1    9.50    5.50
  -4 -13   1    9.40    3.90
  -4 -13   1    9.60    6.20
  -4 -13   1   15.60    6.10
   4 -13  -1    1.30    4.90
   4  13  -1   15.30    4.10
  -4  13   1    7.90    4.40
   4  13  -1   16.20    6.70
  -4  13   1    4.20    3.30
  -4  13   1   10.50    6.70
   4  13  -1   16.10    5.00
  -3 -13   1   17.20    4.60
  -3 -13   1    4.00    5.20
   3 -13  -1   12.00    4.40
   3 -13  -1    7.20    5.20
  -3 -13   1   13.10    4.00
   3 -13  -1   10.40    4.40
  -3 -13   1    9.30    4.90
   3 -13  -1    8.50    4.80
   3  13  -1    8.80    5.80
   3  13  -1   12.20    4.40
  -3  13   1   13.60    4.00
  -3  13   1   14.00    5.90
  -3  13   1   18.40    5.30
  -3  13   1   16.10    4.90
  -3  13   1    9.90    3.70
   3  13  -1    4.90    4.10
  -2 -13   1    1.80    3.90
  -2 -13   1    0.40    4.30
   2 -13  -1    3.40    3.60
  -2 -13   1    3.80    2.20
  -2 -13   1    3.30    3.50
   2 -13  -1   -0.60    3.90
   2 -13  -1    5.60    4.30
   2 -13  -1   -6.00    4.10
   2 -13  -1    7.30    3.40
   2  13  -1    4.60    4.10
  -2  13   1    3.70    3.10
   2  13  -1    1.80    5.00
  -2  13   1    3.50    4.90
  -2  13   1   13.00    4.90
   2  13  -1    2.70    3.80
  -2  13   1    2.70    4.40
   1 -13  -1   25.30    3.50
  -1 -13   1   20.10    4.90
   1 -13  -1   28.20    4.70
  -1 -13   1   21.20    3.20
  -1 -13   1   23.50    4.60
   1 -13  -1   23.70    5.10
  -1 -13   1   20.40    5.40
   1 -13  -1   19.30    5.10
   1  13  -1   27.80    5.10
   1  13  -1   35.30    6.40
  -1  13   1   25.60    5.20
  -1  13   1   27.60    5.60
  -1  13   1   26.10    5.80
   1  13  -1   18.70    5.90
  -1  13   1   21.20    4.70
  -1  13   1   26.80    3.60
   1  13  -1   26.20    5.40
   1  13  -1   25.80    5.10
   0 -13   1    4.00    4.30
   0 -13  -1    6.40    3.70
   0 -13   1    1.10    4.00
   0 -13  -1    3.10    1.80
   0 -13   1    6.40    4.20
   0 -13  -1    1.80    4.10
   0 -13   1    3.20    2.60
   0 -13  -1    0.40    3.80
   0  13  -1   -8.30    4.10
   0  13   1    6.70    4.10
   0  13   1    1.20    4.20
   0  13  -1    3.60    4.10
   0  13  -1    6.30    4.50
   0  13  -1    4.80    4.00
   0  13  -1    3.10    4.30
   0  13   1    1.50    3.90
   0  13   1    0.70    3.90
   0  13   1    0.50    3.80
   1 -13   1   48.60    6.10
   1 -13   1   52.79    6.50
   1 -13   1   47.10    5.40
   1 -13   1   52.19    7.10
  -1 -13  -1   46.60    6.10
  -1 -13  -1   50.49    6.20
  -1 -13  -1   47.00    3.00
  -1  13  -1   43.70    6.50
  -1  13  -1   50.69    6.60
  -1  13  -1   46.60    6.70
   1  13   1   52.19    6.30
   1  13   1   49.30    7.10
  -1  13  -1   49.30    5.60
   1  13   1   57.29    7.70
   1  13   1   54.49    6.70
   1  13   1   63.99    6.50
  -1  13  -1   36.40    6.50
  -2 -13  -1   38.50    5.70
  -2 -13  -1   42.50    6.00
   2 -13   1   43.40    6.70
  -2 -13  -1   37.40    2.80
   2 -13   1   39.80    6.30
  -2 -13  -1   39.60    2.80
  -2 -13  -1   49.10    6.50
   2 -13   1   41.90    6.80
  -2 -13  -1   43.90    5.30
   2 -13   1   47.20    6.00
  -2  13  -1   35.20    5.30
  -2  13  -1   53.29    8.00
  -2  13  -1   52.19    7.10
   2  13   1   53.79    6.50
   2  13   1   42.70    6.90
   2  13   1   44.40    5.50
  -2  13  -1   51.89    6.90
  -3 -13  -1   -4.00    2.90
   3 -13   1   -2.10    4.90
  -3 -13  -1    3.50    4.10
  -3 -13  -1   -2.10    4.20
   3 -13   1   -1.80    4.80
   3 -13   1    0.50    4.20
  -3 -13  -1    1.60    2.10
  -3 -13  -1    0.30    4.70
   3 -13   1    4.90    4.10
   3 -13   1   -1.20    3.60
  -3  13  -1   -5.10    5.30
   3  13   1   -3.00    3.30
  -3  13  -1    0.60    4.20
  -3  13  -1   -3.10    5.60
  -3  13  -1    1.30    4.00
  -3  13  -1   -3.20    4.80
   3  13   1    2.90    5.30
   3  13   1    2.20    3.60
  -4 -13  -1    6.10    4.60
   4 -13   1    5.70    6.10
   4 -13   1    3.30    5.60
  -4 -13  -1   11.10    3.20
  -4 -13  -1   14.60    5.30
  -4 -13  -1   18.60    6.00
   4 -13   1    5.90    6.20
   4  13   1   17.60    4.90
  -4  13  -1    6.70    5.00
   4  13   1    9.40    6.40
  -4  13  -1    7.40    7.10
  -4  13  -1   14.30    4.60
  -5 -13  -1    5.80    5.40
  -5 -13  -1    3.70    5.50
  -5 -13  -1    5.70    4.40
  -5 -13  -1    4.30    7.10
   5 -13   1    4.60    5.90
  -5 -13  -1    3.50    2.80
   5 -13   1   -4.40    7.00
   5  13   1    2.20    7.20
  -5  13  -1    4.20    4.20
  -5  13  -1    3.80    7.70
   5  13   1    5.80    4.90
  -6 -13  -1    6.70    6.80
  -6 -13  -1   24.60    6.50
  -6 -13  -1   15.80    6.50
  -6 -13  -1    9.80    2.70
   6 -13   1    1.30    7.70
  -6 -13  -1   16.50    9.10
   6 -13   1    1.00    8.80
   6  13   1   12.70    6.10
   6  13   1   17.10    9.20
  -6  13  -1    2.40    6.70
  -6  13  -1   16.90    5.00
  -7 -13  -1   -9.70    8.10
   7 -13   1  -10.60    8.90
   7 -13   1   -8.80    7.90
  -7 -13  -1    6.80    7.50
  -7 -13  -1   10.90    7.90
  -7  13  -1  -10.00    7.30
   7  13   1    6.40    6.90
  -8 -13  -1    7.70    8.70
   8 -13   1  -13.30    9.80
   8 -13   1    5.30   11.20
  -8 -13  -1   -1.30    8.70
  -8  13  -1  -22.90   10.80
   8  13   1   -6.20    7.30
  -9 -13  -1    5.00   10.40
   9 -13   1   -4.80   11.50
   9  13   1   14.40   10.30
  -9  13  -1    7.80   14.60
 -10 -13  -1   18.40   15.50
  10 -13   1  -14.30   13.60
 -10  13  -1   -4.50   16.50
  10  13   1    7.20   11.30
  11 -13   1   22.40   17.80
 -11  13  -1  -35.20   18.70
 -10 -14   1  -12.50   11.80
  10 -14  -1   -2.30   14.60
  10 -14  -1  -17.40   14.60
 -10 -14   1   26.70   13.90
  10  14  -1   34.00   11.50
 -10  14   1  -29.40   15.80
  -9 -14   1    5.60   10.80
   9 -14  -1  -12.30   11.80
  -9 -14   1    2.60   11.00
  -9  14   1  -18.60   15.20
   9  14  -1   20.70   12.00
  -8 -14   1    3.70    9.30
  -8 -14   1   13.30    5.00
  -8 -14   1   31.20   10.40
   8 -14  -1   -0.20   11.40
   8 -14  -1  -26.50    9.70
   8  14  -1    7.40    8.20
  -8  14   1  -12.60   11.30
  -7 -14   1   10.60    8.80
  -7 -14   1   -7.00    7.30
  -7 -14   1   -0.30    7.60
   7 -14  -1   -6.50    8.80
  -7 -14   1   -1.80    4.30
   7 -14  -1   -1.60    8.50
  -7  14   1   14.50   10.50
   7  14  -1    4.30    7.00
  -6 -14   1   -2.70    6.70
  -6 -14   1   -1.20    6.20
  -6 -14   1   -2.50    6.80
   6 -14  -1  -10.60    6.40
   6 -14  -1   -9.60    7.50
  -6 -14   1   -0.50    6.60
  -6  14   1  -11.00    8.00
   6  14  -1    0.90    6.00
   5 -14  -1   -3.60    5.60
  -5 -14   1    0.70    8.30
  -5 -14   1   12.20    6.20
  -5 -14   1   -1.00    5.60
  -5 -14   1   -0.10    4.40
   5 -14  -1  -10.20    6.80
  -5  14   1    5.30    6.10
   5  14  -1   -0.20    8.70
   5  14  -1    6.90    5.40
  -5  14   1    0.40    3.00
   4 -14  -1   40.10    8.30
   4 -14  -1   44.70    6.60
  -4 -14   1   57.59    8.70
  -4 -14   1   53.39    7.70
  -4 -14   1   32.60    6.00
   4 -14  -1   43.10    7.30
  -4 -14   1   43.90    5.30
  -4 -14   1   71.19    9.00
  -4  14   1   31.70    6.00
  -4  14   1   51.59    5.80
   4  14  -1   47.90    6.70
   4  14  -1   46.20    6.00
   4  14  -1   35.90    8.70
  -4  14   1   46.60    9.30
   3 -14  -1   18.80    5.30
   3 -14  -1   24.80    6.90
   3 -14  -1   24.50    5.50
  -3 -14   1   22.30    6.00
  -3 -14   1   13.50    6.00
   3 -14  -1   20.90    6.50
  -3 -14   1   16.80    5.00
  -3  14   1   15.00    5.90
   3  14  -1   24.10    5.30
  -3  14   1   21.30    7.00
   3  14  -1   29.80    5.60
   3  14  -1   32.90    7.40
  -3  14   1   22.70    4.90
  -3  14   1    7.50    6.00
   2 -14  -1   10.00    5.00
  -2 -14   1   12.60    2.80
  -2 -14   1    8.10    4.20
   2 -14  -1   11.70    5.10
   2 -14  -1    4.80    5.30
  -2 -14   1    2.10    5.10
  -2 -14   1    7.80    4.60
   2 -14  -1   12.30    4.40
  -2 -14   1   17.00    5.80
  -2  14   1    5.90    5.10
  -2  14   1   18.00    6.00
   2  14  -1    6.70    4.70
   2  14  -1   15.70    4.70
  -2  14   1   21.20    5.30
  -2  14   1   11.00    3.60
   2  14  -1   -0.40    5.40
   1 -14  -1   33.80    5.40
  -1 -14   1   34.00    6.10
   1 -14  -1   28.90    6.00
   1 -14  -1   27.20    5.70
  -1 -14   1   28.60    3.60
  -1 -14   1   45.30    6.80
  -1 -14   1   30.20    5.50
   1 -14  -1   33.70    4.40
   1  14  -1   31.30    5.80
  -1  14   1   39.50    6.50
   1  14  -1   30.20    6.00
  -1  14   1   30.10    6.00
  -1  14   1   25.50    6.20
  -1  14   1   30.00    6.00
   1  14  -1   28.00    6.60
   1  14  -1   31.70    7.00
   1  14  -1   34.10    6.10
   0 -14   1   64.59    7.30
   0 -14  -1   46.70    6.30
   0 -14   1   44.50    6.10
   0 -14  -1   37.00    5.80
   0 -14  -1   46.00    6.20
   0 -14   1   38.60    4.80
   0 -14  -1   40.20    3.80
   0 -14   1   49.40    6.50
   0  14   1   46.00    6.40
   0  14   1   37.40    5.90
   0  14  -1   42.10    6.60
   0  14   1   30.90    6.10
   0  14  -1   42.90    6.50
   0  14   1   37.70    6.60
   0  14  -1   53.39    7.60
   0  14   1   47.30    7.10
   0  14  -1   50.19    7.40
   0  14  -1   48.00    7.10
   1 -14   1   -1.10    4.20
  -1 -14  -1   -5.50    3.50
   1 -14   1    1.90    3.10
  -1 -14  -1   -7.90    3.90
   1 -14   1   -4.70    3.90
  -1 -14  -1    2.80    4.00
  -1 -14  -1    0.90    1.20
   1 -14   1    0.40    4.10
   1  14   1   -2.70    4.80
   1  14   1    4.70    3.70
  -1  14  -1    1.70    4.90
  -1  14  -1    6.50    5.00
   1  14   1    3.60    4.10
   1  14   1   -9.00    4.40
  -1  14  -1    9.00    5.50
  -1  14  -1   -7.90    4.90
  -1  14  -1   -0.50    3.20
   1  14   1   -3.80    3.40
  -2 -14  -1    4.80    3.60
   2 -14   1    0.20    4.20
   2 -14   1    6.00    5.00
   2 -14   1   -3.60    4.80
  -2 -14  -1   -2.10    4.70
  -2 -14  -1   -0.30    4.50
  -2 -14  -1    2.00    1.10
   2 -14   1    5.30    3.80
   2 -14   1   -2.30    4.80
  -2 -14  -1    1.30    4.20
  -2 -14  -1    0.90    1.10
  -2  14  -1    1.30    3.60
  -2  14  -1   12.10    5.80
   2  14   1    3.20    3.70
   2  14   1    6.00    5.50
  -2  14  -1    2.40    5.00
  -2  14  -1   -5.30    5.20
   2  14   1    4.10    4.30
  -3 -14  -1   14.30    3.80
   3 -14   1   15.80    5.10
   3 -14   1    6.80    5.00
  -3 -14  -1    8.50    4.70
   3 -14   1   15.80    6.30
   3 -14   1   12.10    6.10
  -3 -14  -1   12.40    5.40
  -3 -14  -1   10.70    2.30
  -3 -14  -1   13.10    6.40
   3  14   1   15.10    4.50
   3  14   1   12.20    4.30
  -3  14  -1   15.80    4.90
  -3  14  -1   11.10    6.90
  -3  14  -1   13.00    5.80
   3  14   1   12.80    6.60
  -4 -14  -1   17.50    3.90
   4 -14   1   11.60    5.90
  -4 -14  -1   24.80    7.10
   4 -14   1   10.40    6.60
  -4 -14  -1   24.80    6.70
  -4 -14  -1   16.50    3.80
   4 -14   1   19.00    7.70
  -4 -14  -1   20.60    5.50
  -4  14  -1    6.40    7.40
   4  14   1   18.10    4.20
   4  14   1   25.40    8.20
  -4  14  -1   21.50    6.20
   4  14   1   19.90    5.20
  -5 -14  -1    6.70    4.50
   5 -14   1   17.30    8.30
  -5 -14  -1   13.60    7.90
  -5 -14  -1   20.80    5.70
   5 -14   1   15.40    6.70
  -5 -14  -1    1.30    5.80
  -5 -14  -1    8.20    3.30
  -5  14  -1    7.60    8.10
  -5  14  -1   11.20    4.90
   5  14   1    6.70    5.20
   5  14   1   10.90    8.40
   6 -14   1   -2.30    7.40
   6 -14   1   -7.10    7.80
  -6 -14  -1   -8.30    9.30
  -6 -14  -1   -6.80    5.60
  -6 -14  -1   -4.10    6.20
  -6 -14  -1    2.70    6.60
  -6 -14  -1   -2.70    2.50
   6  14   1    4.20    5.90
  -6  14  -1   -4.20    4.60
  -6  14  -1   -5.80    8.90
   6  14   1   17.50   10.00
  -7 -14  -1    0.00    9.00
   7 -14   1  -14.60    8.80
  -7 -14  -1    9.20    8.50
  -7 -14  -1    6.50    7.60
   7 -14   1   -6.70    8.20
   7  14   1   -0.20    6.40
  -7  14  -1    2.50   10.70
  -8 -14  -1   20.00    9.60
  -8 -14  -1   16.00    9.70
   8 -14   1    5.70   11.10
   8 -14   1  -14.20   10.00
   8  14   1   -6.50    8.20
  -8  14  -1  -21.50   11.40
   9 -14   1    1.30   12.70
   9 -14   1    8.80   13.10
  -9 -14  -1    8.40   12.40
  -9 -14  -1    5.90   11.10
  10 -14   1    4.60   15.50
  10 -14   1  -33.00   14.70
 -10 -14  -1   24.80   16.70
 -10 -14  -1    9.00   13.80
 -10  14  -1   -7.20   17.10
  10  14   1  -16.10   10.30
  10 -15  -1  -18.30   15.80
  10 -15  -1  -13.60   13.60
 -10 -15   1    4.20   13.80
 -10 -15   1   -8.80   13.30
  10  15  -1   -4.10   11.40
 -10  15   1   14.80   18.00
   9 -15  -1   -4.90   13.10
  -9 -15   1  -23.30   10.80
   9 -15  -1  -11.60   12.30
  -9 -15   1   14.90   11.70
  -9  15   1  -11.40   14.70
   9  15  -1  -10.40    8.90
   8 -15  -1   -5.50   10.30
  -8 -15   1   -6.80    9.70
  -8 -15   1    3.20    9.20
   8 -15  -1   -4.20   11.20
  -8 -15   1   -3.50    4.60
  -8  15   1   10.00   13.10
   8  15  -1    2.80    8.20
   7 -15  -1   -4.70    9.20
  -7 -15   1   10.80    9.10
  -7 -15   1   26.90    8.90
   7 -15  -1    6.00    9.00
  -7 -15   1   12.40    5.50
  -7 -15   1   16.40    8.80
  -7  15   1   18.80   11.90
   7  15  -1    3.70    7.20
  -6 -15   1   18.50    7.30
  -6 -15   1    9.20    6.70
  -6 -15   1   16.50    7.70
   6 -15  -1    8.00    8.20
   6 -15  -1    3.50    8.60
  -6  15   1    7.00    9.40
   6  15  -1   27.00    7.10
   5 -15  -1    2.00    6.60
  -5 -15   1   13.20    5.10
  -5 -15   1   14.80    6.40
   5 -15  -1   -9.30    6.70
  -5 -15   1   -0.50    6.40
  -5  15   1    8.40    8.50
  -5  15   1    9.70    3.90
   5  15  -1    2.60    9.90
   5  15  -1    6.10    5.60
  -4 -15   1   -5.70    4.10
   4 -15  -1    6.80    5.80
  -4 -15   1    9.40    5.70
   4 -15  -1   -3.30    5.00
  -4 -15   1   -2.70    4.90
  -4 -15   1   -3.10    6.40
  -4 -15   1   -3.80    3.60
   4 -15  -1   -5.00    6.30
   4  15  -1    3.30    4.80
  -4  15   1    0.20    4.00
   4  15  -1   15.20    8.00
   4  15  -1    5.40    4.90
  -4  15   1    0.40    5.10
  -4  15   1   -4.60    7.10
  -3 -15   1   19.00    4.80
   3 -15  -1   25.10    6.20
  -3 -15   1   18.50    6.20
  -3 -15   1   20.50    4.90
  -3 -15   1   15.60    7.10
   3 -15  -1   14.80    5.20
  -3 -15   1   21.20    5.70
   3 -15  -1   23.00    7.00
  -3  15   1    7.50    7.00
   3  15  -1   14.80    7.60
  -3  15   1   24.60    5.00
   3  15  -1   21.50    5.80
   3  15  -1   28.40    5.70
   2 -15  -1   58.49    7.40
  -2 -15   1   35.60    7.30
  -2 -15   1   45.20    4.90
   2 -15  -1   50.79    7.60
  -2 -15   1   50.39    6.40
  -2 -15   1   54.89    7.70
   2 -15  -1   68.79    6.60
  -2 -15   1   55.29    7.60
   2 -15  -1   53.49    7.90
   2 -15  -1   38.10    8.10
  -2  15   1   54.09    8.80
   2  15  -1   73.59    8.50
   2  15  -1   58.59    9.10
  -2  15   1   48.10    6.10
  -2  15   1   46.90    7.50
  -2  15   1   45.30    7.50
   2  15  -1   50.59    7.10
   1 -15  -1   27.40    3.90
  -1 -15   1   10.50    5.40
   1 -15  -1   15.20    5.90
  -1 -15   1   18.00    5.20
  -1 -15   1   19.70    3.30
   1 -15  -1   26.80    6.20
   1 -15  -1   21.40    5.20
  -1 -15   1   21.40    5.30
  -1  15   1   30.00    6.50
   1  15  -1   32.20    6.20
   1  15  -1    5.90    6.30
   1  15  -1   25.40    6.20
  -1  15   1   19.20    5.60
   1  15  -1   12.80    6.70
   1  15  -1   21.30    5.40
  -1  15   1   16.70    5.90
  -1  15   1   24.30    6.30
  -1  15   1   24.10    3.90
   0 -15  -1    2.70    4.40
   0 -15   1    8.50    5.10
   0 -15  -1    2.60    4.70
   0 -15   1    8.90    5.30
   0 -15  -1    6.60    4.50
   0 -15   1   -1.00    2.70
   0 -15   1    3.90    4.80
   0 -15  -1    4.10    2.20
   0  15   1    3.60    4.50
   0  15   1    9.00    5.50
   0  15   1   -3.50    5.30
   0  15  -1   11.50    4.60
   0  15  -1    5.40    4.80
   0  15  -1   11.00    5.80
   0  15   1    3.30    4.80
   0  15   1    5.30    5.10
   0  15  -1   14.40    6.00
   0  15  -1    2.30    4.70
   1 -15   1   26.40    5.60
  -1 -15  -1   28.20    2.20
  -1 -15  -1   19.90    5.30
   1 -15   1   36.60    6.60
   1 -15   1   24.30    6.10
   1 -15   1   22.80    4.80
  -1 -15  -1   18.00    4.80
  -1 -15  -1   25.90    5.40
   1  15   1   22.90    6.60
  -1  15  -1   14.60    6.40
  -1  15  -1   26.50    6.70
   1  15   1   24.40    5.70
   1  15   1   26.90    7.10
  -1  15  -1   41.40    7.20
  -1  15  -1   16.00    6.40
   1  15   1   22.90    5.20
   1  15   1   23.80    5.80
  -2 -15  -1   22.10    5.40
  -2 -15  -1   16.10    6.00
   2 -15   1   22.10    5.00
   2 -15   1   12.20    6.00
   2 -15   1   29.40    6.90
   2 -15   1   15.80    5.30
  -2 -15  -1   21.10    4.90
   2  15   1   23.90    5.10
  -2  15  -1   20.50    5.20
   2  15   1   17.90    5.50
  -2  15  -1   18.30    6.70
  -2  15  -1   25.40    6.50
   2  15   1   15.80    7.10
  -3 -15  -1   10.20    2.20
   3 -15   1   12.90    5.30
  -3 -15  -1    8.80    6.20
   3 -15   1    4.90    5.30
  -3 -15  -1   10.10    6.10
   3 -15   1   13.20    6.60
  -3 -15  -1   10.80    5.20
  -3 -15  -1    7.60    5.10
  -3 -15  -1   11.10    2.00
   3 -15   1   12.60    6.60
   3  15   1   19.50    5.10
  -3  15  -1   13.80    5.70
   3  15   1   10.40    6.80
  -3  15  -1    2.10    4.70
   3  15   1   13.60    4.70
  -3  15  -1   14.30    7.40
   4 -15   1   -8.10    6.20
  -4 -15  -1    0.20    3.40
  -4 -15  -1    3.70    4.60
   4 -15   1    3.70    5.30
  -4 -15  -1   -0.80    6.60
  -4 -15  -1   -5.70    2.90
  -4 -15  -1    5.00    5.40
   4 -15   1  -12.80    6.10
   4  15   1    3.60    7.40
  -4  15  -1    2.40    7.40
   4  15   1    1.60    4.40
  -4  15  -1   -3.90    6.00
   4  15   1    8.40    4.20
   5 -15   1   16.60    9.20
  -5 -15  -1   -1.00    8.50
  -5 -15  -1   13.70    3.60
  -5 -15  -1   11.00    6.50
  -5 -15  -1   20.70    6.80
  -5 -15  -1    9.90    4.50
   5 -15   1   10.10    6.70
   5  15   1    7.80    5.40
   5  15   1   30.10    9.80
  -5  15  -1    9.30    8.80
   6 -15   1   -0.50    7.30
  -6 -15  -1    1.40    6.90
  -6 -15  -1    8.60    7.10
  -6 -15  -1   11.00    6.10
  -6 -15  -1    7.30    2.90
   6 -15   1    4.00    9.40
  -6  15  -1    1.00    5.00
  -6  15  -1   -9.60    9.30
   6  15   1   -0.80   10.40
   6  15   1    9.50    6.50
  -7 -15  -1   -8.80    7.20
  -7 -15  -1   -4.90    8.40
   7 -15   1   -5.80    8.50
  -7 -15  -1   -6.00    8.90
   7 -15   1   -5.10    9.80
   7  15   1    3.80    7.70
  -7  15  -1   -6.70   11.30
   8 -15   1   10.90   11.30
  -8 -15  -1   -6.30   10.80
  -8 -15  -1   -4.80    9.20
   8 -15   1  -18.20   10.50
   8  15   1    4.50    8.20
  -8  15  -1  -16.60   12.50
   9 -15   1   11.00   15.10
   9 -15   1   10.90   13.10
  -9 -15  -1    6.30   11.10
  -9 -15  -1    5.10   11.80
  -9  15  -1    2.60   15.20
   9  15   1    9.00   10.40
  10 -15   1   19.00   15.30
  10 -15   1    2.60   16.10
 -10 -15  -1   -8.80   13.50
 -10 -15  -1   12.20   14.30
  10  15   1   -6.70   11.60
 -10  15  -1  -12.70   17.80
 -10 -16   1  -11.30   13.50
 -10 -16   1   -3.00   14.20
  10 -16  -1   -9.40   15.30
  10 -16  -1  -13.10   15.80
  10  16  -1    8.10   11.70
 -10  16   1   -0.50   18.70
   9 -16  -1    3.40   13.30
  -9 -16   1  -17.90   13.00
  -9 -16   1    6.30   12.30
   9 -16  -1  -17.90   12.40
   9  16  -1   -1.20   10.40
  -9  16   1  -22.10   15.40
  -8 -16   1    1.20    6.20
   8 -16  -1    3.40   10.50
   8 -16  -1   -3.20   12.80
  -8 -16   1   -2.30   10.20
  -8 -16   1  -13.90    9.90
  -8  16   1   -8.00   13.60
   8  16  -1   17.90    9.60
   7 -16  -1    1.50    9.20
  -7 -16   1    1.30    8.50
   7 -16  -1   -2.20    9.70
  -7 -16   1   -0.10    8.00
  -7 -16   1   -1.90   11.10
  -7 -16   1    6.40    9.00
  -7  16   1    5.90   12.10
   7  16  -1    1.80    8.10
   6 -16  -1   -6.10    8.40
  -6 -16   1    6.60    7.40
  -6 -16   1   -5.40    6.10
   6 -16  -1   -6.50    8.60
  -6 -16   1  -13.90    7.30
   6  16  -1    8.90    6.90
  -6  16   1  -10.50    9.40
  -5 -16   1   16.30    7.00
  -5 -16   1   16.60    5.40
   5 -16  -1   10.90    8.70
  -5 -16   1   26.90    5.70
   5 -16  -1    4.40    6.80
  -5 -16   1   20.60    7.70
  -5  16   1   23.10    4.80
   5  16  -1   23.10    7.00
  -5  16   1   20.90    8.40
  -4 -16   1   31.80    7.10
   4 -16  -1    6.00    8.00
  -4 -16   1   28.00    6.60
   4 -16  -1   20.70    6.50
  -4 -16   1   11.50    5.00
  -4 -16   1   21.90    4.40
  -4 -16   1   24.90    9.10
   4  16  -1   28.50    6.40
  -4  16   1   14.40    8.70
   4  16  -1   19.70    6.10
   4  16  -1   11.50    9.50
  -4  16   1   17.00    6.30
  -4  16   1   23.90    5.30
  -3 -16   1    1.50    7.70
   3 -16  -1    1.80    4.60
  -3 -16   1   -1.00    3.60
  -3 -16   1    2.00    2.80
  -3 -16   1    5.80    5.30
  -3 -16   1    2.70    4.50
   3 -16  -1    5.70    6.20
   3 -16  -1   -5.30    5.50
  -3 -16   1    7.40    5.90
   3  16  -1    9.10    5.70
  -3  16   1    0.20    6.60
  -3  16   1    5.10    4.60
   3  16  -1    6.10    5.30
   3  16  -1    8.70    8.00
   2 -16  -1   -5.60    5.00
  -2 -16   1    5.50    2.60
  -2 -16   1   -1.80    4.80
  -2 -16   1   -4.70    4.40
   2 -16  -1   -6.00    5.40
  -2 -16   1   -5.60    5.70
   2 -16  -1    6.20    5.00
  -2  16   1   -3.80    3.70
   2  16  -1    4.40    5.60
   2  16  -1   -0.30    6.90
   2  16  -1    5.30    5.00
  -2  16   1    0.90    6.30
   1 -16  -1    3.60    5.50
  -1 -16   1   11.10    5.00
  -1 -16   1    8.70    2.90
  -1 -16   1   11.40    5.70
   1 -16  -1   12.20    3.30
  -1 -16   1   13.90    5.60
   1 -16  -1   11.20    5.70
   1 -16  -1    8.20    5.10
   1  16  -1    6.00    5.60
   1  16  -1    9.70    5.20
  -1  16   1   28.30    6.30
  -1  16   1    6.10    5.40
   1  16  -1   10.70    6.50
  -1  16   1   31.10    6.60
   1  16  -1   18.40    6.10
  -1  16   1    5.10    5.90
   0 -16  -1   58.19    7.60
   0 -16   1   44.20    5.50
   0 -16  -1   68.79    8.70
   0 -16  -1   54.59    4.50
   0 -16   1   52.29    7.50
   0 -16   1   48.90    7.20
   0 -16   1   66.79    7.90
   0 -16  -1   58.99    7.40
   0  16   1   72.49    9.60
   0  16  -1   73.09   10.00
   0  16   1   54.49    7.40
   0  16   1   67.69    8.70
   0  16   1   62.59    8.80
   0  16  -1   58.19    8.10
   0  16  -1   66.79    8.60
   0  16   1   72.69    8.10
   0  16  -1   63.19    7.90
   1 -16   1   13.40    4.70
  -1 -16  -1   10.20    4.80
  -1 -16  -1   15.80    5.50
   1 -16   1    6.60    5.60
  -1 -16  -1   10.00    1.40
   1 -16   1    8.70    5.30
  -1 -16  -1    3.30    5.70
   1 -16   1    6.20    5.60
  -1  16  -1    2.20    5.80
   1  16   1    5.70    4.70
  -1  16  -1    6.60    6.10
   1  16   1    5.00    6.10
   1  16   1   16.80    5.70
   1  16   1   14.80    5.20
  -1  16  -1    8.70    4.80
   1  16   1    3.20    6.10
  -2 -16  -1   12.70    4.70
   2 -16   1   13.40    6.10
  -2 -16  -1    7.40    5.00
  -2 -16  -1    5.80    5.90
   2 -16   1   10.90    4.50
   2 -16   1    5.10    5.40
   2 -16   1    4.80    5.70
  -2  16  -1    9.60    4.70
   2  16   1   11.30    5.30
   2  16   1   15.50    5.40
  -2  16  -1    3.10    5.20
   2  16   1   -2.70    6.30
  -3 -16  -1   17.50    5.90
  -3 -16  -1   20.70    6.60
  -3 -16  -1   14.10    1.90
   3 -16   1    5.20    6.80
   3 -16   1   10.20    7.00
   3 -16   1    3.30    5.30
  -3 -16  -1   19.50    6.60
  -3 -16  -1   13.20    1.70
  -3  16  -1    6.90    5.80
   3  16   1   20.40    7.80
   3  16   1    8.50    5.20
  -3  16  -1    7.80    7.80
   3  16   1   12.60    5.10
  -3  16  -1   15.70    5.70
   4 -16   1   29.80    7.40
   4 -16   1    8.10    8.00
   4 -16   1   10.70    8.00
  -4 -16  -1   30.10    3.60
  -4 -16  -1   21.90    6.30
  -4 -16  -1   21.80    6.70
  -4 -16  -1   23.00    6.00
  -4 -16  -1   35.70    8.40
   4  16   1   24.20    6.00
  -4  16  -1   27.30    7.50
   4  16   1   23.70    5.40
  -4  16  -1   41.00   10.30
  -4  16  -1    8.80    6.10
   4  16   1   23.10    8.90
  -5 -16  -1   23.30    9.60
   5 -16   1   -2.10    8.30
  -5 -16  -1    5.60    6.00
  -5 -16  -1    3.70    3.70
  -5 -16  -1    9.60    6.90
  -5 -16  -1    5.40    4.30
   5 -16   1    0.70    7.20
  -5  16  -1    3.00    9.40
   5  16   1   19.20   11.60
   5  16   1   -6.00    5.50
  -5  16  -1   11.00    6.60
   6 -16   1    1.10    9.50
   6 -16   1   -4.80    7.80
  -6 -16  -1    4.70    7.10
  -6 -16  -1   -2.10    3.10
  -6 -16  -1   -8.30    7.20
  -6 -16  -1    3.40    6.00
  -6  16  -1   -9.50   10.00
   6  16   1   -5.60    6.60
  -6  16  -1   -3.40    5.30
   7 -16   1   17.40   10.00
  -7 -16  -1    8.70    8.90
   7 -16   1   15.30   11.40
  -7 -16  -1    6.80    8.80
   7  16   1   10.60    7.40
  -7  16  -1    5.10   12.50
  -8 -16  -1   10.00   10.20
  -8 -16  -1   -4.00    9.80
   8 -16   1   -9.20   20.50
   8 -16   1    0.10   12.10
  -8  16  -1  -14.30   13.30
   8  16   1    0.90    8.60
   9 -16   1   -9.70   14.20
   9 -16   1  -15.60   13.50
  -9 -16  -1   -4.10   11.20
  -9 -16  -1  -10.10   12.00
  -9  16  -1   21.40   16.60
   9  16   1    3.40   10.20
 -10 -16  -1   -1.80   15.00
 -10 -16  -1   -2.80   14.10
  10 -16   1  -14.20   17.10
  10 -16   1   -0.70   14.90
 -10  16  -1   -0.90   19.10
  10  16   1   16.30   12.10
  10 -17  -1  -12.00   17.10
 -10 -17   1   25.30   17.90
 -10 -17   1  -15.10   14.20
  10 -17  -1   27.90   17.60
  10  17  -1  -10.40   12.70
 -10  17   1    2.50   20.20
  -9 -17   1    2.90   14.80
   9 -17  -1    1.50   12.70
  -9 -17   1   33.10   14.20
   9 -17  -1   -2.70   15.70
  -9  17   1   -9.10   15.70
   9  17  -1   -5.40    9.80
   8 -17  -1  -11.40   13.30
  -8 -17   1   11.50   11.00
   8 -17  -1   -8.50   10.80
  -8 -17   1   -3.80   10.60
   8  17  -1    2.70   15.20
  -8  17   1  -18.40   13.80
  -7 -17   1   -1.20    9.30
   7 -17  -1  -11.20   10.90
   7 -17  -1  -21.30    9.40
  -7 -17   1   -6.70    9.20
   7  17  -1    3.20    8.00
  -7  17   1   13.50   13.70
  -6 -17   1    8.00    8.20
  -6 -17   1    5.20    8.40
  -6 -17   1   10.10    6.70
   6 -17  -1   -2.50    7.80
   6 -17  -1    4.00   10.60
  -6  17   1  -10.50   10.60
  -6  17   1   -0.90    3.40
   6  17  -1    4.50    7.30
   5 -17  -1   14.80    8.90
  -5 -17   1   -0.20    4.80
   5 -17  -1    0.40    7.10
  -5 -17   1   -6.40    4.70
  -5 -17   1   -4.10    6.20
  -5 -17   1    4.40    7.30
  -5  17   1   12.40   10.30
   5  17  -1    3.90    6.40
  -5  17   1    7.40    4.80
  -4 -17   1    1.80    5.80
   4 -17  -1    6.40    6.20
  -4 -17   1    8.10    6.70
   4 -17  -1    3.70    7.80
  -4 -17   1    5.40    4.00
  -4 -17   1   -0.80    4.70
  -4  17   1    3.30    8.60
   4  17  -1    8.80    5.90
   4  17  -1   16.90    6.50
   4  17  -1    1.30   10.30
  -4  17   1    1.50    6.30
   3 -17  -1   18.90    6.50
   3 -17  -1    5.50    6.80
  -3 -17   1   21.00    3.80
  -3 -17   1   15.40    3.40
   3 -17  -1   13.10    5.60
  -3 -17   1   17.00    5.30
  -3 -17   1   -8.90    8.30
  -3 -17   1   18.80    6.50
  -3 -17   1   16.80    7.00
  -3  17   1   14.60    5.30
  -3  17   1   16.90    8.30
   3  17  -1   16.40    6.10
   3  17  -1   17.90    6.80
   3  17  -1   11.30    9.50
   2 -17  -1   43.10    7.20
   2 -17  -1   26.50    7.40
   2 -17  -1   33.30    7.80
  -2 -17   1   27.50    8.50
  -2 -17   1   31.90    7.10
  -2 -17   1   26.00    3.50
  -2 -17   1   35.20    6.10
   2  17  -1   15.90    8.60
  -2  17   1   23.30    7.10
   2  17  -1   24.50    6.50
   2  17  -1   31.10    7.20
  -2  17   1   27.10    5.10
  -2  17   1   30.60    8.10
  -1 -17   1    4.50    2.70
   1 -17  -1    3.80    3.20
   1 -17  -1    1.80    5.70
  -1 -17   1   15.30    6.20
   1 -17  -1    7.40    5.40
   1 -17  -1    9.90    5.70
  -1 -17   1   -2.00    5.50
  -1 -17   1    1.50    4.60
   1  17  -1    7.70    6.10
   1  17  -1    9.70    5.50
   1  17  -1   -7.70    7.10
   1  17  -1   10.10    5.90
  -1  17   1   11.90    5.90
  -1  17   1    8.50    6.00
  -1  17   1   16.20    6.50
   0 -17  -1    4.50    5.20
   0 -17   1    1.80    5.50
   0 -17  -1    3.80    2.20
   0 -17   1    6.00    3.30
   0 -17   1    7.40    5.40
   0 -17  -1    4.20    5.50
   0 -17   1   -8.30    5.10
   0 -17  -1   15.90    5.50
   0  17   1   -1.30    6.00
   0  17  -1   -7.70    6.20
   0  17  -1   10.00    5.90
   0  17   1    5.10    5.60
   0  17   1    8.40    5.90
   0  17   1    4.40    6.30
   0  17  -1   -3.30    5.40
   0  17  -1    9.20    7.40
   1 -17   1   13.70    6.10
   1 -17   1    9.90    6.00
   1 -17   1   12.80    6.10
   1 -17   1    1.20    5.60
  -1 -17  -1    3.90    5.90
  -1 -17  -1    2.80    5.10
  -1 -17  -1    6.00    5.30
   1  17   1    6.60    5.10
   1  17   1   13.00    7.10
   1  17   1    9.10    5.60
   1  17   1   11.60    5.70
  -1  17  -1    9.80    7.20
  -1  17  -1    8.10    6.50
  -2 -17  -1   48.70    6.50
   2 -17   1   38.10    7.80
   2 -17   1   37.80    8.30
   2 -17   1   40.90    6.10
   2 -17   1   41.80    7.70
  -2 -17  -1   28.90    7.60
  -2 -17  -1   38.90    6.80
  -2  17  -1   40.10    8.40
   2  17   1   42.30    6.80
  -2  17  -1   28.30    8.60
   2  17   1   30.90    8.80
  -2  17  -1   32.20    6.00
   2  17   1   47.80    7.00
  -3 -17  -1   19.20    5.20
  -3 -17  -1   21.20    7.70
   3 -17   1   17.80    8.10
   3 -17   1   19.40    7.80
   3 -17   1   22.60    6.10
  -3 -17  -1   15.30    6.30
  -3 -17  -1   30.80    7.50
   3  17   1   25.10    9.20
  -3  17  -1   17.80    8.80
  -3  17  -1   18.50    6.00
   3  17   1   24.50    6.40
  -3  17  -1   27.50    7.10
   3  17   1   24.30    6.30
  -4 -17  -1   12.50    7.40
   4 -17   1    1.30    6.50
  -4 -17  -1    3.60    5.90
  -4 -17  -1    1.80    2.50
   4 -17   1   -7.50    7.60
  -4 -17  -1   -5.00    8.80
   4  17   1    6.20    9.50
   4  17   1    5.10    5.20
  -4  17  -1    5.30    6.10
   4  17   1   15.00    6.30
  -4  17  -1    9.00    9.50
  -5 -17  -1    8.30   10.60
   5 -17   1   14.20    7.50
  -5 -17  -1   32.00    7.30
  -5 -17  -1   15.70    7.60
   5 -17   1   14.20    9.60
  -5 -17  -1   21.20    4.60
  -5  17  -1   10.70   10.90
   5  17   1   29.50    7.30
   5  17   1    8.10   11.50
  -6 -17  -1   12.60    7.50
   6 -17   1   18.10   11.60
  -6 -17  -1   10.20    8.50
   6 -17   1   11.20    9.30
  -6 -17  -1    9.60    6.20
  -6 -17  -1    5.80    3.50
   6  17   1   21.00    8.10
  -6  17  -1    8.70    9.50
  -7 -17  -1   -0.70    8.60
   7 -17   1   14.30    9.80
   7 -17   1  -16.70   10.80
  -7 -17  -1   -3.90    9.00
   7  17   1   -8.60    7.60
  -7  17  -1   -7.30   12.80
  -8 -17  -1   -1.80   10.10
   8 -17   1   15.60   13.50
  -8 -17  -1    7.50   10.80
   8 -17   1  -20.20   10.80
   8  17   1   -4.90   10.80
  -8  17  -1   -2.80   15.30
  -9 -17  -1    8.90   13.30
   9 -17   1    7.10   16.20
  -9 -17  -1  -14.50   11.80
   9 -17   1  -11.40   13.70
  -9  17  -1   29.50   17.50
   9  17   1   -9.80   10.80
  10 -17   1   -4.80   16.80
 -10 -17  -1   -1.10   15.40
 -10 -17  -1   37.80   15.50
  10 -17   1    0.50   16.50
 -10  17  -1   12.70   21.20
  10  17   1    8.00   12.20
  -9 -18   1   25.30   13.40
   9 -18  -1   -9.00   14.70
   9 -18  -1   31.50   14.50
  -9 -18   1   11.90   14.30
  -9  18   1   -8.20   16.30
   9  18  -1    7.20   10.80
   8 -18  -1    1.60   13.80
  -8 -18   1    8.00   13.20
   8 -18  -1   -1.50   12.00
  -8 -18   1   -2.30   11.60
   8  18  -1   11.00   10.20
  -8  18   1   25.20   13.10
   7 -18  -1   -8.60    9.60
  -7 -18   1   -1.30    9.90
  -7 -18   1    0.60    9.90
   7 -18  -1   23.20   12.30
   7  18  -1    8.90    8.40
  -7  18   1    4.10   13.60
  -6 -18   1    8.00    8.60
  -6 -18   1   -7.60    5.10
  -6 -18   1   -6.40    8.60
   6 -18  -1   -3.70   10.20
   6 -18  -1   -9.80    7.40
  -6 -18   1   10.80    8.50
  -6  18   1   -4.80   11.80
  -6  18   1   -3.80    3.70
   6  18  -1   12.10    7.50
  -5 -18   1    1.40    5.00
  -5 -18   1   10.10    7.80
  -5 -18   1    5.70    5.20
   5 -18  -1   10.80    7.90
   5 -18  -1    8.70    9.40
  -5 -18   1   16.30    7.60
   5  18  -1    1.30    6.90
  -5  18   1   23.30   11.40
  -5  18   1    1.40    5.10
  -4 -18   1   13.90    7.50
  -4 -18   1   21.80    5.80
   4 -18  -1   18.20    6.90
  -4 -18   1   17.70    7.90
  -4 -18   1   16.50    4.90
   4 -18  -1    8.80    8.80
  -4  18   1   22.00    7.00
  -4  18   1   20.10   10.10
   4  18  -1   24.60    7.50
   4  18  -1    9.40    6.60
  -3 -18   1    6.50   10.90
  -3 -18   1    7.40    3.10
  -3 -18   1    3.70    3.20
  -3 -18   1    6.50    5.10
   3 -18  -1    3.20    7.70
   3 -18  -1    2.40    5.30
  -3 -18   1    7.80    6.70
  -3 -18   1   19.60    7.50
   3  18  -1   14.90   10.10
   3  18  -1    5.20    6.20
   3  18  -1    3.90    7.20
  -3  18   1    8.40    8.70
  -3  18   1    5.70    5.60
   2 -18  -1    2.60    6.80
  -2 -18   1    5.90    5.00
  -2 -18   1   -4.30    7.40
  -2 -18   1    4.10    2.80
  -2 -18   1    5.80    6.20
   2 -18  -1    3.80    4.50
   2 -18  -1  -11.00    6.20
   2  18  -1   -4.10    8.60
   2  18  -1    2.40    7.20
  -2  18   1    1.30    4.30
  -2  18   1   13.00    7.60
   2  18  -1   15.60    6.60
  -2  18   1    3.50    7.30
   2  18  -1    3.70    5.60
  -1 -18   1   12.90    6.10
   1 -18  -1   22.60    6.60
  -1 -18   1   15.70    3.30
   1 -18  -1   12.80    3.80
   1 -18  -1   19.30    7.30
   1 -18  -1   16.20    6.50
  -1 -18   1   14.10    6.20
  -1 -18   1   10.70    7.30
   1  18  -1   12.20    7.40
   1  18  -1   20.60    6.80
   1  18  -1   26.60    8.80
   1  18  -1   13.00    6.50
  -1  18   1   28.50    7.70
  -1  18   1   14.20    7.00
   0 -18  -1   57.39    7.90
   0 -18   1   55.99    5.90
   0 -18   1   45.50    7.70
   0 -18  -1   70.99    9.60
   0 -18  -1   46.60    7.70
   0 -18   1   50.19    8.80
   0 -18  -1   44.70    4.50
   0 -18   1   65.19    8.80
   0  18  -1   47.90    8.40
   0  18  -1   52.19    9.80
   0  18  -1   44.00    8.60
   0  18   1   57.99    9.30
   0  18   1   53.49    8.10
   0  18   1   57.09    9.70
   0  18   1   50.39    8.10
   1 -18   1   17.40    7.00
  -1 -18  -1    9.60    6.50
   1 -18   1    0.00    6.30
   1 -18   1    8.10    6.30
  -1 -18  -1   20.40    6.00
  -1 -18  -1   11.40    5.80
  -1  18  -1    0.20    6.70
   1  18   1   -6.90    7.20
  -1  18  -1   24.70    6.40
   1  18   1   19.40    6.50
   1  18   1    5.00    5.40
   1  18   1    9.40    6.50
   2 -18   1    7.60    4.70
  -2 -18  -1    4.80    5.10
   2 -18   1    6.00    6.70
  -2 -18  -1   12.10    5.80
  -2 -18  -1    4.00    7.50
   2 -18   1   11.80    7.30
   2  18   1   12.80    5.80
   2  18   1   17.10    6.70
  -2  18  -1   -3.40    5.70
   2  18   1    5.90    8.60
  -2  18  -1    9.50    5.10
   2  18   1   15.10    6.20
  -2  18  -1   -7.10    7.50
  -3 -18  -1   21.60    7.60
   3 -18   1   22.10    8.80
   3 -18   1   12.40    8.10
   3 -18   1   15.80    6.00
  -3 -18  -1   -1.10    8.20
  -3 -18  -1   16.40    5.50
  -3 -18  -1   18.60    6.60
   3  18   1   13.90    9.60
  -3  18  -1   27.00    6.80
   3  18   1   33.20    7.00
  -3  18  -1   17.70    9.30
   3  18   1   23.70    6.50
  -3  18  -1   22.20    7.40
  -4 -18  -1   10.20    7.30
  -4 -18  -1   11.00    1.80
   4 -18   1   13.30    9.10
  -4 -18  -1    4.90    9.60
  -4 -18  -1   13.90    6.70
  -4 -18  -1   13.40    1.90
   4 -18   1   26.30    7.40
  -4 -18  -1   12.70    5.30
   4  18   1   29.60   11.70
   4  18   1   17.10    6.60
   4  18   1    8.20    6.20
  -4  18  -1   18.60    7.40
  -4  18  -1   13.00   10.40
  -5 -18  -1   11.50    5.30
   5 -18   1  -17.20    8.80
  -5 -18  -1    8.20    7.80
  -5 -18  -1    4.50    7.10
  -5 -18  -1    4.60    3.90
   5 -18   1    7.40    7.40
   5  18   1   17.80    7.20
  -5  18  -1    1.40    6.60
  -5  18  -1    0.40   10.50
   6 -18   1    0.60   11.70
  -6 -18  -1   -4.90    8.50
  -6 -18  -1   -1.80    3.80
  -6 -18  -1    5.90    7.40
   6 -18   1   -2.90    8.20
   6  18   1    8.60    7.50
  -6  18  -1  -15.40   12.00
   7 -18   1   -2.00   11.70
   7 -18   1   -4.00   10.50
  -7 -18  -1   14.00    9.30
  -7 -18  -1    1.10   10.40
   7  18   1    1.60    9.10
  -7  18  -1   -2.10   13.70
  -8 -18  -1   11.30   11.10
   8 -18   1   16.70   15.30
  -8 -18  -1    2.00   11.60
  -8  18  -1    1.10   16.60
   8  18   1    5.70    9.50
  -9 -18  -1   -8.50   13.20
   9 -18   1  -16.60   16.80
   9 -18   1  -18.20   14.90
  -9 -18  -1   -0.30   13.90
  -9  18  -1   10.70   18.70
   9  18   1   -3.30   10.30
  -9 -19   1   -6.60   13.30
   9 -19  -1    5.40   14.10
   9 -19  -1  -27.50   15.00
  -9 -19   1    4.80   16.70
  -9  19   1   16.40   19.40
   9  19  -1  -15.80   11.40
  -8 -19   1    8.00   12.50
   8 -19  -1  -21.40   14.30
   8 -19  -1  -20.50   20.50
  -8 -19   1   -3.90   12.30
  -8  19   1    4.00   16.70
   8  19  -1    0.70    9.60
   7 -19  -1   -5.20   11.90
  -7 -19   1   -1.80   10.00
  -7 -19   1   -9.50   10.40
   7 -19  -1  -11.80    9.70
   7  19  -1    0.60    8.40
   6 -19  -1    8.00    9.50
   6 -19  -1   -5.60   10.30
  -6 -19   1   25.10    9.70
  -6 -19   1   11.70    9.10
  -6 -19   1   11.20    5.90
  -6  19   1    7.90    4.40
  -6  19   1  -12.70   12.20
   6  19  -1    5.90    8.40
  -5 -19   1    9.50    8.60
   5 -19  -1   15.10    8.50
  -5 -19   1   21.90    8.60
  -5 -19   1   28.70    6.30
  -5 -19   1   17.30    5.40
   5 -19  -1   24.60   10.60
  -5  19   1   17.90   12.00
   5  19  -1   18.20    7.70
  -5  19   1   18.90    6.20
  -4 -19   1    4.10    3.60
  -4 -19   1    3.10    5.40
  -4 -19   1   -1.60    7.40
   4 -19  -1    4.40    9.00
  -4 -19   1   -5.50    7.80
   4 -19  -1    2.90    6.70
   4  19  -1   20.50    8.30
   4  19  -1    3.60    6.90
  -4  19   1  -12.70    6.90
  -4  19   1   -1.90    6.20
  -4  19   1    4.60    9.90
   3 -19  -1   22.50    6.20
  -3 -19   1   28.10    7.90
  -3 -19   1   28.50    3.90
  -3 -19   1   17.50    3.50
  -3 -19   1   18.20    6.10
   3 -19  -1   25.50    9.40
  -3  19   1   33.50    6.70
  -3  19   1   15.90    9.90
   3  19  -1   22.10    8.60
   3  19  -1   20.50    7.30
  -2 -19   1   27.60    7.30
   2 -19  -1   27.70    5.50
  -2 -19   1   30.40    3.50
  -2 -19   1   24.50    6.50
   2 -19  -1   27.90    8.00
   2 -19  -1   33.00    8.60
   2  19  -1   27.40    7.90
   2  19  -1    9.80    9.90
  -2  19   1   17.80    5.20
  -2  19   1   31.10    9.10
   2  19  -1   32.50    8.90
  -2  19   1   14.30    8.40
   2  19  -1   28.50    7.50
  -1 -19   1    8.90    6.10
   1 -19  -1    4.00    3.60
  -1 -19   1   15.00    6.60
   1 -19  -1    8.50    6.50
  -1 -19   1    3.90    2.90
   1 -19  -1   12.20    6.80
   1 -19  -1   -7.40    6.60
   1  19  -1  -16.50    8.20
  -1  19   1   -9.50    7.00
   1  19  -1   13.40    6.30
  -1  19   1   15.00    7.20
   1  19  -1   13.60    6.80
   0 -19   1    0.60    5.70
   0 -19  -1    0.70    5.80
   0 -19   1   -4.80    3.20
   0 -19   1   -0.60    6.10
   0 -19  -1  -15.90    6.30
   0 -19  -1    0.30    2.30
   0 -19  -1    7.30    6.10
   0  19  -1    7.00    6.70
   0  19  -1   -1.20    6.20
   0  19   1  -12.70    7.50
   0  19  -1    6.50    6.80
   0  19   1   11.10    6.40
   0  19   1   -4.80    5.80
  -1 -19  -1   27.90    8.20
   1 -19   1   25.30    5.90
   1 -19   1   14.70    6.70
  -1 -19  -1   19.00    6.20
   1 -19   1   11.60    7.00
  -1 -19  -1   25.00    6.90
   1  19   1   30.20    7.80
   1  19   1   12.80    6.50
   1  19   1   33.30    9.30
  -1  19  -1   30.40    8.80
   1  19   1   21.60    7.10
  -1  19  -1   20.10    7.60
  -2 -19  -1   22.30    8.70
   2 -19   1   28.10    6.10
  -2 -19  -1   33.70    6.80
  -2 -19  -1   38.50    7.10
   2 -19   1   30.70    8.10
   2 -19   1   46.20    9.40
   2  19   1   30.70    8.40
   2  19   1   25.60   10.40
   2  19   1   33.60    7.30
   2  19   1   36.70    7.80
  -2  19  -1   15.60    8.90
  -3 -19  -1   28.70    6.40
   3 -19   1   32.30    9.20
   3 -19   1   23.80    6.60
   3 -19   1   22.40    9.10
  -3 -19  -1   30.20    7.50
  -3 -19  -1   20.00    9.80
   3  19   1   24.70    7.50
  -3  19  -1   35.10    8.90
  -3  19  -1   28.90    7.40
   3  19   1  -12.00   11.60
   3  19   1   25.90    7.50
  -3  19  -1   17.60   10.00
   4 -19   1    7.60    9.10
  -4 -19  -1   -7.20    7.10
  -4 -19  -1   14.00    7.00
   4 -19   1   -1.70    6.60
  -4 -19  -1   19.30   11.50
  -4 -19  -1    6.10    5.10
   4  19   1    5.90    6.40
   4  19   1    1.90   12.30
   4  19   1    3.40    7.00
  -4  19  -1    6.70    7.00
  -4  19  -1  -11.90    9.80
  -5 -19  -1   26.80    8.40
   5 -19   1   22.00   11.30
   5 -19   1   22.20    8.30
  -5 -19  -1   20.80    3.50
  -5 -19  -1   28.40    9.10
   5  19   1   22.30    7.70
  -5  19  -1    2.30   11.90
  -5  19  -1   22.80    7.80
   6 -19   1    6.20   12.20
  -6 -19  -1    3.50    8.50
  -6 -19  -1   -4.40    8.80
   6 -19   1    3.40    8.90
  -6  19  -1  -23.70   12.70
   6  19   1   -1.80    7.60
   7 -19   1  -14.40    9.80
  -7 -19  -1   -6.50   10.30
  -7 -19  -1   20.30   10.00
   7  19   1   -1.60    8.50
   8 -19   1   24.40   16.40
  -8 -19  -1  -29.70   14.10
   8 -19   1   -4.70   12.30
  -8 -19  -1   -2.00   11.00
   8  19   1    0.20   10.50
  -8  19  -1   -9.10   16.10
  -9 -19  -1  -23.70   15.10
   9 -19   1    9.80   16.70
  -9 -19  -1    5.30   15.30
   9  19   1   -2.80   10.90
  -9  19  -1  -14.70   18.80
   9 -20  -1  -42.60   16.10
  -9 -20   1    4.00   14.10
   9 -20  -1   -7.20   15.10
  -9  20   1  -26.40   18.80
   9  20  -1  -21.40   10.70
   8 -20  -1    9.20   12.70
   8 -20  -1   -0.90   16.10
  -8 -20   1   -2.40   12.60
  -8  20   1   -6.00   16.90
   8  20  -1    4.40   10.50
   7 -20  -1    2.30   11.00
   7 -20  -1   -4.40   20.10
  -7 -20   1    0.10   11.00
  -7 -20   1   -4.00   10.90
  -7  20   1   -8.00   14.90
   7  20  -1   13.40   11.50
   6 -20  -1  -14.10    8.80
  -6 -20   1    6.20    9.40
  -6 -20   1   -7.60    9.50
  -6 -20   1    3.30    6.00
   6 -20  -1   -8.00   11.10
  -6  20   1  -17.50   12.70
  -6  20   1    3.30    4.90
   6  20  -1    6.00    8.30
   5 -20  -1   -5.40   10.10
   5 -20  -1   -3.90    7.80
  -5 -20   1    6.80    9.10
  -5 -20   1    4.00    5.70
  -5 -20   1    0.20    4.10
  -5 -20   1    1.80    8.70
   5  20  -1    1.00    7.70
  -5  20   1   -9.50   11.20
  -4 -20   1   22.90    8.50
   4 -20  -1   32.80   10.90
  -4 -20   1   16.60    3.90
  -4 -20   1   11.10    3.60
   4 -20  -1   13.50    7.10
  -4 -20   1   34.10   10.00
  -4 -20   1    9.90    6.10
  -4  20   1    7.60    7.40
   4  20  -1   24.50    9.90
  -4  20   1   19.00   11.60
   4  20  -1   16.60    8.10
  -3 -20   1   13.20    6.40
  -3 -20   1   11.40    2.90
   3 -20  -1   18.80    8.90
   3 -20  -1   18.20    6.10
  -3 -20   1   20.90    7.90
  -3 -20   1   13.60    3.20
  -3  20   1   18.80   10.00
   3  20  -1    5.40    6.70
  -3  20   1   12.80    6.50
   3  20  -1   19.90    9.80
  -2 -20   1    5.60    6.00
   2 -20  -1    0.20    6.90
  -2 -20   1   -2.60    6.10
   2 -20  -1   -0.40    4.50
  -2 -20   1    4.70    2.50
  -2  20   1    4.40    9.70
  -2  20   1   -7.00    8.00
   2  20  -1   15.00    7.60
   2  20  -1    7.10    7.50
   1 -20  -1   39.10    8.70
  -1 -20   1   32.50    7.90
   1 -20  -1   21.70    7.90
   1 -20  -1   32.10    4.70
  -1 -20   1   38.20    7.50
  -1 -20   1   34.50    4.00
   1 -20  -1   13.80    8.20
   1  20  -1   21.80    7.90
   1  20  -1   29.60    8.20
  -1  20   1   36.20    9.00
  -1  20   1   22.50    9.10
   0 -20  -1   37.30    8.90
   0 -20  -1   35.50    8.00
   0 -20   1   41.70    5.00
   0 -20  -1   35.70    4.20
   0 -20  -1   47.20    8.20
   0 -20   1   35.90    8.10
   0 -20   1   47.90    9.20
   0  20   1   38.70   10.20
   0  20   1   42.20    8.90
   0  20  -1   32.80    8.80
   0  20  -1   56.39    9.90
   0  20   1   33.00    8.40
  -1 -20  -1    8.70    8.80
   1 -20   1   11.90    7.70
  -1 -20  -1   20.80    6.90
  -1 -20  -1    0.50    6.50
   1 -20   1   12.50    7.30
   1 -20   1   11.80    4.60
   1  20   1   17.70    7.30
   1  20   1   30.60    9.80
  -1  20  -1   12.40    8.40
   1  20   1   20.10    7.00
  -2 -20  -1    3.60    6.10
   2 -20   1   12.60    8.30
   2 -20   1    1.40    5.00
   2 -20   1  -10.80    7.50
  -2 -20  -1  -11.30    9.30
  -2 -20  -1   -2.50    5.90
   2  20   1    9.30    7.10
  -2  20  -1   -7.30    8.00
   2  20   1  -10.90   10.10
   2  20   1    3.30    6.50
   2  20   1   -8.70    7.70
   3 -20   1    5.60    6.10
   3 -20   1   11.60    9.40
  -3 -20  -1    5.40   10.50
  -3 -20  -1   13.00    6.20
  -3 -20  -1   14.70    6.60
   3 -20   1   18.50    8.80
  -3  20  -1   14.00    8.00
   3  20   1    2.00   13.60
  -3  20  -1   21.90    7.70
   3  20   1   10.40    7.10
  -3  20  -1   -9.30    9.40
   3  20   1   14.50    8.30
  -4 -20  -1   16.10    9.10
   4 -20   1   17.50   10.90
   4 -20   1   19.20    7.40
  -4 -20  -1   12.70    7.70
  -4 -20  -1   17.60    6.20
  -4  20  -1   15.80   12.00
   4  20   1   16.20    7.60
  -4  20  -1   14.50    8.10
   4  20   1   28.50    8.40
  -5 -20  -1   -3.60    8.50
  -5 -20  -1    2.30    8.10
   5 -20   1    7.40   10.70
   5 -20   1   -7.60    7.50
  -5  20  -1   -8.60   12.20
  -5  20  -1   -0.40    7.70
   5  20   1  -16.70    6.80
  -6 -20  -1   -3.90   10.80
   6 -20   1  -16.10   12.50
  -6 -20  -1    4.10    8.90
   6 -20   1   -2.40    8.60
   6  20   1    7.60    8.60
  -6  20  -1  -33.00   13.60
  -7 -20  -1    4.40   10.20
  -7 -20  -1   33.20   12.80
   7 -20   1   11.00   11.10
   7 -20   1    4.10   14.40
  -7  20  -1    5.40   15.90
   8 -20   1   23.20   17.50
  -8 -20  -1   13.30   12.50
  -8 -20  -1    1.00   13.10
   8 -20   1    2.20   12.60
  -8  20  -1  -15.10   18.40
   8  20   1   10.40   10.30
   9 -20   1  -21.70   17.40
  -9 -20  -1   -3.20   14.00
   9 -20   1  -35.30   14.60
   9  20   1    8.30   12.40
  -9  20  -1    0.30   22.30
  -8 -21   1   18.20   13.40
   8 -21  -1   16.40   16.90
  -8 -21   1   32.70   14.40
   8 -21  -1   -5.60   12.80
  -8  21   1   25.10   19.80
   8  21  -1   14.50   11.90
   7 -21  -1  -31.40   12.30
  -7 -21   1   30.00   12.00
  -7 -21   1   -5.30   11.50
   7 -21  -1   -4.90   10.90
   7  21  -1   -3.90   10.30
  -7  21   1   -8.20   15.60
  -6 -21   1   10.50   10.40
   6 -21  -1  -11.10    9.30
   6 -21  -1    3.60   12.40
  -6 -21   1   10.10    6.40
  -6 -21   1   -1.50   10.40
  -6  21   1    7.40   15.70
   6  21  -1    3.90    9.00
  -5 -21   1   16.30   10.90
   5 -21  -1  -16.50   10.10
  -5 -21   1    7.50    4.00
  -5 -21   1   25.30    9.90
  -5 -21   1    0.40    6.30
   5 -21  -1   11.10    8.50
  -5  21   1  -10.30   12.50
   5  21  -1    8.00    8.70
   4 -21  -1   -5.20    6.20
  -4 -21   1    5.20    9.10
  -4 -21   1    6.60    8.40
  -4 -21   1   12.50    6.50
   4 -21  -1    0.80    9.20
  -4 -21   1    0.10    2.70
  -4 -21   1   -3.20    3.00
   4  21  -1   -5.40   10.40
  -4  21   1  -17.90   10.60
  -4  21   1   -0.10    7.50
   4  21  -1   14.30    8.00
  -3 -21   1   10.80    6.40
   3 -21  -1   20.20    9.80
   3 -21  -1    2.80    5.80
  -3 -21   1    5.70    2.40
  -3 -21   1    2.00    2.00
  -3 -21   1    4.00    7.70
   3  21  -1    3.10    7.50
  -3  21   1   17.60    7.00
  -3  21   1    2.60    9.90
   3  21  -1   18.50    8.50
  -2 -21   1   35.80    8.10
   2 -21  -1   18.70    9.40
   2 -21  -1   20.20    5.60
  -2 -21   1   23.50    3.00
  -2 -21   1   26.10    3.40
  -2 -21   1   24.40    7.20
   2  21  -1   18.40    7.40
  -2  21   1    2.90    9.10
   2  21  -1   25.40    8.50
   1 -21  -1   12.80    8.30
  -1 -21   1   23.60    7.60
  -1 -21   1   18.10    3.60
   1 -21  -1   35.70    8.90
  -1 -21   1   19.90    7.40
   1 -21  -1    9.30    4.10
   1  21  -1   18.00    7.90
  -1  21   1   23.00    8.90
   1  21  -1   27.90    8.70
   0 -21   1    2.00    6.70
   0 -21   1   -8.10    6.50
   0 -21   1    1.00    3.60
   0 -21  -1   -5.40    2.20
   0 -21  -1    2.50    7.00
   0 -21  -1    0.80    6.80
   0 -21  -1    4.40    8.60
   0  21   1   12.20    9.70
   0  21   1   -5.00    7.80
   0  21   1    2.30    7.70
   0  21  -1   -0.30    7.80
   1 -21   1   33.90    8.50
  -1 -21  -1   36.00    7.80
  -1 -21  -1   26.70    8.20
  -1 -21  -1   22.30   10.50
   1 -21   1   34.60    8.90
   1 -21   1   30.70    5.60
   1  21   1   42.00    9.10
   1  21   1    0.80   11.00
   1  21   1   27.20    7.80
  -1  21  -1   40.30   10.00
   2 -21   1   32.60    9.60
  -2 -21  -1   19.60    7.10
   2 -21   1   17.00    9.40
   2 -21   1   17.10    5.60
  -2 -21  -1   11.00    6.90
  -2 -21  -1    0.40   10.80
   2  21   1   -3.80   11.70
  -2  21  -1   25.10   10.40
   2  21   1   17.20    7.50
   2  21   1   27.50    9.50
   2  21   1   24.30    8.00
   3 -21   1   -8.00    8.10
   3 -21   1    2.40    9.20
  -3 -21  -1   -3.30    6.60
  -3 -21  -1   -7.60    5.90
   3 -21   1   -4.90    6.00
   3  21   1   -1.80    7.00
  -3  21  -1   -0.90    7.40
  -3  21  -1    6.80    8.00
   3  21   1    5.50    7.70
   3  21   1   13.40    9.10
  -3  21  -1  -13.30   10.30
   4 -21   1    4.20    7.20
  -4 -21  -1   -5.20    5.90
   4 -21   1   -0.50    9.80
  -4 -21  -1   14.30    8.10
   4  21   1    2.50    8.10
   4  21   1    7.50   10.50
  -4  21  -1  -10.40   11.40
  -4  21  -1    1.10    8.40
  -5 -21  -1    7.20   10.00
  -5 -21  -1    4.60    8.60
   5 -21   1   -0.10    8.30
   5 -21   1   -4.00   12.20
  -5  21  -1    1.30    8.60
  -5  21  -1    0.60   12.90
   5  21   1    5.30    7.80
   6 -21   1    0.30   13.80
  -6 -21  -1    2.60   11.10
  -6 -21  -1   21.40   10.00
   6 -21   1   13.20    9.40
  -6  21  -1   -3.20   15.40
  -6  21  -1   27.00   11.40
   6  21   1   17.10    9.30
   7 -21   1    2.50   11.20
  -7 -21  -1  -14.70   11.90
  -7 -21  -1   15.30   11.70
   7 -21   1  -24.50   14.60
   7  21   1    9.70    9.80
  -7  21  -1   -9.70   17.00
  -8 -21  -1   27.90   14.40
  -8 -21  -1   -7.30   12.90
   8 -21   1   -5.50   14.30
   8 -21   1   22.20   18.20
  -8  21  -1    0.60   19.90
   8  21   1  -17.10   10.70
  -8 -22   1   14.00   14.30
   8 -22  -1   20.40   14.30
  -8 -22   1   -2.40   16.30
   8 -22  -1   21.00   18.40
   8  22  -1    7.70   12.70
  -8  22   1   13.00   20.60
  -7 -22   1  -19.30   12.60
  -7 -22   1   -4.40   12.60
   7 -22  -1   -5.20   11.90
   7 -22  -1   12.20   14.60
  -7  22   1   -2.10   17.40
   7  22  -1    2.60   11.00
  -6 -22   1   -9.20   11.50
  -6 -22   1    3.90    7.00
   6 -22  -1   -8.80    9.70
   6 -22  -1  -19.70   13.40
  -6 -22   1   -0.30   10.60
   6  22  -1    7.90   12.90
  -6  22   1  -15.10   15.40
  -5 -22   1    3.40    7.00
  -5 -22   1   -0.40    9.40
  -5 -22   1   -8.50   10.30
   5 -22  -1   21.00    8.70
   5 -22  -1    2.40   11.90
   5  22  -1   -1.90    8.90
  -5  22   1   -4.60    9.70
  -4 -22   1   31.70    7.70
   4 -22  -1   21.60    8.00
  -4 -22   1   17.70    9.20
   4 -22  -1   14.70   11.40
  -4  22   1   22.00    9.20
  -4  22   1   13.60   12.80
   4  22  -1   34.90    9.60
   3 -22  -1    9.10    9.20
  -3 -22   1    8.60    6.90
  -3 -22   1   10.20    8.10
   3 -22  -1    8.40    6.40
  -3  22   1   10.90    7.30
  -3  22   1    6.40   12.10
   3  22  -1   11.80    9.10
   3  22  -1   11.30    8.10
   2 -22  -1  -11.30    8.20
  -2 -22   1   12.00    7.60
   2 -22  -1   -4.00    4.80
  -2 -22   1    0.10    1.80
  -2 -22   1    6.10    7.00
  -2 -22   1    5.20    2.20
  -2  22   1   -7.40    8.40
   2  22  -1   -1.50    7.50
   2  22  -1   -7.30    6.90
   1 -22  -1   25.30    4.60
  -1 -22   1   30.60    8.70
  -1 -22   1   20.30    3.60
  -1 -22   1   32.00    9.00
   1 -22  -1   42.40    9.40
  -1  22   1   19.50    9.40
   1  22  -1   35.20    9.40
   1  22  -1   16.00    8.50
   0 -22   1   12.20    4.20
   0 -22   1   18.20    8.30
   0 -22   1   12.70    8.30
   0 -22  -1    7.50    8.10
   0 -22  -1   18.40    7.80
   0  22  -1   17.70    9.00
   0  22   1    8.50    8.70
   1 -22   1    8.00    4.80
   1 -22   1   11.50    8.20
  -1 -22  -1   15.80    7.30
  -1 -22  -1    1.40    6.90
   1 -22   1   14.90    8.40
   1  22   1   10.40    8.00
   1  22   1    9.50    7.80
  -1  22  -1    2.80    8.60
  -2 -22  -1   -1.20    7.00
  -2 -22  -1    9.00    7.20
   2 -22   1    6.80    9.00
   2 -22   1   -9.00    5.20
   2 -22   1   -4.00    8.70
  -2  22  -1    0.70    9.60
   2  22   1    6.30    7.30
   2  22   1   -1.90    7.60
   3 -22   1   17.20   10.10
   3 -22   1   19.10    6.80
  -3 -22  -1   27.20    8.00
  -3 -22  -1    7.30    7.10
   3  22   1   31.20   10.70
  -3  22  -1   21.10    9.50
   3  22   1   10.00    8.20
  -3  22  -1    0.90   11.00
   3  22   1   20.10    9.10
  -4 -22  -1   29.90    8.90
  -4 -22  -1   49.70    8.00
   4 -22   1   43.40    9.10
   4 -22   1   41.00   13.30
  -4  22  -1   48.50   11.10
  -4  22  -1    6.90   12.90
   4  22   1   31.20    9.60
  -5 -22  -1   -3.30   10.80
   5 -22   1  -20.80    8.40
   5 -22   1   17.30   12.00
  -5 -22  -1   -3.70    8.60
   5  22   1    9.20    9.50
  -5  22  -1   -9.00    9.20
  -6 -22  -1    0.00   10.10
   6 -22   1   -3.30   13.30
  -6 -22  -1  -10.40   13.20
   6 -22   1    6.30   10.20
   6  22   1  -19.00   14.90
  -6  22  -1    0.90   15.50
   7 -22   1   12.30   13.70
  -7 -22  -1  -25.80   14.50
   7 -22   1   12.60   15.10
  -7 -22  -1   28.60   12.30
  -7  22  -1   30.10   20.10
   7  22   1    6.80   11.20
  -8 -22  -1   16.90   26.70
   8 -22   1   -4.90   14.70
  -8 -22  -1   18.20   16.50
   8 -22   1   10.90   18.80
   8  22   1    2.70   12.40
  -8  22  -1  -17.40   21.60
   7 -23  -1    8.80   12.60
  -7 -23   1   13.90   14.90
  -7 -23   1   12.40   13.70
  -7  23   1    5.00   18.80
   7  23  -1    3.80   11.70
  -6 -23   1   40.70   12.80
   6 -23  -1  -10.40   10.00
  -6 -23   1   15.40   14.00
   6 -23  -1   23.40   15.70
   6  23  -1    9.70   11.60
  -6  23   1    6.30   16.30
   5 -23  -1  -13.90    8.60
  -5 -23   1    0.10   10.20
  -5 -23   1   12.00    7.50
   5 -23  -1   14.10   12.60
  -5  23   1   -7.00   14.80
   5  23  -1    7.00   15.10
  -5  23   1   11.40    9.00
   4 -23  -1   -7.00   10.70
   4 -23  -1  -12.30    7.20
  -4 -23   1   -1.40    7.50
  -4 -23   1    8.90    9.40
   4  23  -1    9.20   11.80
  -4  23   1    1.00    9.00
   4  23  -1   20.20    9.50
  -4  23   1   12.40   15.90
   3 -23  -1    7.20   10.20
  -3 -23   1    5.30    7.50
  -3 -23   1   12.10    8.30
   3 -23  -1   11.50    6.60
   3  23  -1    2.50    8.20
   3  23  -1   24.90    9.90
  -3  23   1   -1.60   11.50
   2 -23  -1    6.40    5.50
  -2 -23   1    1.10    7.60
  -2 -23   1   18.60    8.30
   2 -23  -1    1.70    9.40
   2  23  -1   22.10    9.50
   2  23  -1    8.80    8.10
  -2  23   1   14.60   10.60
  -1 -23   1    0.40    7.30
  -1 -23   1    5.80    2.90
   1 -23  -1    8.70    4.00
   1 -23  -1   18.60    8.60
  -1 -23   1   22.60    8.60
   1  23  -1   10.30    8.60
  -1  23   1   12.50    9.40
   1  23  -1   17.50    9.10
   0 -23   1   10.30    7.80
   0 -23  -1    1.00    7.70
   0 -23   1  -10.30    7.30
   0 -23   1    2.40    3.90
   0  23   1    7.40    8.10
   0  23  -1   -2.70    8.20
   1 -23   1   28.30    6.00
  -1 -23  -1   44.80    9.20
  -1 -23  -1   37.70    9.40
   1 -23   1   44.90   10.70
   1 -23   1   23.10    9.50
   1  23   1   32.00    9.30
  -1  23  -1   37.90   11.00
   1  23   1   34.80    9.50
   2 -23   1   26.60   10.40
   2 -23   1   35.30    6.90
  -2 -23  -1   38.60    8.80
  -2 -23  -1   36.30    9.00
   2 -23   1   37.80   11.10
  -2  23  -1   18.20   11.40
   2  23   1   29.60   10.00
   2  23   1   26.70    9.10
   3 -23   1   -3.10   10.10
   3 -23   1    1.60    6.50
  -3 -23  -1   10.40    8.10
  -3 -23  -1    1.70    7.30
  -3  23  -1  -12.90    8.40
  -3  23  -1   10.80   10.00
   3  23   1   17.30    9.40
   3  23   1    6.70    8.40
  -4 -23  -1   11.40    8.30
   4 -23   1   -0.30   10.60
   4 -23   1   -2.50    7.80
  -4  23  -1    5.60   10.10
   4  23   1   17.10   11.90
   4  23   1   -3.40    8.50
  -5 -23  -1   28.20    9.90
   5 -23   1  -16.90    8.20
   5 -23   1    5.60   18.70
  -5  23  -1    0.90   10.30
  -5  23  -1    6.00   14.30
   5  23   1   21.60    9.80
  -6 -23  -1   10.30   11.00
   6 -23   1   13.20   15.00
   6 -23   1   -0.60   10.50
  -6 -23  -1   12.80   13.50
   6  23   1  -24.70   10.30
  -6  23  -1   17.10   18.10
   7 -23   1   12.20   16.40
   7 -23   1   -6.40   13.10
  -7 -23  -1   -2.80   12.80
  -7 -23  -1   12.60   15.40
  -7  23  -1   32.70   20.50
   7  23   1   -0.60   10.70
  -7 -24   1   17.00   14.30
   7 -24  -1  -27.90   17.00
  -7 -24   1   10.80   18.50
   7  24  -1    8.50   12.40
  -7  24   1   27.40   22.20
   6 -24  -1  -20.70   13.50
  -6 -24   1  -10.70   15.70
  -6 -24   1   -2.20   14.00
   6 -24  -1  -15.90   10.20
   6  24  -1  -14.80   10.70
  -6  24   1  -14.00   19.70
   5 -24  -1    7.00   13.90
  -5 -24   1    5.90   11.20
   5 -24  -1   -3.80    9.10
  -5 -24   1    9.90    8.20
   5  24  -1    3.40   10.50
  -5  24   1  -23.80   14.90
  -4 -24   1   29.30   10.40
   4 -24  -1   -4.20   12.00
  -4 -24   1   19.10    8.40
   4 -24  -1   18.70    8.40
  -4  24   1   15.40   13.70
   4  24  -1    2.20   10.40
   4  24  -1   27.30   10.50
  -4  24   1   22.40   10.50
   3 -24  -1    8.60   11.00
  -3 -24   1   17.20    9.50
   3 -24  -1    2.40    6.70
  -3 -24   1   13.70    8.50
   3  24  -1   13.70   16.60
   3  24  -1    3.00    8.70
   2 -24  -1    0.10    9.90
  -2 -24   1    4.30    8.40
  -2 -24   1    4.90    8.10
   2 -24  -1    8.10    5.50
   2  24  -1   18.50    9.30
   2  24  -1   13.40    9.70
  -2  24   1   -5.70   10.50
  -1 -24   1   12.70    2.50
   1 -24  -1   10.00    3.80
  -1 -24   1   15.10    9.00
  -1 -24   1   36.50    9.10
   1 -24  -1   11.80    9.40
  -1  24   1   33.70   11.00
   1  24  -1   25.70    9.80
   1  24  -1   12.40    9.40
   0 -24   1   11.40    4.40
   0 -24   1   18.40    9.30
   0 -24  -1   32.70    9.70
   0 -24   1   26.30    9.90
   0  24   1   26.00   10.00
   0  24  -1   25.00   11.10
   1 -24   1    6.00    5.30
  -1 -24  -1    8.00    8.20
   1 -24   1    3.70    9.60
   1 -24   1   16.70    9.70
   1  24   1   -3.70    9.20
   1  24   1   16.80    9.20
  -1  24  -1   23.60   10.80
  -2 -24  -1    7.60    7.70
   2 -24   1   -3.90    9.30
   2 -24   1   -4.00    9.00
   2 -24   1    4.10    6.20
   2  24   1   -3.70    9.50
   2  24   1   10.90    8.80
  -2  24  -1    7.30   11.20
  -3 -24  -1   16.70    8.60
   3 -24   1    8.50    7.50
   3 -24   1   20.00   12.00
   3  24   1    4.10    8.60
  -3  24  -1   19.90   10.70
  -4 -24  -1   19.80    9.20
   4 -24   1   11.90   12.90
   4 -24   1   -2.50    8.20
  -4  24  -1   14.90   11.10
   4  24   1   26.20   10.10
  -4  24  -1  -33.00   13.20
   4  24   1    6.10   10.10
  -5 -24  -1   24.80   10.30
   5 -24   1    3.70   13.50
   5 -24   1   -5.90    9.40
   5  24   1  -13.00    9.70
  -5  24  -1  -14.80   15.00
  -5  24  -1    6.40   11.30
  -6 -24  -1   -2.70   11.20
   6 -24   1    3.20   16.00
   6 -24   1   -5.80   10.70
  -6  24  -1  -27.90   17.60
   6  24   1    4.50   11.10
   7 -24   1  -20.60   12.20
  -7 -24  -1   35.10   21.30
   7 -24   1   15.80   18.90
  -7 -24  -1   -4.40   13.60
   7  24   1  -10.50   11.40
  -7  24  -1    6.20   24.20
  -6 -25   1    9.50   13.30
   6 -25  -1   -4.00   11.30
   6 -25  -1    7.50   16.50
   6  25  -1    1.80   12.00
  -6  25   1  -16.10   21.10
  -5 -25   1   -7.00    9.00
   5 -25  -1    9.70    9.80
  -5 -25   1   12.40   11.40
   5 -25  -1   11.00   13.90
  -5  25   1  -15.00   16.20
   5  25  -1   -6.70   10.60
   5  25  -1   22.80   12.90
   4 -25  -1  -24.60   11.20
  -4 -25   1   16.50   10.20
   4 -25  -1    6.00    8.20
  -4 -25   1   -4.80    8.60
   4  25  -1   28.70   10.80
  -4  25   1   -1.50   14.10
  -4  25   1   -6.10   10.80
   4  25  -1   19.40   12.00
   3 -25  -1    1.60    6.80
   3 -25  -1   28.20   12.10
  -3 -25   1   12.20    9.00
  -3 -25   1   25.20   10.30
  -3  25   1   24.70   11.00
   3  25  -1    4.30   15.20
  -3  25   1    7.20   12.70
   3  25  -1   22.60   11.90
  -2 -25   1   21.40    9.10
   2 -25  -1   48.10   12.00
  -2 -25   1   26.50   10.00
   2 -25  -1   24.00    6.20
  -2  25   1   56.59   13.80
   2  25  -1   20.30   10.10
   2  25  -1   12.40   13.00
  -1 -25   1   13.00    8.80
  -1 -25   1   17.40    9.20
   1 -25  -1   -2.70    9.40
   1  25  -1   11.20   10.40
   0 -25  -1   17.20    8.90
   0 -25   1    4.40    4.40
   0 -25   1   -7.20    8.20
   0 -25   1    0.00    9.30
   0  25   1    7.60   11.10
   0  25  -1   20.30   17.60
  -1 -25  -1   14.20    8.80
   1 -25   1    8.20    5.50
   1 -25   1    5.00    9.10
   1 -25   1   13.10   10.20
   1  25   1    0.00    9.10
   1  25   1    6.40   16.60
   2 -25   1   -2.20    6.30
   2 -25   1    3.00   10.80
  -2 -25  -1   22.50    8.80
  -2  25  -1    9.50   11.70
   2  25   1    6.70    9.50
   2  25   1   20.40   12.60
   3 -25   1    4.90    7.80
   3 -25   1   28.80   12.60
  -3 -25  -1   -4.50    8.60
  -3  25  -1    6.90   11.30
   3  25   1    0.00    8.90
  -3  25  -1   -0.90   13.00
   3  25   1    3.20   10.20
   4 -25   1   17.20   16.70
   4 -25   1    7.30    8.80
  -4 -25  -1    3.60    9.50
   4  25   1   -8.70   12.80
  -4  25  -1  -24.40   14.90
  -4  25  -1  -21.00   11.80
   4  25   1   18.40   11.00
  -5 -25  -1   17.40   10.60
   5 -25   1   34.90   15.90
   5 -25   1   10.20   10.50
  -5  25  -1    5.60   16.70
   5  25   1   20.90   12.60
   5  25   1   39.20   12.70
   6 -25   1   20.90   16.40
   6 -25   1    0.20   11.40
  -6 -25  -1   22.60   12.20
  -6  25  -1  -31.70   18.50
   6  25   1   26.20   12.20
   6 -26  -1   26.30   16.90
   6 -26  -1   -3.70   11.60
  -6 -26   1   -8.50   12.90
  -6  26   1  -50.69   18.90
   6  26  -1   24.10   13.30
   5 -26  -1    2.60   10.00
  -5 -26   1   27.30   15.70
   5 -26  -1   20.30   15.30
   5  26  -1   17.30   11.90
   5  26  -1   -0.20   12.50
  -5  26   1  -11.70   16.90
   4 -26  -1   -4.10    8.60
  -4 -26   1   23.00   11.20
  -4 -26   1   -0.20    9.50
   4  26  -1   14.10   11.40
   4  26  -1   25.50   12.50
  -4  26   1   15.00   12.50
  -4  26   1   -0.30   15.50
   3 -26  -1  -15.10    6.90
  -3 -26   1    1.30    9.50
  -3 -26   1   -4.20    9.70
   3 -26  -1   -0.80   11.50
  -3  26   1   -4.10   11.10
   3  26  -1   -0.70   10.60
   3  26  -1    9.80   11.10
  -3  26   1  -15.80   12.90
  -2 -26   1   -3.30    9.10
  -2 -26   1  -13.90    9.00
   2 -26  -1   14.00   11.50
  -2  26   1   16.20   11.90
   2  26  -1   -8.30   10.60
   2  26  -1   14.00   10.50
  -1 -26   1   28.60   10.60
  -1 -26   1    7.70    9.80
   1 -26  -1    3.80   10.20
   1  26  -1   23.90   11.20
  -1  26   1    8.30   12.50
   0 -26  -1   34.90   10.60
   0 -26   1   18.70   11.00
   0 -26   1   29.00   10.50
   0  26  -1   44.20   12.00
   0  26   1   20.90   11.10
   1 -26   1   19.90   11.30
   1 -26   1    8.00   10.20
  -1 -26  -1   10.50    9.60
   1  26   1    4.40   10.40
  -1  26  -1   48.20   14.10
   1  26   1   10.50   10.50
   2 -26   1   -0.40   11.70
   2 -26   1   -9.70    6.50
  -2 -26  -1   13.90    9.40
  -2  26  -1   -7.80   11.80
   2  26   1   16.10   10.40
  -3 -26  -1    7.30    9.30
   3 -26   1   10.60    8.30
   3  26   1    1.70   10.80
   3  26   1    8.00   10.40
  -3  26  -1   -4.40   14.50
  -3  26  -1   21.50   12.40
   4 -26   1   28.40   14.10
  -4 -26  -1    7.70   10.20
   4 -26   1   12.80    9.60
  -4  26  -1   31.60   13.80
   4  26   1   18.70   11.70
   4  26   1   11.20   11.70
  -4  26  -1  -40.50   16.70
  -5 -26  -1   18.40   11.30
   5 -26   1  -10.90   10.50
   5 -26   1    9.60   14.80
  -5  26  -1  -17.90   16.90
   5  26   1    6.80   14.50
   5  26   1   21.60   12.70
   6 -26   1    9.90   16.70
   6 -26   1   -4.20   13.70
  -6 -26  -1  -18.10   12.10
  -6  26  -1   -7.30   21.00
   6  26   1   16.60   14.10
   5 -27  -1   -8.30   15.70
  -5 -27   1   34.60   13.10
  -5  27   1   -1.40   21.10
   5  27  -1   27.10   14.80
   5  27  -1   27.30   13.50
  -4 -27   1  -28.50   13.40
  -4 -27   1  -21.90   10.10
   4 -27  -1    4.90   13.90
   4  27  -1   24.40   12.20
  -4  27   1   -7.90   16.00
   4  27  -1    5.30   12.50
  -3 -27   1   21.10   11.20
   3 -27  -1    6.40   14.50
  -3 -27   1   18.00   11.80
  -3  27   1    6.10   12.40
  -3  27   1   13.50   15.10
   3  27  -1    4.30   11.90
   3  27  -1   -1.70   11.80
  -2 -27   1   17.60   10.10
   2 -27  -1   13.40   12.20
  -2 -27   1    1.50   10.40
   2  27  -1   11.30   11.30
  -2  27   1   19.40   13.30
   2  27  -1    5.50   11.20
  -1 -27   1    4.10   10.40
   1 -27  -1   -1.50   10.90
  -1 -27   1   -2.10   10.30
  -1  27   1   13.00   13.40
   1  27  -1   13.70   11.60
   0 -27  -1   -4.40    9.80
   0 -27   1   -0.60   10.90
   0 -27   1   26.40   11.10
   0  27  -1   31.30   11.80
   0  27   1   25.90   12.00
  -1 -27  -1   21.60   10.50
   1 -27   1   13.60   11.70
  -1  27  -1   44.40   14.90
   1  27   1    9.80   12.10
   2 -27   1   25.90   16.70
  -2 -27  -1   11.20   10.00
  -2  27  -1   20.40   13.50
   2  27   1   47.50   13.90
   2  27   1   20.60   11.10
   3 -27   1   19.10   14.30
  -3 -27  -1   29.40   10.90
  -3  27  -1    5.40   13.60
  -3  27  -1   11.50   17.10
   3  27   1   20.50   12.20
   3  27   1   -3.90   10.40
  -4 -27  -1    7.80   10.80
   4 -27   1   -1.90   14.20
   4 -27   1   10.50   10.60
  -4  27  -1   -3.70   16.30
   4  27   1   -9.80   13.30
   4  27   1   -9.90   11.50
   5 -27   1   23.60   12.00
  -5 -27  -1   -3.30   12.20
   5 -27   1    0.00   15.90
  -5  27  -1  -14.60   17.80
   5  27   1   37.90   16.20
   5  27   1    9.50   13.10
   4 -28  -1    8.90   14.80
  -4 -28   1    1.00   12.30
  -4  28   1    6.20   17.60
   4  28  -1    5.00   13.50
   4  28  -1   11.70   12.40
  -3 -28   1    3.80   11.40
   3 -28  -1    0.20   13.70
  -3 -28   1    6.70   11.30
   3  28  -1   13.30   13.00
  -3  28   1   21.00   16.00
   3  28  -1  -30.20   11.00
  -3  28   1    1.80   13.70
  -2 -28   1   14.70   14.20
  -2 -28   1   -5.70   11.00
   2 -28  -1    9.80   14.10
  -2  28   1   16.90   14.20
   2  28  -1   16.70   12.20
   2  28  -1  -16.80   11.10
  -1 -28   1   -3.20   11.20
   1 -28  -1   17.10   12.60
  -1 -28   1   -2.10   22.50
   1  28  -1   16.30   12.70
  -1  28   1    5.90   13.70
   0 -28  -1   19.80   11.80
   0 -28   1   20.60   15.30
   0  28   1   35.20   13.20
   0  28  -1   20.70   12.60
  -1 -28  -1   29.40   11.30
   1 -28   1   19.40   12.50
   1  28   1   31.80   13.10
  -1  28  -1    5.60   14.30
  -2 -28  -1    8.90   11.00
   2 -28   1    8.30   12.60
   2  28   1   -2.00   12.20
  -2  28  -1    1.60   13.40
   2  28   1   24.80   12.40
  -3 -28  -1    5.90   11.00
   3 -28   1  -13.70   14.20
  -3  28  -1   28.00   15.40
  -3  28  -1   22.20   16.70
   3  28   1   28.30   12.80
   3  28   1   14.80   14.20
   4 -28   1  -11.30   14.90
  -4 -28  -1   42.20   12.70
   4  28   1   -1.90   12.90
  -4  28  -1  -19.80   16.70
   4  28   1    9.20   13.70
   3 -29  -1   28.40   15.30
  -3 -29   1   25.80   12.90
   3  29  -1   29.80   15.40
   3  29  -1   -2.30   12.50
  -3  29   1   -3.30   16.40
   2 -29  -1   21.10   13.60
  -2 -29   1   18.50   12.30
  -2  29   1    0.50   15.00
   2  29  -1   31.60   14.10
  -1 -29   1   10.50   12.10
   1  29  -1   18.30   14.70
  -1  29   1   -1.00   15.50
   0 -29   1   11.30   13.10
   0 -29  -1   -7.60   12.10
   0  29  -1   14.20   15.30
   0  29   1   28.30   15.30
  -1 -29  -1   27.70   12.40
   1 -29   1   18.40   13.20
  -1  29  -1   -0.70   14.90
   1  29   1   -2.60   14.00
   2 -29   1   27.50   14.90
  -2 -29  -1   41.80   13.20
   2  29   1    6.50   12.70
  -2  29  -1   35.40   16.20
  -2  29  -1   10.60   15.30
   2  29   1   19.40   12.60
  -3  29  -1    1.10   18.60
   3  29   1   32.30   14.10
   3  29   1   -5.50   13.50
  -3  29  -1   28.90   17.70
  12   0  -2  -17.00   13.20
 -12   0   2   -9.20   16.50
  11   0  -2   -1.30   10.30
 -11   0   2  -11.70   12.90
  10   0  -2    1.00    8.60
  10   0  -2  -13.00    9.30
 -10   0   2    2.30   11.40
   9   0  -2   -4.00    7.10
   9   0  -2    5.00    7.40
   9   0  -2    3.90    9.70
  -9   0   2    4.40    7.50
  -8   0   2    1.10    6.10
   8   0  -2   -6.20    6.50
   8   0  -2    3.10    6.30
  -8   0   2    1.00    7.60
   8   0  -2    3.80    6.00
   7   0  -2   -4.70    5.10
  -7   0   2   -0.90    6.60
   7   0  -2    3.10    5.10
   7   0  -2   -4.70    4.90
   6   0  -2   -0.90    5.20
   6   0  -2   -1.40    3.80
  -6   0   2   -3.10    5.10
  -6   0   2   -2.60    4.30
  -6   0   2   -7.90    3.90
   6   0  -2    2.00    3.90
  -5   0   2    1.70    3.40
   5   0  -2   -0.90    3.50
   5   0  -2    0.10    3.90
  -5   0   2    0.20    4.20
   5   0  -2   -3.70    3.10
  -5   0   2    3.70    3.40
  -4   0   2    3.30    2.70
  -4   0   2   -1.20    2.40
  -4   0   2   -1.10    3.10
   4   0  -2    1.40    3.20
   3   0  -2   -2.60    2.20
   3   0  -2    0.00    1.80
  -3   0   2    1.90    1.80
  -3   0   2    0.90    2.30
  -3   0   2   -0.20    1.50
   3   0  -2   -0.10    1.90
   2   0  -2    0.10    1.40
  -2   0   2    0.10    1.20
   2   0  -2    2.40    1.40
   2   0  -2    1.00    1.30
  -2   0   2    1.30    1.30
  -2   0   2   -1.00    1.20
  -1   0   2   -0.10    0.50
   1   0  -2    1.40    0.80
  -1   0   2    0.50    0.70
   1   0  -2    0.80    0.60
   0   0   2    0.40    0.30
   0   0   2    0.30    0.80
   0   0   2   -0.30    0.40
   1   0   2    0.20    0.70
   1   0   2    0.80    1.00
  -1   0  -2    0.50    0.70
   1   0   2   -0.90    0.80
   1   0   2    0.40    0.70
  -1   0  -2    1.70    0.70
  -1   0  -2   -0.10    0.60
  -1   0  -2    0.50    1.00
  -1   0  -2    0.00    1.00
   2   0   2    3.80    1.50
   2   0   2    1.40    1.30
  -2   0  -2    0.50    1.50
   2   0   2    5.70    1.70
   2   0   2    3.30    1.00
  -2   0  -2    1.50    1.50
   2   0   2   -1.40    1.40
  -2   0  -2   -0.10    1.50
  -2   0  -2    0.60    1.20
  -2   0  -2   -1.00    1.20
   3   0   2    1.00    1.90
  -3   0  -2    0.90    2.40
   3   0   2    0.20    2.00
  -3   0  -2    5.20    1.70
   3   0   2    4.00    2.30
  -3   0  -2   -1.00    2.00
  -4   0  -2    0.70    3.30
  -4   0  -2   -0.20    1.90
   4   0   2    2.20    3.20
  -4   0  -2   -0.60    2.40
  -4   0  -2   -0.10    3.00
   4   0   2    1.40    3.30
  -5   0  -2    3.60    4.00
  -5   0  -2    7.50    3.60
  -5   0  -2    7.90    3.00
   5   0   2    3.20    4.20
   5   0   2    0.30    4.20
   5   0   2    2.60    3.50
   5   0   2    1.40    3.60
   6   0   2    7.60    5.50
  -6   0  -2    4.50    4.50
   6   0   2   -0.70    4.00
  -6   0  -2    4.90    5.60
  -6   0  -2   -1.90    5.40
   6   0   2   -8.70    4.80
   6   0   2   -5.00    4.30
  -6   0  -2   -0.60    3.60
   7   0   2   -1.60    5.40
   7   0   2   -1.60    5.00
  -7   0  -2    6.30    5.90
   7   0   2    3.90    6.90
  -7   0  -2   -1.90    6.80
   7   0   2    1.00    6.70
  -7   0  -2   -2.00    4.70
   8   0   2    1.60    9.40
  -8   0  -2    4.60    6.90
   8   0   2    9.80    6.30
   8   0   2   -5.60    6.40
  -8   0  -2    3.00    8.30
   9   0   2   -4.20    7.90
  -9   0  -2    7.80    9.90
   9   0   2   10.30    7.60
  -9   0  -2   -5.20    9.80
  10   0   2    4.60    9.40
 -10   0  -2  -26.60   10.70
  10   0   2    7.00    9.80
  11   0   2   -7.60   11.00
 -11   0  -2  -16.40   15.60
  11   0   2   -1.10   12.30
  12   0   2   -1.60   14.40
 -12   0  -2  -46.40   17.10
  12   0   2   27.90   14.00
  12  -1  -2  -26.90   11.30
 -12  -1   2  -26.30   16.10
 -12   1   2   -9.40   17.20
  12   1  -2    4.20   12.60
  11  -1  -2    1.00   10.40
 -11  -1   2    8.60   13.50
 -11   1   2    8.00   16.00
  11   1  -2    0.20   10.90
 -10  -1   2   16.00   12.60
  10  -1  -2   35.20   10.40
  10  -1  -2   25.80    9.90
 -10   1   2   26.90   12.20
  10   1  -2   18.60    9.30
  -9  -1   2   52.79   11.90
   9  -1  -2   77.29   11.20
   9  -1  -2   60.19   10.20
   9  -1  -2   47.80    9.90
   9   1  -2   75.79   10.60
   9   1  -2   59.49   10.20
   9   1  -2   61.09   12.20
  -9   1   2   48.10   11.80
  -8  -1   2   53.79    7.40
   8  -1  -2   49.10    8.60
  -8  -1   2   50.19   10.10
   8  -1  -2   49.40    8.30
   8  -1  -2   39.40    8.20
   8   1  -2   49.90    8.60
  -8   1   2   54.29    8.50
  -8   1   2   50.99    9.20
   8   1  -2   57.99    9.40
   8   1  -2   53.59    8.40
   7  -1  -2  259.57   15.30
  -7  -1   2  220.48   16.40
   7  -1  -2  245.98   15.20
   7  -1  -2  236.28   13.80
  -7   1   2  234.38   17.00
   7   1  -2  231.08   15.10
   7   1  -2  258.87   19.40
  -7   1   2  239.18   13.90
   7   1  -2  240.98   14.40
   7   1  -2  227.08   14.50
   6  -1  -2   12.00    5.60
  -6  -1   2    3.00    4.50
   6  -1  -2    5.30    4.40
   6  -1  -2   -1.20    3.70
  -6  -1   2    3.70    4.60
   6  -1  -2    3.60    4.30
  -6  -1   2   -1.30    5.20
  -6   1   2    5.60    4.40
   6   1  -2    1.50    4.00
   6   1  -2    7.60    4.20
  -6   1   2    2.20    4.50
  -6   1   2    3.20    4.60
   6   1  -2    0.50    4.00
   5  -1  -2   69.49    7.60
  -5  -1   2   72.69    6.80
   5  -1  -2   68.19    6.90
   5  -1  -2   68.89    6.70
  -5  -1   2   62.79    7.70
  -5  -1   2   71.99    6.50
   5   1  -2   65.79    6.80
  -5   1   2   75.39    6.90
  -5   1   2   74.89    6.50
   5   1  -2   76.19    7.90
  -5   1   2   73.79    8.00
   5   1  -2   72.09    6.60
  -4  -1   2  350.76   16.20
  -4  -1   2  346.37   16.40
  -4  -1   2  330.87   17.00
   4  -1  -2  319.47   16.50
  -4   1   2  302.57   17.80
   4   1  -2  363.56   17.20
  -4   1   2  336.27   16.30
   4   1  -2  318.47   16.80
  -4   1   2  355.26   16.30
  -3  -1   2  187.18    9.50
  -3  -1   2  185.08   10.00
   3  -1  -2  179.78    9.40
   3  -1  -2  165.88    9.40
   3  -1  -2  191.78    9.70
  -3  -1   2  186.88    9.30
  -3   1   2  199.48    9.60
  -3   1   2  182.28   10.00
   3   1  -2  201.38   10.10
  -3   1   2  180.18    9.30
   3   1  -2  170.38    9.40
   3   1  -2  189.48    9.40
   2  -1  -2 2642.94  108.49
   2  -1  -2 2557.14  108.19
   2  -1  -2 2510.75  108.19
  -2  -1   2 2646.34  108.29
  -2  -1   2 2729.63  108.59
  -2  -1   2 2599.44  108.19
  -2   1   2 2672.73  108.59
   2   1  -2 2797.82  108.69
  -2   1   2 2613.74  108.19
   2   1  -2 2360.56  108.09
  -2   1   2 2598.44  108.19
   1  -1  -2  306.17   12.70
  -1  -1   2  287.87   12.90
  -1  -1   2  293.07   12.80
   1  -1  -2  294.47   12.80
  -1   1   2  288.57   12.70
   1   1  -2  298.07   12.80
   1   1  -2  309.27   13.00
  -1   1   2  286.17   12.80
   0  -1   2  862.61   37.00
   0   1   2  889.21   37.00
   0   1  -2  862.61   37.00
   0   1  -2  928.01   37.10
   1  -1   2  211.88   10.00
  -1  -1  -2  219.88    9.40
  -1  -1  -2  224.58   10.20
   1  -1   2  219.68    9.90
   1  -1   2  230.68   10.20
   1  -1   2  229.58    9.90
   1  -1   2  204.28   10.20
  -1  -1  -2  211.88    9.50
  -1  -1  -2  216.58   10.10
   1   1   2  223.08    9.50
  -1   1  -2  229.48   10.00
   1   1   2  223.88   10.30
  -1   1  -2  218.18    9.90
   1   1   2  214.28    9.60
   1   1   2  241.48    9.90
  -1   1  -2  215.78   10.10
   1   1   2  225.18   10.00
  -1   1  -2  226.08    9.90
  -1   1  -2  223.08   10.40
   2  -1   2  479.15   20.90
  -2  -1  -2  417.16   20.20
   2  -1   2  492.15   21.20
   2  -1   2  501.75   21.20
  -2  -1  -2  495.05   21.10
   2  -1   2  491.05   21.10
  -2  -1  -2  481.05   20.70
   2  -1   2  466.35   20.60
  -2  -1  -2  475.55   21.00
  -2   1  -2  492.95   21.30
  -2   1  -2  474.15   20.80
   2   1   2  468.45   20.80
  -2   1  -2  490.15   21.30
  -2   1  -2  442.26   20.80
  -2   1  -2  477.95   21.10
   2   1   2  498.85   21.10
   2   1   2  498.05   21.30
   2   1   2  486.45   20.80
   2   1   2  466.05   20.10
  -3  -1  -2  202.18    9.80
   3  -1   2  206.28   11.10
   3  -1   2  218.08   10.90
   3  -1   2  194.38   10.70
  -3  -1  -2  200.68   11.00
  -3  -1  -2  217.18   11.10
   3  -1   2  207.48   10.80
  -3  -1  -2  214.28   10.90
  -3   1  -2  218.88   11.30
   3   1   2  201.98   10.60
   3   1   2  227.08   10.60
   3   1   2  214.58   11.10
  -3   1  -2  223.18   10.70
  -3   1  -2  216.28   10.70
  -3   1  -2  218.08   11.10
  -3   1  -2  213.58   10.30
   3   1   2  227.28   11.20
  -4  -1  -2    7.50    3.50
  -4  -1  -2   12.30    3.20
  -4  -1  -2    8.00    2.30
   4  -1   2   14.10    3.90
   4  -1   2    8.70    3.50
   4  -1   2   12.00    3.30
  -4  -1  -2    6.50    3.30
  -4   1  -2   11.20    3.60
   4   1   2    9.20    3.80
   4   1   2    5.00    3.40
  -4   1  -2   10.50    2.70
  -4   1  -2    9.70    3.10
  -4   1  -2    4.20    3.60
   4   1   2    9.30    3.60
  -5  -1  -2  640.74   30.10
   5  -1   2  674.63   30.40
   5  -1   2  699.03   31.10
   5  -1   2  630.14   30.40
  -5  -1  -2  657.13   29.00
  -5  -1  -2  665.63   30.60
   5  -1   2  655.23   30.30
  -5   1  -2  639.04   30.00
  -5   1  -2  614.44   31.40
  -5   1  -2  689.13   30.90
   5   1   2  658.23   30.00
   5   1   2  625.54   30.40
   5   1   2  696.73   30.70
   5   1   2  690.43   31.20
  -5   1  -2  667.33   29.40
  -6  -1  -2   50.69    8.00
  -6  -1  -2   55.29    6.20
   6  -1   2   60.69    8.20
  -6  -1  -2   53.29    7.80
   6  -1   2   52.79    7.20
   6  -1   2   61.59    7.70
   6  -1   2   57.09    7.40
  -6  -1  -2   60.59    7.20
  -6   1  -2   53.09    6.80
   6   1   2   50.29    7.10
   6   1   2   59.69    6.90
  -6   1  -2   41.50    7.60
  -6   1  -2   64.49    8.00
   6   1   2   63.89    8.50
  -6   1  -2   46.80    8.00
   6   1   2   54.79    7.20
   7  -1   2   57.39    8.00
   7  -1   2   47.70    8.00
  -7  -1  -2   44.70    8.40
  -7  -1  -2   53.39    6.70
  -7  -1  -2   52.59    9.00
   7  -1   2   66.39    9.70
   7  -1   2   56.69    8.70
   7   1   2   47.60    7.90
  -7   1  -2   54.69    9.60
  -7   1  -2   67.29    7.80
  -7   1  -2   54.69    9.40
   7   1   2   52.59    9.40
   7   1   2   61.79    8.50
   7   1   2   46.30    9.00
  -8  -1  -2   11.20    6.80
  -8  -1  -2    0.40    8.00
   8  -1   2   12.80    6.70
   8  -1   2   -5.10    7.00
   8  -1   2   -0.80    9.20
   8   1   2    1.20    6.80
  -8   1  -2   -1.70    8.60
  -8   1  -2   -8.70    7.00
   8   1   2   11.20    6.40
   9  -1   2    3.60    7.60
  -9  -1  -2  -11.70    8.90
   9  -1   2    2.40    8.40
  -9  -1  -2   -3.80    9.10
   9   1   2  -10.50    7.40
  -9   1  -2    2.80   11.00
  -9   1  -2  -10.00    9.20
   9   1   2   16.00    7.80
 -10  -1  -2    5.60   12.00
  10  -1   2    7.30   10.50
  10  -1   2    8.00    9.90
  10   1   2    0.90    9.00
 -10   1  -2    2.10   11.60
  10   1   2    3.90    9.70
  11  -1   2    6.00   11.50
 -11  -1  -2    6.40   14.80
  11  -1   2   -5.90   11.20
  11   1   2    5.70   10.80
 -11   1  -2   -1.40   14.30
  11   1   2  -19.60   10.90
  12  -1   2   29.60   14.70
  12  -1   2   21.60   14.80
 -12   1  -2   17.60   18.90
  12   1   2  -16.40   13.30
  12   1   2   29.80   14.20
 -12  -2   2   47.70   18.20
  12  -2  -2    4.60   13.50
 -12   2   2   19.30   17.30
  12   2  -2   18.70   14.00
  11  -2  -2    8.60   12.00
 -11  -2   2    8.50   13.40
  11  -2  -2    7.20   11.40
  11   2  -2   19.10   11.00
  10  -2  -2    4.90    9.40
  10  -2  -2   -7.60    9.10
 -10  -2   2   17.10   11.20
  10   2  -2    3.30    8.80
 -10   2   2   16.20    9.30
   9  -2  -2   14.00    8.50
   9  -2  -2   39.20    9.30
  -9  -2   2   16.00   10.10
   9  -2  -2   36.00    9.40
  -9  -2   2   -8.50    8.10
   9   2  -2   17.30    7.60
   9   2  -2   14.70    7.90
  -9   2   2   17.20   10.30
   8  -2  -2  229.28   14.10
   8  -2  -2  220.28   15.50
   8  -2  -2  183.68   14.90
  -8  -2   2  168.28   16.50
   8   2  -2  199.58   15.00
  -8   2   2  237.38   17.10
   8   2  -2  216.58   14.50
   8   2  -2  204.58   15.20
  -8   2   2  188.88   17.30
   7  -2  -2  567.14   28.20
   7  -2  -2  553.04   28.20
   7  -2  -2  556.64   26.60
  -7  -2   2  561.04   29.40
   7   2  -2  658.63   32.70
   7   2  -2  571.44   27.50
  -7   2   2  550.54   29.70
   7   2  -2  533.25   28.20
  -7   2   2  577.24   27.00
   6  -2  -2    4.10    4.10
   6  -2  -2    1.90    4.50
  -6  -2   2    2.60    5.20
   6  -2  -2    1.60    5.40
  -6  -2   2    6.30    4.50
   6  -2  -2    0.50    3.50
  -6  -2   2   13.70    5.10
   6   2  -2    7.30    4.00
  -6   2   2    1.70    5.60
   6   2  -2    3.10    4.30
  -6   2   2    2.80    4.40
  -6   2   2    7.00    4.90
   6   2  -2   11.30    6.00
   5  -2  -2 1127.29   48.90
   5  -2  -2 1164.48   50.89
  -5  -2   2 1158.78   50.39
   5  -2  -2 1128.79   50.19
  -5  -2   2 1153.48   49.99
   5  -2  -2 1155.08   50.29
  -5  -2   2 1076.19   50.59
   5   2  -2 1121.59   50.09
  -5   2   2 1163.58   51.29
   5   2  -2 1118.69   49.80
  -5   2   2 1207.58   50.39
   5   2  -2 1214.28   51.09
  -5   2   2 1165.38   50.09
  -4  -2   2  324.87   15.50
  -4  -2   2  308.97   16.40
   4  -2  -2  307.57   16.00
  -4  -2   2  318.87   15.70
   4   2  -2  307.87   15.40
   4   2  -2  331.07   16.50
  -4   2   2  319.27   15.40
  -4   2   2  328.77   15.70
   3  -2  -2   46.90    4.50
  -3  -2   2   43.70    4.60
   3  -2  -2   47.20    4.10
  -3  -2   2   41.10    3.80
  -3  -2   2   40.70    4.00
   3  -2  -2   43.20    4.10
  -3   2   2   41.40    4.60
   3   2  -2   39.40    3.90
   3   2  -2   43.80    4.70
  -3   2   2   43.10    4.20
  -3   2   2   49.99    3.90
   2  -2  -2  159.68    7.90
   2  -2  -2  162.38    8.10
  -2  -2   2  153.88    7.80
  -2  -2   2  156.18    7.80
  -2  -2   2  165.38    8.20
   2  -2  -2  157.38    7.80
   2   2  -2  161.18    7.80
  -2   2   2  154.48    7.70
  -2   2   2  153.58    7.80
  -2   2   2  171.88    8.30
   2   2  -2  161.28    8.20
  -1  -2   2  352.56   15.70
   1  -2  -2  363.16   15.50
  -1  -2   2  361.36   15.60
   1  -2  -2  336.97   15.30
  -1  -2   2  384.36   15.70
  -1   2   2  359.16   15.50
  -1   2   2  389.36   15.70
   1   2  -2  358.96   15.60
  -1   2   2  352.46   15.40
  -1   2   2  343.67   15.10
   1   2  -2  367.86   15.80
   1   2  -2  362.86   15.60
   0  -2   2 1539.05   64.29
   0  -2   2 1528.15   64.39
   0  -2  -2 1542.55   64.29
   0   2   2 1618.24   64.39
   0   2  -2 1569.64   64.59
   0   2  -2 1419.36   64.19
   0   2  -2 1611.64   64.39
   0   2  -2 1550.74   64.59
   0   2  -2 1580.24   64.39
   1  -2   2  456.95   18.20
  -1  -2  -2  409.16   18.00
  -1  -2  -2  410.26   17.60
   1  -2   2  407.56   18.20
   1  -2   2  419.56   18.20
   1  -2   2  377.86   18.20
   1  -2   2  405.96   18.50
   1   2   2  425.46   17.90
   1   2   2  431.36   17.90
   1   2   2  402.86   17.30
   1   2   2  427.36   17.70
  -1   2  -2  397.46   18.20
  -1   2  -2  450.25   18.30
  -1   2  -2  416.86   18.20
  -1   2  -2  407.86   18.20
   1   2   2  431.16   18.40
  -1   2  -2  439.26   18.60
   2  -2   2 4796.92  209.78
   2  -2   2 5245.98  209.58
   2  -2   2 4850.71  209.28
  -2  -2  -2 5167.58  209.58
   2  -2   2 4947.10  209.58
  -2  -2  -2 4850.51  209.78
   2  -2   2 5299.87  209.78
  -2  -2  -2 5397.96  209.28
  -2  -2  -2 5074.79  209.48
  -2   2  -2 5211.68  209.88
   2   2   2 5377.36  209.98
   2   2   2 4912.71  209.28
   2   2   2 5647.64  209.78
  -2   2  -2 5145.29  209.58
  -2   2  -2 4683.53  209.48
   2   2   2 4987.80  209.18
  -2   2  -2 4858.51  209.38
  -2   2  -2 4962.50  209.78
  -3  -2  -2 1643.04   68.89
   3  -2   2 1689.03   68.69
  -3  -2  -2 1510.55   67.49
  -3  -2  -2 1592.64   68.69
   3  -2   2 1607.14   68.19
   3  -2   2 1595.94   68.89
   3  -2   2 1581.54   68.79
  -3  -2  -2 1608.34   68.49
   3   2   2 1704.23   69.09
   3   2   2 1594.54   68.49
  -3   2  -2 1629.44   68.59
  -3   2  -2 1720.43   69.19
  -3   2  -2 1608.24   69.19
  -3   2  -2 1716.23   68.69
   3   2   2 1641.94   68.39
  -3   2  -2 1577.74   68.59
   3   2   2 1687.03   69.09
  -4  -2  -2  151.98    9.90
   4  -2   2  160.98    9.60
  -4  -2  -2  163.98    9.60
  -4  -2  -2  173.68    9.60
  -4  -2  -2  153.48    8.00
   4  -2   2  167.08    9.70
   4  -2   2  166.08    9.50
   4  -2   2  150.28    9.80
   4   2   2  176.48   10.00
   4   2   2  156.78    9.10
  -4   2  -2  161.88   10.40
  -4   2  -2  167.68    9.10
   4   2   2  174.58   10.20
  -4   2  -2  158.68    9.90
  -4   2  -2  162.28    9.40
   4   2   2  152.98    9.70
   5  -2   2    7.90    4.30
  -5  -2  -2   15.30    4.40
  -5  -2  -2   12.20    4.10
  -5  -2  -2    7.10    3.00
  -5  -2  -2    3.60    5.20
   5  -2   2    6.00    4.60
   5  -2   2    4.80    4.40
   5  -2   2    5.50    3.90
   5   2   2    7.90    3.40
  -5   2  -2    8.60    4.40
  -5   2  -2   12.80    4.10
   5   2   2   10.40    4.80
   5   2   2    4.00    3.90
  -5   2  -2    5.30    4.90
  -5   2  -2    7.50    3.60
  -6  -2  -2   74.39    6.70
   6  -2   2   92.29    9.80
  -6  -2  -2   81.99    9.20
   6  -2   2   90.29    8.90
   6  -2   2   84.59    7.80
  -6  -2  -2   89.89    9.00
   6  -2   2   69.49    8.40
  -6  -2  -2   69.59    9.30
   6   2   2   82.79    8.80
  -6   2  -2   75.89    8.20
  -6   2  -2   89.99    7.50
  -6   2  -2   75.49    9.70
   6   2   2   74.29    9.60
   6   2   2   88.59    7.80
  -6   2  -2   80.79   10.20
   6   2   2   82.79    8.60
  -7  -2  -2  151.98   10.60
   7  -2   2  165.98   14.20
   7  -2   2  178.58   12.50
   7  -2   2  173.98   12.90
  -7  -2  -2  151.18   12.50
  -7  -2  -2  166.28   13.80
   7  -2   2  141.39   12.40
   7   2   2  164.08   14.50
  -7   2  -2  170.18   12.20
  -7   2  -2  157.88   14.20
   7   2   2  156.38   13.40
   7   2   2  149.39   12.40
   7   2   2  170.18   11.90
  -8  -2  -2  239.58   18.10
   8  -2   2  215.88   16.80
   8  -2   2  248.08   16.50
  -8  -2  -2  208.18   14.70
   8  -2   2  230.08   16.60
   8   2   2  247.68   15.50
  -8   2  -2  218.38   18.40
   8   2   2  244.68   17.30
  -8   2  -2  212.68   16.60
  -9  -2  -2    8.50    8.90
   9  -2   2    9.00    8.20
   9  -2   2    1.30    8.30
  -9  -2  -2    0.10    9.50
  -9   2  -2   -7.90    9.80
   9   2   2    6.80    6.90
   9   2   2    1.50    8.10
  10  -2   2   16.90   10.70
  10  -2   2   14.90   10.30
 -10  -2  -2    2.50   11.50
  10   2   2    5.60    9.50
 -10   2  -2   10.30   12.80
  10   2   2   10.90   10.30
  11  -2   2   -9.00   11.60
 -11  -2  -2    2.50   14.70
  11  -2   2    8.60   11.80
  11   2   2    8.20   11.10
  11   2   2  -23.60   10.90
 -11   2  -2   32.30   15.10
  12  -2   2  -12.20   14.60
 -12  -2  -2   28.60   21.40
  12  -2   2   16.10   15.10
  12   2   2    0.40   13.30
 -12   2  -2   -9.10   17.20
  12   2   2   -7.80   12.90
  12  -3  -2  -25.10   11.50
 -12  -3   2  -23.10   15.60
  12   3  -2   13.10   12.60
 -12   3   2    8.00   16.60
  11  -3  -2   29.60   12.40
  11  -3  -2   37.50   12.40
 -11  -3   2   12.40   13.90
 -11   3   2    4.20   25.00
  11   3  -2   25.20   11.70
  10  -3  -2   48.50   12.30
 -10  -3   2   56.09   14.10
  10   3  -2   85.19   12.50
 -10   3   2   69.49   14.60
  -9  -3   2  114.69   15.70
   9  -3  -2  127.69   14.00
   9  -3  -2  106.49   13.10
  -9  -3   2   93.39   11.30
   9  -3  -2  120.99   12.60
   9   3  -2  112.09   14.00
  -9   3   2  112.69   15.10
   8  -3  -2    6.40    6.50
   8  -3  -2    7.70    6.10
   8  -3  -2   14.90    7.30
  -8  -3   2   12.50    8.60
   8   3  -2   13.50    8.80
   8   3  -2   15.50    6.40
  -8   3   2    4.90    8.70
   8   3  -2    9.50    6.80
  -7  -3   2  164.48   14.30
   7  -3  -2  181.78   11.30
   7  -3  -2  170.28   13.20
   7  -3  -2  188.88   13.30
  -7   3   2  189.08   12.50
  -7   3   2  163.38   14.70
   7   3  -2  189.68   12.30
   7   3  -2  160.58   12.60
   7   3  -2  214.48   17.70
   6  -3  -2  917.61   43.80
   6  -3  -2  953.40   43.30
   6  -3  -2  867.71   43.10
  -6  -3   2  959.10   43.90
  -6  -3   2 1002.30   43.20
  -6  -3   2 1014.40   43.70
   6  -3  -2  952.10   41.50
   6   3  -2  934.51   43.10
  -6   3   2  965.10   43.40
  -6   3   2  964.60   43.10
   6   3  -2  952.80   42.60
  -6   3   2  963.80   44.30
  -6   3   2  973.30   42.20
   6   3  -2 1011.40   44.30
   5  -3  -2  854.61   36.60
   5  -3  -2  801.62   35.90
  -5  -3   2  813.62   36.00
  -5  -3   2  811.12   35.70
   5  -3  -2  784.52   35.90
  -5  -3   2  784.62   36.50
   5  -3  -2  788.82   34.30
   5   3  -2  769.52   35.70
  -5   3   2  795.42   36.90
  -5   3   2  808.12   35.60
   5   3  -2  819.72   36.60
   5   3  -2  747.83   35.10
  -5   3   2  773.12   35.80
   4  -3  -2    9.70    2.10
  -4  -3   2   12.20    3.20
   4  -3  -2    6.20    3.60
  -4  -3   2   10.30    3.20
   4  -3  -2    8.50    3.50
  -4  -3   2    5.60    3.50
   4  -3  -2   11.40    3.30
   4   3  -2   12.50    4.00
   4   3  -2   14.20    3.50
  -4   3   2   13.50    3.20
  -4   3   2    6.30    3.10
  -4   3   2    6.70    4.30
   3  -3  -2  471.85   21.90
   3  -3  -2  481.75   22.10
  -3  -3   2  483.85   21.70
  -3  -3   2  495.85   22.00
   3  -3  -2  513.05   22.10
  -3  -3   2  479.65   22.30
   3  -3  -2  478.05   20.60
   3   3  -2  514.85   22.60
  -3   3   2  463.45   22.30
   3   3  -2  497.25   21.90
  -3   3   2  487.15   21.70
  -3   3   2  495.35   22.00
   2  -3  -2  301.37   14.50
   2  -3  -2  334.57   14.60
  -2  -3   2  332.17   14.40
   2  -3  -2  312.27   14.70
  -2  -3   2  310.97   14.70
  -2  -3   2  323.27   14.60
  -2   3   2  321.17   14.40
   2   3  -2  333.27   15.00
   2   3  -2  323.37   14.50
  -2   3   2  337.47   14.90
  -2   3   2  310.77   14.50
   1  -3  -2   47.10    3.00
  -1  -3   2   53.19    3.10
  -1  -3   2   50.99    3.20
   1  -3  -2   46.80    2.80
  -1  -3   2   51.19    3.30
   1  -3  -2   48.30    2.90
  -1   3   2   47.80    3.00
  -1   3   2   48.10    2.50
   1   3  -2   48.20    3.10
   1   3  -2   51.79    3.20
   1   3  -2   53.79    3.20
  -1   3   2   44.70    2.80
  -1   3   2   48.70    2.80
   0  -3   2    5.10    1.30
   0  -3   2    2.00    1.10
   0  -3   2    3.40    1.10
   0  -3   2    4.70    1.30
   0   3  -2    1.60    1.30
   0   3  -2    3.10    1.10
   0   3   2    5.20    0.70
   0   3  -2    2.70    1.10
   0   3   2    3.80    0.90
   0   3  -2    2.50    1.10
   0   3  -2    2.90    1.20
  -1  -3  -2 5881.71  255.27
  -1  -3  -2 6537.35  255.67
   1  -3   2 6371.36  256.07
  -1  -3  -2 6482.65  254.87
   1   3   2 6166.28  255.07
  -1   3  -2 5475.85  253.97
  -1   3  -2 6370.56  256.37
  -1   3  -2 5847.02  254.17
  -1   3  -2 5635.94  253.87
   1   3   2 6185.68  253.57
   1   3   2 6669.43  256.47
  -1   3  -2 6381.66  256.87
   2  -3   2 3737.33  145.19
   2  -3   2 3546.65  144.79
  -2  -3  -2 3483.55  144.49
  -2  -3  -2 3509.95  144.79
   2  -3   2 3416.56  145.29
   2  -3   2 3281.97  144.79
  -2  -3  -2 3391.26  144.59
   2  -3   2 3502.85  145.09
   2   3   2 3719.63  144.99
  -2   3  -2 3578.74  144.99
   2   3   2 3639.54  144.69
  -2   3  -2 3476.75  145.19
  -2   3  -2 3412.86  144.79
   2   3   2 3495.35  144.39
  -2   3  -2 3297.17  144.99
   3  -3   2   94.99    6.60
  -3  -3  -2   77.69    5.90
   3  -3   2   86.49    6.00
   3  -3   2   91.39    5.90
  -3  -3  -2   84.49    5.70
   3  -3   2   91.69    5.80
  -3  -3  -2   85.29    4.40
   3  -3   2   88.09    6.20
  -3   3  -2   97.79    6.50
  -3   3  -2   85.49    5.80
   3   3   2  101.89    6.10
  -3   3  -2   86.69    5.90
   3   3   2   89.39    6.40
  -3   3  -2   93.29    6.10
  -3   3  -2   79.59    6.60
   3   3   2   89.29    5.30
   4  -3   2  462.45   22.60
   4  -3   2  472.45   22.10
  -4  -3  -2  463.85   22.70
  -4  -3  -2  488.35   22.40
   4  -3   2  501.35   22.80
   4  -3   2  479.85   22.80
  -4  -3  -2  451.45   22.10
  -4  -3  -2  459.15   20.70
   4   3   2  449.36   23.30
   4   3   2  526.15   22.90
  -4   3  -2  499.45   22.20
   4   3   2  505.15   23.00
  -4   3  -2  468.85   22.00
   4   3   2  498.85   23.10
  -4   3  -2  465.35   22.30
  -4   3  -2  517.35   22.90
  -5  -3  -2 1060.79   46.20
  -5  -3  -2  990.30   44.10
   5  -3   2  973.30   46.10
  -5  -3  -2 1024.80   46.40
  -5  -3  -2 1069.89   45.80
   5  -3   2 1053.19   45.50
   5  -3   2 1022.40   46.10
   5  -3   2 1079.89   46.70
   5   3   2 1023.90   46.00
  -5   3  -2 1055.39   46.40
   5   3   2 1037.40   46.70
   5   3   2 1036.10   45.30
  -5   3  -2 1059.29   47.10
  -5   3  -2 1034.50   45.80
   5   3   2 1042.00   46.40
  -5   3  -2 1112.09   45.70
  -6  -3  -2  446.36   23.50
   6  -3   2  434.36   22.20
   6  -3   2  427.56   23.10
  -6  -3  -2  441.56   20.70
   6  -3   2  466.15   23.20
  -6  -3  -2  477.95   23.30
  -6  -3  -2  420.26   22.40
   6  -3   2  469.85   23.70
   6   3   2  478.15   23.30
  -6   3  -2  406.66   23.80
  -6   3  -2  456.65   22.70
   6   3   2  463.35   23.40
   6   3   2  466.65   22.00
  -6   3  -2  453.95   23.50
   6   3   2  474.75   23.90
  -6   3  -2  458.95   22.20
   7  -3   2  112.09   10.50
  -7  -3  -2   86.19   11.20
   7  -3   2   85.49   10.00
   7  -3   2   86.79   11.00
   7  -3   2   88.29   10.60
  -7  -3  -2   86.49    8.20
  -7  -3  -2  108.29   11.10
   7   3   2  105.79   12.70
  -7   3  -2   99.99   10.70
   7   3   2  112.89    9.50
   7   3   2  106.19   12.50
  -7   3  -2   89.99   12.30
   7   3   2  113.99   10.60
   8  -3   2   -5.00    6.60
   8  -3   2   16.80    7.60
   8  -3   2  -10.20    7.50
  -8  -3  -2   -6.30    5.60
  -8  -3  -2    0.40    8.30
   8   3   2    3.70    7.10
   8   3   2    9.10    5.90
  -8   3  -2   -0.70    8.20
  -8   3  -2    2.90    8.80
   9  -3   2  100.89   13.20
  -9  -3  -2  122.09   14.40
   9  -3   2  101.99   14.50
  -9  -3  -2  104.19   14.70
   9  -3   2  137.29   14.40
   9   3   2  119.89   12.60
   9   3   2  110.59   13.90
  -9   3  -2  113.29   15.60
  10  -3   2   45.70   12.60
  10  -3   2   42.10   11.90
 -10  -3  -2   53.49   14.10
  10   3   2   41.60   11.50
 -10   3  -2   44.20   14.30
  10   3   2   49.90   10.50
  11  -3   2   -2.30   12.30
 -11  -3  -2  -17.20   14.30
  11  -3   2   10.70   13.10
  11   3   2    5.50   11.50
 -11   3  -2   14.30   15.30
  11   3   2   21.60   10.60
  12  -3   2   14.30   15.20
 -12  -3  -2   18.10   18.20
  12  -3   2    5.00   14.00
  12   3   2   47.90   13.20
  12   3   2   13.30   15.20
 -12   3  -2   10.70   18.40
  12  -4  -2   22.90   14.60
 -12  -4   2   17.20   17.30
  12   4  -2   12.80   13.00
 -12   4   2   21.80   17.50
  11  -4  -2   52.29   13.70
  11  -4  -2   57.19   14.10
 -11  -4   2   56.49   16.10
  11   4  -2   48.30   12.80
 -11   4   2   66.59   16.10
  10  -4  -2   20.50    9.60
 -10  -4   2   18.60   12.00
  10  -4  -2    7.00    9.90
 -10   4   2   -9.10   11.60
  10   4  -2   -2.40    9.10
   9  -4  -2  191.58   13.80
  -9  -4   2  173.78   18.00
   9  -4  -2  218.98   17.10
  -9  -4   2  172.48   15.30
   9  -4  -2  198.38   16.60
  -9   4   2  185.58   19.00
   9   4  -2  185.88   15.60
   8  -4  -2  577.64   28.90
  -8  -4   2  534.45   29.60
   8  -4  -2  512.25   28.20
   8  -4  -2  537.45   25.60
  -8   4   2  528.25   30.10
   8   4  -2  552.84   28.40
   7  -4  -2  107.99   10.50
   7  -4  -2   86.69    7.80
  -7  -4   2  104.19   11.60
   7  -4  -2   85.99   10.20
  -7   4   2   84.39    9.80
   7   4  -2   83.99    9.70
   7   4  -2  101.39   13.80
  -7   4   2   70.19   11.10
  -6  -4   2    6.60    4.50
  -6  -4   2    4.70    4.60
   6  -4  -2   12.20    4.80
   6  -4  -2    5.30    4.70
   6  -4  -2   13.80    5.30
  -6  -4   2    6.20    5.00
   6  -4  -2    7.10    3.40
  -6   4   2    9.00    6.20
  -6   4   2    9.60    4.40
  -6   4   2    8.40    5.10
   6   4  -2    9.70    4.80
  -6   4   2    8.80    4.80
   6   4  -2   11.60    6.30
   5  -4  -2   17.90    4.40
   5  -4  -2   16.40    2.90
  -5  -4   2   13.70    4.20
  -5  -4   2    9.80    4.10
  -5  -4   2   14.80    4.00
   5  -4  -2    8.90    4.20
   5  -4  -2   14.30    4.80
   5   4  -2   10.70    4.00
  -5   4   2   16.10    4.00
  -5   4   2   20.50    3.80
  -5   4   2   14.80    4.50
  -5   4   2    8.10    5.10
   5   4  -2   12.20    4.10
  -4  -4   2 1831.42   76.09
   4  -4  -2 1789.62   76.39
   4  -4  -2 1654.53   76.19
  -4  -4   2 1803.62   76.39
   4  -4  -2 1867.71   76.79
   4  -4  -2 1677.43   74.59
  -4  -4   2 1772.22   77.09
   4   4  -2 1766.32   76.19
  -4   4   2 1869.91   77.19
  -4   4   2 1847.22   76.09
  -4   4   2 1865.21   76.49
   4   4  -2 1871.51   77.09
   3  -4  -2 3638.34  151.88
  -3  -4   2 3750.62  151.98
  -3  -4   2 3530.35  151.28
  -3  -4   2 3620.84  151.58
   3  -4  -2 3504.25  151.78
   3  -4  -2 3694.93  150.68
   3  -4  -2 3771.42  152.08
  -3  -4   2 3596.14  152.18
   3   4  -2 3523.05  151.68
  -3   4   2 3733.83  151.68
  -3   4   2 3880.31  151.98
  -3   4   2 3643.04  152.38
   3   4  -2 3653.63  152.38
  -2  -4   2  315.17   15.70
  -2  -4   2  350.56   15.50
  -2  -4   2  337.87   14.90
   2  -4  -2  313.67   15.00
   2  -4  -2  330.77   15.10
  -2   4   2  332.87   14.80
   2   4  -2  360.06   15.60
  -2   4   2  321.07   15.00
  -2   4   2  338.57   15.40
   2   4  -2  325.07   15.00
   1  -4  -2 3957.60  160.48
  -1  -4   2 3899.11  160.58
   1  -4  -2 3752.72  160.38
  -1  -4   2 3871.41  160.88
   1  -4  -2 3791.52  160.38
  -1  -4   2 3800.52  160.88
   1  -4  -2 3641.64  160.38
  -1   4   2 4056.49  160.68
   1   4  -2 3802.22  160.78
  -1   4   2 3745.93  160.38
   1   4  -2 4129.19  161.08
  -1   4   2 4228.68  161.48
   1   4  -2 3947.00  160.68
   0  -4  -2  126.89    5.70
   0  -4   2  121.19    6.40
   0  -4   2  123.39    6.50
   0  -4   2  123.89    6.70
   0  -4   2  126.59    6.50
   0  -4  -2  119.39    5.70
   0   4  -2  136.09    6.70
   0   4  -2  132.49    6.80
   0   4  -2  123.89    6.70
   0   4  -2  123.99    6.50
   0   4   2  130.89    5.90
   0   4   2  129.09    6.30
   0   4   2  129.99    5.90
   0   4  -2  121.89    6.70
   0   4   2  123.39    5.80
   0   4   2  125.69    6.20
   0   4   2  123.89    5.40
   1  -4   2  421.66   21.20
   1  -4   2  484.85   21.40
   1  -4   2  456.45   21.30
  -1  -4  -2  458.15   20.40
  -1  -4  -2  493.15   20.50
  -1  -4  -2  452.45   20.50
  -1  -4  -2  458.35   20.30
   1  -4   2  522.45   21.20
  -1   4  -2  481.65   21.00
  -1   4  -2  487.95   21.40
   1   4   2  471.05   20.10
  -1   4  -2  493.95   21.50
   1   4   2  470.15   20.70
   1   4   2  509.65   20.50
   1   4   2  463.05   20.10
  -1   4  -2  538.65   21.50
  -1   4  -2  516.25   21.50
   2  -4   2  130.19    7.40
   2  -4   2  132.29    7.60
  -2  -4  -2  130.19    6.70
   2  -4   2  132.99    7.00
   2  -4   2  128.99    7.50
  -2  -4  -2  128.19    7.00
   2  -4   2  129.79    7.40
  -2  -4  -2  134.19    6.80
  -2   4  -2  134.09    7.10
  -2   4  -2  128.49    7.40
   2   4   2  136.49    7.20
  -2   4  -2  145.29    7.80
   2   4   2  130.09    6.80
   2   4   2  133.29    6.40
  -3  -4  -2 1543.85   68.59
   3  -4   2 1701.13   74.29
  -3  -4  -2 1709.53   70.39
   3  -4   2 1564.04   71.39
   3  -4   2 1791.82   70.69
  -3  -4  -2 1653.43   69.99
  -3  -4  -2 1499.55   70.59
   3  -4   2 1638.64   70.09
   3  -4   2 1689.63   69.99
  -3   4  -2 1696.93   70.29
   3   4   2 1614.34   69.49
  -3   4  -2 1616.74   69.99
   3   4   2 1665.13   70.09
  -3   4  -2 1759.62   70.49
  -3   4  -2 1745.63   70.79
  -3   4  -2 1611.44   70.79
   3   4   2 1803.22   70.69
  -4  -4  -2 5481.15  220.58
   4  -4   2 5250.67  219.78
  -4  -4  -2 5268.07  220.18
   4  -4   2 5110.09  220.58
  -4  -4  -2 5500.25  220.08
  -4  -4  -2 4940.51  218.48
   4  -4   2 5850.41  221.08
   4  -4   2 5200.38  220.68
  -4   4  -2 5213.38  219.88
  -4   4  -2 5071.99  222.58
   4   4   2 4934.21  220.18
  -4   4  -2 5112.19  220.08
  -4   4  -2 5613.34  220.28
   4   4   2 5435.06  220.88
  -4   4  -2 5704.13  220.98
   5  -4   2   80.69    8.20
  -5  -4  -2   79.99    5.30
   5  -4   2   83.99    8.50
   5  -4   2   79.79    7.10
  -5  -4  -2   78.49    8.00
  -5  -4  -2   92.19    7.80
  -5  -4  -2   91.19    7.50
   5  -4   2   97.59    8.30
   5   4   2   91.09    8.80
  -5   4  -2   90.19    7.50
  -5   4  -2   92.49    8.50
   5   4   2   88.59    8.30
  -5   4  -2   95.59    9.20
  -5   4  -2   99.49    7.80
   5   4   2   86.09    8.40
   5   4   2   96.19    6.90
  -6  -4  -2  291.27   17.90
  -6  -4  -2  319.07   17.70
  -6  -4  -2  250.97   17.00
   6  -4   2  300.87   17.70
   6  -4   2  309.47   16.60
  -6  -4  -2  300.67   17.20
   6  -4   2  336.07   18.30
   6  -4   2  332.37   17.50
   6   4   2  315.37   16.30
   6   4   2  325.57   17.40
  -6   4  -2  308.27   18.80
   6   4   2  328.87   18.60
  -6   4  -2  302.27   17.00
  -6   4  -2  314.57   17.10
   6   4   2  321.07   18.50
  -6   4  -2  323.87   18.40
  -7  -4  -2  222.98   12.90
   7  -4   2  255.37   16.20
   7  -4   2  227.98   15.90
  -7  -4  -2  232.58   16.60
  -7  -4  -2  226.18   15.60
   7  -4   2  238.98   14.80
   7   4   2  230.08   18.50
   7   4   2  249.18   15.60
  -7   4  -2  240.68   17.70
  -7   4  -2  264.07   16.30
   7   4   2  249.78   17.10
   7   4   2  240.38   14.30
  -8  -4  -2  154.38   11.70
   8  -4   2  190.48   14.00
  -8  -4  -2  134.89   15.00
   8  -4   2  123.09   13.70
   8  -4   2  178.38   14.80
  -8   4  -2  141.69   16.30
   8   4   2  156.08   13.80
   8   4   2  165.48   12.40
   9  -4   2   70.19   12.00
  -9  -4  -2   26.20   11.10
   9  -4   2   50.79   11.00
   9  -4   2   49.60   11.50
  -9  -4  -2   34.80    9.30
  -9   4  -2   45.60   12.70
   9   4   2   56.59    9.70
   9   4   2   50.29   10.60
  10  -4   2   19.60   16.30
 -10  -4  -2  -24.40   12.70
 -10   4  -2   -7.70   12.50
  10   4   2    0.20    9.70
  10   4   2   16.50    9.00
  11  -4   2   39.20   14.00
  11  -4   2   48.30   14.00
 -11  -4  -2   50.69   17.50
  11   4   2   42.20   13.30
  11   4   2   54.29   12.20
 -11   4  -2   45.00   19.00
  12  -4   2   72.49   17.80
 -12  -4  -2   48.70   19.00
 -12   4  -2   44.80   19.80
  12  -5  -2   28.20   15.40
 -12  -5   2   -9.80   16.70
  12  -5  -2  -11.30   12.60
  12   5  -2   12.30   13.80
 -12   5   2    4.70   16.70
  11  -5  -2   59.89   14.70
 -11  -5   2   38.30   11.00
  11  -5  -2   69.39   14.90
 -11  -5   2   73.39   16.60
 -11   5   2   35.20   15.80
  11   5  -2   58.79   12.70
 -10  -5   2   78.09   14.40
  10  -5  -2   83.39   14.00
  10  -5  -2  124.39   16.30
  10   5  -2   65.89   12.40
 -10   5   2   79.19   15.70
  -9  -5   2   56.79   11.70
   9  -5  -2   67.99    8.60
   9  -5  -2   62.39   11.00
  -9  -5   2   54.69    9.20
   9  -5  -2   75.79   11.70
  -9   5   2   78.79   13.50
   9   5  -2   66.99   10.90
   8  -5  -2  106.79   12.10
   8  -5  -2  124.99   12.70
  -8  -5   2   87.29   12.10
   8  -5  -2   99.79    8.90
   8   5  -2   96.49   11.50
  -8   5   2   81.69   12.50
   7  -5  -2  335.77   17.30
   7  -5  -2  382.96   20.90
   7  -5  -2  332.77   20.20
  -7  -5   2  372.66   21.30
   7   5  -2  353.86   19.90
  -7   5   2  413.76   21.70
  -7   5   2  359.56   22.10
  -6  -5   2 1675.53   73.49
   6  -5  -2 1746.63   73.29
   6  -5  -2 1612.14   72.89
  -6  -5   2 1710.23   73.19
  -6  -5   2 1712.83   72.69
   6  -5  -2 1710.13   73.49
   6  -5  -2 1628.74   70.39
  -6   5   2 1632.64   74.09
  -6   5   2 1699.03   72.59
  -6   5   2 1752.92   71.99
   6   5  -2 1733.63   74.19
  -6   5   2 1553.04   72.59
   6   5  -2 1690.53   72.69
   5  -5  -2  567.54   26.80
  -5  -5   2  554.84   27.10
   5  -5  -2  591.84   27.10
   5  -5  -2  536.65   24.30
   5  -5  -2  573.44   26.90
  -5  -5   2  570.44   26.30
  -5  -5   2  584.94   26.80
  -5   5   2  525.85   27.50
   5   5  -2  546.35   26.30
  -5   5   2  558.94   26.50
   5   5  -2  589.34   27.70
  -5   5   2  586.84   26.00
  -5   5   2  562.94   26.20
   4  -5  -2  505.85   21.30
   4  -5  -2  503.45   23.50
  -4  -5   2  488.35   22.40
   4  -5  -2  483.75   23.50
   4  -5  -2  517.75   23.70
  -4  -5   2  520.45   23.10
  -4  -5   2  482.65   23.40
  -4   5   2  520.55   23.00
  -4   5   2  526.75   22.90
  -4   5   2  472.15   24.00
   4   5  -2  496.95   23.20
   4   5  -2  515.05   24.00
  -4   5   2  493.95   23.20
  -3  -5   2  278.47   13.10
   3  -5  -2  255.47   13.30
   3  -5  -2  284.07   13.60
  -3  -5   2  265.87   13.50
   3  -5  -2  263.27   13.30
  -3  -5   2  258.17   13.70
  -3  -5   2  270.27   12.70
  -3   5   2  272.87   13.20
  -3   5   2  280.47   13.10
  -3   5   2  268.97   12.90
   3   5  -2  276.37   13.80
  -2  -5   2  246.18   11.40
  -2  -5   2  228.48   11.30
  -2  -5   2  239.08   10.80
   2  -5  -2  226.78   11.00
   2  -5  -2  234.28   11.10
   2  -5  -2  217.28   11.00
  -2   5   2  239.18   10.80
  -2   5   2  233.38   11.40
   2   5  -2  222.48   10.80
  -2   5   2  240.38   11.00
   2   5  -2  201.08   12.00
  -2   5   2  232.08    9.70
   2   5  -2  237.98   11.10
  -1  -5   2 1887.41   77.69
   1  -5  -2 1775.52   76.89
  -1  -5   2 1912.21   77.69
   1  -5  -2 1859.71   77.09
  -1  -5   2 1965.50   77.69
   1  -5  -2 1895.41   77.29
   1  -5  -2 1787.22   77.09
  -1  -5   2 1835.12   77.19
  -1   5   2 1782.02   77.39
   1   5  -2 1854.71   77.59
   1   5  -2 1955.20   77.99
  -1   5   2 1762.82   76.79
   1   5  -2 1901.61   77.39
  -1   5   2 1820.92   77.09
  -1   5   2 1858.31   77.19
   0  -5   2 1573.64   66.69
   0  -5   2 1641.04   67.09
   0  -5  -2 1584.94   65.99
   0  -5   2 1579.64   66.59
   0  -5  -2 1468.15   65.89
   0  -5   2 1575.74   66.59
   0   5   2 1488.95   65.39
   0   5   2 1611.74   66.49
   0   5   2 1503.45   65.99
   0   5  -2 1687.33   66.79
   0   5  -2 1594.54   67.19
   0   5  -2 1611.04   66.99
   0   5   2 1652.33   66.19
   0   5  -2 1622.04   67.19
   0   5  -2 1604.94   66.89
   0   5   2 1556.84   65.89
   0   5   2 1690.33   66.59
   1  -5   2 7319.47  361.16
  -1  -5  -2 8990.60  364.36
  -1  -5  -2 9412.66  363.66
  -1  -5  -2 9348.67  364.86
   1  -5   2 7469.45  361.16
   1  -5   2 9999.00  365.96
  -1  -5  -2 8626.54  361.56
   1   5   2 9701.73  364.36
   1   5   2 9636.44  365.06
  -1   5  -2 8978.30  365.06
   1   5   2 9331.57  364.06
  -1   5  -2 9140.49  365.46
   1   5   2 8351.86  362.06
  -1   5  -2 7835.22  361.26
  -1   5  -2 8516.35  361.36
   1   5   2 8732.63  360.96
  -1   5  -2 7847.52  361.36
   2  -5   2 3267.87  126.89
  -2  -5  -2 2846.42  125.59
   2  -5   2 2793.42  126.59
  -2  -5  -2 3215.08  126.19
  -2  -5  -2 3027.70  125.89
   2  -5   2 3153.28  126.79
   2  -5   2 2727.93  126.39
   2  -5   2 3179.08  126.09
  -2   5  -2 3069.29  126.49
  -2   5  -2 3103.49  126.89
   2   5   2 2907.01  125.39
   2   5   2 3098.79  126.39
   2   5   2 3034.00  125.89
  -2   5  -2 3296.37  126.99
  -2   5  -2 2858.11  126.09
  -2   5  -2 3082.39  126.89
   3  -5   2   68.89    5.80
   3  -5   2   61.49    5.70
   3  -5   2   63.69    4.80
  -3  -5  -2   57.89    4.80
   3  -5   2   64.99    5.80
  -3  -5  -2   50.39    5.40
  -3  -5  -2   60.69    5.50
   3   5   2   65.39    5.00
  -3   5  -2   65.59    5.80
  -3   5  -2   71.09    5.80
  -3   5  -2   62.59    5.30
   3   5   2   72.59    5.60
   3   5   2   63.89    4.30
  -3   5  -2   61.19    5.00
  -3   5  -2   57.89    6.00
   4  -5   2   43.90    6.00
   4  -5   2   51.69    5.10
  -4  -5  -2   36.50    5.50
  -4  -5  -2   28.10    4.30
  -4  -5  -2   31.30    2.70
   4  -5   2   32.50    4.50
  -4  -5  -2   35.00    4.60
   4  -5   2   33.80    5.20
  -4  -5  -2   29.40    2.70
  -4   5  -2   41.00    5.00
   4   5   2   39.10    5.40
  -4   5  -2   39.70    5.50
  -4   5  -2   44.60    5.70
  -4   5  -2   33.90    5.10
  -4   5  -2   33.40    6.80
   5  -5   2  188.08   12.50
  -5  -5  -2  201.68   11.90
  -5  -5  -2  194.38   12.10
   5  -5   2  189.78   12.40
  -5  -5  -2  184.38    9.20
  -5  -5  -2  186.58   11.60
   5  -5   2  190.38   11.00
   5  -5   2  194.38   12.40
  -5   5  -2  202.78   11.80
   5   5   2  173.58   11.50
  -5   5  -2  206.68   11.10
  -5   5  -2  195.08   11.70
   5   5   2  204.08   12.90
   5   5   2  189.58   10.70
  -5   5  -2  189.28   13.20
  -5   5  -2  214.88   12.70
  -6  -5  -2 1027.80   46.60
   6  -5   2 1028.50   46.50
  -6  -5  -2 1019.70   46.10
   6  -5   2 1084.89   46.90
   6  -5   2 1020.40   46.70
   6  -5   2 1005.60   44.90
  -6  -5  -2 1042.30   46.00
  -6  -5  -2  959.80   43.40
   6   5   2 1070.99   47.30
  -6   5  -2  940.61   45.60
   6   5   2 1091.09   46.40
  -6   5  -2 1091.59   46.10
   6   5   2 1005.60   46.80
  -6   5  -2  937.31   47.10
   6   5   2 1017.20   45.00
  -7  -5  -2  235.78   16.80
   7  -5   2  278.07   17.10
  -7  -5  -2  299.57   20.10
  -7  -5  -2  240.98   13.20
  -7  -5  -2  254.77   16.50
   7  -5   2  258.57   17.00
   7  -5   2  234.38   15.10
  -7   5  -2  275.77   17.40
   7   5   2  280.37   18.10
   7   5   2  264.37   16.20
   7   5   2  248.68   14.80
  -7   5  -2  238.88   18.00
  -8  -5  -2   68.39   10.90
   8  -5   2   62.09    9.50
  -8  -5  -2   63.89    8.60
   8  -5   2   82.39   11.10
   8  -5   2   61.89   10.80
  -8   5  -2   63.69   11.90
   8   5   2   81.89   10.50
   8   5   2   65.19   10.00
  -9  -5  -2  277.97   21.00
   9  -5   2  264.47   20.30
   9  -5   2  240.48   19.70
  -9  -5  -2  275.67   17.40
   9  -5   2  281.17   20.90
   9   5   2  251.77   19.10
  -9   5  -2  284.17   22.90
   9   5   2  300.17   18.00
 -10  -5  -2   42.90   13.80
  10   5   2   53.99   10.30
 -10   5  -2   37.90   14.50
  10   5   2   48.20   11.50
 -11  -5  -2  -31.10   13.80
  11  -5   2   22.30   13.40
  11  -5   2   -4.50   12.70
  11   5   2   -4.50   11.80
  11   5   2   32.60   11.50
  12  -6  -2   22.10   16.00
  12  -6  -2   -3.40   16.10
 -12  -6   2   29.80   17.60
 -12   6   2   36.40   18.00
  12   6  -2   19.40   13.00
 -11  -6   2  101.79   17.30
  11  -6  -2   63.09   15.30
 -11  -6   2  128.79   15.70
  11  -6  -2   90.79   16.10
  11   6  -2   93.19   15.00
 -11   6   2   70.79   18.10
  10  -6  -2   13.70   11.20
 -10  -6   2    6.40   11.50
  10  -6  -2   -4.20    9.70
 -10  -6   2   -1.50    7.60
 -10   6   2    8.00    9.70
  10   6  -2    6.90    9.70
   9  -6  -2  136.89   15.50
   9  -6  -2  109.39   10.50
  -9  -6   2  110.09   11.80
  -9  -6   2  131.29   15.80
   9  -6  -2  124.59   14.50
   9   6  -2  114.69   13.60
  -9   6   2  128.19   17.20
  -8  -6   2  375.36   20.20
   8  -6  -2  378.66   22.80
  -8  -6   2  402.56   24.00
   8  -6  -2  444.96   23.90
   8  -6  -2  381.06   18.90
  -8   6   2  366.26   24.70
   8   6  -2  414.16   23.00
  -7  -6   2  255.97   17.00
   7  -6  -2  260.47   16.60
   7  -6  -2  237.58   16.10
  -7  -6   2  246.78   14.10
   7  -6  -2  243.78   12.50
   7   6  -2  258.37   16.20
  -7   6   2  249.08   18.00
   6  -6  -2    6.80    2.70
  -6  -6   2    6.70    3.80
  -6  -6   2    8.00    5.40
   6  -6  -2    0.60    5.80
  -6  -6   2    7.60    5.70
   6  -6  -2    9.00    5.30
  -6  -6   2    4.10    4.70
   6  -6  -2   11.60    5.30
  -6   6   2   14.90    6.60
   6   6  -2    8.70    4.90
  -6   6   2    8.50    5.20
  -6   6   2   -0.40    5.10
   6   6  -2    5.70    6.20
  -6   6   2    3.90    4.50
  -5  -6   2  498.15   25.10
   5  -6  -2  514.65   22.00
   5  -6  -2  542.25   25.00
  -5  -6   2  548.65   25.20
   5  -6  -2  511.85   25.00
  -5  -6   2  504.35   23.20
  -5  -6   2  515.85   24.20
  -5   6   2  462.45   25.40
   5   6  -2  513.65   24.40
  -5   6   2  511.35   24.50
  -5   6   2  533.65   24.00
   5   6  -2  485.05   25.40
  -5   6   2  521.95   24.20
   4  -6  -2  558.94   26.40
  -4  -6   2  581.64   25.90
  -4  -6   2  567.54   25.20
  -4  -6   2  577.64   26.40
   4  -6  -2  598.44   26.60
   4  -6  -2  568.64   26.50
  -4   6   2  570.24   26.10
   4   6  -2  564.74   26.90
  -4   6   2  583.14   25.90
  -4   6   2  582.94   25.80
  -4   6   2  543.95   26.90
   4   6  -2  539.25   25.90
  -3  -6   2  368.36   19.10
   3  -6  -2  399.66   18.90
  -3  -6   2  402.26   18.50
   3  -6  -2  437.36   19.20
  -3  -6   2  414.96   19.10
  -3  -6   2  399.16   18.20
  -3   6   2  424.06   18.90
   3   6  -2  371.36   18.80
   3   6  -2  406.16   19.60
  -3   6   2  423.46   18.70
  -3   6   2  414.06   18.60
  -2  -6   2  235.08   11.70
   2  -6  -2  224.88   11.20
   2  -6  -2  225.28   11.10
  -2  -6   2  221.68   10.80
   2  -6  -2  227.08   11.40
  -2  -6   2  224.58   11.50
  -2   6   2  238.48   10.80
  -2   6   2  218.38   11.60
  -2   6   2  236.48   11.10
   2   6  -2  255.67   11.90
   2   6  -2  239.08   11.30
  -2   6   2  232.08   11.20
   2   6  -2  227.18   11.00
   1  -6  -2 2010.20   87.09
  -1  -6   2 2196.68   88.19
   1  -6  -2 2022.20   87.39
   1  -6  -2 2009.40   87.39
  -1  -6   2 2068.39   87.49
  -1  -6   2 2100.19   87.89
  -1   6   2 2256.17   87.99
  -1   6   2 2030.50   86.99
  -1   6   2 2053.79   87.49
   1   6  -2 2160.08   88.39
   1   6  -2 2225.38   87.79
  -1   6   2 2061.19   87.39
   1   6  -2 2154.88   87.99
   0  -6   2 3356.86  140.09
   0  -6   2 3216.78  140.89
   0  -6  -2 3257.67  139.49
   0  -6   2 3467.55  140.59
   0  -6  -2 3234.58  139.39
   0  -6   2 3366.86  139.99
   0   6   2 3595.64  139.49
   0   6  -2 3306.87  140.69
   0   6   2 3355.76  139.39
   0   6   2 3304.87  139.99
   0   6  -2 3471.45  140.79
   0   6   2 3262.57  139.59
   0   6   2 3593.24  140.19
   0   6   2 3309.57  139.79
   0   6  -2 3448.75  140.39
   0   6  -2 3482.05  140.29
  -1  -6  -2  124.19    6.20
   1  -6   2  140.39    7.70
   1  -6   2  137.89    6.90
  -1  -6  -2  123.89    6.60
   1  -6   2  111.29    7.30
  -1  -6  -2  128.69    6.70
   1  -6   2  118.49    7.10
  -1  -6  -2  116.79    6.00
   1   6   2  119.99    6.20
   1   6   2  139.09    6.80
   1   6   2  113.99    6.70
   1   6   2  123.89    6.20
  -1   6  -2  116.49    7.20
  -1   6  -2  107.39    7.30
  -1   6  -2  129.59    7.60
  -1   6  -2  133.89    7.40
  -2  -6  -2    4.30    2.10
   2  -6   2    7.30    2.40
   2  -6   2    7.30    2.50
  -2  -6  -2    2.20    1.80
  -2  -6  -2    5.20    1.40
  -2  -6  -2    6.20    2.00
  -2  -6  -2    4.40    0.90
   2  -6   2    3.30    2.40
   2  -6   2    3.70    2.60
   2   6   2    0.60    1.90
   2   6   2    3.00    1.80
  -2   6  -2    7.80    2.60
  -2   6  -2    4.30    2.20
   2   6   2    5.50    1.20
  -2   6  -2    2.90    2.20
   2   6   2    6.90    1.00
  -2   6  -2    7.10    2.50
  -2   6  -2    9.80    3.10
  -3  -6  -2 1084.69   45.30
   3  -6   2 1063.89   45.60
   3  -6   2 1082.59   44.80
  -3  -6  -2  946.61   44.60
   3   6   2 1098.29   45.10
   3   6   2 1022.20   44.20
  -3   6  -2 1075.29   47.60
  -3   6  -2  990.90   44.90
   3   6   2 1082.69   45.70
  -3   6  -2  994.30   45.30
  -3   6  -2 1074.89   45.90
  -3   6  -2 1098.19   45.90
  -4  -6  -2 1624.94   70.39
   4  -6   2 1635.84   70.99
  -4  -6  -2 1575.34   67.99
  -4  -6  -2 1573.64   69.89
  -4  -6  -2 1715.23   70.19
   4  -6   2 1663.73   69.59
   4  -6   2 1639.64   70.39
   4  -6   2 1558.54   70.69
   4  -6   2 1677.53   70.79
   4   6   2 1731.33   71.09
  -4   6  -2 1678.43   70.79
  -4   6  -2 1752.72   70.79
  -4   6  -2 1631.64   71.29
  -4   6  -2 1739.93   70.49
  -4   6  -2 1598.54   69.79
   4   6   2 1614.64   70.29
   4   6   2 1619.64   69.19
  -5  -6  -2  246.78   11.40
  -5  -6  -2  275.37   14.90
   5  -6   2  268.67   15.10
  -5  -6  -2  232.78   11.30
  -5  -6  -2  254.17   14.00
  -5  -6  -2  256.07   14.30
   5  -6   2  249.48   14.80
   5  -6   2  270.57   15.00
   5  -6   2  233.18   13.10
  -5   6  -2  262.17   15.10
   5   6   2  261.57   15.20
  -5   6  -2  283.67   15.00
  -5   6  -2  237.28   14.10
  -5   6  -2  211.58   15.20
   5   6   2  245.08   13.00
  -5   6  -2  250.07   13.40
   5   6   2  263.97   14.20
  -6  -6  -2   29.90    6.80
   6  -6   2   22.90    6.60
   6  -6   2   39.60    7.10
  -6  -6  -2   28.60    3.30
  -6  -6  -2   22.00    3.30
   6  -6   2   33.60    5.50
  -6  -6  -2   29.50    6.20
  -6  -6  -2   26.10    6.50
   6  -6   2   21.60    6.70
   6   6   2   21.90    8.00
  -6   6  -2   25.20    7.40
   6   6   2   25.50    6.20
  -6   6  -2   30.20    6.40
   6   6   2   37.40    5.20
  -6   6  -2   47.10    7.70
   6   6   2   27.60    7.20
   7  -6   2  200.18   15.50
  -7  -6  -2  215.28   15.50
   7  -6   2  204.78   13.60
  -7  -6  -2  226.28   15.50
   7  -6   2  206.58   15.60
  -7  -6  -2  226.28   17.00
  -7  -6  -2  219.68   11.50
  -7  -6  -2  226.48   11.30
   7   6   2  216.28   17.10
  -7   6  -2  246.78   18.70
  -7   6  -2  219.68   17.20
   7   6   2  207.98   14.60
   7   6   2  237.48   14.00
   8  -6   2  147.49   14.60
  -8  -6  -2  163.18   10.60
   8  -6   2  155.58   13.00
  -8  -6  -2  143.79    9.60
   8  -6   2  155.68   14.90
  -8  -6  -2  155.88   14.70
   8   6   2  128.79   13.40
  -8   6  -2  129.99   14.10
   8   6   2  167.98   12.20
  -9  -6  -2    0.40    9.60
   9  -6   2   15.30   10.10
   9  -6   2   25.60   10.00
  -9  -6  -2    8.00    8.10
   9  -6   2    5.80    9.10
  -9  -6  -2   -0.80    8.60
   9   6   2   11.50    7.10
   9   6   2   15.70    9.40
  -9   6  -2    3.30   11.10
  10  -6   2    1.30   11.90
 -10  -6  -2    3.60   11.40
  10  -6   2   26.20   12.20
  10   6   2   17.10    9.30
 -10   6  -2   30.00   14.20
  10   6   2    6.10   11.90
  11  -6   2   32.60   14.60
  11  -6   2   46.80   14.50
 -11  -6  -2   16.10   15.10
 -11   6  -2   18.00   17.30
  11   6   2   58.69   14.30
 -12  -7   2   18.00   18.50
  12  -7  -2    6.80   16.70
  12  -7  -2  -14.60   15.10
 -12   7   2  -22.20   17.30
  12   7  -2   12.70   13.30
 -11  -7   2   14.70   11.20
 -11  -7   2   22.50   14.80
  11  -7  -2   32.70   14.10
  11  -7  -2   -7.60   11.90
 -11   7   2   16.80   15.90
  11   7  -2   -1.10   11.50
 -10  -7   2  113.69   12.80
 -10  -7   2   98.29   15.90
  10  -7  -2  111.49   17.40
  10   7  -2   97.99   15.50
 -10   7   2   94.29   16.90
   9  -7  -2   93.69   10.00
  -9  -7   2   91.49   13.50
   9  -7  -2  118.39   15.40
   9  -7  -2   96.39   13.30
  -9  -7   2  114.99   11.00
   9   7  -2   90.99   12.30
  -9   7   2   72.29   14.20
  -8  -7   2   -5.50    7.90
   8  -7  -2    7.30    7.80
  -8  -7   2   -3.80    5.10
   8  -7  -2    2.60    7.20
  -8   7   2   -5.30    8.50
   8   7  -2    2.20    6.70
  -7  -7   2  369.96   22.20
   7  -7  -2  332.47   15.70
  -7  -7   2  333.77   20.40
   7  -7  -2  354.46   20.40
   7  -7  -2  319.87   19.90
  -7  -7   2  341.77   17.50
  -7   7   2  341.97   21.50
   7   7  -2  348.37   19.40
  -6  -7   2   94.59    9.90
  -6  -7   2   97.99   10.00
   6  -7  -2   81.69    9.40
   6  -7  -2   92.59    9.60
  -6  -7   2   82.39    9.30
  -6  -7   2  100.59    8.60
   6  -7  -2   86.99    5.30
  -6   7   2  105.39   10.40
   6   7  -2   81.59    9.40
   6   7  -2   77.69    9.20
  -6   7   2   82.09    8.40
  -6   7   2   89.19    9.30
  -5  -7   2  162.28    9.30
  -5  -7   2  151.68   11.30
  -5  -7   2  153.58   10.30
  -5  -7   2  177.88   11.30
   5  -7  -2  163.48   11.10
   5  -7  -2  165.08   11.30
   5  -7  -2  148.59   10.80
  -5   7   2  167.18   10.10
  -5   7   2  154.58   12.00
  -5   7   2  153.88   10.30
   5   7  -2  164.18   11.80
  -5   7   2  167.28   10.70
   5   7  -2  154.08   10.30
  -4  -7   2  199.68   12.00
   4  -7  -2  212.38   12.10
  -4  -7   2  210.48   10.80
  -4  -7   2  223.88   12.10
   4  -7  -2  214.48   12.10
   4  -7  -2  209.28   11.60
  -4  -7   2  205.88   11.40
   4   7  -2  213.78   12.70
  -4   7   2  221.28   11.40
   4   7  -2  199.48   11.60
  -4   7   2  211.28   11.70
  -4   7   2  203.28   12.70
  -4   7   2  210.68   11.40
  -3  -7   2 1924.91   77.29
   3  -7  -2 1963.60   77.19
  -3  -7   2 1855.41   76.19
  -3  -7   2 1720.13   77.39
  -3  -7   2 1852.11   76.49
   3  -7  -2 1711.43   77.69
   3  -7  -2 1593.34   77.89
  -3   7   2 1927.01   76.59
  -3   7   2 1706.53   74.99
  -3   7   2 1784.22   77.59
  -3   7   2 1951.40   76.79
   3   7  -2 1857.11   77.69
  -3   7   2 1820.22   76.89
  -2  -7   2 2668.53  107.89
   2  -7  -2 2580.04  107.49
   2  -7  -2 2606.44  107.39
  -2  -7   2 2553.94  107.69
  -2  -7   2 2522.35  106.99
  -2  -7   2 2544.55  107.59
   2  -7  -2 2481.85  107.19
   2   7  -2 2660.73  107.29
   2   7  -2 2724.43  108.19
  -2   7   2 2537.85  107.29
  -2   7   2 2323.47  107.19
   2   7  -2 2630.24  107.49
  -2   7   2 2583.64  108.09
  -2   7   2 2636.54  107.29
  -1  -7   2    8.40    2.50
  -1  -7   2    4.00    2.30
   1  -7  -2    6.40    1.90
   1  -7  -2    7.50    2.10
   1  -7  -2    4.20    1.90
  -1  -7   2    4.80    2.10
  -1  -7   2    2.70    1.90
   1  -7  -2    5.90    1.50
   1   7  -2    4.00    2.40
   1   7  -2    2.40    3.10
  -1   7   2    7.80    1.40
   1   7  -2    9.00    3.00
  -1   7   2    5.80    2.40
  -1   7   2    5.50    1.90
   0  -7   2  701.93   31.40
   0  -7  -2  744.73   31.20
   0  -7   2  770.32   32.30
   0  -7  -2  706.33   31.10
   0  -7   2  751.62   31.90
   0  -7   2  698.33   31.60
   0  -7  -2  719.23   31.00
   0   7  -2  751.02   32.00
   0   7  -2  730.83   32.00
   0   7   2  732.73   30.10
   0   7   2  750.32   31.00
   0   7   2  734.53   31.80
   0   7  -2  714.73   32.30
   0   7   2  710.93   31.20
   0   7   2  696.03   31.70
   0   7  -2  712.03   32.20
   0   7   2  706.03   31.40
  -1  -7  -2  566.14   24.90
  -1  -7  -2  533.85   24.20
   1  -7   2  546.75   25.00
  -1  -7  -2  549.54   24.40
   1  -7   2  600.54   25.60
   1  -7   2  554.04   25.50
   1  -7   2  565.64   25.80
   1  -7   2  530.35   25.10
  -1  -7  -2  586.24   24.90
  -1   7  -2  576.54   25.90
  -1   7  -2  542.35   25.70
   1   7   2  547.65   25.70
  -1   7  -2  571.94   25.80
  -1   7  -2  619.24   25.70
   1   7   2  575.94   24.40
   1   7   2  540.15   24.40
   1   7   2  618.44   25.30
  -2  -7  -2 1255.77   56.69
   2  -7   2 1243.88   58.19
  -2  -7  -2 1405.26   57.69
   2  -7   2 1448.96   58.39
  -2  -7  -2 1355.46   57.49
   2  -7   2 1438.86   60.09
  -2  -7  -2 1183.78   56.49
  -2  -7  -2 1367.66   57.49
   2  -7   2 1306.77   59.39
  -2   7  -2 1370.56   58.79
  -2   7  -2 1353.26   57.79
   2   7   2 1365.16   56.69
  -2   7  -2 1437.76   58.39
  -2   7  -2 1465.85   58.49
  -2   7  -2 1490.55   58.89
   2   7   2 1345.47   57.39
   2   7   2 1384.16   58.09
  -3  -7  -2 1236.08   51.69
   3  -7   2 1334.17   52.99
   3  -7   2 1075.49   52.39
  -3  -7  -2 1137.89   49.99
   3  -7   2 1116.19   52.09
  -3  -7  -2 1127.79   50.99
   3  -7   2 1330.27   52.49
  -3  -7  -2 1220.78   51.89
   3   7   2 1175.38   50.69
  -3   7  -2 1164.68   51.49
  -3   7  -2 1210.08   52.09
  -3   7  -2 1269.77   52.49
   3   7   2 1227.48   52.29
  -3   7  -2 1256.37   52.59
   3   7   2 1264.47   51.69
  -4  -7  -2   37.00    4.70
   4  -7   2   51.99    6.60
  -4  -7  -2   40.50    5.40
   4  -7   2   48.90    6.40
   4  -7   2   41.70    4.70
   4  -7   2   53.79    7.30
  -4  -7  -2   48.40    5.40
   4  -7   2   40.20    5.80
  -4   7  -2   37.30    5.70
  -4   7  -2   41.50    5.80
  -4   7  -2   41.00    4.90
   4   7   2   43.30    4.30
  -4   7  -2   53.29    6.40
   4   7   2   39.70    5.30
  -4   7  -2   40.70    5.70
   4   7   2   39.80    5.60
   5  -7   2  591.44   29.60
   5  -7   2  614.34   29.90
  -5  -7  -2  616.54   26.00
   5  -7   2  618.04   27.80
   5  -7   2  658.13   29.70
  -5  -7  -2  584.34   30.50
  -5  -7  -2  571.44   26.00
  -5  -7  -2  637.64   28.90
  -5  -7  -2  613.74   28.60
   5   7   2  615.14   29.80
  -5   7  -2  634.14   29.30
  -5   7  -2  628.74   29.00
  -5   7  -2  668.53   29.80
  -5   7  -2  592.54   30.30
   5   7   2  614.14   28.70
   5   7   2  615.94   27.60
  -5   7  -2  619.24   28.10
   6  -7   2   77.49   10.20
  -6  -7  -2   79.09    5.00
   6  -7   2   75.69    7.40
  -6  -7  -2   59.99    4.90
   6  -7   2   69.89    9.30
  -6  -7  -2   75.29    9.20
  -6  -7  -2   76.59    9.90
  -6  -7  -2   77.89    9.80
   6  -7   2   84.19    9.90
  -6   7  -2   80.29    9.60
   6   7   2   87.99   10.60
   6   7   2   83.79    7.70
   6   7   2   90.49    9.50
  -6   7  -2   77.19   10.30
  -7  -7  -2  -11.10    7.80
  -7  -7  -2    4.30    2.80
  -7  -7  -2    6.40    7.30
   7  -7   2    9.50    7.10
  -7  -7  -2   -4.00    3.00
  -7  -7  -2   -0.70    6.20
   7  -7   2    6.80    7.10
   7  -7   2    5.80    5.50
   7   7   2   10.40    8.30
   7   7   2    6.50    4.80
   7   7   2    6.60    5.80
  -7   7  -2   -0.10    7.90
  -8  -7  -2    6.60    8.30
   8  -7   2   12.30    8.00
   8  -7   2   10.40    7.20
  -8  -7  -2    3.50    5.40
  -8  -7  -2    6.40    3.70
   8  -7   2    1.70    8.20
   8   7   2   12.10    6.10
  -8   7  -2    2.60    9.00
   8   7   2   -3.00    6.60
  -9  -7  -2   45.90    5.70
   9  -7   2   35.80   11.40
  -9  -7  -2   43.50   11.40
   9  -7   2   23.60   10.50
   9   7   2   37.70   10.20
   9   7   2   48.70    8.80
  -9   7  -2   39.60   13.30
  10  -7   2   48.20   13.20
  10  -7   2   67.49   14.10
 -10  -7  -2   84.09   14.90
 -10   7  -2   46.20   15.40
 -11  -7  -2  -14.00   14.60
  11  -7   2    2.90   13.90
  11  -7   2    8.70   14.40
 -11   7  -2  -13.80   16.40
  11  -8  -2    6.80   14.30
 -11  -8   2   -3.60   14.50
 -11   8   2    1.30   15.40
  11   8  -2   25.70   12.70
 -10  -8   2   12.30    7.70
 -10  -8   2   12.70   12.00
  10  -8  -2    6.60   14.70
 -10   8   2    0.70   13.00
  -9  -8   2   -4.80    9.70
   9  -8  -2   11.60   10.10
  -9  -8   2    5.90    6.40
   9  -8  -2    9.10    9.40
  -9   8   2    3.00   11.40
   9   8  -2   -8.60    7.20
  -8  -8   2    6.10    5.40
   8  -8  -2   18.90    8.20
  -8  -8   2   -3.00    8.10
   8  -8  -2   24.30    8.40
   8   8  -2   11.00    7.30
  -8   8   2    9.20    9.00
  -7  -8   2  184.98   13.20
  -7  -8   2  232.68   17.30
   7  -8  -2  206.58   15.40
  -7  -8   2  191.28   15.20
   7  -8  -2  200.78   15.00
  -7   8   2  208.88   16.80
   7   8  -2  210.58   14.20
   6  -8  -2    8.90    5.60
  -6  -8   2   16.70    6.30
  -6  -8   2   20.40    5.70
  -6  -8   2   12.80    7.10
   6  -8  -2    7.30    5.70
  -6  -8   2   21.60    6.60
   6   8  -2   16.50    7.30
   6   8  -2   17.60    5.50
  -6   8   2   10.50    6.50
   5  -8  -2  718.23   33.20
  -5  -8   2  743.13   31.30
  -5  -8   2  724.03   33.20
   5  -8  -2  684.53   33.00
  -5  -8   2  723.43   33.20
   5  -8  -2  715.63   33.00
  -5  -8   2  718.93   32.30
  -5   8   2  715.43   32.20
   5   8  -2  690.83   32.40
  -5   8   2  666.53   33.80
   5   8  -2  640.24   33.50
  -5   8   2  728.33   32.40
  -5   8   2  717.33   32.70
  -4  -8   2  486.05   21.50
   4  -8  -2  437.86   22.60
   4  -8  -2  465.05   22.90
   4  -8  -2  440.26   22.90
  -4  -8   2  487.15   22.20
  -4  -8   2  470.45   23.00
  -4  -8   2  507.85   23.30
  -4   8   2  470.25   22.60
   4   8  -2  477.75   22.40
  -4   8   2  503.05   22.30
   4   8  -2  489.85   23.40
  -4   8   2  504.25   22.40
  -4   8   2  439.56   23.40
  -3  -8   2   35.50    4.20
   3  -8  -2   40.90    4.90
  -3  -8   2   37.60    5.20
   3  -8  -2   33.40    5.80
  -3  -8   2   30.20    3.90
   3  -8  -2   39.60    5.50
  -3  -8   2   40.00    5.30
   3   8  -2   34.70    4.20
  -3   8   2   36.20    4.60
   3   8  -2   34.20    4.50
  -3   8   2   42.90    4.60
   3   8  -2   39.70    5.40
  -3   8   2   44.10    4.50
  -3   8   2   36.10    2.50
  -3   8   2   34.60    5.10
  -2  -8   2   -0.10    2.50
   2  -8  -2   -1.40    2.40
  -2  -8   2    4.10    2.60
  -2  -8   2   -0.90    2.00
  -2  -8   2    2.30    2.80
   2  -8  -2    1.90    2.10
   2  -8  -2    3.90    2.00
   2  -8  -2   -1.30    2.40
   2   8  -2    3.50    2.90
  -2   8   2    0.60    3.10
   2   8  -2    1.00    2.30
   2   8  -2    4.70    2.30
  -2   8   2   -1.20    2.10
  -2   8   2    3.00    2.20
  -1  -8   2   27.90    4.10
   1  -8  -2   25.70    3.60
  -1  -8   2   34.70    4.10
   1  -8  -2   36.70    3.80
   1  -8  -2   26.20    3.60
  -1  -8   2   26.00    3.70
  -1  -8   2   26.90    3.40
   1  -8  -2   24.90    2.70
  -1   8   2   33.10    3.70
  -1   8   2   31.30    2.60
  -1   8   2   26.00    3.30
  -1   8   2   31.10    4.20
   1   8  -2   30.00    4.00
   1   8  -2   25.60    4.10
   1   8  -2   34.80    4.20
   1   8  -2   31.30    4.20
   0  -8  -2 4285.17  184.38
   0  -8  -2 3765.82  183.48
   0  -8   2 4689.03  185.08
   0  -8  -2 4261.37  184.28
   0  -8   2 4449.25  184.48
   0  -8   2 4388.56  184.88
   0  -8  -2 4113.49  184.08
   0  -8   2 4797.22  185.58
   0   8   2 4376.16  184.98
   0   8   2 4587.44  185.08
   0   8  -2 4617.54  185.58
   0   8  -2 4616.14  185.78
   0   8   2 4759.32  183.78
   0   8  -2 4737.03  185.28
   0   8   2 4399.86  184.28
   0   8  -2 4377.16  185.58
   0   8   2 4514.95  184.78
   0   8   2 4331.37  184.48
   0   8  -2 4651.23  185.38
   1  -8   2  347.57   16.10
  -1  -8  -2  322.47   14.70
   1  -8   2  327.97   15.30
  -1  -8  -2  323.67   15.30
   1  -8   2  312.97   15.40
   1  -8   2  285.27   19.10
   1  -8   2  296.17   16.60
  -1  -8  -2  319.47   15.10
  -1  -8  -2  293.87   14.40
  -1   8  -2  322.27   16.50
  -1   8  -2  341.97   16.50
   1   8   2  312.17   15.50
  -1   8  -2  338.57   16.20
   1   8   2  348.17   14.80
   1   8   2  300.67   14.60
  -1   8  -2  346.07   16.30
   1   8   2  306.37   15.30
  -2  -8  -2  483.25   21.60
  -2  -8  -2  488.95   21.90
  -2  -8  -2  457.45   20.50
   2  -8   2  498.45   22.40
  -2  -8  -2  433.86   20.60
  -2  -8  -2  495.65   21.60
   2  -8   2  446.06   22.20
  -2   8  -2  472.15   21.90
   2   8   2  489.65   20.80
   2   8   2  449.86   21.30
  -2   8  -2  534.05   22.60
  -2   8  -2  491.95   22.50
  -2   8  -2  484.95   23.20
   2   8   2  486.95   22.20
  -2   8  -2  521.25   23.10
  -3  -8  -2  420.86   20.30
   3  -8   2  450.95   21.80
  -3  -8  -2  461.75   19.50
   3  -8   2  452.45   22.40
   3  -8   2  415.16   21.80
  -3  -8  -2  476.55   21.30
   3  -8   2  419.26   21.80
  -3  -8  -2  486.95   21.50
   3   8   2  542.75   24.40
  -3   8  -2  460.05   21.80
  -3   8  -2  510.15   22.20
  -3   8  -2  515.05   22.60
  -3   8  -2  444.56   22.30
  -3   8  -2  432.46   21.10
   3   8   2  436.76   23.00
  -4  -8  -2   44.20    2.80
  -4  -8  -2   45.60    5.00
   4  -8   2   50.49    6.30
  -4  -8  -2   55.99    6.10
   4  -8   2   47.30    6.60
  -4  -8  -2   50.49    5.70
   4  -8   2   51.49    6.60
   4  -8   2   38.60    6.00
  -4   8  -2   43.10    5.30
   4   8   2   45.80    6.50
   4   8   2   41.00    4.40
   4   8   2   44.50    5.50
  -4   8  -2   59.69    6.30
  -4   8  -2   55.39    6.60
  -4   8  -2   55.89    6.90
  -4   8  -2   49.90    7.00
   5  -8   2   28.40    6.60
  -5  -8  -2   50.69    6.70
   5  -8   2   38.40    5.60
  -5  -8  -2   47.00    5.90
   5  -8   2   43.30    6.80
   5  -8   2   35.60    6.60
  -5  -8  -2   33.90    2.60
  -5   8  -2   42.30    7.00
  -5   8  -2   46.00    5.70
  -5   8  -2   42.00    7.00
   5   8   2   44.30    5.20
   5   8   2   47.20    6.10
  -5   8  -2   29.90    7.20
  -5   8  -2   38.60    6.60
   5   8   2   42.00    6.90
  -6  -8  -2   10.60    2.20
  -6  -8  -2   22.80    6.50
   6  -8   2   12.90    4.70
  -6  -8  -2   10.10    2.00
  -6  -8  -2   12.50    6.00
   6  -8   2    8.90    6.20
  -6  -8  -2   14.40    6.40
   6  -8   2   11.00    6.60
  -6   8  -2    8.30    5.70
  -6   8  -2   11.00    7.20
   6   8   2   14.20    4.50
   6   8   2   14.10    5.40
   6   8   2   23.40    6.90
   7  -8   2  118.39   13.10
   7  -8   2  122.79   12.80
  -7  -8  -2  128.09   12.50
  -7  -8  -2  100.89   14.00
  -7  -8  -2  121.89   14.30
   7  -8   2  134.99   10.10
  -7  -8  -2  124.99    6.80
  -7  -8  -2  131.89    7.10
   7   8   2  132.19   14.80
  -7   8  -2  118.79   14.20
   7   8   2  125.89    9.80
   7   8   2  146.19   11.90
   8  -8   2   62.69   11.10
   8  -8   2   55.49   11.00
  -8  -8  -2   60.69   10.80
  -8  -8  -2   62.99    5.40
  -8  -8  -2   56.99    5.90
   8   8   2   75.79   10.00
  -8   8  -2   51.09   12.10
   8   8   2   72.79   10.70
   9  -8   2   10.70   10.50
  -9  -8  -2   -1.60    9.80
  -9  -8  -2   13.20    3.70
   9  -8   2    5.20    9.70
   9   8   2   18.00    9.80
  -9   8  -2    1.50   11.70
  10  -8   2   29.80   13.50
 -10  -8  -2   47.60   13.70
  10  -8   2   38.10   13.10
  10   8   2   20.30   13.70
 -10   8  -2   24.70   14.90
  11  -8   2   -5.00   13.70
 -11  -8  -2   -3.00   14.90
  11  -8   2   19.70   14.70
  11   8   2   37.70   13.30
 -11   8  -2   16.90   16.80
  11  -9  -2    9.00   13.70
  11  -9  -2  -13.50   13.20
  11   9  -2   -0.30   12.20
 -11   9   2   -1.90   15.40
 -10  -9   2   15.10   12.10
  10  -9  -2   13.10   12.90
 -10  -9   2    6.70    7.60
  10  -9  -2   -3.10   12.10
  10   9  -2   10.40   10.60
 -10   9   2   -0.10   14.60
   9  -9  -2   -9.60    8.30
  -9  -9   2   -1.70    6.20
  -9  -9   2   -3.70    9.20
   9  -9  -2    5.40    9.90
  -9   9   2    3.90   11.10
   9   9  -2   -8.00    7.60
  -8  -9   2    0.60    5.10
   8  -9  -2   -3.10    7.60
   8  -9  -2    3.50    8.40
  -8  -9   2    7.30    8.50
   8   9  -2    2.80    6.90
  -8   9   2    2.90    9.60
   7  -9  -2   20.80    7.70
  -7  -9   2    6.50    7.80
   7  -9  -2   10.20    7.00
  -7  -9   2    5.50    7.20
   7   9  -2    9.50    6.10
  -7   9   2    8.10    8.20
  -6  -9   2    1.90    5.60
  -6  -9   2    5.60    5.30
  -6  -9   2    1.00    5.60
   6  -9  -2   -0.70    5.70
  -6  -9   2    0.50    6.20
   6  -9  -2    4.80    5.50
   6   9  -2   -2.80    4.90
   6   9  -2   13.20    7.30
  -6   9   2   -3.50    6.40
  -5  -9   2   25.90    6.00
   5  -9  -2   36.60    6.50
  -5  -9   2   44.00    7.00
   5  -9  -2   36.10    6.30
   5  -9  -2   32.50    6.00
  -5  -9   2   30.40    4.50
  -5  -9   2   35.10    5.50
   5   9  -2   25.50    5.60
  -5   9   2   45.80    6.00
  -5   9   2   23.90    5.90
   5   9  -2   30.90    5.70
  -5   9   2   36.80    6.00
  -5   9   2   26.10    5.60
  -4  -9   2   47.50    5.80
  -4  -9   2   60.09    7.10
   4  -9  -2   67.29    6.90
   4  -9  -2   52.29    6.80
  -4  -9   2   52.69    7.30
  -4  -9   2   55.09    5.20
   4  -9  -2   54.59    7.10
  -4   9   2   61.39    5.80
  -4   9   2   58.49    3.10
  -4   9   2   63.69    6.30
   4   9  -2   53.79    7.30
   4   9  -2   54.79    6.20
  -4   9   2   48.40    7.00
  -4   9   2   64.39    6.40
   3  -9  -2  241.08   13.40
  -3  -9   2  238.98   12.00
  -3  -9   2  244.48   12.20
   3  -9  -2  223.68   12.70
  -3  -9   2  244.38   13.40
   3  -9  -2  238.88   12.80
  -3  -9   2  237.28   13.00
  -3   9   2  241.48   11.00
   3   9  -2  224.98   12.50
  -3   9   2  249.97   12.80
  -3   9   2  245.58   13.80
  -3   9   2  250.27   12.20
   3   9  -2  252.97   12.30
   3   9  -2  253.87   13.70
  -3   9   2  258.57   12.70
  -2  -9   2  392.76   19.30
  -2  -9   2  406.46   18.50
  -2  -9   2  388.76   19.30
   2  -9  -2  405.66   18.90
  -2  -9   2  429.06   19.60
   2  -9  -2  380.16   18.50
   2  -9  -2  397.36   18.50
   2   9  -2  378.56   19.80
   2   9  -2  417.26   18.90
  -2   9   2  400.56   19.70
  -2   9   2  411.36   18.20
  -2   9   2  423.76   18.80
   2   9  -2  417.56   20.10
  -2   9   2  402.46   18.80
  -1  -9   2    4.00    2.50
  -1  -9   2    0.80    2.60
   1  -9  -2    1.20    1.50
  -1  -9   2    0.20    2.80
   1  -9  -2    1.90    2.50
   1  -9  -2    0.70    2.70
  -1  -9   2    2.10    3.10
   1   9  -2    0.30    2.80
   1   9  -2    7.10    3.30
  -1   9   2    9.90    2.60
   1   9  -2   -1.40    2.40
   1   9  -2   -0.60    2.80
  -1   9   2   -4.40    2.20
  -1   9   2   -3.60    1.90
  -1   9   2    3.30    1.50
   0  -9  -2  316.17   15.90
   0  -9   2  370.46   17.50
   0  -9  -2  346.87   16.30
   0  -9  -2  316.17   16.00
   0  -9   2  358.76   16.90
   0  -9   2  337.87   16.10
   0  -9  -2  317.87   14.60
   0  -9   2  328.47   16.80
   0   9   2  338.47   16.00
   0   9  -2  354.16   17.30
   0   9  -2  370.26   17.80
   0   9  -2  328.37   17.40
   0   9   2  354.46   16.90
   0   9  -2  349.47   17.40
   0   9   2  335.47   16.30
   0   9   2  352.76   16.70
   0   9  -2  381.06   17.20
   0   9   2  374.46   20.70
   0   9   2  350.96   14.80
  -1  -9  -2   23.60    3.90
   1  -9   2   34.50    4.30
   1  -9   2   31.40    4.60
  -1  -9  -2   27.30    3.60
  -1  -9  -2   29.20    3.90
  -1  -9  -2   25.60    3.10
   1  -9   2   23.90    3.80
  -1   9  -2   32.40    4.20
  -1   9  -2   37.20    5.20
  -1   9  -2   26.20    5.60
   1   9   2   33.70    4.40
   1   9   2   30.40    4.40
   1   9   2   25.80    3.60
   1   9   2   32.60    3.80
  -1   9  -2   27.80    4.60
  -2  -9  -2   55.99    3.30
   2  -9   2   55.99    5.80
  -2  -9  -2   57.89    5.10
  -2  -9  -2   54.59    5.00
   2  -9   2   53.59    5.10
  -2  -9  -2   49.10    3.90
   2  -9   2   48.10    6.00
   2  -9   2   51.49    6.20
  -2   9  -2   70.79    6.60
   2   9   2   57.99    4.20
  -2   9  -2   50.29    5.40
   2   9   2   62.79    4.90
   2   9   2   72.59    6.10
  -2   9  -2   61.69    6.80
  -2   9  -2   55.99    6.00
  -2   9  -2   50.69    5.90
   3  -9   2  100.99    7.70
  -3  -9  -2   87.19    7.70
  -3  -9  -2   86.79    5.70
  -3  -9  -2  104.39    7.10
   3  -9   2   93.99    7.80
   3  -9   2   91.49    8.30
  -3  -9  -2   92.19    5.00
  -3  -9  -2   85.59    6.90
   3  -9   2   74.79    7.70
  -3   9  -2   95.09    6.80
   3   9   2   91.89    5.00
  -3   9  -2  109.09    8.40
  -3   9  -2   99.19    8.00
  -3   9  -2   92.79    8.60
   3   9   2   87.29    7.50
  -3   9  -2  122.39    8.20
  -4  -9  -2   -2.00    3.30
  -4  -9  -2    6.40    3.20
   4  -9   2    3.00    4.10
   4  -9   2   -9.40    4.10
   4  -9   2   -4.50    3.80
  -4  -9  -2   -1.60    1.20
   4  -9   2    0.80    4.00
  -4  -9  -2   -0.60    3.40
  -4  -9  -2   -0.10    3.40
  -4   9  -2    1.60    3.90
  -4   9  -2    0.20    4.50
   4   9   2   -2.00    3.30
  -4   9  -2   -7.10    4.20
   4   9   2   -6.20    3.60
  -4   9  -2    2.00    3.30
  -4   9  -2    5.40    4.40
   5  -9   2   46.70    7.20
  -5  -9  -2   43.30    2.70
   5  -9   2   43.10    7.60
   5  -9   2   35.00    7.10
  -5  -9  -2   47.10    6.60
  -5  -9  -2   53.89    7.20
   5   9   2   49.50    6.70
  -5   9  -2   39.80    6.60
   5   9   2   46.60    7.40
  -5   9  -2   51.69    7.80
  -5   9  -2   42.40    7.10
  -5   9  -2   44.20    6.00
  -5   9  -2   46.00    7.20
  -6  -9  -2   16.60    1.80
   6  -9   2   11.20    4.70
  -6  -9  -2   24.80    6.40
  -6  -9  -2   13.50    1.80
  -6  -9  -2   16.70    6.50
   6  -9   2    8.00    6.50
   6  -9   2   -0.10    6.40
  -6  -9  -2   12.30    6.00
  -6   9  -2   26.60    6.60
   6   9   2   25.40    7.50
  -6   9  -2   15.90    7.90
   6   9   2   10.30    4.40
   6   9   2   16.90    6.10
   7  -9   2   15.80    8.00
  -7  -9  -2   22.80    2.50
  -7  -9  -2   39.20    9.20
  -7  -9  -2   19.00    7.70
  -7  -9  -2   18.30    8.00
   7  -9   2   21.60    8.20
   7  -9   2   31.40    6.20
  -7   9  -2   19.90    9.00
   7   9   2   39.00    9.90
   7   9   2   21.10    5.30
   7   9   2   22.50    7.20
   8  -9   2   26.20    9.60
   8  -9   2   29.90    9.80
   8  -9   2   26.70    7.40
  -8  -9  -2   25.20    9.10
  -8   9  -2   18.20    8.70
   8   9   2   45.80    8.90
   9  -9   2    6.40   10.30
  -9  -9  -2    1.20   10.10
   9  -9   2  -16.10    9.80
  -9   9  -2   -8.70   11.60
   9   9   2    3.20    8.20
 -10  -9  -2    2.00   12.20
  10  -9   2  -17.00   11.90
  10  -9   2   11.10   12.30
 -10   9  -2  -20.80   14.00
  10   9   2   12.50   10.00
  11  -9   2  -26.90   13.80
 -11  -9  -2   16.90   15.30
  11  -9   2    5.60   14.40
  11   9   2  -12.60   11.10
 -11   9  -2   -1.70   17.00
  11 -10  -2   -4.00   15.70
  11 -10  -2   14.60   14.20
 -11  10   2   -6.10   16.30
  11  10  -2   -8.40   12.30
 -10 -10   2    3.90   11.70
  10 -10  -2   25.90   13.40
  10 -10  -2   -4.50   12.10
 -10 -10   2    6.70    7.70
  10  10  -2   25.10   11.10
 -10  10   2  -18.70   13.20
   9 -10  -2   -1.50   10.00
  -9 -10   2   -2.50    9.80
  -9 -10   2    4.50    6.40
   9 -10  -2   -1.70    9.70
   9  10  -2    7.10    8.40
  -9  10   2   -5.80   11.00
  -8 -10   2    8.80    8.50
  -8 -10   2    2.80    5.50
   8 -10  -2  -15.50    7.90
   8 -10  -2   -2.40    8.40
  -8  10   2   -1.90    9.60
   8  10  -2    1.40    7.30
   7 -10  -2   25.10    8.30
  -7 -10   2   29.40    8.20
  -7 -10   2   17.40    8.40
   7 -10  -2   34.80    9.20
  -7  10   2   23.70    9.50
   7  10  -2   33.20    7.70
  -6 -10   2    2.80    5.90
   6 -10  -2   -1.80    5.80
  -6 -10   2    7.30    4.50
   6 -10  -2    0.90    5.80
  -6 -10   2    4.20    5.60
  -6  10   2   -6.10    6.30
   6  10  -2    0.00    5.10
   5 -10  -2  178.98   13.00
  -5 -10   2  190.78   13.00
  -5 -10   2  204.88   10.90
   5 -10  -2  193.08   13.00
  -5 -10   2  192.18   13.20
   5 -10  -2  197.58   13.10
  -5 -10   2  192.58   11.90
  -5  10   2  184.68   12.50
   5  10  -2  190.38   14.20
  -5  10   2  192.98   12.00
  -5  10   2  184.28   12.50
   5  10  -2  208.58   12.20
  -5  10   2  177.18   13.90
   4 -10  -2   -8.80    4.10
  -4 -10   2    4.70    4.30
  -4 -10   2   -5.50    2.60
   4 -10  -2   -0.20    3.90
  -4 -10   2    0.60    4.10
  -4 -10   2   -0.90    3.10
   4 -10  -2   11.90    4.40
   4  10  -2   -0.10    3.60
  -4  10   2    2.90    3.50
  -4  10   2    0.40    1.40
  -4  10   2   -5.10    4.20
   4  10  -2    0.10    4.50
  -4  10   2    2.90    3.70
  -3 -10   2   75.49    6.00
  -3 -10   2   77.59    7.30
  -3 -10   2   82.89    7.50
  -3 -10   2   74.59    5.80
   3 -10  -2   71.29    6.60
  -3 -10   2   70.89    7.30
   3 -10  -2   79.39    7.30
   3  10  -2   81.69    7.10
  -3  10   2   73.19    7.80
  -3  10   2   73.89    4.80
  -3  10   2   80.49    6.60
   3  10  -2   74.59    7.10
  -3  10   2   81.39    6.10
  -3  10   2   89.19    6.70
   3  10  -2   77.29    6.20
   2 -10  -2   89.19    6.50
   2 -10  -2   99.99    6.70
  -2 -10   2   99.29    7.70
   2 -10  -2  102.79    7.10
  -2 -10   2  111.09    7.90
  -2 -10   2   96.89    7.60
  -2 -10   2   94.19    6.60
   2  10  -2  100.49    7.40
  -2  10   2   99.19    7.00
  -2  10   2  109.49    7.00
   2  10  -2  106.09    7.40
  -2  10   2  103.19    8.10
   2  10  -2  107.19    8.50
  -2  10   2  101.49    6.20
   1 -10  -2  283.17   13.60
  -1 -10   2  257.57   13.70
  -1 -10   2  254.07   12.40
   1 -10  -2  239.98   13.30
  -1 -10   2  224.88   13.80
   1 -10  -2  238.08   11.90
  -1 -10   2  243.48   15.30
   1 -10  -2  272.87   13.10
  -1 -10   2  249.48   13.60
   1 -10  -2  258.07   13.10
   1  10  -2  266.67   13.60
   1  10  -2  264.37   14.30
  -1  10   2  259.07   11.90
  -1  10   2  258.67   12.80
   1  10  -2  264.67   13.70
  -1  10   2  252.87   13.20
  -1  10   2  258.07   14.10
   1  10  -2  281.57   14.70
   0 -10   2  602.64   27.30
   0 -10  -2  564.64   27.40
   0 -10   2  693.43   28.50
   0 -10  -2  567.44   25.80
   0 -10   2  552.14   28.90
   0 -10   2  649.34   29.00
   0 -10  -2  598.14   27.60
   0  10  -2  562.14   28.90
   0  10   2  615.04   28.30
   0  10   2  563.94   29.40
   0  10   2  643.14   27.80
   0  10  -2  671.73   28.60
   0  10  -2  633.54   28.90
   0  10  -2  611.44   29.80
   0  10   2  619.84   27.40
   0  10  -2  715.23   29.20
   0  10   2  631.04   28.10
  -1 -10  -2  515.45   23.80
   1 -10   2  559.84   25.00
   1 -10   2  538.85   24.50
   1 -10   2  540.55   25.10
   1 -10   2  541.95   24.10
  -1 -10  -2  452.45   23.00
   1 -10   2  503.75   23.70
   1  10   2  517.35   24.40
  -1  10  -2  568.14   25.00
   1  10   2  496.35   23.40
  -1  10  -2  534.95   25.50
   1  10   2  513.15   24.50
  -1  10  -2  541.75   24.10
  -1  10  -2  510.95   24.90
   2 -10   2  462.95   21.60
  -2 -10  -2  468.95   21.30
   2 -10   2  468.85   22.20
  -2 -10  -2  443.46   21.50
  -2 -10  -2  395.16   22.10
   2 -10   2  471.95   22.20
   2 -10   2  479.75   22.50
  -2 -10  -2  482.75   19.60
   2 -10   2  426.46   22.60
  -2 -10  -2  451.55   20.40
   2  10   2  470.15   20.70
  -2  10  -2  495.45   22.90
   2  10   2  499.65   22.40
  -2  10  -2  471.75   22.00
  -2  10  -2  456.15   21.80
  -2  10  -2  482.15   23.10
  -2  10  -2  448.36   22.40
   3 -10   2    3.80    4.50
   3 -10   2   13.30    4.40
  -3 -10  -2   11.40    3.60
  -3 -10  -2    8.60    3.80
  -3 -10  -2   11.90    4.00
  -3 -10  -2    8.20    2.10
   3 -10   2    6.60    3.90
  -3 -10  -2    5.70    2.20
   3 -10   2   -1.60    4.20
  -3  10  -2    6.70    4.00
   3  10   2    9.20    3.40
  -3  10  -2    4.70    3.50
   3  10   2    6.00    2.00
  -3  10  -2    9.30    3.80
  -3  10  -2    4.70    3.70
  -3  10  -2   13.30    5.20
   3  10   2   11.90    4.10
  -4 -10  -2  131.59    8.00
  -4 -10  -2  121.69    6.10
  -4 -10  -2  132.69    8.90
  -4 -10  -2  123.29    9.20
   4 -10   2  116.39   10.50
   4 -10   2  122.99    9.90
   4 -10   2  104.99    9.90
   4 -10   2  129.99    9.00
  -4 -10  -2  124.59    9.10
   4  10   2  123.09   10.10
  -4  10  -2  138.09   11.20
   4  10   2  133.79    9.20
  -4  10  -2  140.69   10.70
  -4  10  -2  108.69    9.60
  -4  10  -2  108.79   10.00
  -4  10  -2  120.29    8.50
  -5 -10  -2    7.20    1.20
   5 -10   2    7.20    5.80
  -5 -10  -2    7.90    4.60
   5 -10   2   -3.30    6.00
   5 -10   2    4.60    5.70
  -5 -10  -2   11.40    5.00
  -5 -10  -2    0.20    4.70
  -5  10  -2   15.60    4.60
  -5  10  -2    5.70    6.70
   5  10   2   12.00    4.80
  -5  10  -2    6.40    5.80
  -5  10  -2    4.30    6.10
   5  10   2    6.30    6.20
  -6 -10  -2   94.69   10.10
  -6 -10  -2   78.39   10.40
   6 -10   2   63.59    9.50
  -6 -10  -2   81.09    9.70
   6 -10   2   70.69   10.30
  -6  10  -2   72.09   11.00
   6  10   2   71.79    8.90
  -6  10  -2   94.39   10.90
   6  10   2   68.49   10.10
  -7 -10  -2   46.60    9.80
   7 -10   2   31.20    9.20
  -7 -10  -2   37.00    8.40
  -7 -10  -2   23.70   10.00
   7 -10   2   51.09   10.40
   7  10   2   57.09   11.20
   7  10   2   34.70    7.80
  -7  10  -2   36.50   10.30
   8 -10   2   55.09   11.30
   8 -10   2   42.30   11.10
  -8 -10  -2   68.59   11.10
  -8  10  -2   57.19   12.90
   8  10   2   61.39   10.00
   9 -10   2  -10.20   10.70
   9 -10   2   -7.90   11.50
  -9 -10  -2   21.60   10.80
  -9  10  -2   -1.70   11.50
   9  10   2   -3.70    9.20
 -10 -10  -2   -2.60   13.40
  10 -10   2  -16.00   12.40
  10 -10   2    0.90   13.00
  10  10   2  -12.30   10.60
  11 -10   2   -2.80   15.80
 -11 -10  -2  -21.70   14.90
  11 -10   2    7.10   14.80
  11  10   2    2.10   11.70
 -11  10  -2  -33.60   16.80
 -11 -11   2  -18.70   14.80
  11 -11  -2   -2.30   14.80
  11 -11  -2   -3.10   15.90
 -11  11   2   -2.60   16.10
  11  11  -2    8.20   12.60
  10 -11  -2   16.20   13.80
 -10 -11   2   25.00   13.40
  10 -11  -2   37.70   14.80
 -10  11   2   49.00   15.80
  10  11  -2   43.00   11.50
   9 -11  -2   23.20   11.40
   9 -11  -2   -1.10   10.90
  -9 -11   2    1.40   10.20
  -9 -11   2    4.00    6.50
  -9  11   2    7.30   12.30
   9  11  -2   11.20    8.60
  -8 -11   2    4.90    5.40
   8 -11  -2   17.40    9.60
   8 -11  -2   -0.20    9.20
  -8 -11   2   19.90    9.10
   8  11  -2   14.10    7.90
  -8  11   2    3.70    8.20
   7 -11  -2  107.19   13.00
  -7 -11   2  105.89   12.60
  -7 -11   2  132.49   13.90
   7 -11  -2  117.39   13.50
   7  11  -2  121.09   11.60
  -7  11   2  102.69   14.30
   6 -11  -2    2.30    6.20
  -6 -11   2    0.20    4.70
  -6 -11   2   10.70    4.70
  -6 -11   2    3.30    5.60
   6 -11  -2    5.10    6.60
   6  11  -2   -0.30    4.80
   6  11  -2  -15.40    7.20
  -6  11   2   -2.50    6.80
  -5 -11   2   46.00    6.20
  -5 -11   2   53.29    7.80
  -5 -11   2   43.10    8.30
   5 -11  -2   55.59    7.80
   5 -11  -2   50.69    7.90
  -5  11   2   53.59    7.00
   5  11  -2   55.89    9.20
   5  11  -2   46.50    6.80
  -5  11   2   48.00    8.60
  -4 -11   2   68.59    8.10
  -4 -11   2   58.09    7.80
  -4 -11   2   70.99    6.50
   4 -11  -2   65.89    8.10
  -4 -11   2   59.89    7.80
  -4 -11   2   74.89    6.10
   4 -11  -2   54.99    7.40
   4 -11  -2   56.39    7.40
  -4  11   2   56.29    7.20
  -4  11   2   63.89    6.40
  -4  11   2   66.89    7.30
  -4  11   2   71.29    9.00
   4  11  -2   65.29    9.00
  -4  11   2   60.29    4.20
   4  11  -2   62.69    6.90
   3 -11  -2  262.07   14.80
   3 -11  -2  262.47   13.40
  -3 -11   2  241.68   13.30
   3 -11  -2  238.48   13.80
  -3 -11   2  247.08   14.80
  -3 -11   2  263.97   14.10
  -3 -11   2  249.78   14.40
  -3  11   2  272.57   15.40
  -3  11   2  263.07   13.80
  -3  11   2  254.27   13.10
   3  11  -2  258.47   13.50
   3  11  -2  239.88   13.70
  -3  11   2  257.27   13.70
   3  11  -2  278.37   15.80
   2 -11  -2 1540.45   71.29
  -2 -11   2 1711.13   72.79
   2 -11  -2 1695.53   72.49
   2 -11  -2 1686.63   71.79
  -2 -11   2 1827.22   74.99
  -2 -11   2 1659.23   72.39
   2 -11  -2 1674.33   72.09
   2  11  -2 1713.93   73.49
  -2  11   2 1693.33   71.19
   2  11  -2 1652.03   72.29
  -2  11   2 1676.73   73.29
  -2  11   2 1734.23   71.99
  -2  11   2 1678.03   71.99
   2  11  -2 1780.32   72.29
  -1 -11   2    2.30    3.40
   1 -11  -2    4.70    2.00
  -1 -11   2    0.60    3.50
   1 -11  -2    0.70    3.30
   1 -11  -2   -2.40    2.90
  -1 -11   2   -0.30    4.50
  -1 -11   2    4.50    2.50
   1 -11  -2    2.90    2.90
   1  11  -2    1.40    3.40
   1  11  -2    2.70    4.10
  -1  11   2    4.40    3.10
  -1  11   2    2.70    3.50
   1  11  -2    8.00    3.60
  -1  11   2    5.60    1.90
   1  11  -2    1.30    4.10
  -1  11   2    5.80    3.20
   0 -11   2  204.18   10.50
   0 -11  -2  178.88    8.70
   0 -11  -2  200.48   10.80
   0 -11  -2  164.98   11.50
   0 -11  -2  160.28   11.20
   0 -11   2  204.98   11.90
   0 -11   2  188.48   11.20
   0 -11   2  207.98   11.50
   0  11   2  216.58   11.80
   0  11  -2  199.98   11.80
   0  11  -2  197.28   12.30
   0  11   2  201.78   11.90
   0  11  -2  218.88   12.10
   0  11   2  207.28   10.90
   0  11   2  196.78   11.80
   0  11  -2  195.18   12.10
   0  11  -2  199.58   11.70
  -1 -11  -2   80.49    6.30
   1 -11   2   94.89    8.20
  -1 -11  -2  123.39   11.20
  -1 -11  -2   77.79    6.60
   1 -11   2   91.59    7.20
   1 -11   2   88.19    7.60
   1 -11   2   81.19    6.70
   1  11   2  103.59    6.80
   1  11   2   83.79    7.70
  -1  11  -2  107.29    8.50
   1  11   2   98.99   10.20
  -1  11  -2   87.09    8.60
   1  11   2   77.59    7.30
  -1  11  -2   91.79    6.70
  -1  11  -2   96.99    8.10
  -2 -11  -2   14.70    3.00
  -2 -11  -2   17.10    1.30
  -2 -11  -2   12.30    3.60
   2 -11   2   11.10    4.30
   2 -11   2    5.90    4.40
  -2 -11  -2   17.20    3.70
   2 -11   2   15.10    4.80
   2 -11   2   13.50    3.80
   2  11   2   13.70    4.60
  -2  11  -2   17.40    4.20
   2  11   2    9.30    3.00
  -2  11  -2   16.10    4.90
  -2  11  -2    8.50    4.20
  -2  11  -2   10.00    5.10
  -2  11  -2   14.90    5.00
   3 -11   2  901.11   40.20
  -3 -11  -2  894.41   39.60
   3 -11   2  909.41   40.20
  -3 -11  -2  857.71   39.50
  -3 -11  -2  904.01   37.80
  -3 -11  -2  920.11   37.90
   3 -11   2  895.21   40.60
   3 -11   2  850.21   41.00
  -3 -11  -2  903.91   39.30
   3  11   2  889.61   39.10
   3  11   2  870.01   38.00
  -3  11  -2  873.71   40.30
  -3  11  -2  887.91   41.50
  -3  11  -2  895.41   40.00
   3  11   2  868.51   40.40
  -3  11  -2  890.71   39.60
  -3  11  -2  962.20   41.00
   4 -11   2   -2.90    4.90
  -4 -11  -2    4.20    4.10
  -4 -11  -2    6.40    4.00
  -4 -11  -2    5.50    7.70
  -4 -11  -2    7.90    4.40
   4 -11   2    4.30    4.50
   4 -11   2   -2.70    5.00
  -4 -11  -2    2.80    1.90
   4 -11   2    2.40    4.90
  -4  11  -2   -0.50    4.90
   4  11   2    7.80    3.80
   4  11   2   11.10    5.20
  -4  11  -2    5.70    5.20
  -4  11  -2    9.20    6.00
  -4  11  -2   10.40    6.20
  -4  11  -2    2.20    3.70
   5 -11   2  477.45   25.70
  -5 -11  -2  494.25   24.80
  -5 -11  -2  506.75   24.40
  -5 -11  -2  543.85   23.90
   5 -11   2  493.65   27.00
  -5 -11  -2  516.25   25.10
  -5 -11  -2  496.65   21.00
   5  11   2  520.45   26.20
   5  11   2  489.65   24.30
  -5  11  -2  479.85   27.10
  -5  11  -2  479.25   24.00
   6 -11   2   39.40    9.40
  -6 -11  -2   57.49    7.80
  -6 -11  -2   63.99    9.20
   6 -11   2   37.30    8.90
  -6 -11  -2   42.30    8.00
   6  11   2   58.09    9.60
  -6  11  -2   63.19    8.50
  -6  11  -2   38.60    9.90
   6  11   2   48.90    7.70
   7 -11   2   44.40   10.20
  -7 -11  -2   40.20    9.40
  -7 -11  -2   38.70    8.80
  -7 -11  -2   50.49   10.30
   7 -11   2   38.60   11.00
   7  11   2   41.40   11.20
   7  11   2   48.60    8.30
  -7  11  -2   36.90   10.80
  -8 -11  -2   -1.90    9.50
   8 -11   2  -16.30    8.30
   8 -11   2  -11.90    8.10
  -8  11  -2   -9.20   10.20
   8  11   2   12.90    7.60
   9 -11   2  -12.60   11.00
  -9 -11  -2   -9.20    9.90
   9 -11   2    0.30   12.60
  -9  11  -2   -0.50   12.80
   9  11   2   -1.80    8.70
 -10 -11  -2   10.00   13.60
  10 -11   2   27.50   14.60
  10  11   2   30.40   11.60
 -10  11  -2   42.60   17.30
  11 -11   2   -6.50   16.20
 -11 -11  -2  -31.60   15.20
  11 -11   2    3.00   16.60
 -11  11  -2  -12.60   18.00
  11  11   2    7.70   12.70
  11 -12  -2   19.50   17.30
  11 -12  -2   -8.20   15.90
 -11 -12   2    7.80   15.40
  11  12  -2   12.60   13.20
 -11  12   2    4.10   17.80
  10 -12  -2  -16.20   12.70
  10 -12  -2   -6.80   13.20
 -10 -12   2    0.90   11.90
 -10  12   2  -24.90   14.20
  10  12  -2    2.40   10.50
   9 -12  -2   12.80   12.20
  -9 -12   2   16.70    6.50
  -9 -12   2    4.60   10.50
   9 -12  -2   28.70   12.50
   9  12  -2    9.30    8.80
  -9  12   2   21.80   13.30
  -8 -12   2  110.39   10.10
  -8 -12   2  109.69   13.50
   8 -12  -2  104.79   14.30
   8 -12  -2  111.59   14.80
  -8  12   2  104.69   15.70
   8  12  -2  114.29   13.90
   7 -12  -2   86.59   12.00
   7 -12  -2  104.69   13.50
  -7 -12   2   89.79   11.80
  -7 -12   2   99.89   12.70
  -7  12   2   95.99   13.40
   7  12  -2   98.59   11.00
   6 -12  -2   25.50    8.00
   6 -12  -2   13.60    7.00
  -6 -12   2   21.00    7.30
  -6 -12   2   12.00    6.00
  -6  12   2   12.30    8.20
   6  12  -2   23.80    6.40
  -5 -12   2  327.27   20.00
  -5 -12   2  366.06   19.20
   5 -12  -2  364.16   20.60
   5 -12  -2  327.97   19.20
  -5 -12   2  378.86   18.20
  -5 -12   2  350.16   17.20
  -5 -12   2  334.77   19.30
   5  12  -2  351.16   18.50
  -5  12   2  332.57   18.30
  -5  12   2  318.37   20.00
   5  12  -2  361.76   21.30
   4 -12  -2  364.26   19.80
  -4 -12   2  402.76   20.10
  -4 -12   2  392.06   18.80
  -4 -12   2  396.06   18.60
   4 -12  -2  395.86   20.80
  -4 -12   2  394.46   21.10
  -4 -12   2  373.76   19.80
   4 -12  -2  364.26   19.90
  -4  12   2  359.56   18.90
  -4  12   2  394.76   21.80
  -4  12   2  393.06   19.80
  -4  12   2  402.76   20.20
   4  12  -2  371.36   19.60
   4  12  -2  421.46   22.10
  -4  12   2  376.56   17.30
  -3 -12   2  131.99    8.60
   3 -12  -2  128.19   10.00
  -3 -12   2  121.89    9.80
  -3 -12   2  129.69   10.40
  -3 -12   2  128.39    9.60
   3 -12  -2  128.89    9.50
   3 -12  -2  138.09    9.10
   3 -12  -2  126.49    9.10
   3  12  -2  128.99    9.10
  -3  12   2  140.89    8.50
  -3  12   2  136.19   11.00
   3  12  -2  139.59    9.20
  -3  12   2  127.79    9.30
  -3  12   2  126.99    9.20
   3  12  -2  130.19   10.20
  -2 -12   2  178.38   11.40
   2 -12  -2  173.48   10.10
   2 -12  -2  200.58   11.30
  -2 -12   2  188.68   11.90
   2 -12  -2  201.68   11.10
   2 -12  -2  175.68   11.70
  -2 -12   2  170.18   12.00
  -2  12   2  187.98   12.50
  -2  12   2  200.48   10.00
   2  12  -2  199.48   11.60
  -2  12   2  189.88   11.00
   2  12  -2  180.08   12.80
  -2  12   2  192.48   11.00
   2  12  -2  176.28   11.30
   1 -12  -2  555.34   26.70
   1 -12  -2  602.74   26.40
   1 -12  -2  530.85   26.50
  -1 -12   2  591.94   27.30
  -1 -12   2  580.54   27.10
  -1 -12   2  560.64   26.40
  -1 -12   2  565.04   25.50
   1 -12  -2  534.85   25.00
   1  12  -2  590.94   27.20
   1  12  -2  588.24   28.30
  -1  12   2  617.74   27.00
  -1  12   2  582.34   25.10
  -1  12   2  550.74   27.50
  -1  12   2  573.14   26.30
   1  12  -2  608.44   27.10
   1  12  -2  548.75   27.70
   0 -12  -2 1394.26   62.49
   0 -12   2 1420.76   62.89
   0 -12   2 1531.05   63.39
   0 -12   2 1496.25   63.79
   0 -12   2 1437.36   62.19
   0 -12  -2 1264.47   60.59
   0  12  -2 1492.65   63.69
   0  12  -2 1478.45   64.09
   0  12   2 1489.35   62.69
   0  12  -2 1529.05   64.29
   0  12  -2 1568.64   63.79
   0  12   2 1462.25   63.39
   0  12   2 1470.15   63.69
   0  12   2 1502.75   63.69
   0  12  -2 1453.75   64.19
  -1 -12  -2  220.28   12.90
   1 -12   2  220.38   13.30
   1 -12   2  268.67   14.00
   1 -12   2  251.07   12.90
   1 -12   2  248.48   14.50
  -1 -12  -2  218.78   12.50
   1  12   2  237.38   13.90
   1  12   2  268.97   13.00
  -1  12  -2  235.38   15.00
  -1  12  -2  279.27   14.60
  -1  12  -2  238.98   14.40
   1  12   2  224.38   14.30
  -1  12  -2  266.17   14.30
  -1  12  -2  246.88   13.10
   2 -12   2    8.30    4.70
   2 -12   2   15.20    4.30
  -2 -12  -2    7.90    3.90
  -2 -12  -2    7.90    3.00
  -2 -12  -2    3.50    3.70
  -2 -12  -2    4.50    3.70
   2 -12   2    6.20    4.30
   2 -12   2   11.40    4.80
   2 -12   2    5.50    3.60
  -2  12  -2   12.00    5.30
  -2  12  -2   12.50    4.90
   2  12   2    7.30    4.40
  -2  12  -2    6.40    5.50
   2  12   2    5.60    3.20
  -2  12  -2    6.20    3.80
   2  12   2   11.30    3.30
  -3 -12  -2  656.73   26.30
   3 -12   2  601.94   28.50
  -3 -12  -2  567.84   28.00
   3 -12   2  609.54   30.20
  -3 -12  -2  636.94   26.80
  -3 -12  -2  615.64   28.60
  -3 -12  -2  600.24   28.60
   3 -12   2  618.34   28.90
   3 -12   2  571.74   28.70
   3 -12   2  620.24   29.40
   3  12   2  601.94   26.90
  -3  12  -2  619.94   28.80
  -3  12  -2  622.34   30.80
  -3  12  -2  576.34   29.20
   3  12   2  597.24   27.90
   3  12   2  640.44   29.70
  -3  12  -2  664.93   30.00
   4 -12   2  360.46   19.40
   4 -12   2  387.46   20.90
  -4 -12  -2  362.26   18.90
   4 -12   2  325.77   18.70
  -4 -12  -2  356.16   18.90
  -4 -12  -2  343.37   18.10
  -4 -12  -2  374.76   16.00
  -4 -12  -2  346.77   19.60
   4 -12   2  297.37   19.40
  -4  12  -2  345.07   20.90
  -4  12  -2  344.17   21.10
   4  12   2  373.96   18.50
  -4  12  -2  366.26   19.50
  -4  12  -2  423.06   22.80
   4  12   2  377.36   20.70
  -5 -12  -2   -8.80    5.60
  -5 -12  -2   -0.30    4.20
  -5 -12  -2   -0.70    4.90
  -5 -12  -2    6.10    5.90
   5 -12   2   -0.20    5.70
   5 -12   2    0.70    6.60
  -5 -12  -2    0.90    1.60
   5  12   2   -1.80    4.80
   5  12   2    7.30    6.50
  -5  12  -2   -7.50    6.80
  -6 -12  -2   30.70    6.90
   6 -12   2   25.30    8.90
   6 -12   2   32.10    8.50
  -6 -12  -2   23.10    7.00
  -6 -12  -2   36.20    8.40
  -6 -12  -2   25.20    6.90
   6  12   2   39.60   10.50
  -6  12  -2   20.30    9.20
  -6  12  -2   27.10    6.30
   6  12   2   31.40    6.90
  -7 -12  -2   36.70    8.60
  -7 -12  -2   61.99   19.40
   7 -12   2   28.90    9.90
  -7 -12  -2   46.30    9.70
  -7 -12  -2   44.00    9.20
   7 -12   2   34.00   10.00
   7  12   2   39.00    8.10
  -7  12  -2   43.10   11.80
   7  12   2   52.09   12.20
   8 -12   2   38.60   11.80
   8 -12   2   17.80   10.60
  -8 -12  -2   40.40   10.30
  -8  12  -2   47.00   13.40
   8  12   2   45.60    9.70
  -9 -12  -2  -16.20   10.00
   9 -12   2   -3.30   13.90
  -9  12  -2    4.70   13.70
   9  12   2   23.70    9.70
  10 -12   2   10.00   14.10
  10 -12   2    8.30   14.50
 -10 -12  -2   22.50   13.60
  10  12   2   31.10   12.10
 -10  12  -2   -6.40   15.40
  11 -12   2   -4.40   16.30
  11 -12   2   -3.70   16.70
 -11 -12  -2   36.20   18.90
  11  12   2    8.40   13.40
 -11  12  -2   13.20   20.10
 -11 -13   2   11.70   16.10
  11 -13  -2   25.60   16.80
  11 -13  -2   21.00   17.60
 -11  13   2    4.20   18.50
  11  13  -2   30.80   13.70
  10 -13  -2   27.60   14.80
  10 -13  -2   33.10   14.70
 -10 -13   2   58.39   14.60
  10  13  -2   36.00   11.70
 -10  13   2   17.40   17.10
   9 -13  -2    8.40   11.60
  -9 -13   2    7.20    9.10
  -9 -13   2   14.90   11.00
   9 -13  -2  -11.20   11.50
   9  13  -2   11.40   10.40
  -9  13   2   20.10   14.30
  -8 -13   2   65.09    8.80
  -8 -13   2   53.69   10.90
   8 -13  -2   22.90   11.00
   8 -13  -2   63.59   13.10
   8  13  -2   58.99   10.20
  -8  13   2   45.60   11.40
  -7 -13   2  204.58   15.90
   7 -13  -2  177.88   17.50
   7 -13  -2  185.18   17.40
  -7 -13   2  186.88   16.30
  -7 -13   2  178.48   15.70
  -7  13   2  160.58   17.70
   7  13  -2  190.88   15.10
  -6 -13   2  803.22   34.80
  -6 -13   2  710.23   35.30
   6 -13  -2  730.33   36.10
   6 -13  -2  769.82   37.40
  -6 -13   2  739.23   35.90
   6  13  -2  685.93   34.70
  -6  13   2  706.03   37.30
  -5 -13   2  245.58   15.40
  -5 -13   2  229.38   16.80
  -5 -13   2  236.68   15.60
  -5 -13   2  277.97   14.50
   5 -13  -2  235.78   15.60
   5 -13  -2  240.58   17.10
   5  13  -2  264.27   15.40
  -5  13   2  206.38   14.80
   5  13  -2  266.27   18.50
  -5  13   2  242.58   10.90
  -5  13   2  226.58   17.50
  -4 -13   2  334.27   19.40
  -4 -13   2  350.36   19.20
   4 -13  -2  345.47   18.40
   4 -13  -2  370.06   20.20
  -4 -13   2  352.56   20.20
  -4 -13   2  384.86   18.00
   4 -13  -2  356.66   19.20
   4  13  -2  354.36   21.30
   4  13  -2  361.66   18.30
  -4  13   2  353.56   16.60
   4  13  -2  373.66   19.20
  -4  13   2  384.66   21.30
  -4  13   2  350.16   18.10
   3 -13  -2  888.51   40.30
   3 -13  -2  909.61   39.30
  -3 -13   2  855.01   40.40
   3 -13  -2  904.71   39.80
   3 -13  -2  892.91   39.00
  -3 -13   2  875.11   39.80
  -3 -13   2  826.02   39.90
  -3 -13   2  861.11   39.70
  -3  13   2  879.41   39.60
  -3  13   2  899.91   38.70
   3  13  -2  815.42   39.30
  -3  13   2  856.31   39.50
   3  13  -2  946.61   41.50
   3  13  -2  891.11   39.40
  -3  13   2  868.31   41.30
  -2 -13   2  199.28   12.30
   2 -13  -2  212.18   11.90
   2 -13  -2  191.08   12.00
  -2 -13   2  182.58   13.00
  -2 -13   2  183.48   11.90
  -2 -13   2  206.38   11.70
   2 -13  -2  194.88   10.70
   2 -13  -2  198.58   12.80
  -2  13   2  204.48   10.70
  -2  13   2  174.58   13.10
  -2  13   2  201.08   11.80
   2  13  -2  209.38   12.40
   2  13  -2  204.48   12.20
  -2  13   2  185.58   11.80
   2  13  -2  192.28   13.80
   1 -13  -2  803.92   32.50
   1 -13  -2  674.63   30.80
  -1 -13   2  677.63   33.00
   1 -13  -2  710.03   32.70
  -1 -13   2  707.03   31.30
  -1 -13   2  777.12   33.30
   1 -13  -2  644.84   32.60
  -1 -13   2  708.33   32.40
   1  13  -2  761.12   34.50
   1  13  -2  752.92   33.20
  -1  13   2  684.33   32.70
  -1  13   2  774.02   33.40
   1  13  -2  724.63   33.10
  -1  13   2  713.33   30.90
   1  13  -2  730.03   33.70
  -1  13   2  648.74   33.40
  -1  13   2  705.63   32.40
   1  13  -2  649.34   33.70
   0 -13   2  122.69    9.10
   0 -13  -2  121.69    9.00
   0 -13   2  120.79    9.30
   0 -13  -2  108.39    5.80
   0 -13   2  130.19    8.00
   0 -13  -2  115.19    8.60
   0 -13  -2  126.59    9.00
   0 -13   2  123.09    9.70
   0  13  -2  134.09    9.80
   0  13   2  117.69    8.80
   0  13   2  125.09    9.30
   0  13  -2  115.79   10.10
   0  13  -2  117.79   10.30
   0  13  -2  107.59   10.20
   0  13   2  118.89    9.50
   0  13   2  115.49   10.10
   0  13   2  125.19    8.40
   0  13  -2  113.59   10.10
  -1 -13  -2 2631.74  109.19
  -1 -13  -2 2728.13  109.49
   1 -13   2 2446.26  109.69
   1 -13   2 2714.33  110.09
   1 -13   2 2537.75  110.59
  -1 -13  -2 2427.46  109.19
   1  13   2 2574.84  110.39
   1  13   2 2542.85  110.59
   1  13   2 2422.46  109.19
  -1  13  -2 2722.03  109.49
  -1  13  -2 2732.63  111.19
   1  13   2 2457.05  109.99
  -1  13  -2 2518.15  111.29
   1  13   2 2811.52  109.39
  -1  13  -2 2775.52  110.69
  -1  13  -2 2545.15  110.69
   2 -13   2 1582.44   66.29
   2 -13   2 1515.95   65.49
  -2 -13  -2 1499.85   65.79
  -2 -13  -2 1563.44   64.49
   2 -13   2 1560.14   66.39
   2 -13   2 1391.16   66.59
  -2 -13  -2 1511.85   65.39
   2 -13   2 1585.34   65.49
  -2 -13  -2 1456.85   65.29
  -2  13  -2 1513.75   67.59
   2  13   2 1475.45   66.49
  -2  13  -2 1615.74   66.79
  -2  13  -2 1536.05   65.59
   2  13   2 1605.74   64.89
   2  13   2 1483.95   64.99
  -2  13  -2 1427.16   66.39
   3 -13   2   16.50    5.60
   3 -13   2   10.30    4.70
  -3 -13  -2   14.30    3.30
   3 -13   2   11.50    5.70
  -3 -13  -2   13.70    2.10
   3 -13   2   12.30    5.00
  -3 -13  -2   15.00    4.70
  -3 -13  -2   11.70    4.40
  -3 -13  -2    2.30    4.90
   3 -13   2   12.40    6.40
  -3  13  -2    6.80    5.50
   3  13   2   11.20    4.30
  -3  13  -2   19.00    6.30
  -3  13  -2   23.60    5.40
   3  13   2    2.50    5.10
  -3  13  -2   10.30    6.60
   4 -13   2   97.79   11.30
  -4 -13  -2  113.09    7.00
  -4 -13  -2   98.99    8.90
  -4 -13  -2   93.59    9.90
  -4 -13  -2  101.89    6.40
   4 -13   2   98.49   10.70
   4 -13   2  107.99   10.50
  -4  13  -2   85.59    9.70
   4  13   2  110.19   11.00
  -4  13  -2   97.69    8.80
   4  13   2  106.29    8.60
  -4  13  -2  110.49   10.90
   5 -13   2    1.40    5.90
  -5 -13  -2    7.50    2.00
  -5 -13  -2    3.30    5.60
  -5 -13  -2    7.00    4.50
   5 -13   2    8.40    7.20
  -5 -13  -2    8.20    5.40
  -5 -13  -2   10.70    6.60
   5  13   2    6.30    4.90
  -5  13  -2    1.40    8.10
   5  13   2    7.50    6.90
  -5  13  -2    4.80    5.00
  -6 -13  -2  131.99   11.40
  -6 -13  -2  146.79   14.60
  -6 -13  -2  125.19   12.10
   6 -13   2  125.69   14.20
   6 -13   2   97.89   14.00
  -6 -13  -2  129.59   11.70
  -6  13  -2  113.39   14.70
   6  13   2  117.99   15.10
   6  13   2  129.09   11.30
  -6  13  -2  148.59   15.90
   7 -13   2   78.39   12.10
  -7 -13  -2   75.19   10.80
   7 -13   2   55.89   12.40
  -7 -13  -2   78.29   10.10
  -7 -13  -2   62.69   10.20
  -7  13  -2   75.99   13.80
   7  13   2   76.29   10.00
   8 -13   2   18.20   11.00
   8 -13   2   31.70   12.40
  -8 -13  -2   28.90    9.80
  -8 -13  -2   35.90    9.80
   8  13   2   41.70   10.10
  -8  13  -2   20.60   12.60
   9 -13   2   92.89   16.20
   9 -13   2   86.49   17.50
  -9 -13  -2   94.49   14.30
  -9 -13  -2  124.99   16.50
  -9  13  -2   84.99   17.50
   9  13   2   87.49   13.10
  10 -13   2   39.60   16.30
 -10 -13  -2   44.00   14.00
  10 -13   2   42.70   16.70
 -10 -13  -2   30.60   16.20
 -10  13  -2   -4.60   16.80
  10  13   2   20.30   12.30
  10 -14  -2   -6.80   14.20
 -10 -14   2   30.10   13.80
  10 -14  -2  -23.90   13.00
 -10  14   2  -24.40   15.80
  10  14  -2    6.60   10.50
  -9 -14   2  133.09   18.00
   9 -14  -2  151.78   20.80
  -9  14   2  104.79   19.40
   9  14  -2  129.29   17.40
   8 -14  -2  193.18   19.30
  -8 -14   2  200.98   17.40
  -8 -14   2  202.08   18.40
   8 -14  -2  203.18   19.50
   8  14  -2  206.58   17.60
  -8  14   2  199.58   21.20
  -7 -14   2   24.20    6.30
  -7 -14   2   13.00    9.10
  -7 -14   2   26.50    8.80
   7 -14  -2   22.40    9.10
  -7 -14   2   22.60    8.20
   7 -14  -2   24.60   10.50
   7  14  -2   36.00    8.40
  -7  14   2   26.80   11.80
  -6 -14   2    0.40    6.10
  -6 -14   2    1.40    4.80
   6 -14  -2    9.90    7.60
   6 -14  -2    0.60    7.50
  -6 -14   2    5.30    7.00
  -6 -14   2    5.70    7.50
   6  14  -2   13.10    6.60
  -6  14   2   -4.40    8.30
  -5 -14   2   37.10    6.10
  -5 -14   2   23.80    6.90
  -5 -14   2   34.80    7.60
  -5 -14   2   31.90    5.40
   5 -14  -2   29.50    7.40
   5 -14  -2   26.80    8.60
  -5  14   2   28.30    7.30
   5  14  -2   34.20    9.90
  -5  14   2   29.40    3.50
  -5  14   2   15.90    8.40
   5  14  -2   24.70    6.40
  -4 -14   2 1078.79   47.90
  -4 -14   2 1130.09   46.00
  -4 -14   2 1062.19   45.90
  -4 -14   2 1017.60   47.30
   4 -14  -2 1050.19   46.80
   4 -14  -2 1055.49   48.40
  -4 -14   2  939.31   48.00
   4 -14  -2 1131.79   47.50
   4  14  -2 1064.19   46.70
  -4  14   2  993.80   46.20
  -4  14   2 1058.19   49.60
   4  14  -2 1099.59   49.90
   4  14  -2 1000.70   46.90
  -4  14   2 1028.10   45.10
  -3 -14   2 1322.77   56.99
  -3 -14   2 1234.08   56.99
   3 -14  -2 1339.67   56.09
  -3 -14   2 1288.87   55.69
   3 -14  -2 1320.57   56.09
   3 -14  -2 1360.96   58.59
  -3 -14   2 1214.48   57.39
   3 -14  -2 1336.47   57.59
  -3  14   2 1255.77   58.49
   3  14  -2 1219.28   56.49
  -3  14   2 1261.67   56.49
   3  14  -2 1334.47   56.49
  -3  14   2 1342.37   55.59
  -3  14   2 1194.68   56.39
   3  14  -2 1287.17   58.69
   2 -14  -2  276.07   16.00
   2 -14  -2  284.47   15.90
  -2 -14   2  262.17   16.50
   2 -14  -2  281.57   14.30
  -2 -14   2  277.87   16.00
  -2 -14   2  292.77   15.30
  -2 -14   2  271.07   16.70
   2 -14  -2  273.47   15.20
  -2 -14   2  277.97   13.80
  -2  14   2  277.67   14.10
  -2  14   2  272.37   15.60
  -2  14   2  261.97   17.10
   2  14  -2  285.87   16.20
  -2  14   2  313.87   15.80
   2  14  -2  282.27   17.70
   2  14  -2  285.47   15.80
   1 -14  -2 1976.40   88.79
   1 -14  -2 2035.00   86.89
   1 -14  -2 2202.68   88.49
  -1 -14   2 2117.79   89.19
  -1 -14   2 2087.79   88.49
  -1 -14   2 2016.30   87.29
   1 -14  -2 1989.10   88.79
  -1 -14   2 2051.89   89.39
   1  14  -2 2217.08   90.59
  -1  14   2 2091.89   88.59
   1  14  -2 1970.10   89.99
  -1  14   2 1948.41   89.79
  -1  14   2 2271.07   89.79
   1  14  -2 2056.89   89.09
   1  14  -2 1974.70   89.49
  -1  14   2 2105.79   87.09
   1  14  -2 2256.37   89.49
  -1  14   2 2097.09   89.19
   0 -14  -2  714.63   32.00
   0 -14   2  771.42   34.70
   0 -14  -2  771.62   34.50
   0 -14   2  752.72   33.60
   0 -14  -2  724.23   34.40
   0 -14  -2  783.92   34.80
   0 -14   2  746.43   35.50
   0 -14   2  825.42   35.30
   0  14   2  799.62   35.60
   0  14  -2  856.71   36.00
   0  14   2  759.32   34.50
   0  14   2  770.92   35.70
   0  14  -2  730.33   36.10
   0  14   2  774.22   35.70
   0  14  -2  796.92   36.50
   0  14  -2  699.93   35.40
   0  14   2  715.03   34.80
   0  14  -2  738.63   36.10
   1 -14   2    3.10    3.30
  -1 -14  -2    2.60    4.40
   1 -14   2    1.50    4.30
   1 -14   2   -3.10    4.10
  -1 -14  -2    4.80    4.30
  -1 -14  -2    8.30    4.10
   1 -14   2    5.80    5.20
  -1  14  -2    5.90    5.40
  -1  14  -2   11.90    5.90
   1  14   2   -3.70    4.50
  -1  14  -2    7.00    4.40
   1  14   2    5.30    4.10
   1  14   2   -1.20    3.80
  -1  14  -2    3.30    5.30
   1  14   2    0.40    4.60
   1  14   2   10.60    5.00
[truncated: 1,969,520 more chars]
